# Supplementary material for: Systematic analysis of low-affinity transcription factor binding site clusters in vitro and in vivo establishes their functional relevance
Source: Nat Commun. 2022 Sep 7;13:5273. doi: 10.1038/s41467-022-32971-0 (PMC9452512; doi:10.1038/s41467-022-32971-0)
Supplement: Supplementary file 3 — Source Data [file 41467_2022_32971_MOESM3_ESM.zip]

Archive with 330 entries (290 files):
- source_data/
- __MACOSX/._source_data
- source_data/obj/
- __MACOSX/source_data/._obj
- source_data/.DS_Store
- __MACOSX/source_data/._.DS_Store
- source_data/source_data.xlsx
- __MACOSX/source_data/._source_data.xlsx
- source_data/in-vitro/
- __MACOSX/source_data/._in-vitro
- source_data/.ipynb_checkpoints/
- __MACOSX/source_data/._.ipynb_checkpoints
- source_data/in-vivo/
- __MACOSX/source_data/._in-vivo
- source_data/obj/blanksDictPho4.pkl
- __MACOSX/source_data/obj/._blanksDictPho4.pkl
- source_data/obj/.DS_Store
- __MACOSX/source_data/obj/._.DS_Store
- source_data/obj/df_NtoGE_induced-uninduced.pkl
- __MACOSX/source_data/obj/._df_NtoGE_induced-uninduced.pkl
- source_data/obj/merged_listNotInduced_Zif268_v1.pkl
- __MACOSX/source_data/obj/._merged_listNotInduced_Zif268_v1.pkl
- source_data/obj/merged_listInduced_Zif268_v1_media>0.pkl
- __MACOSX/source_data/obj/._merged_listInduced_Zif268_v1_media>0.pkl
- source_data/obj/listNotInduced_Pho4_v1.pkl
- __MACOSX/source_data/obj/._listNotInduced_Pho4_v1.pkl
- source_data/obj/listNotInduced_Zif268_v1.pkl
- __MACOSX/source_data/obj/._listNotInduced_Zif268_v1.pkl
- source_data/obj/daily_cal_factors_3tgtCal.pkl
- __MACOSX/source_data/obj/._daily_cal_factors_3tgtCal.pkl
- source_data/obj/blanksDictZif268.pkl
- __MACOSX/source_data/obj/._blanksDictZif268.pkl
- source_data/obj/daily_cal_factors.pkl
- __MACOSX/source_data/obj/._daily_cal_factors.pkl
- source_data/obj/listInduced_Zif268_v1_media>0.pkl
- __MACOSX/source_data/obj/._listInduced_Zif268_v1_media>0.pkl
- source_data/obj/.ipynb_checkpoints/
- __MACOSX/source_data/obj/._.ipynb_checkpoints
- source_data/obj/listInduced_Pho4_v1.pkl
- __MACOSX/source_data/obj/._listInduced_Pho4_v1.pkl
- source_data/in-vitro/target_info.csv
- __MACOSX/source_data/in-vitro/._target_info.csv
- source_data/in-vitro/.DS_Store
- __MACOSX/source_data/in-vitro/._.DS_Store
- source_data/in-vitro/mitomi_pho4.xlsx
- __MACOSX/source_data/in-vitro/._mitomi_pho4.xlsx
- source_data/in-vitro/DNA_plate2_post-equalize-conc.xlsx
- __MACOSX/source_data/in-vitro/._DNA_plate2_post-equalize-conc.xlsx
- source_data/in-vitro/.ipynb_checkpoints/
- __MACOSX/source_data/in-vitro/._.ipynb_checkpoints
- source_data/in-vitro/mitomi_zif268.xlsx
- __MACOSX/source_data/in-vitro/._mitomi_zif268.xlsx
- source_data/.ipynb_checkpoints/reformat_source-data_by-figure-checkpoint.ipynb
- __MACOSX/source_data/.ipynb_checkpoints/._reformat_source-data_by-figure-checkpoint.ipynb
- source_data/in-vivo/20210818/
- __MACOSX/source_data/in-vivo/._20210818
- source_data/in-vivo/20210819/
- __MACOSX/source_data/in-vivo/._20210819
- source_data/in-vivo/20210629/
- __MACOSX/source_data/in-vivo/._20210629
- source_data/in-vivo/.DS_Store
- __MACOSX/source_data/in-vivo/._.DS_Store
- source_data/in-vivo/20210706/
- __MACOSX/source_data/in-vivo/._20210706
- source_data/in-vivo/zif268_labels/
- __MACOSX/source_data/in-vivo/._zif268_labels
- source_data/in-vivo/20210707/
- __MACOSX/source_data/in-vivo/._20210707
- source_data/in-vivo/20210709/
- __MACOSX/source_data/in-vivo/._20210709
- source_data/in-vivo/20210519/
- __MACOSX/source_data/in-vivo/._20210519
- source_data/in-vivo/20210526/
- __MACOSX/source_data/in-vivo/._20210526
- source_data/in-vivo/20210714/
- __MACOSX/source_data/in-vivo/._20210714
- source_data/in-vivo/20210511/
- __MACOSX/source_data/in-vivo/._20210511
- source_data/in-vivo/Pho4_data.xlsx
- __MACOSX/source_data/in-vivo/._Pho4_data.xlsx
- source_data/in-vivo/20210518/
- __MACOSX/source_data/in-vivo/._20210518
- source_data/in-vivo/20210527/
- __MACOSX/source_data/in-vivo/._20210527
- source_data/in-vivo/Zif268_data.xlsx
- __MACOSX/source_data/in-vivo/._Zif268_data.xlsx
- source_data/in-vivo/20210824/
- __MACOSX/source_data/in-vivo/._20210824
- source_data/in-vivo/20210624/
- __MACOSX/source_data/in-vivo/._20210624
- source_data/in-vivo/20210825/
- __MACOSX/source_data/in-vivo/._20210825
- source_data/in-vivo/Pho4_data
- __MACOSX/source_data/in-vivo/._Pho4_data
- source_data/in-vivo/Zif268_data
- __MACOSX/source_data/in-vivo/._Zif268_data
- source_data/in-vivo/20210512/
- __MACOSX/source_data/in-vivo/._20210512
- source_data/in-vivo/strain_to_promoter.csv
- __MACOSX/source_data/in-vivo/._strain_to_promoter.csv
- source_data/in-vivo/Pho4_data_blanks.xlsx
- __MACOSX/source_data/in-vivo/._Pho4_data_blanks.xlsx
- source_data/in-vitro/.ipynb_checkpoints/target_info-checkpoint.csv
- __MACOSX/source_data/in-vitro/.ipynb_checkpoints/._target_info-checkpoint.csv
- source_data/in-vivo/20210818/.DS_Store
- __MACOSX/source_data/in-vivo/20210818/._.DS_Store
- source_data/in-vivo/20210818/20210818_Z3EV268_GFP70.txt
- __MACOSX/source_data/in-vivo/20210818/._20210818_Z3EV268_GFP70.txt
- source_data/in-vivo/20210818/20210818_Z3EV268_600.txt
- __MACOSX/source_data/in-vivo/20210818/._20210818_Z3EV268_600.txt
- source_data/in-vivo/20210818/20210818_Z3EV268_Variables.txt
- __MACOSX/source_data/in-vivo/20210818/._20210818_Z3EV268_Variables.txt
- source_data/in-vivo/20210818/.ipynb_checkpoints/
- __MACOSX/source_data/in-vivo/20210818/._.ipynb_checkpoints
- source_data/in-vivo/20210818/20210818_Z3EV268_GFP100.txt
- __MACOSX/source_data/in-vivo/20210818/._20210818_Z3EV268_GFP100.txt
- source_data/in-vivo/20210819/20210819_Z3EV268_Variables.txt
- __MACOSX/source_data/in-vivo/20210819/._20210819_Z3EV268_Variables.txt
- source_data/in-vivo/20210819/20210819_Z3EV268_GFP70.txt
- __MACOSX/source_data/in-vivo/20210819/._20210819_Z3EV268_GFP70.txt
- source_data/in-vivo/20210819/20210819_Z3EV268_600.txt
- __MACOSX/source_data/in-vivo/20210819/._20210819_Z3EV268_600.txt
- source_data/in-vivo/20210819/20210819_Z3EV268_GFP100.txt
- __MACOSX/source_data/in-vivo/20210819/._20210819_Z3EV268_GFP100.txt
- source_data/in-vivo/20210819/.ipynb_checkpoints/
- __MACOSX/source_data/in-vivo/20210819/._.ipynb_checkpoints
- source_data/in-vivo/20210629/20210629_Pho5pr_600.txt
- __MACOSX/source_data/in-vivo/20210629/._20210629_Pho5pr_600.txt
- source_data/in-vivo/20210629/20210629_Pho5pr_Variables.txt
- __MACOSX/source_data/in-vivo/20210629/._20210629_Pho5pr_Variables.txt
- source_data/in-vivo/20210629/20210629_Pho5pr_GFP70.txt
- __MACOSX/source_data/in-vivo/20210629/._20210629_Pho5pr_GFP70.txt
- source_data/in-vivo/20210629/20210629_Pho5pr_GFP100.txt
- __MACOSX/source_data/in-vivo/20210629/._20210629_Pho5pr_GFP100.txt
- source_data/in-vivo/20210629/.ipynb_checkpoints/
- __MACOSX/source_data/in-vivo/20210629/._.ipynb_checkpoints
- source_data/in-vivo/20210706/20210706_Pho5pr_GFP70.txt
- __MACOSX/source_data/in-vivo/20210706/._20210706_Pho5pr_GFP70.txt
- source_data/in-vivo/20210706/20210706_Pho5pr_600.txt
- __MACOSX/source_data/in-vivo/20210706/._20210706_Pho5pr_600.txt
- source_data/in-vivo/20210706/.ipynb_checkpoints/
- __MACOSX/source_data/in-vivo/20210706/._.ipynb_checkpoints
- source_data/in-vivo/20210706/20210706_Pho5pr_GFP100.txt
- __MACOSX/source_data/in-vivo/20210706/._20210706_Pho5pr_GFP100.txt
- source_data/in-vivo/20210706/20210706_Pho5pr_Variables.txt
- __MACOSX/source_data/in-vivo/20210706/._20210706_Pho5pr_Variables.txt
- source_data/in-vivo/zif268_labels/Zif268_data
- __MACOSX/source_data/in-vivo/zif268_labels/._Zif268_data
- source_data/in-vivo/20210707/20210707_Pho5pr_GFP70.txt
- __MACOSX/source_data/in-vivo/20210707/._20210707_Pho5pr_GFP70.txt
- source_data/in-vivo/20210707/20210707_Pho5pr_Variables.txt
- __MACOSX/source_data/in-vivo/20210707/._20210707_Pho5pr_Variables.txt
- source_data/in-vivo/20210707/.ipynb_checkpoints/
- __MACOSX/source_data/in-vivo/20210707/._.ipynb_checkpoints
- source_data/in-vivo/20210707/20210707_Pho5pr_GFP100.txt
- __MACOSX/source_data/in-vivo/20210707/._20210707_Pho5pr_GFP100.txt
- source_data/in-vivo/20210707/20210707_Pho5pr_600.txt
- __MACOSX/source_data/in-vivo/20210707/._20210707_Pho5pr_600.txt
- source_data/in-vivo/20210709/20210709_Pho5pr_GFP70.txt
- __MACOSX/source_data/in-vivo/20210709/._20210709_Pho5pr_GFP70.txt
- source_data/in-vivo/20210709/20210709_Pho5pr_GFP100.txt
- __MACOSX/source_data/in-vivo/20210709/._20210709_Pho5pr_GFP100.txt
- source_data/in-vivo/20210709/.ipynb_checkpoints/
- __MACOSX/source_data/in-vivo/20210709/._.ipynb_checkpoints
- source_data/in-vivo/20210709/20210709_Pho5pr_600.txt
- __MACOSX/source_data/in-vivo/20210709/._20210709_Pho5pr_600.txt
- source_data/in-vivo/20210709/20210709_Pho5pr_Variables.txt
- __MACOSX/source_data/in-vivo/20210709/._20210709_Pho5pr_Variables.txt
- source_data/in-vivo/20210519/20210519_Z3EV268_mScarleti100.txt
- __MACOSX/source_data/in-vivo/20210519/._20210519_Z3EV268_mScarleti100.txt
- source_data/in-vivo/20210519/.DS_Store
- __MACOSX/source_data/in-vivo/20210519/._.DS_Store
- source_data/in-vivo/20210519/20210519_Z3EV268_GFP70.txt
- __MACOSX/source_data/in-vivo/20210519/._20210519_Z3EV268_GFP70.txt
- source_data/in-vivo/20210519/20210519_Z3EV268_GFP100.txt
- __MACOSX/source_data/in-vivo/20210519/._20210519_Z3EV268_GFP100.txt
- source_data/in-vivo/20210519/20210519_Z3EV268_mScarleti70.txt
- __MACOSX/source_data/in-vivo/20210519/._20210519_Z3EV268_mScarleti70.txt
- source_data/in-vivo/20210519/.ipynb_checkpoints/
- __MACOSX/source_data/in-vivo/20210519/._.ipynb_checkpoints
- source_data/in-vivo/20210519/20210519_Z3EV268_Variables.txt
- __MACOSX/source_data/in-vivo/20210519/._20210519_Z3EV268_Variables.txt
- source_data/in-vivo/20210519/20210519_Z3EV268_600.txt
- __MACOSX/source_data/in-vivo/20210519/._20210519_Z3EV268_600.txt
- source_data/in-vivo/20210526/20210526_Z3EV268_mScarleti70.txt
- __MACOSX/source_data/in-vivo/20210526/._20210526_Z3EV268_mScarleti70.txt
- source_data/in-vivo/20210526/20210526_Z3EV268_mScarleti100.txt
- __MACOSX/source_data/in-vivo/20210526/._20210526_Z3EV268_mScarleti100.txt
- source_data/in-vivo/20210526/20210526_Z3EV268_Variables.txt
- __MACOSX/source_data/in-vivo/20210526/._20210526_Z3EV268_Variables.txt
- source_data/in-vivo/20210526/.DS_Store
- __MACOSX/source_data/in-vivo/20210526/._.DS_Store
- source_data/in-vivo/20210526/20210526_Z3EV268_600.txt
- __MACOSX/source_data/in-vivo/20210526/._20210526_Z3EV268_600.txt
- source_data/in-vivo/20210526/20210526_Z3EV268_GFP100.txt
- __MACOSX/source_data/in-vivo/20210526/._20210526_Z3EV268_GFP100.txt
- source_data/in-vivo/20210526/.ipynb_checkpoints/
- __MACOSX/source_data/in-vivo/20210526/._.ipynb_checkpoints
- source_data/in-vivo/20210526/20210526_Z3EV268_GFP70.txt
- __MACOSX/source_data/in-vivo/20210526/._20210526_Z3EV268_GFP70.txt
- source_data/in-vivo/20210714/20210714_Pho5pr_GFP100.txt
- __MACOSX/source_data/in-vivo/20210714/._20210714_Pho5pr_GFP100.txt
- source_data/in-vivo/20210714/20210714_Pho5pr_GFP70.txt
- __MACOSX/source_data/in-vivo/20210714/._20210714_Pho5pr_GFP70.txt
- source_data/in-vivo/20210714/20210714_Pho5pr_Variables.txt
- __MACOSX/source_data/in-vivo/20210714/._20210714_Pho5pr_Variables.txt
- source_data/in-vivo/20210714/.ipynb_checkpoints/
- __MACOSX/source_data/in-vivo/20210714/._.ipynb_checkpoints
- source_data/in-vivo/20210714/20210714_Pho5pr_600.txt
- __MACOSX/source_data/in-vivo/20210714/._20210714_Pho5pr_600.txt
- source_data/in-vivo/20210511/20210511_Z3EV268_mScarleti100.txt
- __MACOSX/source_data/in-vivo/20210511/._20210511_Z3EV268_mScarleti100.txt
- source_data/in-vivo/20210511/.DS_Store
- __MACOSX/source_data/in-vivo/20210511/._.DS_Store
- source_data/in-vivo/20210511/20210511_Z3EV268_GFP70.txt
- __MACOSX/source_data/in-vivo/20210511/._20210511_Z3EV268_GFP70.txt
- source_data/in-vivo/20210511/.ipynb_checkpoints/
- __MACOSX/source_data/in-vivo/20210511/._.ipynb_checkpoints
- source_data/in-vivo/20210511/20210511_Z3EV268_600.txt
- __MACOSX/source_data/in-vivo/20210511/._20210511_Z3EV268_600.txt
- source_data/in-vivo/20210511/20210511_Z3EV268_GFP100.txt
- __MACOSX/source_data/in-vivo/20210511/._20210511_Z3EV268_GFP100.txt
- source_data/in-vivo/20210511/20210511_Z3EV268_Variables.txt
- __MACOSX/source_data/in-vivo/20210511/._20210511_Z3EV268_Variables.txt
- source_data/in-vivo/20210511/20210511_Z3EV268_mScarleti70.txt
- __MACOSX/source_data/in-vivo/20210511/._20210511_Z3EV268_mScarleti70.txt
- source_data/in-vivo/20210518/20210518_Z3EV268_mScarleti70.txt
- __MACOSX/source_data/in-vivo/20210518/._20210518_Z3EV268_mScarleti70.txt
- source_data/in-vivo/20210518/.DS_Store
- __MACOSX/source_data/in-vivo/20210518/._.DS_Store
- source_data/in-vivo/20210518/20210518_Z3EV268_GFP70.txt
- __MACOSX/source_data/in-vivo/20210518/._20210518_Z3EV268_GFP70.txt
- source_data/in-vivo/20210518/20210518_Z3EV268_Variables.txt
- __MACOSX/source_data/in-vivo/20210518/._20210518_Z3EV268_Variables.txt
- source_data/in-vivo/20210518/20210518_Z3EV268_GFP100.txt
- __MACOSX/source_data/in-vivo/20210518/._20210518_Z3EV268_GFP100.txt
- source_data/in-vivo/20210518/20210518_Z3EV268_mScarleti100.txt
- __MACOSX/source_data/in-vivo/20210518/._20210518_Z3EV268_mScarleti100.txt
- source_data/in-vivo/20210518/20210518_Z3EV268_600.txt
- __MACOSX/source_data/in-vivo/20210518/._20210518_Z3EV268_600.txt
- source_data/in-vivo/20210518/.ipynb_checkpoints/
- __MACOSX/source_data/in-vivo/20210518/._.ipynb_checkpoints
- source_data/in-vivo/20210527/.DS_Store
- __MACOSX/source_data/in-vivo/20210527/._.DS_Store
- source_data/in-vivo/20210527/20210527_Z3EV268_600.txt
- __MACOSX/source_data/in-vivo/20210527/._20210527_Z3EV268_600.txt
- source_data/in-vivo/20210527/20210527_Z3EV268_mScarleti100.txt
- __MACOSX/source_data/in-vivo/20210527/._20210527_Z3EV268_mScarleti100.txt
- source_data/in-vivo/20210527/20210527_Z3EV268_Variables.txt
- __MACOSX/source_data/in-vivo/20210527/._20210527_Z3EV268_Variables.txt
- source_data/in-vivo/20210527/20210527_Z3EV268_GFP100.txt
- __MACOSX/source_data/in-vivo/20210527/._20210527_Z3EV268_GFP100.txt
- source_data/in-vivo/20210527/20210527_Z3EV268_mScarleti70.txt
- __MACOSX/source_data/in-vivo/20210527/._20210527_Z3EV268_mScarleti70.txt
- source_data/in-vivo/20210527/.ipynb_checkpoints/
- __MACOSX/source_data/in-vivo/20210527/._.ipynb_checkpoints
- source_data/in-vivo/20210527/20210527_Z3EV268_GFP70.txt
- __MACOSX/source_data/in-vivo/20210527/._20210527_Z3EV268_GFP70.txt
- source_data/in-vivo/20210824/20210824_Z3EV268_600.txt
- __MACOSX/source_data/in-vivo/20210824/._20210824_Z3EV268_600.txt
- source_data/in-vivo/20210824/20210824_Z3EV268_GFP100.txt
- __MACOSX/source_data/in-vivo/20210824/._20210824_Z3EV268_GFP100.txt
- source_data/in-vivo/20210824/.ipynb_checkpoints/
- __MACOSX/source_data/in-vivo/20210824/._.ipynb_checkpoints
- source_data/in-vivo/20210824/20210824_Z3EV268_GFP70.txt
- __MACOSX/source_data/in-vivo/20210824/._20210824_Z3EV268_GFP70.txt
- source_data/in-vivo/20210824/20210824_Z3EV268_Variables.txt
- __MACOSX/source_data/in-vivo/20210824/._20210824_Z3EV268_Variables.txt
- source_data/in-vivo/20210624/20210624_Pho5pr_Variables.txt
- __MACOSX/source_data/in-vivo/20210624/._20210624_Pho5pr_Variables.txt
- source_data/in-vivo/20210624/20210624_Pho5pr_GFP70.txt
- __MACOSX/source_data/in-vivo/20210624/._20210624_Pho5pr_GFP70.txt
- source_data/in-vivo/20210624/20210624_Pho5pr_600.txt
- __MACOSX/source_data/in-vivo/20210624/._20210624_Pho5pr_600.txt
- source_data/in-vivo/20210624/20210624_Pho5pr_GFP100.txt
- __MACOSX/source_data/in-vivo/20210624/._20210624_Pho5pr_GFP100.txt
- source_data/in-vivo/20210624/.ipynb_checkpoints/
- __MACOSX/source_data/in-vivo/20210624/._.ipynb_checkpoints
- source_data/in-vivo/20210825/20210825_Z3EV268_600.txt
- __MACOSX/source_data/in-vivo/20210825/._20210825_Z3EV268_600.txt
- source_data/in-vivo/20210825/20210825_Z3EV268_Variables.txt
- __MACOSX/source_data/in-vivo/20210825/._20210825_Z3EV268_Variables.txt
- source_data/in-vivo/20210825/20210825_Z3EV268_GFP100.txt
- __MACOSX/source_data/in-vivo/20210825/._20210825_Z3EV268_GFP100.txt
- source_data/in-vivo/20210825/.ipynb_checkpoints/
- __MACOSX/source_data/in-vivo/20210825/._.ipynb_checkpoints
- source_data/in-vivo/20210825/20210825_Z3EV268_GFP70.txt
- __MACOSX/source_data/in-vivo/20210825/._20210825_Z3EV268_GFP70.txt
- source_data/in-vivo/20210512/.DS_Store
- __MACOSX/source_data/in-vivo/20210512/._.DS_Store
- source_data/in-vivo/20210512/20210512_Z3EV268_Variables.txt
- __MACOSX/source_data/in-vivo/20210512/._20210512_Z3EV268_Variables.txt
- source_data/in-vivo/20210512/20210512_Z3EV268_600.txt
- __MACOSX/source_data/in-vivo/20210512/._20210512_Z3EV268_600.txt
- source_data/in-vivo/20210512/20210512_Z3EV268_mScarleti70.txt
- __MACOSX/source_data/in-vivo/20210512/._20210512_Z3EV268_mScarleti70.txt
- source_data/in-vivo/20210512/20210512_Z3EV268_mScarleti100.txt
- __MACOSX/source_data/in-vivo/20210512/._20210512_Z3EV268_mScarleti100.txt
- source_data/in-vivo/20210512/.ipynb_checkpoints/
- __MACOSX/source_data/in-vivo/20210512/._.ipynb_checkpoints
[truncated: 30 more entries]
