# Supplementary material for: Systematic analysis of low-affinity transcription factor binding site clusters in vitro and in vivo establishes their functional relevance
Source: Nat Commun. 2022 Sep 7;13:5273. doi: 10.1038/s41467-022-32971-0 (PMC9452512; doi:10.1038/s41467-022-32971-0)
Supplement: Supplementary file 3 — Source Data [file 41467_2022_32971_MOESM3_ESM.zip › source_data/source_data.xlsx]

## Sheet: Figure_2C
	Flags	Column	Row	15a	25a	35a	45a	55b	65a	65b	TgtName	Free	Free_nM	DNA	Complex_raw	Complex	Meanocc	TF
35	0	37	1	2921	11554	3717	3712	13576	3824	3739	XXXXXX	9837	1016.22	8633	107	0.0123943	0.0183402	Zif268
36	0	39	1	2921	12355	3694	3696	12968	13922	3833	M1M2XXXX	9135	943.698	9434	10228	1.08416	1.60427	Zif268
37	0	40	1	2913	11589	3649	3647	12552	18416	3728	M1M2M3XXX	8824	911.57	8676	14767	1.70205	2.51857	Zif268
38	0	41	1	2917	9569	3680	3683	11934	18937	3784	M1M2M3M4XX	8150	841.942	6652	15257	2.2936	3.3939	Zif268
39	0	42	1	2921	9152	3687	3685	12167	22552	3779	M1M2M3M4M5X	8388	866.529	6231	18865	3.0276	4.48003	Zif268
44	0	48	1	2906	11155	3680	3686	13060	9437	3766	A11XXXXX	9294	960.124	8249	5757	0.697903	1.03271	Zif268
45	0	1	2	2908	12636	3701	3686	12510	10251	3688	M1XXXXX	8822	911.364	9728	6550	0.673314	0.996322	Zif268
103	0	17	3	2908	12094	3678	3661	7863	3677	3693	XXXXXX	4170	430.785	9186	-1	-0.000108861	-0.000161085	Zif268
104	0	19	3	2913	9577	3683	3668	7202	10095	3712	M1M2XXXX	3490	360.537	6664	6412	0.962185	1.42377	Zif268
105	0	20	3	2914	8958	3622	3611	6879	12986	3675	M1M2M3XXX	3204	330.992	6044	9364	1.54931	2.29255	Zif268
106	0	21	3	2915	7986	3622	3612	6742	14047	3667	M1M2M3M4XX	3075	317.665	5071	10425	2.05581	3.04204	Zif268
107	0	22	3	2917	7552	3612	3600	6614	15972	3690	M1M2M3M4M5X	2924	302.066	4635	12360	2.66667	3.94594	Zif268
108	0	23	3	2913	12237	3620	3600	6060	23998	3688	M1M2M3M4M5M6	2372	245.041	9324	20378	2.18554	3.23401	Zif268
113	0	28	3	2917	9723	3617	3604	7079	7674	3663	A11XXXXX	3416	352.893	6806	4057	0.596092	0.882053	Zif268
114	0	29	3	2916	8800	3605	3590	7221	6509	3652	M1XXXXX	3569	368.698	5884	2904	0.493542	0.730307	Zif268
178	0	45	4	2905	9458	3605	3587	7216	3613	3652	XXXXXX	3564	368.182	6553	8	0.00122081	0.00180647	Zif268
179	0	47	4	2920	9394	3683	3662	6536	9945	3681	M1M2XXXX	2855	294.938	6474	6262	0.967254	1.43127	Zif268
180	0	48	4	2924	9788	3661	3649	6267	13734	3712	M1M2M3XXX	2555	263.946	6864	10073	1.46751	2.17152	Zif268
181	0	1	5	2910	10912	3653	3618	5413	15070	3839	M1M2M3M4XX	1574	162.603	8002	11417	1.42677	2.11123	Zif268
182	0	2	5	2916	10250	3632	3595	5296	16792	3772	M1M2M3M4M5X	1524	157.438	7334	13160	1.79438	2.6552	Zif268
183	0	3	5	2910	16268	3643	3600	5202	20257	3734	M1M2M3M4M5M6	1468	151.653	13358	16614	1.24375	1.84041	Zif268
188	0	8	5	2919	14380	3618	3583	5486	9801	3662	A11XXXXX	1824	188.43	11461	6183	0.539482	0.798286	Zif268
189	0	9	5	2917	11634	3609	3573	5697	7229	3607	M1XXXXX	2090	215.909	8717	3620	0.41528	0.614502	Zif268
246	0	25	6	2921	8985	3617	3599	5936	3595	3640	XXXXXX	2296	237.19	6064	-22	-0.00362797	-0.00536841	Zif268
247	0	27	6	2907	7259	3558	3543	5456	7642	3604	M1M2XXXX	1852	191.322	4352	4084	0.938419	1.3886	Zif268
248	0	28	6	2899	7372	3559	3545	5355	9572	3603	M1M2M3XXX	1752	180.992	4473	6013	1.34429	1.98918	Zif268
249	0	29	6	2899	6581	3560	3545	5304	10248	3611	M1M2M3M4XX	1693	174.897	3682	6688	1.8164	2.68778	Zif268
250	0	30	6	2906	6223	3560	3545	5236	11215	3607	M1M2M3M4M5X	1629	168.285	3317	7655	2.30781	3.41493	Zif268
251	0	31	6	2902	9317	3568	3547	5041	14704	3612	M1M2M3M4M5M6	1429	147.624	6415	11136	1.73593	2.56871	Zif268
256	0	36	6	2919	8847	3580	3561	5401	7242	3625	A11XXXXX	1776	183.471	5928	3662	0.617746	0.914096	Zif268
257	0	37	6	2923	8099	3593	3579	5535	6104	3610	M1XXXXX	1925	198.864	5176	2511	0.485124	0.717851	Zif268
317	0	5	8	2908	17011	3665	3615	4536	3676	3670	XXXXXX	866	89.4628	14103	11	0.000779976	0.00115415	Zif268
318	0	7	8	2913	10423	3607	3563	4320	6152	3661	M1M2XXXX	659	68.0785	7510	2545	0.338881	0.501452	Zif268
319	0	8	8	2898	10079	3585	3542	4246	7072	3629	M1M2M3XXX	617	63.7397	7181	3487	0.485587	0.718536	Zif268
320	0	9	8	2905	9395	3583	3539	4223	7326	3604	M1M2M3M4XX	619	63.9463	6490	3743	0.576733	0.853408	Zif268
321	0	10	8	2912	8775	3581	3542	4203	7580	3601	M1M2M3M4M5X	602	62.1901	5863	3999	0.682074	1.00928	Zif268
322	0	11	8	2912	12365	3601	3560	4192	8427	3607	M1M2M3M4M5M6	585	60.4339	9453	4826	0.510526	0.755439	Zif268
327	0	16	8	2912	10884	3562	3537	4057	7230	3593	A11XXXXX	464	47.9339	7972	3668	0.46011	0.680838	Zif268
328	0	17	8	2920	9014	3567	3545	4245	5082	3580	M1XXXXX	665	68.6983	6094	1515	0.248605	0.367868	Zif268
386	0	33	9	2906	7416	3559	3537	4278	3522	3641	XXXXXX	637	65.8058	4510	-37	-0.00820399	-0.0121397	Zif268
387	0	35	9	2908	6647	3585	3562	4128	5520	3593	M1M2XXXX	535	55.2686	3739	1935	0.517518	0.765786	Zif268
388	0	36	9	2909	7406	3603	3579	4117	6743	3626	M1M2M3XXX	491	50.7231	4497	3140	0.698243	1.03321	Zif268
389	0	37	9	2902	6544	3566	3538	4067	6795	3590	M1M2M3M4XX	477	49.2769	3642	3229	0.886601	1.31193	Zif268
390	0	38	9	2908	5875	3554	3526	4075	6875	3582	M1M2M3M4M5X	493	50.9298	2967	3321	1.11931	1.65628	Zif268
391	0	39	9	2907	9680	3600	3582	4053	8634	3600	M1M2M3M4M5M6	453	46.7975	6773	5034	0.743245	1.0998	Zif268
396	0	44	9	2914	8648	3563	3540	4023	6757	3600	A11XXXXX	423	43.6983	5734	3194	0.557028	0.82425	Zif268
397	0	45	9	2911	8043	3548	3527	4183	5087	3570	M1XXXXX	613	63.3264	5132	1539	0.299883	0.443745	Zif268
455	0	13	11	2897	11812	3568	3529	4135	3506	3554	XXXXXX	581	60.0207	8915	-62	-0.00695457	-0.0102909	Zif268
456	0	15	11	2914	9265	3562	3526	3995	5478	3562	M1M2XXXX	433	44.7314	6351	1916	0.301685	0.446411	Zif268
457	0	16	11	2903	8951	3563	3531	3950	6364	3545	M1M2M3XXX	405	41.8388	6048	2801	0.463128	0.685304	Zif268
458	0	17	11	2934	7361	3623	3592	4017	6423	3616	M1M2M3M4XX	401	41.4256	4427	2800	0.632482	0.935902	Zif268
459	0	18	11	2911	6864	3538	3511	3973	6767	3589	M1M2M3M4M5X	384	39.6694	3953	3229	0.816848	1.20871	Zif268
460	0	19	11	2902	10377	3552	3526	3948	8265	3565	M1M2M3M4M5M6	383	39.5661	7475	4713	0.630502	0.932971	Zif268
465	0	24	11	2910	9349	3553	3528	3815	6552	3588	A11XXXXX	227	23.4504	6439	2999	0.465756	0.689191	Zif268
466	0	25	11	2934	7838	3601	3579	3987	4756	3599	M1XXXXX	388	40.0826	4904	1155	0.235522	0.348508	Zif268
513	0	41	12	2911	8447	3596	3571	4032	3532	3571	XXXXXX	461	47.624	5536	-64	-0.0115607	-0.0171067	Zif268
514	0	43	12	2903	8179	3544	3522	3883	5171	3559	M1M2XXXX	324	33.4711	5276	1627	0.308378	0.456315	Zif268
515	0	44	12	2905	8435	3580	3558	3894	5968	3588	M1M2M3XXX	306	31.6116	5530	2388	0.431826	0.638986	Zif268
516	0	45	12	2907	7504	3573	3554	3912	6079	3597	M1M2M3M4XX	315	32.5413	4597	2506	0.545138	0.806656	Zif268
517	0	46	12	2907	6757	3529	3512	3881	6225	3568	M1M2M3M4M5X	313	32.3347	3850	2696	0.70026	1.03619	Zif268
518	0	47	12	2908	12375	3543	3526	3865	7457	3566	M1M2M3M4M5M6	299	30.8884	9467	3914	0.413436	0.611773	Zif268
575	0	21	14	2902	10948	3563	3536	4009	3497	3543	XXXXXX	466	48.1405	8046	-66	-0.00820283	-0.012138	Zif268
576	0	23	14	2912	9074	3535	3513	3860	5218	3542	M1M2XXXX	318	32.8512	6162	1683	0.273126	0.404152	Zif268
577	0	24	14	2895	8790	3551	3524	3854	5838	3546	M1M2M3XXX	308	31.8182	5895	2287	0.387956	0.574069	Zif268
578	0	25	14	2909	7215	3548	3523	3852	5827	3545	M1M2M3M4XX	307	31.7149	4306	2279	0.529261	0.783163	Zif268
579	0	26	14	2916	6628	3560	3544	3870	5949	3568	M1M2M3M4M5X	302	31.1983	3712	2389	0.643588	0.952336	Zif268
580	0	27	14	2906	11488	3550	3535	3839	7250	3567	M1M2M3M4M5M6	272	28.0992	8582	3700	0.431135	0.637962	Zif268
584	0	32	14	2915	10684	3573	3551	3750	6296	3562	A11XXXXX	188	19.4215	7769	2723	0.350496	0.518638	Zif268
585	0	33	14	2915	9806	3574	3553	3896	4905	3597	M1XXXXX	299	30.8884	6891	1331	0.19315	0.28581	Zif268
635	0	1	16	2912	22363	3710	3721	3894	3595	3551	XXXXXX	343	35.4339	19451	-115	-0.00591229	-0.00874858	Zif268
636	0	6	16	2919	11853	3631	3606	3782	5042	3624	M1M2M3M4M5X	158	16.3223	8934	1411	0.157936	0.233702	Zif268
637	0	7	16	2904	19931	3624	3599	3774	5832	3611	M1M2M3M4M5M6	163	16.8388	17027	2208	0.129676	0.191886	Zif268
665	0	1	1	2829	12258	3585		15796	3610	3562	XXXXXX	12234	1263.84	9429	25	0.00265139	0.00392334	Zif268
666	0	2	1	2828	8921	3572		15152	10686	3563	M1M2XXXX	11589	1197.21	6093	7114	1.16757	1.72768	Zif268
667	0	3	1	2829	9734	3596		14724	14763	3613	M1M2M3XXX	11111	1147.83	6905	11167	1.61723	2.39307	Zif268
668	0	4	1	2830	9731	3561		13197	19087	3626	M1M2M3M4XX	9571	988.74	6901	15526	2.24982	3.32912	Zif268
669	0	5	1	2827	5915	3546		14700	13416	3593	M1M2M3M4M5X	11107	1147.42	3088	9870	3.19624	4.72957	Zif268
670	0	6	1	2825	5251	3549		14982	13280	3613	M1M2M3M4M5M6	11369	1174.48	2426	9731	4.01113	5.93538	Zif268
708	0	45	1	2820	14624	3552		16279	3677	3584	XXXXXX	12695	1311.47	11804	125	0.0105896	0.0156698	Zif268
709	0	46	1	2823	14447	3549		14588	14178	3590	M1M2XXXX	10998	1136.16	11624	10629	0.914401	1.35306	Zif268
710	0	47	1	2823	14498	3562		14006	20266	3601	M1M2M3XXX	10405	1074.9	11675	16704	1.43075	2.11712	Zif268
711	0	48	1	2820	15262	3576		13028	27902	3622	M1M2M3M4XX	9406	971.694	12442	24326	1.95515	2.89309	Zif268
712	0	1	2	2837	10544	3570		13150	25305	3620	M1M2M3M4M5X	9530	984.504	7707	21735	2.82016	4.17307	Zif268
713	0	2	2	2836	8074	3534		13350	23090	3600	M1M2M3M4M5M6	9750	1007.23	5238	19556	3.73349	5.52454	Zif268
751	0	41	2	2829	14063	3524		15349	3651	3564	XXXXXX	11785	1217.46	11234	127	0.011305	0.0167283	Zif268
752	0	42	2	2828	11758	3523		14560	12250	3570	M1M2XXXX	10990	1135.33	8930	8727	0.977268	1.44609	Zif268
753	0	43	2	2827	11480	3525		14042	16546	3578	M1M2M3XXX	10464	1080.99	8653	13021	1.5048	2.22669	Zif268
754	0	44	2	2832	11357	3552		13465	21777	3585	M1M2M3M4XX	9880	1020.66	8525	18225	2.13783	3.16341	Zif268
755	0	45	2	2831	13178	3530		12429	30046	3593	M1M2M3M4M5X	8836	912.81	10347	26516	2.56268	3.79206	Zif268
756	0	46	2	2832	10346	3576		12808	28195	3599	M1M2M3M4M5M6	9209	951.343	7514	24619	3.27642	4.84821	Zif268
794	0	37	3	2835	11108	3489		8865	3510	3548	XXXXXX	5317	549.277	8273	21	0.00253838	0.00375611	Zif268
795	0	38	3	2827	9730	3475		8158	10370	3540	M1M2XXXX	4618	477.066	6903	6895	0.998841	1.47801	Zif268
796	0	39	3	2824	9465	3486		7815	13652	3537	M1M2M3XXX	4278	441.942	6641	10166	1.53079	2.26516	Zif268
797	0	40	3	2834	9771	3489		7422	17659	3556	M1M2M3M4XX	3866	399.38	6937	14170	2.04267	3.0226	Zif268
798	0	41	3	2827	6857	3491		7653	15594	3535	M1M2M3M4M5X	4118	425.413	4030	12103	3.00323	4.44396	Zif268
799	0	42	3	2830	7018	3504		7557	17652	3530	M1M2M3M4M5M6	4027	416.012	4188	14148	3.37822	4.99885	Zif268
837	0	33	4	2828	9483	3464		8805	3505	3531	XXXXXX	5274	544.835	6655	41	0.00616078	0.00911628	Zif268
838	0	34	4	2828	7648	3460		8382	8758	3527	M1M2XXXX	4855	501.55	4820	5298	1.09917	1.62647	Zif268
839	0	35	4	2823	8353	3463		8081	12363	3532	M1M2M3XXX	4549	469.938	5530	8900	1.6094	2.38148	Zif268
840	0	36	4	2830	8061	3465		7806	15126	3527	M1M2M3M4XX	4279	442.045	5231	11661	2.22921	3.29862	Zif268
841	0	37	4	2831	9024	3466		7335	19845	3531	M1M2M3M4M5X	3804	392.975	6193	16379	2.64476	3.91353	Zif268
842	0	38	4	2828	7971	3466		7290	20294	3534	M1M2M3M4M5M6	3756	388.017	5143	16828	3.27202	4.8417	Zif268
878	0	29	5	2836	10906	3757		6589	3732	3671	XXXXXX	2918	301.446	8070	-25	-0.00309789	-0.00458404	Zif268
879	0	30	5	2830	8833	3736		6166	9141	3801	M1M2XXXX	2365	244.318	6003	5405	0.900383	1.33232	Zif268
880	0	31	5	2828	8967	3465		5626	11608	3514	M1M2M3XXX	2112	218.182	6139	8143	1.32644	1.96277	Zif268
881	0	32	5	2831	8618	3460		5415	13856	3513	M1M2M3M4XX	1902	196.488	5787	10396	1.79644	2.65824	Zif268
882	0	33	5	2821	6277	3448		5558	12528	3491	M1M2M3M4M5X	2067	213.533	3456	9080	2.62731	3.88771	Zif268
883	0	34	5	2829	6590	3465		5381	14622	3495	M1M2M3M4M5M6	1886	194.835	3761	11157	2.9665	4.38961	Zif268
921	0	25	6	2828	9208	3445		6400	3423	3488	XXXXXX	2912	300.826	6380	-22	-0.00344828	-0.00510251	Zif268
922	0	26	6	2829	5968	3433		6009	6758	3496	M1M2XXXX	2513	259.607	3139	3325	1.05925	1.56741	Zif268
923	0	27	6	2825	6550	3431		5827	9117	3498	M1M2M3XXX	2329	240.599	3725	5686	1.52644	2.25872	Zif268
924	0	28	6	2830	6321	3431		5699	10740	3491	M1M2M3M4XX	2208	228.099	3491	7309	2.09367	3.09806	Zif268
925	0	29	6	2824	5606	3435		5663	11079	3503	M1M2M3M4M5X	2160	223.14	2782	7644	2.74766	4.06579	Zif268
926	0	30	6	2832	6185	3441		5419	13705	3500	M1M2M3M4M5M6	1919	198.244	3353	10264	3.06114	4.52965	Zif268
959	0	21	7	2831	9214	3459		5164	3383	3461	XXXXXX	1703	175.93	6383	-76	-0.0119066	-0.0176186	Zif268
960	0	22	7	2830	6041	3461		4857	6269	3477	M1M2XXXX	1380	142.562	3211	2808	0.874494	1.29401	Zif268
961	0	23	7	2828	6383	3455		4733	7971	3471	M1M2M3XXX	1262	130.372	3555	4516	1.27032	1.87973	Zif268
962	0	24	7	2830	5924	3450		4638	9064	3487	M1M2M3M4XX	1151	118.905	3094	5614	1.81448	2.68494	Zif268
963	0	25	7	2826	6563	3430		4533	10996	3473	M1M2M3M4M5X	1060	109.504	3737	7566	2.02462	2.99588	Zif268
964	0	26	7	2842	6685	3523		4482	12490	3566	M1M2M3M4M5M6	916	94.6281	3843	8967	2.33333	3.4527	Zif268
999	0	17	8	2832	9443	3421		5108	3396	3472	XXXXXX	1636	169.008	6611	-25	-0.00378158	-0.0055957	Zif268
1000	0	18	8	2825	6652	3420		4829	6766	3471	M1M2XXXX	1358	140.289	3827	3346	0.874314	1.29375	Zif268
1001	0	19	8	2834	6796	3418		4683	8423	3477	M1M2M3XXX	1206	124.587	3962	5005	1.26325	1.86927	Zif268
1002	0	20	8	2830	6369	3425		4593	9546	3483	M1M2M3M4XX	1110	114.669	3539	6121	1.72958	2.55931	Zif268
1003	0	21	8	2828	4775	3439		4672	8331	3470	M1M2M3M4M5X	1202	124.174	1947	4892	2.51258	3.71794	Zif268
1004	0	22	8	2832	4764	3436		4653	9105	3483	M1M2M3M4M5M6	1170	120.868	1932	5669	2.93427	4.34191	Zif268
1039	0	13	9	2829	10457	3426		4367	3388	3388	XXXXXX	979	101.136	7628	-38	-0.00498165	-0.00737148	Zif268
1040	0	14	9	2829	7794	3419		4159	6416	3467	M1M2XXXX	692	71.4876	4965	2997	0.603625	0.893201	Zif268
1041	0	15	9	2827	7645	3415		4078	7548	3470	M1M2M3XXX	608	62.8099	4818	4133	0.857825	1.26935	Zif268
1042	0	16	9	2827	7353	3416		4032	8250	3454	M1M2M3M4XX	578	59.7107	4526	4834	1.06805	1.58043	Zif268
1043	0	17	9	2830	4821	3412		4105	7077	3458	M1M2M3M4M5X	647	66.8388	1991	3665	1.84078	2.72386	Zif268
1044	0	18	9	2829	5051	3411		4085	7748	3459	M1M2M3M4M5M6	626	64.6694	2222	4337	1.95185	2.8882	Zif268
1082	0	9	10	2827	10056	3445		4387	3389	3473	XXXXXX	914	94.4215	7229	-56	-0.00774658	-0.0114628	Zif268
1083	0	10	10	2826	5746	3427		4214	5449	3476	M1M2XXXX	738	76.2397	2920	2022	0.692466	1.02466	Zif268
1084	0	11	10	2829	5982	3428		4125	6544	3476	M1M2M3XXX	649	67.0455	3153	3116	0.988265	1.46236	Zif268
1085	0	12	10	2828	5377	3408		4084	6961	3465	M1M2M3M4XX	619	63.9463	2549	3553	1.39388	2.06256	Zif268
1086	0	13	10	2829	5830	3404		4019	7902	3463	M1M2M3M4M5X	556	57.438	3001	4498	1.49883	2.21787	Zif268
1087	0	14	10	2830	6320	3409		3989	8714	3464	M1M2M3M4M5M6	525	54.2355	3490	5305	1.52006	2.24927	Zif268
1125	0	5	11	2831	10277	3489		4001	3379	3454	XXXXXX	547	56.5083	7446	-110	-0.014773	-0.0218601	Zif268
1126	0	6	11	2830	6728	3463		3869	5011	3461	M1M2XXXX	408	42.1488	3898	1548	0.397127	0.587639	Zif268
1127	0	7	11	2828	6679	3456		3815	5721	3465	M1M2M3XXX	350	36.157	3851	2265	0.588159	0.870315	Zif268
1128	0	8	11	2831	5938	3457		3831	5941	3499	M1M2M3M4XX	332	34.2975	3107	2484	0.799485	1.18302	Zif268
1129	0	9	11	2831	7690	3447		3805	6780	3506	M1M2M3M4M5X	299	30.8884	4859	3333	0.685944	1.01501	Zif268
1130	0	10	11	2828	7330	3422		3822	6826	3522	M1M2M3M4M5M6	300	30.9917	4502	3404	0.756108	1.11883	Zif268
1168	0	1	12	2830	11792	3562		4139	3446	3548	XXXXXX	591	61.0537	8962	-116	-0.0129435	-0.0191529	Zif268
1169	0	2	12	2829	8022	3515		3924	5198	3481	M1M2XXXX	443	45.7645	5193	1683	0.32409	0.479565	Zif268
1170	0	3	12	2829	7820	3499		3863	5769	3471	M1M2M3XXX	392	40.4959	4991	2270	0.454819	0.673008	Zif268
1171	0	4	12	2829	7322	3503		3851	6099	3450	M1M2M3M4XX	401	41.4256	4493	2596	0.577788	0.854968	Zif268
1172	0	5	12	2844	4706	3519		3922	5488	3499	M1M2M3M4M5X	423	43.6983	1862	1969	1.05747	1.56476	Zif268
1173	0	6	12	2828	4788	3456		3845	5794	3451	M1M2M3M4M5M6	394	40.7025	1960	2338	1.19286	1.7651	Zif268
1207	0	45	12	2826	9675	3412		3922	3378	3465	XXXXXX	457	47.2107	6849	-34	-0.00496423	-0.00734571	Zif268
1208	0	46	12	2825	9081	3420		3770	5375	3459	M1M2XXXX	311	32.1281	6256	1955	0.3125	0.462415	Zif268
1209	0	47	12	2829	9288	3427		3748	6033	3469	M1M2M3XXX	279	28.8223	6459	2606	0.403468	0.597023	Zif268
1210	0	48	12	2823	9849	3423		3750	6489	3481	M1M2M3M4XX	269	27.7893	7026	3066	0.436379	0.645722	Zif268
1211	0	1	13	2831	6924	3546		3761	5041	3525	M1M2M3M4M5X	236	24.3802	4093	1495	0.365258	0.540482	Zif268
1212	0	2	13	2830	5773	3520		3726	4981	3488	M1M2M3M4M5M6	238	24.5868	2943	1461	0.496432	0.734585	Zif268
1244	0	41	13	2824	11949	3424		3683	3368	3454	XXXXXX	229	23.657	9125	-56	-0.00613699	-0.00908107	Zif268
1245	0	42	13	2825	9773	3420		3614	4535	3468	M1M2XXXX	146	15.0826	6948	1115	0.160478	0.237464	Zif268
1246	0	43	13	2822	10273	3419		3601	4940	3466	M1M2M3XXX	135	13.9463	7451	1521	0.204134	0.302062	Zif268
1247	0	44	13	2825	9841	3411		3583	5031	3449	M1M2M3M4XX	134	13.843	7016	1620	0.230901	0.34167	Zif268
1248	0	45	13	2821	8708	3407		3578	5101	3444	M1M2M3M4M5X	134	13.843	5887	1694	0.287753	0.425796	Zif268
1249	0	46	13	2822	7993	3411		3586	5115	3455	M1M2M3M4M5M6	131	13.5331	5171	1704	0.32953	0.487615	Zif268
1280	0	37	14	2830	12717	3427		3707	3374	3478	XXXXXX	229	23.657	9887	-53	-0.00536057	-0.00793219	Zif268
1281	0	38	14	2831	11394	3414		3596	4620	3461	M1M2XXXX	135	13.9463	8563	1206	0.140838	0.208403	Zif268
1282	0	39	14	2826	10642	3406		3574	4949	3450	M1M2M3XXX	124	12.8099	7816	1543	0.197416	0.292121	Zif268
1283	0	40	14	2830	11005	3418		3575	5191	3452	M1M2M3M4XX	123	12.7066	8175	1773	0.216881	0.320924	Zif268
1284	0	41	14	2819	8313	3409		3580	5133	3454	M1M2M3M4M5X	126	13.0165	5494	1724	0.313797	0.464334	Zif268
1285	0	42	14	2825	8424	3412		3580	5227	3453	M1M2M3M4M5M6	127	13.1198	5599	1815	0.324165	0.479676	Zif268
1328	0	37	1	2932	7777	3849		13733	3851	3826	XXXXXX	9907	1023.45	4845	2	0.000412797	0.000610827	Zif268
1329	0	39	1	2933	4445	3842		13344	5618	3805	M1M2XXXX	9539	985.434	1512	1776	1.1746	1.73809	Zif268
1330	0	40	1	2940	4465	3889		13282	6683	3824	M1M2M3XXX	9458	977.066	1525	2794	1.83213	2.71106	Zif268
1331	0	41	1	2936	4592	3853		13196	7766	3802	M1M2M3M4XX	9394	970.455	1656	3913	2.36292	3.49648	Zif268
1332	0	42	1	2934	3689	3853		13245	6317	3803	M1M2M3M4M5X	9442	975.413	755	2464	3.26358	4.8292	Zif268
1333	0	43	1	2932	5104	3845		12644	11860	3805	M1M2M3M4M5M6	8839	913.12	2172	8015	3.69015	5.46041	Zif268
1337	0	48	1	2924	5632	3842		12840	6028	3884	A11XXXXX	8956	925.207	2708	2186	0.807238	1.19449	Zif268
1338	0	1	2	2935	6791	3822		12023	6371	3815	M1XXXXX	8208	847.934	3856	2549	0.661048	0.978171	Zif268
1402	0	17	3	2945	7775	3818		7918	3749	3794	XXXXXX	4124	426.033	4830	-69	-0.0142857	-0.021139	Zif268
1403	0	19	3	2945	4173	3785		7836	5123	3776	M1M2XXXX	4060	419.421	1228	1338	1.08958	1.61228	Zif268
1404	0	20	3	2945	3987	3801		7763	5643	3790	M1M2M3XXX	3973	410.434	1042	1842	1.76775	2.6158	Zif268
1405	0	21	3	2943	4362	3790		7614	6967	3791	M1M2M3M4XX	3823	394.938	1419	3177	2.2389	3.31296	Zif268
1406	0	22	3	2941	3942	3794		7609	6761	3781	M1M2M3M4M5X	3828	395.455	1001	2967	2.96404	4.38597	Zif268
1407	0	23	3	2942	4601	3795		7110	9175	3756	M1M2M3M4M5M6	3354	346.488	1659	5380	3.24292	4.79863	Zif268
1412	0	28	3	2942	4789	3786		7473	4882	3777	A11XXXXX	3696	381.818	1847	1096	0.593395	0.878063	Zif268
1473	0	45	4	2928	5854	3754		6648	3669	3731	XXXXXX	2917	301.343	2926	-85	-0.0290499	-0.0429859	Zif268
1474	0	47	4	2934	3790	3740		6510	4631	3748	M1M2XXXX	2762	285.331	856	891	1.04089	1.54023	Zif268
1475	0	1	5	2943	5677	3768		5288	8800	3769	M1M2M3M4XX	1519	156.921	2734	5032	1.84053	2.72348	Zif268
1476	0	2	5	2946	4896	3765		5239	8819	3746	M1M2M3M4M5X	1493	154.236	1950	5054	2.59179	3.83515	Zif268
1477	0	3	5	2947	5129	3750		5219	9921	3752	M1M2M3M4M5M6	1467	151.55	2182	6171	2.82814	4.18488	Zif268
1482	0	8	5	2949	6592	3776		5539	5883	3780	A11XXXXX	1759	181.715	3643	2107	0.578369	0.855829	Zif268
1483	0	9	5	2946	4670	3750		5660	4592	3739	M1XXXXX	1921	198.45	1724	842	0.488399	0.722698	Zif268
1545	0	25	6	2935	7132	3735		5088	3670	3742	XXXXXX	1346	139.05	4197	-65	-0.0154873	-0.0229169	Zif268
1546	0	27	6	2951	3894	3760		5019	4519	3740	M1M2XXXX	1279	132.128	943	759	0.804878	1.191	Zif268
1547	0	28	6	2944	3932	3728		4988	4974	3752	M1M2M3XXX	1236	127.686	988	1246	1.26113	1.86613	Zif268
1548	0	29	6	2941	3863	3722		4946	5205	3721	M1M2M3M4XX	1225	126.55	922	1483	1.60846	2.38008	Zif268
1549	0	30	6	2941	3392	3722		4980	4790	3734	M1M2M3M4M5X	1246	128.719	451	1068	2.36807	3.5041	Zif268
1550	0	31	6	2935	4101	3739		4817	6476	3770	M1M2M3M4M5M6	1047	108.161	1166	2737	2.34734	3.47343	Zif268
1554	0	36	6	2944	4186	3726		5002	4475	3810	A11XXXXX	1192	123.14	1242	749	0.60306	0.892364	Zif268
1555	0	37	6	2941	4231	3719		4921	4229	3736	M1XXXXX	1185	122.417	1290	510	0.395349	0.585009	Zif268
1618	0	5	8	2946	10344	3737		4794	3679	3742	XXXXXX	1052	108.678	7398	-58	-0.00783996	-0.011601	Zif268
1619	0	7	8	2951	4719	3729		4633	4896	3722	M1M2XXXX	911	94.1116	1768	1167	0.660068	0.976721	Zif268
1620	0	8	8	2955	4772	3768		4616	5644	3746	M1M2M3XXX	870	89.876	1817	1876	1.03247	1.52778	Zif268
1621	0	9	8	2957	4862	3766		4582	6172	3766	M1M2M3M4XX	816	84.2975	1905	2406	1.26299	1.86888	Zif268
1622	0	10	8	2949	3748	3733		4655	5381	3743	M1M2M3M4M5X	912	94.2149	799	1648	2.06258	3.05205	Zif268
1623	0	11	8	2939	5298	3714		4452	7401	3707	M1M2M3M4M5M6	745	76.9628	2359	3687	1.56295	2.31274	Zif268
1628	0	16	8	2947	5824	3725		4549	5353	3739	A11XXXXX	810	83.6777	2877	1628	0.565867	0.837329	Zif268
1629	0	17	8	2946	5307	3701		4627	4538	3719	M1XXXXX	908	93.8017	2361	837	0.354511	0.524579	Zif268
1691	0	33	9	2926	5894	3687		4174	3622	3694	XXXXXX	480	49.5868	2968	-65	-0.0219003	-0.0324064	Zif268
1692	0	35	9	2938	3655	3693		4155	3989	3696	M1M2XXXX	459	47.4174	717	296	0.412831	0.610878	Zif268
1693	0	37	9	2937	3607	3681		4135	4269	3684	M1M2M3M4XX	451	46.5909	670	588	0.877612	1.29863	Zif268
1696	0	44	9	2946	4027	3738		4120	4422	3746	A11XXXXX	374	38.6364	1081	684	0.632747	0.936294	Zif268
1697	0	45	9	2954	3967	3753		4163	4015	3738	M1XXXXX	425	43.905	1013	262	0.258638	0.382713	Zif268
1756	0	13	11	2943	9359	3745		4181	3678	3735	XXXXXX	446	46.0744	6416	-67	-0.0104426	-0.0154523	Zif268
1757	0	15	11	2952	4783	3729		4116	4361	3729	M1M2XXXX	387	39.9793	1831	632	0.345167	0.510753	Zif268
1758	0	16	11	2943	4533	3710		4068	4622	3739	M1M2M3XXX	329	33.9876	1590	912	0.573585	0.848749	Zif268
1759	0	17	11	2941	4452	3699		4049	4725	3676	M1M2M3M4XX	373	38.5331	1511	1026	0.679021	1.00477	Zif268
1760	0	18	11	2942	3941	3701		4052	4623	3671	M1M2M3M4M5X	381	39.3595	999	922	0.922923	1.36567	Zif268
1761	0	19	11	2933	4622	3709		4023	5101	3676	M1M2M3M4M5M6	347	35.8471	1689	1392	0.824156	1.21953	Zif268
1765	0	24	11	2942	5343	3704		3978	5142	3787	A11XXXXX	191	19.7314	2401	1438	0.598917	0.886234	Zif268
1766	0	25	11	2938	4698	3683		4066	4144	3736	M1XXXXX	330	34.0909	1760	461	0.261932	0.387588	Zif268
1827	0	41	12	2930	5846	3681		4015	3618	3695	XXXXXX	320	33.0579	2916	-63	-0.0216049	-0.0319694	Zif268
1828	0	43	12	2933	3760	3687		4010	3914	3706	M1M2XXXX	304	31.405	827	227	0.274486	0.406165	Zif268
1829	0	44	12	2935	3723	3689		3982	4067	3700	M1M2M3XXX	282	29.1322	788	378	0.479695	0.709819	Zif268
1830	0	45	12	2935	3702	3690		3972	4112	3701	M1M2M3M4XX	271	27.9959	767	422	0.550196	0.81414	Zif268
1831	0	47	12	2936	4059	3707		3929	4195	3721	M1M2M3M4M5M6	208	21.4876	1123	488	0.43455	0.643016	Zif268
1836	0	4	13	2939	6621	3721		3991	5102	3794	A11XXXXX	197	20.3512	3682	1381	0.375068	0.554998	Zif268
1837	0	5	13	2947	5309	3733		4019	4176	3756	M1XXXXX	263	27.1694	2362	443	0.187553	0.277527	Zif268
1896	0	21	14	2935	8108	3718		3925	3645	3722	XXXXXX	203	20.9711	5173	-73	-0.0141117	-0.0208815	Zif268
1897	0	23	14	2940	4480	3686		3881	3868	3699	M1M2XXXX	182	18.8017	1540	182	0.118182	0.174877	Zif268
1898	0	24	14	2939	4371	3687		3871	3987	3700	M1M2M3XXX	171	17.6653	1432	300	0.209497	0.309999	Zif268
1899	0	25	14	2940	4133	3695		3866	3998	3698	M1M2M3M4XX	168	17.3554	1193	303	0.253982	0.375824	Zif268
1900	0	26	14	2940	3681	3703		3892	3966	3721	M1M2M3M4M5X	171	17.6653	741	263	0.354926	0.525194	Zif268
1901	0	27	14	2942	4541	3725		3886	4225	3724	M1M2M3M4M5M6	162	16.7355	1599	500	0.312695	0.462704	Zif268
1906	0	32	14	2939	4656	3693		3840	4472	3727	A11XXXXX	113	11.6736	1717	779	0.453698	0.67135	Zif268
1907	0	33	14	2932	4120	3683		3867	3798	3701	M1XXXXX	166	17.1488	1188	115	0.0968013	0.14324	Zif268
1963	0	1	16	2942	10313	3807		4064	3745	3738	XXXXXX	326	33.6777	7371	-62	-0.00841134	-0.0124465	Zif268
1964	0	3	16	2948	5930	3757		3952	4009	3751	M1M2XXXX	201	20.7645	2982	252	0.084507	0.125047	Zif268
1965	0	4	16	2951	5689	3744		3920	4071	3751	M1M2M3XXX	169	17.4587	2738	327	0.11943	0.176724	Zif268
1966	0	5	16	2943	5809	3725		3879	4092	3730	M1M2M3M4XX	149	15.3926	2866	367	0.128053	0.189484	Zif268
1967	0	6	16	2941	5285	3715		3871	4106	3729	M1M2M3M4M5X	142	14.6694	2344	391	0.166809	0.246832	Zif268
1968	0	7	16	2946	6314	3725		3879	4182	3729	M1M2M3M4M5M6	150	15.4959	3368	457	0.135689	0.200783	Zif268
1973	0	13	16	2949	6163	3751		3871	3979	3738	M1XXXXX	133	13.7397	3214	228	0.0709396	0.104971	Zif268
2027	0	1	1	2894	8117	3787		19286	4098	3917	XXXXXX	15369	1587.71	5223	311	0.0595443	0.0881094	Zif268
2028	0	2	1	2894	8270	3817		17826	12356	3935	M1M2XXXX	13891	1435.02	5376	8539	1.58836	2.35033	Zif268
2029	0	3	1	2900	11801	3802		17348	17800	3954	M1M2M3XXX	13394	1383.68	8901	13998	1.57263	2.32707	Zif268
2030	0	4	1	2904	12191	3810		17142	23827	3959	M1M2M3M4XX	13183	1361.88	9287	20017	2.15538	3.18937	Zif268
2031	0	5	1	2910	10773	3807		16979	26439	3951	M1M2M3M4M5X	13028	1345.87	7863	22632	2.87829	4.25909	Zif268
2032	0	6	1	2907	12570	3792		16015	34339	3935	M1M2M3M4M5M6	12080	1247.93	9663	30547	3.16123	4.67776	Zif268
2039	0	13	1	2893	9263	3768		19023	8057	3892	A11XXXXX	15131	1563.12	6370	4289	0.673312	0.996319	Zif268
2040	0	14	1	2890	7504	3752		19300	6886	3882	M1XXXXX	15418	1592.77	4614	3134	0.679237	1.00509	Zif268
2079	0	6	2	2918	11363	3724		18275	3968	3834	XXXXXX	14441	1491.84	8445	244	0.0288928	0.0427535	Zif268
2080	0	7	2	2917	10958	3723		17829	12616	3823	M1M2XXXX	14006	1446.9	8041	8893	1.10596	1.63652	Zif268
2081	0	8	2	2908	11229	3729		17400	17643	3826	M1M2M3XXX	13574	1402.27	8321	13914	1.67215	2.47433	Zif268
2082	0	9	2	2910	9446	3952		17411	20073	4048	M1M2M3M4XX	13363	1380.48	6536	16121	2.46649	3.64974	Zif268
2083	0	10	2	2907	7354	4244		18112	18910	4369	M1M2M3M4M5X	13743	1419.73	4447	14666	3.29795	4.88007	Zif268
2084	0	11	2	2908	8595	4316		17490	25230	4406	M1M2M3M4M5M6	13084	1351.65	5687	20914	3.67751	5.44171	Zif268
2091	0	18	2	2908	7652	3709		18325	6986	3829	A11XXXXX	14496	1497.52	4744	3277	0.690767	1.02215	Zif268
2092	0	19	2	2917	8735	3784		18480	7286	3892	M1XXXXX	14588	1507.02	5818	3502	0.601925	0.890685	Zif268
2131	0	11	3	2907	9485	4961		11707	5102	5098	XXXXXX	6609	682.748	6578	141	0.0214351	0.0317181	Zif268
2132	0	12	3	2910	8515	4601		10670	11180	4722	M1M2XXXX	5948	614.463	5605	6579	1.17377	1.73687	Zif268
2133	0	13	3	2900	8986	4026		9789	14427	4111	M1M2M3XXX	5678	586.57	6086	10401	1.709	2.52886	Zif268
2134	0	14	3	2914	11115	3738		8715	20529	3853	M1M2M3M4XX	4862	502.273	8201	16791	2.04743	3.02964	Zif268
2135	0	15	3	2904	8943	3684		8661	20995	3831	M1M2M3M4M5X	4830	498.967	6039	17311	2.86653	4.24169	Zif268
2136	0	16	3	2915	8461	3677		8445	22833	3810	M1M2M3M4M5M6	4635	478.822	5546	19156	3.45402	5.11101	Zif268
2143	0	23	3	2906	9123	3749		9761	7733	3869	A11XXXXX	5892	608.678	6217	3984	0.640824	0.948244	Zif268
2144	0	24	3	2909	7669	3687		9738	6566	3800	M1XXXXX	5938	613.43	4760	2879	0.604832	0.894987	Zif268
2183	0	16	4	2926	10927	3680		10146	3791	3800	XXXXXX	6346	655.579	8001	111	0.0138733	0.0205287	Zif268
2184	0	17	4	2929	9741	3725		9388	11298	3848	M1M2XXXX	5540	572.314	6812	7573	1.11171	1.64503	Zif268
2185	0	18	4	2922	10752	3900		9056	16064	4027	M1M2M3XXX	5029	519.525	7830	12164	1.55351	2.29877	Zif268
2186	0	19	4	2924	10142	3979		8860	19522	4106	M1M2M3M4XX	4754	491.116	7218	15543	2.15337	3.1864	Zif268
2187	0	20	4	2924	8728	3980		8715	20710	4090	M1M2M3M4M5X	4625	477.789	5804	16730	2.88249	4.26531	Zif268
2188	0	21	4	2926	7327	3923		8824	19886	4038	M1M2M3M4M5M6	4786	494.421	4401	15963	3.62713	5.36717	Zif268
2195	0	28	4	2916	8536	3691		9468	7364	3800	A11XXXXX	5668	585.537	5620	3673	0.653559	0.967089	Zif268
2196	0	29	4	2921	8053	3696		9492	6703	3809	M1XXXXX	5683	587.087	5132	3007	0.585931	0.867019	Zif268
2233	0	21	5	2931	10781	3788		7056	3828	3880	XXXXXX	3176	328.099	7850	40	0.00509554	0.00754001	Zif268
2234	0	22	5	2920	9270	3709		6350	9830	3827	M1M2XXXX	2523	260.64	6350	6121	0.963937	1.42636	Zif268
2235	0	23	5	2907	9752	3715		6010	13030	3832	M1M2M3XXX	2178	225	6845	9315	1.36085	2.01368	Zif268
2236	0	24	5	2929	11165	3719		5681	16858	3826	M1M2M3M4XX	1855	191.632	8236	13139	1.59531	2.36063	Zif268
2237	0	25	5	2928	9917	3708		5596	18061	3816	M1M2M3M4M5X	1780	183.884	6989	14353	2.05366	3.03885	Zif268
2238	0	26	5	2922	8880	3676		5532	18588	3796	M1M2M3M4M5M6	1736	179.339	5958	14912	2.50285	3.70354	Zif268
2245	0	33	5	2903	9248	3710		6418	7576	3809	A11XXXXX	2609	269.525	6345	3866	0.609299	0.901596	Zif268
2246	0	34	5	2905	7810	3664		6475	6291	3777	M1XXXXX	2698	278.719	4905	2627	0.535576	0.792507	Zif268
2285	0	26	6	2922	11835	3680		6799	3718	3776	XXXXXX	3023	312.293	8913	38	0.00426344	0.00630872	Zif268
2286	0	27	6	2915	10586	3660		6087	10369	3765	M1M2XXXX	2322	239.876	7671	6709	0.874593	1.29416	Zif268
2287	0	28	6	2907	11038	3654		5778	13701	3752	M1M2M3XXX	2026	209.298	8131	10047	1.23564	1.82841	Zif268
2288	0	29	6	2912	10652	3667		5558	16151	3766	M1M2M3M4XX	1792	185.124	7740	12484	1.61292	2.38668	Zif268
2289	0	30	6	2914	9634	3696		5466	17497	3800	M1M2M3M4M5X	1666	172.107	6720	13801	2.05372	3.03895	Zif268
2290	0	31	6	2904	8635	3686		5425	17990	3791	M1M2M3M4M5M6	1634	168.802	5731	14304	2.4959	3.69325	Zif268
2297	0	38	6	2901	8734	3620		6181	7214	3722	A11XXXXX	2459	254.029	5833	3594	0.616149	0.911733	Zif268
2298	0	39	6	2898	8298	3622		6326	6344	3716	M1XXXXX	2610	269.628	5400	2722	0.504074	0.745892	Zif268
2337	0	31	7	2907	12343	3662		5456	3681	3740	XXXXXX	1716	177.273	9436	19	0.00201357	0.00297953	Zif268
2338	0	32	7	2910	10010	3658		4930	8876	3748	M1M2XXXX	1182	122.107	7100	5218	0.73493	1.0875	Zif268
2339	0	33	7	2910	11229	3661		4700	11208	3743	M1M2M3XXX	957	98.8636	8319	7547	0.9072	1.34241	Zif268
2340	0	34	7	2908	10650	3675		4617	12416	3752	M1M2M3M4XX	865	89.3595	7742	8741	1.12904	1.67067	Zif268
2341	0	35	7	2911	9783	3647		4563	13100	3726	M1M2M3M4M5X	837	86.4669	6872	9453	1.37558	2.03549	Zif268
2342	0	36	7	2908	8738	3703		4597	13438	3768	M1M2M3M4M5M6	829	85.6405	5830	9735	1.66981	2.47087	Zif268
2349	0	43	7	2902	9291	3671		4953	7338	3703	A11XXXXX	1250	129.132	6389	3667	0.573955	0.849297	Zif268
2350	0	44	7	2906	7693	3689		5143	5907	3728	M1XXXXX	1415	146.178	4787	2218	0.463338	0.685614	Zif268
2389	0	36	8	2915	11359	3750		5425	3764	3807	XXXXXX	1618	167.149	8444	14	0.00165798	0.00245336	Zif268
2390	0	37	8	2908	11138	3670		4852	9108	3773	M1M2XXXX	1079	111.467	8230	5438	0.660753	0.977735	Zif268
2391	0	38	8	2908	11447	3664		4653	11040	3759	M1M2M3XXX	894	92.3554	8539	7376	0.863801	1.27819	Zif268
2392	0	39	8	2912	12863	3716		4593	12632	3796	M1M2M3M4XX	797	82.3347	9951	8916	0.89599	1.32582	Zif268
2393	0	40	8	2915	10892	3733		4570	13079	3818	M1M2M3M4M5X	752	77.686	7977	9346	1.17162	1.73368	Zif268
2394	0	41	8	2905	10064	3727		4585	13638	3764	M1M2M3M4M5M6	821	84.814	7159	9911	1.38441	2.04855	Zif268
2401	0	48	8	2908	11294	3663		4802	8142	3675	A11XXXXX	1127	116.426	8386	4479	0.534104	0.790329	Zif268
2402	0	1	9	2914	8237	3723		4664	5849	3910	M1XXXXX	754	77.8926	5323	2126	0.399399	0.591002	Zif268
2441	0	41	9	2908	12779	3795		4840	3830	3900	XXXXXX	940	97.1074	9871	35	0.00354574	0.00524673	Zif268
2442	0	42	9	2914	11962	3769		4459	7599	3886	M1M2XXXX	573	59.1942	9048	3830	0.423298	0.626366	Zif268
2443	0	43	9	2906	12848	3633		4270	8573	3784	M1M2M3XXX	486	50.2066	9942	4940	0.496882	0.73525	Zif268
2444	0	44	9	2910	12045	3675		4282	9224	3807	M1M2M3M4XX	475	49.0702	9135	5549	0.607444	0.898852	Zif268
2445	0	45	9	2920	10723	3684		4295	9619	3838	M1M2M3M4M5X	457	47.2107	7803	5935	0.760605	1.12549	Zif268
2446	0	46	9	2917	10193	3677		4268	10029	3800	M1M2M3M4M5M6	468	48.3471	7276	6352	0.873007	1.29181	Zif268
2453	0	5	10	2910	9774	3827		4575	7803	4024	A11XXXXX	551	56.9215	6864	3976	0.579254	0.857138	Zif268
2454	0	6	10	2917	8943	3834		4769	6073	4015	M1XXXXX	754	77.8926	6026	2239	0.371557	0.549803	Zif268
2493	0	46	10	2910	13957	3606		4672	3630	3725	XXXXXX	947	97.8306	11047	24	0.00217254	0.00321476	Zif268
2494	0	47	10	2925	12245	3830		4372	7279	3843	M1M2XXXX	529	54.6488	9320	3449	0.370064	0.547595	Zif268
2495	0	48	10	2914	13737	3706		4300	8459	3820	M1M2M3XXX	480	49.5868	10823	4753	0.439157	0.649833	Zif268
2496	0	1	11	2919	11553	3718		4111	7583	3874	M1M2M3M4XX	237	24.4835	8634	3865	0.447649	0.662398	Zif268
2497	0	2	11	2909	10654	3696		4095	7908	3862	M1M2M3M4M5X	233	24.0702	7745	4212	0.543835	0.804727	Zif268
2498	0	3	11	2916	9243	3775		4213	8058	3958	M1M2M3M4M5M6	255	26.343	6327	4283	0.67694	1.00169	Zif268
2505	0	10	11	2917	9409	6674		6975	10063	6737	A11XXXXX	238	24.5868	6492	3389	0.522027	0.772458	Zif268
2506	0	11	11	2920	6852	6155		6776	7385	6314	M1XXXXX	462	47.7273	3932	1230	0.312818	0.462885	Zif268
2539	0	3	12	2935	12890	3771		4280	3796	3881	XXXXXX	399	41.219	9955	25	0.0025113	0.00371604	Zif268
2540	0	4	12	2925	12508	3797		4190	6105	3930	M1M2XXXX	260	26.8595	9583	2308	0.240843	0.356382	Zif268
2541	0	5	12	2909	12837	3776		4166	6865	3917	M1M2M3XXX	249	25.7231	9928	3089	0.31114	0.460403	Zif268
2542	0	6	12	2923	9488	3768		4172	6812	3912	M1M2M3M4XX	260	26.8595	6565	3044	0.463671	0.686107	Zif268
2543	0	7	12	2915	7995	4117		4534	7222	4260	M1M2M3M4M5X	274	28.3058	5080	3105	0.61122	0.90444	Zif268
2544	0	8	12	2917	10249	6043		6404	9898	6124	M1M2M3M4M5M6	280	28.9256	7332	3855	0.525777	0.778007	Zif268
2551	0	15	12	2912	7241	3623		4021	6135	3759	A11XXXXX	262	27.0661	4329	2512	0.580273	0.858645	Zif268
2552	0	16	12	2913	6112	3666		4209	4672	3807	M1XXXXX	402	41.5289	3199	1006	0.314473	0.465335	Zif268
2580	0	8	13	2917	10156	5200		5533	5205	5193	XXXXXX	340	35.124	7239	5	0.000690703	0.00102205	Zif268
2581	0	9	13	2915	9594	6183		6424	7585	6244	M1M2XXXX	180	18.595	6679	1402	0.209912	0.310612	Zif268
2582	0	10	13	2906	9990	5956		6222	7865	6017	M1M2M3XXX	205	21.1777	7084	1909	0.269481	0.398758	Zif268
2583	0	11	13	2916	8655	5404		5738	7435	5496	M1M2M3M4XX	242	25	5739	2031	0.353894	0.523667	Zif268
2584	0	12	13	2904	6375	3942		4774	5703	4123	M1M2M3M4M5X	651	67.2521	3471	1761	0.507347	0.750735	Zif268
2585	0	13	13	2912	6379	3645		3883	5589	3726	M1M2M3M4M5M6	157	16.219	3467	1944	0.560715	0.829706	Zif268
2590	0	20	13	2907	9101	3633		3933	6149	3794	A11XXXXX	139	14.3595	6194	2516	0.4062	0.601065	Zif268
2591	0	21	13	2906	7701	3612		3899	4616	3681	M1XXXXX	218	22.5207	4795	1004	0.209385	0.309832	Zif268
2618	0	13	14	2911	13179	3630		3921	3584	3674	XXXXXX	247	25.5165	10268	-46	-0.00447994	-0.00662909	Zif268
2619	0	14	14	2913	11290	3614		3835	5027	3678	M1M2XXXX	157	16.219	8377	1413	0.168676	0.249595	Zif268
2620	0	15	14	2904	12251	3628		3866	5610	3725	M1M2M3XXX	141	14.5661	9347	1982	0.212047	0.313771	Zif268
2625	0	26	14	2917	7320	3863		4088	4703	3895	M1XXXXX	193	19.938	4403	840	0.190779	0.282301	Zif268
2650	0	18	15	2912	13318	3611		3852	3643	3703	XXXXXX	149	15.3926	10406	32	0.00307515	0.00455038	Zif268
2651	0	19	15	2908	11717	3609		3768	4419	3664	M1M2XXXX	104	10.7438	8809	810	0.0919514	0.136063	Zif268
2652	0	20	15	2896	12346	3606		3735	4705	3643	M1M2M3XXX	92	9.50413	9450	1099	0.116296	0.172087	Zif268
2653	0	21	15	2911	11432	3588		3731	4788	3635	M1M2M3M4XX	96	9.91736	8521	1200	0.140829	0.208388	Zif268
2654	0	22	15	2904	9929	3602		3724	4843	3668	M1M2M3M4M5X	56	5.78512	7025	1241	0.176655	0.261401	Zif268
2655	0	23	15	2907	8116	3631		3746	4781	3657	M1M2M3M4M5M6	89	9.19421	5209	1150	0.220772	0.326682	Zif268
2660	0	31	15	2902	8919	3641		3764	4214	3686	M1XXXXX	78	8.05785	6017	573	0.0952302	0.140915	Zif268
2687	0	23	16	2914	16629	3595		3780	3559	3633	XXXXXX	147	15.186	13715	-36	-0.00262486	-0.00388408	Zif268
2688	0	24	16	2903	14995	3647		3788	4388	3731	M1M2XXXX	57	5.88843	12092	741	0.0612802	0.090678	Zif268
2689	0	25	16	2901	15395	3711		3821	4778	3753	M1M2M3XXX	68	7.02479	12494	1067	0.085401	0.12637	Zif268
2690	0	26	16	2910	14763	3735		3854	4891	3770	M1M2M3M4XX	84	8.67769	11853	1156	0.0975281	0.144315	Zif268
2691	0	27	16	2908	13273	3690		3824	4854	3751	M1M2M3M4M5X	73	7.54132	10365	1164	0.112301	0.166175	Zif268
2692	0	28	16	2903	11782	3667		3798	4771	3727	M1M2M3M4M5M6	71	7.33471	8879	1104	0.124338	0.183987	Zif268
2697	0	35	16	2898	11892	3674		3764	4343	3712	A11XXXXX	52	5.3719	8994	669	0.0743829	0.110066	Zif268
2698	0	36	16	2905	9689	3693		3831	4195	3754	M1XXXXX	77	7.95455	6784	502	0.0739976	0.109496	Zif268
2707	0	1	1	3021	8267	3917		16106	4231	3999	XXXXXX	12107	1250.72	5246	314	0.0598551	0.0885693	Zif268
2708	0	2	1	3017	9186	4003		14900	15030	4067	M1M2XXXX	10833	1119.11	6169	11027	1.78749	2.64499	Zif268
2709	0	3	1	3012	16341	3866		14043	21296	4042	M1M2M3XXX	10001	1033.16	13329	17430	1.30767	1.935	Zif268
2710	0	4	1	3012	16482	3978		13299	27649	4060	M1M2M3M4XX	9239	954.442	13470	23671	1.75731	2.60034	Zif268
2711	0	5	1	3020	16428	4053		12737	34831	4223	M1M2M3M4M5X	8514	879.545	13408	30778	2.2955	3.39671	Zif268
2712	0	6	1	3012	15356	3898		12333	38463	4055	M1M2M3M4M5M6	8278	855.165	12344	34565	2.80015	4.14345	Zif268
2719	0	13	1	3011	11852	3953		15712	8939	4054	A11XXXXX	11658	1204.34	8841	4986	0.563963	0.834512	Zif268
2720	0	14	1	3016	11058	4004		16156	8110	4132	M1XXXXX	12024	1242.15	8042	4106	0.51057	0.755504	Zif268
2759	0	6	2	3040	17504	3780		15310	4107	3911	XXXXXX	11399	1177.58	14464	327	0.0226079	0.0334535	Zif268
2760	0	7	2	3034	14319	3766		14135	13960	3887	M1M2XXXX	10248	1058.68	11285	10194	0.903323	1.33667	Zif268
2761	0	8	2	3025	13169	3762		13666	18352	3880	M1M2M3XXX	9786	1010.95	10144	14590	1.43829	2.12828	Zif268
2762	0	9	2	3020	11829	3743		13588	21949	3855	M1M2M3M4XX	9733	1005.48	8809	18206	2.06675	3.05823	Zif268
2763	0	10	2	3020	10921	3738		13291	25465	3869	M1M2M3M4M5X	9422	973.347	7901	21727	2.74991	4.06911	Zif268
2764	0	11	2	3018	8881	3730		13820	24624	3856	M1M2M3M4M5M6	9964	1029.34	5863	20894	3.5637	5.27331	Zif268
2771	0	18	2	3012	9446	3831		15572	7790	3929	A11XXXXX	11643	1202.79	6434	3959	0.615325	0.910513	Zif268
2772	0	19	2	3019	11803	3873		15389	8331	3907	M1XXXXX	11482	1186.16	8784	4458	0.507514	0.750982	Zif268
2811	0	11	3	3028	12140	3723		8413	3851	3809	XXXXXX	4604	475.62	9112	128	0.0140474	0.0207863	Zif268
2812	0	12	3	3031	9948	3731		7661	10667	3819	M1M2XXXX	3842	396.901	6917	6936	1.00275	1.48379	Zif268
2813	0	13	3	3018	9338	3777		7417	13405	3864	M1M2M3XXX	3553	367.045	6320	9628	1.52342	2.25424	Zif268
2814	0	14	3	3027	13292	3735		6738	19840	3825	M1M2M3M4XX	2913	300.93	10265	16105	1.56892	2.32158	Zif268
2815	0	15	3	3012	13238	3767		6432	22505	3836	M1M2M3M4M5X	2596	268.182	10226	18738	1.83239	2.71144	Zif268
2816	0	16	3	3036	10457	4287		6903	22910	4332	M1M2M3M4M5M6	2571	265.599	7421	18623	2.5095	3.71338	Zif268
2823	0	23	3	3021	12457	3816		7680	8990	3875	A11XXXXX	3805	393.079	9436	5174	0.548326	0.811373	Zif268
2824	0	24	3	3015	12132	3759		7838	7870	3837	M1XXXXX	4001	413.326	9117	4111	0.450916	0.667233	Zif268
2863	0	16	4	3028	15478	3725		8282	3814	3787	XXXXXX	4495	464.36	12450	89	0.00714859	0.010578	Zif268
2864	0	17	4	3033	13550	3751		7386	12724	3819	M1M2XXXX	3567	368.492	10517	8973	0.85319	1.26249	Zif268
2865	0	18	4	3027	12420	3742		7073	16062	3812	M1M2M3XXX	3261	336.88	9393	12320	1.31162	1.94083	Zif268
2866	0	19	4	3039	12171	3768		6813	19747	3840	M1M2M3M4XX	2973	307.128	9132	15979	1.74978	2.5892	Zif268
2867	0	20	4	3034	12343	3812		6556	22960	3850	M1M2M3M4M5X	2706	279.545	9309	19148	2.05693	3.0437	Zif268
2868	0	21	4	3017	10403	3723		6589	24009	3829	M1M2M3M4M5M6	2760	285.124	7386	20286	2.74655	4.06414	Zif268
2875	0	28	4	3010	12313	3696		7594	8843	3797	A11XXXXX	3797	392.252	9303	5147	0.553262	0.818678	Zif268
2876	0	29	4	3017	12721	3716		7707	8015	3788	M1XXXXX	3919	404.855	9704	4299	0.443013	0.655539	Zif268
2912	0	21	5	3028	14456	3722		6097	3756	3743	XXXXXX	2354	243.182	11428	34	0.00297515	0.00440241	Zif268
2913	0	22	5	3029	12671	3703		5420	10629	3752	M1M2XXXX	1668	172.314	9642	6926	0.718316	1.06291	Zif268
2914	0	23	5	3020	11408	3701		5183	12626	3755	M1M2M3XXX	1428	147.521	8388	8925	1.06402	1.57446	Zif268
2915	0	24	5	3033	12967	3708		5000	14979	3745	M1M2M3M4XX	1255	129.649	9934	11271	1.13459	1.67888	Zif268
2916	0	25	5	3020	12857	3704		4946	16197	3747	M1M2M3M4M5X	1199	123.864	9837	12493	1.27	1.87926	Zif268
2917	0	26	5	3027	11387	3723		4972	16759	3774	M1M2M3M4M5M6	1198	123.76	8360	13036	1.55933	2.30738	Zif268
2924	0	33	5	3032	12793	3741		5482	8908	3793	A11XXXXX	1689	174.483	9761	5167	0.529352	0.783296	Zif268
2925	0	34	5	3017	12191	3695		5633	7349	3748	M1XXXXX	1885	194.731	9174	3654	0.3983	0.589375	Zif268
2964	0	26	6	3026	16233	3708		5976	3744	3722	XXXXXX	2254	232.851	13207	36	0.00272583	0.00403348	Zif268
2965	0	27	6	3033	14360	3726		5259	11219	3738	M1M2XXXX	1521	157.128	11327	7493	0.661517	0.978865	Zif268
2966	0	28	6	3017	13068	3700		5097	13374	3747	M1M2M3XXX	1350	139.463	10051	9674	0.962491	1.42423	Zif268
2967	0	29	6	3026	12701	3714		4996	15069	3766	M1M2M3M4XX	1230	127.066	9675	11355	1.17364	1.73667	Zif268
2968	0	30	6	3028	12754	3678		4861	16215	3729	M1M2M3M4M5X	1132	116.942	9726	12537	1.28902	1.9074	Zif268
2969	0	31	6	3022	11274	3678		4864	16636	3724	M1M2M3M4M5M6	1140	117.769	8252	12958	1.57029	2.3236	Zif268
2976	0	38	6	3019	12427	3697		5461	8764	3758	A11XXXXX	1703	175.93	9408	5067	0.538584	0.796958	Zif268
2977	0	39	6	3018	12653	3679		5552	7512	3741	M1XXXXX	1811	187.087	9635	3833	0.39782	0.588666	Zif268
3016	0	31	7	3042	16399	3762		4847	3727	3797	XXXXXX	1050	108.471	13357	-35	-0.00262035	-0.0038774	Zif268
3017	0	32	7	3038	14283	3731		4356	8226	3706	M1M2XXXX	650	67.1488	11245	4495	0.399733	0.591496	Zif268
3018	0	33	7	3065	13423	3919		4504	9401	3881	M1M2M3XXX	623	64.3595	10358	5482	0.529253	0.78315	Zif268
3019	0	34	7	3035	12881	3753		4409	9913	3807	M1M2M3M4XX	602	62.1901	9846	6160	0.625635	0.925769	Zif268
3020	0	35	7	3022	12980	3667		4288	10601	3713	M1M2M3M4M5X	575	59.4008	9958	6934	0.696325	1.03037	Zif268
3021	0	36	7	3026	11433	3677		4289	10984	3731	M1M2M3M4M5M6	558	57.6446	8407	7307	0.869157	1.28612	Zif268
3028	0	43	7	3028	13489	3680		4218	8755	3709	A11XXXXX	509	52.5826	10461	5075	0.485135	0.717868	Zif268
3029	0	44	7	3029	12778	3678		4480	6692	3720	M1XXXXX	760	78.5124	9749	3014	0.30916	0.457472	Zif268
3068	0	36	8	3028	16033	3742		4961	3733	3799	XXXXXX	1162	120.041	13005	-9	-0.000692042	-0.00102403	Zif268
3069	0	37	8	3029	14417	3676		4436	8745	3726	M1M2XXXX	710	73.3471	11388	5069	0.445118	0.658653	Zif268
3070	0	38	8	3022	13380	3670		4333	9686	3722	M1M2M3XXX	611	63.1198	10358	6016	0.580807	0.859436	Zif268
3071	0	39	8	3034	14076	3684		4301	11025	3723	M1M2M3M4XX	578	59.7107	11042	7341	0.664825	0.98376	Zif268
3072	0	40	8	3042	14102	3757		4397	11752	3846	M1M2M3M4M5X	551	56.9215	11060	7995	0.722875	1.06966	Zif268
3073	0	41	8	3027	12262	3694		4291	11163	3750	M1M2M3M4M5M6	541	55.8884	9235	7469	0.808771	1.19676	Zif268
3080	0	48	8	3017	15427	3691		4208	9214	3748	A11XXXXX	460	47.5207	12410	5523	0.445044	0.658544	Zif268
3081	0	1	9	3031	10941	3710		4622	6222	3989	M1XXXXX	633	65.3926	7910	2512	0.317573	0.469921	Zif268
3120	0	41	9	3041	19939	3795		4381	3748	3767	XXXXXX	614	63.4298	16898	-47	-0.00278139	-0.00411571	Zif268
3121	0	42	9	3045	16918	3778		4238	6560	3804	M1M2XXXX	434	44.8347	13873	2782	0.200533	0.296735	Zif268
3122	0	43	9	3038	15150	3731		4188	7211	3782	M1M2M3XXX	406	41.9421	12112	3480	0.287318	0.425153	Zif268
3123	0	44	9	3035	13781	3703		4165	7844	3759	M1M2M3M4XX	406	41.9421	10746	4141	0.385353	0.570217	Zif268
3124	0	45	9	3041	14471	3762		4170	8655	3789	M1M2M3M4M5X	381	39.3595	11430	4893	0.428084	0.633448	Zif268
3125	0	46	9	3026	12381	3704		4159	9428	3762	M1M2M3M4M5M6	397	41.0124	9355	5724	0.611865	0.905394	Zif268
3132	0	5	10	3029	12825	3646		4176	7656	3807	A11XXXXX	369	38.1198	9796	4010	0.409351	0.605728	Zif268
3133	0	6	10	3037	12597	3683		4249	5937	3772	M1XXXXX	477	49.2769	9560	2254	0.235774	0.348881	Zif268
3172	0	46	10	3035	19627	3711		4405	3684	3755	XXXXXX	650	67.1488	16592	-27	-0.00162729	-0.00240795	Zif268
3173	0	47	10	3040	17713	3685		4153	7342	3748	M1M2XXXX	405	41.8388	14673	3657	0.249233	0.368797	Zif268
3174	0	48	10	3025	17226	3716		4169	8672	3797	M1M2M3XXX	372	38.4298	14201	4956	0.34899	0.516409	Zif268
3175	0	1	11	3028	11004	3678		4096	7339	3795	M1M2M3M4XX	301	31.095	7976	3661	0.459002	0.679198	Zif268
3176	0	2	11	3030	11473	3666		4102	7151	3879	M1M2M3M4M5X	223	23.0372	8443	3485	0.412768	0.610784	Zif268
3177	0	3	11	3026	9823	3686		4113	7126	3820	M1M2M3M4M5M6	293	30.2686	6797	3440	0.506106	0.748899	Zif268
3184	0	10	11	3056	11638	3825		4130	6257	3931	A11XXXXX	199	20.5579	8582	2432	0.283384	0.419331	Zif268
3185	0	11	11	3040	9110	3693		4140	5222	3822	M1XXXXX	318	32.8512	6070	1529	0.251895	0.372735	Zif268
3218	0	3	12	3035	16879	3692		4237	3720	3811	XXXXXX	426	44.0083	13844	28	0.00202254	0.0029928	Zif268
3219	0	4	12	3034	15629	3653		4049	5814	3761	M1M2XXXX	288	29.7521	12595	2161	0.171576	0.253886	Zif268
3220	0	5	12	3055	14494	3819		4189	6316	3898	M1M2M3XXX	291	30.062	11439	2497	0.218288	0.323007	Zif268
3221	0	6	12	3056	10929	3772		4167	6300	3893	M1M2M3M4XX	274	28.3058	7873	2528	0.321097	0.475137	Zif268
3222	0	7	12	3052	10527	3745		4030	6643	3791	M1M2M3M4M5X	239	24.6901	7475	2898	0.387692	0.573679	Zif268
3223	0	8	12	3065	8499	3842		4112	6811	3902	M1M2M3M4M5M6	210	21.6942	5434	2969	0.546375	0.808486	Zif268
3230	0	15	12	3031	8651	3606		4756	7003	4642	A11XXXXX	114	11.7769	5620	3397	0.604448	0.894419	Zif268
3231	0	16	12	3030	8712	3620		4657	5591	4422	M1XXXXX	235	24.2769	5682	1971	0.346885	0.513295	Zif268
3259	0	8	13	3039	13120	3640		3903	3660	3724	XXXXXX	179	18.4917	10081	20	0.00198393	0.00293568	Zif268
3260	0	9	13	3050	9725	3700		3964	4600	3823	M1M2XXXX	141	14.5661	6675	900	0.134831	0.199514	Zif268
3261	0	10	13	3019	9681	3627		3931	4848	3817	M1M2M3XXX	114	11.7769	6662	1221	0.183278	0.271202	Zif268
3262	0	11	13	3025	10391	3615		4027	5174	3907	M1M2M3M4XX	120	12.3967	7366	1559	0.211648	0.313182	Zif268
3263	0	12	13	3022	9030	3657		4503	5749	4389	M1M2M3M4M5X	114	11.7769	6008	2092	0.348202	0.515245	Zif268
3264	0	13	13	3024	6875	3612		4835	5870	4714	M1M2M3M4M5M6	121	12.5	3851	2258	0.586341	0.867625	Zif268
3269	0	20	13	3030	12235	3666		3852	4483	3738	A11XXXXX	114	11.7769	9205	817	0.0887561	0.131335	Zif268
3270	0	21	13	3033	12124	3650		3856	4200	3734	M1XXXXX	122	12.6033	9091	550	0.0604994	0.0895226	Zif268
3297	0	13	14	3166	18182	3640		4538	4223	4366	XXXXXX	172	17.7686	15016	583	0.0388253	0.0574508	Zif268
3298	0	14	14	3295	12997	3686		4466	5292	4317	M1M2XXXX	149	15.3926	9702	1606	0.165533	0.244944	Zif268
3299	0	15	14	5106	16410	3689		4230	5549	4082	M1M2M3XXX	148	15.2893	11304	1860	0.164544	0.24348	Zif268
3304	0	26	14	3023	12135	3628		3803	4384	3704	M1XXXXX	99	10.2273	9112	756	0.0829675	0.122769	Zif268
3329	0	18	15	3077	19804	3627		3701	3553	3654	XXXXXX	47	4.85537	16727	-74	-0.00442399	-0.00654629	Zif268
3330	0	19	15	3046	16413	3619		3681	4031	3646	M1M2XXXX	35	3.6157	13367	412	0.0308222	0.0456084	Zif268
3331	0	20	15	3034	15661	3622		3677	4200	3654	M1M2M3XXX	23	2.37603	12627	578	0.0457749	0.0677344	Zif268
3332	0	21	15	3042	14410	3615		3677	4239	3652	M1M2M3M4XX	25	2.58264	11368	624	0.0548909	0.0812236	Zif268
3333	0	22	15	3036	15208	3620		3683	4354	3653	M1M2M3M4M5X	30	3.09917	12172	734	0.0603023	0.089231	Zif268
3334	0	23	15	3033	10982	3616		3703	4296	3675	M1M2M3M4M5M6	28	2.89256	7949	680	0.0855454	0.126584	Zif268
3339	0	31	15	3030	15119	3648		3697	3935	3670	M1XXXXX	27	2.78926	12089	287	0.0237406	0.0351296	Zif268
3366	0	23	16	3028	24824	3645		3738	3574	3689	XXXXXX	49	5.06198	21796	-71	-0.00325748	-0.00482018	Zif268
3367	0	24	16	3026	21464	3680		3730	4115	3717	M1M2XXXX	13	1.34298	18438	435	0.0235926	0.0349106	Zif268
3368	0	25	16	3024	20466	3668		3739	4251	3714	M1M2M3XXX	25	2.58264	17442	583	0.0334251	0.04946	Zif268
3369	0	26	16	3031	18201	3678		3742	4297	3719	M1M2M3M4XX	23	2.37603	15170	619	0.0408042	0.0603791	Zif268
3370	0	27	16	3028	18322	3668		3729	4378	3714	M1M2M3M4M5X	15	1.54959	15294	710	0.0464234	0.068694	Zif268
3371	0	28	16	3021	16204	3649		3722	4366	3693	M1M2M3M4M5M6	29	2.99587	13183	717	0.0543882	0.0804798	Zif268
3376	0	35	16	3028	18107	3666		3730	4109	3705	A11XXXXX	25	2.58264	15079	443	0.0293786	0.0434723	Zif268
3377	0	36	16	3027	16120	3671		3738	3934	3708	M1XXXXX	30	3.09917	13093	263	0.0200871	0.0297234	Zif268
3386	0	1	1	2884	8644	3910		14068	3714	3642	XXXXXX	10426	1077.07	5760	-196	-0.0340278	-0.0503518	Zif268
3387	0	2	1	2883	7809	4067		12949	10395	3633	M1M2XXXX	9316	962.397	4926	6328	1.28461	1.90088	Zif268
3388	0	3	1	2890	10001	4213		13209	16245	3684	M1M2M3XXX	9525	983.988	7111	12032	1.69203	2.50374	Zif268
3389	0	4	1	2901	8026	4253		13378	17880	3723	M1M2M3M4XX	9655	997.417	5125	13627	2.65893	3.93449	Zif268
3390	0	5	1	2903	9590	4171		12700	26283	3681	M1M2M3M4M5X	9019	931.715	6687	22112	3.30671	4.89304	Zif268
3391	0	6	1	2897	11174	4037		11948	34688	3657	M1M2M3M4M5M6	8291	856.508	8277	30651	3.70315	5.47966	Zif268
3429	0	45	1	2862	10962	3910		15728	3829	3755	XXXXXX	11973	1236.88	8100	-81	-0.01	-0.0147973	Zif268
3430	0	46	1	2858	9429	3838		14943	11507	3765	M1M2XXXX	11178	1154.75	6571	7669	1.1671	1.72699	Zif268
3431	0	47	1	2868	9046	4219		14661	16262	3872	M1M2M3XXX	10789	1114.57	6178	12043	1.94934	2.88449	Zif268
3432	0	48	1	2869	8573	4125		14277	19523	4071	M1M2M3M4XX	10206	1054.34	5704	15398	2.69951	3.99454	Zif268
3433	0	1	2	2884	8751	4016		12337	22345	3742	M1M2M3M4M5X	8595	887.913	5867	18329	3.12408	4.62279	Zif268
3434	0	2	2	2895	10157	4242		11539	29393	3737	M1M2M3M4M5M6	7802	805.992	7262	25151	3.46337	5.12485	Zif268
3472	0	41	2	2868	14896	3925		16024	3815	3743	XXXXXX	12281	1268.7	12028	-110	-0.00914533	-0.0135326	Zif268
3473	0	42	2	2872	13274	3933		14505	14264	3749	M1M2XXXX	10756	1111.16	10402	10331	0.993174	1.46963	Zif268
3474	0	43	2	2876	12111	3863		14146	18353	3740	M1M2M3XXX	10406	1075	9235	14490	1.56903	2.32174	Zif268
3475	0	44	2	2867	11617	3779		13404	23256	3750	M1M2M3M4XX	9654	997.314	8750	19477	2.22594	3.29379	Zif268
3476	0	45	2	2863	7729	3814		14004	19529	3759	M1M2M3M4M5X	10245	1058.37	4866	15715	3.22955	4.77886	Zif268
3477	0	46	2	2865	7168	3798		13726	20433	3784	M1M2M3M4M5M6	9942	1027.07	4303	16635	3.86591	5.72049	Zif268
3515	0	37	3	2869	13950	3822		10253	3716	3751	XXXXXX	6502	671.694	11081	-106	-0.00956592	-0.014155	Zif268
3516	0	38	3	2864	11247	3769		9152	12138	3766	M1M2XXXX	5386	556.405	8383	8369	0.99833	1.47726	Zif268
3517	0	39	3	2869	12501	3794		8707	17635	3805	M1M2M3XXX	4902	506.405	9632	13841	1.43698	2.12634	Zif268
3518	0	40	3	2858	11318	3705		7965	20500	3751	M1M2M3M4XX	4214	435.331	8460	16795	1.98522	2.93759	Zif268
3519	0	41	3	2857	11685	3711		7927	25760	3759	M1M2M3M4M5X	4168	430.579	8828	22049	2.49762	3.6958	Zif268
3520	0	42	3	2855	10482	3690		7914	26478	3748	M1M2M3M4M5M6	4166	430.372	7627	22788	2.98781	4.42114	Zif268
3558	0	33	4	2860	14457	3829		10210	3647	3683	XXXXXX	6527	674.277	11597	-182	-0.0156937	-0.0232224	Zif268
3559	0	34	4	2865	12626	3793		8950	12889	3698	M1M2XXXX	5252	542.562	9761	9096	0.931872	1.37892	Zif268
3560	0	35	4	2866	12449	3771		8518	17747	3709	M1M2M3XXX	4809	496.798	9583	13976	1.45842	2.15806	Zif268
3561	0	36	4	2865	11373	3758		8130	20555	3709	M1M2M3M4XX	4421	456.715	8508	16797	1.97426	2.92137	Zif268
3562	0	37	4	2867	9585	3753		8340	22107	3719	M1M2M3M4M5X	4621	477.376	6718	18354	2.73206	4.04271	Zif268
3563	0	38	4	2871	9037	3733		8214	23770	3751	M1M2M3M4M5M6	4463	461.054	6166	20037	3.24959	4.80852	Zif268
3601	0	29	5	2854	11898	3727		6613	3562	3643	XXXXXX	2970	306.818	9044	-165	-0.0182441	-0.0269964	Zif268
3602	0	30	5	2855	9991	3739		6073	10059	3650	M1M2XXXX	2423	250.31	7136	6320	0.88565	1.31052	Zif268
3603	0	31	5	2855	10981	3764		5833	13761	3668	M1M2M3XXX	2165	223.657	8126	9997	1.23025	1.82043	Zif268
3604	0	32	5	2860	9503	3730		5677	15627	3663	M1M2M3M4XX	2014	208.058	6643	11897	1.79091	2.65006	Zif268
3605	0	33	5	2859	10100	3685		5547	17552	3654	M1M2M3M4M5X	1893	195.558	7241	13867	1.91507	2.83378	Zif268
3606	0	34	5	2861	9983	3688		5501	20252	3694	M1M2M3M4M5M6	1807	186.674	7122	16564	2.32575	3.44148	Zif268
3644	0	25	6	2867	11848	3789		6858	3565	3648	XXXXXX	3210	331.612	8981	-224	-0.0249415	-0.0369067	Zif268
3645	0	26	6	2868	9957	3735		6198	10142	3653	M1M2XXXX	2545	262.913	7089	6407	0.903795	1.33737	Zif268
3646	0	27	6	2864	10232	3694		5853	13295	3648	M1M2M3XXX	2205	227.789	7368	9601	1.30307	1.92818	Zif268
3647	0	28	6	2859	9814	3684		5651	15155	3660	M1M2M3M4XX	1991	205.682	6955	11471	1.64932	2.44054	Zif268
3648	0	29	6	2855	8661	3700		5621	16881	3663	M1M2M3M4M5X	1958	202.273	5806	13181	2.27024	3.35933	Zif268
3649	0	30	6	2861	8085	3704		5621	17624	3679	M1M2M3M4M5M6	1942	200.62	5224	13920	2.66462	3.94292	Zif268
3687	0	21	7	2857	10003	3652		5113	3498	3601	XXXXXX	1512	156.198	7146	-154	-0.0215505	-0.0318889	Zif268
3688	0	22	7	2863	9465	3665		4775	8320	3624	M1M2XXXX	1151	118.905	6602	4655	0.705089	1.04334	Zif268
3689	0	23	7	2869	10034	3711		4660	10502	3633	M1M2M3XXX	1027	106.095	7165	6791	0.947802	1.40249	Zif268
3690	0	24	7	2873	9335	3782		4504	10738	3605	M1M2M3M4XX	899	92.8719	6462	6956	1.07645	1.59285	Zif268
3691	0	25	7	2874	8041	3795		4442	11411	3593	M1M2M3M4M5X	849	87.7066	5167	7616	1.47397	2.18107	Zif268
3692	0	26	7	2871	7711	3736		4468	11723	3603	M1M2M3M4M5M6	865	89.3595	4840	7987	1.65021	2.44186	Zif268
3730	0	17	8	2857	9490	3735		5154	3505	3628	XXXXXX	1526	157.645	6633	-230	-0.0346751	-0.0513097	Zif268
3731	0	18	8	2857	7926	3785		4861	7501	3634	M1M2XXXX	1227	126.756	5069	3716	0.733083	1.08476	Zif268
3732	0	19	8	2859	8226	3770		4691	9009	3645	M1M2M3XXX	1046	108.058	5367	5239	0.976151	1.44444	Zif268
3733	0	20	8	2862	7413	3713		4652	10413	3635	M1M2M3M4XX	1017	105.062	4551	6700	1.4722	2.17846	Zif268
3734	0	21	8	2862	7709	3678		4592	11367	3634	M1M2M3M4M5X	958	98.9669	4847	7689	1.58634	2.34735	Zif268
3735	0	22	8	2874	7806	3684		4609	10250	3643	M1M2M3M4M5M6	966	99.7934	4932	6566	1.33131	1.96997	Zif268
3773	0	13	9	2861	9105	3695		4729	3532	3679	XXXXXX	1050	108.471	6244	-163	-0.0261051	-0.0386284	Zif268
3774	0	14	9	2856	7906	3682		4465	6889	3668	M1M2XXXX	797	82.3347	5050	3207	0.63505	0.9397	Zif268
3775	0	15	9	2850	8365	3695		4363	8311	3685	M1M2M3XXX	678	70.0413	5515	4616	0.83699	1.23852	Zif268
3776	0	16	9	2855	7809	3730		4355	8814	3680	M1M2M3M4XX	675	69.7314	4954	5084	1.02624	1.51856	Zif268
3777	0	17	9	2848	8078	3822		4328	9659	3684	M1M2M3M4M5X	644	66.5289	5230	5837	1.11606	1.65147	Zif268
3778	0	18	9	2862	8285	3819		4362	8832	3691	M1M2M3M4M5M6	671	69.3182	5423	5013	0.924396	1.36785	Zif268
3816	0	9	10	2862	10834	3796		4743	3532	3662	XXXXXX	1081	111.674	7972	-264	-0.0331159	-0.0490025	Zif268
3817	0	10	10	2863	9652	3661		4448	7199	3670	M1M2XXXX	778	80.3719	6789	3538	0.521137	0.771141	Zif268
3818	0	11	10	2865	10660	3650		4344	8920	3661	M1M2M3XXX	683	70.5579	7795	5270	0.676074	1.00041	Zif268
3819	0	12	10	2861	8696	3675		4369	8774	3681	M1M2M3M4XX	688	71.0744	5835	5099	0.873865	1.29308	Zif268
3820	0	13	10	2861	7685	3649		4321	9075	3655	M1M2M3M4M5X	666	68.8017	4824	5426	1.12479	1.66439	Zif268
3821	0	14	10	2863	8328	3660		4290	9158	3625	M1M2M3M4M5M6	665	68.6983	5465	5498	1.00604	1.48866	Zif268
3859	0	5	11	2905	13199	4425		4220	3493	3599	XXXXXX	621	64.1529	10294	-932	-0.0905382	-0.133972	Zif268
3860	0	6	11	2900	11654	4456		4003	6064	3603	M1M2XXXX	400	41.3223	8754	1608	0.183687	0.271807	Zif268
3861	0	7	11	2896	12036	4372		3976	7095	3608	M1M2M3XXX	368	38.0165	9140	2723	0.297921	0.440842	Zif268
3862	0	8	11	2879	10365	4231		4046	7410	3690	M1M2M3M4XX	356	36.7769	7486	3179	0.424659	0.62838	Zif268
3863	0	9	11	2863	8861	3780		3950	7505	3612	M1M2M3M4M5X	338	34.9174	5998	3725	0.62104	0.918971	Zif268
3864	0	10	11	2859	9822	3614		3934	8074	3599	M1M2M3M4M5M6	335	34.6074	6963	4460	0.640529	0.947808	Zif268
3902	0	1	12	2866	10638	3797		4275	3518	3605	XXXXXX	670	69.2149	7772	-279	-0.0358981	-0.0531194	Zif268
3903	0	2	12	2863	8865	3625		4102	5661	3620	M1M2XXXX	482	49.7934	6002	2036	0.33922	0.501954	Zif268
3904	0	3	12	2874	9125	3683		4057	6448	3631	M1M2M3XXX	426	44.0083	6251	2765	0.442329	0.654527	Zif268
3905	0	4	12	2886	7616	4042		4045	6631	3620	M1M2M3M4XX	425	43.905	4730	2589	0.547357	0.80994	Zif268
3906	0	5	12	2900	9290	4257		4015	7135	3625	M1M2M3M4M5X	390	40.2893	6390	2878	0.450391	0.666456	Zif268
3907	0	6	12	2895	10237	4290		4030	7346	3609	M1M2M3M4M5M6	421	43.4917	7342	3056	0.416235	0.615915	Zif268
3945	0	45	12	2865	6701	3841		4269	3657	3757	XXXXXX	512	52.8926	3836	-184	-0.0479666	-0.0709776	Zif268
3946	0	46	12	2870	5900	3957		4264	5247	3885	M1M2XXXX	379	39.1529	3030	1290	0.425743	0.629983	Zif268
3947	0	47	12	2854	6592	3733		4063	5847	3742	M1M2M3XXX	321	33.1612	3738	2114	0.565543	0.83685	Zif268
3948	0	48	12	2845	6346	3696		3957	6073	3661	M1M2M3M4XX	296	30.5785	3501	2377	0.678949	1.00466	Zif268
3949	0	1	13	2857	6582	3699		3927	5504	3588	M1M2M3M4M5X	339	35.0207	3725	1805	0.484564	0.717022	Zif268
3950	0	2	13	2856	7391	3576		3904	5909	3590	M1M2M3M4M5M6	314	32.438	4535	2333	0.514443	0.761236	Zif268
3988	0	41	13	2881	9368	3743		3946	3552	3647	XXXXXX	299	30.8884	6487	-191	-0.0294435	-0.0435684	Zif268
3989	0	42	13	2873	8088	3809		3903	4818	3721	M1M2XXXX	182	18.8017	5215	1009	0.19348	0.286298	Zif268
3990	0	43	13	2871	8099	3816		3881	5314	3712	M1M2M3XXX	169	17.4587	5228	1498	0.286534	0.423992	Zif268
3991	0	44	13	2869	7435	3766		3803	5429	3633	M1M2M3M4XX	170	17.562	4566	1663	0.364214	0.538937	Zif268
3992	0	45	13	2862	5831	3760		3834	5323	3643	M1M2M3M4M5X	191	19.7314	2969	1563	0.52644	0.778988	Zif268
3993	0	46	13	2859	6540	3811		3832	5648	3667	M1M2M3M4M5M6	165	17.0455	3681	1837	0.499049	0.738457	Zif268
4031	0	37	14	2865	14926	3869		3892	3577	3653	XXXXXX	239	24.6901	12061	-292	-0.0242103	-0.0358246	Zif268
4032	0	38	14	2884	12252	3829		3873	4699	3708	M1M2XXXX	165	17.0455	9368	870	0.0928693	0.137421	Zif268
4033	0	39	14	2880	12570	3766		3793	5083	3635	M1M2M3XXX	158	16.3223	9690	1317	0.135913	0.201115	Zif268
4034	0	40	14	2867	10761	3740		3869	5697	3698	M1M2M3M4XX	171	17.6653	7894	1957	0.24791	0.366839	Zif268
4035	0	41	14	2867	9538	3715		3795	5562	3641	M1M2M3M4M5X	154	15.9091	6671	1847	0.27687	0.409692	Zif268
4036	0	42	14	2866	7827	3822		3800	5680	3665	M1M2M3M4M5M6	135	13.9463	4961	1858	0.374521	0.55419	Zif268
4072	0	33	15	2855	15265	3779		3736	3469	3593	XXXXXX	143	14.7727	12410	-310	-0.0249799	-0.0369634	Zif268
4073	0	34	15	2858	12694	3762		3673	4387	3591	M1M2XXXX	82	8.47107	9836	625	0.0635421	0.094025	Zif268
4074	0	35	15	2858	13582	3796		3662	4703	3588	M1M2M3XXX	74	7.64463	10724	907	0.0845767	0.12515	Zif268
4075	0	36	15	2859	13149	3765		3653	4824	3578	M1M2M3M4XX	75	7.74793	10290	1059	0.102915	0.152287	Zif268
4106	0	29	16	2860	18786	3723		3729	3471	3588	XXXXXX	141	14.5661	15926	-252	-0.0158232	-0.023414	Zif268
4107	0	30	16	2855	15178	3711		3683	4433	3604	M1M2XXXX	79	8.16116	12323	722	0.0585896	0.0866967	Zif268
4108	0	31	16	2850	16072	3698		3657	4692	3587	M1M2M3XXX	70	7.2314	13222	994	0.0751777	0.111243	Zif268
4109	0	32	16	2857	14954	3707		3684	4780	3614	M1M2M3M4XX	70	7.2314	12097	1073	0.0886997	0.131251	Zif268
4110	0	33	16	2855	15377	3713		3696	4968	3621	M1M2M3M4M5X	75	7.74793	12522	1255	0.100224	0.148304	Zif268
4111	0	34	16	2858	13941	3751		3735	5033	3648	M1M2M3M4M5M6	87	8.9876	11083	1282	0.115673	0.171164	Zif268

## Sheet: Figure_2D
	Flags	Column	Row	15a	25a	35a	45a	55b	65a	65b	TgtName	Free	Free_nM	DNA	Complex_raw	Complex	Meanocc	TF
35	0	37	1	2921	11554	3717	3712	13576	3824	3739	XXXXXX	9837	1016.22	8633	107	0.0123943	0.0183402	Zif268
44	0	48	1	2906	11155	3680	3686	13060	9437	3766	A11XXXXX	9294	960.124	8249	5757	0.697903	1.03271	Zif268
55	0	11	2	2926	9585	3626	3612	12711	16956	3692	W2W3W1W4W3W2	9019	931.715	6659	13330	2.0018	2.96212	Zif268
103	0	17	3	2908	12094	3678	3661	7863	3677	3693	XXXXXX	4170	430.785	9186	-1	-0.000108861	-0.000161085	Zif268
108	0	23	3	2913	12237	3620	3600	6060	23998	3688	M1M2M3M4M5M6	2372	245.041	9324	20378	2.18554	3.23401	Zif268
113	0	28	3	2917	9723	3617	3604	7079	7674	3663	A11XXXXX	3416	352.893	6806	4057	0.596092	0.882053	Zif268
124	0	39	3	2922	10325	3616	3601	6948	9410	3634	W2W3W1W4W3W2	3314	342.355	7403	5794	0.782656	1.15812	Zif268
178	0	45	4	2905	9458	3605	3587	7216	3613	3652	XXXXXX	3564	368.182	6553	8	0.00122081	0.00180647	Zif268
183	0	3	5	2910	16268	3643	3600	5202	20257	3734	M1M2M3M4M5M6	1468	151.653	13358	16614	1.24375	1.84041	Zif268
188	0	8	5	2919	14380	3618	3583	5486	9801	3662	A11XXXXX	1824	188.43	11461	6183	0.539482	0.798286	Zif268
196	0	19	5	2934	8907	3754	3728	6028	6442	3754	W2W3W1W4W3W2	2274	234.917	5973	2688	0.450025	0.665915	Zif268
246	0	25	6	2921	8985	3617	3599	5936	3595	3640	XXXXXX	2296	237.19	6064	-22	-0.00362797	-0.00536841	Zif268
251	0	31	6	2902	9317	3568	3547	5041	14704	3612	M1M2M3M4M5M6	1429	147.624	6415	11136	1.73593	2.56871	Zif268
256	0	36	6	2919	8847	3580	3561	5401	7242	3625	A11XXXXX	1776	183.471	5928	3662	0.617746	0.914096	Zif268
266	0	47	6	2917	10158	3577	3555	5647	7147	3602	W2W3W1W4W3W2	2045	211.26	7241	3570	0.493026	0.729544	Zif268
317	0	5	8	2908	17011	3665	3615	4536	3676	3670	XXXXXX	866	89.4628	14103	11	0.000779976	0.00115415	Zif268
322	0	11	8	2912	12365	3601	3560	4192	8427	3607	M1M2M3M4M5M6	585	60.4339	9453	4826	0.510526	0.755439	Zif268
327	0	16	8	2912	10884	3562	3537	4057	7230	3593	A11XXXXX	464	47.9339	7972	3668	0.46011	0.680838	Zif268
338	0	27	8	2914	6460	3558	3537	4267	3985	3568	W2W3W1W4W3W2	699	72.2107	3546	427	0.120417	0.178185	Zif268
386	0	33	9	2906	7416	3559	3537	4278	3522	3641	XXXXXX	637	65.8058	4510	-37	-0.00820399	-0.0121397	Zif268
391	0	39	9	2907	9680	3600	3582	4053	8634	3600	M1M2M3M4M5M6	453	46.7975	6773	5034	0.743245	1.0998	Zif268
396	0	44	9	2914	8648	3563	3540	4023	6757	3600	A11XXXXX	423	43.6983	5734	3194	0.557028	0.82425	Zif268
405	0	7	10	2919	12702	3615	3566	4337	4762	3630	W2W3W1W4W3W2	707	73.0372	9783	1147	0.117244	0.173489	Zif268
455	0	13	11	2897	11812	3568	3529	4135	3506	3554	XXXXXX	581	60.0207	8915	-62	-0.00695457	-0.0102909	Zif268
460	0	19	11	2902	10377	3552	3526	3948	8265	3565	M1M2M3M4M5M6	383	39.5661	7475	4713	0.630502	0.932971	Zif268
465	0	24	11	2910	9349	3553	3528	3815	6552	3588	A11XXXXX	227	23.4504	6439	2999	0.465756	0.689191	Zif268
475	0	35	11	2929	8990	3626	3603	4007	4194	3606	W2W3W1W4W3W2	401	41.4256	6061	568	0.0937139	0.138671	Zif268
513	0	41	12	2911	8447	3596	3571	4032	3532	3571	XXXXXX	461	47.624	5536	-64	-0.0115607	-0.0171067	Zif268
518	0	47	12	2908	12375	3543	3526	3865	7457	3566	M1M2M3M4M5M6	299	30.8884	9467	3914	0.413436	0.611773	Zif268
528	0	15	13	2918	8831	3567	3527	4069	4165	3530	W2W3W1W4W3W2	539	55.6818	5913	598	0.101133	0.149649	Zif268
575	0	21	14	2902	10948	3563	3536	4009	3497	3543	XXXXXX	466	48.1405	8046	-66	-0.00820283	-0.012138	Zif268
580	0	27	14	2906	11488	3550	3535	3839	7250	3567	M1M2M3M4M5M6	272	28.0992	8582	3700	0.431135	0.637962	Zif268
584	0	32	14	2915	10684	3573	3551	3750	6296	3562	A11XXXXX	188	19.4215	7769	2723	0.350496	0.518638	Zif268
594	0	43	14	2919	11535	3551	3525	3974	4218	3578	W2W3W1W4W3W2	396	40.9091	8616	667	0.0774141	0.114552	Zif268
635	0	1	16	2912	22363	3710	3721	3894	3595	3551	XXXXXX	343	35.4339	19451	-115	-0.00591229	-0.00874858	Zif268
637	0	7	16	2904	19931	3624	3599	3774	5832	3611	M1M2M3M4M5M6	163	16.8388	17027	2208	0.129676	0.191886	Zif268
648	0	23	16	2909	9239	3580	3562	3738	3721	3576	W2W3W1W4W3W2	162	16.7355	6330	141	0.0222749	0.0329608	Zif268
665	0	1	1	2829	12258	3585		15796	3610	3562	XXXXXX	12234	1263.84	9429	25	0.00265139	0.00392334	Zif268
670	0	6	1	2825	5251	3549		14982	13280	3613	M1M2M3M4M5M6	11369	1174.48	2426	9731	4.01113	5.93538	Zif268
708	0	45	1	2820	14624	3552		16279	3677	3584	XXXXXX	12695	1311.47	11804	125	0.0105896	0.0156698	Zif268
713	0	2	2	2836	8074	3534		13350	23090	3600	M1M2M3M4M5M6	9750	1007.23	5238	19556	3.73349	5.52454	Zif268
751	0	41	2	2829	14063	3524		15349	3651	3564	XXXXXX	11785	1217.46	11234	127	0.011305	0.0167283	Zif268
756	0	46	2	2832	10346	3576		12808	28195	3599	M1M2M3M4M5M6	9209	951.343	7514	24619	3.27642	4.84821	Zif268
794	0	37	3	2835	11108	3489		8865	3510	3548	XXXXXX	5317	549.277	8273	21	0.00253838	0.00375611	Zif268
799	0	42	3	2830	7018	3504		7557	17652	3530	M1M2M3M4M5M6	4027	416.012	4188	14148	3.37822	4.99885	Zif268
837	0	33	4	2828	9483	3464		8805	3505	3531	XXXXXX	5274	544.835	6655	41	0.00616078	0.00911628	Zif268
842	0	38	4	2828	7971	3466		7290	20294	3534	M1M2M3M4M5M6	3756	388.017	5143	16828	3.27202	4.8417	Zif268
878	0	29	5	2836	10906	3757		6589	3732	3671	XXXXXX	2918	301.446	8070	-25	-0.00309789	-0.00458404	Zif268
883	0	34	5	2829	6590	3465		5381	14622	3495	M1M2M3M4M5M6	1886	194.835	3761	11157	2.9665	4.38961	Zif268
921	0	25	6	2828	9208	3445		6400	3423	3488	XXXXXX	2912	300.826	6380	-22	-0.00344828	-0.00510251	Zif268
926	0	30	6	2832	6185	3441		5419	13705	3500	M1M2M3M4M5M6	1919	198.244	3353	10264	3.06114	4.52965	Zif268
959	0	21	7	2831	9214	3459		5164	3383	3461	XXXXXX	1703	175.93	6383	-76	-0.0119066	-0.0176186	Zif268
964	0	26	7	2842	6685	3523		4482	12490	3566	M1M2M3M4M5M6	916	94.6281	3843	8967	2.33333	3.4527	Zif268
999	0	17	8	2832	9443	3421		5108	3396	3472	XXXXXX	1636	169.008	6611	-25	-0.00378158	-0.0055957	Zif268
1004	0	22	8	2832	4764	3436		4653	9105	3483	M1M2M3M4M5M6	1170	120.868	1932	5669	2.93427	4.34191	Zif268
1039	0	13	9	2829	10457	3426		4367	3388	3388	XXXXXX	979	101.136	7628	-38	-0.00498165	-0.00737148	Zif268
1044	0	18	9	2829	5051	3411		4085	7748	3459	M1M2M3M4M5M6	626	64.6694	2222	4337	1.95185	2.8882	Zif268
1082	0	9	10	2827	10056	3445		4387	3389	3473	XXXXXX	914	94.4215	7229	-56	-0.00774658	-0.0114628	Zif268
1087	0	14	10	2830	6320	3409		3989	8714	3464	M1M2M3M4M5M6	525	54.2355	3490	5305	1.52006	2.24927	Zif268
1125	0	5	11	2831	10277	3489		4001	3379	3454	XXXXXX	547	56.5083	7446	-110	-0.014773	-0.0218601	Zif268
1130	0	10	11	2828	7330	3422		3822	6826	3522	M1M2M3M4M5M6	300	30.9917	4502	3404	0.756108	1.11883	Zif268
1168	0	1	12	2830	11792	3562		4139	3446	3548	XXXXXX	591	61.0537	8962	-116	-0.0129435	-0.0191529	Zif268
1173	0	6	12	2828	4788	3456		3845	5794	3451	M1M2M3M4M5M6	394	40.7025	1960	2338	1.19286	1.7651	Zif268
1207	0	45	12	2826	9675	3412		3922	3378	3465	XXXXXX	457	47.2107	6849	-34	-0.00496423	-0.00734571	Zif268
1212	0	2	13	2830	5773	3520		3726	4981	3488	M1M2M3M4M5M6	238	24.5868	2943	1461	0.496432	0.734585	Zif268
1244	0	41	13	2824	11949	3424		3683	3368	3454	XXXXXX	229	23.657	9125	-56	-0.00613699	-0.00908107	Zif268
1249	0	46	13	2822	7993	3411		3586	5115	3455	M1M2M3M4M5M6	131	13.5331	5171	1704	0.32953	0.487615	Zif268
1280	0	37	14	2830	12717	3427		3707	3374	3478	XXXXXX	229	23.657	9887	-53	-0.00536057	-0.00793219	Zif268
1285	0	42	14	2825	8424	3412		3580	5227	3453	M1M2M3M4M5M6	127	13.1198	5599	1815	0.324165	0.479676	Zif268
1328	0	37	1	2932	7777	3849		13733	3851	3826	XXXXXX	9907	1023.45	4845	2	0.000412797	0.000610827	Zif268
1333	0	43	1	2932	5104	3845		12644	11860	3805	M1M2M3M4M5M6	8839	913.12	2172	8015	3.69015	5.46041	Zif268
1337	0	48	1	2924	5632	3842		12840	6028	3884	A11XXXXX	8956	925.207	2708	2186	0.807238	1.19449	Zif268
1348	0	11	2	2948	5973	3828		13065	9715	3824	W2W3W1W4W3W2	9241	954.649	3025	5887	1.94612	2.87972	Zif268
1402	0	17	3	2945	7775	3818		7918	3749	3794	XXXXXX	4124	426.033	4830	-69	-0.0142857	-0.021139	Zif268
1407	0	23	3	2942	4601	3795		7110	9175	3756	M1M2M3M4M5M6	3354	346.488	1659	5380	3.24292	4.79863	Zif268
1412	0	28	3	2942	4789	3786		7473	4882	3777	A11XXXXX	3696	381.818	1847	1096	0.593395	0.878063	Zif268
1421	0	39	3	2941	3732	3762		7329	4418	3735	W2W3W1W4W3W2	3594	371.281	791	656	0.82933	1.22718	Zif268
1473	0	45	4	2928	5854	3754		6648	3669	3731	XXXXXX	2917	301.343	2926	-85	-0.0290499	-0.0429859	Zif268
1477	0	3	5	2947	5129	3750		5219	9921	3752	M1M2M3M4M5M6	1467	151.55	2182	6171	2.82814	4.18488	Zif268
1482	0	8	5	2949	6592	3776		5539	5883	3780	A11XXXXX	1759	181.715	3643	2107	0.578369	0.855829	Zif268
1493	0	19	5	2950	4581	3801		5818	4459	3812	W2W3W1W4W3W2	2006	207.231	1631	658	0.403433	0.596972	Zif268
1545	0	25	6	2935	7132	3735		5088	3670	3742	XXXXXX	1346	139.05	4197	-65	-0.0154873	-0.0229169	Zif268
1550	0	31	6	2935	4101	3739		4817	6476	3770	M1M2M3M4M5M6	1047	108.161	1166	2737	2.34734	3.47343	Zif268
1554	0	36	6	2944	4186	3726		5002	4475	3810	A11XXXXX	1192	123.14	1242	749	0.60306	0.892364	Zif268
1565	0	47	6	2933	4328	3723		4876	4057	3729	W2W3W1W4W3W2	1147	118.492	1395	334	0.239427	0.354286	Zif268
1618	0	5	8	2946	10344	3737		4794	3679	3742	XXXXXX	1052	108.678	7398	-58	-0.00783996	-0.011601	Zif268
1623	0	11	8	2939	5298	3714		4452	7401	3707	M1M2M3M4M5M6	745	76.9628	2359	3687	1.56295	2.31274	Zif268
1628	0	16	8	2947	5824	3725		4549	5353	3739	A11XXXXX	810	83.6777	2877	1628	0.565867	0.837329	Zif268
1639	0	27	8	2953	4324	3726		4660	3940	3732	W2W3W1W4W3W2	928	95.8678	1371	214	0.15609	0.230971	Zif268
1691	0	33	9	2926	5894	3687		4174	3622	3694	XXXXXX	480	49.5868	2968	-65	-0.0219003	-0.0324064	Zif268
1696	0	44	9	2946	4027	3738		4120	4422	3746	A11XXXXX	374	38.6364	1081	684	0.632747	0.936294	Zif268
1706	0	7	10	2950	6205	3738		4198	4005	3743	W2W3W1W4W3W2	455	47.0041	3255	267	0.0820276	0.121379	Zif268
1756	0	13	11	2943	9359	3745		4181	3678	3735	XXXXXX	446	46.0744	6416	-67	-0.0104426	-0.0154523	Zif268
1761	0	19	11	2933	4622	3709		4023	5101	3676	M1M2M3M4M5M6	347	35.8471	1689	1392	0.824156	1.21953	Zif268
1765	0	24	11	2942	5343	3704		3978	5142	3787	A11XXXXX	191	19.7314	2401	1438	0.598917	0.886234	Zif268
1776	0	35	11	2930	4134	3684		4066	3727	3677	W2W3W1W4W3W2	389	40.186	1204	43	0.0357143	0.0528474	Zif268
1827	0	41	12	2930	5846	3681		4015	3618	3695	XXXXXX	320	33.0579	2916	-63	-0.0216049	-0.0319694	Zif268
1831	0	47	12	2936	4059	3707		3929	4195	3721	M1M2M3M4M5M6	208	21.4876	1123	488	0.43455	0.643016	Zif268
1836	0	4	13	2939	6621	3721		3991	5102	3794	A11XXXXX	197	20.3512	3682	1381	0.375068	0.554998	Zif268
1847	0	15	13	2939	4416	3687		3950	3698	3690	W2W3W1W4W3W2	260	26.8595	1477	11	0.00744753	0.0110203	Zif268
1896	0	21	14	2935	8108	3718		3925	3645	3722	XXXXXX	203	20.9711	5173	-73	-0.0141117	-0.0208815	Zif268
1901	0	27	14	2942	4541	3725		3886	4225	3724	M1M2M3M4M5M6	162	16.7355	1599	500	0.312695	0.462704	Zif268
1906	0	32	14	2939	4656	3693		3840	4472	3727	A11XXXXX	113	11.6736	1717	779	0.453698	0.67135	Zif268
1917	0	43	14	2940	3950	3707		3903	3679	3726	W2W3W1W4W3W2	177	18.2851	1010	-28	-0.0277228	-0.0410222	Zif268
1963	0	1	16	2942	10313	3807		4064	3745	3738	XXXXXX	326	33.6777	7371	-62	-0.00841134	-0.0124465	Zif268
1968	0	7	16	2946	6314	3725		3879	4182	3729	M1M2M3M4M5M6	150	15.4959	3368	457	0.135689	0.200783	Zif268
1983	0	23	16	2940	5717	3701		3874	3720	3737	W2W3W1W4W3W2	137	14.1529	2777	19	0.00684192	0.0101242	Zif268
2027	0	1	1	2894	8117	3787		19286	4098	3917	XXXXXX	15369	1587.71	5223	311	0.0595443	0.0881094	Zif268
2032	0	6	1	2907	12570	3792		16015	34339	3935	M1M2M3M4M5M6	12080	1247.93	9663	30547	3.16123	4.67776	Zif268
2039	0	13	1	2893	9263	3768		19023	8057	3892	A11XXXXX	15131	1563.12	6370	4289	0.673312	0.996319	Zif268
2079	0	6	2	2918	11363	3724		18275	3968	3834	XXXXXX	14441	1491.84	8445	244	0.0288928	0.0427535	Zif268
2084	0	11	2	2908	8595	4316		17490	25230	4406	M1M2M3M4M5M6	13084	1351.65	5687	20914	3.67751	5.44171	Zif268
2091	0	18	2	2908	7652	3709		18325	6986	3829	A11XXXXX	14496	1497.52	4744	3277	0.690767	1.02215	Zif268
2131	0	11	3	2907	9485	4961		11707	5102	5098	XXXXXX	6609	682.748	6578	141	0.0214351	0.0317181	Zif268
2136	0	16	3	2915	8461	3677		8445	22833	3810	M1M2M3M4M5M6	4635	478.822	5546	19156	3.45402	5.11101	Zif268
2143	0	23	3	2906	9123	3749		9761	7733	3869	A11XXXXX	5892	608.678	6217	3984	0.640824	0.948244	Zif268
2183	0	16	4	2926	10927	3680		10146	3791	3800	XXXXXX	6346	655.579	8001	111	0.0138733	0.0205287	Zif268
2188	0	21	4	2926	7327	3923		8824	19886	4038	M1M2M3M4M5M6	4786	494.421	4401	15963	3.62713	5.36717	Zif268
2195	0	28	4	2916	8536	3691		9468	7364	3800	A11XXXXX	5668	585.537	5620	3673	0.653559	0.967089	Zif268
2233	0	21	5	2931	10781	3788		7056	3828	3880	XXXXXX	3176	328.099	7850	40	0.00509554	0.00754001	Zif268
2238	0	26	5	2922	8880	3676		5532	18588	3796	M1M2M3M4M5M6	1736	179.339	5958	14912	2.50285	3.70354	Zif268
2245	0	33	5	2903	9248	3710		6418	7576	3809	A11XXXXX	2609	269.525	6345	3866	0.609299	0.901596	Zif268
2285	0	26	6	2922	11835	3680		6799	3718	3776	XXXXXX	3023	312.293	8913	38	0.00426344	0.00630872	Zif268
2290	0	31	6	2904	8635	3686		5425	17990	3791	M1M2M3M4M5M6	1634	168.802	5731	14304	2.4959	3.69325	Zif268
2297	0	38	6	2901	8734	3620		6181	7214	3722	A11XXXXX	2459	254.029	5833	3594	0.616149	0.911733	Zif268
2337	0	31	7	2907	12343	3662		5456	3681	3740	XXXXXX	1716	177.273	9436	19	0.00201357	0.00297953	Zif268
2342	0	36	7	2908	8738	3703		4597	13438	3768	M1M2M3M4M5M6	829	85.6405	5830	9735	1.66981	2.47087	Zif268
2349	0	43	7	2902	9291	3671		4953	7338	3703	A11XXXXX	1250	129.132	6389	3667	0.573955	0.849297	Zif268
2389	0	36	8	2915	11359	3750		5425	3764	3807	XXXXXX	1618	167.149	8444	14	0.00165798	0.00245336	Zif268
2394	0	41	8	2905	10064	3727		4585	13638	3764	M1M2M3M4M5M6	821	84.814	7159	9911	1.38441	2.04855	Zif268
2401	0	48	8	2908	11294	3663		4802	8142	3675	A11XXXXX	1127	116.426	8386	4479	0.534104	0.790329	Zif268
2441	0	41	9	2908	12779	3795		4840	3830	3900	XXXXXX	940	97.1074	9871	35	0.00354574	0.00524673	Zif268
2446	0	46	9	2917	10193	3677		4268	10029	3800	M1M2M3M4M5M6	468	48.3471	7276	6352	0.873007	1.29181	Zif268
2453	0	5	10	2910	9774	3827		4575	7803	4024	A11XXXXX	551	56.9215	6864	3976	0.579254	0.857138	Zif268
2493	0	46	10	2910	13957	3606		4672	3630	3725	XXXXXX	947	97.8306	11047	24	0.00217254	0.00321476	Zif268
2498	0	3	11	2916	9243	3775		4213	8058	3958	M1M2M3M4M5M6	255	26.343	6327	4283	0.67694	1.00169	Zif268
2505	0	10	11	2917	9409	6674		6975	10063	6737	A11XXXXX	238	24.5868	6492	3389	0.522027	0.772458	Zif268
2539	0	3	12	2935	12890	3771		4280	3796	3881	XXXXXX	399	41.219	9955	25	0.0025113	0.00371604	Zif268
2544	0	8	12	2917	10249	6043		6404	9898	6124	M1M2M3M4M5M6	280	28.9256	7332	3855	0.525777	0.778007	Zif268
2551	0	15	12	2912	7241	3623		4021	6135	3759	A11XXXXX	262	27.0661	4329	2512	0.580273	0.858645	Zif268
2580	0	8	13	2917	10156	5200		5533	5205	5193	XXXXXX	340	35.124	7239	5	0.000690703	0.00102205	Zif268
2585	0	13	13	2912	6379	3645		3883	5589	3726	M1M2M3M4M5M6	157	16.219	3467	1944	0.560715	0.829706	Zif268
2590	0	20	13	2907	9101	3633		3933	6149	3794	A11XXXXX	139	14.3595	6194	2516	0.4062	0.601065	Zif268
2618	0	13	14	2911	13179	3630		3921	3584	3674	XXXXXX	247	25.5165	10268	-46	-0.00447994	-0.00662909	Zif268
2650	0	18	15	2912	13318	3611		3852	3643	3703	XXXXXX	149	15.3926	10406	32	0.00307515	0.00455038	Zif268
2655	0	23	15	2907	8116	3631		3746	4781	3657	M1M2M3M4M5M6	89	9.19421	5209	1150	0.220772	0.326682	Zif268
2687	0	23	16	2914	16629	3595		3780	3559	3633	XXXXXX	147	15.186	13715	-36	-0.00262486	-0.00388408	Zif268
2692	0	28	16	2903	11782	3667		3798	4771	3727	M1M2M3M4M5M6	71	7.33471	8879	1104	0.124338	0.183987	Zif268
2697	0	35	16	2898	11892	3674		3764	4343	3712	A11XXXXX	52	5.3719	8994	669	0.0743829	0.110066	Zif268
2707	0	1	1	3021	8267	3917		16106	4231	3999	XXXXXX	12107	1250.72	5246	314	0.0598551	0.0885693	Zif268
2712	0	6	1	3012	15356	3898		12333	38463	4055	M1M2M3M4M5M6	8278	855.165	12344	34565	2.80015	4.14345	Zif268
2719	0	13	1	3011	11852	3953		15712	8939	4054	A11XXXXX	11658	1204.34	8841	4986	0.563963	0.834512	Zif268
2759	0	6	2	3040	17504	3780		15310	4107	3911	XXXXXX	11399	1177.58	14464	327	0.0226079	0.0334535	Zif268
2764	0	11	2	3018	8881	3730		13820	24624	3856	M1M2M3M4M5M6	9964	1029.34	5863	20894	3.5637	5.27331	Zif268
2771	0	18	2	3012	9446	3831		15572	7790	3929	A11XXXXX	11643	1202.79	6434	3959	0.615325	0.910513	Zif268
2811	0	11	3	3028	12140	3723		8413	3851	3809	XXXXXX	4604	475.62	9112	128	0.0140474	0.0207863	Zif268
2816	0	16	3	3036	10457	4287		6903	22910	4332	M1M2M3M4M5M6	2571	265.599	7421	18623	2.5095	3.71338	Zif268
2823	0	23	3	3021	12457	3816		7680	8990	3875	A11XXXXX	3805	393.079	9436	5174	0.548326	0.811373	Zif268
2863	0	16	4	3028	15478	3725		8282	3814	3787	XXXXXX	4495	464.36	12450	89	0.00714859	0.010578	Zif268
2868	0	21	4	3017	10403	3723		6589	24009	3829	M1M2M3M4M5M6	2760	285.124	7386	20286	2.74655	4.06414	Zif268
2875	0	28	4	3010	12313	3696		7594	8843	3797	A11XXXXX	3797	392.252	9303	5147	0.553262	0.818678	Zif268
2912	0	21	5	3028	14456	3722		6097	3756	3743	XXXXXX	2354	243.182	11428	34	0.00297515	0.00440241	Zif268
2917	0	26	5	3027	11387	3723		4972	16759	3774	M1M2M3M4M5M6	1198	123.76	8360	13036	1.55933	2.30738	Zif268
2924	0	33	5	3032	12793	3741		5482	8908	3793	A11XXXXX	1689	174.483	9761	5167	0.529352	0.783296	Zif268
2964	0	26	6	3026	16233	3708		5976	3744	3722	XXXXXX	2254	232.851	13207	36	0.00272583	0.00403348	Zif268
2969	0	31	6	3022	11274	3678		4864	16636	3724	M1M2M3M4M5M6	1140	117.769	8252	12958	1.57029	2.3236	Zif268
2976	0	38	6	3019	12427	3697		5461	8764	3758	A11XXXXX	1703	175.93	9408	5067	0.538584	0.796958	Zif268
3016	0	31	7	3042	16399	3762		4847	3727	3797	XXXXXX	1050	108.471	13357	-35	-0.00262035	-0.0038774	Zif268
3021	0	36	7	3026	11433	3677		4289	10984	3731	M1M2M3M4M5M6	558	57.6446	8407	7307	0.869157	1.28612	Zif268
3028	0	43	7	3028	13489	3680		4218	8755	3709	A11XXXXX	509	52.5826	10461	5075	0.485135	0.717868	Zif268
3068	0	36	8	3028	16033	3742		4961	3733	3799	XXXXXX	1162	120.041	13005	-9	-0.000692042	-0.00102403	Zif268
3073	0	41	8	3027	12262	3694		4291	11163	3750	M1M2M3M4M5M6	541	55.8884	9235	7469	0.808771	1.19676	Zif268
3080	0	48	8	3017	15427	3691		4208	9214	3748	A11XXXXX	460	47.5207	12410	5523	0.445044	0.658544	Zif268
3120	0	41	9	3041	19939	3795		4381	3748	3767	XXXXXX	614	63.4298	16898	-47	-0.00278139	-0.00411571	Zif268
3125	0	46	9	3026	12381	3704		4159	9428	3762	M1M2M3M4M5M6	397	41.0124	9355	5724	0.611865	0.905394	Zif268
3132	0	5	10	3029	12825	3646		4176	7656	3807	A11XXXXX	369	38.1198	9796	4010	0.409351	0.605728	Zif268
3172	0	46	10	3035	19627	3711		4405	3684	3755	XXXXXX	650	67.1488	16592	-27	-0.00162729	-0.00240795	Zif268
3177	0	3	11	3026	9823	3686		4113	7126	3820	M1M2M3M4M5M6	293	30.2686	6797	3440	0.506106	0.748899	Zif268
3184	0	10	11	3056	11638	3825		4130	6257	3931	A11XXXXX	199	20.5579	8582	2432	0.283384	0.419331	Zif268
3218	0	3	12	3035	16879	3692		4237	3720	3811	XXXXXX	426	44.0083	13844	28	0.00202254	0.0029928	Zif268
3223	0	8	12	3065	8499	3842		4112	6811	3902	M1M2M3M4M5M6	210	21.6942	5434	2969	0.546375	0.808486	Zif268
3230	0	15	12	3031	8651	3606		4756	7003	4642	A11XXXXX	114	11.7769	5620	3397	0.604448	0.894419	Zif268
3259	0	8	13	3039	13120	3640		3903	3660	3724	XXXXXX	179	18.4917	10081	20	0.00198393	0.00293568	Zif268
3264	0	13	13	3024	6875	3612		4835	5870	4714	M1M2M3M4M5M6	121	12.5	3851	2258	0.586341	0.867625	Zif268
3269	0	20	13	3030	12235	3666		3852	4483	3738	A11XXXXX	114	11.7769	9205	817	0.0887561	0.131335	Zif268
3297	0	13	14	3166	18182	3640		4538	4223	4366	XXXXXX	172	17.7686	15016	583	0.0388253	0.0574508	Zif268
3329	0	18	15	3077	19804	3627		3701	3553	3654	XXXXXX	47	4.85537	16727	-74	-0.00442399	-0.00654629	Zif268
3334	0	23	15	3033	10982	3616		3703	4296	3675	M1M2M3M4M5M6	28	2.89256	7949	680	0.0855454	0.126584	Zif268
3366	0	23	16	3028	24824	3645		3738	3574	3689	XXXXXX	49	5.06198	21796	-71	-0.00325748	-0.00482018	Zif268
3371	0	28	16	3021	16204	3649		3722	4366	3693	M1M2M3M4M5M6	29	2.99587	13183	717	0.0543882	0.0804798	Zif268
3376	0	35	16	3028	18107	3666		3730	4109	3705	A11XXXXX	25	2.58264	15079	443	0.0293786	0.0434723	Zif268
3386	0	1	1	2884	8644	3910		14068	3714	3642	XXXXXX	10426	1077.07	5760	-196	-0.0340278	-0.0503518	Zif268
3391	0	6	1	2897	11174	4037		11948	34688	3657	M1M2M3M4M5M6	8291	856.508	8277	30651	3.70315	5.47966	Zif268
3429	0	45	1	2862	10962	3910		15728	3829	3755	XXXXXX	11973	1236.88	8100	-81	-0.01	-0.0147973	Zif268
3434	0	2	2	2895	10157	4242		11539	29393	3737	M1M2M3M4M5M6	7802	805.992	7262	25151	3.46337	5.12485	Zif268
3472	0	41	2	2868	14896	3925		16024	3815	3743	XXXXXX	12281	1268.7	12028	-110	-0.00914533	-0.0135326	Zif268
3477	0	46	2	2865	7168	3798		13726	20433	3784	M1M2M3M4M5M6	9942	1027.07	4303	16635	3.86591	5.72049	Zif268
3515	0	37	3	2869	13950	3822		10253	3716	3751	XXXXXX	6502	671.694	11081	-106	-0.00956592	-0.014155	Zif268
3520	0	42	3	2855	10482	3690		7914	26478	3748	M1M2M3M4M5M6	4166	430.372	7627	22788	2.98781	4.42114	Zif268
3558	0	33	4	2860	14457	3829		10210	3647	3683	XXXXXX	6527	674.277	11597	-182	-0.0156937	-0.0232224	Zif268
3563	0	38	4	2871	9037	3733		8214	23770	3751	M1M2M3M4M5M6	4463	461.054	6166	20037	3.24959	4.80852	Zif268
3601	0	29	5	2854	11898	3727		6613	3562	3643	XXXXXX	2970	306.818	9044	-165	-0.0182441	-0.0269964	Zif268
3606	0	34	5	2861	9983	3688		5501	20252	3694	M1M2M3M4M5M6	1807	186.674	7122	16564	2.32575	3.44148	Zif268
3644	0	25	6	2867	11848	3789		6858	3565	3648	XXXXXX	3210	331.612	8981	-224	-0.0249415	-0.0369067	Zif268
3649	0	30	6	2861	8085	3704		5621	17624	3679	M1M2M3M4M5M6	1942	200.62	5224	13920	2.66462	3.94292	Zif268
3687	0	21	7	2857	10003	3652		5113	3498	3601	XXXXXX	1512	156.198	7146	-154	-0.0215505	-0.0318889	Zif268
3692	0	26	7	2871	7711	3736		4468	11723	3603	M1M2M3M4M5M6	865	89.3595	4840	7987	1.65021	2.44186	Zif268
3730	0	17	8	2857	9490	3735		5154	3505	3628	XXXXXX	1526	157.645	6633	-230	-0.0346751	-0.0513097	Zif268
3735	0	22	8	2874	7806	3684		4609	10250	3643	M1M2M3M4M5M6	966	99.7934	4932	6566	1.33131	1.96997	Zif268
3773	0	13	9	2861	9105	3695		4729	3532	3679	XXXXXX	1050	108.471	6244	-163	-0.0261051	-0.0386284	Zif268
3778	0	18	9	2862	8285	3819		4362	8832	3691	M1M2M3M4M5M6	671	69.3182	5423	5013	0.924396	1.36785	Zif268
3816	0	9	10	2862	10834	3796		4743	3532	3662	XXXXXX	1081	111.674	7972	-264	-0.0331159	-0.0490025	Zif268
3821	0	14	10	2863	8328	3660		4290	9158	3625	M1M2M3M4M5M6	665	68.6983	5465	5498	1.00604	1.48866	Zif268
3859	0	5	11	2905	13199	4425		4220	3493	3599	XXXXXX	621	64.1529	10294	-932	-0.0905382	-0.133972	Zif268
3864	0	10	11	2859	9822	3614		3934	8074	3599	M1M2M3M4M5M6	335	34.6074	6963	4460	0.640529	0.947808	Zif268
3902	0	1	12	2866	10638	3797		4275	3518	3605	XXXXXX	670	69.2149	7772	-279	-0.0358981	-0.0531194	Zif268
3907	0	6	12	2895	10237	4290		4030	7346	3609	M1M2M3M4M5M6	421	43.4917	7342	3056	0.416235	0.615915	Zif268
3945	0	45	12	2865	6701	3841		4269	3657	3757	XXXXXX	512	52.8926	3836	-184	-0.0479666	-0.0709776	Zif268
3950	0	2	13	2856	7391	3576		3904	5909	3590	M1M2M3M4M5M6	314	32.438	4535	2333	0.514443	0.761236	Zif268
3988	0	41	13	2881	9368	3743		3946	3552	3647	XXXXXX	299	30.8884	6487	-191	-0.0294435	-0.0435684	Zif268
3993	0	46	13	2859	6540	3811		3832	5648	3667	M1M2M3M4M5M6	165	17.0455	3681	1837	0.499049	0.738457	Zif268
4031	0	37	14	2865	14926	3869		3892	3577	3653	XXXXXX	239	24.6901	12061	-292	-0.0242103	-0.0358246	Zif268
4036	0	42	14	2866	7827	3822		3800	5680	3665	M1M2M3M4M5M6	135	13.9463	4961	1858	0.374521	0.55419	Zif268
4072	0	33	15	2855	15265	3779		3736	3469	3593	XXXXXX	143	14.7727	12410	-310	-0.0249799	-0.0369634	Zif268
4106	0	29	16	2860	18786	3723		3729	3471	3588	XXXXXX	141	14.5661	15926	-252	-0.0158232	-0.023414	Zif268
4111	0	34	16	2858	13941	3751		3735	5033	3648	M1M2M3M4M5M6	87	8.9876	11083	1282	0.115673	0.171164	Zif268

## Sheet: Figure_2E
	Flags	Column	Row	15a	25a	35a	45a	55b	65a	65b	TgtName	Free	Free_nM	DNA	Complex_raw	Complex	Meanocc	TF
35	0	37	1	2921	11554	3717	3712	13576	3824	3739	XXXXXX	9837	1016.22	8633	107	0.0123943	0.0183402	Zif268
36	0	39	1	2921	12355	3694	3696	12968	13922	3833	M1M2XXXX	9135	943.698	9434	10228	1.08416	1.60427	Zif268
37	0	40	1	2913	11589	3649	3647	12552	18416	3728	M1M2M3XXX	8824	911.57	8676	14767	1.70205	2.51857	Zif268
38	0	41	1	2917	9569	3680	3683	11934	18937	3784	M1M2M3M4XX	8150	841.942	6652	15257	2.2936	3.3939	Zif268
39	0	42	1	2921	9152	3687	3685	12167	22552	3779	M1M2M3M4M5X	8388	866.529	6231	18865	3.0276	4.48003	Zif268
44	0	48	1	2906	11155	3680	3686	13060	9437	3766	A11XXXXX	9294	960.124	8249	5757	0.697903	1.03271	Zif268
45	0	1	2	2908	12636	3701	3686	12510	10251	3688	M1XXXXX	8822	911.364	9728	6550	0.673314	0.996322	Zif268
55	0	11	2	2926	9585	3626	3612	12711	16956	3692	W2W3W1W4W3W2	9019	931.715	6659	13330	2.0018	2.96212	Zif268
103	0	17	3	2908	12094	3678	3661	7863	3677	3693	XXXXXX	4170	430.785	9186	-1	-0.000108861	-0.000161085	Zif268
104	0	19	3	2913	9577	3683	3668	7202	10095	3712	M1M2XXXX	3490	360.537	6664	6412	0.962185	1.42377	Zif268
105	0	20	3	2914	8958	3622	3611	6879	12986	3675	M1M2M3XXX	3204	330.992	6044	9364	1.54931	2.29255	Zif268
106	0	21	3	2915	7986	3622	3612	6742	14047	3667	M1M2M3M4XX	3075	317.665	5071	10425	2.05581	3.04204	Zif268
107	0	22	3	2917	7552	3612	3600	6614	15972	3690	M1M2M3M4M5X	2924	302.066	4635	12360	2.66667	3.94594	Zif268
108	0	23	3	2913	12237	3620	3600	6060	23998	3688	M1M2M3M4M5M6	2372	245.041	9324	20378	2.18554	3.23401	Zif268
113	0	28	3	2917	9723	3617	3604	7079	7674	3663	A11XXXXX	3416	352.893	6806	4057	0.596092	0.882053	Zif268
114	0	29	3	2916	8800	3605	3590	7221	6509	3652	M1XXXXX	3569	368.698	5884	2904	0.493542	0.730307	Zif268
124	0	39	3	2922	10325	3616	3601	6948	9410	3634	W2W3W1W4W3W2	3314	342.355	7403	5794	0.782656	1.15812	Zif268
178	0	45	4	2905	9458	3605	3587	7216	3613	3652	XXXXXX	3564	368.182	6553	8	0.00122081	0.00180647	Zif268
179	0	47	4	2920	9394	3683	3662	6536	9945	3681	M1M2XXXX	2855	294.938	6474	6262	0.967254	1.43127	Zif268
180	0	48	4	2924	9788	3661	3649	6267	13734	3712	M1M2M3XXX	2555	263.946	6864	10073	1.46751	2.17152	Zif268
181	0	1	5	2910	10912	3653	3618	5413	15070	3839	M1M2M3M4XX	1574	162.603	8002	11417	1.42677	2.11123	Zif268
182	0	2	5	2916	10250	3632	3595	5296	16792	3772	M1M2M3M4M5X	1524	157.438	7334	13160	1.79438	2.6552	Zif268
183	0	3	5	2910	16268	3643	3600	5202	20257	3734	M1M2M3M4M5M6	1468	151.653	13358	16614	1.24375	1.84041	Zif268
188	0	8	5	2919	14380	3618	3583	5486	9801	3662	A11XXXXX	1824	188.43	11461	6183	0.539482	0.798286	Zif268
189	0	9	5	2917	11634	3609	3573	5697	7229	3607	M1XXXXX	2090	215.909	8717	3620	0.41528	0.614502	Zif268
196	0	19	5	2934	8907	3754	3728	6028	6442	3754	W2W3W1W4W3W2	2274	234.917	5973	2688	0.450025	0.665915	Zif268
246	0	25	6	2921	8985	3617	3599	5936	3595	3640	XXXXXX	2296	237.19	6064	-22	-0.00362797	-0.00536841	Zif268
247	0	27	6	2907	7259	3558	3543	5456	7642	3604	M1M2XXXX	1852	191.322	4352	4084	0.938419	1.3886	Zif268
248	0	28	6	2899	7372	3559	3545	5355	9572	3603	M1M2M3XXX	1752	180.992	4473	6013	1.34429	1.98918	Zif268
249	0	29	6	2899	6581	3560	3545	5304	10248	3611	M1M2M3M4XX	1693	174.897	3682	6688	1.8164	2.68778	Zif268
250	0	30	6	2906	6223	3560	3545	5236	11215	3607	M1M2M3M4M5X	1629	168.285	3317	7655	2.30781	3.41493	Zif268
251	0	31	6	2902	9317	3568	3547	5041	14704	3612	M1M2M3M4M5M6	1429	147.624	6415	11136	1.73593	2.56871	Zif268
256	0	36	6	2919	8847	3580	3561	5401	7242	3625	A11XXXXX	1776	183.471	5928	3662	0.617746	0.914096	Zif268
257	0	37	6	2923	8099	3593	3579	5535	6104	3610	M1XXXXX	1925	198.864	5176	2511	0.485124	0.717851	Zif268
266	0	47	6	2917	10158	3577	3555	5647	7147	3602	W2W3W1W4W3W2	2045	211.26	7241	3570	0.493026	0.729544	Zif268
317	0	5	8	2908	17011	3665	3615	4536	3676	3670	XXXXXX	866	89.4628	14103	11	0.000779976	0.00115415	Zif268
318	0	7	8	2913	10423	3607	3563	4320	6152	3661	M1M2XXXX	659	68.0785	7510	2545	0.338881	0.501452	Zif268
319	0	8	8	2898	10079	3585	3542	4246	7072	3629	M1M2M3XXX	617	63.7397	7181	3487	0.485587	0.718536	Zif268
320	0	9	8	2905	9395	3583	3539	4223	7326	3604	M1M2M3M4XX	619	63.9463	6490	3743	0.576733	0.853408	Zif268
321	0	10	8	2912	8775	3581	3542	4203	7580	3601	M1M2M3M4M5X	602	62.1901	5863	3999	0.682074	1.00928	Zif268
322	0	11	8	2912	12365	3601	3560	4192	8427	3607	M1M2M3M4M5M6	585	60.4339	9453	4826	0.510526	0.755439	Zif268
327	0	16	8	2912	10884	3562	3537	4057	7230	3593	A11XXXXX	464	47.9339	7972	3668	0.46011	0.680838	Zif268
328	0	17	8	2920	9014	3567	3545	4245	5082	3580	M1XXXXX	665	68.6983	6094	1515	0.248605	0.367868	Zif268
338	0	27	8	2914	6460	3558	3537	4267	3985	3568	W2W3W1W4W3W2	699	72.2107	3546	427	0.120417	0.178185	Zif268
386	0	33	9	2906	7416	3559	3537	4278	3522	3641	XXXXXX	637	65.8058	4510	-37	-0.00820399	-0.0121397	Zif268
387	0	35	9	2908	6647	3585	3562	4128	5520	3593	M1M2XXXX	535	55.2686	3739	1935	0.517518	0.765786	Zif268
388	0	36	9	2909	7406	3603	3579	4117	6743	3626	M1M2M3XXX	491	50.7231	4497	3140	0.698243	1.03321	Zif268
389	0	37	9	2902	6544	3566	3538	4067	6795	3590	M1M2M3M4XX	477	49.2769	3642	3229	0.886601	1.31193	Zif268
390	0	38	9	2908	5875	3554	3526	4075	6875	3582	M1M2M3M4M5X	493	50.9298	2967	3321	1.11931	1.65628	Zif268
391	0	39	9	2907	9680	3600	3582	4053	8634	3600	M1M2M3M4M5M6	453	46.7975	6773	5034	0.743245	1.0998	Zif268
396	0	44	9	2914	8648	3563	3540	4023	6757	3600	A11XXXXX	423	43.6983	5734	3194	0.557028	0.82425	Zif268
397	0	45	9	2911	8043	3548	3527	4183	5087	3570	M1XXXXX	613	63.3264	5132	1539	0.299883	0.443745	Zif268
405	0	7	10	2919	12702	3615	3566	4337	4762	3630	W2W3W1W4W3W2	707	73.0372	9783	1147	0.117244	0.173489	Zif268
455	0	13	11	2897	11812	3568	3529	4135	3506	3554	XXXXXX	581	60.0207	8915	-62	-0.00695457	-0.0102909	Zif268
456	0	15	11	2914	9265	3562	3526	3995	5478	3562	M1M2XXXX	433	44.7314	6351	1916	0.301685	0.446411	Zif268
457	0	16	11	2903	8951	3563	3531	3950	6364	3545	M1M2M3XXX	405	41.8388	6048	2801	0.463128	0.685304	Zif268
458	0	17	11	2934	7361	3623	3592	4017	6423	3616	M1M2M3M4XX	401	41.4256	4427	2800	0.632482	0.935902	Zif268
459	0	18	11	2911	6864	3538	3511	3973	6767	3589	M1M2M3M4M5X	384	39.6694	3953	3229	0.816848	1.20871	Zif268
460	0	19	11	2902	10377	3552	3526	3948	8265	3565	M1M2M3M4M5M6	383	39.5661	7475	4713	0.630502	0.932971	Zif268
465	0	24	11	2910	9349	3553	3528	3815	6552	3588	A11XXXXX	227	23.4504	6439	2999	0.465756	0.689191	Zif268
466	0	25	11	2934	7838	3601	3579	3987	4756	3599	M1XXXXX	388	40.0826	4904	1155	0.235522	0.348508	Zif268
475	0	35	11	2929	8990	3626	3603	4007	4194	3606	W2W3W1W4W3W2	401	41.4256	6061	568	0.0937139	0.138671	Zif268
513	0	41	12	2911	8447	3596	3571	4032	3532	3571	XXXXXX	461	47.624	5536	-64	-0.0115607	-0.0171067	Zif268
514	0	43	12	2903	8179	3544	3522	3883	5171	3559	M1M2XXXX	324	33.4711	5276	1627	0.308378	0.456315	Zif268
515	0	44	12	2905	8435	3580	3558	3894	5968	3588	M1M2M3XXX	306	31.6116	5530	2388	0.431826	0.638986	Zif268
516	0	45	12	2907	7504	3573	3554	3912	6079	3597	M1M2M3M4XX	315	32.5413	4597	2506	0.545138	0.806656	Zif268
517	0	46	12	2907	6757	3529	3512	3881	6225	3568	M1M2M3M4M5X	313	32.3347	3850	2696	0.70026	1.03619	Zif268
518	0	47	12	2908	12375	3543	3526	3865	7457	3566	M1M2M3M4M5M6	299	30.8884	9467	3914	0.413436	0.611773	Zif268
528	0	15	13	2918	8831	3567	3527	4069	4165	3530	W2W3W1W4W3W2	539	55.6818	5913	598	0.101133	0.149649	Zif268
575	0	21	14	2902	10948	3563	3536	4009	3497	3543	XXXXXX	466	48.1405	8046	-66	-0.00820283	-0.012138	Zif268
576	0	23	14	2912	9074	3535	3513	3860	5218	3542	M1M2XXXX	318	32.8512	6162	1683	0.273126	0.404152	Zif268
577	0	24	14	2895	8790	3551	3524	3854	5838	3546	M1M2M3XXX	308	31.8182	5895	2287	0.387956	0.574069	Zif268
578	0	25	14	2909	7215	3548	3523	3852	5827	3545	M1M2M3M4XX	307	31.7149	4306	2279	0.529261	0.783163	Zif268
579	0	26	14	2916	6628	3560	3544	3870	5949	3568	M1M2M3M4M5X	302	31.1983	3712	2389	0.643588	0.952336	Zif268
580	0	27	14	2906	11488	3550	3535	3839	7250	3567	M1M2M3M4M5M6	272	28.0992	8582	3700	0.431135	0.637962	Zif268
584	0	32	14	2915	10684	3573	3551	3750	6296	3562	A11XXXXX	188	19.4215	7769	2723	0.350496	0.518638	Zif268
585	0	33	14	2915	9806	3574	3553	3896	4905	3597	M1XXXXX	299	30.8884	6891	1331	0.19315	0.28581	Zif268
594	0	43	14	2919	11535	3551	3525	3974	4218	3578	W2W3W1W4W3W2	396	40.9091	8616	667	0.0774141	0.114552	Zif268
635	0	1	16	2912	22363	3710	3721	3894	3595	3551	XXXXXX	343	35.4339	19451	-115	-0.00591229	-0.00874858	Zif268
636	0	6	16	2919	11853	3631	3606	3782	5042	3624	M1M2M3M4M5X	158	16.3223	8934	1411	0.157936	0.233702	Zif268
637	0	7	16	2904	19931	3624	3599	3774	5832	3611	M1M2M3M4M5M6	163	16.8388	17027	2208	0.129676	0.191886	Zif268
648	0	23	16	2909	9239	3580	3562	3738	3721	3576	W2W3W1W4W3W2	162	16.7355	6330	141	0.0222749	0.0329608	Zif268
665	0	1	1	2829	12258	3585		15796	3610	3562	XXXXXX	12234	1263.84	9429	25	0.00265139	0.00392334	Zif268
666	0	2	1	2828	8921	3572		15152	10686	3563	M1M2XXXX	11589	1197.21	6093	7114	1.16757	1.72768	Zif268
667	0	3	1	2829	9734	3596		14724	14763	3613	M1M2M3XXX	11111	1147.83	6905	11167	1.61723	2.39307	Zif268
668	0	4	1	2830	9731	3561		13197	19087	3626	M1M2M3M4XX	9571	988.74	6901	15526	2.24982	3.32912	Zif268
669	0	5	1	2827	5915	3546		14700	13416	3593	M1M2M3M4M5X	11107	1147.42	3088	9870	3.19624	4.72957	Zif268
670	0	6	1	2825	5251	3549		14982	13280	3613	M1M2M3M4M5M6	11369	1174.48	2426	9731	4.01113	5.93538	Zif268
708	0	45	1	2820	14624	3552		16279	3677	3584	XXXXXX	12695	1311.47	11804	125	0.0105896	0.0156698	Zif268
709	0	46	1	2823	14447	3549		14588	14178	3590	M1M2XXXX	10998	1136.16	11624	10629	0.914401	1.35306	Zif268
710	0	47	1	2823	14498	3562		14006	20266	3601	M1M2M3XXX	10405	1074.9	11675	16704	1.43075	2.11712	Zif268
711	0	48	1	2820	15262	3576		13028	27902	3622	M1M2M3M4XX	9406	971.694	12442	24326	1.95515	2.89309	Zif268
712	0	1	2	2837	10544	3570		13150	25305	3620	M1M2M3M4M5X	9530	984.504	7707	21735	2.82016	4.17307	Zif268
713	0	2	2	2836	8074	3534		13350	23090	3600	M1M2M3M4M5M6	9750	1007.23	5238	19556	3.73349	5.52454	Zif268
751	0	41	2	2829	14063	3524		15349	3651	3564	XXXXXX	11785	1217.46	11234	127	0.011305	0.0167283	Zif268
752	0	42	2	2828	11758	3523		14560	12250	3570	M1M2XXXX	10990	1135.33	8930	8727	0.977268	1.44609	Zif268
753	0	43	2	2827	11480	3525		14042	16546	3578	M1M2M3XXX	10464	1080.99	8653	13021	1.5048	2.22669	Zif268
754	0	44	2	2832	11357	3552		13465	21777	3585	M1M2M3M4XX	9880	1020.66	8525	18225	2.13783	3.16341	Zif268
755	0	45	2	2831	13178	3530		12429	30046	3593	M1M2M3M4M5X	8836	912.81	10347	26516	2.56268	3.79206	Zif268
756	0	46	2	2832	10346	3576		12808	28195	3599	M1M2M3M4M5M6	9209	951.343	7514	24619	3.27642	4.84821	Zif268
794	0	37	3	2835	11108	3489		8865	3510	3548	XXXXXX	5317	549.277	8273	21	0.00253838	0.00375611	Zif268
795	0	38	3	2827	9730	3475		8158	10370	3540	M1M2XXXX	4618	477.066	6903	6895	0.998841	1.47801	Zif268
796	0	39	3	2824	9465	3486		7815	13652	3537	M1M2M3XXX	4278	441.942	6641	10166	1.53079	2.26516	Zif268
797	0	40	3	2834	9771	3489		7422	17659	3556	M1M2M3M4XX	3866	399.38	6937	14170	2.04267	3.0226	Zif268
798	0	41	3	2827	6857	3491		7653	15594	3535	M1M2M3M4M5X	4118	425.413	4030	12103	3.00323	4.44396	Zif268
799	0	42	3	2830	7018	3504		7557	17652	3530	M1M2M3M4M5M6	4027	416.012	4188	14148	3.37822	4.99885	Zif268
837	0	33	4	2828	9483	3464		8805	3505	3531	XXXXXX	5274	544.835	6655	41	0.00616078	0.00911628	Zif268
838	0	34	4	2828	7648	3460		8382	8758	3527	M1M2XXXX	4855	501.55	4820	5298	1.09917	1.62647	Zif268
839	0	35	4	2823	8353	3463		8081	12363	3532	M1M2M3XXX	4549	469.938	5530	8900	1.6094	2.38148	Zif268
840	0	36	4	2830	8061	3465		7806	15126	3527	M1M2M3M4XX	4279	442.045	5231	11661	2.22921	3.29862	Zif268
841	0	37	4	2831	9024	3466		7335	19845	3531	M1M2M3M4M5X	3804	392.975	6193	16379	2.64476	3.91353	Zif268
842	0	38	4	2828	7971	3466		7290	20294	3534	M1M2M3M4M5M6	3756	388.017	5143	16828	3.27202	4.8417	Zif268
878	0	29	5	2836	10906	3757		6589	3732	3671	XXXXXX	2918	301.446	8070	-25	-0.00309789	-0.00458404	Zif268
879	0	30	5	2830	8833	3736		6166	9141	3801	M1M2XXXX	2365	244.318	6003	5405	0.900383	1.33232	Zif268
880	0	31	5	2828	8967	3465		5626	11608	3514	M1M2M3XXX	2112	218.182	6139	8143	1.32644	1.96277	Zif268
881	0	32	5	2831	8618	3460		5415	13856	3513	M1M2M3M4XX	1902	196.488	5787	10396	1.79644	2.65824	Zif268
882	0	33	5	2821	6277	3448		5558	12528	3491	M1M2M3M4M5X	2067	213.533	3456	9080	2.62731	3.88771	Zif268
883	0	34	5	2829	6590	3465		5381	14622	3495	M1M2M3M4M5M6	1886	194.835	3761	11157	2.9665	4.38961	Zif268
921	0	25	6	2828	9208	3445		6400	3423	3488	XXXXXX	2912	300.826	6380	-22	-0.00344828	-0.00510251	Zif268
922	0	26	6	2829	5968	3433		6009	6758	3496	M1M2XXXX	2513	259.607	3139	3325	1.05925	1.56741	Zif268
923	0	27	6	2825	6550	3431		5827	9117	3498	M1M2M3XXX	2329	240.599	3725	5686	1.52644	2.25872	Zif268
924	0	28	6	2830	6321	3431		5699	10740	3491	M1M2M3M4XX	2208	228.099	3491	7309	2.09367	3.09806	Zif268
925	0	29	6	2824	5606	3435		5663	11079	3503	M1M2M3M4M5X	2160	223.14	2782	7644	2.74766	4.06579	Zif268
926	0	30	6	2832	6185	3441		5419	13705	3500	M1M2M3M4M5M6	1919	198.244	3353	10264	3.06114	4.52965	Zif268
959	0	21	7	2831	9214	3459		5164	3383	3461	XXXXXX	1703	175.93	6383	-76	-0.0119066	-0.0176186	Zif268
960	0	22	7	2830	6041	3461		4857	6269	3477	M1M2XXXX	1380	142.562	3211	2808	0.874494	1.29401	Zif268
961	0	23	7	2828	6383	3455		4733	7971	3471	M1M2M3XXX	1262	130.372	3555	4516	1.27032	1.87973	Zif268
962	0	24	7	2830	5924	3450		4638	9064	3487	M1M2M3M4XX	1151	118.905	3094	5614	1.81448	2.68494	Zif268
963	0	25	7	2826	6563	3430		4533	10996	3473	M1M2M3M4M5X	1060	109.504	3737	7566	2.02462	2.99588	Zif268
964	0	26	7	2842	6685	3523		4482	12490	3566	M1M2M3M4M5M6	916	94.6281	3843	8967	2.33333	3.4527	Zif268
999	0	17	8	2832	9443	3421		5108	3396	3472	XXXXXX	1636	169.008	6611	-25	-0.00378158	-0.0055957	Zif268
1000	0	18	8	2825	6652	3420		4829	6766	3471	M1M2XXXX	1358	140.289	3827	3346	0.874314	1.29375	Zif268
1001	0	19	8	2834	6796	3418		4683	8423	3477	M1M2M3XXX	1206	124.587	3962	5005	1.26325	1.86927	Zif268
1002	0	20	8	2830	6369	3425		4593	9546	3483	M1M2M3M4XX	1110	114.669	3539	6121	1.72958	2.55931	Zif268
1003	0	21	8	2828	4775	3439		4672	8331	3470	M1M2M3M4M5X	1202	124.174	1947	4892	2.51258	3.71794	Zif268
1004	0	22	8	2832	4764	3436		4653	9105	3483	M1M2M3M4M5M6	1170	120.868	1932	5669	2.93427	4.34191	Zif268
1039	0	13	9	2829	10457	3426		4367	3388	3388	XXXXXX	979	101.136	7628	-38	-0.00498165	-0.00737148	Zif268
1040	0	14	9	2829	7794	3419		4159	6416	3467	M1M2XXXX	692	71.4876	4965	2997	0.603625	0.893201	Zif268
1041	0	15	9	2827	7645	3415		4078	7548	3470	M1M2M3XXX	608	62.8099	4818	4133	0.857825	1.26935	Zif268
1042	0	16	9	2827	7353	3416		4032	8250	3454	M1M2M3M4XX	578	59.7107	4526	4834	1.06805	1.58043	Zif268
1043	0	17	9	2830	4821	3412		4105	7077	3458	M1M2M3M4M5X	647	66.8388	1991	3665	1.84078	2.72386	Zif268
1044	0	18	9	2829	5051	3411		4085	7748	3459	M1M2M3M4M5M6	626	64.6694	2222	4337	1.95185	2.8882	Zif268
1082	0	9	10	2827	10056	3445		4387	3389	3473	XXXXXX	914	94.4215	7229	-56	-0.00774658	-0.0114628	Zif268
1083	0	10	10	2826	5746	3427		4214	5449	3476	M1M2XXXX	738	76.2397	2920	2022	0.692466	1.02466	Zif268
1084	0	11	10	2829	5982	3428		4125	6544	3476	M1M2M3XXX	649	67.0455	3153	3116	0.988265	1.46236	Zif268
1085	0	12	10	2828	5377	3408		4084	6961	3465	M1M2M3M4XX	619	63.9463	2549	3553	1.39388	2.06256	Zif268
1086	0	13	10	2829	5830	3404		4019	7902	3463	M1M2M3M4M5X	556	57.438	3001	4498	1.49883	2.21787	Zif268
1087	0	14	10	2830	6320	3409		3989	8714	3464	M1M2M3M4M5M6	525	54.2355	3490	5305	1.52006	2.24927	Zif268
1125	0	5	11	2831	10277	3489		4001	3379	3454	XXXXXX	547	56.5083	7446	-110	-0.014773	-0.0218601	Zif268
1126	0	6	11	2830	6728	3463		3869	5011	3461	M1M2XXXX	408	42.1488	3898	1548	0.397127	0.587639	Zif268
1127	0	7	11	2828	6679	3456		3815	5721	3465	M1M2M3XXX	350	36.157	3851	2265	0.588159	0.870315	Zif268
1128	0	8	11	2831	5938	3457		3831	5941	3499	M1M2M3M4XX	332	34.2975	3107	2484	0.799485	1.18302	Zif268
1129	0	9	11	2831	7690	3447		3805	6780	3506	M1M2M3M4M5X	299	30.8884	4859	3333	0.685944	1.01501	Zif268
1130	0	10	11	2828	7330	3422		3822	6826	3522	M1M2M3M4M5M6	300	30.9917	4502	3404	0.756108	1.11883	Zif268
1168	0	1	12	2830	11792	3562		4139	3446	3548	XXXXXX	591	61.0537	8962	-116	-0.0129435	-0.0191529	Zif268
1169	0	2	12	2829	8022	3515		3924	5198	3481	M1M2XXXX	443	45.7645	5193	1683	0.32409	0.479565	Zif268
1170	0	3	12	2829	7820	3499		3863	5769	3471	M1M2M3XXX	392	40.4959	4991	2270	0.454819	0.673008	Zif268
1171	0	4	12	2829	7322	3503		3851	6099	3450	M1M2M3M4XX	401	41.4256	4493	2596	0.577788	0.854968	Zif268
1172	0	5	12	2844	4706	3519		3922	5488	3499	M1M2M3M4M5X	423	43.6983	1862	1969	1.05747	1.56476	Zif268
1173	0	6	12	2828	4788	3456		3845	5794	3451	M1M2M3M4M5M6	394	40.7025	1960	2338	1.19286	1.7651	Zif268
1207	0	45	12	2826	9675	3412		3922	3378	3465	XXXXXX	457	47.2107	6849	-34	-0.00496423	-0.00734571	Zif268
1208	0	46	12	2825	9081	3420		3770	5375	3459	M1M2XXXX	311	32.1281	6256	1955	0.3125	0.462415	Zif268
1209	0	47	12	2829	9288	3427		3748	6033	3469	M1M2M3XXX	279	28.8223	6459	2606	0.403468	0.597023	Zif268
1210	0	48	12	2823	9849	3423		3750	6489	3481	M1M2M3M4XX	269	27.7893	7026	3066	0.436379	0.645722	Zif268
1211	0	1	13	2831	6924	3546		3761	5041	3525	M1M2M3M4M5X	236	24.3802	4093	1495	0.365258	0.540482	Zif268
1212	0	2	13	2830	5773	3520		3726	4981	3488	M1M2M3M4M5M6	238	24.5868	2943	1461	0.496432	0.734585	Zif268
1244	0	41	13	2824	11949	3424		3683	3368	3454	XXXXXX	229	23.657	9125	-56	-0.00613699	-0.00908107	Zif268
1245	0	42	13	2825	9773	3420		3614	4535	3468	M1M2XXXX	146	15.0826	6948	1115	0.160478	0.237464	Zif268
1246	0	43	13	2822	10273	3419		3601	4940	3466	M1M2M3XXX	135	13.9463	7451	1521	0.204134	0.302062	Zif268
1247	0	44	13	2825	9841	3411		3583	5031	3449	M1M2M3M4XX	134	13.843	7016	1620	0.230901	0.34167	Zif268
1248	0	45	13	2821	8708	3407		3578	5101	3444	M1M2M3M4M5X	134	13.843	5887	1694	0.287753	0.425796	Zif268
1249	0	46	13	2822	7993	3411		3586	5115	3455	M1M2M3M4M5M6	131	13.5331	5171	1704	0.32953	0.487615	Zif268
1280	0	37	14	2830	12717	3427		3707	3374	3478	XXXXXX	229	23.657	9887	-53	-0.00536057	-0.00793219	Zif268
1281	0	38	14	2831	11394	3414		3596	4620	3461	M1M2XXXX	135	13.9463	8563	1206	0.140838	0.208403	Zif268
1282	0	39	14	2826	10642	3406		3574	4949	3450	M1M2M3XXX	124	12.8099	7816	1543	0.197416	0.292121	Zif268
1283	0	40	14	2830	11005	3418		3575	5191	3452	M1M2M3M4XX	123	12.7066	8175	1773	0.216881	0.320924	Zif268
1284	0	41	14	2819	8313	3409		3580	5133	3454	M1M2M3M4M5X	126	13.0165	5494	1724	0.313797	0.464334	Zif268
1285	0	42	14	2825	8424	3412		3580	5227	3453	M1M2M3M4M5M6	127	13.1198	5599	1815	0.324165	0.479676	Zif268
1328	0	37	1	2932	7777	3849		13733	3851	3826	XXXXXX	9907	1023.45	4845	2	0.000412797	0.000610827	Zif268
1329	0	39	1	2933	4445	3842		13344	5618	3805	M1M2XXXX	9539	985.434	1512	1776	1.1746	1.73809	Zif268
1330	0	40	1	2940	4465	3889		13282	6683	3824	M1M2M3XXX	9458	977.066	1525	2794	1.83213	2.71106	Zif268
1331	0	41	1	2936	4592	3853		13196	7766	3802	M1M2M3M4XX	9394	970.455	1656	3913	2.36292	3.49648	Zif268
1332	0	42	1	2934	3689	3853		13245	6317	3803	M1M2M3M4M5X	9442	975.413	755	2464	3.26358	4.8292	Zif268
1333	0	43	1	2932	5104	3845		12644	11860	3805	M1M2M3M4M5M6	8839	913.12	2172	8015	3.69015	5.46041	Zif268
1337	0	48	1	2924	5632	3842		12840	6028	3884	A11XXXXX	8956	925.207	2708	2186	0.807238	1.19449	Zif268
1338	0	1	2	2935	6791	3822		12023	6371	3815	M1XXXXX	8208	847.934	3856	2549	0.661048	0.978171	Zif268
1348	0	11	2	2948	5973	3828		13065	9715	3824	W2W3W1W4W3W2	9241	954.649	3025	5887	1.94612	2.87972	Zif268
1402	0	17	3	2945	7775	3818		7918	3749	3794	XXXXXX	4124	426.033	4830	-69	-0.0142857	-0.021139	Zif268
1403	0	19	3	2945	4173	3785		7836	5123	3776	M1M2XXXX	4060	419.421	1228	1338	1.08958	1.61228	Zif268
1404	0	20	3	2945	3987	3801		7763	5643	3790	M1M2M3XXX	3973	410.434	1042	1842	1.76775	2.6158	Zif268
1405	0	21	3	2943	4362	3790		7614	6967	3791	M1M2M3M4XX	3823	394.938	1419	3177	2.2389	3.31296	Zif268
1406	0	22	3	2941	3942	3794		7609	6761	3781	M1M2M3M4M5X	3828	395.455	1001	2967	2.96404	4.38597	Zif268
1407	0	23	3	2942	4601	3795		7110	9175	3756	M1M2M3M4M5M6	3354	346.488	1659	5380	3.24292	4.79863	Zif268
1412	0	28	3	2942	4789	3786		7473	4882	3777	A11XXXXX	3696	381.818	1847	1096	0.593395	0.878063	Zif268
1421	0	39	3	2941	3732	3762		7329	4418	3735	W2W3W1W4W3W2	3594	371.281	791	656	0.82933	1.22718	Zif268
1473	0	45	4	2928	5854	3754		6648	3669	3731	XXXXXX	2917	301.343	2926	-85	-0.0290499	-0.0429859	Zif268
1474	0	47	4	2934	3790	3740		6510	4631	3748	M1M2XXXX	2762	285.331	856	891	1.04089	1.54023	Zif268
1475	0	1	5	2943	5677	3768		5288	8800	3769	M1M2M3M4XX	1519	156.921	2734	5032	1.84053	2.72348	Zif268
1476	0	2	5	2946	4896	3765		5239	8819	3746	M1M2M3M4M5X	1493	154.236	1950	5054	2.59179	3.83515	Zif268
1477	0	3	5	2947	5129	3750		5219	9921	3752	M1M2M3M4M5M6	1467	151.55	2182	6171	2.82814	4.18488	Zif268
1482	0	8	5	2949	6592	3776		5539	5883	3780	A11XXXXX	1759	181.715	3643	2107	0.578369	0.855829	Zif268
1483	0	9	5	2946	4670	3750		5660	4592	3739	M1XXXXX	1921	198.45	1724	842	0.488399	0.722698	Zif268
1493	0	19	5	2950	4581	3801		5818	4459	3812	W2W3W1W4W3W2	2006	207.231	1631	658	0.403433	0.596972	Zif268
1545	0	25	6	2935	7132	3735		5088	3670	3742	XXXXXX	1346	139.05	4197	-65	-0.0154873	-0.0229169	Zif268
1546	0	27	6	2951	3894	3760		5019	4519	3740	M1M2XXXX	1279	132.128	943	759	0.804878	1.191	Zif268
1547	0	28	6	2944	3932	3728		4988	4974	3752	M1M2M3XXX	1236	127.686	988	1246	1.26113	1.86613	Zif268
1548	0	29	6	2941	3863	3722		4946	5205	3721	M1M2M3M4XX	1225	126.55	922	1483	1.60846	2.38008	Zif268
1549	0	30	6	2941	3392	3722		4980	4790	3734	M1M2M3M4M5X	1246	128.719	451	1068	2.36807	3.5041	Zif268
1550	0	31	6	2935	4101	3739		4817	6476	3770	M1M2M3M4M5M6	1047	108.161	1166	2737	2.34734	3.47343	Zif268
1554	0	36	6	2944	4186	3726		5002	4475	3810	A11XXXXX	1192	123.14	1242	749	0.60306	0.892364	Zif268
1555	0	37	6	2941	4231	3719		4921	4229	3736	M1XXXXX	1185	122.417	1290	510	0.395349	0.585009	Zif268
1565	0	47	6	2933	4328	3723		4876	4057	3729	W2W3W1W4W3W2	1147	118.492	1395	334	0.239427	0.354286	Zif268
1618	0	5	8	2946	10344	3737		4794	3679	3742	XXXXXX	1052	108.678	7398	-58	-0.00783996	-0.011601	Zif268
1619	0	7	8	2951	4719	3729		4633	4896	3722	M1M2XXXX	911	94.1116	1768	1167	0.660068	0.976721	Zif268
1620	0	8	8	2955	4772	3768		4616	5644	3746	M1M2M3XXX	870	89.876	1817	1876	1.03247	1.52778	Zif268
1621	0	9	8	2957	4862	3766		4582	6172	3766	M1M2M3M4XX	816	84.2975	1905	2406	1.26299	1.86888	Zif268
1622	0	10	8	2949	3748	3733		4655	5381	3743	M1M2M3M4M5X	912	94.2149	799	1648	2.06258	3.05205	Zif268
1623	0	11	8	2939	5298	3714		4452	7401	3707	M1M2M3M4M5M6	745	76.9628	2359	3687	1.56295	2.31274	Zif268
1628	0	16	8	2947	5824	3725		4549	5353	3739	A11XXXXX	810	83.6777	2877	1628	0.565867	0.837329	Zif268
1629	0	17	8	2946	5307	3701		4627	4538	3719	M1XXXXX	908	93.8017	2361	837	0.354511	0.524579	Zif268
1639	0	27	8	2953	4324	3726		4660	3940	3732	W2W3W1W4W3W2	928	95.8678	1371	214	0.15609	0.230971	Zif268
1691	0	33	9	2926	5894	3687		4174	3622	3694	XXXXXX	480	49.5868	2968	-65	-0.0219003	-0.0324064	Zif268
1692	0	35	9	2938	3655	3693		4155	3989	3696	M1M2XXXX	459	47.4174	717	296	0.412831	0.610878	Zif268
1693	0	37	9	2937	3607	3681		4135	4269	3684	M1M2M3M4XX	451	46.5909	670	588	0.877612	1.29863	Zif268
1696	0	44	9	2946	4027	3738		4120	4422	3746	A11XXXXX	374	38.6364	1081	684	0.632747	0.936294	Zif268
1697	0	45	9	2954	3967	3753		4163	4015	3738	M1XXXXX	425	43.905	1013	262	0.258638	0.382713	Zif268
1706	0	7	10	2950	6205	3738		4198	4005	3743	W2W3W1W4W3W2	455	47.0041	3255	267	0.0820276	0.121379	Zif268
1756	0	13	11	2943	9359	3745		4181	3678	3735	XXXXXX	446	46.0744	6416	-67	-0.0104426	-0.0154523	Zif268
1757	0	15	11	2952	4783	3729		4116	4361	3729	M1M2XXXX	387	39.9793	1831	632	0.345167	0.510753	Zif268
1758	0	16	11	2943	4533	3710		4068	4622	3739	M1M2M3XXX	329	33.9876	1590	912	0.573585	0.848749	Zif268
1759	0	17	11	2941	4452	3699		4049	4725	3676	M1M2M3M4XX	373	38.5331	1511	1026	0.679021	1.00477	Zif268
1760	0	18	11	2942	3941	3701		4052	4623	3671	M1M2M3M4M5X	381	39.3595	999	922	0.922923	1.36567	Zif268
1761	0	19	11	2933	4622	3709		4023	5101	3676	M1M2M3M4M5M6	347	35.8471	1689	1392	0.824156	1.21953	Zif268
1765	0	24	11	2942	5343	3704		3978	5142	3787	A11XXXXX	191	19.7314	2401	1438	0.598917	0.886234	Zif268
1766	0	25	11	2938	4698	3683		4066	4144	3736	M1XXXXX	330	34.0909	1760	461	0.261932	0.387588	Zif268
1776	0	35	11	2930	4134	3684		4066	3727	3677	W2W3W1W4W3W2	389	40.186	1204	43	0.0357143	0.0528474	Zif268
1827	0	41	12	2930	5846	3681		4015	3618	3695	XXXXXX	320	33.0579	2916	-63	-0.0216049	-0.0319694	Zif268
1828	0	43	12	2933	3760	3687		4010	3914	3706	M1M2XXXX	304	31.405	827	227	0.274486	0.406165	Zif268
1829	0	44	12	2935	3723	3689		3982	4067	3700	M1M2M3XXX	282	29.1322	788	378	0.479695	0.709819	Zif268
1830	0	45	12	2935	3702	3690		3972	4112	3701	M1M2M3M4XX	271	27.9959	767	422	0.550196	0.81414	Zif268
1831	0	47	12	2936	4059	3707		3929	4195	3721	M1M2M3M4M5M6	208	21.4876	1123	488	0.43455	0.643016	Zif268
1836	0	4	13	2939	6621	3721		3991	5102	3794	A11XXXXX	197	20.3512	3682	1381	0.375068	0.554998	Zif268
1837	0	5	13	2947	5309	3733		4019	4176	3756	M1XXXXX	263	27.1694	2362	443	0.187553	0.277527	Zif268
1847	0	15	13	2939	4416	3687		3950	3698	3690	W2W3W1W4W3W2	260	26.8595	1477	11	0.00744753	0.0110203	Zif268
1896	0	21	14	2935	8108	3718		3925	3645	3722	XXXXXX	203	20.9711	5173	-73	-0.0141117	-0.0208815	Zif268
1897	0	23	14	2940	4480	3686		3881	3868	3699	M1M2XXXX	182	18.8017	1540	182	0.118182	0.174877	Zif268
1898	0	24	14	2939	4371	3687		3871	3987	3700	M1M2M3XXX	171	17.6653	1432	300	0.209497	0.309999	Zif268
1899	0	25	14	2940	4133	3695		3866	3998	3698	M1M2M3M4XX	168	17.3554	1193	303	0.253982	0.375824	Zif268
1900	0	26	14	2940	3681	3703		3892	3966	3721	M1M2M3M4M5X	171	17.6653	741	263	0.354926	0.525194	Zif268
1901	0	27	14	2942	4541	3725		3886	4225	3724	M1M2M3M4M5M6	162	16.7355	1599	500	0.312695	0.462704	Zif268
1906	0	32	14	2939	4656	3693		3840	4472	3727	A11XXXXX	113	11.6736	1717	779	0.453698	0.67135	Zif268
1907	0	33	14	2932	4120	3683		3867	3798	3701	M1XXXXX	166	17.1488	1188	115	0.0968013	0.14324	Zif268
1917	0	43	14	2940	3950	3707		3903	3679	3726	W2W3W1W4W3W2	177	18.2851	1010	-28	-0.0277228	-0.0410222	Zif268
1963	0	1	16	2942	10313	3807		4064	3745	3738	XXXXXX	326	33.6777	7371	-62	-0.00841134	-0.0124465	Zif268
1964	0	3	16	2948	5930	3757		3952	4009	3751	M1M2XXXX	201	20.7645	2982	252	0.084507	0.125047	Zif268
1965	0	4	16	2951	5689	3744		3920	4071	3751	M1M2M3XXX	169	17.4587	2738	327	0.11943	0.176724	Zif268
1966	0	5	16	2943	5809	3725		3879	4092	3730	M1M2M3M4XX	149	15.3926	2866	367	0.128053	0.189484	Zif268
1967	0	6	16	2941	5285	3715		3871	4106	3729	M1M2M3M4M5X	142	14.6694	2344	391	0.166809	0.246832	Zif268
1968	0	7	16	2946	6314	3725		3879	4182	3729	M1M2M3M4M5M6	150	15.4959	3368	457	0.135689	0.200783	Zif268
1973	0	13	16	2949	6163	3751		3871	3979	3738	M1XXXXX	133	13.7397	3214	228	0.0709396	0.104971	Zif268
1983	0	23	16	2940	5717	3701		3874	3720	3737	W2W3W1W4W3W2	137	14.1529	2777	19	0.00684192	0.0101242	Zif268
2027	0	1	1	2894	8117	3787		19286	4098	3917	XXXXXX	15369	1587.71	5223	311	0.0595443	0.0881094	Zif268
2028	0	2	1	2894	8270	3817		17826	12356	3935	M1M2XXXX	13891	1435.02	5376	8539	1.58836	2.35033	Zif268
2029	0	3	1	2900	11801	3802		17348	17800	3954	M1M2M3XXX	13394	1383.68	8901	13998	1.57263	2.32707	Zif268
2030	0	4	1	2904	12191	3810		17142	23827	3959	M1M2M3M4XX	13183	1361.88	9287	20017	2.15538	3.18937	Zif268
2031	0	5	1	2910	10773	3807		16979	26439	3951	M1M2M3M4M5X	13028	1345.87	7863	22632	2.87829	4.25909	Zif268
2032	0	6	1	2907	12570	3792		16015	34339	3935	M1M2M3M4M5M6	12080	1247.93	9663	30547	3.16123	4.67776	Zif268
2039	0	13	1	2893	9263	3768		19023	8057	3892	A11XXXXX	15131	1563.12	6370	4289	0.673312	0.996319	Zif268
2040	0	14	1	2890	7504	3752		19300	6886	3882	M1XXXXX	15418	1592.77	4614	3134	0.679237	1.00509	Zif268
2079	0	6	2	2918	11363	3724		18275	3968	3834	XXXXXX	14441	1491.84	8445	244	0.0288928	0.0427535	Zif268
2080	0	7	2	2917	10958	3723		17829	12616	3823	M1M2XXXX	14006	1446.9	8041	8893	1.10596	1.63652	Zif268
2081	0	8	2	2908	11229	3729		17400	17643	3826	M1M2M3XXX	13574	1402.27	8321	13914	1.67215	2.47433	Zif268
2082	0	9	2	2910	9446	3952		17411	20073	4048	M1M2M3M4XX	13363	1380.48	6536	16121	2.46649	3.64974	Zif268
2083	0	10	2	2907	7354	4244		18112	18910	4369	M1M2M3M4M5X	13743	1419.73	4447	14666	3.29795	4.88007	Zif268
2084	0	11	2	2908	8595	4316		17490	25230	4406	M1M2M3M4M5M6	13084	1351.65	5687	20914	3.67751	5.44171	Zif268
2091	0	18	2	2908	7652	3709		18325	6986	3829	A11XXXXX	14496	1497.52	4744	3277	0.690767	1.02215	Zif268
2092	0	19	2	2917	8735	3784		18480	7286	3892	M1XXXXX	14588	1507.02	5818	3502	0.601925	0.890685	Zif268
2131	0	11	3	2907	9485	4961		11707	5102	5098	XXXXXX	6609	682.748	6578	141	0.0214351	0.0317181	Zif268
2132	0	12	3	2910	8515	4601		10670	11180	4722	M1M2XXXX	5948	614.463	5605	6579	1.17377	1.73687	Zif268
2133	0	13	3	2900	8986	4026		9789	14427	4111	M1M2M3XXX	5678	586.57	6086	10401	1.709	2.52886	Zif268
2134	0	14	3	2914	11115	3738		8715	20529	3853	M1M2M3M4XX	4862	502.273	8201	16791	2.04743	3.02964	Zif268
2135	0	15	3	2904	8943	3684		8661	20995	3831	M1M2M3M4M5X	4830	498.967	6039	17311	2.86653	4.24169	Zif268
2136	0	16	3	2915	8461	3677		8445	22833	3810	M1M2M3M4M5M6	4635	478.822	5546	19156	3.45402	5.11101	Zif268
2143	0	23	3	2906	9123	3749		9761	7733	3869	A11XXXXX	5892	608.678	6217	3984	0.640824	0.948244	Zif268
2144	0	24	3	2909	7669	3687		9738	6566	3800	M1XXXXX	5938	613.43	4760	2879	0.604832	0.894987	Zif268
2183	0	16	4	2926	10927	3680		10146	3791	3800	XXXXXX	6346	655.579	8001	111	0.0138733	0.0205287	Zif268
2184	0	17	4	2929	9741	3725		9388	11298	3848	M1M2XXXX	5540	572.314	6812	7573	1.11171	1.64503	Zif268
2185	0	18	4	2922	10752	3900		9056	16064	4027	M1M2M3XXX	5029	519.525	7830	12164	1.55351	2.29877	Zif268
2186	0	19	4	2924	10142	3979		8860	19522	4106	M1M2M3M4XX	4754	491.116	7218	15543	2.15337	3.1864	Zif268
2187	0	20	4	2924	8728	3980		8715	20710	4090	M1M2M3M4M5X	4625	477.789	5804	16730	2.88249	4.26531	Zif268
2188	0	21	4	2926	7327	3923		8824	19886	4038	M1M2M3M4M5M6	4786	494.421	4401	15963	3.62713	5.36717	Zif268
2195	0	28	4	2916	8536	3691		9468	7364	3800	A11XXXXX	5668	585.537	5620	3673	0.653559	0.967089	Zif268
2196	0	29	4	2921	8053	3696		9492	6703	3809	M1XXXXX	5683	587.087	5132	3007	0.585931	0.867019	Zif268
2233	0	21	5	2931	10781	3788		7056	3828	3880	XXXXXX	3176	328.099	7850	40	0.00509554	0.00754001	Zif268
2234	0	22	5	2920	9270	3709		6350	9830	3827	M1M2XXXX	2523	260.64	6350	6121	0.963937	1.42636	Zif268
2235	0	23	5	2907	9752	3715		6010	13030	3832	M1M2M3XXX	2178	225	6845	9315	1.36085	2.01368	Zif268
2236	0	24	5	2929	11165	3719		5681	16858	3826	M1M2M3M4XX	1855	191.632	8236	13139	1.59531	2.36063	Zif268
2237	0	25	5	2928	9917	3708		5596	18061	3816	M1M2M3M4M5X	1780	183.884	6989	14353	2.05366	3.03885	Zif268
2238	0	26	5	2922	8880	3676		5532	18588	3796	M1M2M3M4M5M6	1736	179.339	5958	14912	2.50285	3.70354	Zif268
2245	0	33	5	2903	9248	3710		6418	7576	3809	A11XXXXX	2609	269.525	6345	3866	0.609299	0.901596	Zif268
2246	0	34	5	2905	7810	3664		6475	6291	3777	M1XXXXX	2698	278.719	4905	2627	0.535576	0.792507	Zif268
2285	0	26	6	2922	11835	3680		6799	3718	3776	XXXXXX	3023	312.293	8913	38	0.00426344	0.00630872	Zif268
2286	0	27	6	2915	10586	3660		6087	10369	3765	M1M2XXXX	2322	239.876	7671	6709	0.874593	1.29416	Zif268
2287	0	28	6	2907	11038	3654		5778	13701	3752	M1M2M3XXX	2026	209.298	8131	10047	1.23564	1.82841	Zif268
2288	0	29	6	2912	10652	3667		5558	16151	3766	M1M2M3M4XX	1792	185.124	7740	12484	1.61292	2.38668	Zif268
2289	0	30	6	2914	9634	3696		5466	17497	3800	M1M2M3M4M5X	1666	172.107	6720	13801	2.05372	3.03895	Zif268
2290	0	31	6	2904	8635	3686		5425	17990	3791	M1M2M3M4M5M6	1634	168.802	5731	14304	2.4959	3.69325	Zif268
2297	0	38	6	2901	8734	3620		6181	7214	3722	A11XXXXX	2459	254.029	5833	3594	0.616149	0.911733	Zif268
2298	0	39	6	2898	8298	3622		6326	6344	3716	M1XXXXX	2610	269.628	5400	2722	0.504074	0.745892	Zif268
2337	0	31	7	2907	12343	3662		5456	3681	3740	XXXXXX	1716	177.273	9436	19	0.00201357	0.00297953	Zif268
2338	0	32	7	2910	10010	3658		4930	8876	3748	M1M2XXXX	1182	122.107	7100	5218	0.73493	1.0875	Zif268
2339	0	33	7	2910	11229	3661		4700	11208	3743	M1M2M3XXX	957	98.8636	8319	7547	0.9072	1.34241	Zif268
2340	0	34	7	2908	10650	3675		4617	12416	3752	M1M2M3M4XX	865	89.3595	7742	8741	1.12904	1.67067	Zif268
2341	0	35	7	2911	9783	3647		4563	13100	3726	M1M2M3M4M5X	837	86.4669	6872	9453	1.37558	2.03549	Zif268
2342	0	36	7	2908	8738	3703		4597	13438	3768	M1M2M3M4M5M6	829	85.6405	5830	9735	1.66981	2.47087	Zif268
2349	0	43	7	2902	9291	3671		4953	7338	3703	A11XXXXX	1250	129.132	6389	3667	0.573955	0.849297	Zif268
2350	0	44	7	2906	7693	3689		5143	5907	3728	M1XXXXX	1415	146.178	4787	2218	0.463338	0.685614	Zif268
2389	0	36	8	2915	11359	3750		5425	3764	3807	XXXXXX	1618	167.149	8444	14	0.00165798	0.00245336	Zif268
2390	0	37	8	2908	11138	3670		4852	9108	3773	M1M2XXXX	1079	111.467	8230	5438	0.660753	0.977735	Zif268
2391	0	38	8	2908	11447	3664		4653	11040	3759	M1M2M3XXX	894	92.3554	8539	7376	0.863801	1.27819	Zif268
2392	0	39	8	2912	12863	3716		4593	12632	3796	M1M2M3M4XX	797	82.3347	9951	8916	0.89599	1.32582	Zif268
2393	0	40	8	2915	10892	3733		4570	13079	3818	M1M2M3M4M5X	752	77.686	7977	9346	1.17162	1.73368	Zif268
2394	0	41	8	2905	10064	3727		4585	13638	3764	M1M2M3M4M5M6	821	84.814	7159	9911	1.38441	2.04855	Zif268
2401	0	48	8	2908	11294	3663		4802	8142	3675	A11XXXXX	1127	116.426	8386	4479	0.534104	0.790329	Zif268
2402	0	1	9	2914	8237	3723		4664	5849	3910	M1XXXXX	754	77.8926	5323	2126	0.399399	0.591002	Zif268
2441	0	41	9	2908	12779	3795		4840	3830	3900	XXXXXX	940	97.1074	9871	35	0.00354574	0.00524673	Zif268
2442	0	42	9	2914	11962	3769		4459	7599	3886	M1M2XXXX	573	59.1942	9048	3830	0.423298	0.626366	Zif268
2443	0	43	9	2906	12848	3633		4270	8573	3784	M1M2M3XXX	486	50.2066	9942	4940	0.496882	0.73525	Zif268
2444	0	44	9	2910	12045	3675		4282	9224	3807	M1M2M3M4XX	475	49.0702	9135	5549	0.607444	0.898852	Zif268
2445	0	45	9	2920	10723	3684		4295	9619	3838	M1M2M3M4M5X	457	47.2107	7803	5935	0.760605	1.12549	Zif268
2446	0	46	9	2917	10193	3677		4268	10029	3800	M1M2M3M4M5M6	468	48.3471	7276	6352	0.873007	1.29181	Zif268
2453	0	5	10	2910	9774	3827		4575	7803	4024	A11XXXXX	551	56.9215	6864	3976	0.579254	0.857138	Zif268
2454	0	6	10	2917	8943	3834		4769	6073	4015	M1XXXXX	754	77.8926	6026	2239	0.371557	0.549803	Zif268
2493	0	46	10	2910	13957	3606		4672	3630	3725	XXXXXX	947	97.8306	11047	24	0.00217254	0.00321476	Zif268
2494	0	47	10	2925	12245	3830		4372	7279	3843	M1M2XXXX	529	54.6488	9320	3449	0.370064	0.547595	Zif268
2495	0	48	10	2914	13737	3706		4300	8459	3820	M1M2M3XXX	480	49.5868	10823	4753	0.439157	0.649833	Zif268
2496	0	1	11	2919	11553	3718		4111	7583	3874	M1M2M3M4XX	237	24.4835	8634	3865	0.447649	0.662398	Zif268
2497	0	2	11	2909	10654	3696		4095	7908	3862	M1M2M3M4M5X	233	24.0702	7745	4212	0.543835	0.804727	Zif268
2498	0	3	11	2916	9243	3775		4213	8058	3958	M1M2M3M4M5M6	255	26.343	6327	4283	0.67694	1.00169	Zif268
2505	0	10	11	2917	9409	6674		6975	10063	6737	A11XXXXX	238	24.5868	6492	3389	0.522027	0.772458	Zif268
2506	0	11	11	2920	6852	6155		6776	7385	6314	M1XXXXX	462	47.7273	3932	1230	0.312818	0.462885	Zif268
2539	0	3	12	2935	12890	3771		4280	3796	3881	XXXXXX	399	41.219	9955	25	0.0025113	0.00371604	Zif268
2540	0	4	12	2925	12508	3797		4190	6105	3930	M1M2XXXX	260	26.8595	9583	2308	0.240843	0.356382	Zif268
2541	0	5	12	2909	12837	3776		4166	6865	3917	M1M2M3XXX	249	25.7231	9928	3089	0.31114	0.460403	Zif268
2542	0	6	12	2923	9488	3768		4172	6812	3912	M1M2M3M4XX	260	26.8595	6565	3044	0.463671	0.686107	Zif268
2543	0	7	12	2915	7995	4117		4534	7222	4260	M1M2M3M4M5X	274	28.3058	5080	3105	0.61122	0.90444	Zif268
2544	0	8	12	2917	10249	6043		6404	9898	6124	M1M2M3M4M5M6	280	28.9256	7332	3855	0.525777	0.778007	Zif268
2551	0	15	12	2912	7241	3623		4021	6135	3759	A11XXXXX	262	27.0661	4329	2512	0.580273	0.858645	Zif268
2552	0	16	12	2913	6112	3666		4209	4672	3807	M1XXXXX	402	41.5289	3199	1006	0.314473	0.465335	Zif268
2580	0	8	13	2917	10156	5200		5533	5205	5193	XXXXXX	340	35.124	7239	5	0.000690703	0.00102205	Zif268
2581	0	9	13	2915	9594	6183		6424	7585	6244	M1M2XXXX	180	18.595	6679	1402	0.209912	0.310612	Zif268
2582	0	10	13	2906	9990	5956		6222	7865	6017	M1M2M3XXX	205	21.1777	7084	1909	0.269481	0.398758	Zif268
2583	0	11	13	2916	8655	5404		5738	7435	5496	M1M2M3M4XX	242	25	5739	2031	0.353894	0.523667	Zif268
2584	0	12	13	2904	6375	3942		4774	5703	4123	M1M2M3M4M5X	651	67.2521	3471	1761	0.507347	0.750735	Zif268
2585	0	13	13	2912	6379	3645		3883	5589	3726	M1M2M3M4M5M6	157	16.219	3467	1944	0.560715	0.829706	Zif268
2590	0	20	13	2907	9101	3633		3933	6149	3794	A11XXXXX	139	14.3595	6194	2516	0.4062	0.601065	Zif268
2591	0	21	13	2906	7701	3612		3899	4616	3681	M1XXXXX	218	22.5207	4795	1004	0.209385	0.309832	Zif268
2618	0	13	14	2911	13179	3630		3921	3584	3674	XXXXXX	247	25.5165	10268	-46	-0.00447994	-0.00662909	Zif268
2619	0	14	14	2913	11290	3614		3835	5027	3678	M1M2XXXX	157	16.219	8377	1413	0.168676	0.249595	Zif268
2620	0	15	14	2904	12251	3628		3866	5610	3725	M1M2M3XXX	141	14.5661	9347	1982	0.212047	0.313771	Zif268
2625	0	26	14	2917	7320	3863		4088	4703	3895	M1XXXXX	193	19.938	4403	840	0.190779	0.282301	Zif268
2650	0	18	15	2912	13318	3611		3852	3643	3703	XXXXXX	149	15.3926	10406	32	0.00307515	0.00455038	Zif268
2651	0	19	15	2908	11717	3609		3768	4419	3664	M1M2XXXX	104	10.7438	8809	810	0.0919514	0.136063	Zif268
2652	0	20	15	2896	12346	3606		3735	4705	3643	M1M2M3XXX	92	9.50413	9450	1099	0.116296	0.172087	Zif268
2653	0	21	15	2911	11432	3588		3731	4788	3635	M1M2M3M4XX	96	9.91736	8521	1200	0.140829	0.208388	Zif268
2654	0	22	15	2904	9929	3602		3724	4843	3668	M1M2M3M4M5X	56	5.78512	7025	1241	0.176655	0.261401	Zif268
2655	0	23	15	2907	8116	3631		3746	4781	3657	M1M2M3M4M5M6	89	9.19421	5209	1150	0.220772	0.326682	Zif268
2660	0	31	15	2902	8919	3641		3764	4214	3686	M1XXXXX	78	8.05785	6017	573	0.0952302	0.140915	Zif268
2687	0	23	16	2914	16629	3595		3780	3559	3633	XXXXXX	147	15.186	13715	-36	-0.00262486	-0.00388408	Zif268
2688	0	24	16	2903	14995	3647		3788	4388	3731	M1M2XXXX	57	5.88843	12092	741	0.0612802	0.090678	Zif268
2689	0	25	16	2901	15395	3711		3821	4778	3753	M1M2M3XXX	68	7.02479	12494	1067	0.085401	0.12637	Zif268
2690	0	26	16	2910	14763	3735		3854	4891	3770	M1M2M3M4XX	84	8.67769	11853	1156	0.0975281	0.144315	Zif268
2691	0	27	16	2908	13273	3690		3824	4854	3751	M1M2M3M4M5X	73	7.54132	10365	1164	0.112301	0.166175	Zif268
2692	0	28	16	2903	11782	3667		3798	4771	3727	M1M2M3M4M5M6	71	7.33471	8879	1104	0.124338	0.183987	Zif268
2697	0	35	16	2898	11892	3674		3764	4343	3712	A11XXXXX	52	5.3719	8994	669	0.0743829	0.110066	Zif268
2698	0	36	16	2905	9689	3693		3831	4195	3754	M1XXXXX	77	7.95455	6784	502	0.0739976	0.109496	Zif268
2707	0	1	1	3021	8267	3917		16106	4231	3999	XXXXXX	12107	1250.72	5246	314	0.0598551	0.0885693	Zif268
2708	0	2	1	3017	9186	4003		14900	15030	4067	M1M2XXXX	10833	1119.11	6169	11027	1.78749	2.64499	Zif268
2709	0	3	1	3012	16341	3866		14043	21296	4042	M1M2M3XXX	10001	1033.16	13329	17430	1.30767	1.935	Zif268
2710	0	4	1	3012	16482	3978		13299	27649	4060	M1M2M3M4XX	9239	954.442	13470	23671	1.75731	2.60034	Zif268
2711	0	5	1	3020	16428	4053		12737	34831	4223	M1M2M3M4M5X	8514	879.545	13408	30778	2.2955	3.39671	Zif268
2712	0	6	1	3012	15356	3898		12333	38463	4055	M1M2M3M4M5M6	8278	855.165	12344	34565	2.80015	4.14345	Zif268
2719	0	13	1	3011	11852	3953		15712	8939	4054	A11XXXXX	11658	1204.34	8841	4986	0.563963	0.834512	Zif268
2720	0	14	1	3016	11058	4004		16156	8110	4132	M1XXXXX	12024	1242.15	8042	4106	0.51057	0.755504	Zif268
2759	0	6	2	3040	17504	3780		15310	4107	3911	XXXXXX	11399	1177.58	14464	327	0.0226079	0.0334535	Zif268
2760	0	7	2	3034	14319	3766		14135	13960	3887	M1M2XXXX	10248	1058.68	11285	10194	0.903323	1.33667	Zif268
2761	0	8	2	3025	13169	3762		13666	18352	3880	M1M2M3XXX	9786	1010.95	10144	14590	1.43829	2.12828	Zif268
2762	0	9	2	3020	11829	3743		13588	21949	3855	M1M2M3M4XX	9733	1005.48	8809	18206	2.06675	3.05823	Zif268
2763	0	10	2	3020	10921	3738		13291	25465	3869	M1M2M3M4M5X	9422	973.347	7901	21727	2.74991	4.06911	Zif268
2764	0	11	2	3018	8881	3730		13820	24624	3856	M1M2M3M4M5M6	9964	1029.34	5863	20894	3.5637	5.27331	Zif268
2771	0	18	2	3012	9446	3831		15572	7790	3929	A11XXXXX	11643	1202.79	6434	3959	0.615325	0.910513	Zif268
2772	0	19	2	3019	11803	3873		15389	8331	3907	M1XXXXX	11482	1186.16	8784	4458	0.507514	0.750982	Zif268
2811	0	11	3	3028	12140	3723		8413	3851	3809	XXXXXX	4604	475.62	9112	128	0.0140474	0.0207863	Zif268
2812	0	12	3	3031	9948	3731		7661	10667	3819	M1M2XXXX	3842	396.901	6917	6936	1.00275	1.48379	Zif268
2813	0	13	3	3018	9338	3777		7417	13405	3864	M1M2M3XXX	3553	367.045	6320	9628	1.52342	2.25424	Zif268
2814	0	14	3	3027	13292	3735		6738	19840	3825	M1M2M3M4XX	2913	300.93	10265	16105	1.56892	2.32158	Zif268
2815	0	15	3	3012	13238	3767		6432	22505	3836	M1M2M3M4M5X	2596	268.182	10226	18738	1.83239	2.71144	Zif268
2816	0	16	3	3036	10457	4287		6903	22910	4332	M1M2M3M4M5M6	2571	265.599	7421	18623	2.5095	3.71338	Zif268
2823	0	23	3	3021	12457	3816		7680	8990	3875	A11XXXXX	3805	393.079	9436	5174	0.548326	0.811373	Zif268
2824	0	24	3	3015	12132	3759		7838	7870	3837	M1XXXXX	4001	413.326	9117	4111	0.450916	0.667233	Zif268
2863	0	16	4	3028	15478	3725		8282	3814	3787	XXXXXX	4495	464.36	12450	89	0.00714859	0.010578	Zif268
2864	0	17	4	3033	13550	3751		7386	12724	3819	M1M2XXXX	3567	368.492	10517	8973	0.85319	1.26249	Zif268
2865	0	18	4	3027	12420	3742		7073	16062	3812	M1M2M3XXX	3261	336.88	9393	12320	1.31162	1.94083	Zif268
2866	0	19	4	3039	12171	3768		6813	19747	3840	M1M2M3M4XX	2973	307.128	9132	15979	1.74978	2.5892	Zif268
2867	0	20	4	3034	12343	3812		6556	22960	3850	M1M2M3M4M5X	2706	279.545	9309	19148	2.05693	3.0437	Zif268
2868	0	21	4	3017	10403	3723		6589	24009	3829	M1M2M3M4M5M6	2760	285.124	7386	20286	2.74655	4.06414	Zif268
2875	0	28	4	3010	12313	3696		7594	8843	3797	A11XXXXX	3797	392.252	9303	5147	0.553262	0.818678	Zif268
2876	0	29	4	3017	12721	3716		7707	8015	3788	M1XXXXX	3919	404.855	9704	4299	0.443013	0.655539	Zif268
2912	0	21	5	3028	14456	3722		6097	3756	3743	XXXXXX	2354	243.182	11428	34	0.00297515	0.00440241	Zif268
2913	0	22	5	3029	12671	3703		5420	10629	3752	M1M2XXXX	1668	172.314	9642	6926	0.718316	1.06291	Zif268
2914	0	23	5	3020	11408	3701		5183	12626	3755	M1M2M3XXX	1428	147.521	8388	8925	1.06402	1.57446	Zif268
2915	0	24	5	3033	12967	3708		5000	14979	3745	M1M2M3M4XX	1255	129.649	9934	11271	1.13459	1.67888	Zif268
2916	0	25	5	3020	12857	3704		4946	16197	3747	M1M2M3M4M5X	1199	123.864	9837	12493	1.27	1.87926	Zif268
2917	0	26	5	3027	11387	3723		4972	16759	3774	M1M2M3M4M5M6	1198	123.76	8360	13036	1.55933	2.30738	Zif268
2924	0	33	5	3032	12793	3741		5482	8908	3793	A11XXXXX	1689	174.483	9761	5167	0.529352	0.783296	Zif268
2925	0	34	5	3017	12191	3695		5633	7349	3748	M1XXXXX	1885	194.731	9174	3654	0.3983	0.589375	Zif268
2964	0	26	6	3026	16233	3708		5976	3744	3722	XXXXXX	2254	232.851	13207	36	0.00272583	0.00403348	Zif268
2965	0	27	6	3033	14360	3726		5259	11219	3738	M1M2XXXX	1521	157.128	11327	7493	0.661517	0.978865	Zif268
2966	0	28	6	3017	13068	3700		5097	13374	3747	M1M2M3XXX	1350	139.463	10051	9674	0.962491	1.42423	Zif268
2967	0	29	6	3026	12701	3714		4996	15069	3766	M1M2M3M4XX	1230	127.066	9675	11355	1.17364	1.73667	Zif268
2968	0	30	6	3028	12754	3678		4861	16215	3729	M1M2M3M4M5X	1132	116.942	9726	12537	1.28902	1.9074	Zif268
2969	0	31	6	3022	11274	3678		4864	16636	3724	M1M2M3M4M5M6	1140	117.769	8252	12958	1.57029	2.3236	Zif268
2976	0	38	6	3019	12427	3697		5461	8764	3758	A11XXXXX	1703	175.93	9408	5067	0.538584	0.796958	Zif268
2977	0	39	6	3018	12653	3679		5552	7512	3741	M1XXXXX	1811	187.087	9635	3833	0.39782	0.588666	Zif268
3016	0	31	7	3042	16399	3762		4847	3727	3797	XXXXXX	1050	108.471	13357	-35	-0.00262035	-0.0038774	Zif268
3017	0	32	7	3038	14283	3731		4356	8226	3706	M1M2XXXX	650	67.1488	11245	4495	0.399733	0.591496	Zif268
3018	0	33	7	3065	13423	3919		4504	9401	3881	M1M2M3XXX	623	64.3595	10358	5482	0.529253	0.78315	Zif268
3019	0	34	7	3035	12881	3753		4409	9913	3807	M1M2M3M4XX	602	62.1901	9846	6160	0.625635	0.925769	Zif268
3020	0	35	7	3022	12980	3667		4288	10601	3713	M1M2M3M4M5X	575	59.4008	9958	6934	0.696325	1.03037	Zif268
3021	0	36	7	3026	11433	3677		4289	10984	3731	M1M2M3M4M5M6	558	57.6446	8407	7307	0.869157	1.28612	Zif268
3028	0	43	7	3028	13489	3680		4218	8755	3709	A11XXXXX	509	52.5826	10461	5075	0.485135	0.717868	Zif268
3029	0	44	7	3029	12778	3678		4480	6692	3720	M1XXXXX	760	78.5124	9749	3014	0.30916	0.457472	Zif268
3068	0	36	8	3028	16033	3742		4961	3733	3799	XXXXXX	1162	120.041	13005	-9	-0.000692042	-0.00102403	Zif268
3069	0	37	8	3029	14417	3676		4436	8745	3726	M1M2XXXX	710	73.3471	11388	5069	0.445118	0.658653	Zif268
3070	0	38	8	3022	13380	3670		4333	9686	3722	M1M2M3XXX	611	63.1198	10358	6016	0.580807	0.859436	Zif268
3071	0	39	8	3034	14076	3684		4301	11025	3723	M1M2M3M4XX	578	59.7107	11042	7341	0.664825	0.98376	Zif268
3072	0	40	8	3042	14102	3757		4397	11752	3846	M1M2M3M4M5X	551	56.9215	11060	7995	0.722875	1.06966	Zif268
3073	0	41	8	3027	12262	3694		4291	11163	3750	M1M2M3M4M5M6	541	55.8884	9235	7469	0.808771	1.19676	Zif268
3080	0	48	8	3017	15427	3691		4208	9214	3748	A11XXXXX	460	47.5207	12410	5523	0.445044	0.658544	Zif268
3081	0	1	9	3031	10941	3710		4622	6222	3989	M1XXXXX	633	65.3926	7910	2512	0.317573	0.469921	Zif268
3120	0	41	9	3041	19939	3795		4381	3748	3767	XXXXXX	614	63.4298	16898	-47	-0.00278139	-0.00411571	Zif268
3121	0	42	9	3045	16918	3778		4238	6560	3804	M1M2XXXX	434	44.8347	13873	2782	0.200533	0.296735	Zif268
3122	0	43	9	3038	15150	3731		4188	7211	3782	M1M2M3XXX	406	41.9421	12112	3480	0.287318	0.425153	Zif268
3123	0	44	9	3035	13781	3703		4165	7844	3759	M1M2M3M4XX	406	41.9421	10746	4141	0.385353	0.570217	Zif268
3124	0	45	9	3041	14471	3762		4170	8655	3789	M1M2M3M4M5X	381	39.3595	11430	4893	0.428084	0.633448	Zif268
3125	0	46	9	3026	12381	3704		4159	9428	3762	M1M2M3M4M5M6	397	41.0124	9355	5724	0.611865	0.905394	Zif268
3132	0	5	10	3029	12825	3646		4176	7656	3807	A11XXXXX	369	38.1198	9796	4010	0.409351	0.605728	Zif268
3133	0	6	10	3037	12597	3683		4249	5937	3772	M1XXXXX	477	49.2769	9560	2254	0.235774	0.348881	Zif268
3172	0	46	10	3035	19627	3711		4405	3684	3755	XXXXXX	650	67.1488	16592	-27	-0.00162729	-0.00240795	Zif268
3173	0	47	10	3040	17713	3685		4153	7342	3748	M1M2XXXX	405	41.8388	14673	3657	0.249233	0.368797	Zif268
3174	0	48	10	3025	17226	3716		4169	8672	3797	M1M2M3XXX	372	38.4298	14201	4956	0.34899	0.516409	Zif268
3175	0	1	11	3028	11004	3678		4096	7339	3795	M1M2M3M4XX	301	31.095	7976	3661	0.459002	0.679198	Zif268
3176	0	2	11	3030	11473	3666		4102	7151	3879	M1M2M3M4M5X	223	23.0372	8443	3485	0.412768	0.610784	Zif268
3177	0	3	11	3026	9823	3686		4113	7126	3820	M1M2M3M4M5M6	293	30.2686	6797	3440	0.506106	0.748899	Zif268
3184	0	10	11	3056	11638	3825		4130	6257	3931	A11XXXXX	199	20.5579	8582	2432	0.283384	0.419331	Zif268
3185	0	11	11	3040	9110	3693		4140	5222	3822	M1XXXXX	318	32.8512	6070	1529	0.251895	0.372735	Zif268
3218	0	3	12	3035	16879	3692		4237	3720	3811	XXXXXX	426	44.0083	13844	28	0.00202254	0.0029928	Zif268
3219	0	4	12	3034	15629	3653		4049	5814	3761	M1M2XXXX	288	29.7521	12595	2161	0.171576	0.253886	Zif268
3220	0	5	12	3055	14494	3819		4189	6316	3898	M1M2M3XXX	291	30.062	11439	2497	0.218288	0.323007	Zif268
3221	0	6	12	3056	10929	3772		4167	6300	3893	M1M2M3M4XX	274	28.3058	7873	2528	0.321097	0.475137	Zif268
3222	0	7	12	3052	10527	3745		4030	6643	3791	M1M2M3M4M5X	239	24.6901	7475	2898	0.387692	0.573679	Zif268
3223	0	8	12	3065	8499	3842		4112	6811	3902	M1M2M3M4M5M6	210	21.6942	5434	2969	0.546375	0.808486	Zif268
3230	0	15	12	3031	8651	3606		4756	7003	4642	A11XXXXX	114	11.7769	5620	3397	0.604448	0.894419	Zif268
3231	0	16	12	3030	8712	3620		4657	5591	4422	M1XXXXX	235	24.2769	5682	1971	0.346885	0.513295	Zif268
3259	0	8	13	3039	13120	3640		3903	3660	3724	XXXXXX	179	18.4917	10081	20	0.00198393	0.00293568	Zif268
3260	0	9	13	3050	9725	3700		3964	4600	3823	M1M2XXXX	141	14.5661	6675	900	0.134831	0.199514	Zif268
3261	0	10	13	3019	9681	3627		3931	4848	3817	M1M2M3XXX	114	11.7769	6662	1221	0.183278	0.271202	Zif268
3262	0	11	13	3025	10391	3615		4027	5174	3907	M1M2M3M4XX	120	12.3967	7366	1559	0.211648	0.313182	Zif268
3263	0	12	13	3022	9030	3657		4503	5749	4389	M1M2M3M4M5X	114	11.7769	6008	2092	0.348202	0.515245	Zif268
3264	0	13	13	3024	6875	3612		4835	5870	4714	M1M2M3M4M5M6	121	12.5	3851	2258	0.586341	0.867625	Zif268
3269	0	20	13	3030	12235	3666		3852	4483	3738	A11XXXXX	114	11.7769	9205	817	0.0887561	0.131335	Zif268
3270	0	21	13	3033	12124	3650		3856	4200	3734	M1XXXXX	122	12.6033	9091	550	0.0604994	0.0895226	Zif268
3297	0	13	14	3166	18182	3640		4538	4223	4366	XXXXXX	172	17.7686	15016	583	0.0388253	0.0574508	Zif268
3298	0	14	14	3295	12997	3686		4466	5292	4317	M1M2XXXX	149	15.3926	9702	1606	0.165533	0.244944	Zif268
3299	0	15	14	5106	16410	3689		4230	5549	4082	M1M2M3XXX	148	15.2893	11304	1860	0.164544	0.24348	Zif268
3304	0	26	14	3023	12135	3628		3803	4384	3704	M1XXXXX	99	10.2273	9112	756	0.0829675	0.122769	Zif268
3329	0	18	15	3077	19804	3627		3701	3553	3654	XXXXXX	47	4.85537	16727	-74	-0.00442399	-0.00654629	Zif268
3330	0	19	15	3046	16413	3619		3681	4031	3646	M1M2XXXX	35	3.6157	13367	412	0.0308222	0.0456084	Zif268
3331	0	20	15	3034	15661	3622		3677	4200	3654	M1M2M3XXX	23	2.37603	12627	578	0.0457749	0.0677344	Zif268
3332	0	21	15	3042	14410	3615		3677	4239	3652	M1M2M3M4XX	25	2.58264	11368	624	0.0548909	0.0812236	Zif268
3333	0	22	15	3036	15208	3620		3683	4354	3653	M1M2M3M4M5X	30	3.09917	12172	734	0.0603023	0.089231	Zif268
3334	0	23	15	3033	10982	3616		3703	4296	3675	M1M2M3M4M5M6	28	2.89256	7949	680	0.0855454	0.126584	Zif268
3339	0	31	15	3030	15119	3648		3697	3935	3670	M1XXXXX	27	2.78926	12089	287	0.0237406	0.0351296	Zif268
3366	0	23	16	3028	24824	3645		3738	3574	3689	XXXXXX	49	5.06198	21796	-71	-0.00325748	-0.00482018	Zif268
3367	0	24	16	3026	21464	3680		3730	4115	3717	M1M2XXXX	13	1.34298	18438	435	0.0235926	0.0349106	Zif268
3368	0	25	16	3024	20466	3668		3739	4251	3714	M1M2M3XXX	25	2.58264	17442	583	0.0334251	0.04946	Zif268
3369	0	26	16	3031	18201	3678		3742	4297	3719	M1M2M3M4XX	23	2.37603	15170	619	0.0408042	0.0603791	Zif268
3370	0	27	16	3028	18322	3668		3729	4378	3714	M1M2M3M4M5X	15	1.54959	15294	710	0.0464234	0.068694	Zif268
3371	0	28	16	3021	16204	3649		3722	4366	3693	M1M2M3M4M5M6	29	2.99587	13183	717	0.0543882	0.0804798	Zif268
3376	0	35	16	3028	18107	3666		3730	4109	3705	A11XXXXX	25	2.58264	15079	443	0.0293786	0.0434723	Zif268
3377	0	36	16	3027	16120	3671		3738	3934	3708	M1XXXXX	30	3.09917	13093	263	0.0200871	0.0297234	Zif268
3386	0	1	1	2884	8644	3910		14068	3714	3642	XXXXXX	10426	1077.07	5760	-196	-0.0340278	-0.0503518	Zif268
3387	0	2	1	2883	7809	4067		12949	10395	3633	M1M2XXXX	9316	962.397	4926	6328	1.28461	1.90088	Zif268
3388	0	3	1	2890	10001	4213		13209	16245	3684	M1M2M3XXX	9525	983.988	7111	12032	1.69203	2.50374	Zif268
3389	0	4	1	2901	8026	4253		13378	17880	3723	M1M2M3M4XX	9655	997.417	5125	13627	2.65893	3.93449	Zif268
3390	0	5	1	2903	9590	4171		12700	26283	3681	M1M2M3M4M5X	9019	931.715	6687	22112	3.30671	4.89304	Zif268
3391	0	6	1	2897	11174	4037		11948	34688	3657	M1M2M3M4M5M6	8291	856.508	8277	30651	3.70315	5.47966	Zif268
3429	0	45	1	2862	10962	3910		15728	3829	3755	XXXXXX	11973	1236.88	8100	-81	-0.01	-0.0147973	Zif268
3430	0	46	1	2858	9429	3838		14943	11507	3765	M1M2XXXX	11178	1154.75	6571	7669	1.1671	1.72699	Zif268
3431	0	47	1	2868	9046	4219		14661	16262	3872	M1M2M3XXX	10789	1114.57	6178	12043	1.94934	2.88449	Zif268
3432	0	48	1	2869	8573	4125		14277	19523	4071	M1M2M3M4XX	10206	1054.34	5704	15398	2.69951	3.99454	Zif268
3433	0	1	2	2884	8751	4016		12337	22345	3742	M1M2M3M4M5X	8595	887.913	5867	18329	3.12408	4.62279	Zif268
3434	0	2	2	2895	10157	4242		11539	29393	3737	M1M2M3M4M5M6	7802	805.992	7262	25151	3.46337	5.12485	Zif268
3472	0	41	2	2868	14896	3925		16024	3815	3743	XXXXXX	12281	1268.7	12028	-110	-0.00914533	-0.0135326	Zif268
3473	0	42	2	2872	13274	3933		14505	14264	3749	M1M2XXXX	10756	1111.16	10402	10331	0.993174	1.46963	Zif268
3474	0	43	2	2876	12111	3863		14146	18353	3740	M1M2M3XXX	10406	1075	9235	14490	1.56903	2.32174	Zif268
3475	0	44	2	2867	11617	3779		13404	23256	3750	M1M2M3M4XX	9654	997.314	8750	19477	2.22594	3.29379	Zif268
3476	0	45	2	2863	7729	3814		14004	19529	3759	M1M2M3M4M5X	10245	1058.37	4866	15715	3.22955	4.77886	Zif268
3477	0	46	2	2865	7168	3798		13726	20433	3784	M1M2M3M4M5M6	9942	1027.07	4303	16635	3.86591	5.72049	Zif268
3515	0	37	3	2869	13950	3822		10253	3716	3751	XXXXXX	6502	671.694	11081	-106	-0.00956592	-0.014155	Zif268
3516	0	38	3	2864	11247	3769		9152	12138	3766	M1M2XXXX	5386	556.405	8383	8369	0.99833	1.47726	Zif268
3517	0	39	3	2869	12501	3794		8707	17635	3805	M1M2M3XXX	4902	506.405	9632	13841	1.43698	2.12634	Zif268
3518	0	40	3	2858	11318	3705		7965	20500	3751	M1M2M3M4XX	4214	435.331	8460	16795	1.98522	2.93759	Zif268
3519	0	41	3	2857	11685	3711		7927	25760	3759	M1M2M3M4M5X	4168	430.579	8828	22049	2.49762	3.6958	Zif268
3520	0	42	3	2855	10482	3690		7914	26478	3748	M1M2M3M4M5M6	4166	430.372	7627	22788	2.98781	4.42114	Zif268
3558	0	33	4	2860	14457	3829		10210	3647	3683	XXXXXX	6527	674.277	11597	-182	-0.0156937	-0.0232224	Zif268
3559	0	34	4	2865	12626	3793		8950	12889	3698	M1M2XXXX	5252	542.562	9761	9096	0.931872	1.37892	Zif268
3560	0	35	4	2866	12449	3771		8518	17747	3709	M1M2M3XXX	4809	496.798	9583	13976	1.45842	2.15806	Zif268
3561	0	36	4	2865	11373	3758		8130	20555	3709	M1M2M3M4XX	4421	456.715	8508	16797	1.97426	2.92137	Zif268
3562	0	37	4	2867	9585	3753		8340	22107	3719	M1M2M3M4M5X	4621	477.376	6718	18354	2.73206	4.04271	Zif268
3563	0	38	4	2871	9037	3733		8214	23770	3751	M1M2M3M4M5M6	4463	461.054	6166	20037	3.24959	4.80852	Zif268
3601	0	29	5	2854	11898	3727		6613	3562	3643	XXXXXX	2970	306.818	9044	-165	-0.0182441	-0.0269964	Zif268
3602	0	30	5	2855	9991	3739		6073	10059	3650	M1M2XXXX	2423	250.31	7136	6320	0.88565	1.31052	Zif268
3603	0	31	5	2855	10981	3764		5833	13761	3668	M1M2M3XXX	2165	223.657	8126	9997	1.23025	1.82043	Zif268
3604	0	32	5	2860	9503	3730		5677	15627	3663	M1M2M3M4XX	2014	208.058	6643	11897	1.79091	2.65006	Zif268
3605	0	33	5	2859	10100	3685		5547	17552	3654	M1M2M3M4M5X	1893	195.558	7241	13867	1.91507	2.83378	Zif268
3606	0	34	5	2861	9983	3688		5501	20252	3694	M1M2M3M4M5M6	1807	186.674	7122	16564	2.32575	3.44148	Zif268
3644	0	25	6	2867	11848	3789		6858	3565	3648	XXXXXX	3210	331.612	8981	-224	-0.0249415	-0.0369067	Zif268
3645	0	26	6	2868	9957	3735		6198	10142	3653	M1M2XXXX	2545	262.913	7089	6407	0.903795	1.33737	Zif268
3646	0	27	6	2864	10232	3694		5853	13295	3648	M1M2M3XXX	2205	227.789	7368	9601	1.30307	1.92818	Zif268
3647	0	28	6	2859	9814	3684		5651	15155	3660	M1M2M3M4XX	1991	205.682	6955	11471	1.64932	2.44054	Zif268
3648	0	29	6	2855	8661	3700		5621	16881	3663	M1M2M3M4M5X	1958	202.273	5806	13181	2.27024	3.35933	Zif268
3649	0	30	6	2861	8085	3704		5621	17624	3679	M1M2M3M4M5M6	1942	200.62	5224	13920	2.66462	3.94292	Zif268
3687	0	21	7	2857	10003	3652		5113	3498	3601	XXXXXX	1512	156.198	7146	-154	-0.0215505	-0.0318889	Zif268
3688	0	22	7	2863	9465	3665		4775	8320	3624	M1M2XXXX	1151	118.905	6602	4655	0.705089	1.04334	Zif268
3689	0	23	7	2869	10034	3711		4660	10502	3633	M1M2M3XXX	1027	106.095	7165	6791	0.947802	1.40249	Zif268
3690	0	24	7	2873	9335	3782		4504	10738	3605	M1M2M3M4XX	899	92.8719	6462	6956	1.07645	1.59285	Zif268
3691	0	25	7	2874	8041	3795		4442	11411	3593	M1M2M3M4M5X	849	87.7066	5167	7616	1.47397	2.18107	Zif268
3692	0	26	7	2871	7711	3736		4468	11723	3603	M1M2M3M4M5M6	865	89.3595	4840	7987	1.65021	2.44186	Zif268
3730	0	17	8	2857	9490	3735		5154	3505	3628	XXXXXX	1526	157.645	6633	-230	-0.0346751	-0.0513097	Zif268
3731	0	18	8	2857	7926	3785		4861	7501	3634	M1M2XXXX	1227	126.756	5069	3716	0.733083	1.08476	Zif268
3732	0	19	8	2859	8226	3770		4691	9009	3645	M1M2M3XXX	1046	108.058	5367	5239	0.976151	1.44444	Zif268
3733	0	20	8	2862	7413	3713		4652	10413	3635	M1M2M3M4XX	1017	105.062	4551	6700	1.4722	2.17846	Zif268
3734	0	21	8	2862	7709	3678		4592	11367	3634	M1M2M3M4M5X	958	98.9669	4847	7689	1.58634	2.34735	Zif268
3735	0	22	8	2874	7806	3684		4609	10250	3643	M1M2M3M4M5M6	966	99.7934	4932	6566	1.33131	1.96997	Zif268
3773	0	13	9	2861	9105	3695		4729	3532	3679	XXXXXX	1050	108.471	6244	-163	-0.0261051	-0.0386284	Zif268
3774	0	14	9	2856	7906	3682		4465	6889	3668	M1M2XXXX	797	82.3347	5050	3207	0.63505	0.9397	Zif268
3775	0	15	9	2850	8365	3695		4363	8311	3685	M1M2M3XXX	678	70.0413	5515	4616	0.83699	1.23852	Zif268
3776	0	16	9	2855	7809	3730		4355	8814	3680	M1M2M3M4XX	675	69.7314	4954	5084	1.02624	1.51856	Zif268
3777	0	17	9	2848	8078	3822		4328	9659	3684	M1M2M3M4M5X	644	66.5289	5230	5837	1.11606	1.65147	Zif268
3778	0	18	9	2862	8285	3819		4362	8832	3691	M1M2M3M4M5M6	671	69.3182	5423	5013	0.924396	1.36785	Zif268
3816	0	9	10	2862	10834	3796		4743	3532	3662	XXXXXX	1081	111.674	7972	-264	-0.0331159	-0.0490025	Zif268
3817	0	10	10	2863	9652	3661		4448	7199	3670	M1M2XXXX	778	80.3719	6789	3538	0.521137	0.771141	Zif268
3818	0	11	10	2865	10660	3650		4344	8920	3661	M1M2M3XXX	683	70.5579	7795	5270	0.676074	1.00041	Zif268
3819	0	12	10	2861	8696	3675		4369	8774	3681	M1M2M3M4XX	688	71.0744	5835	5099	0.873865	1.29308	Zif268
3820	0	13	10	2861	7685	3649		4321	9075	3655	M1M2M3M4M5X	666	68.8017	4824	5426	1.12479	1.66439	Zif268
3821	0	14	10	2863	8328	3660		4290	9158	3625	M1M2M3M4M5M6	665	68.6983	5465	5498	1.00604	1.48866	Zif268
3859	0	5	11	2905	13199	4425		4220	3493	3599	XXXXXX	621	64.1529	10294	-932	-0.0905382	-0.133972	Zif268
3860	0	6	11	2900	11654	4456		4003	6064	3603	M1M2XXXX	400	41.3223	8754	1608	0.183687	0.271807	Zif268
3861	0	7	11	2896	12036	4372		3976	7095	3608	M1M2M3XXX	368	38.0165	9140	2723	0.297921	0.440842	Zif268
3862	0	8	11	2879	10365	4231		4046	7410	3690	M1M2M3M4XX	356	36.7769	7486	3179	0.424659	0.62838	Zif268
3863	0	9	11	2863	8861	3780		3950	7505	3612	M1M2M3M4M5X	338	34.9174	5998	3725	0.62104	0.918971	Zif268
3864	0	10	11	2859	9822	3614		3934	8074	3599	M1M2M3M4M5M6	335	34.6074	6963	4460	0.640529	0.947808	Zif268
3902	0	1	12	2866	10638	3797		4275	3518	3605	XXXXXX	670	69.2149	7772	-279	-0.0358981	-0.0531194	Zif268
3903	0	2	12	2863	8865	3625		4102	5661	3620	M1M2XXXX	482	49.7934	6002	2036	0.33922	0.501954	Zif268
3904	0	3	12	2874	9125	3683		4057	6448	3631	M1M2M3XXX	426	44.0083	6251	2765	0.442329	0.654527	Zif268
3905	0	4	12	2886	7616	4042		4045	6631	3620	M1M2M3M4XX	425	43.905	4730	2589	0.547357	0.80994	Zif268
3906	0	5	12	2900	9290	4257		4015	7135	3625	M1M2M3M4M5X	390	40.2893	6390	2878	0.450391	0.666456	Zif268
3907	0	6	12	2895	10237	4290		4030	7346	3609	M1M2M3M4M5M6	421	43.4917	7342	3056	0.416235	0.615915	Zif268
3945	0	45	12	2865	6701	3841		4269	3657	3757	XXXXXX	512	52.8926	3836	-184	-0.0479666	-0.0709776	Zif268
3946	0	46	12	2870	5900	3957		4264	5247	3885	M1M2XXXX	379	39.1529	3030	1290	0.425743	0.629983	Zif268
3947	0	47	12	2854	6592	3733		4063	5847	3742	M1M2M3XXX	321	33.1612	3738	2114	0.565543	0.83685	Zif268
3948	0	48	12	2845	6346	3696		3957	6073	3661	M1M2M3M4XX	296	30.5785	3501	2377	0.678949	1.00466	Zif268
3949	0	1	13	2857	6582	3699		3927	5504	3588	M1M2M3M4M5X	339	35.0207	3725	1805	0.484564	0.717022	Zif268
3950	0	2	13	2856	7391	3576		3904	5909	3590	M1M2M3M4M5M6	314	32.438	4535	2333	0.514443	0.761236	Zif268
3988	0	41	13	2881	9368	3743		3946	3552	3647	XXXXXX	299	30.8884	6487	-191	-0.0294435	-0.0435684	Zif268
3989	0	42	13	2873	8088	3809		3903	4818	3721	M1M2XXXX	182	18.8017	5215	1009	0.19348	0.286298	Zif268
3990	0	43	13	2871	8099	3816		3881	5314	3712	M1M2M3XXX	169	17.4587	5228	1498	0.286534	0.423992	Zif268
3991	0	44	13	2869	7435	3766		3803	5429	3633	M1M2M3M4XX	170	17.562	4566	1663	0.364214	0.538937	Zif268
3992	0	45	13	2862	5831	3760		3834	5323	3643	M1M2M3M4M5X	191	19.7314	2969	1563	0.52644	0.778988	Zif268
3993	0	46	13	2859	6540	3811		3832	5648	3667	M1M2M3M4M5M6	165	17.0455	3681	1837	0.499049	0.738457	Zif268
4031	0	37	14	2865	14926	3869		3892	3577	3653	XXXXXX	239	24.6901	12061	-292	-0.0242103	-0.0358246	Zif268
4032	0	38	14	2884	12252	3829		3873	4699	3708	M1M2XXXX	165	17.0455	9368	870	0.0928693	0.137421	Zif268
4033	0	39	14	2880	12570	3766		3793	5083	3635	M1M2M3XXX	158	16.3223	9690	1317	0.135913	0.201115	Zif268
4034	0	40	14	2867	10761	3740		3869	5697	3698	M1M2M3M4XX	171	17.6653	7894	1957	0.24791	0.366839	Zif268
4035	0	41	14	2867	9538	3715		3795	5562	3641	M1M2M3M4M5X	154	15.9091	6671	1847	0.27687	0.409692	Zif268
4036	0	42	14	2866	7827	3822		3800	5680	3665	M1M2M3M4M5M6	135	13.9463	4961	1858	0.374521	0.55419	Zif268
4072	0	33	15	2855	15265	3779		3736	3469	3593	XXXXXX	143	14.7727	12410	-310	-0.0249799	-0.0369634	Zif268
4073	0	34	15	2858	12694	3762		3673	4387	3591	M1M2XXXX	82	8.47107	9836	625	0.0635421	0.094025	Zif268
4074	0	35	15	2858	13582	3796		3662	4703	3588	M1M2M3XXX	74	7.64463	10724	907	0.0845767	0.12515	Zif268
4075	0	36	15	2859	13149	3765		3653	4824	3578	M1M2M3M4XX	75	7.74793	10290	1059	0.102915	0.152287	Zif268
4106	0	29	16	2860	18786	3723		3729	3471	3588	XXXXXX	141	14.5661	15926	-252	-0.0158232	-0.023414	Zif268
4107	0	30	16	2855	15178	3711		3683	4433	3604	M1M2XXXX	79	8.16116	12323	722	0.0585896	0.0866967	Zif268
4108	0	31	16	2850	16072	3698		3657	4692	3587	M1M2M3XXX	70	7.2314	13222	994	0.0751777	0.111243	Zif268
4109	0	32	16	2857	14954	3707		3684	4780	3614	M1M2M3M4XX	70	7.2314	12097	1073	0.0886997	0.131251	Zif268
4110	0	33	16	2855	15377	3713		3696	4968	3621	M1M2M3M4M5X	75	7.74793	12522	1255	0.100224	0.148304	Zif268
4111	0	34	16	2858	13941	3751		3735	5033	3648	M1M2M3M4M5M6	87	8.9876	11083	1282	0.115673	0.171164	Zif268

## Sheet: Figure_2H
	Flags	Column	Row	15a	25a	35a	45a	55b	65a	65b	TgtName	Free	Free_nM	DNA	Complex_raw	Complex	Meanocc	TF
4118	0	1	1	2933	7880	3971		28182	4200	3705	XXXXX	24477	2528.62	4947	229	0.0462907		Pho4
4119	0	3	1	2939	15997	3935		26051	27202	3764	M1M2M3M4M5	22287	2302.38	13058	23267	1.78182		Pho4
4120	0	4	1	2938	13628	3902		27108	19149	3767	M1M2M3M4X	23341	2411.26	10690	15247	1.42629		Pho4
4121	0	5	1	2943	29271	3891		26455	28700	3787	M1M2M3XX	22668	2341.74	26328	24809	0.942305		Pho4
4122	0	6	1	2940	10228	3828		28565	12220	3773	M1M2XXX	24792	2561.16	7288	8392	1.15148		Pho4
4123	0	7	1	2941	17384	3856		28191	10900	3831	M1XXXX	24360	2516.53	14443	7044	0.48771		Pho4
4160	0	45	1	2943	16719	3844		25254	28888	3850	M1M2M3M4M5	21404	2211.16	13776	25044	1.81794		Pho4
4161	0	46	1	2946	12172	3921		28098	20345	3902	M1M2M3M4X	24196	2499.59	9226	16424	1.78019		Pho4
4162	0	47	1	2936	15146	4096		27536	25315	3908	M1M2M3XX	23628	2440.91	12210	21219	1.73784		Pho4
4163	0	1	2	2948	14963	3897		21350	10841	3817	M1XXXX	17533	1811.26	12015	6944	0.577944		Pho4
4198	0	37	2	2964	14138	3971		26618	4553	3858	XXXXX	22760	2351.24	11174	582	0.0520852		Pho4
4200	0	39	2	2931	16150	3834		24703	26807	3888	M1M2M3M4M5	20815	2150.31	13219	22973	1.73788		Pho4
4201	0	40	2	2939	17900	3873		24721	22981	3925	M1M2M3M4X	20796	2148.35	14961	19108	1.27719		Pho4
4202	0	41	2	2961	25024	3949		24292	27484	3962	M1M2M3XX	20330	2100.21	22063	23535	1.06672		Pho4
4203	0	42	2	2965	12298	3942		25352	13635	3917	M1M2XXX	21435	2214.36	9333	9693	1.03857		Pho4
4204	0	43	2	2938	18548	3853		26367	11344	3892	M1XXXX	22475	2321.8	15610	7491	0.479885		Pho4
4235	0	31	3	2943	13612	3719		13072	3878	3749	XXXXX	9323	963.12	10669	159	0.014903		Pho4
4237	0	34	3	2945	18585	3759		12052	19076	3778	M1M2M3M4X	8274	854.752	15640	15317	0.979348		Pho4
4238	0	35	3	2956	26084	3802		11569	23081	3786	M1M2M3XX	7783	804.029	23128	19279	0.833578		Pho4
4239	0	36	3	2940	10881	3732		12937	10589	3763	M1M2XXX	9174	947.727	7941	6857	0.863493		Pho4
4240	0	37	3	2956	14458	3745		12752	8569	3784	M1XXXX	8968	926.446	11502	4824	0.419405		Pho4
4269	0	25	4	2943	14881	3684		13567	3847	3741	XXXXX	9826	1015.08	11938	163	0.0136539		Pho4
4270	0	27	4	2936	16089	3704		11633	21342	3788	M1M2M3M4M5	7845	810.434	13153	17638	1.34099		Pho4
4272	0	29	4	2957	29779	3795		11282	24582	3821	M1M2M3XX	7461	770.764	26822	20787	0.774998		Pho4
4273	0	30	4	2963	10504	3789		12856	10608	3827	M1M2XXX	9029	932.748	7541	6819	0.904257		Pho4
4274	0	31	4	2955	15450	3715		12733	9341	3762	M1XXXX	8971	926.756	12495	5626	0.45026		Pho4
4305	0	21	5	2964	18558	3789		9151	20465	3835	M1M2M3M4M5	5316	549.174	15594	16676	1.06939		Pho4
4306	0	22	5	2956	17392	3796		9497	16289	3812	M1M2M3M4X	5685	587.293	14436	12493	0.865406		Pho4
4308	0	24	5	2954	14283	3722		9726	11483	3740	M1M2XXX	5986	618.388	11329	7761	0.685056		Pho4
4309	0	25	5	2953	13911	3728		9734	8382	3732	M1XXXX	6002	620.041	10958	4654	0.424713		Pho4
4344	0	13	6	2954	16009	3784		10890	3909	3797	XXXXX	7093	732.748	13055	125	0.00957488		Pho4
4345	0	15	6	2934	17865	3718		9196	19874	3719	M1M2M3M4M5	5477	565.806	14931	16156	1.08204		Pho4
4346	0	16	6	2941	14216	3710		9626	14269	3720	M1M2M3M4X	5906	610.124	11275	10559	0.936497		Pho4
4347	0	17	6	2948	32793	3737		8676	21878	3750	M1M2M3XX	4926	508.884	29845	18141	0.607841		Pho4
4349	0	19	6	2953	18044	3723		10062	8734	3731	M1XXXX	6331	654.029	15091	5011	0.332052		Pho4
4385	0	7	7	2945	16338	3691		7945	3733	3685	XXXXX	4260	440.083	13393	42	0.00313597		Pho4
4386	0	9	7	2939	19101	3715		6717	16139	3726	M1M2M3M4M5	2991	308.988	16162	12424	0.768717		Pho4
4387	0	10	7	2936	14505	3700		7164	12075	3728	M1M2M3M4X	3436	354.959	11569	8375	0.723917		Pho4
4388	0	11	7	2941	33288	3774		6495	17295	3741	M1M2M3XX	2754	284.504	30347	13521	0.445547		Pho4
4389	0	12	7	2949	13970	3721		7291	9527	3723	M1M2XXX	3568	368.595	11021	5806	0.526812		Pho4
4425	0	1	8	2947	13053	3716		8008	3743	3756	XXXXX	4252	439.256	10106	27	0.00267168		Pho4
4426	0	3	8	2938	17501	3714		6504	15501	3708	M1M2M3M4M5	2796	288.843	14563	11787	0.80938		Pho4
4427	0	4	8	2945	12961	3720		6956	11134	3699	M1M2M3M4X	3257	336.467	10016	7414	0.740216		Pho4
4428	0	5	8	2956	32601	3775		6272	16456	3762	M1M2M3XX	2510	259.298	29645	12681	0.427762		Pho4
4429	0	6	8	2943	10056	3710		7187	8026	3714	M1M2XXX	3473	358.781	7113	4316	0.606776		Pho4
4430	0	7	8	2952	17850	3731		7276	7332	3735	M1XXXX	3541	365.806	14898	3601	0.24171		Pho4
4466	0	43	8	2945	12091	3740		6981	3784	3789	XXXXX	3192	329.752	9146	44	0.00481085		Pho4
4467	0	45	8	2939	14742	3687		6035	14238	3740	M1M2M3M4M5	2295	237.087	11803	10551	0.893925		Pho4
4468	0	46	8	2945	13716	3672		6177	11584	3735	M1M2M3M4X	2442	252.273	10771	7912	0.734565		Pho4
4469	0	47	8	2940	22566	3694		5869	14710	3734	M1M2M3XX	2135	220.558	19626	11016	0.561296		Pho4
4470	0	48	8	2942	10279	3657		6566	8537	3742	M1M2XXX	2824	291.736	7337	4880	0.665122		Pho4
4471	0	1	9	2953	16081	3753		6185	6649	3800	M1XXXX	2385	246.384	13128	2896	0.220597		Pho4
4507	0	37	9	2937	13198	3641		5706	3650	3673	XXXXX	2033	210.021	10261	9	0.000877107		Pho4
4508	0	40	9	2975	14184	3798		5537	10033	3995	M1M2M3M4X	1542	159.298	11209	6235	0.556249		Pho4
4509	0	41	9	2941	20183	3695		5060	11517	3728	M1M2M3XX	1332	137.603	17242	7822	0.45366		Pho4
4510	0	42	9	2941	11146	3657		5407	7536	3715	M1M2XXX	1692	174.793	8205	3879	0.472761		Pho4
4511	0	43	9	2948	16653	3707		5498	6589	3718	M1XXXX	1780	183.884	13705	2882	0.210288		Pho4
4546	0	31	10	2938	14356	3659		5664	3672	3709	XXXXX	1955	201.963	11418	13	0.00113855		Pho4
4547	0	33	10	2948	13811	3701		5057	10695	3726	M1M2M3M4M5	1331	137.5	10863	6994	0.643837		Pho4
4548	0	34	10	2947	16574	3701		5095	10214	3753	M1M2M3M4X	1342	138.636	13627	6513	0.477948		Pho4
4549	0	35	10	2946	20992	3690		4987	11250	3729	M1M2M3XX	1258	129.959	18046	7560	0.418929		Pho4
4550	0	36	10	2942	10072	3628		5334	6961	3697	M1M2XXX	1637	169.112	7130	3333	0.467461		Pho4
4551	0	37	10	2947	17862	3655		5377	6505	3694	M1XXXX	1683	173.864	14915	2850	0.191083		Pho4
4587	0	25	11	2944	14343	3670		4846	3666	3732	XXXXX	1114	115.083	11399	-4	-0.000350908		Pho4
4588	0	27	11	2939	15447	3675		4347	8637	3706	M1M2M3M4M5	641	66.219	12508	4962	0.396706		Pho4
4589	0	28	11	2940	18373	3721		4386	8254	3717	M1M2M3M4X	669	69.1116	15433	4533	0.293721		Pho4
4590	0	29	11	2942	24354	3689		4332	8696	3712	M1M2M3XX	620	64.0496	21412	5007	0.233841		Pho4
4591	0	30	11	2971	8873	3746		4710	5841	3814	M1M2XXX	896	92.562	5902	2095	0.354964		Pho4
4592	0	31	11	2960	15432	3708		4671	5427	3762	M1XXXX	909	93.905	12472	1719	0.137829		Pho4
4627	0	19	12	2945	16795	3676		4525	3636	3701	XXXXX	824	85.124	13850	-40	-0.00288809		Pho4
4628	0	21	12	2928	18993	3672		4174	7616	3696	M1M2M3M4M5	478	49.3802	16065	3944	0.245503		Pho4
4629	0	22	12	2942	19838	3670		4216	7238	3692	M1M2M3M4X	524	54.1322	16896	3568	0.211174		Pho4
4630	0	23	12	2938	31992	3718		4131	7722	3695	M1M2M3XX	436	45.0413	29054	4004	0.137812		Pho4
4631	0	24	12	2941	14050	3668		4318	6011	3697	M1M2XXX	621	64.1529	11109	2343	0.21091		Pho4
4632	0	25	12	2953	16141	3694		4404	5082	3709	M1XXXX	695	71.7975	13188	1388	0.105247		Pho4
4668	0	13	13	2952	20866	3717		4298	3693	3750	XXXXX	548	56.6116	17914	-24	-0.00133973		Pho4
4669	0	15	13	2949	20242	3781		4063	6764	3768	M1M2M3M4M5	295	30.4752	17293	2983	0.172498		Pho4
4670	0	16	13	2945	19141	3702		4085	6239	3766	M1M2M3M4X	319	32.9545	16196	2537	0.156644		Pho4
4671	0	17	13	2945	29217	3725		4007	6501	3730	M1M2M3XX	277	28.6157	26272	2776	0.105664		Pho4
4672	0	18	13	2942	13392	3666		4067	5325	3692	M1M2XXX	375	38.7397	10450	1659	0.158756		Pho4
4708	0	7	14	2947	18068	3696		4129	3628	3702	XXXXX	427	44.1116	15121	-68	-0.00449706		Pho4
4709	0	9	14	2942	21254	3711		3926	5685	3718	M1M2M3M4M5	208	21.4876	18312	1974	0.107798		Pho4
4710	0	10	14	2944	17714	3759		3981	5377	3749	M1M2M3M4X	232	23.9669	14770	1618	0.109546		Pho4
4711	0	11	14	2939	35329	3736		3928	5656	3729	M1M2M3XX	199	20.5579	32390	1920	0.0592776		Pho4
4712	0	12	14	2942	16064	3683		3954	4914	3716	M1M2XXX	238	24.5868	13122	1231	0.0938119		Pho4
4713	0	13	14	2951	23874	3711		3982	4440	3705	M1XXXX	277	28.6157	20923	729	0.034842		Pho4
4746	0	1	15	2943	12432	3748		4360	3755	3769	XXXXX	591	61.0537	9489	7	0.000737696		Pho4
4747	0	3	15	2936	18764	3722		4050	5713	3727	M1M2M3M4M5	323	33.3678	15828	1991	0.12579		Pho4
4748	0	4	15	2942	14707	3722		4064	5327	3727	M1M2M3M4X	337	34.814	11765	1605	0.136422		Pho4
4749	0	5	15	2958	31112	3797		4063	5750	3755	M1M2M3XX	308	31.8182	28154	1953	0.0693685		Pho4
4750	0	6	15	2949	14676	3739		4073	4947	3723	M1M2XXX	350	36.157	11727	1208	0.10301		Pho4
4784	0	43	15	2939	10734	3651		4065	3619	3723	XXXXX	342	35.3306	7795	-32	-0.0041052		Pho4
4785	0	45	15	2947	14098	3803		4049	5579	3850	M1M2M3M4M5	199	20.5579	11151	1776	0.159268		Pho4
4786	0	46	15	2946	11862	3699		3988	5149	3760	M1M2M3M4X	228	23.5537	8916	1450	0.162629		Pho4
4787	0	47	15	2945	21477	3835		3960	5607	3769	M1M2M3XX	191	19.7314	18532	1772	0.0956184		Pho4
4788	0	48	15	2937	9016	3723		4050	4865	3764	M1M2XXX	286	29.5455	6079	1142	0.18786		Pho4
4789	0	1	16	2940	15189	3857		4180	4531	3735	M1XXXX	445	45.9711	12249	674	0.0550249		Pho4
4825	0	37	16	2941	24122	3683		3987	4519	3739	XXXXX	248	25.6198	21181	836	0.0394693		Pho4
4827	0	40	16	2946	17637	3698		3906	5367	3747	M1M2M3M4X	159	16.4256	14691	1669	0.113607		Pho4
4828	0	41	16	2942	15943	3717		3961	5174	3780	M1M2M3XX	181	18.6983	13001	1457	0.112068		Pho4
4829	0	42	16	2941	23837	3698		3934	5307	3757	M1M2XXX	177	18.2851	20896	1609	0.0770004		Pho4
4830	0	43	16	2946	11091	3693		3993	4765	3761	M1XXXX	232	23.9669	8145	1072	0.131614		Pho4
4836	0	3	1	2948	26281	3759		65535	36985	3962	M1M2M3M4M5	88895.6	9183.43	23333	33226	1.42399		Pho4
4837	0	4	1	2952	22169	3784		65535	26855	4003	M1M2M3M4X	90557.1	9355.07	19217	23071	1.20055		Pho4
4838	0	5	1	2952	20018	3775		65535	22440	3959	M1M2M3XX	92566.3	9562.63	17066	18665	1.0937		Pho4
4839	0	6	1	2954	28425	3793		65535	19756	3964	M1M2XXX	92672.5	9573.61	25471	15963	0.626713		Pho4
4840	0	7	1	2955	20475	3781		65535	10486	3946	M1XXXX	95039.1	9818.09	17520	6705	0.382705		Pho4
4857	0	24	1	2951	18602	3749		65535	5390	3862	XXXXX	91663.1	9469.33	15651	1641	0.10485		Pho4
4859	0	26	1	2951	20429	3763		65535	10634	3860	S2XXXX	89702.2	9266.76	17478	6871	0.393123		Pho4
4860	0	27	1	2952	23279	3766		65535	5631	3863	XXXXX	90972.5	9397.98	20327	1865	0.0917499		Pho4
4861	0	29	1	2952	23868	3767		65535	34767	3906	M1M2M3M4M5	85906	8874.59	20916	31000	1.48212		Pho4
4862	0	30	1	2950	14938	3757		65535	19735	3876	M1M2M3M4X	87664	9056.2	11988	15978	1.33283		Pho4
4863	0	31	1	2954	24667	3777		65535	25297	3891	M1M2M3XX	87490.2	9038.24	21713	21520	0.991111		Pho4
4864	0	32	1	2950	24594	3756		65535	17709	3878	M1M2XXX	87639.9	9053.71	21644	13953	0.644659		Pho4
4865	0	33	1	2946	19679	3745		65535	10228	3848	M1XXXX	89156.5	9210.38	16733	6483	0.387438		Pho4
4880	0	4	2	2932	19121	3720		65535	10313	3786	S2XXXX	95493.2	9864.99	16189	6593	0.407252		Pho4
4881	0	5	2	2934	14253	3721		65535	5354	3797	XXXXX	95956.8	9912.89	11319	1633	0.144271		Pho4
4882	0	7	2	2941	24612	3760		65535	35185	3875	M1M2M3M4M5	90653.7	9365.05	21671	31425	1.45009		Pho4
4883	0	8	2	2941	21399	3754		65535	25153	3867	M1M2M3M4X	92952.7	9602.55	18458	21399	1.15933		Pho4
4884	0	9	2	2943	18124	3740		65535	19854	3854	M1M2M3XX	94285.7	9740.26	15181	16114	1.06146		Pho4
4885	0	10	2	2953	25985	3745		65535	17967	3847	M1M2XXX	92233	9528.21	23032	14222	0.617489		Pho4
4886	0	11	2	2946	25144	3745		65535	11400	3831	M1XXXX	94213.3	9732.77	22198	7655	0.344851		Pho4
4903	0	28	2	2955	31182	3749		65535	41217	3871	M1M2M3M4M5	85369.9	8819.2	28227	37468	1.32738		Pho4
4905	0	30	2	2938	21110	3741		65535	10852	3835	S2XXXX	89195.1	9214.37	18172	7111	0.391316		Pho4
4906	0	31	2	2936	15390	3761		65535	5298	3836	XXXXX	89426.9	9238.32	12454	1537	0.123414		Pho4
4907	0	33	2	2948	32296	3769		65535	41655	3885	M1M2M3M4M5	84234.9	8701.95	29348	37886	1.29092		Pho4
4908	0	34	2	2939	18443	3750		65535	22811	3851	M1M2M3M4X	85857.7	8869.6	15504	19061	1.22942		Pho4
4909	0	35	2	2947	29613	3765		65535	27856	3861	M1M2M3XX	85316.8	8813.72	26666	24091	0.903435		Pho4
4910	0	36	2	2945	32946	3771		65535	20455	3854	M1M2XXX	85171.9	8798.75	30001	16684	0.556115		Pho4
4911	0	37	2	2939	23471	3766		65535	11032	3855	M1XXXX	86997.5	8987.35	20532	7266	0.353887		Pho4
4928	0	6	3	2950	24261	3718		35651	20031	3831	M1M2M3M4X	31797.7	3284.89	21311	16313	0.765473		Pho4
4930	0	8	3	2936	26206	3731		37072	10302	3809	S2XXXX	33179.1	3427.59	23270	6571	0.282381		Pho4
4931	0	9	3	2943	12898	3718		37766	4259	3807	XXXXX	33778	3489.46	9955	541	0.0543446		Pho4
4932	0	11	3	2943	29838	3734		34489	28417	3832	M1M2M3M4M5	30614.4	3162.65	26895	24683	0.917754		Pho4
4933	0	12	3	2939	31614	3730		34792	22888	3819	M1M2M3M4X	31000.8	3202.57	28675	19158	0.668108		Pho4
4934	0	13	3	2939	23024	3716		35393	18217	3793	M1M2M3XX	31648	3269.42	20085	14501	0.721982		Pho4
4935	0	14	3	2954	27586	3762		35446	14982	3824	M1M2XXX	31609.4	3265.43	24632	11220	0.455505		Pho4
4936	0	15	3	2937	21629	3714		36904	8799	3777	M1XXXX	33101.8	3419.61	18692	5085	0.272042		Pho4
4951	0	32	3	2951	30526	3757		32901	21450	3800	M1M2M3XX	29102.7	3006.48	27575	17693	0.641632		Pho4
4953	0	34	3	2945	21693	3732		33789	9356	3813	S2XXXX	30102.5	3109.76	18748	5624	0.299979		Pho4
4954	0	35	3	2937	13431	3767		34828	4238	3811	XXXXX	31198.9	3223.02	10494	471	0.0448828		Pho4
4955	0	37	3	2968	31363	3813		31406	29202	3873	M1M2M3M4M5	27489.6	2839.83	28395	25389	0.894136		Pho4
4956	0	38	3	2938	22026	3750		32413	18395	3823	M1M2M3M4X	28639.1	2958.58	19088	14645	0.767236		Pho4
4957	0	39	3	2936	31281	3736		31491	21410	3808	M1M2M3XX	27697.2	2861.29	28345	17674	0.623531		Pho4
4958	0	40	3	2944	25633	3731		32593	14385	3811	M1M2XXX	28856.4	2981.03	22689	10654	0.469567		Pho4
4959	0	41	3	2938	33743	3739		32708	10514	3805	M1XXXX	29001.3	2996	30805	6775	0.219932		Pho4
4976	0	10	4	2951	26972	3709		31225	14245	3771	M1M2XXX	27513.7	2842.33	24021	10536	0.438616		Pho4
4978	0	12	4	2973	20385	3768		32099	8966	3760	S2XXXX	28402.4	2934.13	17412	5198	0.29853		Pho4
4979	0	13	4	2938	10669	3722		33051	4108	3755	XXXXX	29436	3040.91	7731	386	0.0499289		Pho4
4980	0	15	4	2942	23207	3716		30304	22877	3781	M1M2M3M4M5	26562.2	2744.03	20265	19161	0.945522		Pho4
4981	0	16	4	2943	23735	3727		30505	18107	3796	M1M2M3M4X	26774.8	2765.99	20792	14380	0.691612		Pho4
4982	0	17	4	2938	26677	3726		30275	18695	3836	M1M2M3XX	26456	2733.06	23739	14969	0.630566		Pho4
4983	0	18	4	2946	22919	3709		31301	13108	3823	M1M2XXX	27518.5	2842.82	19973	9399	0.470585		Pho4
4984	0	19	4	2942	19228	3722		31654	8181	3822	M1XXXX	27924.2	2884.74	16286	4459	0.273793		Pho4
5001	0	36	4	2946	24549	3721		29986	9006	3786	M1XXXX	26267.6	2713.6	21603	5285	0.244642		Pho4
5003	0	38	4	2936	24224	3776		29695	9740	3819	S2XXXX	25948.9	2680.67	21288	5964	0.280158		Pho4
5004	0	39	4	2934	10788	3714		29782	4089	3781	XXXXX	26151.7	2701.62	7854	375	0.0477464		Pho4
5005	0	41	4	2936	35288	3742		26265	28400	3834	M1M2M3M4M5	22408.6	2314.94	32352	24658	0.762179		Pho4
5006	0	42	4	2932	21127	3718		27871	16815	3794	M1M2M3M4X	24190.8	2499.05	18195	13097	0.719813		Pho4
5007	0	43	4	2937	30869	3734		26942	20224	3823	M1M2M3XX	23157.2	2392.28	27932	16490	0.590362		Pho4
5008	0	44	4	2945	35660	3742		27486	16257	3797	M1M2XXX	23722.3	2450.65	32715	12515	0.382546		Pho4
5009	0	45	4	2945	32821	3737		27784	10088	3794	M1XXXX	24113.5	2491.07	29876	6351	0.212579		Pho4
5028	0	16	5	2932	21323	3697		13381	8141	3756	S2XXXX	9406.8	971.776	18391	4444	0.24164		Pho4
5029	0	17	5	2936	12938	3691		13988	3826	3793	XXXXX	10058.8	1039.13	10002	135	0.0134973		Pho4
5030	0	19	5	2940	23283	3702		12403	15696	3820	M1M2M3M4M5	8339.41	861.509	20343	11994	0.589589		Pho4
5031	0	20	5	2934	25964	3707		12727	13447	3804	M1M2M3M4X	8648.52	893.442	23030	9740	0.422927		Pho4
5032	0	21	5	2945	29149	3740		12454	14252	3822	M1M2M3XX	8358.73	863.505	26204	10512	0.40116		Pho4
5033	0	22	5	2951	30201	3731		12714	11294	3792	M1M2XXX	8672.67	895.937	27250	7563	0.277541		Pho4
5034	0	23	5	2943	16760	3697		13518	6464	3759	M1XXXX	9571.01	988.741	13817	2767	0.200261		Pho4
5053	0	42	5	2932	22491	3699		12361	8320	3761	S2XXXX	8411.86	868.993	19559	4621	0.23626		Pho4
5054	0	43	5	2933	13422	3702		12680	3806	3770	XXXXX	8788.58	907.911	10489	104	0.00991515		Pho4
5055	0	45	5	2937	31416	3719		10723	17591	3779	M1M2M3M4M5	6716.6	693.863	28479	13872	0.487096		Pho4
5056	0	46	5	2933	21028	3737		11507	11921	3799	M1M2M3M4X	7508.68	775.691	18095	8184	0.45228		Pho4
5057	0	47	5	2932	30928	3748		10907	14327	3802	M1M2M3XX	6900.13	712.823	27996	10579	0.377875		Pho4
5058	0	48	5	2943	35576	3739		11154	12050	3800	M1M2XXX	7127.13	736.274	32633	8311	0.254681		Pho4
5059	0	1	6	2929	12950	3726		10393	5739	3796	M1XXXX	6436.47	664.924	10021	2013	0.200878		Pho4
5078	0	20	6	2934	19818	3680		10087	7754	3753	S2XXXX	6185.32	638.979	16884	4074	0.241294		Pho4
5079	0	23	6	2943	35337	3699		8966	15086	3780	M1M2M3M4M5	5021.34	518.733	32394	11387	0.351516		Pho4
5080	0	24	6	2933	34008	3694		9204	12599	3770	M1M2M3M4X	5277.32	545.177	31075	8905	0.286565		Pho4
5081	0	25	6	2939	26800	3695		9422	11724	3768	M1M2M3XX	5485	566.632	23861	8029	0.336491		Pho4
5082	0	26	6	2934	28201	3692		9569	9842	3749	M1M2XXX	5683.02	587.089	25267	6150	0.2434		Pho4
5083	0	27	6	2936	16916	3688		10107	6261	3753	M1XXXX	6209.47	641.474	13980	2573	0.184049		Pho4
5100	0	47	6	2937	14844	3734		9531	3789	3789	XXXXX	5649.21	583.596	11907	55	0.00461913		Pho4
5101	0	1	7	2940	23084	3746		8130	11523	3820	M1M2M3M4M5	4195.44	433.413	20144	7777	0.38607		Pho4
5102	0	2	7	2928	22144	3707		8311	9973	3763	M1M2M3M4X	4441.76	458.86	19216	6266	0.326082		Pho4
5103	0	3	7	2936	28808	3760		8214	11063	3809	M1M2M3XX	4306.53	444.889	25872	7303	0.282274		Pho4
5104	0	4	7	2935	22944	3740		8581	8553	3797	M1M2XXX	4673.59	482.809	20009	4813	0.240542		Pho4
5105	0	5	7	2942	13358	3670		8877	5435	3747	M1XXXX	5059.98	522.725	10416	1765	0.169451		Pho4
5124	0	24	7	2928	22230	3692		8419	7930	3744	S2XXXX	4610.8	476.323	19302	4238	0.219563		Pho4
5125	0	25	7	2932	22094	3684		9048	3732	3737	XXXXX	5219.36	539.19	19162	48	0.00250496		Pho4
5127	0	27	7	2942	34211	3708		7709	13308	3762	M1M2M3M4M5	3838.04	396.491	31269	9600	0.307013		Pho4
5128	0	28	7	2927	19538	3673		8235	9417	3731	M1M2M3M4X	4403.12	454.868	16611	5744	0.345795		Pho4
5129	0	29	7	2932	28316	3683		7942	10994	3735	M1M2M3XX	4132.65	426.927	25384	7311	0.288016		Pho4
5130	0	30	7	2943	31090	3688		8038	9342	3740	M1M2XXX	4219.59	435.908	28147	5654	0.200874		Pho4
5146	0	2	8	2926	19193	3718		7469	7522	3735	S2XXXX	3683.48	380.525	16267	3804	0.233848		Pho4
5147	0	3	8	2930	14561	3699		8029	3675	3718	XXXXX	4263.06	440.399	11631	-24	-0.00206345		Pho4
5148	0	5	8	2942	25733	3698		7119	10720	3740	M1M2M3M4M5	3345.4	345.599	22791	7022	0.308104		Pho4
5149	0	6	8	2933	25855	3691		7273	9468	3733	M1M2M3M4X	3514.44	363.062	22922	5777	0.252029		Pho4
5150	0	7	8	2937	16547	3679		7447	8098	3737	M1M2M3XX	3678.65	380.026	13610	4419	0.324688		Pho4
5151	0	8	8	2932	25065	3682		7466	7956	3734	M1M2XXX	3717.29	384.018	22133	4274	0.193105		Pho4
5152	0	9	8	2934	25326	3685		7730	6044	3738	M1XXXX	3953.95	408.466	22392	2359	0.10535		Pho4
5171	0	28	8	2931	23024	3695		7206	8035	3731	S2XXXX	3446.82	356.077	20093	4340	0.215996		Pho4
5172	0	29	8	2932	15180	3681		7773	3695	3720	XXXXX	4050.55	418.445	12248	14	0.00114304		Pho4
5173	0	31	8	2941	29094	3688		6772	11080	3737	M1M2M3M4M5	3012.14	311.172	26153	7392	0.282644		Pho4
5174	0	32	8	2931	16272	3678		7193	7968	3722	M1M2M3M4X	3451.65	356.576	13341	4290	0.321565		Pho4
5175	0	33	8	2948	31331	3796		6844	10361	3775	M1M2M3XX	3050.78	315.163	28383	6565	0.2313		Pho4
5176	0	34	8	2940	31239	3720		6985	8686	3749	M1M2XXX	3210.16	331.628	28299	4966	0.175483		Pho4
5177	0	35	8	2937	25247	3701		7302	6169	3710	M1XXXX	3567.57	368.55	22310	2468	0.110623		Pho4
5192	0	6	9	2937	19279	3683		6848	7157	3805	S2XXXX	3055.61	315.662	16342	3474	0.212581		Pho4
5193	0	7	9	2928	11536	3665		7331	3671	3745	XXXXX	3606.21	372.542	8608	6	0.000697026		Pho4
5194	0	9	9	2933	28047	3675		6485	9920	3731	M1M2M3M4M5	2756.16	284.727	25114	6245	0.248666		Pho4
5195	0	10	9	2931	27660	3681		6602	8749	3728	M1M2M3M4X	2862.42	295.704	24729	5068	0.204942		Pho4
5196	0	11	9	2934	21889	3665		6696	8270	3721	M1M2M3XX	2983.16	308.178	18955	4605	0.242944		Pho4
5197	0	12	9	2944	29524	3680		6692	7682	3721	M1M2XXX	2987.99	308.677	26580	4002	0.150564		Pho4
5198	0	13	9	2934	23294	3682		6985	5593	3722	M1XXXX	3282.61	339.113	20360	1911	0.0938605		Pho4
5217	0	32	9	2932	24321	3682		6350	7742	3723	S2XXXX	2630.59	271.755	21389	4060	0.189817		Pho4
5218	0	33	9	2934	15385	3685		6969	3684	3725	XXXXX	3268.12	337.616	12451	-1	-8.03148e-05		Pho4
5219	0	35	9	2946	28267	3714		6250	9727	3824	M1M2M3M4M5	2432.56	251.298	25321	6013	0.237471		Pho4
5220	0	36	9	2941	21983	3690		6274	8040	3718	M1M2M3M4X	2572.63	265.767	19042	4350	0.228442		Pho4
5221	0	37	9	2946	32739	3696		6183	9053	3713	M1M2M3XX	2476.03	255.789	29793	5357	0.179807		Pho4
5222	0	38	9	2944	29768	3701		6348	7649	3735	M1M2XXX	2616.1	270.258	26824	3948	0.147182		Pho4
5223	0	39	9	2942	26832	3691		6559	5794	3737	M1XXXX	2838.27	293.209	23890	2103	0.0880285		Pho4
5242	0	10	10	2932	16805	3651		6937	6789	3750	S2XXXX	3200.5	330.63	13873	3138	0.226195		Pho4
5243	0	13	10	2941	26567	3667		6541	9793	3734	M1M2M3M4M5	2833.44	292.711	23626	6126	0.259291		Pho4
5244	0	14	10	2936	24464	3722		6789	8548	3798	M1M2M3M4X	2987.99	308.677	21528	4826	0.224173		Pho4
5245	0	15	10	2941	25119	3724		6783	8736	3788	M1M2M3XX	2997.65	309.675	22178	5012	0.22599		Pho4
5246	0	16	10	2946	31022	3682		6801	7853	3748	M1M2XXX	3065.27	316.66	28076	4171	0.148561		Pho4
5247	0	17	10	2933	21772	3660		7096	5565	3736	M1XXXX	3379.21	349.091	18839	1905	0.10112		Pho4
5266	0	36	10	2933	22923	3690		6442	7596	3765	S2XXXX	2678.88	276.744	19990	3906	0.195398		Pho4
5267	0	40	10	2946	16548	3746		6476	7532	3731	M1M2M3M4X	2756.16	284.727	13602	3786	0.278341		Pho4
5268	0	42	10	2969	31619	3801		6561	7889	3980	M1M2XXX	2548.48	263.273	28650	4088	0.142688		Pho4
5269	0	43	10	2948	30400	3704		6544	6035	3741	M1XXXX	2818.95	291.214	27452	2331	0.0849118		Pho4
5287	0	14	11	2933	22437	3679		5192	6725	3748	S2XXXX	1485.92	153.505	19504	3046	0.156173		Pho4
5288	0	17	11	2943	24498	3655		5171	7078	3710	M1M2M3M4M5	1529.39	157.995	21555	3423	0.158803		Pho4
5289	0	18	11	2929	29866	3671		5218	6752	3735	M1M2M3M4X	1519.73	156.997	26937	3081	0.114378		Pho4
5290	0	19	11	2936	22655	3653		5220	6508	3708	M1M2M3XX	1572.86	162.486	19719	2855	0.144784		Pho4
5291	0	20	11	2944	23891	3655		5287	5877	3711	M1M2XXX	1635.65	168.972	20947	2222	0.106077		Pho4
5292	0	21	11	2939	19163	3651		5448	4712	3708	M1XXXX	1819.18	187.932	16224	1061	0.0653969		Pho4
5310	0	40	11	2936	25183	3664		4956	6836	3709	S2XXXX	1283.07	132.549	22247	3172	0.142581		Pho4
5311	0	41	11	2934	13546	3658		5365	3639	3705	XXXXX	1722.58	177.953	10612	-19	-0.00179043		Pho4
5312	0	43	11	2932	29558	3675		4938	7059	3720	M1M2M3M4M5	1244.43	128.557	26626	3384	0.127094		Pho4
5313	0	44	11	2942	20239	3684		5019	6247	3729	M1M2M3M4X	1341.03	138.536	17297	2563	0.148176		Pho4
5314	0	45	11	2945	32507	3693		4942	6676	3722	M1M2M3XX	1273.41	131.551	29562	2983	0.100907		Pho4
5315	0	46	11	2956	27271	3689		5013	5929	3736	M1M2XXX	1326.54	137.039	24315	2240	0.0921242		Pho4
5316	0	47	11	2964	27362	3858		5199	5151	3798	M1XXXX	1437.63	148.515	24398	1293	0.0529961		Pho4
5330	0	18	12	2938	21976	3650		4931	6451	3704	S2XXXX	1268.58	131.052	19038	2801	0.147127		Pho4
5331	0	19	12	2932	12632	3636		5309	3611	3691	XXXXX	1693.61	174.959	9700	-25	-0.00257732		Pho4
5332	0	21	12	2946	27955	3660		4920	6669	3708	M1M2M3M4M5	1249.26	129.056	25009	3009	0.120317		Pho4
5333	0	22	12	2939	31647	3667		4950	6335	3706	M1M2M3M4X	1292.73	133.547	28708	2668	0.0929358		Pho4
5334	0	23	12	2940	22903	3657		5000	6163	3710	M1M2M3XX	1341.03	138.536	19963	2506	0.125532		Pho4
5335	0	24	12	2944	27513	3658		5023	5695	3707	M1M2XXX	1370.01	141.53	24569	2037	0.0829094		Pho4
5336	0	25	12	2937	18514	3660		5146	4550	3704	M1XXXX	1510.07	155.999	15577	890	0.0571355		Pho4
5354	0	44	12	2936	24543	3677		4720	6415	3718	S2XXXX	1022.26	105.606	21607	2738	0.126718		Pho4
5355	0	45	12	2935	14207	3662		5046	3640	3702	XXXXX	1418.31	146.519	11272	-22	-0.00195174		Pho4
5356	0	47	12	2944	30605	3696		4703	6385	3731	M1M2M3M4M5	1012.6	104.608	27661	2689	0.0972127		Pho4
5357	0	48	12	2940	16531	3712		4813	5651	3748	M1M2M3M4X	1104.37	114.088	13591	1939	0.142668		Pho4
5358	0	2	13	2978	23797	3784		4990	5343	3818	M1M2XXX	1205.8	124.566	20819	1559	0.0748835		Pho4
5377	0	22	13	2949	25892	3677		4588	5984	3720	S2XXXX	911.178	94.1299	22943	2307	0.100554		Pho4
5378	0	23	13	2964	15050	3675		4913	3641	3717	XXXXX	1258.92	130.054	12086	-34	-0.00281317		Pho4
5379	0	25	13	2961	32747	3695		4618	6009	3722	M1M2M3M4M5	930.497	96.1257	29786	2314	0.0776875		Pho4
5380	0	26	13	2950	20560	3677		4665	5552	3724	M1M2M3M4X	973.965	100.616	17610	1875	0.106474		Pho4
5381	0	27	13	2948	29538	3678		4609	5715	3718	M1M2M3XX	930.497	96.1257	26590	2037	0.0766077		Pho4
5382	0	28	13	2955	26885	3665		4634	5249	3708	M1M2XXX	959.476	99.1194	23930	1584	0.0661931		Pho4
5383	0	29	13	2945	14429	3656		4763	4306	3704	M1XXXX	1109.2	114.587	11484	650	0.0566005		Pho4
5401	0	48	13	2959	22719	3711		4466	5636	3741	S2XXXX	727.645	75.17	19760	1925	0.097419		Pho4
5402	0	3	14	3016	24594	3745		4596	5517	3747	M1M2M3M4M5	911.178	94.1299	21578	1772	0.0821207		Pho4
5403	0	4	14	2994	27992	3708		4563	5323	3724	M1M2M3M4X	891.858	92.1341	24998	1615	0.0646052		Pho4
5404	0	5	14	2994	17929	3675		4598	5142	3726	M1M2M3XX	940.156	97.1236	14935	1467	0.0982256		Pho4
5405	0	6	14	2991	24078	3674		4628	4977	3748	M1M2XXX	944.986	97.6225	21087	1303	0.0617916		Pho4
5406	0	7	14	2987	24679	3665		4668	4385	3712	M1XXXX	1022.26	105.606	21692	720	0.033192		Pho4
5423	0	26	14	2952	20829	3660		4413	5544	3718	S2XXXX	732.475	75.6689	17877	1884	0.105387		Pho4
5424	0	29	14	2967	25674	3673		4449	5517	3729	M1M2M3M4M5	771.113	79.6605	22707	1844	0.0812084		Pho4
5425	0	30	14	2954	17485	3662		4467	5113	3724	M1M2M3M4X	785.603	81.1573	14531	1451	0.0998555		Pho4
5426	0	31	14	2958	26098	3675		4431	5293	3710	M1M2M3XX	775.943	80.1594	23140	1618	0.0699222		Pho4
5427	0	33	14	2960	25258	3750		4691	4493	3881	M1XXXX	858.05	88.6415	22298	743	0.0333214		Pho4
5440	0	4	15	3025	19795	3712		4220	4770	3722	S2XXXX	534.453	55.2121	16770	1058	0.0630888		Pho4
5441	0	7	15	3013	31524	3674		4224	4815	3713	M1M2M3M4M5	544.113	56.21	28511	1141	0.0400196		Pho4
5442	0	8	15	3005	26180	3663		4216	4669	3703	M1M2M3M4X	548.943	56.7089	23175	1006	0.0434088		Pho4
5443	0	9	15	2999	19078	3660		4230	4611	3708	M1M2M3XX	563.432	58.2058	16079	951	0.0591455		Pho4
5444	0	10	15	3013	31327	3677		4227	4527	3718	M1M2XXX	548.943	56.7089	28314	850	0.0300205		Pho4
5445	0	11	15	2994	26103	3649		4244	4095	3695	M1XXXX	592.411	61.1995	23109	446	0.0192998		Pho4
5464	0	30	15	2957	25391	3701		4203	4850	3782	S2XXXX	452.347	46.73	22434	1149	0.0512169		Pho4
5465	0	31	15	2946	12946	3643		4306	3657	3733	XXXXX	611.73	63.1952	10000	14	0.0014		Pho4
5466	0	33	15	2954	33956	3694		4161	4769	3733	M1M2M3M4M5	462.006	47.7279	31002	1075	0.0346752		Pho4
5467	0	34	15	2957	16064	3700		4159	4585	3706	M1M2M3M4X	476.496	49.2248	13107	885	0.0675212		Pho4
5468	0	35	15	2953	29484	3666		4133	4636	3719	M1M2M3XX	437.857	45.2332	26531	970	0.036561		Pho4
5469	0	36	15	2957	30296	3670		4174	4485	3729	M1M2XXX	457.176	47.229	27339	815	0.0298109		Pho4
5470	0	37	15	2951	29379	3672		4176	4160	3699	M1XXXX	515.134	53.2163	26428	488	0.0184653		Pho4
5484	0	6	16	3029	31640	3675		4215	4643	3656	M1M2M3M4M5	587.581	60.7005	28611	968	0.0338331		Pho4
5486	0	11	16	2997	31024	3669		4231	4787	3722	M1M2M3M4M5	534.453	55.2121	28027	1118	0.0398901		Pho4
5487	0	12	16	2989	24617	3659		4243	4617	3717	M1M2M3M4X	558.602	57.7068	21628	958	0.0442944		Pho4
5488	0	13	16	2990	23019	3652		4251	4602	3732	M1M2M3XX	544.113	56.21	20029	950	0.0474312		Pho4
5489	0	14	16	2989	29494	3659		4238	4474	3712	M1M2XXX	544.113	56.21	26505	815	0.0307489		Pho4
5490	0	15	16	2984	18780	3647		4293	4032	3703	M1XXXX	635.879	65.69	15796	385	0.0243733		Pho4
5507	0	32	16	2973	15885	3700		4191	4521	3721	M1M2M3M4X	495.815	51.2205	12912	821	0.0635843		Pho4
5509	0	34	16	2956	18502	3677		4147	4715	3722	S2XXXX	437.857	45.2332	15546	1038	0.0667696		Pho4
5510	0	35	16	2951	28643	3680		4168	4604	3731	M1M2M3XX	471.666	48.7258	25692	924	0.0359645		Pho4
5511	0	36	16	2951	20121	3661		4172	4367	3723	M1M2XXX	471.666	48.7258	17170	706	0.0411182		Pho4
5512	0	37	16	2957	27975	3674		4168	4119	3699	M1XXXX	486.155	50.2226	25018	445	0.0177872		Pho4
5523	0	1	1	2990	15192	3812		65535	5387	3894	XXXXX	112126	11583.3	12202	1575	0.129077		Pho4
5524	0	3	1	2994	16464	3892		65535	34780	3926	M1M2M3M4M5	110290	11393.6	13470	30888	2.2931		Pho4
5525	0	4	1	2988	9190	3836		65535	18056	3838	M1M2M3M4X	114897	11869.5	6202	14220	2.29281		Pho4
5526	0	5	1	2992	8372	3815		65535	15232	3844	M1M2M3XX	116410	12025.8	5380	11417	2.12212		Pho4
5527	0	6	1	2991	9153	3815		65535	11599	3830	M1M2XXX	118000	12190.1	6162	7784	1.26323		Pho4
5528	0	7	1	2993	12405	3816		65535	9689	3821	M1XXXX	120637	12462.5	9412	5873	0.623991		Pho4
5544	0	24	1	2989	22152	3817		65535	5958	3831	XXXXX	123961	12805.9	19163	2141	0.111726		Pho4
5546	0	26	1	2987	10708	3790		65535	9156	3821	S2XXXX	123494	12757.7	7721	5366	0.694988		Pho4
5547	0	27	1	2984	12725	3801		65535	5304	3827	XXXXX	123079	12714.7	9741	1503	0.154296		Pho4
5549	0	29	1	2985	16218	3798		65535	32371	3863	M1M2M3M4M5	115476	11929.4	13233	28573	2.15922		Pho4
5550	0	30	1	2988	14892	3870		65535	23468	3888	M1M2M3M4X	117774	12166.8	11904	19598	1.64634		Pho4
5551	0	31	1	2984	13254	3809		65535	19772	3864	M1M2M3XX	117231	12110.6	10270	15963	1.55433		Pho4
5552	0	32	1	2986	5896	3813		65535	7905	3887	M1M2XXX	117851	12174.7	2910	4092	1.40619		Pho4
5553	0	33	1	2984	16204	3811		65535	11388	3839	M1XXXX	117292	12117	13220	7577	0.573147		Pho4
5569	0	5	2	2986	18185	3801		65535	5625	3776	XXXXX	113989	11775.7	15199	1824	0.120008		Pho4
5571	0	7	2	2985	21614	3784		65535	39856	3821	M1M2M3M4M5	109623	11324.7	18629	36072	1.93634		Pho4
5572	0	8	2	2992	11259	3778		65535	17867	3801	M1M2M3M4X	114255	11803.2	8267	14089	1.70425		Pho4
5573	0	10	2	2989	8070	3770		65535	9980	3775	M1M2XXX	115861	11969.1	5081	6210	1.2222		Pho4
5590	0	28	2	2981	20336	3771		65535	38063	3826	M1M2M3M4M5	106155	10966.5	17355	34292	1.97591		Pho4
5592	0	30	2	2981	11655	3770		65535	9494	3805	S2XXXX	108972	11257.4	8674	5724	0.659903		Pho4
5593	0	31	2	2984	13784	3791		65535	5299	3813	XXXXX	111567	11525.5	10800	1508	0.13963		Pho4
5595	0	33	2	2977	23282	3792		65535	42695	3856	M1M2M3M4M5	103406	10682.4	20305	38903	1.91593		Pho4
5596	0	34	2	2988	14519	3775		65535	22420	3820	M1M2M3M4X	103965	10740.2	11531	18645	1.61695		Pho4
5597	0	35	2	2984	9967	3791		65535	14216	3812	M1M2M3XX	106961	11049.7	6983	10425	1.49291		Pho4
5598	0	36	2	2982	9236	3769		65535	11512	3799	M1M2XXX	105011	10848.3	6254	7743	1.23809		Pho4
5599	0	37	2	2987	11189	3776		65535	9183	3819	M1XXXX	106786	11031.6	8202	5407	0.659229		Pho4
5615	0	6	3	2998	8410	3775		28577	10903	3767	M1M2M3M4X	24673.6	2548.93	5412	7128	1.31707		Pho4
5617	0	8	3	2993	12069	3775		29401	8654	3761	S2XXXX	25520.1	2636.37	9076	4879	0.537572		Pho4
5618	0	9	3	2998	19233	3843		30098	4309	3814	XXXXX	26135.6	2699.96	16235	466	0.0287034		Pho4
5619	0	11	3	2988	22195	3786		26503	28874	3786	M1M2M3M4M5	22678.1	2342.78	19207	25088	1.30619		Pho4
5620	0	12	3	2992	16280	3781		27926	18698	3789	M1M2M3M4X	24099.1	2489.58	13288	14917	1.12259		Pho4
5621	0	13	3	2991	15470	3770		28283	17922	3780	M1M2M3XX	24478.7	2528.79	12479	14152	1.13407		Pho4
5622	0	14	3	2992	13138	3785		28747	12606	3823	M1M2XXX	24807	2562.71	10146	8821	0.869407		Pho4
5623	0	15	3	2992	9216	3768		29527	7116	3799	M1XXXX	25622.6	2646.97	6224	3348	0.537918		Pho4
5640	0	32	3	2997	14604	3791		26764	17076	3827	M1M2M3XX	22939.8	2369.81	11607	13285	1.14457		Pho4
5642	0	34	3	2986	6693	3729		27856	6091	3770	S2XXXX	24083.7	2487.99	3707	2362	0.637173		Pho4
5643	0	35	3	2982	15056	3737		27933	4115	3758	XXXXX	24145.3	2494.35	12074	378	0.0313069		Pho4
5644	0	37	3	2992	24261	3761		24025	30465	3787	M1M2M3M4M5	20287.7	2095.83	21269	26704	1.25554		Pho4
5645	0	38	3	2991	18156	3741		25184	19860	3773	M1M2M3M4X	21498.3	2220.9	15165	16119	1.06291		Pho4
5646	0	39	3	2984	17588	3738		25280	18475	3766	M1M2M3XX	21544.5	2225.67	14604	14737	1.00911		Pho4
5647	0	40	3	2990	12087	3732		26242	11318	3759	M1M2XXX	22498.6	2324.24	9097	7586	0.833901		Pho4
5648	0	41	3	2992	8292	3714		26803	6617	3751	M1XXXX	23098.8	2386.24	5300	2903	0.547736		Pho4
5665	0	10	4	2994	7118	3710		29151	7896	3760	M1M2XXX	25612.4	2645.91	4124	4186	1.01503		Pho4
5667	0	12	4	2990	10992	3741		28839	8262	3799	S2XXXX	25191.7	2602.45	8002	4521	0.564984		Pho4
5668	0	13	4	2988	18447	3733		29586	4201	3763	XXXXX	25976.6	2683.53	15459	468	0.0302736		Pho4
5669	0	15	4	2996	26146	3743		25059	31376	3826	M1M2M3M4M5	21416.2	2212.42	23150	27633	1.19365		Pho4
5670	0	16	4	2994	15877	3723		27262	18288	3826	M1M2M3M4X	23575.9	2435.52	12883	14565	1.13056		Pho4
5671	0	17	4	2988	15676	3722		27006	18056	3823	M1M2M3XX	23350.1	2412.21	12688	14334	1.12973		Pho4
5672	0	18	4	2987	15003	3712		27580	13566	3801	M1M2XXX	23970.9	2476.33	12016	9854	0.820073		Pho4
5673	0	19	4	2993	9537	3706		28704	7210	3789	M1XXXX	25073.8	2590.26	6544	3504	0.535452		Pho4
5690	0	36	4	2996	11967	3706		26414	8065	3736	M1XXXX	22791	2354.44	8971	4359	0.485899		Pho4
5692	0	38	4	2998	6585	3818		26748	6080	3836	S2XXXX	23006.5	2376.7	3587	2262	0.630611		Pho4
5693	0	39	4	2982	15291	3764		26715	4176	3805	XXXXX	22991.1	2375.11	12309	412	0.0334714		Pho4
5694	0	41	4	2996	25668	3743		22614	31243	3796	M1M2M3M4M5	18907.7	1953.28	22672	27500	1.21295		Pho4
5695	0	42	4	2990	16814	3728		24295	18803	3766	M1M2M3M4X	20610.8	2129.22	13824	15075	1.09049		Pho4
5696	0	43	4	2988	17425	3723		24226	18876	3760	M1M2M3XX	20477.5	2115.44	14437	15153	1.04959		Pho4
5697	0	44	4	2987	10138	3717		25544	9480	3742	M1M2XXX	21806.1	2252.69	7151	5763	0.805901		Pho4
5698	0	45	4	2995	8652	3716		25366	6691	3750	M1XXXX	21636.8	2235.21	5657	2975	0.525897		Pho4
5715	0	16	5	2981	10184	3700		12208	7458	3782	S2XXXX	8222.37	849.418	7203	3758	0.521727		Pho4
5716	0	17	5	2978	18516	3709		12580	3863	3786	XXXXX	8571.19	885.454	15538	154	0.00991119		Pho4
5717	0	19	5	2982	20809	3706		10217	20068	3787	M1M2M3M4M5	6293.56	650.161	17827	16362	0.917821		Pho4
5718	0	20	5	2981	13984	3720		11203	13126	3782	M1M2M3M4X	7252.84	749.26	11003	9406	0.854858		Pho4
5719	0	21	5	2980	16486	3709		10928	14735	3780	M1M2M3XX	6986.09	721.703	13506	11026	0.816378		Pho4
5720	0	22	5	2977	14478	3694		11461	10981	3755	M1M2XXX	7504.2	775.227	11501	7287	0.633597		Pho4
5721	0	23	5	2981	7929	3686		12020	5939	3773	M1XXXX	8042.82	830.87	4948	2253	0.455335		Pho4
5740	0	42	5	2975	6173	3678		11294	5445	3745	S2XXXX	7375.95	761.978	3198	1767	0.552533		Pho4
5741	0	43	5	2969	18071	3700		11360	3820	3744	XXXXX	7442.64	768.868	15102	120	0.00794597		Pho4
5742	0	45	5	2981	23565	3708		8902	21198	3765	M1M2M3M4M5	5052.15	521.916	20584	17490	0.849689		Pho4
5743	0	46	5	2972	16974	3709		9755	14532	3768	M1M2M3M4X	5852.4	604.587	14002	10823	0.772961		Pho4
5744	0	47	5	2971	19938	3723		9334	16110	3780	M1M2M3XX	5457.41	563.782	16967	12387	0.730064		Pho4
5745	0	48	5	2975	13621	3710		10168	9786	3777	M1M2XXX	6278.17	648.572	10646	6076	0.570731		Pho4
5746	0	1	6	2975	13530	3766		11464	8132	4375	M1XXXX	6914.27	714.284	10555	4366	0.413643		Pho4
5764	0	20	6	2975	9861	3707		11037	7229	3773	S2XXXX	7073.29	730.712	6886	3522	0.511473		Pho4
5765	0	21	6	2975	17515	3703		11570	3819	3750	XXXXX	7668.35	792.185	14540	116	0.00797799		Pho4
5766	0	23	6	2979	23259	3701		9118	20479	3813	M1M2M3M4M5	5221.43	539.404	20280	16778	0.827318		Pho4
5767	0	24	6	2977	14213	3699		10195	13065	3797	M1M2M3M4X	6267.91	647.512	11236	9366	0.833571		Pho4
5768	0	25	6	2977	16501	3710		9939	14316	3809	M1M2M3XX	5980.64	617.835	13524	10606	0.784235		Pho4
5769	0	26	6	2975	11504	3702		10593	9539	3833	M1M2XXX	6591.09	680.898	8529	5837	0.684371		Pho4
5770	0	27	6	2975	16137	3698		10817	7979	3799	M1XXXX	6852.71	707.925	13162	4281	0.325255		Pho4
5789	0	46	6	2980	8051	3714		10091	6413	3747	S2XXXX	6185.84	639.033	5071	2699	0.532242		Pho4
5790	0	47	6	2975	21943	3717		10268	3830	3750	XXXXX	6339.73	654.931	18968	113	0.0059574		Pho4
5791	0	4	7	2985	12239	3799		6798	8243	3929	M1M2XXX	2856.6	295.103	9254	4444	0.480225		Pho4
5792	0	5	7	2982	12925	3784		6936	6233	3822	M1XXXX	3123.35	322.66	9943	2449	0.246304		Pho4
5811	0	24	7	2980	10568	3703		6795	7396	3785	S2XXXX	3020.75	312.061	7588	3693	0.48669		Pho4
5812	0	25	7	2976	14837	3697		7233	3769	3818	XXXXX	3379.84	349.157	11861	72	0.00607031		Pho4
5814	0	27	7	2975	21354	3734		5911	14156	3866	M1M2M3M4M5	2071.74	214.022	18379	10422	0.56706		Pho4
5815	0	28	7	2980	14550	3724		6353	10381	3838	M1M2M3M4X	2523.16	260.657	11570	6657	0.575367		Pho4
5816	0	29	7	2973	15007	3705		6242	10734	3785	M1M2M3XX	2487.25	256.947	12034	7029	0.584095		Pho4
5817	0	30	7	2977	6871	3690		6801	6007	3752	M1M2XXX	3051.53	315.241	3894	2317	0.595018		Pho4
5818	0	31	7	2978	16253	3698		6634	6712	3735	M1XXXX	2907.89	300.402	13275	3014	0.227043		Pho4
5836	0	2	8	2988	8810	3756		6358	7046	4186	S2XXXX	2194.85	226.741	5822	3290	0.565098		Pho4
5837	0	3	8	2991	18328	3828		6595	4048	4043	XXXXX	2553.94	263.837	15337	220	0.0143444		Pho4
5838	0	5	8	2987	19569	3768		5245	11553	3836	M1M2M3M4M5	1440.77	148.84	16582	7785	0.469485		Pho4
5839	0	6	8	2990	12685	3735		5591	8656	3779	M1M2M3M4X	1871.67	193.355	9695	4921	0.507581		Pho4
5840	0	7	8	2984	11679	3714		5573	8464	3752	M1M2M3XX	1866.55	192.825	8695	4750	0.546291		Pho4
5841	0	8	8	2987	8806	3709		5861	6372	3732	M1M2XXX	2169.2	224.091	5819	2663	0.457639		Pho4
5842	0	9	8	2986	11770	3711		5909	5584	3740	M1XXXX	2220.5	229.391	8784	1873	0.213229		Pho4
5852	0	28	8	2990	8295	3962		6035	6655	4002	S2XXXX	2025.57	209.253	5305	2693	0.507634		Pho4
5853	0	29	8	2980	9715	3852		6368	3890	3986	XXXXX	2353.88	243.169	6735	38	0.00564217		Pho4
5855	0	31	8	2976	17859	3817		5236	11369	3869	M1M2M3M4M5	1399.73	144.601	14883	7552	0.507425		Pho4
5856	0	32	8	2985	11950	3796		5591	8525	3856	M1M2M3M4X	1748.56	180.636	8965	4729	0.527496		Pho4
5857	0	33	8	2982	12019	3806		5548	8483	3851	M1M2M3XX	1702.39	175.867	9037	4677	0.517539		Pho4
5858	0	34	8	2984	8209	3785		5816	6130	3805	M1M2XXX	2035.83	210.313	5225	2345	0.448804		Pho4
5859	0	35	8	2988	12385	3785		5838	5676	3761	M1XXXX	2133.29	220.382	9397	1891	0.201234		Pho4
5874	0	6	9	2990	9923	3723		6286	7056	3787	S2XXXX	2533.42	261.717	6933	3333	0.480744		Pho4
5875	0	7	9	2985	17566	3705		6682	3699	3766	XXXXX	2948.93	304.642	14581	-6	-0.000411494		Pho4
5876	0	9	9	2987	21701	3707		5342	12831	3731	M1M2M3M4M5	1687	174.277	18714	9124	0.487549		Pho4
5877	0	10	9	2990	12324	3690		5909	8888	3721	M1M2M3M4X	2230.76	230.45	9334	5198	0.556889		Pho4
5878	0	11	9	2991	12667	3727		5916	9202	3763	M1M2M3XX	2194.85	226.741	9676	5475	0.565833		Pho4
5879	0	12	9	2987	11100	3688		6107	7374	3714	M1M2XXX	2446.21	252.708	8113	3686	0.454333		Pho4
5880	0	13	9	2989	8839	3681		6390	5258	3712	M1XXXX	2718.09	280.795	5850	1577	0.269573		Pho4
5899	0	32	9	2991	7098	3665		6155	5738	3712	S2XXXX	2482.12	256.417	4107	2073	0.504748		Pho4
5900	0	33	9	2990	10674	3675		6363	3651	3717	XXXXX	2718.09	280.795	7684	-24	-0.00312337		Pho4
5901	0	35	9	2987	22019	3690		5191	12975	3723	M1M2M3M4M5	1533.11	158.379	19032	9285	0.487863		Pho4
5902	0	36	9	2993	15933	3675		5548	10024	3715	M1M2M3M4X	1907.58	197.064	12940	6349	0.490649		Pho4
5903	0	37	9	2988	11167	3670		5817	7965	3714	M1M2M3XX	2169.2	224.091	8179	4295	0.525125		Pho4
5904	0	38	9	2986	12865	3669		5802	7858	3709	M1M2XXX	2169.2	224.091	9879	4189	0.424031		Pho4
5905	0	39	9	2992	7907	3661		6098	5057	3708	M1XXXX	2441.08	252.178	4915	1396	0.284028		Pho4
5920	0	10	10	2978	10314	3685		6101	7043	3717	S2XXXX	2451.34	253.238	7336	3358	0.457743		Pho4
5921	0	11	10	2974	18065	3663		6563	3667	3723	XXXXX	2887.38	298.283	15091	4	0.000265059		Pho4
5922	0	13	10	2980	22514	3677		5309	13043	3731	M1M2M3M4M5	1625.44	167.918	19534	9366	0.479472		Pho4
5923	0	14	10	2978	13112	3666		5841	9375	3716	M1M2M3M4X	2189.72	226.211	10134	5709	0.563351		Pho4
5924	0	15	10	2978	14636	3670		5747	9985	3726	M1M2M3XX	2082	215.082	11658	6315	0.541688		Pho4
5925	0	16	10	2982	12016	3688		6032	7686	3725	M1M2XXX	2369.27	244.759	9034	3998	0.44255		Pho4
5926	0	17	10	2989	7973	3691		6376	5129	3739	M1XXXX	2677.05	276.555	4984	1438	0.288523		Pho4
5945	0	36	10	2972	6133	3654		6028	5312	3731	S2XXXX	2353.88	243.169	3161	1658	0.524518		Pho4
5946	0	37	10	2978	17233	3665		6208	3678	3716	XXXXX	2543.68	262.777	14255	13	0.000911961		Pho4
5947	0	39	10	2995	28558	3688		4929	13591	3727	M1M2M3M4M5	1261.23	130.292	25563	9903	0.387396		Pho4
5948	0	40	10	2989	22296	3706		5209	11215	3708	M1M2M3M4X	1558.76	161.029	19307	7509	0.388926		Pho4
5949	0	41	10	2975	19996	3671		5243	10815	3687	M1M2M3XX	1620.31	167.388	17021	7144	0.419717		Pho4
5950	0	42	10	2985	11803	3676		5740	6956	3704	M1M2XXX	2097.39	216.672	8818	3280	0.371966		Pho4
5951	0	43	10	2994	9431	3670		5936	5391	3716	M1XXXX	2282.06	235.75	6437	1721	0.267361		Pho4
5966	0	14	11	2975	11318	3682		6102	7459	3726	S2XXXX	2441.08	252.178	8343	3777	0.452715		Pho4
5967	0	15	11	2975	16110	3666		6645	3650	3700	XXXXX	3005.36	310.471	13135	-16	-0.00121812		Pho4
5968	0	17	11	2985	22252	3694		5312	13094	3723	M1M2M3M4M5	1640.83	169.508	19267	9400	0.487881		Pho4
5969	0	18	11	2975	16807	3677		5642	10420	3709	M1M2M3M4X	2010.18	207.663	13832	6743	0.487493		Pho4
5970	0	19	11	2976	16912	3669		5580	10634	3704	M1M2M3XX	1969.14	203.424	13936	6965	0.499785		Pho4
5971	0	20	11	2984	13265	3734		5915	8099	3714	M1M2XXX	2276.93	235.22	10281	4365	0.42457		Pho4
5972	0	21	11	2984	7657	3673		6236	5028	3711	M1XXXX	2594.98	268.076	4673	1355	0.289964		Pho4
5990	0	40	11	2973	9113	3680		5704	6730	3681	S2XXXX	2112.78	218.262	6140	3050	0.496743		Pho4
5991	0	41	11	2971	22094	3672		6078	3640	3671	XXXXX	2497.51	258.007	19123	-32	-0.00167338		Pho4
5992	0	43	11	2979	22077	3679		5000	12725	3709	M1M2M3M4M5	1368.95	141.421	19098	9046	0.473662		Pho4
5993	0	44	11	2977	17082	3700		5302	10227	3709	M1M2M3M4X	1666.48	172.157	14105	6527	0.462744		Pho4
5994	0	45	11	2967	17172	3674		5259	10380	3713	M1M2M3XX	1604.93	165.798	14205	6706	0.472087		Pho4
5995	0	46	11	2976	10951	3672		5679	6819	3703	M1M2XXX	2035.83	210.313	7975	3147	0.394608		Pho4
5996	0	47	11	2981	7355	3661		5933	4942	3710	M1XXXX	2292.32	236.81	4374	1281	0.292867		Pho4
6011	0	18	12	2981	10228	3676		6049	7068	3721	S2XXXX	2425.69	250.588	7247	3392	0.468056		Pho4
6012	0	19	12	2972	18690	3677		6447	3655	3696	XXXXX	2836.08	292.983	15718	-22	-0.00139967		Pho4
6013	0	21	12	2993	19170	3755		5270	12416	3727	M1M2M3M4M5	1620.31	167.388	16177	8661	0.53539		Pho4
6014	0	22	12	2997	14298	3776		5739	9736	3840	M1M2M3M4X	1958.88	202.364	11301	5960	0.527387		Pho4
6015	0	23	12	2972	17206	3697		5549	10587	3780	M1M2M3XX	1856.29	191.765	14234	6890	0.484052		Pho4
6016	0	24	12	2986	15289	3715		5778	8463	3736	M1M2XXX	2117.91	218.792	12303	4748	0.385922		Pho4
6017	0	25	12	2986	8492	3676		6178	5157	3712	M1XXXX	2564.2	264.896	5506	1481	0.268979		Pho4
6036	0	44	12	2968	6255	3660		5825	5336	3705	S2XXXX	2194.85	226.741	3287	1676	0.509887		Pho4
6037	0	45	12	2970	18480	3667		5980	3657	3702	XXXXX	2323.1	239.989	15510	-10	-0.000644745		Pho4
6039	0	47	12	2986	19982	3691		4925	11979	3742	M1M2M3M4M5	1245.84	128.702	16996	8288	0.487644		Pho4
6040	0	48	12	2970	13891	3689		5298	9314	3739	M1M2M3M4X	1610.06	166.328	10921	5625	0.515063		Pho4
6057	0	22	13	2983	11923	3671		4174	6617	3713	S2XXXX	486.629	50.2716	8940	2946	0.32953		Pho4
6058	0	23	13	2980	19438	3696		4566	3662	3728	XXXXX	891.883	92.1367	16458	-34	-0.00206586		Pho4
6059	0	25	13	2988	21934	3695		4055	6951	3697	M1M2M3M4M5	368.643	38.083	18946	3256	0.171857		Pho4
6060	0	26	13	2986	15480	3683		4130	6272	3698	M1M2M3M4X	471.239	48.6818	12494	2589	0.207219		Pho4
6061	0	27	13	2976	19152	3688		4125	6614	3700	M1M2M3XX	466.11	48.1518	16176	2926	0.180885		Pho4
6062	0	28	13	2982	9097	3665		4333	5201	3715	M1M2XXX	640.523	66.1697	6115	1536	0.251186		Pho4
6063	0	29	13	2979	17378	3682		4355	4894	3721	M1XXXX	681.561	70.4092	14399	1212	0.0841725		Pho4
6082	0	48	13	2980	5812	3665		4270	4913	3746	S2XXXX	563.576	58.2206	2832	1248	0.440678		Pho4
6083	0	5	14	2997	9660	3715		4257	5294	3802	M1M2M3XX	471.239	48.6818	6663	1579	0.23698		Pho4
6084	0	6	14	2993	7627	3693		4376	4708	3807	M1M2XXX	594.355	61.4003	4634	1015	0.219033		Pho4
6085	0	7	14	2998	13547	3678		4379	4539	3799	M1XXXX	599.484	61.9302	10549	861	0.0816191		Pho4
6103	0	25	14	2990	10910	3674		4073	6015	3750	S2XXXX	327.605	33.8435	7920	2341	0.295581		Pho4
6104	0	26	14	2981	9466	3655		4101	5835	3740	S2XXXX	353.254	36.4932	6485	2180	0.33616		Pho4
6105	0	27	14	2979	9961	3667		4353	3643	3727	XXXXX	640.523	66.1697	6982	-24	-0.00343741		Pho4
6106	0	29	14	2987	19881	3668		4057	6251	3759	M1M2M3M4M5	307.086	31.7237	16894	2583	0.152895		Pho4
6107	0	30	14	3000	12007	3685		4126	5562	3761	M1M2M3M4X	363.514	37.5531	9007	1877	0.208393		Pho4
6108	0	31	14	2982	11237	3670		4137	5554	3778	M1M2M3XX	368.643	38.083	8255	1884	0.228225		Pho4
6109	0	32	14	2987	8722	3668		4214	4848	3762	M1M2XXX	455.85	47.0919	5735	1180	0.205754		Pho4
6110	0	33	14	2996	17073	3675		4230	4641	3766	M1XXXX	496.888	51.3314	14077	966	0.0686226		Pho4
6134	0	14	16	2980	14866	3687		4231	4718	3902	M1M2XXX	332.735	34.3734	11886	1031	0.0867407		Pho4
6135	0	15	16	2989	8537	3716		4297	4293	3897	M1XXXX	404.552	41.7926	5548	577	0.104001		Pho4

## Sheet: Figure_2I
	Flags	Column	Row	15a	25a	35a	45a	55b	65a	65b	TgtName	Free	Free_nM	DNA	Complex_raw	Complex	Meanocc	TF
4118	0	1	1	2933	7880	3971		28182	4200	3705	XXXXX	24477	2528.62	4947	229	0.0462907		Pho4
4119	0	3	1	2939	15997	3935		26051	27202	3764	M1M2M3M4M5	22287	2302.38	13058	23267	1.78182		Pho4
4130	0	14	1	2943	24947	3859		28413	14119	3842	W1W2W3W4W5	24571	2538.33	22004	10260	0.466279		Pho4
4160	0	45	1	2943	16719	3844		25254	28888	3850	M1M2M3M4M5	21404	2211.16	13776	25044	1.81794		Pho4
4170	0	8	2	2950	23207	3814		26451	13750	3774	W1W2W3W4W5	22677	2342.67	20257	9936	0.490497		Pho4
4198	0	37	2	2964	14138	3971		26618	4553	3858	XXXXX	22760	2351.24	11174	582	0.0520852		Pho4
4200	0	39	2	2931	16150	3834		24703	26807	3888	M1M2M3M4M5	20815	2150.31	13219	22973	1.73788		Pho4
4211	0	2	3	2947	23743	3844		10730	8099	3769	W1W2W3W4W5	6961	719.112	20796	4255	0.204607		Pho4
4235	0	31	3	2943	13612	3719		13072	3878	3749	XXXXX	9323	963.12	10669	159	0.014903		Pho4
4247	0	44	3	2947	18163	3780		12227	8477	3783	W1W2W3W4W5	8444	872.314	15216	4697	0.308688		Pho4
4269	0	25	4	2943	14881	3684		13567	3847	3741	XXXXX	9826	1015.08	11938	163	0.0136539		Pho4
4270	0	27	4	2936	16089	3704		11633	21342	3788	M1M2M3M4M5	7845	810.434	13153	17638	1.34099		Pho4
4281	0	38	4	2949	17147	3729		12824	8413	3744	W1W2W3W4W5	9080	938.017	14198	4684	0.329906		Pho4
4305	0	21	5	2964	18558	3789		9151	20465	3835	M1M2M3M4M5	5316	549.174	15594	16676	1.06939		Pho4
4316	0	32	5	2940	19287	3704		9564	7695	3715	W1W2W3W4W5	5849	604.236	16347	3991	0.244143		Pho4
4344	0	13	6	2954	16009	3784		10890	3909	3797	XXXXX	7093	732.748	13055	125	0.00957488		Pho4
4345	0	15	6	2934	17865	3718		9196	19874	3719	M1M2M3M4M5	5477	565.806	14931	16156	1.08204		Pho4
4356	0	26	6	2945	19416	3697		9694	7361	3697	W1W2W3W4W5	5997	619.525	16471	3664	0.222452		Pho4
4385	0	7	7	2945	16338	3691		7945	3733	3685	XXXXX	4260	440.083	13393	42	0.00313597		Pho4
4386	0	9	7	2939	19101	3715		6717	16139	3726	M1M2M3M4M5	2991	308.988	16162	12424	0.768717		Pho4
4397	0	20	7	2949	18274	3805		7503	5843	3800	W1W2W3W4W5	3703	382.541	15325	2038	0.132985		Pho4
4425	0	1	8	2947	13053	3716		8008	3743	3756	XXXXX	4252	439.256	10106	27	0.00267168		Pho4
4426	0	3	8	2938	17501	3714		6504	15501	3708	M1M2M3M4M5	2796	288.843	14563	11787	0.80938		Pho4
4437	0	14	8	2948	18519	3704		7282	5590	3712	W1W2W3W4W5	3570	368.802	15571	1886	0.121123		Pho4
4466	0	43	8	2945	12091	3740		6981	3784	3789	XXXXX	3192	329.752	9146	44	0.00481085		Pho4
4467	0	45	8	2939	14742	3687		6035	14238	3740	M1M2M3M4M5	2295	237.087	11803	10551	0.893925		Pho4
4478	0	8	9	2965	23970	3802		6043	5321	3744	W1W2W3W4W5	2299	237.5	21005	1519	0.0723161		Pho4
4507	0	37	9	2937	13198	3641		5706	3650	3673	XXXXX	2033	210.021	10261	9	0.000877107		Pho4
4517	0	2	10	2950	21484	3739		5926	5369	3763	W1W2W3W4W5	2163	223.45	18534	1630	0.0879465		Pho4
4546	0	31	10	2938	14356	3659		5664	3672	3709	XXXXX	1955	201.963	11418	13	0.00113855		Pho4
4547	0	33	10	2948	13811	3701		5057	10695	3726	M1M2M3M4M5	1331	137.5	10863	6994	0.643837		Pho4
4558	0	44	10	2940	17263	3678		5576	5054	3737	W1W2W3W4W5	1839	189.979	14323	1376	0.0960693		Pho4
4587	0	25	11	2944	14343	3670		4846	3666	3732	XXXXX	1114	115.083	11399	-4	-0.000350908		Pho4
4588	0	27	11	2939	15447	3675		4347	8637	3706	M1M2M3M4M5	641	66.219	12508	4962	0.396706		Pho4
4599	0	38	11	2950	16193	3689		4727	4453	3717	W1W2W3W4W5	1010	104.339	13243	764	0.0576909		Pho4
4627	0	19	12	2945	16795	3676		4525	3636	3701	XXXXX	824	85.124	13850	-40	-0.00288809		Pho4
4628	0	21	12	2928	18993	3672		4174	7616	3696	M1M2M3M4M5	478	49.3802	16065	3944	0.245503		Pho4
4639	0	32	12	2949	18776	3667		4469	4227	3702	W1W2W3W4W5	767	79.2355	15827	560	0.0353826		Pho4
4668	0	13	13	2952	20866	3717		4298	3693	3750	XXXXX	548	56.6116	17914	-24	-0.00133973		Pho4
4669	0	15	13	2949	20242	3781		4063	6764	3768	M1M2M3M4M5	295	30.4752	17293	2983	0.172498		Pho4
4708	0	7	14	2947	18068	3696		4129	3628	3702	XXXXX	427	44.1116	15121	-68	-0.00449706		Pho4
4709	0	9	14	2942	21254	3711		3926	5685	3718	M1M2M3M4M5	208	21.4876	18312	1974	0.107798		Pho4
4746	0	1	15	2943	12432	3748		4360	3755	3769	XXXXX	591	61.0537	9489	7	0.000737696		Pho4
4747	0	3	15	2936	18764	3722		4050	5713	3727	M1M2M3M4M5	323	33.3678	15828	1991	0.12579		Pho4
4755	0	14	15	2944	22966	3727		4049	4012	3717	W1W2W3W4W5	332	34.2975	20022	285	0.0142343		Pho4
4784	0	43	15	2939	10734	3651		4065	3619	3723	XXXXX	342	35.3306	7795	-32	-0.0041052		Pho4
4785	0	45	15	2947	14098	3803		4049	5579	3850	M1M2M3M4M5	199	20.5579	11151	1776	0.159268		Pho4
4796	0	8	16	2947	26639	3719		4071	4006	3710	W1W2W3W4W5	361	37.2934	23692	287	0.0121138		Pho4
4825	0	37	16	2941	24122	3683		3987	4519	3739	XXXXX	248	25.6198	21181	836	0.0394693		Pho4
4836	0	3	1	2948	26281	3759		65535	36985	3962	M1M2M3M4M5	88895.6	9183.43	23333	33226	1.42399		Pho4
4847	0	14	1	2974	33588	3801		65535	19797	3896	W1W2W3W4W5	91508.6	9453.36	30614	15996	0.522506		Pho4
4857	0	24	1	2951	18602	3749		65535	5390	3862	XXXXX	91663.1	9469.33	15651	1641	0.10485		Pho4
4859	0	26	1	2951	20429	3763		65535	10634	3860	S2XXXX	89702.2	9266.76	17478	6871	0.393123		Pho4
4860	0	27	1	2952	23279	3766		65535	5631	3863	XXXXX	90972.5	9397.98	20327	1865	0.0917499		Pho4
4861	0	29	1	2952	23868	3767		65535	34767	3906	M1M2M3M4M5	85906	8874.59	20916	31000	1.48212		Pho4
4869	0	40	1	2948	34818	3802		65535	19913	3938	W1W2W3W4W5	84708.2	8750.85	31870	16111	0.505522		Pho4
4880	0	4	2	2932	19121	3720		65535	10313	3786	S2XXXX	95493.2	9864.99	16189	6593	0.407252		Pho4
4881	0	5	2	2934	14253	3721		65535	5354	3797	XXXXX	95956.8	9912.89	11319	1633	0.144271		Pho4
4882	0	7	2	2941	24612	3760		65535	35185	3875	M1M2M3M4M5	90653.7	9365.05	21671	31425	1.45009		Pho4
4893	0	18	2	2943	40715	3766		65535	21261	3914	W1W2W3W4W5	90252.8	9323.64	37772	17495	0.463174		Pho4
4903	0	28	2	2955	31182	3749		65535	41217	3871	M1M2M3M4M5	85369.9	8819.2	28227	37468	1.32738		Pho4
4905	0	30	2	2938	21110	3741		65535	10852	3835	S2XXXX	89195.1	9214.37	18172	7111	0.391316		Pho4
4906	0	31	2	2936	15390	3761		65535	5298	3836	XXXXX	89426.9	9238.32	12454	1537	0.123414		Pho4
4907	0	33	2	2948	32296	3769		65535	41655	3885	M1M2M3M4M5	84234.9	8701.95	29348	37886	1.29092		Pho4
4918	0	44	2	2943	42191	3858		65535	21735	3941	W1W2W3W4W5	82336.8	8505.87	39248	17877	0.455488		Pho4
4930	0	8	3	2936	26206	3731		37072	10302	3809	S2XXXX	33179.1	3427.59	23270	6571	0.282381		Pho4
4931	0	9	3	2943	12898	3718		37766	4259	3807	XXXXX	33778	3489.46	9955	541	0.0543446		Pho4
4932	0	11	3	2943	29838	3734		34489	28417	3832	M1M2M3M4M5	30614.4	3162.65	26895	24683	0.917754		Pho4
4943	0	22	3	2955	40280	3735		35446	13575	3846	W1W2W3W4W5	31614.2	3265.93	37325	9840	0.26363		Pho4
4953	0	34	3	2945	21693	3732		33789	9356	3813	S2XXXX	30102.5	3109.76	18748	5624	0.299979		Pho4
4954	0	35	3	2937	13431	3767		34828	4238	3811	XXXXX	31198.9	3223.02	10494	471	0.0448828		Pho4
4955	0	37	3	2968	31363	3813		31406	29202	3873	M1M2M3M4M5	27489.6	2839.83	28395	25389	0.894136		Pho4
4966	0	48	3	2939	41548	3826		30937	13450	3806	W1W2W3W4W5	27204.6	2810.39	38609	9624	0.249268		Pho4
4978	0	12	4	2973	20385	3768		32099	8966	3760	S2XXXX	28402.4	2934.13	17412	5198	0.29853		Pho4
4979	0	13	4	2938	10669	3722		33051	4108	3755	XXXXX	29436	3040.91	7731	386	0.0499289		Pho4
4980	0	15	4	2942	23207	3716		30304	22877	3781	M1M2M3M4M5	26562.2	2744.03	20265	19161	0.945522		Pho4
4991	0	26	4	2938	40387	3731		30298	12294	3768	W1W2W3W4W5	26581.6	2746.03	37449	8563	0.228658		Pho4
5003	0	38	4	2936	24224	3776		29695	9740	3819	S2XXXX	25948.9	2680.67	21288	5964	0.280158		Pho4
5004	0	39	4	2934	10788	3714		29782	4089	3781	XXXXX	26151.7	2701.62	7854	375	0.0477464		Pho4
5005	0	41	4	2936	35288	3742		26265	28400	3834	M1M2M3M4M5	22408.6	2314.94	32352	24658	0.762179		Pho4
5016	0	4	5	2948	31226	3728		13586	7391	3757	W1W2W3W4W5	9599.99	991.734	28278	3663	0.129535		Pho4
5028	0	16	5	2932	21323	3697		13381	8141	3756	S2XXXX	9406.8	971.776	18391	4444	0.24164		Pho4
5029	0	17	5	2936	12938	3691		13988	3826	3793	XXXXX	10058.8	1039.13	10002	135	0.0134973		Pho4
5030	0	19	5	2940	23283	3702		12403	15696	3820	M1M2M3M4M5	8339.41	861.509	20343	11994	0.589589		Pho4
5041	0	30	5	2939	34117	3696		12947	7532	3749	W1W2W3W4W5	9010.75	930.863	31178	3836	0.123035		Pho4
5053	0	42	5	2932	22491	3699		12361	8320	3761	S2XXXX	8411.86	868.993	19559	4621	0.23626		Pho4
5054	0	43	5	2933	13422	3702		12680	3806	3770	XXXXX	8788.58	907.911	10489	104	0.00991515		Pho4
5055	0	45	5	2937	31416	3719		10723	17591	3779	M1M2M3M4M5	6716.6	693.863	28479	13872	0.487096		Pho4
5066	0	8	6	2934	31184	3696		10407	6274	3763	W1W2W3W4W5	6465.45	667.918	28250	2578	0.0912566		Pho4
5078	0	20	6	2934	19818	3680		10087	7754	3753	S2XXXX	6185.32	638.979	16884	4074	0.241294		Pho4
5079	0	23	6	2943	35337	3699		8966	15086	3780	M1M2M3M4M5	5021.34	518.733	32394	11387	0.351516		Pho4
5090	0	34	6	2938	26796	3699		9890	5963	3789	W1W2W3W4W5	5958.32	615.529	23858	2264	0.0948948		Pho4
5100	0	47	6	2937	14844	3734		9531	3789	3789	XXXXX	5649.21	583.596	11907	55	0.00461913		Pho4
5101	0	1	7	2940	23084	3746		8130	11523	3820	M1M2M3M4M5	4195.44	433.413	20144	7777	0.38607		Pho4
5112	0	12	7	2933	34516	3681		8936	5928	3734	W1W2W3W4W5	5113.1	528.213	31583	2247	0.0711459		Pho4
5124	0	24	7	2928	22230	3692		8419	7930	3744	S2XXXX	4610.8	476.323	19302	4238	0.219563		Pho4
5125	0	25	7	2932	22094	3684		9048	3732	3737	XXXXX	5219.36	539.19	19162	48	0.00250496		Pho4
5127	0	27	7	2942	34211	3708		7709	13308	3762	M1M2M3M4M5	3838.04	396.491	31269	9600	0.307013		Pho4
5137	0	38	7	2936	32614	3716		8403	5826	3762	W1W2W3W4W5	4581.83	473.329	29678	2110	0.0710964		Pho4
5146	0	2	8	2926	19193	3718		7469	7522	3735	S2XXXX	3683.48	380.525	16267	3804	0.233848		Pho4
5147	0	3	8	2930	14561	3699		8029	3675	3718	XXXXX	4263.06	440.399	11631	-24	-0.00206345		Pho4
5148	0	5	8	2942	25733	3698		7119	10720	3740	M1M2M3M4M5	3345.4	345.599	22791	7022	0.308104		Pho4
5159	0	16	8	2940	31052	3730		7817	5342	3747	W1W2W3W4W5	4060.21	419.443	28112	1612	0.0573421		Pho4
5169	0	26	8	2951	39276	3720		7568	5628	3731	W1W2W3W4W5	3818.72	394.496	36325	1908	0.0525258		Pho4
5171	0	28	8	2931	23024	3695		7206	8035	3731	S2XXXX	3446.82	356.077	20093	4340	0.215996		Pho4
5172	0	29	8	2932	15180	3681		7773	3695	3720	XXXXX	4050.55	418.445	12248	14	0.00114304		Pho4
5173	0	31	8	2941	29094	3688		6772	11080	3737	M1M2M3M4M5	3012.14	311.172	26153	7392	0.282644		Pho4
5183	0	42	8	2936	37170	3782		7257	5550	3749	W1W2W3W4W5	3504.78	362.064	34234	1768	0.0516446		Pho4
5192	0	6	9	2937	19279	3683		6848	7157	3805	S2XXXX	3055.61	315.662	16342	3474	0.212581		Pho4
5193	0	7	9	2928	11536	3665		7331	3671	3745	XXXXX	3606.21	372.542	8608	6	0.000697026		Pho4
5194	0	9	9	2933	28047	3675		6485	9920	3731	M1M2M3M4M5	2756.16	284.727	25114	6245	0.248666		Pho4
5205	0	20	9	2944	40504	3697		6907	5238	3716	W1W2W3W4W5	3210.16	331.628	37560	1541	0.0410277		Pho4
5217	0	32	9	2932	24321	3682		6350	7742	3723	S2XXXX	2630.59	271.755	21389	4060	0.189817		Pho4
5218	0	33	9	2934	15385	3685		6969	3684	3725	XXXXX	3268.12	337.616	12451	-1	-8.03148e-05		Pho4
5219	0	35	9	2946	28267	3714		6250	9727	3824	M1M2M3M4M5	2432.56	251.298	25321	6013	0.237471		Pho4
5230	0	46	9	2931	39732	3716		6428	5242	3726	W1W2W3W4W5	2732.01	282.233	36801	1526	0.0414663		Pho4
5242	0	10	10	2932	16805	3651		6937	6789	3750	S2XXXX	3200.5	330.63	13873	3138	0.226195		Pho4
5243	0	13	10	2941	26567	3667		6541	9793	3734	M1M2M3M4M5	2833.44	292.711	23626	6126	0.259291		Pho4
5254	0	24	10	2948	43813	3687		6908	5367	3741	W1W2W3W4W5	3186.01	329.134	40865	1680	0.041111		Pho4
5266	0	36	10	2933	22923	3690		6442	7596	3765	S2XXXX	2678.88	276.744	19990	3906	0.195398		Pho4
5275	0	2	11	2944	27288	3756		5705	4420	3798	W1W2W3W4W5	1973.73	203.898	24344	664	0.0272757		Pho4
5287	0	14	11	2933	22437	3679		5192	6725	3748	S2XXXX	1485.92	153.505	19504	3046	0.156173		Pho4
5288	0	17	11	2943	24498	3655		5171	7078	3710	M1M2M3M4M5	1529.39	157.995	21555	3423	0.158803		Pho4
5299	0	28	11	2944	35101	3693		5403	4457	3706	W1W2W3W4W5	1766.05	182.443	32157	764	0.0237584		Pho4
5310	0	40	11	2936	25183	3664		4956	6836	3709	S2XXXX	1283.07	132.549	22247	3172	0.142581		Pho4
5311	0	41	11	2934	13546	3658		5365	3639	3705	XXXXX	1722.58	177.953	10612	-19	-0.00179043		Pho4
5312	0	43	11	2932	29558	3675		4938	7059	3720	M1M2M3M4M5	1244.43	128.557	26626	3384	0.127094		Pho4
5320	0	6	12	2955	34441	3668		5366	4350	3753	W1W2W3W4W5	1688.78	174.46	31486	682	0.0216604		Pho4
5330	0	18	12	2938	21976	3650		4931	6451	3704	S2XXXX	1268.58	131.052	19038	2801	0.147127		Pho4
5331	0	19	12	2932	12632	3636		5309	3611	3691	XXXXX	1693.61	174.959	9700	-25	-0.00257732		Pho4
5332	0	21	12	2946	27955	3660		4920	6669	3708	M1M2M3M4M5	1249.26	129.056	25009	3009	0.120317		Pho4
5343	0	32	12	2943	26771	3664		5127	4214	3712	W1W2W3W4W5	1466.6	151.509	23828	550	0.0230821		Pho4
5354	0	44	12	2936	24543	3677		4720	6415	3718	S2XXXX	1022.26	105.606	21607	2738	0.126718		Pho4
5355	0	45	12	2935	14207	3662		5046	3640	3702	XXXXX	1418.31	146.519	11272	-22	-0.00195174		Pho4
5356	0	47	12	2944	30605	3696		4703	6385	3731	M1M2M3M4M5	1012.6	104.608	27661	2689	0.0972127		Pho4
5365	0	10	13	2955	24434	3679		4937	4090	3727	W1W2W3W4W5	1278.24	132.05	21479	411	0.019135		Pho4
5377	0	22	13	2949	25892	3677		4588	5984	3720	S2XXXX	911.178	94.1299	22943	2307	0.100554		Pho4
5378	0	23	13	2964	15050	3675		4913	3641	3717	XXXXX	1258.92	130.054	12086	-34	-0.00281317		Pho4
5379	0	25	13	2961	32747	3695		4618	6009	3722	M1M2M3M4M5	930.497	96.1257	29786	2314	0.0776875		Pho4
5390	0	36	13	2951	29528	3679		4718	4130	3695	W1W2W3W4W5	1075.39	111.094	26577	451	0.0169696		Pho4
5401	0	48	13	2959	22719	3711		4466	5636	3741	S2XXXX	727.645	75.17	19760	1925	0.097419		Pho4
5402	0	3	14	3016	24594	3745		4596	5517	3747	M1M2M3M4M5	911.178	94.1299	21578	1772	0.0821207		Pho4
5413	0	14	14	2975	35838	3677		4652	4118	3700	W1W2W3W4W5	1022.26	105.606	32863	441	0.0134193		Pho4
5423	0	26	14	2952	20829	3660		4413	5544	3718	S2XXXX	732.475	75.6689	17877	1884	0.105387		Pho4
5424	0	29	14	2967	25674	3673		4449	5517	3729	M1M2M3M4M5	771.113	79.6605	22707	1844	0.0812084		Pho4
5434	0	40	14	2955	34454	3751		4559	4155	3754	W1W2W3W4W5	858.05	88.6415	31499	404	0.0128258		Pho4
5440	0	4	15	3025	19795	3712		4220	4770	3722	S2XXXX	534.453	55.2121	16770	1058	0.0630888		Pho4
5441	0	7	15	3013	31524	3674		4224	4815	3713	M1M2M3M4M5	544.113	56.21	28511	1141	0.0400196		Pho4
5452	0	18	15	2975	33152	3661		4270	3907	3705	W1W2W3W4W5	611.73	63.1952	30177	246	0.0081519		Pho4
5464	0	30	15	2957	25391	3701		4203	4850	3782	S2XXXX	452.347	46.73	22434	1149	0.0512169		Pho4
5465	0	31	15	2946	12946	3643		4306	3657	3733	XXXXX	611.73	63.1952	10000	14	0.0014		Pho4
5466	0	33	15	2954	33956	3694		4161	4769	3733	M1M2M3M4M5	462.006	47.7279	31002	1075	0.0346752		Pho4
5477	0	44	15	2959	37894	3693		4144	3912	3694	W1W2W3W4W5	481.325	49.7237	34935	219	0.00626878		Pho4
5484	0	6	16	3029	31640	3675		4215	4643	3656	M1M2M3M4M5	587.581	60.7005	28611	968	0.0338331		Pho4
5486	0	11	16	2997	31024	3669		4231	4787	3722	M1M2M3M4M5	534.453	55.2121	28027	1118	0.0398901		Pho4
5497	0	22	16	2974	40399	3667		4273	3940	3715	W1W2W3W4W5	573.092	59.2037	37425	273	0.00729459		Pho4
5509	0	34	16	2956	18502	3677		4147	4715	3722	S2XXXX	437.857	45.2332	15546	1038	0.0667696		Pho4
5519	0	44	16	2957	45403	3693		4180	3966	3720	W1W2W3W4W5	495.815	51.2205	42446	273	0.0064317		Pho4
5523	0	1	1	2990	15192	3812		65535	5387	3894	XXXXX	112126	11583.3	12202	1575	0.129077		Pho4
5524	0	3	1	2994	16464	3892		65535	34780	3926	M1M2M3M4M5	110290	11393.6	13470	30888	2.2931		Pho4
5535	0	14	1	2987	24339	3817		65535	22171	3879	W1W2W3W4W5	123720	12781	21352	18354	0.859592		Pho4
5544	0	24	1	2989	22152	3817		65535	5958	3831	XXXXX	123961	12805.9	19163	2141	0.111726		Pho4
5546	0	26	1	2987	10708	3790		65535	9156	3821	S2XXXX	123494	12757.7	7721	5366	0.694988		Pho4
5547	0	27	1	2984	12725	3801		65535	5304	3827	XXXXX	123079	12714.7	9741	1503	0.154296		Pho4
5549	0	29	1	2985	16218	3798		65535	32371	3863	M1M2M3M4M5	115476	11929.4	13233	28573	2.15922		Pho4
5560	0	40	1	2981	28433	3802		65535	24978	3860	W1W2W3W4W5	108546	11213.4	25452	21176	0.831997		Pho4
5569	0	5	2	2986	18185	3801		65535	5625	3776	XXXXX	113989	11775.7	15199	1824	0.120008		Pho4
5571	0	7	2	2985	21614	3784		65535	39856	3821	M1M2M3M4M5	109623	11324.7	18629	36072	1.93634		Pho4
5580	0	18	2	2982	28422	3799		65535	24386	3837	W1W2W3W4W5	114491	11827.6	25440	20587	0.809237		Pho4
5590	0	28	2	2981	20336	3771		65535	38063	3826	M1M2M3M4M5	106155	10966.5	17355	34292	1.97591		Pho4
5592	0	30	2	2981	11655	3770		65535	9494	3805	S2XXXX	108972	11257.4	8674	5724	0.659903		Pho4
5593	0	31	2	2984	13784	3791		65535	5299	3813	XXXXX	111567	11525.5	10800	1508	0.13963		Pho4
5595	0	33	2	2977	23282	3792		65535	42695	3856	M1M2M3M4M5	103406	10682.4	20305	38903	1.91593		Pho4
5606	0	44	2	2981	30379	3794		65535	25590	3846	W1W2W3W4W5	100333	10365	27398	21796	0.795533		Pho4
5617	0	8	3	2993	12069	3775		29401	8654	3761	S2XXXX	25520.1	2636.37	9076	4879	0.537572		Pho4
5618	0	9	3	2998	19233	3843		30098	4309	3814	XXXXX	26135.6	2699.96	16235	466	0.0287034		Pho4
5619	0	11	3	2988	22195	3786		26503	28874	3786	M1M2M3M4M5	22678.1	2342.78	19207	25088	1.30619		Pho4
5630	0	22	3	3002	25717	3802		28227	13076	3808	W1W2W3W4W5	24324.8	2512.89	22715	9274	0.408276		Pho4
5642	0	34	3	2986	6693	3729		27856	6091	3770	S2XXXX	24083.7	2487.99	3707	2362	0.637173		Pho4
5643	0	35	3	2982	15056	3737		27933	4115	3758	XXXXX	24145.3	2494.35	12074	378	0.0313069		Pho4
5644	0	37	3	2992	24261	3761		24025	30465	3787	M1M2M3M4M5	20287.7	2095.83	21269	26704	1.25554		Pho4
5655	0	48	3	2992	31630	3751		25043	14251	3783	W1W2W3W4W5	21277.7	2198.11	28638	10500	0.366646		Pho4
5667	0	12	4	2990	10992	3741		28839	8262	3799	S2XXXX	25191.7	2602.45	8002	4521	0.564984		Pho4
5668	0	13	4	2988	18447	3733		29586	4201	3763	XXXXX	25976.6	2683.53	15459	468	0.0302736		Pho4
5669	0	15	4	2996	26146	3743		25059	31376	3826	M1M2M3M4M5	21416.2	2212.42	23150	27633	1.19365		Pho4
5680	0	26	4	2992	26480	3722		26950	12920	3771	W1W2W3W4W5	23298.8	2406.91	23488	9198	0.391604		Pho4
5692	0	38	4	2998	6585	3818		26748	6080	3836	S2XXXX	23006.5	2376.7	3587	2262	0.630611		Pho4
5693	0	39	4	2982	15291	3764		26715	4176	3805	XXXXX	22991.1	2375.11	12309	412	0.0334714		Pho4
5694	0	41	4	2996	25668	3743		22614	31243	3796	M1M2M3M4M5	18907.7	1953.28	22672	27500	1.21295		Pho4
5705	0	4	5	2990	21706	3794		12002	8231	3823	W1W2W3W4W5	7940.23	820.272	18716	4437	0.23707		Pho4
5715	0	16	5	2981	10184	3700		12208	7458	3782	S2XXXX	8222.37	849.418	7203	3758	0.521727		Pho4
5716	0	17	5	2978	18516	3709		12580	3863	3786	XXXXX	8571.19	885.454	15538	154	0.00991119		Pho4
5717	0	19	5	2982	20809	3706		10217	20068	3787	M1M2M3M4M5	6293.56	650.161	17827	16362	0.917821		Pho4
5728	0	30	5	2987	22702	3747		11611	8321	3844	W1W2W3W4W5	7565.75	781.586	19715	4574	0.232006		Pho4
5740	0	42	5	2975	6173	3678		11294	5445	3745	S2XXXX	7375.95	761.978	3198	1767	0.552533		Pho4
5741	0	43	5	2969	18071	3700		11360	3820	3744	XXXXX	7442.64	768.868	15102	120	0.00794597		Pho4
5742	0	45	5	2981	23565	3708		8902	21198	3765	M1M2M3M4M5	5052.15	521.916	20584	17490	0.849689		Pho4
5752	0	8	6	2976	22782	3704		11169	7808	3740	W1W2W3W4W5	7324.65	756.679	19806	4104	0.20721		Pho4
5764	0	20	6	2975	9861	3707		11037	7229	3773	S2XXXX	7073.29	730.712	6886	3522	0.511473		Pho4
5765	0	21	6	2975	17515	3703		11570	3819	3750	XXXXX	7668.35	792.185	14540	116	0.00797799		Pho4
5766	0	23	6	2979	23259	3701		9118	20479	3813	M1M2M3M4M5	5221.43	539.404	20280	16778	0.827318		Pho4
5777	0	34	6	2982	24581	3716		10336	8022	3735	W1W2W3W4W5	6426.94	663.94	21599	4306	0.199361		Pho4
5789	0	46	6	2980	8051	3714		10091	6413	3747	S2XXXX	6185.84	639.033	5071	2699	0.532242		Pho4
5790	0	47	6	2975	21943	3717		10268	3830	3750	XXXXX	6339.73	654.931	18968	113	0.0059574		Pho4
5799	0	12	7	2983	24914	3721		7046	6024	3765	W1W2W3W4W5	3282.37	339.088	21931	2303	0.105011		Pho4
5811	0	24	7	2980	10568	3703		6795	7396	3785	S2XXXX	3020.75	312.061	7588	3693	0.48669		Pho4
5812	0	25	7	2976	14837	3697		7233	3769	3818	XXXXX	3379.84	349.157	11861	72	0.00607031		Pho4
5814	0	27	7	2975	21354	3734		5911	14156	3866	M1M2M3M4M5	2071.74	214.022	18379	10422	0.56706		Pho4
5825	0	38	7	2979	23104	3711		6618	5895	3766	W1W2W3W4W5	2882.25	297.753	20125	2184	0.108522		Pho4
5836	0	2	8	2988	8810	3756		6358	7046	4186	S2XXXX	2194.85	226.741	5822	3290	0.565098		Pho4
5837	0	3	8	2991	18328	3828		6595	4048	4043	XXXXX	2553.94	263.837	15337	220	0.0143444		Pho4
5838	0	5	8	2987	19569	3768		5245	11553	3836	M1M2M3M4M5	1440.77	148.84	16582	7785	0.469485		Pho4
5849	0	16	8	2992	27013	3710		6024	5407	3727	W1W2W3W4W5	2317.97	239.459	24021	1697	0.0706465		Pho4
5852	0	28	8	2990	8295	3962		6035	6655	4002	S2XXXX	2025.57	209.253	5305	2693	0.507634		Pho4
5853	0	29	8	2980	9715	3852		6368	3890	3986	XXXXX	2353.88	243.169	6735	38	0.00564217		Pho4
5855	0	31	8	2976	17859	3817		5236	11369	3869	M1M2M3M4M5	1399.73	144.601	14883	7552	0.507425		Pho4
5866	0	42	8	2975	22738	3763		5720	5256	3801	W1W2W3W4W5	1917.84	198.124	19763	1493	0.0755452		Pho4
5874	0	6	9	2990	9923	3723		6286	7056	3787	S2XXXX	2533.42	261.717	6933	3333	0.480744		Pho4
5875	0	7	9	2985	17566	3705		6682	3699	3766	XXXXX	2948.93	304.642	14581	-6	-0.000411494		Pho4
5876	0	9	9	2987	21701	3707		5342	12831	3731	M1M2M3M4M5	1687	174.277	18714	9124	0.487549		Pho4
5887	0	20	9	2995	23696	3708		6325	5699	3723	W1W2W3W4W5	2666.79	275.495	20701	1991	0.0961789		Pho4
5899	0	32	9	2991	7098	3665		6155	5738	3712	S2XXXX	2482.12	256.417	4107	2073	0.504748		Pho4
5900	0	33	9	2990	10674	3675		6363	3651	3717	XXXXX	2718.09	280.795	7684	-24	-0.00312337		Pho4
5901	0	35	9	2987	22019	3690		5191	12975	3723	M1M2M3M4M5	1533.11	158.379	19032	9285	0.487863		Pho4
5912	0	46	9	2986	22897	3686		5849	5582	3720	W1W2W3W4W5	2169.2	224.091	19911	1896	0.0952237		Pho4
5920	0	10	10	2978	10314	3685		6101	7043	3717	S2XXXX	2451.34	253.238	7336	3358	0.457743		Pho4
5921	0	11	10	2974	18065	3663		6563	3667	3723	XXXXX	2887.38	298.283	15091	4	0.000265059		Pho4
5922	0	13	10	2980	22514	3677		5309	13043	3731	M1M2M3M4M5	1625.44	167.918	19534	9366	0.479472		Pho4
5933	0	24	10	2984	23521	3758		6248	5672	3803	W1W2W3W4W5	2502.64	258.537	20537	1914	0.0931976		Pho4
5945	0	36	10	2972	6133	3654		6028	5312	3731	S2XXXX	2353.88	243.169	3161	1658	0.524518		Pho4
5946	0	37	10	2978	17233	3665		6208	3678	3716	XXXXX	2543.68	262.777	14255	13	0.000911961		Pho4
5947	0	39	10	2995	28558	3688		4929	13591	3727	M1M2M3M4M5	1261.23	130.292	25563	9903	0.387396		Pho4
5966	0	14	11	2975	11318	3682		6102	7459	3726	S2XXXX	2441.08	252.178	8343	3777	0.452715		Pho4
5967	0	15	11	2975	16110	3666		6645	3650	3700	XXXXX	3005.36	310.471	13135	-16	-0.00121812		Pho4
5968	0	17	11	2985	22252	3694		5312	13094	3723	M1M2M3M4M5	1640.83	169.508	19267	9400	0.487881		Pho4
5979	0	28	11	2972	24141	3677		6026	5743	3703	W1W2W3W4W5	2389.78	246.879	21169	2066	0.0975955		Pho4
5990	0	40	11	2973	9113	3680		5704	6730	3681	S2XXXX	2112.78	218.262	6140	3050	0.496743		Pho4
5991	0	41	11	2971	22094	3672		6078	3640	3671	XXXXX	2497.51	258.007	19123	-32	-0.00167338		Pho4
5992	0	43	11	2979	22077	3679		5000	12725	3709	M1M2M3M4M5	1368.95	141.421	19098	9046	0.473662		Pho4
5999	0	6	12	2984	23971	3721		6360	5731	3747	W1W2W3W4W5	2692.44	278.145	20987	2010	0.0957736		Pho4
6011	0	18	12	2981	10228	3676		6049	7068	3721	S2XXXX	2425.69	250.588	7247	3392	0.468056		Pho4
6012	0	19	12	2972	18690	3677		6447	3655	3696	XXXXX	2836.08	292.983	15718	-22	-0.00139967		Pho4
6013	0	21	12	2993	19170	3755		5270	12416	3727	M1M2M3M4M5	1620.31	167.388	16177	8661	0.53539		Pho4
6024	0	32	12	2978	23022	3687		5955	5665	3713	W1W2W3W4W5	2312.84	238.93	20044	1978	0.0986829		Pho4
6036	0	44	12	2968	6255	3660		5825	5336	3705	S2XXXX	2194.85	226.741	3287	1676	0.509887		Pho4
6037	0	45	12	2970	18480	3667		5980	3657	3702	XXXXX	2323.1	239.989	15510	-10	-0.000644745		Pho4
6039	0	47	12	2986	19982	3691		4925	11979	3742	M1M2M3M4M5	1245.84	128.702	16996	8288	0.487644		Pho4
6045	0	10	13	2994	28252	3699		4543	4482	3749	W1W2W3W4W5	825.196	85.2475	25258	783	0.0310001		Pho4
6057	0	22	13	2983	11923	3671		4174	6617	3713	S2XXXX	486.629	50.2716	8940	2946	0.32953		Pho4
6058	0	23	13	2980	19438	3696		4566	3662	3728	XXXXX	891.883	92.1367	16458	-34	-0.00206586		Pho4
6059	0	25	13	2988	21934	3695		4055	6951	3697	M1M2M3M4M5	368.643	38.083	18946	3256	0.171857		Pho4
6070	0	36	13	2997	43244	3712		4259	4591	3733	W1W2W3W4W5	537.927	55.571	40247	879	0.0218401		Pho4
6082	0	48	13	2980	5812	3665		4270	4913	3746	S2XXXX	563.576	58.2206	2832	1248	0.440678		Pho4
6092	0	14	14	2997	27528	3719		4378	4307	3789	W1W2W3W4W5	604.614	62.4601	24531	588	0.0239697		Pho4
6103	0	25	14	2990	10910	3674		4073	6015	3750	S2XXXX	327.605	33.8435	7920	2341	0.295581		Pho4
6104	0	26	14	2981	9466	3655		4101	5835	3740	S2XXXX	353.254	36.4932	6485	2180	0.33616		Pho4
6105	0	27	14	2979	9961	3667		4353	3643	3727	XXXXX	640.523	66.1697	6982	-24	-0.00343741		Pho4
6106	0	29	14	2987	19881	3668		4057	6251	3759	M1M2M3M4M5	307.086	31.7237	16894	2583	0.152895		Pho4
6117	0	40	14	2986	29017	3694		4221	4239	3742	W1W2W3W4W5	481.499	49.7416	26031	545	0.0209366		Pho4
6130	0	18	15	3002	36765	3685		4111	4114	3776	W1W2W3W4W5	337.865	34.9034	33763	429	0.0127062		Pho4

## Sheet: Figure_2J
	Flags	Column	Row	15a	25a	35a	45a	55b	65a	65b	TgtName	Free	Free_nM	DNA	Complex_raw	Complex	Meanocc	TF
4118	0	1	1	2933	7880	3971		28182	4200	3705	XXXXX	24477	2528.62	4947	229	0.0462907		Pho4
4119	0	3	1	2939	15997	3935		26051	27202	3764	M1M2M3M4M5	22287	2302.38	13058	23267	1.78182		Pho4
4120	0	4	1	2938	13628	3902		27108	19149	3767	M1M2M3M4X	23341	2411.26	10690	15247	1.42629		Pho4
4121	0	5	1	2943	29271	3891		26455	28700	3787	M1M2M3XX	22668	2341.74	26328	24809	0.942305		Pho4
4122	0	6	1	2940	10228	3828		28565	12220	3773	M1M2XXX	24792	2561.16	7288	8392	1.15148		Pho4
4123	0	7	1	2941	17384	3856		28191	10900	3831	M1XXXX	24360	2516.53	14443	7044	0.48771		Pho4
4130	0	14	1	2943	24947	3859		28413	14119	3842	W1W2W3W4W5	24571	2538.33	22004	10260	0.466279		Pho4
4160	0	45	1	2943	16719	3844		25254	28888	3850	M1M2M3M4M5	21404	2211.16	13776	25044	1.81794		Pho4
4161	0	46	1	2946	12172	3921		28098	20345	3902	M1M2M3M4X	24196	2499.59	9226	16424	1.78019		Pho4
4162	0	47	1	2936	15146	4096		27536	25315	3908	M1M2M3XX	23628	2440.91	12210	21219	1.73784		Pho4
4163	0	1	2	2948	14963	3897		21350	10841	3817	M1XXXX	17533	1811.26	12015	6944	0.577944		Pho4
4170	0	8	2	2950	23207	3814		26451	13750	3774	W1W2W3W4W5	22677	2342.67	20257	9936	0.490497		Pho4
4198	0	37	2	2964	14138	3971		26618	4553	3858	XXXXX	22760	2351.24	11174	582	0.0520852		Pho4
4200	0	39	2	2931	16150	3834		24703	26807	3888	M1M2M3M4M5	20815	2150.31	13219	22973	1.73788		Pho4
4201	0	40	2	2939	17900	3873		24721	22981	3925	M1M2M3M4X	20796	2148.35	14961	19108	1.27719		Pho4
4202	0	41	2	2961	25024	3949		24292	27484	3962	M1M2M3XX	20330	2100.21	22063	23535	1.06672		Pho4
4203	0	42	2	2965	12298	3942		25352	13635	3917	M1M2XXX	21435	2214.36	9333	9693	1.03857		Pho4
4204	0	43	2	2938	18548	3853		26367	11344	3892	M1XXXX	22475	2321.8	15610	7491	0.479885		Pho4
4211	0	2	3	2947	23743	3844		10730	8099	3769	W1W2W3W4W5	6961	719.112	20796	4255	0.204607		Pho4
4235	0	31	3	2943	13612	3719		13072	3878	3749	XXXXX	9323	963.12	10669	159	0.014903		Pho4
4237	0	34	3	2945	18585	3759		12052	19076	3778	M1M2M3M4X	8274	854.752	15640	15317	0.979348		Pho4
4238	0	35	3	2956	26084	3802		11569	23081	3786	M1M2M3XX	7783	804.029	23128	19279	0.833578		Pho4
4239	0	36	3	2940	10881	3732		12937	10589	3763	M1M2XXX	9174	947.727	7941	6857	0.863493		Pho4
4240	0	37	3	2956	14458	3745		12752	8569	3784	M1XXXX	8968	926.446	11502	4824	0.419405		Pho4
4247	0	44	3	2947	18163	3780		12227	8477	3783	W1W2W3W4W5	8444	872.314	15216	4697	0.308688		Pho4
4269	0	25	4	2943	14881	3684		13567	3847	3741	XXXXX	9826	1015.08	11938	163	0.0136539		Pho4
4270	0	27	4	2936	16089	3704		11633	21342	3788	M1M2M3M4M5	7845	810.434	13153	17638	1.34099		Pho4
4272	0	29	4	2957	29779	3795		11282	24582	3821	M1M2M3XX	7461	770.764	26822	20787	0.774998		Pho4
4273	0	30	4	2963	10504	3789		12856	10608	3827	M1M2XXX	9029	932.748	7541	6819	0.904257		Pho4
4274	0	31	4	2955	15450	3715		12733	9341	3762	M1XXXX	8971	926.756	12495	5626	0.45026		Pho4
4281	0	38	4	2949	17147	3729		12824	8413	3744	W1W2W3W4W5	9080	938.017	14198	4684	0.329906		Pho4
4305	0	21	5	2964	18558	3789		9151	20465	3835	M1M2M3M4M5	5316	549.174	15594	16676	1.06939		Pho4
4306	0	22	5	2956	17392	3796		9497	16289	3812	M1M2M3M4X	5685	587.293	14436	12493	0.865406		Pho4
4308	0	24	5	2954	14283	3722		9726	11483	3740	M1M2XXX	5986	618.388	11329	7761	0.685056		Pho4
4309	0	25	5	2953	13911	3728		9734	8382	3732	M1XXXX	6002	620.041	10958	4654	0.424713		Pho4
4316	0	32	5	2940	19287	3704		9564	7695	3715	W1W2W3W4W5	5849	604.236	16347	3991	0.244143		Pho4
4344	0	13	6	2954	16009	3784		10890	3909	3797	XXXXX	7093	732.748	13055	125	0.00957488		Pho4
4345	0	15	6	2934	17865	3718		9196	19874	3719	M1M2M3M4M5	5477	565.806	14931	16156	1.08204		Pho4
4346	0	16	6	2941	14216	3710		9626	14269	3720	M1M2M3M4X	5906	610.124	11275	10559	0.936497		Pho4
4347	0	17	6	2948	32793	3737		8676	21878	3750	M1M2M3XX	4926	508.884	29845	18141	0.607841		Pho4
4349	0	19	6	2953	18044	3723		10062	8734	3731	M1XXXX	6331	654.029	15091	5011	0.332052		Pho4
4356	0	26	6	2945	19416	3697		9694	7361	3697	W1W2W3W4W5	5997	619.525	16471	3664	0.222452		Pho4
4385	0	7	7	2945	16338	3691		7945	3733	3685	XXXXX	4260	440.083	13393	42	0.00313597		Pho4
4386	0	9	7	2939	19101	3715		6717	16139	3726	M1M2M3M4M5	2991	308.988	16162	12424	0.768717		Pho4
4387	0	10	7	2936	14505	3700		7164	12075	3728	M1M2M3M4X	3436	354.959	11569	8375	0.723917		Pho4
4388	0	11	7	2941	33288	3774		6495	17295	3741	M1M2M3XX	2754	284.504	30347	13521	0.445547		Pho4
4389	0	12	7	2949	13970	3721		7291	9527	3723	M1M2XXX	3568	368.595	11021	5806	0.526812		Pho4
4397	0	20	7	2949	18274	3805		7503	5843	3800	W1W2W3W4W5	3703	382.541	15325	2038	0.132985		Pho4
4425	0	1	8	2947	13053	3716		8008	3743	3756	XXXXX	4252	439.256	10106	27	0.00267168		Pho4
4426	0	3	8	2938	17501	3714		6504	15501	3708	M1M2M3M4M5	2796	288.843	14563	11787	0.80938		Pho4
4427	0	4	8	2945	12961	3720		6956	11134	3699	M1M2M3M4X	3257	336.467	10016	7414	0.740216		Pho4
4428	0	5	8	2956	32601	3775		6272	16456	3762	M1M2M3XX	2510	259.298	29645	12681	0.427762		Pho4
4429	0	6	8	2943	10056	3710		7187	8026	3714	M1M2XXX	3473	358.781	7113	4316	0.606776		Pho4
4430	0	7	8	2952	17850	3731		7276	7332	3735	M1XXXX	3541	365.806	14898	3601	0.24171		Pho4
4437	0	14	8	2948	18519	3704		7282	5590	3712	W1W2W3W4W5	3570	368.802	15571	1886	0.121123		Pho4
4466	0	43	8	2945	12091	3740		6981	3784	3789	XXXXX	3192	329.752	9146	44	0.00481085		Pho4
4467	0	45	8	2939	14742	3687		6035	14238	3740	M1M2M3M4M5	2295	237.087	11803	10551	0.893925		Pho4
4468	0	46	8	2945	13716	3672		6177	11584	3735	M1M2M3M4X	2442	252.273	10771	7912	0.734565		Pho4
4469	0	47	8	2940	22566	3694		5869	14710	3734	M1M2M3XX	2135	220.558	19626	11016	0.561296		Pho4
4470	0	48	8	2942	10279	3657		6566	8537	3742	M1M2XXX	2824	291.736	7337	4880	0.665122		Pho4
4471	0	1	9	2953	16081	3753		6185	6649	3800	M1XXXX	2385	246.384	13128	2896	0.220597		Pho4
4478	0	8	9	2965	23970	3802		6043	5321	3744	W1W2W3W4W5	2299	237.5	21005	1519	0.0723161		Pho4
4507	0	37	9	2937	13198	3641		5706	3650	3673	XXXXX	2033	210.021	10261	9	0.000877107		Pho4
4508	0	40	9	2975	14184	3798		5537	10033	3995	M1M2M3M4X	1542	159.298	11209	6235	0.556249		Pho4
4509	0	41	9	2941	20183	3695		5060	11517	3728	M1M2M3XX	1332	137.603	17242	7822	0.45366		Pho4
4510	0	42	9	2941	11146	3657		5407	7536	3715	M1M2XXX	1692	174.793	8205	3879	0.472761		Pho4
4511	0	43	9	2948	16653	3707		5498	6589	3718	M1XXXX	1780	183.884	13705	2882	0.210288		Pho4
4517	0	2	10	2950	21484	3739		5926	5369	3763	W1W2W3W4W5	2163	223.45	18534	1630	0.0879465		Pho4
4546	0	31	10	2938	14356	3659		5664	3672	3709	XXXXX	1955	201.963	11418	13	0.00113855		Pho4
4547	0	33	10	2948	13811	3701		5057	10695	3726	M1M2M3M4M5	1331	137.5	10863	6994	0.643837		Pho4
4548	0	34	10	2947	16574	3701		5095	10214	3753	M1M2M3M4X	1342	138.636	13627	6513	0.477948		Pho4
4549	0	35	10	2946	20992	3690		4987	11250	3729	M1M2M3XX	1258	129.959	18046	7560	0.418929		Pho4
4550	0	36	10	2942	10072	3628		5334	6961	3697	M1M2XXX	1637	169.112	7130	3333	0.467461		Pho4
4551	0	37	10	2947	17862	3655		5377	6505	3694	M1XXXX	1683	173.864	14915	2850	0.191083		Pho4
4558	0	44	10	2940	17263	3678		5576	5054	3737	W1W2W3W4W5	1839	189.979	14323	1376	0.0960693		Pho4
4587	0	25	11	2944	14343	3670		4846	3666	3732	XXXXX	1114	115.083	11399	-4	-0.000350908		Pho4
4588	0	27	11	2939	15447	3675		4347	8637	3706	M1M2M3M4M5	641	66.219	12508	4962	0.396706		Pho4
4589	0	28	11	2940	18373	3721		4386	8254	3717	M1M2M3M4X	669	69.1116	15433	4533	0.293721		Pho4
4590	0	29	11	2942	24354	3689		4332	8696	3712	M1M2M3XX	620	64.0496	21412	5007	0.233841		Pho4
4591	0	30	11	2971	8873	3746		4710	5841	3814	M1M2XXX	896	92.562	5902	2095	0.354964		Pho4
4592	0	31	11	2960	15432	3708		4671	5427	3762	M1XXXX	909	93.905	12472	1719	0.137829		Pho4
4599	0	38	11	2950	16193	3689		4727	4453	3717	W1W2W3W4W5	1010	104.339	13243	764	0.0576909		Pho4
4627	0	19	12	2945	16795	3676		4525	3636	3701	XXXXX	824	85.124	13850	-40	-0.00288809		Pho4
4628	0	21	12	2928	18993	3672		4174	7616	3696	M1M2M3M4M5	478	49.3802	16065	3944	0.245503		Pho4
4629	0	22	12	2942	19838	3670		4216	7238	3692	M1M2M3M4X	524	54.1322	16896	3568	0.211174		Pho4
4630	0	23	12	2938	31992	3718		4131	7722	3695	M1M2M3XX	436	45.0413	29054	4004	0.137812		Pho4
4631	0	24	12	2941	14050	3668		4318	6011	3697	M1M2XXX	621	64.1529	11109	2343	0.21091		Pho4
4632	0	25	12	2953	16141	3694		4404	5082	3709	M1XXXX	695	71.7975	13188	1388	0.105247		Pho4
4639	0	32	12	2949	18776	3667		4469	4227	3702	W1W2W3W4W5	767	79.2355	15827	560	0.0353826		Pho4
4668	0	13	13	2952	20866	3717		4298	3693	3750	XXXXX	548	56.6116	17914	-24	-0.00133973		Pho4
4669	0	15	13	2949	20242	3781		4063	6764	3768	M1M2M3M4M5	295	30.4752	17293	2983	0.172498		Pho4
4670	0	16	13	2945	19141	3702		4085	6239	3766	M1M2M3M4X	319	32.9545	16196	2537	0.156644		Pho4
4671	0	17	13	2945	29217	3725		4007	6501	3730	M1M2M3XX	277	28.6157	26272	2776	0.105664		Pho4
4672	0	18	13	2942	13392	3666		4067	5325	3692	M1M2XXX	375	38.7397	10450	1659	0.158756		Pho4
4708	0	7	14	2947	18068	3696		4129	3628	3702	XXXXX	427	44.1116	15121	-68	-0.00449706		Pho4
4709	0	9	14	2942	21254	3711		3926	5685	3718	M1M2M3M4M5	208	21.4876	18312	1974	0.107798		Pho4
4710	0	10	14	2944	17714	3759		3981	5377	3749	M1M2M3M4X	232	23.9669	14770	1618	0.109546		Pho4
4711	0	11	14	2939	35329	3736		3928	5656	3729	M1M2M3XX	199	20.5579	32390	1920	0.0592776		Pho4
4712	0	12	14	2942	16064	3683		3954	4914	3716	M1M2XXX	238	24.5868	13122	1231	0.0938119		Pho4
4713	0	13	14	2951	23874	3711		3982	4440	3705	M1XXXX	277	28.6157	20923	729	0.034842		Pho4
4746	0	1	15	2943	12432	3748		4360	3755	3769	XXXXX	591	61.0537	9489	7	0.000737696		Pho4
4747	0	3	15	2936	18764	3722		4050	5713	3727	M1M2M3M4M5	323	33.3678	15828	1991	0.12579		Pho4
4748	0	4	15	2942	14707	3722		4064	5327	3727	M1M2M3M4X	337	34.814	11765	1605	0.136422		Pho4
4749	0	5	15	2958	31112	3797		4063	5750	3755	M1M2M3XX	308	31.8182	28154	1953	0.0693685		Pho4
4750	0	6	15	2949	14676	3739		4073	4947	3723	M1M2XXX	350	36.157	11727	1208	0.10301		Pho4
4755	0	14	15	2944	22966	3727		4049	4012	3717	W1W2W3W4W5	332	34.2975	20022	285	0.0142343		Pho4
4784	0	43	15	2939	10734	3651		4065	3619	3723	XXXXX	342	35.3306	7795	-32	-0.0041052		Pho4
4785	0	45	15	2947	14098	3803		4049	5579	3850	M1M2M3M4M5	199	20.5579	11151	1776	0.159268		Pho4
4786	0	46	15	2946	11862	3699		3988	5149	3760	M1M2M3M4X	228	23.5537	8916	1450	0.162629		Pho4
4787	0	47	15	2945	21477	3835		3960	5607	3769	M1M2M3XX	191	19.7314	18532	1772	0.0956184		Pho4
4788	0	48	15	2937	9016	3723		4050	4865	3764	M1M2XXX	286	29.5455	6079	1142	0.18786		Pho4
4789	0	1	16	2940	15189	3857		4180	4531	3735	M1XXXX	445	45.9711	12249	674	0.0550249		Pho4
4796	0	8	16	2947	26639	3719		4071	4006	3710	W1W2W3W4W5	361	37.2934	23692	287	0.0121138		Pho4
4825	0	37	16	2941	24122	3683		3987	4519	3739	XXXXX	248	25.6198	21181	836	0.0394693		Pho4
4827	0	40	16	2946	17637	3698		3906	5367	3747	M1M2M3M4X	159	16.4256	14691	1669	0.113607		Pho4
4828	0	41	16	2942	15943	3717		3961	5174	3780	M1M2M3XX	181	18.6983	13001	1457	0.112068		Pho4
4829	0	42	16	2941	23837	3698		3934	5307	3757	M1M2XXX	177	18.2851	20896	1609	0.0770004		Pho4
4830	0	43	16	2946	11091	3693		3993	4765	3761	M1XXXX	232	23.9669	8145	1072	0.131614		Pho4
4836	0	3	1	2948	26281	3759		65535	36985	3962	M1M2M3M4M5	88895.6	9183.43	23333	33226	1.42399		Pho4
4837	0	4	1	2952	22169	3784		65535	26855	4003	M1M2M3M4X	90557.1	9355.07	19217	23071	1.20055		Pho4
4838	0	5	1	2952	20018	3775		65535	22440	3959	M1M2M3XX	92566.3	9562.63	17066	18665	1.0937		Pho4
4839	0	6	1	2954	28425	3793		65535	19756	3964	M1M2XXX	92672.5	9573.61	25471	15963	0.626713		Pho4
4840	0	7	1	2955	20475	3781		65535	10486	3946	M1XXXX	95039.1	9818.09	17520	6705	0.382705		Pho4
4847	0	14	1	2974	33588	3801		65535	19797	3896	W1W2W3W4W5	91508.6	9453.36	30614	15996	0.522506		Pho4
4857	0	24	1	2951	18602	3749		65535	5390	3862	XXXXX	91663.1	9469.33	15651	1641	0.10485		Pho4
4859	0	26	1	2951	20429	3763		65535	10634	3860	S2XXXX	89702.2	9266.76	17478	6871	0.393123		Pho4
4860	0	27	1	2952	23279	3766		65535	5631	3863	XXXXX	90972.5	9397.98	20327	1865	0.0917499		Pho4
4861	0	29	1	2952	23868	3767		65535	34767	3906	M1M2M3M4M5	85906	8874.59	20916	31000	1.48212		Pho4
4862	0	30	1	2950	14938	3757		65535	19735	3876	M1M2M3M4X	87664	9056.2	11988	15978	1.33283		Pho4
4863	0	31	1	2954	24667	3777		65535	25297	3891	M1M2M3XX	87490.2	9038.24	21713	21520	0.991111		Pho4
4864	0	32	1	2950	24594	3756		65535	17709	3878	M1M2XXX	87639.9	9053.71	21644	13953	0.644659		Pho4
4865	0	33	1	2946	19679	3745		65535	10228	3848	M1XXXX	89156.5	9210.38	16733	6483	0.387438		Pho4
4869	0	40	1	2948	34818	3802		65535	19913	3938	W1W2W3W4W5	84708.2	8750.85	31870	16111	0.505522		Pho4
4880	0	4	2	2932	19121	3720		65535	10313	3786	S2XXXX	95493.2	9864.99	16189	6593	0.407252		Pho4
4881	0	5	2	2934	14253	3721		65535	5354	3797	XXXXX	95956.8	9912.89	11319	1633	0.144271		Pho4
4882	0	7	2	2941	24612	3760		65535	35185	3875	M1M2M3M4M5	90653.7	9365.05	21671	31425	1.45009		Pho4
4883	0	8	2	2941	21399	3754		65535	25153	3867	M1M2M3M4X	92952.7	9602.55	18458	21399	1.15933		Pho4
4884	0	9	2	2943	18124	3740		65535	19854	3854	M1M2M3XX	94285.7	9740.26	15181	16114	1.06146		Pho4
4885	0	10	2	2953	25985	3745		65535	17967	3847	M1M2XXX	92233	9528.21	23032	14222	0.617489		Pho4
4886	0	11	2	2946	25144	3745		65535	11400	3831	M1XXXX	94213.3	9732.77	22198	7655	0.344851		Pho4
4893	0	18	2	2943	40715	3766		65535	21261	3914	W1W2W3W4W5	90252.8	9323.64	37772	17495	0.463174		Pho4
4903	0	28	2	2955	31182	3749		65535	41217	3871	M1M2M3M4M5	85369.9	8819.2	28227	37468	1.32738		Pho4
4905	0	30	2	2938	21110	3741		65535	10852	3835	S2XXXX	89195.1	9214.37	18172	7111	0.391316		Pho4
4906	0	31	2	2936	15390	3761		65535	5298	3836	XXXXX	89426.9	9238.32	12454	1537	0.123414		Pho4
4907	0	33	2	2948	32296	3769		65535	41655	3885	M1M2M3M4M5	84234.9	8701.95	29348	37886	1.29092		Pho4
4908	0	34	2	2939	18443	3750		65535	22811	3851	M1M2M3M4X	85857.7	8869.6	15504	19061	1.22942		Pho4
4909	0	35	2	2947	29613	3765		65535	27856	3861	M1M2M3XX	85316.8	8813.72	26666	24091	0.903435		Pho4
4910	0	36	2	2945	32946	3771		65535	20455	3854	M1M2XXX	85171.9	8798.75	30001	16684	0.556115		Pho4
4911	0	37	2	2939	23471	3766		65535	11032	3855	M1XXXX	86997.5	8987.35	20532	7266	0.353887		Pho4
4918	0	44	2	2943	42191	3858		65535	21735	3941	W1W2W3W4W5	82336.8	8505.87	39248	17877	0.455488		Pho4
4928	0	6	3	2950	24261	3718		35651	20031	3831	M1M2M3M4X	31797.7	3284.89	21311	16313	0.765473		Pho4
4930	0	8	3	2936	26206	3731		37072	10302	3809	S2XXXX	33179.1	3427.59	23270	6571	0.282381		Pho4
4931	0	9	3	2943	12898	3718		37766	4259	3807	XXXXX	33778	3489.46	9955	541	0.0543446		Pho4
4932	0	11	3	2943	29838	3734		34489	28417	3832	M1M2M3M4M5	30614.4	3162.65	26895	24683	0.917754		Pho4
4933	0	12	3	2939	31614	3730		34792	22888	3819	M1M2M3M4X	31000.8	3202.57	28675	19158	0.668108		Pho4
4934	0	13	3	2939	23024	3716		35393	18217	3793	M1M2M3XX	31648	3269.42	20085	14501	0.721982		Pho4
4935	0	14	3	2954	27586	3762		35446	14982	3824	M1M2XXX	31609.4	3265.43	24632	11220	0.455505		Pho4
4936	0	15	3	2937	21629	3714		36904	8799	3777	M1XXXX	33101.8	3419.61	18692	5085	0.272042		Pho4
4943	0	22	3	2955	40280	3735		35446	13575	3846	W1W2W3W4W5	31614.2	3265.93	37325	9840	0.26363		Pho4
4951	0	32	3	2951	30526	3757		32901	21450	3800	M1M2M3XX	29102.7	3006.48	27575	17693	0.641632		Pho4
4953	0	34	3	2945	21693	3732		33789	9356	3813	S2XXXX	30102.5	3109.76	18748	5624	0.299979		Pho4
4954	0	35	3	2937	13431	3767		34828	4238	3811	XXXXX	31198.9	3223.02	10494	471	0.0448828		Pho4
4955	0	37	3	2968	31363	3813		31406	29202	3873	M1M2M3M4M5	27489.6	2839.83	28395	25389	0.894136		Pho4
4956	0	38	3	2938	22026	3750		32413	18395	3823	M1M2M3M4X	28639.1	2958.58	19088	14645	0.767236		Pho4
4957	0	39	3	2936	31281	3736		31491	21410	3808	M1M2M3XX	27697.2	2861.29	28345	17674	0.623531		Pho4
4958	0	40	3	2944	25633	3731		32593	14385	3811	M1M2XXX	28856.4	2981.03	22689	10654	0.469567		Pho4
4959	0	41	3	2938	33743	3739		32708	10514	3805	M1XXXX	29001.3	2996	30805	6775	0.219932		Pho4
4966	0	48	3	2939	41548	3826		30937	13450	3806	W1W2W3W4W5	27204.6	2810.39	38609	9624	0.249268		Pho4
4976	0	10	4	2951	26972	3709		31225	14245	3771	M1M2XXX	27513.7	2842.33	24021	10536	0.438616		Pho4
4978	0	12	4	2973	20385	3768		32099	8966	3760	S2XXXX	28402.4	2934.13	17412	5198	0.29853		Pho4
4979	0	13	4	2938	10669	3722		33051	4108	3755	XXXXX	29436	3040.91	7731	386	0.0499289		Pho4
4980	0	15	4	2942	23207	3716		30304	22877	3781	M1M2M3M4M5	26562.2	2744.03	20265	19161	0.945522		Pho4
4981	0	16	4	2943	23735	3727		30505	18107	3796	M1M2M3M4X	26774.8	2765.99	20792	14380	0.691612		Pho4
4982	0	17	4	2938	26677	3726		30275	18695	3836	M1M2M3XX	26456	2733.06	23739	14969	0.630566		Pho4
4983	0	18	4	2946	22919	3709		31301	13108	3823	M1M2XXX	27518.5	2842.82	19973	9399	0.470585		Pho4
4984	0	19	4	2942	19228	3722		31654	8181	3822	M1XXXX	27924.2	2884.74	16286	4459	0.273793		Pho4
4991	0	26	4	2938	40387	3731		30298	12294	3768	W1W2W3W4W5	26581.6	2746.03	37449	8563	0.228658		Pho4
5001	0	36	4	2946	24549	3721		29986	9006	3786	M1XXXX	26267.6	2713.6	21603	5285	0.244642		Pho4
5003	0	38	4	2936	24224	3776		29695	9740	3819	S2XXXX	25948.9	2680.67	21288	5964	0.280158		Pho4
5004	0	39	4	2934	10788	3714		29782	4089	3781	XXXXX	26151.7	2701.62	7854	375	0.0477464		Pho4
5005	0	41	4	2936	35288	3742		26265	28400	3834	M1M2M3M4M5	22408.6	2314.94	32352	24658	0.762179		Pho4
5006	0	42	4	2932	21127	3718		27871	16815	3794	M1M2M3M4X	24190.8	2499.05	18195	13097	0.719813		Pho4
5007	0	43	4	2937	30869	3734		26942	20224	3823	M1M2M3XX	23157.2	2392.28	27932	16490	0.590362		Pho4
5008	0	44	4	2945	35660	3742		27486	16257	3797	M1M2XXX	23722.3	2450.65	32715	12515	0.382546		Pho4
5009	0	45	4	2945	32821	3737		27784	10088	3794	M1XXXX	24113.5	2491.07	29876	6351	0.212579		Pho4
5016	0	4	5	2948	31226	3728		13586	7391	3757	W1W2W3W4W5	9599.99	991.734	28278	3663	0.129535		Pho4
5028	0	16	5	2932	21323	3697		13381	8141	3756	S2XXXX	9406.8	971.776	18391	4444	0.24164		Pho4
5029	0	17	5	2936	12938	3691		13988	3826	3793	XXXXX	10058.8	1039.13	10002	135	0.0134973		Pho4
5030	0	19	5	2940	23283	3702		12403	15696	3820	M1M2M3M4M5	8339.41	861.509	20343	11994	0.589589		Pho4
5031	0	20	5	2934	25964	3707		12727	13447	3804	M1M2M3M4X	8648.52	893.442	23030	9740	0.422927		Pho4
5032	0	21	5	2945	29149	3740		12454	14252	3822	M1M2M3XX	8358.73	863.505	26204	10512	0.40116		Pho4
5033	0	22	5	2951	30201	3731		12714	11294	3792	M1M2XXX	8672.67	895.937	27250	7563	0.277541		Pho4
5034	0	23	5	2943	16760	3697		13518	6464	3759	M1XXXX	9571.01	988.741	13817	2767	0.200261		Pho4
5041	0	30	5	2939	34117	3696		12947	7532	3749	W1W2W3W4W5	9010.75	930.863	31178	3836	0.123035		Pho4
5053	0	42	5	2932	22491	3699		12361	8320	3761	S2XXXX	8411.86	868.993	19559	4621	0.23626		Pho4
5054	0	43	5	2933	13422	3702		12680	3806	3770	XXXXX	8788.58	907.911	10489	104	0.00991515		Pho4
5055	0	45	5	2937	31416	3719		10723	17591	3779	M1M2M3M4M5	6716.6	693.863	28479	13872	0.487096		Pho4
5056	0	46	5	2933	21028	3737		11507	11921	3799	M1M2M3M4X	7508.68	775.691	18095	8184	0.45228		Pho4
5057	0	47	5	2932	30928	3748		10907	14327	3802	M1M2M3XX	6900.13	712.823	27996	10579	0.377875		Pho4
5058	0	48	5	2943	35576	3739		11154	12050	3800	M1M2XXX	7127.13	736.274	32633	8311	0.254681		Pho4
5059	0	1	6	2929	12950	3726		10393	5739	3796	M1XXXX	6436.47	664.924	10021	2013	0.200878		Pho4
5066	0	8	6	2934	31184	3696		10407	6274	3763	W1W2W3W4W5	6465.45	667.918	28250	2578	0.0912566		Pho4
5078	0	20	6	2934	19818	3680		10087	7754	3753	S2XXXX	6185.32	638.979	16884	4074	0.241294		Pho4
5079	0	23	6	2943	35337	3699		8966	15086	3780	M1M2M3M4M5	5021.34	518.733	32394	11387	0.351516		Pho4
5080	0	24	6	2933	34008	3694		9204	12599	3770	M1M2M3M4X	5277.32	545.177	31075	8905	0.286565		Pho4
5081	0	25	6	2939	26800	3695		9422	11724	3768	M1M2M3XX	5485	566.632	23861	8029	0.336491		Pho4
5082	0	26	6	2934	28201	3692		9569	9842	3749	M1M2XXX	5683.02	587.089	25267	6150	0.2434		Pho4
5083	0	27	6	2936	16916	3688		10107	6261	3753	M1XXXX	6209.47	641.474	13980	2573	0.184049		Pho4
5090	0	34	6	2938	26796	3699		9890	5963	3789	W1W2W3W4W5	5958.32	615.529	23858	2264	0.0948948		Pho4
5100	0	47	6	2937	14844	3734		9531	3789	3789	XXXXX	5649.21	583.596	11907	55	0.00461913		Pho4
5101	0	1	7	2940	23084	3746		8130	11523	3820	M1M2M3M4M5	4195.44	433.413	20144	7777	0.38607		Pho4
5102	0	2	7	2928	22144	3707		8311	9973	3763	M1M2M3M4X	4441.76	458.86	19216	6266	0.326082		Pho4
5103	0	3	7	2936	28808	3760		8214	11063	3809	M1M2M3XX	4306.53	444.889	25872	7303	0.282274		Pho4
5104	0	4	7	2935	22944	3740		8581	8553	3797	M1M2XXX	4673.59	482.809	20009	4813	0.240542		Pho4
5105	0	5	7	2942	13358	3670		8877	5435	3747	M1XXXX	5059.98	522.725	10416	1765	0.169451		Pho4
5112	0	12	7	2933	34516	3681		8936	5928	3734	W1W2W3W4W5	5113.1	528.213	31583	2247	0.0711459		Pho4
5124	0	24	7	2928	22230	3692		8419	7930	3744	S2XXXX	4610.8	476.323	19302	4238	0.219563		Pho4
5125	0	25	7	2932	22094	3684		9048	3732	3737	XXXXX	5219.36	539.19	19162	48	0.00250496		Pho4
5127	0	27	7	2942	34211	3708		7709	13308	3762	M1M2M3M4M5	3838.04	396.491	31269	9600	0.307013		Pho4
5128	0	28	7	2927	19538	3673		8235	9417	3731	M1M2M3M4X	4403.12	454.868	16611	5744	0.345795		Pho4
5129	0	29	7	2932	28316	3683		7942	10994	3735	M1M2M3XX	4132.65	426.927	25384	7311	0.288016		Pho4
5130	0	30	7	2943	31090	3688		8038	9342	3740	M1M2XXX	4219.59	435.908	28147	5654	0.200874		Pho4
5137	0	38	7	2936	32614	3716		8403	5826	3762	W1W2W3W4W5	4581.83	473.329	29678	2110	0.0710964		Pho4
5146	0	2	8	2926	19193	3718		7469	7522	3735	S2XXXX	3683.48	380.525	16267	3804	0.233848		Pho4
5147	0	3	8	2930	14561	3699		8029	3675	3718	XXXXX	4263.06	440.399	11631	-24	-0.00206345		Pho4
5148	0	5	8	2942	25733	3698		7119	10720	3740	M1M2M3M4M5	3345.4	345.599	22791	7022	0.308104		Pho4
5149	0	6	8	2933	25855	3691		7273	9468	3733	M1M2M3M4X	3514.44	363.062	22922	5777	0.252029		Pho4
5150	0	7	8	2937	16547	3679		7447	8098	3737	M1M2M3XX	3678.65	380.026	13610	4419	0.324688		Pho4
5151	0	8	8	2932	25065	3682		7466	7956	3734	M1M2XXX	3717.29	384.018	22133	4274	0.193105		Pho4
5152	0	9	8	2934	25326	3685		7730	6044	3738	M1XXXX	3953.95	408.466	22392	2359	0.10535		Pho4
5159	0	16	8	2940	31052	3730		7817	5342	3747	W1W2W3W4W5	4060.21	419.443	28112	1612	0.0573421		Pho4
5169	0	26	8	2951	39276	3720		7568	5628	3731	W1W2W3W4W5	3818.72	394.496	36325	1908	0.0525258		Pho4
5171	0	28	8	2931	23024	3695		7206	8035	3731	S2XXXX	3446.82	356.077	20093	4340	0.215996		Pho4
5172	0	29	8	2932	15180	3681		7773	3695	3720	XXXXX	4050.55	418.445	12248	14	0.00114304		Pho4
5173	0	31	8	2941	29094	3688		6772	11080	3737	M1M2M3M4M5	3012.14	311.172	26153	7392	0.282644		Pho4
5174	0	32	8	2931	16272	3678		7193	7968	3722	M1M2M3M4X	3451.65	356.576	13341	4290	0.321565		Pho4
5175	0	33	8	2948	31331	3796		6844	10361	3775	M1M2M3XX	3050.78	315.163	28383	6565	0.2313		Pho4
5176	0	34	8	2940	31239	3720		6985	8686	3749	M1M2XXX	3210.16	331.628	28299	4966	0.175483		Pho4
5177	0	35	8	2937	25247	3701		7302	6169	3710	M1XXXX	3567.57	368.55	22310	2468	0.110623		Pho4
5183	0	42	8	2936	37170	3782		7257	5550	3749	W1W2W3W4W5	3504.78	362.064	34234	1768	0.0516446		Pho4
5192	0	6	9	2937	19279	3683		6848	7157	3805	S2XXXX	3055.61	315.662	16342	3474	0.212581		Pho4
5193	0	7	9	2928	11536	3665		7331	3671	3745	XXXXX	3606.21	372.542	8608	6	0.000697026		Pho4
5194	0	9	9	2933	28047	3675		6485	9920	3731	M1M2M3M4M5	2756.16	284.727	25114	6245	0.248666		Pho4
5195	0	10	9	2931	27660	3681		6602	8749	3728	M1M2M3M4X	2862.42	295.704	24729	5068	0.204942		Pho4
5196	0	11	9	2934	21889	3665		6696	8270	3721	M1M2M3XX	2983.16	308.178	18955	4605	0.242944		Pho4
5197	0	12	9	2944	29524	3680		6692	7682	3721	M1M2XXX	2987.99	308.677	26580	4002	0.150564		Pho4
5198	0	13	9	2934	23294	3682		6985	5593	3722	M1XXXX	3282.61	339.113	20360	1911	0.0938605		Pho4
5205	0	20	9	2944	40504	3697		6907	5238	3716	W1W2W3W4W5	3210.16	331.628	37560	1541	0.0410277		Pho4
5217	0	32	9	2932	24321	3682		6350	7742	3723	S2XXXX	2630.59	271.755	21389	4060	0.189817		Pho4
5218	0	33	9	2934	15385	3685		6969	3684	3725	XXXXX	3268.12	337.616	12451	-1	-8.03148e-05		Pho4
5219	0	35	9	2946	28267	3714		6250	9727	3824	M1M2M3M4M5	2432.56	251.298	25321	6013	0.237471		Pho4
5220	0	36	9	2941	21983	3690		6274	8040	3718	M1M2M3M4X	2572.63	265.767	19042	4350	0.228442		Pho4
5221	0	37	9	2946	32739	3696		6183	9053	3713	M1M2M3XX	2476.03	255.789	29793	5357	0.179807		Pho4
5222	0	38	9	2944	29768	3701		6348	7649	3735	M1M2XXX	2616.1	270.258	26824	3948	0.147182		Pho4
5223	0	39	9	2942	26832	3691		6559	5794	3737	M1XXXX	2838.27	293.209	23890	2103	0.0880285		Pho4
5230	0	46	9	2931	39732	3716		6428	5242	3726	W1W2W3W4W5	2732.01	282.233	36801	1526	0.0414663		Pho4
5242	0	10	10	2932	16805	3651		6937	6789	3750	S2XXXX	3200.5	330.63	13873	3138	0.226195		Pho4
5243	0	13	10	2941	26567	3667		6541	9793	3734	M1M2M3M4M5	2833.44	292.711	23626	6126	0.259291		Pho4
5244	0	14	10	2936	24464	3722		6789	8548	3798	M1M2M3M4X	2987.99	308.677	21528	4826	0.224173		Pho4
5245	0	15	10	2941	25119	3724		6783	8736	3788	M1M2M3XX	2997.65	309.675	22178	5012	0.22599		Pho4
5246	0	16	10	2946	31022	3682		6801	7853	3748	M1M2XXX	3065.27	316.66	28076	4171	0.148561		Pho4
5247	0	17	10	2933	21772	3660		7096	5565	3736	M1XXXX	3379.21	349.091	18839	1905	0.10112		Pho4
5254	0	24	10	2948	43813	3687		6908	5367	3741	W1W2W3W4W5	3186.01	329.134	40865	1680	0.041111		Pho4
5266	0	36	10	2933	22923	3690		6442	7596	3765	S2XXXX	2678.88	276.744	19990	3906	0.195398		Pho4
5267	0	40	10	2946	16548	3746		6476	7532	3731	M1M2M3M4X	2756.16	284.727	13602	3786	0.278341		Pho4
5268	0	42	10	2969	31619	3801		6561	7889	3980	M1M2XXX	2548.48	263.273	28650	4088	0.142688		Pho4
5269	0	43	10	2948	30400	3704		6544	6035	3741	M1XXXX	2818.95	291.214	27452	2331	0.0849118		Pho4
5275	0	2	11	2944	27288	3756		5705	4420	3798	W1W2W3W4W5	1973.73	203.898	24344	664	0.0272757		Pho4
5287	0	14	11	2933	22437	3679		5192	6725	3748	S2XXXX	1485.92	153.505	19504	3046	0.156173		Pho4
5288	0	17	11	2943	24498	3655		5171	7078	3710	M1M2M3M4M5	1529.39	157.995	21555	3423	0.158803		Pho4
5289	0	18	11	2929	29866	3671		5218	6752	3735	M1M2M3M4X	1519.73	156.997	26937	3081	0.114378		Pho4
5290	0	19	11	2936	22655	3653		5220	6508	3708	M1M2M3XX	1572.86	162.486	19719	2855	0.144784		Pho4
5291	0	20	11	2944	23891	3655		5287	5877	3711	M1M2XXX	1635.65	168.972	20947	2222	0.106077		Pho4
5292	0	21	11	2939	19163	3651		5448	4712	3708	M1XXXX	1819.18	187.932	16224	1061	0.0653969		Pho4
5299	0	28	11	2944	35101	3693		5403	4457	3706	W1W2W3W4W5	1766.05	182.443	32157	764	0.0237584		Pho4
5310	0	40	11	2936	25183	3664		4956	6836	3709	S2XXXX	1283.07	132.549	22247	3172	0.142581		Pho4
5311	0	41	11	2934	13546	3658		5365	3639	3705	XXXXX	1722.58	177.953	10612	-19	-0.00179043		Pho4
5312	0	43	11	2932	29558	3675		4938	7059	3720	M1M2M3M4M5	1244.43	128.557	26626	3384	0.127094		Pho4
5313	0	44	11	2942	20239	3684		5019	6247	3729	M1M2M3M4X	1341.03	138.536	17297	2563	0.148176		Pho4
5314	0	45	11	2945	32507	3693		4942	6676	3722	M1M2M3XX	1273.41	131.551	29562	2983	0.100907		Pho4
5315	0	46	11	2956	27271	3689		5013	5929	3736	M1M2XXX	1326.54	137.039	24315	2240	0.0921242		Pho4
5316	0	47	11	2964	27362	3858		5199	5151	3798	M1XXXX	1437.63	148.515	24398	1293	0.0529961		Pho4
5320	0	6	12	2955	34441	3668		5366	4350	3753	W1W2W3W4W5	1688.78	174.46	31486	682	0.0216604		Pho4
5330	0	18	12	2938	21976	3650		4931	6451	3704	S2XXXX	1268.58	131.052	19038	2801	0.147127		Pho4
5331	0	19	12	2932	12632	3636		5309	3611	3691	XXXXX	1693.61	174.959	9700	-25	-0.00257732		Pho4
5332	0	21	12	2946	27955	3660		4920	6669	3708	M1M2M3M4M5	1249.26	129.056	25009	3009	0.120317		Pho4
5333	0	22	12	2939	31647	3667		4950	6335	3706	M1M2M3M4X	1292.73	133.547	28708	2668	0.0929358		Pho4
5334	0	23	12	2940	22903	3657		5000	6163	3710	M1M2M3XX	1341.03	138.536	19963	2506	0.125532		Pho4
5335	0	24	12	2944	27513	3658		5023	5695	3707	M1M2XXX	1370.01	141.53	24569	2037	0.0829094		Pho4
5336	0	25	12	2937	18514	3660		5146	4550	3704	M1XXXX	1510.07	155.999	15577	890	0.0571355		Pho4
5343	0	32	12	2943	26771	3664		5127	4214	3712	W1W2W3W4W5	1466.6	151.509	23828	550	0.0230821		Pho4
5354	0	44	12	2936	24543	3677		4720	6415	3718	S2XXXX	1022.26	105.606	21607	2738	0.126718		Pho4
5355	0	45	12	2935	14207	3662		5046	3640	3702	XXXXX	1418.31	146.519	11272	-22	-0.00195174		Pho4
5356	0	47	12	2944	30605	3696		4703	6385	3731	M1M2M3M4M5	1012.6	104.608	27661	2689	0.0972127		Pho4
5357	0	48	12	2940	16531	3712		4813	5651	3748	M1M2M3M4X	1104.37	114.088	13591	1939	0.142668		Pho4
5358	0	2	13	2978	23797	3784		4990	5343	3818	M1M2XXX	1205.8	124.566	20819	1559	0.0748835		Pho4
5365	0	10	13	2955	24434	3679		4937	4090	3727	W1W2W3W4W5	1278.24	132.05	21479	411	0.019135		Pho4
5377	0	22	13	2949	25892	3677		4588	5984	3720	S2XXXX	911.178	94.1299	22943	2307	0.100554		Pho4
5378	0	23	13	2964	15050	3675		4913	3641	3717	XXXXX	1258.92	130.054	12086	-34	-0.00281317		Pho4
5379	0	25	13	2961	32747	3695		4618	6009	3722	M1M2M3M4M5	930.497	96.1257	29786	2314	0.0776875		Pho4
5380	0	26	13	2950	20560	3677		4665	5552	3724	M1M2M3M4X	973.965	100.616	17610	1875	0.106474		Pho4
5381	0	27	13	2948	29538	3678		4609	5715	3718	M1M2M3XX	930.497	96.1257	26590	2037	0.0766077		Pho4
5382	0	28	13	2955	26885	3665		4634	5249	3708	M1M2XXX	959.476	99.1194	23930	1584	0.0661931		Pho4
5383	0	29	13	2945	14429	3656		4763	4306	3704	M1XXXX	1109.2	114.587	11484	650	0.0566005		Pho4
5390	0	36	13	2951	29528	3679		4718	4130	3695	W1W2W3W4W5	1075.39	111.094	26577	451	0.0169696		Pho4
5401	0	48	13	2959	22719	3711		4466	5636	3741	S2XXXX	727.645	75.17	19760	1925	0.097419		Pho4
5402	0	3	14	3016	24594	3745		4596	5517	3747	M1M2M3M4M5	911.178	94.1299	21578	1772	0.0821207		Pho4
5403	0	4	14	2994	27992	3708		4563	5323	3724	M1M2M3M4X	891.858	92.1341	24998	1615	0.0646052		Pho4
5404	0	5	14	2994	17929	3675		4598	5142	3726	M1M2M3XX	940.156	97.1236	14935	1467	0.0982256		Pho4
5405	0	6	14	2991	24078	3674		4628	4977	3748	M1M2XXX	944.986	97.6225	21087	1303	0.0617916		Pho4
5406	0	7	14	2987	24679	3665		4668	4385	3712	M1XXXX	1022.26	105.606	21692	720	0.033192		Pho4
5413	0	14	14	2975	35838	3677		4652	4118	3700	W1W2W3W4W5	1022.26	105.606	32863	441	0.0134193		Pho4
5423	0	26	14	2952	20829	3660		4413	5544	3718	S2XXXX	732.475	75.6689	17877	1884	0.105387		Pho4
5424	0	29	14	2967	25674	3673		4449	5517	3729	M1M2M3M4M5	771.113	79.6605	22707	1844	0.0812084		Pho4
5425	0	30	14	2954	17485	3662		4467	5113	3724	M1M2M3M4X	785.603	81.1573	14531	1451	0.0998555		Pho4
5426	0	31	14	2958	26098	3675		4431	5293	3710	M1M2M3XX	775.943	80.1594	23140	1618	0.0699222		Pho4
5427	0	33	14	2960	25258	3750		4691	4493	3881	M1XXXX	858.05	88.6415	22298	743	0.0333214		Pho4
5434	0	40	14	2955	34454	3751		4559	4155	3754	W1W2W3W4W5	858.05	88.6415	31499	404	0.0128258		Pho4
5440	0	4	15	3025	19795	3712		4220	4770	3722	S2XXXX	534.453	55.2121	16770	1058	0.0630888		Pho4
5441	0	7	15	3013	31524	3674		4224	4815	3713	M1M2M3M4M5	544.113	56.21	28511	1141	0.0400196		Pho4
5442	0	8	15	3005	26180	3663		4216	4669	3703	M1M2M3M4X	548.943	56.7089	23175	1006	0.0434088		Pho4
5443	0	9	15	2999	19078	3660		4230	4611	3708	M1M2M3XX	563.432	58.2058	16079	951	0.0591455		Pho4
5444	0	10	15	3013	31327	3677		4227	4527	3718	M1M2XXX	548.943	56.7089	28314	850	0.0300205		Pho4
5445	0	11	15	2994	26103	3649		4244	4095	3695	M1XXXX	592.411	61.1995	23109	446	0.0192998		Pho4
5452	0	18	15	2975	33152	3661		4270	3907	3705	W1W2W3W4W5	611.73	63.1952	30177	246	0.0081519		Pho4
5464	0	30	15	2957	25391	3701		4203	4850	3782	S2XXXX	452.347	46.73	22434	1149	0.0512169		Pho4
5465	0	31	15	2946	12946	3643		4306	3657	3733	XXXXX	611.73	63.1952	10000	14	0.0014		Pho4
5466	0	33	15	2954	33956	3694		4161	4769	3733	M1M2M3M4M5	462.006	47.7279	31002	1075	0.0346752		Pho4
5467	0	34	15	2957	16064	3700		4159	4585	3706	M1M2M3M4X	476.496	49.2248	13107	885	0.0675212		Pho4
5468	0	35	15	2953	29484	3666		4133	4636	3719	M1M2M3XX	437.857	45.2332	26531	970	0.036561		Pho4
5469	0	36	15	2957	30296	3670		4174	4485	3729	M1M2XXX	457.176	47.229	27339	815	0.0298109		Pho4
5470	0	37	15	2951	29379	3672		4176	4160	3699	M1XXXX	515.134	53.2163	26428	488	0.0184653		Pho4
5477	0	44	15	2959	37894	3693		4144	3912	3694	W1W2W3W4W5	481.325	49.7237	34935	219	0.00626878		Pho4
5484	0	6	16	3029	31640	3675		4215	4643	3656	M1M2M3M4M5	587.581	60.7005	28611	968	0.0338331		Pho4
5486	0	11	16	2997	31024	3669		4231	4787	3722	M1M2M3M4M5	534.453	55.2121	28027	1118	0.0398901		Pho4
5487	0	12	16	2989	24617	3659		4243	4617	3717	M1M2M3M4X	558.602	57.7068	21628	958	0.0442944		Pho4
5488	0	13	16	2990	23019	3652		4251	4602	3732	M1M2M3XX	544.113	56.21	20029	950	0.0474312		Pho4
5489	0	14	16	2989	29494	3659		4238	4474	3712	M1M2XXX	544.113	56.21	26505	815	0.0307489		Pho4
5490	0	15	16	2984	18780	3647		4293	4032	3703	M1XXXX	635.879	65.69	15796	385	0.0243733		Pho4
5497	0	22	16	2974	40399	3667		4273	3940	3715	W1W2W3W4W5	573.092	59.2037	37425	273	0.00729459		Pho4
5507	0	32	16	2973	15885	3700		4191	4521	3721	M1M2M3M4X	495.815	51.2205	12912	821	0.0635843		Pho4
5509	0	34	16	2956	18502	3677		4147	4715	3722	S2XXXX	437.857	45.2332	15546	1038	0.0667696		Pho4
5510	0	35	16	2951	28643	3680		4168	4604	3731	M1M2M3XX	471.666	48.7258	25692	924	0.0359645		Pho4
5511	0	36	16	2951	20121	3661		4172	4367	3723	M1M2XXX	471.666	48.7258	17170	706	0.0411182		Pho4
5512	0	37	16	2957	27975	3674		4168	4119	3699	M1XXXX	486.155	50.2226	25018	445	0.0177872		Pho4
5519	0	44	16	2957	45403	3693		4180	3966	3720	W1W2W3W4W5	495.815	51.2205	42446	273	0.0064317		Pho4
5523	0	1	1	2990	15192	3812		65535	5387	3894	XXXXX	112126	11583.3	12202	1575	0.129077		Pho4
5524	0	3	1	2994	16464	3892		65535	34780	3926	M1M2M3M4M5	110290	11393.6	13470	30888	2.2931		Pho4
5525	0	4	1	2988	9190	3836		65535	18056	3838	M1M2M3M4X	114897	11869.5	6202	14220	2.29281		Pho4
5526	0	5	1	2992	8372	3815		65535	15232	3844	M1M2M3XX	116410	12025.8	5380	11417	2.12212		Pho4
5527	0	6	1	2991	9153	3815		65535	11599	3830	M1M2XXX	118000	12190.1	6162	7784	1.26323		Pho4
5528	0	7	1	2993	12405	3816		65535	9689	3821	M1XXXX	120637	12462.5	9412	5873	0.623991		Pho4
5535	0	14	1	2987	24339	3817		65535	22171	3879	W1W2W3W4W5	123720	12781	21352	18354	0.859592		Pho4
5544	0	24	1	2989	22152	3817		65535	5958	3831	XXXXX	123961	12805.9	19163	2141	0.111726		Pho4
5546	0	26	1	2987	10708	3790		65535	9156	3821	S2XXXX	123494	12757.7	7721	5366	0.694988		Pho4
5547	0	27	1	2984	12725	3801		65535	5304	3827	XXXXX	123079	12714.7	9741	1503	0.154296		Pho4
5549	0	29	1	2985	16218	3798		65535	32371	3863	M1M2M3M4M5	115476	11929.4	13233	28573	2.15922		Pho4
5550	0	30	1	2988	14892	3870		65535	23468	3888	M1M2M3M4X	117774	12166.8	11904	19598	1.64634		Pho4
5551	0	31	1	2984	13254	3809		65535	19772	3864	M1M2M3XX	117231	12110.6	10270	15963	1.55433		Pho4
5552	0	32	1	2986	5896	3813		65535	7905	3887	M1M2XXX	117851	12174.7	2910	4092	1.40619		Pho4
5553	0	33	1	2984	16204	3811		65535	11388	3839	M1XXXX	117292	12117	13220	7577	0.573147		Pho4
5560	0	40	1	2981	28433	3802		65535	24978	3860	W1W2W3W4W5	108546	11213.4	25452	21176	0.831997		Pho4
5569	0	5	2	2986	18185	3801		65535	5625	3776	XXXXX	113989	11775.7	15199	1824	0.120008		Pho4
5571	0	7	2	2985	21614	3784		65535	39856	3821	M1M2M3M4M5	109623	11324.7	18629	36072	1.93634		Pho4
5572	0	8	2	2992	11259	3778		65535	17867	3801	M1M2M3M4X	114255	11803.2	8267	14089	1.70425		Pho4
5573	0	10	2	2989	8070	3770		65535	9980	3775	M1M2XXX	115861	11969.1	5081	6210	1.2222		Pho4
5580	0	18	2	2982	28422	3799		65535	24386	3837	W1W2W3W4W5	114491	11827.6	25440	20587	0.809237		Pho4
5590	0	28	2	2981	20336	3771		65535	38063	3826	M1M2M3M4M5	106155	10966.5	17355	34292	1.97591		Pho4
5592	0	30	2	2981	11655	3770		65535	9494	3805	S2XXXX	108972	11257.4	8674	5724	0.659903		Pho4
5593	0	31	2	2984	13784	3791		65535	5299	3813	XXXXX	111567	11525.5	10800	1508	0.13963		Pho4
5595	0	33	2	2977	23282	3792		65535	42695	3856	M1M2M3M4M5	103406	10682.4	20305	38903	1.91593		Pho4
5596	0	34	2	2988	14519	3775		65535	22420	3820	M1M2M3M4X	103965	10740.2	11531	18645	1.61695		Pho4
5597	0	35	2	2984	9967	3791		65535	14216	3812	M1M2M3XX	106961	11049.7	6983	10425	1.49291		Pho4
5598	0	36	2	2982	9236	3769		65535	11512	3799	M1M2XXX	105011	10848.3	6254	7743	1.23809		Pho4
5599	0	37	2	2987	11189	3776		65535	9183	3819	M1XXXX	106786	11031.6	8202	5407	0.659229		Pho4
5606	0	44	2	2981	30379	3794		65535	25590	3846	W1W2W3W4W5	100333	10365	27398	21796	0.795533		Pho4
5615	0	6	3	2998	8410	3775		28577	10903	3767	M1M2M3M4X	24673.6	2548.93	5412	7128	1.31707		Pho4
5617	0	8	3	2993	12069	3775		29401	8654	3761	S2XXXX	25520.1	2636.37	9076	4879	0.537572		Pho4
5618	0	9	3	2998	19233	3843		30098	4309	3814	XXXXX	26135.6	2699.96	16235	466	0.0287034		Pho4
5619	0	11	3	2988	22195	3786		26503	28874	3786	M1M2M3M4M5	22678.1	2342.78	19207	25088	1.30619		Pho4
5620	0	12	3	2992	16280	3781		27926	18698	3789	M1M2M3M4X	24099.1	2489.58	13288	14917	1.12259		Pho4
5621	0	13	3	2991	15470	3770		28283	17922	3780	M1M2M3XX	24478.7	2528.79	12479	14152	1.13407		Pho4
5622	0	14	3	2992	13138	3785		28747	12606	3823	M1M2XXX	24807	2562.71	10146	8821	0.869407		Pho4
5623	0	15	3	2992	9216	3768		29527	7116	3799	M1XXXX	25622.6	2646.97	6224	3348	0.537918		Pho4
5630	0	22	3	3002	25717	3802		28227	13076	3808	W1W2W3W4W5	24324.8	2512.89	22715	9274	0.408276		Pho4
5640	0	32	3	2997	14604	3791		26764	17076	3827	M1M2M3XX	22939.8	2369.81	11607	13285	1.14457		Pho4
5642	0	34	3	2986	6693	3729		27856	6091	3770	S2XXXX	24083.7	2487.99	3707	2362	0.637173		Pho4
5643	0	35	3	2982	15056	3737		27933	4115	3758	XXXXX	24145.3	2494.35	12074	378	0.0313069		Pho4
5644	0	37	3	2992	24261	3761		24025	30465	3787	M1M2M3M4M5	20287.7	2095.83	21269	26704	1.25554		Pho4
5645	0	38	3	2991	18156	3741		25184	19860	3773	M1M2M3M4X	21498.3	2220.9	15165	16119	1.06291		Pho4
5646	0	39	3	2984	17588	3738		25280	18475	3766	M1M2M3XX	21544.5	2225.67	14604	14737	1.00911		Pho4
5647	0	40	3	2990	12087	3732		26242	11318	3759	M1M2XXX	22498.6	2324.24	9097	7586	0.833901		Pho4
5648	0	41	3	2992	8292	3714		26803	6617	3751	M1XXXX	23098.8	2386.24	5300	2903	0.547736		Pho4
5655	0	48	3	2992	31630	3751		25043	14251	3783	W1W2W3W4W5	21277.7	2198.11	28638	10500	0.366646		Pho4
5665	0	10	4	2994	7118	3710		29151	7896	3760	M1M2XXX	25612.4	2645.91	4124	4186	1.01503		Pho4
5667	0	12	4	2990	10992	3741		28839	8262	3799	S2XXXX	25191.7	2602.45	8002	4521	0.564984		Pho4
5668	0	13	4	2988	18447	3733		29586	4201	3763	XXXXX	25976.6	2683.53	15459	468	0.0302736		Pho4
5669	0	15	4	2996	26146	3743		25059	31376	3826	M1M2M3M4M5	21416.2	2212.42	23150	27633	1.19365		Pho4
5670	0	16	4	2994	15877	3723		27262	18288	3826	M1M2M3M4X	23575.9	2435.52	12883	14565	1.13056		Pho4
5671	0	17	4	2988	15676	3722		27006	18056	3823	M1M2M3XX	23350.1	2412.21	12688	14334	1.12973		Pho4
5672	0	18	4	2987	15003	3712		27580	13566	3801	M1M2XXX	23970.9	2476.33	12016	9854	0.820073		Pho4
5673	0	19	4	2993	9537	3706		28704	7210	3789	M1XXXX	25073.8	2590.26	6544	3504	0.535452		Pho4
5680	0	26	4	2992	26480	3722		26950	12920	3771	W1W2W3W4W5	23298.8	2406.91	23488	9198	0.391604		Pho4
5690	0	36	4	2996	11967	3706		26414	8065	3736	M1XXXX	22791	2354.44	8971	4359	0.485899		Pho4
5692	0	38	4	2998	6585	3818		26748	6080	3836	S2XXXX	23006.5	2376.7	3587	2262	0.630611		Pho4
5693	0	39	4	2982	15291	3764		26715	4176	3805	XXXXX	22991.1	2375.11	12309	412	0.0334714		Pho4
5694	0	41	4	2996	25668	3743		22614	31243	3796	M1M2M3M4M5	18907.7	1953.28	22672	27500	1.21295		Pho4
5695	0	42	4	2990	16814	3728		24295	18803	3766	M1M2M3M4X	20610.8	2129.22	13824	15075	1.09049		Pho4
5696	0	43	4	2988	17425	3723		24226	18876	3760	M1M2M3XX	20477.5	2115.44	14437	15153	1.04959		Pho4
5697	0	44	4	2987	10138	3717		25544	9480	3742	M1M2XXX	21806.1	2252.69	7151	5763	0.805901		Pho4
5698	0	45	4	2995	8652	3716		25366	6691	3750	M1XXXX	21636.8	2235.21	5657	2975	0.525897		Pho4
5705	0	4	5	2990	21706	3794		12002	8231	3823	W1W2W3W4W5	7940.23	820.272	18716	4437	0.23707		Pho4
5715	0	16	5	2981	10184	3700		12208	7458	3782	S2XXXX	8222.37	849.418	7203	3758	0.521727		Pho4
5716	0	17	5	2978	18516	3709		12580	3863	3786	XXXXX	8571.19	885.454	15538	154	0.00991119		Pho4
5717	0	19	5	2982	20809	3706		10217	20068	3787	M1M2M3M4M5	6293.56	650.161	17827	16362	0.917821		Pho4
5718	0	20	5	2981	13984	3720		11203	13126	3782	M1M2M3M4X	7252.84	749.26	11003	9406	0.854858		Pho4
5719	0	21	5	2980	16486	3709		10928	14735	3780	M1M2M3XX	6986.09	721.703	13506	11026	0.816378		Pho4
5720	0	22	5	2977	14478	3694		11461	10981	3755	M1M2XXX	7504.2	775.227	11501	7287	0.633597		Pho4
5721	0	23	5	2981	7929	3686		12020	5939	3773	M1XXXX	8042.82	830.87	4948	2253	0.455335		Pho4
5728	0	30	5	2987	22702	3747		11611	8321	3844	W1W2W3W4W5	7565.75	781.586	19715	4574	0.232006		Pho4
5740	0	42	5	2975	6173	3678		11294	5445	3745	S2XXXX	7375.95	761.978	3198	1767	0.552533		Pho4
5741	0	43	5	2969	18071	3700		11360	3820	3744	XXXXX	7442.64	768.868	15102	120	0.00794597		Pho4
5742	0	45	5	2981	23565	3708		8902	21198	3765	M1M2M3M4M5	5052.15	521.916	20584	17490	0.849689		Pho4
5743	0	46	5	2972	16974	3709		9755	14532	3768	M1M2M3M4X	5852.4	604.587	14002	10823	0.772961		Pho4
5744	0	47	5	2971	19938	3723		9334	16110	3780	M1M2M3XX	5457.41	563.782	16967	12387	0.730064		Pho4
5745	0	48	5	2975	13621	3710		10168	9786	3777	M1M2XXX	6278.17	648.572	10646	6076	0.570731		Pho4
5746	0	1	6	2975	13530	3766		11464	8132	4375	M1XXXX	6914.27	714.284	10555	4366	0.413643		Pho4
5752	0	8	6	2976	22782	3704		11169	7808	3740	W1W2W3W4W5	7324.65	756.679	19806	4104	0.20721		Pho4
5764	0	20	6	2975	9861	3707		11037	7229	3773	S2XXXX	7073.29	730.712	6886	3522	0.511473		Pho4
5765	0	21	6	2975	17515	3703		11570	3819	3750	XXXXX	7668.35	792.185	14540	116	0.00797799		Pho4
5766	0	23	6	2979	23259	3701		9118	20479	3813	M1M2M3M4M5	5221.43	539.404	20280	16778	0.827318		Pho4
5767	0	24	6	2977	14213	3699		10195	13065	3797	M1M2M3M4X	6267.91	647.512	11236	9366	0.833571		Pho4
5768	0	25	6	2977	16501	3710		9939	14316	3809	M1M2M3XX	5980.64	617.835	13524	10606	0.784235		Pho4
5769	0	26	6	2975	11504	3702		10593	9539	3833	M1M2XXX	6591.09	680.898	8529	5837	0.684371		Pho4
5770	0	27	6	2975	16137	3698		10817	7979	3799	M1XXXX	6852.71	707.925	13162	4281	0.325255		Pho4
5777	0	34	6	2982	24581	3716		10336	8022	3735	W1W2W3W4W5	6426.94	663.94	21599	4306	0.199361		Pho4
5789	0	46	6	2980	8051	3714		10091	6413	3747	S2XXXX	6185.84	639.033	5071	2699	0.532242		Pho4
5790	0	47	6	2975	21943	3717		10268	3830	3750	XXXXX	6339.73	654.931	18968	113	0.0059574		Pho4
5791	0	4	7	2985	12239	3799		6798	8243	3929	M1M2XXX	2856.6	295.103	9254	4444	0.480225		Pho4
5792	0	5	7	2982	12925	3784		6936	6233	3822	M1XXXX	3123.35	322.66	9943	2449	0.246304		Pho4
5799	0	12	7	2983	24914	3721		7046	6024	3765	W1W2W3W4W5	3282.37	339.088	21931	2303	0.105011		Pho4
5811	0	24	7	2980	10568	3703		6795	7396	3785	S2XXXX	3020.75	312.061	7588	3693	0.48669		Pho4
5812	0	25	7	2976	14837	3697		7233	3769	3818	XXXXX	3379.84	349.157	11861	72	0.00607031		Pho4
5814	0	27	7	2975	21354	3734		5911	14156	3866	M1M2M3M4M5	2071.74	214.022	18379	10422	0.56706		Pho4
5815	0	28	7	2980	14550	3724		6353	10381	3838	M1M2M3M4X	2523.16	260.657	11570	6657	0.575367		Pho4
5816	0	29	7	2973	15007	3705		6242	10734	3785	M1M2M3XX	2487.25	256.947	12034	7029	0.584095		Pho4
5817	0	30	7	2977	6871	3690		6801	6007	3752	M1M2XXX	3051.53	315.241	3894	2317	0.595018		Pho4
5818	0	31	7	2978	16253	3698		6634	6712	3735	M1XXXX	2907.89	300.402	13275	3014	0.227043		Pho4
5825	0	38	7	2979	23104	3711		6618	5895	3766	W1W2W3W4W5	2882.25	297.753	20125	2184	0.108522		Pho4
5836	0	2	8	2988	8810	3756		6358	7046	4186	S2XXXX	2194.85	226.741	5822	3290	0.565098		Pho4
5837	0	3	8	2991	18328	3828		6595	4048	4043	XXXXX	2553.94	263.837	15337	220	0.0143444		Pho4
5838	0	5	8	2987	19569	3768		5245	11553	3836	M1M2M3M4M5	1440.77	148.84	16582	7785	0.469485		Pho4
5839	0	6	8	2990	12685	3735		5591	8656	3779	M1M2M3M4X	1871.67	193.355	9695	4921	0.507581		Pho4
5840	0	7	8	2984	11679	3714		5573	8464	3752	M1M2M3XX	1866.55	192.825	8695	4750	0.546291		Pho4
5841	0	8	8	2987	8806	3709		5861	6372	3732	M1M2XXX	2169.2	224.091	5819	2663	0.457639		Pho4
5842	0	9	8	2986	11770	3711		5909	5584	3740	M1XXXX	2220.5	229.391	8784	1873	0.213229		Pho4
5849	0	16	8	2992	27013	3710		6024	5407	3727	W1W2W3W4W5	2317.97	239.459	24021	1697	0.0706465		Pho4
5852	0	28	8	2990	8295	3962		6035	6655	4002	S2XXXX	2025.57	209.253	5305	2693	0.507634		Pho4
5853	0	29	8	2980	9715	3852		6368	3890	3986	XXXXX	2353.88	243.169	6735	38	0.00564217		Pho4
5855	0	31	8	2976	17859	3817		5236	11369	3869	M1M2M3M4M5	1399.73	144.601	14883	7552	0.507425		Pho4
5856	0	32	8	2985	11950	3796		5591	8525	3856	M1M2M3M4X	1748.56	180.636	8965	4729	0.527496		Pho4
5857	0	33	8	2982	12019	3806		5548	8483	3851	M1M2M3XX	1702.39	175.867	9037	4677	0.517539		Pho4
5858	0	34	8	2984	8209	3785		5816	6130	3805	M1M2XXX	2035.83	210.313	5225	2345	0.448804		Pho4
5859	0	35	8	2988	12385	3785		5838	5676	3761	M1XXXX	2133.29	220.382	9397	1891	0.201234		Pho4
5866	0	42	8	2975	22738	3763		5720	5256	3801	W1W2W3W4W5	1917.84	198.124	19763	1493	0.0755452		Pho4
5874	0	6	9	2990	9923	3723		6286	7056	3787	S2XXXX	2533.42	261.717	6933	3333	0.480744		Pho4
5875	0	7	9	2985	17566	3705		6682	3699	3766	XXXXX	2948.93	304.642	14581	-6	-0.000411494		Pho4
5876	0	9	9	2987	21701	3707		5342	12831	3731	M1M2M3M4M5	1687	174.277	18714	9124	0.487549		Pho4
5877	0	10	9	2990	12324	3690		5909	8888	3721	M1M2M3M4X	2230.76	230.45	9334	5198	0.556889		Pho4
5878	0	11	9	2991	12667	3727		5916	9202	3763	M1M2M3XX	2194.85	226.741	9676	5475	0.565833		Pho4
5879	0	12	9	2987	11100	3688		6107	7374	3714	M1M2XXX	2446.21	252.708	8113	3686	0.454333		Pho4
5880	0	13	9	2989	8839	3681		6390	5258	3712	M1XXXX	2718.09	280.795	5850	1577	0.269573		Pho4
5887	0	20	9	2995	23696	3708		6325	5699	3723	W1W2W3W4W5	2666.79	275.495	20701	1991	0.0961789		Pho4
5899	0	32	9	2991	7098	3665		6155	5738	3712	S2XXXX	2482.12	256.417	4107	2073	0.504748		Pho4
5900	0	33	9	2990	10674	3675		6363	3651	3717	XXXXX	2718.09	280.795	7684	-24	-0.00312337		Pho4
5901	0	35	9	2987	22019	3690		5191	12975	3723	M1M2M3M4M5	1533.11	158.379	19032	9285	0.487863		Pho4
5902	0	36	9	2993	15933	3675		5548	10024	3715	M1M2M3M4X	1907.58	197.064	12940	6349	0.490649		Pho4
5903	0	37	9	2988	11167	3670		5817	7965	3714	M1M2M3XX	2169.2	224.091	8179	4295	0.525125		Pho4
5904	0	38	9	2986	12865	3669		5802	7858	3709	M1M2XXX	2169.2	224.091	9879	4189	0.424031		Pho4
5905	0	39	9	2992	7907	3661		6098	5057	3708	M1XXXX	2441.08	252.178	4915	1396	0.284028		Pho4
5912	0	46	9	2986	22897	3686		5849	5582	3720	W1W2W3W4W5	2169.2	224.091	19911	1896	0.0952237		Pho4
5920	0	10	10	2978	10314	3685		6101	7043	3717	S2XXXX	2451.34	253.238	7336	3358	0.457743		Pho4
5921	0	11	10	2974	18065	3663		6563	3667	3723	XXXXX	2887.38	298.283	15091	4	0.000265059		Pho4
5922	0	13	10	2980	22514	3677		5309	13043	3731	M1M2M3M4M5	1625.44	167.918	19534	9366	0.479472		Pho4
5923	0	14	10	2978	13112	3666		5841	9375	3716	M1M2M3M4X	2189.72	226.211	10134	5709	0.563351		Pho4
5924	0	15	10	2978	14636	3670		5747	9985	3726	M1M2M3XX	2082	215.082	11658	6315	0.541688		Pho4
5925	0	16	10	2982	12016	3688		6032	7686	3725	M1M2XXX	2369.27	244.759	9034	3998	0.44255		Pho4
5926	0	17	10	2989	7973	3691		6376	5129	3739	M1XXXX	2677.05	276.555	4984	1438	0.288523		Pho4
5933	0	24	10	2984	23521	3758		6248	5672	3803	W1W2W3W4W5	2502.64	258.537	20537	1914	0.0931976		Pho4
5945	0	36	10	2972	6133	3654		6028	5312	3731	S2XXXX	2353.88	243.169	3161	1658	0.524518		Pho4
5946	0	37	10	2978	17233	3665		6208	3678	3716	XXXXX	2543.68	262.777	14255	13	0.000911961		Pho4
5947	0	39	10	2995	28558	3688		4929	13591	3727	M1M2M3M4M5	1261.23	130.292	25563	9903	0.387396		Pho4
5948	0	40	10	2989	22296	3706		5209	11215	3708	M1M2M3M4X	1558.76	161.029	19307	7509	0.388926		Pho4
5949	0	41	10	2975	19996	3671		5243	10815	3687	M1M2M3XX	1620.31	167.388	17021	7144	0.419717		Pho4
5950	0	42	10	2985	11803	3676		5740	6956	3704	M1M2XXX	2097.39	216.672	8818	3280	0.371966		Pho4
5951	0	43	10	2994	9431	3670		5936	5391	3716	M1XXXX	2282.06	235.75	6437	1721	0.267361		Pho4
5966	0	14	11	2975	11318	3682		6102	7459	3726	S2XXXX	2441.08	252.178	8343	3777	0.452715		Pho4
5967	0	15	11	2975	16110	3666		6645	3650	3700	XXXXX	3005.36	310.471	13135	-16	-0.00121812		Pho4
5968	0	17	11	2985	22252	3694		5312	13094	3723	M1M2M3M4M5	1640.83	169.508	19267	9400	0.487881		Pho4
5969	0	18	11	2975	16807	3677		5642	10420	3709	M1M2M3M4X	2010.18	207.663	13832	6743	0.487493		Pho4
5970	0	19	11	2976	16912	3669		5580	10634	3704	M1M2M3XX	1969.14	203.424	13936	6965	0.499785		Pho4
5971	0	20	11	2984	13265	3734		5915	8099	3714	M1M2XXX	2276.93	235.22	10281	4365	0.42457		Pho4
5972	0	21	11	2984	7657	3673		6236	5028	3711	M1XXXX	2594.98	268.076	4673	1355	0.289964		Pho4
5979	0	28	11	2972	24141	3677		6026	5743	3703	W1W2W3W4W5	2389.78	246.879	21169	2066	0.0975955		Pho4
5990	0	40	11	2973	9113	3680		5704	6730	3681	S2XXXX	2112.78	218.262	6140	3050	0.496743		Pho4
5991	0	41	11	2971	22094	3672		6078	3640	3671	XXXXX	2497.51	258.007	19123	-32	-0.00167338		Pho4
5992	0	43	11	2979	22077	3679		5000	12725	3709	M1M2M3M4M5	1368.95	141.421	19098	9046	0.473662		Pho4
5993	0	44	11	2977	17082	3700		5302	10227	3709	M1M2M3M4X	1666.48	172.157	14105	6527	0.462744		Pho4
5994	0	45	11	2967	17172	3674		5259	10380	3713	M1M2M3XX	1604.93	165.798	14205	6706	0.472087		Pho4
5995	0	46	11	2976	10951	3672		5679	6819	3703	M1M2XXX	2035.83	210.313	7975	3147	0.394608		Pho4
5996	0	47	11	2981	7355	3661		5933	4942	3710	M1XXXX	2292.32	236.81	4374	1281	0.292867		Pho4
5999	0	6	12	2984	23971	3721		6360	5731	3747	W1W2W3W4W5	2692.44	278.145	20987	2010	0.0957736		Pho4
6011	0	18	12	2981	10228	3676		6049	7068	3721	S2XXXX	2425.69	250.588	7247	3392	0.468056		Pho4
6012	0	19	12	2972	18690	3677		6447	3655	3696	XXXXX	2836.08	292.983	15718	-22	-0.00139967		Pho4
6013	0	21	12	2993	19170	3755		5270	12416	3727	M1M2M3M4M5	1620.31	167.388	16177	8661	0.53539		Pho4
6014	0	22	12	2997	14298	3776		5739	9736	3840	M1M2M3M4X	1958.88	202.364	11301	5960	0.527387		Pho4
6015	0	23	12	2972	17206	3697		5549	10587	3780	M1M2M3XX	1856.29	191.765	14234	6890	0.484052		Pho4
6016	0	24	12	2986	15289	3715		5778	8463	3736	M1M2XXX	2117.91	218.792	12303	4748	0.385922		Pho4
6017	0	25	12	2986	8492	3676		6178	5157	3712	M1XXXX	2564.2	264.896	5506	1481	0.268979		Pho4
6024	0	32	12	2978	23022	3687		5955	5665	3713	W1W2W3W4W5	2312.84	238.93	20044	1978	0.0986829		Pho4
6036	0	44	12	2968	6255	3660		5825	5336	3705	S2XXXX	2194.85	226.741	3287	1676	0.509887		Pho4
6037	0	45	12	2970	18480	3667		5980	3657	3702	XXXXX	2323.1	239.989	15510	-10	-0.000644745		Pho4
6039	0	47	12	2986	19982	3691		4925	11979	3742	M1M2M3M4M5	1245.84	128.702	16996	8288	0.487644		Pho4
6040	0	48	12	2970	13891	3689		5298	9314	3739	M1M2M3M4X	1610.06	166.328	10921	5625	0.515063		Pho4
6045	0	10	13	2994	28252	3699		4543	4482	3749	W1W2W3W4W5	825.196	85.2475	25258	783	0.0310001		Pho4
6057	0	22	13	2983	11923	3671		4174	6617	3713	S2XXXX	486.629	50.2716	8940	2946	0.32953		Pho4
6058	0	23	13	2980	19438	3696		4566	3662	3728	XXXXX	891.883	92.1367	16458	-34	-0.00206586		Pho4
6059	0	25	13	2988	21934	3695		4055	6951	3697	M1M2M3M4M5	368.643	38.083	18946	3256	0.171857		Pho4
6060	0	26	13	2986	15480	3683		4130	6272	3698	M1M2M3M4X	471.239	48.6818	12494	2589	0.207219		Pho4
6061	0	27	13	2976	19152	3688		4125	6614	3700	M1M2M3XX	466.11	48.1518	16176	2926	0.180885		Pho4
6062	0	28	13	2982	9097	3665		4333	5201	3715	M1M2XXX	640.523	66.1697	6115	1536	0.251186		Pho4
6063	0	29	13	2979	17378	3682		4355	4894	3721	M1XXXX	681.561	70.4092	14399	1212	0.0841725		Pho4
6070	0	36	13	2997	43244	3712		4259	4591	3733	W1W2W3W4W5	537.927	55.571	40247	879	0.0218401		Pho4
6082	0	48	13	2980	5812	3665		4270	4913	3746	S2XXXX	563.576	58.2206	2832	1248	0.440678		Pho4
6083	0	5	14	2997	9660	3715		4257	5294	3802	M1M2M3XX	471.239	48.6818	6663	1579	0.23698		Pho4
6084	0	6	14	2993	7627	3693		4376	4708	3807	M1M2XXX	594.355	61.4003	4634	1015	0.219033		Pho4
6085	0	7	14	2998	13547	3678		4379	4539	3799	M1XXXX	599.484	61.9302	10549	861	0.0816191		Pho4
6092	0	14	14	2997	27528	3719		4378	4307	3789	W1W2W3W4W5	604.614	62.4601	24531	588	0.0239697		Pho4
6103	0	25	14	2990	10910	3674		4073	6015	3750	S2XXXX	327.605	33.8435	7920	2341	0.295581		Pho4
6104	0	26	14	2981	9466	3655		4101	5835	3740	S2XXXX	353.254	36.4932	6485	2180	0.33616		Pho4
6105	0	27	14	2979	9961	3667		4353	3643	3727	XXXXX	640.523	66.1697	6982	-24	-0.00343741		Pho4
6106	0	29	14	2987	19881	3668		4057	6251	3759	M1M2M3M4M5	307.086	31.7237	16894	2583	0.152895		Pho4
6107	0	30	14	3000	12007	3685		4126	5562	3761	M1M2M3M4X	363.514	37.5531	9007	1877	0.208393		Pho4
6108	0	31	14	2982	11237	3670		4137	5554	3778	M1M2M3XX	368.643	38.083	8255	1884	0.228225		Pho4
6109	0	32	14	2987	8722	3668		4214	4848	3762	M1M2XXX	455.85	47.0919	5735	1180	0.205754		Pho4
6110	0	33	14	2996	17073	3675		4230	4641	3766	M1XXXX	496.888	51.3314	14077	966	0.0686226		Pho4
6117	0	40	14	2986	29017	3694		4221	4239	3742	W1W2W3W4W5	481.499	49.7416	26031	545	0.0209366		Pho4
6130	0	18	15	3002	36765	3685		4111	4114	3776	W1W2W3W4W5	337.865	34.9034	33763	429	0.0127062		Pho4
6134	0	14	16	2980	14866	3687		4231	4718	3902	M1M2XXX	332.735	34.3734	11886	1031	0.0867407		Pho4
6135	0	15	16	2989	8537	3716		4297	4293	3897	M1XXXX	404.552	41.7926	5548	577	0.104001		Pho4

## Sheet: Figure_3A
	Flags	Column	Row	15a	25a	35a	45a	55b	65a	65b	TgtName	Free	Free_nM	DNA	Complex_raw	Complex	Meanocc	TF
36	0	39	1	2921	12355	3694	3696	12968	13922	3833	M1M2XXXX	9135	943.698	9434	10228	1.08416	1.60427	Zif268
104	0	19	3	2913	9577	3683	3668	7202	10095	3712	M1M2XXXX	3490	360.537	6664	6412	0.962185	1.42377	Zif268
179	0	47	4	2920	9394	3683	3662	6536	9945	3681	M1M2XXXX	2855	294.938	6474	6262	0.967254	1.43127	Zif268
247	0	27	6	2907	7259	3558	3543	5456	7642	3604	M1M2XXXX	1852	191.322	4352	4084	0.938419	1.3886	Zif268
318	0	7	8	2913	10423	3607	3563	4320	6152	3661	M1M2XXXX	659	68.0785	7510	2545	0.338881	0.501452	Zif268
387	0	35	9	2908	6647	3585	3562	4128	5520	3593	M1M2XXXX	535	55.2686	3739	1935	0.517518	0.765786	Zif268
456	0	15	11	2914	9265	3562	3526	3995	5478	3562	M1M2XXXX	433	44.7314	6351	1916	0.301685	0.446411	Zif268
514	0	43	12	2903	8179	3544	3522	3883	5171	3559	M1M2XXXX	324	33.4711	5276	1627	0.308378	0.456315	Zif268
576	0	23	14	2912	9074	3535	3513	3860	5218	3542	M1M2XXXX	318	32.8512	6162	1683	0.273126	0.404152	Zif268
666	0	2	1	2828	8921	3572		15152	10686	3563	M1M2XXXX	11589	1197.21	6093	7114	1.16757	1.72768	Zif268
673	0	9	1	2824	8070	3540		15184	9676	3617	M1(0)M2XXXX	11567	1194.94	5246	6136	1.16965	1.73077	Zif268
674	0	10	1	2824	6689	3558		16082	8434	3622	M1(2)M2XXX	12460	1287.19	3865	4876	1.26158	1.86679	Zif268
675	0	11	1	2822	8836	3536		16122	10474	3610	M1(3)M2XXX	12512	1292.56	6014	6938	1.15364	1.70708	Zif268
676	0	12	1	2832	9324	3604		16060	10967	3663	M1(4)M2XXX	12397	1280.68	6492	7363	1.13417	1.67826	Zif268
677	0	13	1	2825	9237	3540		16392	7341	3594	M1(5)M2XXX	12798	1322.11	6412	3801	0.592795	0.877175	Zif268
678	0	14	1	2823	10497	3540		16132	11413	3602	M1(6)M2XXX	12530	1294.42	7674	7873	1.02593	1.5181	Zif268
679	0	15	1	2826	9479	3537		15843	10598	3609	M1(7)M2XXX	12234	1263.84	6653	7061	1.06133	1.57047	Zif268
680	0	16	1	2823	11310	3538		15779	11636	3596	M1(8)M2XXX	12183	1258.57	8487	8098	0.954165	1.4119	Zif268
681	0	17	1	2825	13339	3538		15612	13264	3595	M1(9)M2XXX	12017	1241.43	10514	9726	0.925052	1.36883	Zif268
682	0	18	1	2822	10413	3534		15800	11253	3592	M1(10)M2XXX	12208	1261.16	7591	7719	1.01686	1.50468	Zif268
683	0	19	1	2823	11315	3536		15651	12096	3597	M1XM2XXX	12054	1245.25	8492	8560	1.00801	1.49158	Zif268
684	0	20	1	2821	14098	3539		15353	13464	3604	M1(12)M2XXX	11749	1213.74	11277	9925	0.88011	1.30232	Zif268
685	0	21	1	2820	11586	3544		15684	12606	3604	M1(13)M2XXX	12080	1247.93	8766	9062	1.03377	1.52969	Zif268
686	0	22	1	2823	10820	3536		15796	11704	3604	M1(14)M2XXX	12192	1259.5	7997	8168	1.02138	1.51137	Zif268
687	0	23	1	2822	9900	3531		15810	10944	3599	M1XXM2XX	12211	1261.47	7078	7413	1.04733	1.54976	Zif268
688	0	24	1	2820	7962	3530		16054	9398	3587	M1XXXM2X	12467	1287.91	5142	5868	1.14119	1.68865	Zif268
689	0	25	1	2824	10112	3528		15926	10489	3590	M1XXXXM2	12336	1274.38	7288	6961	0.955132	1.41333	Zif268
709	0	46	1	2823	14447	3549		14588	14178	3590	M1M2XXXX	10998	1136.16	11624	10629	0.914401	1.35306	Zif268
716	0	5	2	2831	6784	3495		14816	8359	3550	M1(0)M2XXXX	11266	1163.84	3953	4864	1.23046	1.82074	Zif268
717	0	6	2	2831	5363	3484		15302	6855	3545	M1(2)M2XXX	11757	1214.57	2532	3371	1.33136	1.97005	Zif268
718	0	7	2	2832	6855	3493		15095	8522	3566	M1(3)M2XXX	11529	1191.01	4023	5029	1.25006	1.84975	Zif268
719	0	8	2	2834	8488	3503		14985	9913	3572	M1(4)M2XXX	11413	1179.03	5654	6410	1.13371	1.67758	Zif268
720	0	9	2	2834	7970	3509		15473	6706	3570	M1(5)M2XXX	11903	1229.65	5136	3197	0.622469	0.921084	Zif268
721	0	10	2	2833	8835	3514		15639	10021	3585	M1(6)M2XXX	12054	1245.25	6002	6507	1.08414	1.60423	Zif268
722	0	11	2	2831	7724	3493		15686	9073	3565	M1(7)M2XXX	12121	1252.17	4893	5580	1.1404	1.68749	Zif268
723	0	12	2	2832	9948	3489		15502	10737	3554	M1(8)M2XXX	11948	1234.3	7116	7248	1.01855	1.50718	Zif268
724	0	13	2	2827	9196	3516		15534	10362	3558	M1(9)M2XXX	11976	1237.19	6369	6846	1.07489	1.59055	Zif268
725	0	14	2	2829	6339	3526		15968	7661	3586	M1(10)M2XXX	12382	1279.13	3510	4135	1.17806	1.74321	Zif268
726	0	15	2	2826	6847	3508		15568	8124	3587	M1XM2XXX	11981	1237.71	4021	4616	1.14797	1.69869	Zif268
727	0	16	2	2823	9202	3487		15756	9762	3561	M1(12)M2XXX	12195	1259.81	6379	6275	0.983697	1.4556	Zif268
728	0	17	2	2815	7125	3486		15466	8657	3565	M1(13)M2XXX	11901	1229.44	4310	5171	1.19977	1.77533	Zif268
729	0	18	2	2817	6571	3476		15740	8013	3554	M1(14)M2XXX	12186	1258.88	3754	4537	1.20858	1.78837	Zif268
730	0	19	2	2823	5863	3480		15964	7185	3553	M1XXM2XX	12411	1282.13	3040	3705	1.21875	1.80342	Zif268
731	0	20	2	2816	4521	3494		15739	5764	3574	M1XXXM2X	12165	1256.71	1705	2270	1.33138	1.97008	Zif268
732	0	21	2	2830	8228	3498		15698	9116	3573	M1XXXXM2	12125	1252.58	5398	5618	1.04076	1.54004	Zif268
752	0	42	2	2828	11758	3523		14560	12250	3570	M1M2XXXX	10990	1135.33	8930	8727	0.977268	1.44609	Zif268
759	0	1	3	2833	9046	3554		8187	10138	3602	M1(0)M2XXXX	4585	473.657	6213	6584	1.05971	1.56809	Zif268
760	0	2	3	2833	6446	3511		8299	7909	3548	M1(2)M2XXX	4751	490.806	3613	4398	1.21727	1.80123	Zif268
761	0	3	3	2832	8465	3491		8130	9605	3536	M1(3)M2XXX	4594	474.587	5633	6114	1.08539	1.60608	Zif268
762	0	4	3	2834	9760	3490		8138	10421	3530	M1(4)M2XXX	4608	476.033	6926	6931	1.00072	1.4808	Zif268
763	0	5	3	2832	8842	3488		8234	7029	3538	M1(5)M2XXX	4696	485.124	6010	3541	0.589185	0.871833	Zif268
764	0	6	3	2831	9452	3495		8241	9974	3536	M1(6)M2XXX	4705	486.054	6621	6479	0.978553	1.44799	Zif268
765	0	7	3	2834	8745	3494		8267	9544	3542	M1(7)M2XXX	4725	488.12	5911	6050	1.02352	1.51452	Zif268
766	0	8	3	2832	9943	3493		8219	10336	3544	M1(8)M2XXX	4675	482.955	7111	6843	0.962312	1.42396	Zif268
767	0	9	3	2825	10823	3491		8223	11275	3544	M1(9)M2XXX	4679	483.368	7998	7784	0.973243	1.44014	Zif268
768	0	10	3	2827	8133	3486		8546	9244	3549	M1(10)M2XXX	4997	516.219	5306	5758	1.08519	1.60578	Zif268
769	0	11	3	2824	8916	3480		8579	9472	3548	M1XM2XXX	5031	519.731	6092	5992	0.983585	1.45544	Zif268
770	0	12	3	2819	10372	3473		8437	10087	3544	M1(12)M2XXX	4893	505.475	7553	6614	0.875679	1.29577	Zif268
771	0	13	3	2825	7437	3482		8599	8530	3548	M1(13)M2XXX	5051	521.798	4612	5048	1.09454	1.61962	Zif268
772	0	14	3	2827	6438	3493		8626	7555	3559	M1(14)M2XXX	5067	523.45	3611	4062	1.1249	1.66454	Zif268
773	0	15	3	2823	5906	3471		8615	7046	3547	M1XXM2XX	5068	523.554	3083	3575	1.15958	1.71587	Zif268
774	0	16	3	2818	4951	3513		8815	6040	3565	M1XXXM2X	5250	542.355	2133	2527	1.18472	1.75306	Zif268
775	0	17	3	2833	5175	3628		8882	6025	3680	M1XXXXM2	5202	537.397	2342	2397	1.02348	1.51448	Zif268
795	0	38	3	2827	9730	3475		8158	10370	3540	M1M2XXXX	4618	477.066	6903	6895	0.998841	1.47801	Zif268
802	0	45	3	2831	7285	3480		8054	8552	3534	M1(0)M2XXXX	4520	466.942	4454	5072	1.13875	1.68504	Zif268
803	0	46	3	2828	6030	3475		8180	7242	3536	M1(2)M2XXX	4644	479.752	3202	3767	1.17645	1.74083	Zif268
804	0	47	3	2829	7639	3479		8086	8654	3530	M1(3)M2XXX	4556	470.661	4810	5175	1.07588	1.59201	Zif268
805	0	48	3	2818	9497	3467		7918	10101	3528	M1(4)M2XXX	4390	453.512	6679	6634	0.993262	1.46976	Zif268
806	0	1	4	2836	9802	3525		8345	7407	3563	M1(5)M2XXX	4782	494.008	6966	3882	0.557278	0.82462	Zif268
807	0	2	4	2832	4386	3477		8476	5113	3536	M1(6)M2XXX	4940	510.331	1554	1636	1.05277	1.55781	Zif268
808	0	3	4	2832	9362	3479		8125	9978	3527	M1(7)M2XXX	4598	475	6530	6499	0.995253	1.4727	Zif268
809	0	4	4	2828	10102	3464		8072	10278	3517	M1(8)M2XXX	4555	470.558	7274	6814	0.936761	1.38615	Zif268
810	0	5	4	2831	10464	3465		8016	10771	3518	M1(9)M2XXX	4498	464.669	7633	7306	0.95716	1.41634	Zif268
811	0	6	4	2829	10058	3459		8139	9778	3517	M1(10)M2XXX	4622	477.479	7229	6319	0.874118	1.29346	Zif268
812	0	7	4	2836	7841	3486		8303	8761	3554	M1XM2XXX	4749	490.599	5005	5275	1.05395	1.55955	Zif268
813	0	8	4	2831	10383	3504		8317	10207	3570	M1(12)M2XXX	4747	490.393	7552	6703	0.887579	1.31338	Zif268
814	0	9	4	2825	7348	3477		8537	8533	3546	M1(13)M2XXX	4991	515.599	4523	5056	1.11784	1.6541	Zif268
815	0	10	4	2823	5938	3456		8611	7152	3531	M1(14)M2XXX	5080	524.793	3115	3696	1.18652	1.75572	Zif268
816	0	11	4	2824	5694	3448		8669	6869	3521	M1XXM2XX	5148	531.818	2870	3421	1.19199	1.76381	Zif268
817	0	12	4	2818	5116	3444		8732	6124	3516	M1XXXM2X	5216	538.843	2298	2680	1.16623	1.72571	Zif268
818	0	13	4	2833	6363	3449		8591	7076	3535	M1XXXXM2	5056	522.314	3530	3627	1.02748	1.52039	Zif268
838	0	34	4	2828	7648	3460		8382	8758	3527	M1M2XXXX	4855	501.55	4820	5298	1.09917	1.62647	Zif268
845	0	41	4	2822	8099	3532		8220	9212	3528	M1(0)M2XXXX	4692	484.711	5277	5680	1.07637	1.59273	Zif268
846	0	42	4	2826	5857	3530		8388	7151	3531	M1(2)M2XXX	4857	501.756	3031	3621	1.19466	1.76776	Zif268
847	0	43	4	2821	7521	3529		8280	8640	3529	M1(3)M2XXX	4751	490.806	4700	5111	1.08745	1.60913	Zif268
848	0	44	4	2818	6840	3515		8267	8037	3534	M1(4)M2XXX	4733	488.946	4022	4522	1.12432	1.66368	Zif268
849	0	45	4	2821	7393	3500		8414	6256	3528	M1(5)M2XXX	4886	504.752	4572	2756	0.6028	0.891979	Zif268
850	0	46	4	2825	8294	3483		8126	9005	3543	M1(6)M2XXX	4583	473.45	5469	5522	1.00969	1.49407	Zif268
851	0	47	4	2831	7382	3494		8142	8196	3541	M1(7)M2XXX	4601	475.31	4551	4702	1.03318	1.52882	Zif268
852	0	48	4	2813	9771	3481		8013	9987	3542	M1(8)M2XXX	4471	461.88	6958	6506	0.935039	1.3836	Zif268
853	0	1	5	2837	10973	3539		5786	10258	3593	M1(9)M2XXX	2193	226.55	8136	6719	0.825836	1.22201	Zif268
854	0	2	5	2832	7738	3496		5845	8174	3523	M1(10)M2XXX	2322	239.876	4906	4678	0.953526	1.41096	Zif268
855	0	3	5	2829	8919	3481		5841	8632	3510	M1XM2XXX	2331	240.806	6090	5151	0.845813	1.25157	Zif268
856	0	4	5	2832	10298	3470		5778	9122	3500	M1(12)M2XXX	2278	235.331	7466	5652	0.757032	1.1202	Zif268
857	0	6	5	2828	7197	3453		5931	7589	3498	M1(14)M2XXX	2433	251.343	4369	4136	0.94667	1.40081	Zif268
858	0	7	5	2830	6710	3453		5926	7252	3504	M1XXM2XX	2422	250.207	3880	3799	0.979124	1.44884	Zif268
859	0	8	5	2817	6346	3453		6015	6784	3501	M1XXXM2X	2514	259.711	3529	3331	0.943893	1.39671	Zif268
860	0	9	5	2831	4412	3448		6177	4881	3505	M1XXXXM2	2672	276.033	1581	1433	0.906388	1.34121	Zif268
879	0	30	5	2830	8833	3736		6166	9141	3801	M1M2XXXX	2365	244.318	6003	5405	0.900383	1.33232	Zif268
886	0	37	5	2827	7954	3494		5966	8467	3533	M1(0)M2XXXX	2433	251.343	5127	4973	0.969963	1.43528	Zif268
887	0	38	5	2826	6221	3467		6004	7175	3502	M1(2)M2XXX	2502	258.471	3395	3708	1.09219	1.61615	Zif268
888	0	39	5	2821	7469	3465		5879	7934	3479	M1(3)M2XXX	2400	247.934	4648	4469	0.961489	1.42274	Zif268
889	0	40	5	2821	6826	3497		5931	7454	3486	M1(4)M2XXX	2445	252.583	4005	3957	0.988015	1.46199	Zif268
890	0	41	5	2818	6152	3507		6089	5533	3472	M1(5)M2XXX	2617	270.351	3334	2026	0.607678	0.899199	Zif268
891	0	42	5	2825	8136	3523		5871	7981	3498	M1(6)M2XXX	2373	245.145	5311	4458	0.83939	1.24207	Zif268
892	0	43	5	2821	6739	3512		5923	7045	3509	M1(7)M2XXX	2414	249.38	3918	3533	0.901736	1.33432	Zif268
893	0	44	5	2824	8403	3477		5762	8091	3482	M1(8)M2XXX	2280	235.537	5579	4614	0.82703	1.22378	Zif268
894	0	45	5	2827	11717	3458		5456	10052	3491	M1(9)M2XXX	1965	202.996	8890	6594	0.741732	1.09756	Zif268
895	0	46	5	2832	10008	3451		5556	9161	3496	M1(10)M2XXX	2060	212.81	7176	5710	0.795708	1.17743	Zif268
896	0	47	5	2829	11490	3449		5529	9610	3485	M1XM2XXX	2044	211.157	8661	6161	0.71135	1.0526	Zif268
897	0	48	5	2819	15715	3442		5385	10914	3492	M1(12)M2XXX	1893	195.558	12896	7472	0.579404	0.857361	Zif268
898	0	1	6	2829	10495	3536		5629	9535	3659	M1(13)M2XXX	1970	203.512	7666	5999	0.782546	1.15796	Zif268
899	0	2	6	2831	8811	3505		5618	8817	3631	M1(14)M2XXX	1987	205.269	5980	5312	0.888294	1.31443	Zif268
900	0	3	6	2826	8553	3514		5770	8431	3526	M1XXM2XX	2244	231.818	5727	4917	0.858565	1.27044	Zif268
901	0	4	6	2825	7729	3472		5814	7759	3505	M1XXXM2X	2309	238.533	4904	4287	0.874184	1.29355	Zif268
902	0	5	6	2828	5314	3452		6032	5720	3489	M1XXXXM2	2543	262.707	2486	2268	0.912309	1.34997	Zif268
922	0	26	6	2829	5968	3433		6009	6758	3496	M1M2XXXX	2513	259.607	3139	3325	1.05925	1.56741	Zif268
929	0	33	6	2830	6943	3442		5933	7581	3487	M1(0)M2XXXX	2446	252.686	4113	4139	1.00632	1.48908	Zif268
930	0	35	6	2821	6527	3439		6000	7118	3474	M1(3)M2XXX	2526	260.95	3706	3679	0.992715	1.46895	Zif268
931	0	36	6	2822	5607	3436		6068	6374	3489	M1(4)M2XXX	2579	266.426	2785	2938	1.05494	1.56102	Zif268
932	0	37	6	2820	6049	3442		6095	5490	3480	M1(5)M2XXX	2615	270.145	3229	2048	0.634252	0.93852	Zif268
933	0	38	6	2825	6588	3439		5945	7018	3487	M1(6)M2XXX	2458	253.926	3763	3579	0.951103	1.40737	Zif268
934	0	39	6	2818	6079	3452		6002	6492	3480	M1(7)M2XXX	2522	260.537	3261	3040	0.932229	1.37945	Zif268
935	0	40	6	2824	7331	3460		5922	7417	3510	M1(8)M2XXX	2412	249.174	4507	3957	0.877968	1.29915	Zif268
936	0	41	6	2826	7559	3470		5818	7865	3499	M1(9)M2XXX	2319	239.566	4733	4395	0.928587	1.37406	Zif268
937	0	42	6	2830	5934	3479		5860	6616	3491	M1(10)M2XXX	2369	244.731	3104	3137	1.01063	1.49546	Zif268
938	0	43	6	2826	6357	3445		5796	6700	3498	M1XM2XXX	2298	237.397	3531	3255	0.921835	1.36407	Zif268
939	0	44	6	2823	8112	3449		5714	7599	3496	M1(12)M2XXX	2218	229.132	5289	4150	0.784647	1.16106	Zif268
940	0	45	6	2827	9570	3447		5621	8812	3501	M1(13)M2XXX	2120	219.008	6743	5365	0.79564	1.17733	Zif268
941	0	46	6	2821	6090	3437		5791	6469	3492	M1(14)M2XXX	2299	237.5	3269	3032	0.927501	1.37245	Zif268
942	0	47	6	2826	9028	3455		5622	8428	3497	M1XXM2XX	2125	219.525	6202	4973	0.801838	1.1865	Zif268
943	0	48	6	2827	11425	3465		5519	9591	3511	M1XXXM2X	2008	207.438	8598	6126	0.712491	1.05429	Zif268
960	0	22	7	2830	6041	3461		4857	6269	3477	M1M2XXXX	1380	142.562	3211	2808	0.874494	1.29401	Zif268
967	0	29	7	2828	7445	3430		4746	7367	3480	M1(0)M2XXXX	1266	130.785	4617	3937	0.852718	1.26179	Zif268
968	0	30	7	2824	5365	3424		4814	5917	3484	M1(2)M2XXX	1330	137.397	2541	2493	0.98111	1.45178	Zif268
969	0	31	7	2821	7181	3428		4749	7044	3471	M1(3)M2XXX	1278	132.025	4360	3616	0.829358	1.22722	Zif268
970	0	32	7	2828	6148	3454		4780	6405	3485	M1(4)M2XXX	1295	133.781	3320	2951	0.888855	1.31526	Zif268
971	0	33	7	2825	6907	3458		4884	5875	3487	M1(5)M2XXX	1397	144.318	4082	2417	0.592112	0.876164	Zif268
972	0	34	7	2830	7688	3422		4775	6904	3452	M1(6)M2XXX	1323	136.674	4858	3482	0.716756	1.0606	Zif268
973	0	35	7	2823	6712	3428		4800	6460	3456	M1(7)M2XXX	1344	138.843	3889	3032	0.779635	1.15365	Zif268
974	0	36	7	2827	8452	3422		4712	7292	3449	M1(8)M2XXX	1263	130.475	5625	3870	0.688	1.01805	Zif268
975	0	37	7	2827	8443	3420		4682	7531	3456	M1(9)M2XXX	1226	126.653	5616	4111	0.732016	1.08318	Zif268
976	0	38	7	2826	5805	3422		4802	6118	3460	M1(10)M2XXX	1342	138.636	2979	2696	0.905002	1.33916	Zif268
977	0	39	7	2825	7014	3429		4741	6608	3455	M1XM2XXX	1286	132.851	4189	3179	0.758892	1.12295	Zif268
978	0	40	7	2819	8851	3437		4658	7319	3463	M1(12)M2XXX	1195	123.45	6032	3882	0.643568	0.952305	Zif268
979	0	41	7	2822	7663	3428		4679	6976	3442	M1(13)M2XXX	1237	127.789	4841	3548	0.732906	1.0845	Zif268
980	0	42	7	2824	6555	3432		4668	6423	3452	M1(14)M2XXX	1216	125.62	3731	2991	0.801662	1.18624	Zif268
981	0	43	7	2828	6016	3438		4726	6005	3467	M1XXM2XX	1259	130.062	3188	2567	0.805207	1.19149	Zif268
982	0	44	7	2822	5724	3436		4760	5764	3474	M1XXXM2X	1286	132.851	2902	2328	0.802205	1.18705	Zif268
983	0	45	7	2825	9339	3435		4559	7031	3481	M1XXXXM2	1078	111.364	6514	3596	0.552042	0.816871	Zif268
1000	0	18	8	2825	6652	3420		4829	6766	3471	M1M2XXXX	1358	140.289	3827	3346	0.874314	1.29375	Zif268
1007	0	25	8	2825	7137	3420		4746	7173	3480	M1(0)M2XXXX	1266	130.785	4312	3753	0.870362	1.2879	Zif268
1008	0	26	8	2829	5576	3418		4851	6034	3474	M1(2)M2XXX	1377	142.252	2747	2616	0.952312	1.40916	Zif268
1009	0	27	8	2822	6703	3429		4766	6747	3480	M1(3)M2XXX	1286	132.851	3881	3318	0.854934	1.26507	Zif268
1010	0	28	8	2826	6383	3423		4763	6517	3479	M1(4)M2XXX	1284	132.645	3557	3094	0.869834	1.28712	Zif268
1011	0	29	8	2824	5997	3427		4867	5329	3477	M1(5)M2XXX	1390	143.595	3173	1902	0.599433	0.886997	Zif268
1012	0	30	8	2827	6955	3428		4755	6606	3482	M1(6)M2XXX	1273	131.508	4128	3178	0.769864	1.13919	Zif268
1013	0	31	8	2822	6576	3442		4758	6366	3493	M1(7)M2XXX	1265	130.682	3754	2924	0.778903	1.15256	Zif268
1014	0	32	8	2831	7748	3434		4697	7054	3482	M1(8)M2XXX	1215	125.517	4917	3620	0.736221	1.08941	Zif268
1015	0	33	8	2828	9116	3430		4649	7857	3474	M1(9)M2XXX	1175	121.384	6288	4427	0.704039	1.04179	Zif268
1016	0	34	8	2827	6683	3418		4755	6617	3479	M1(10)M2XXX	1276	131.818	3856	3199	0.829616	1.22761	Zif268
1017	0	35	8	2827	7714	3426		4666	7000	3464	M1XM2XXX	1202	124.174	4887	3574	0.731328	1.08217	Zif268
1018	0	36	8	2820	10100	3420		6889	7818	4944	M1(12)M2XXX	1945	200.93	7280	4398	0.604121	0.893934	Zif268
1019	0	37	8	2825	8264	3435		4618	7258	3465	M1(13)M2XXX	1153	119.112	5439	3823	0.702887	1.04008	Zif268
1020	0	38	8	2825	7272	3424		4687	6867	3462	M1(14)M2XXX	1225	126.55	4447	3443	0.77423	1.14565	Zif268
1021	0	39	8	2825	6599	3421		5068	6313	3477	M1XXM2XX	1591	164.36	3774	2892	0.766296	1.13391	Zif268
1022	0	40	8	2826	6109	3426		4748	6026	3463	M1XXXM2X	1285	132.748	3283	2600	0.791959	1.17188	Zif268
1023	0	41	8	2823	4054	3423		4850	4262	3470	M1XXXXM2	1380	142.562	1231	839	0.68156	1.00852	Zif268
1040	0	14	9	2829	7794	3419		4159	6416	3467	M1M2XXXX	692	71.4876	4965	2997	0.603625	0.893201	Zif268
1047	0	21	9	2830	7358	3435		4182	6283	3485	M1(0)M2XXXX	697	72.0041	4528	2848	0.628975	0.930712	Zif268
1048	0	22	9	2827	5782	3417		4213	5600	3479	M1(2)M2XXX	734	75.8264	2955	2183	0.738748	1.09315	Zif268
1049	0	23	9	2827	7458	3420		4156	6303	3467	M1(3)M2XXX	689	71.1777	4631	2883	0.622544	0.921195	Zif268
1050	0	24	9	2825	7032	3421		4164	6086	3474	M1(4)M2XXX	690	71.281	4207	2665	0.633468	0.93736	Zif268
1051	0	25	9	2824	5886	3416		4211	5330	3466	M1(5)M2XXX	745	76.9628	3062	1914	0.625082	0.924951	Zif268
1052	0	26	9	2828	6651	3421		4163	5812	3435	M1(6)M2XXX	728	75.2066	3823	2391	0.625425	0.925459	Zif268
1053	0	27	9	2822	6681	3427		4211	5722	3458	M1(7)M2XXX	753	77.7893	3859	2295	0.594714	0.880014	Zif268
1054	0	28	9	2827	8659	3418		4141	6366	3444	M1(8)M2XXX	697	72.0041	5832	2948	0.505487	0.747983	Zif268
1055	0	29	9	2827	10588	3423		4081	7041	3453	M1(9)M2XXX	628	64.876	7761	3618	0.466177	0.689815	Zif268
1056	0	30	9	2828	7493	3426		4141	6225	3464	M1(10)M2XXX	677	69.938	4665	2799	0.6	0.887837	Zif268
1057	0	31	9	2829	8603	3420		4088	6374	3477	M1XM2XXX	611	63.1198	5774	2954	0.511604	0.757034	Zif268
1058	0	32	9	2824	10558	3420		4036	6517	3469	M1(12)M2XXX	567	58.5744	7734	3097	0.40044	0.592542	Zif268
1059	0	33	9	2826	8807	3413		4066	6386	3466	M1(13)M2XXX	600	61.9835	5981	2973	0.497074	0.735534	Zif268
1060	0	34	9	2823	7878	3417		4097	6195	3471	M1(14)M2XXX	626	64.6694	5055	2778	0.549555	0.813192	Zif268
1061	0	35	9	2823	7276	3413		4135	5863	3467	M1XXM2XX	668	69.0083	4453	2450	0.550191	0.814133	Zif268
1062	0	36	9	2818	6624	3418		4146	5629	3472	M1XXXM2X	674	69.6281	3806	2211	0.580925	0.859611	Zif268
1063	0	37	9	2828	8014	3431		4128	5749	3489	M1XXXXM2	639	66.0124	5186	2318	0.446973	0.661398	Zif268
1083	0	10	10	2826	5746	3427		4214	5449	3476	M1M2XXXX	738	76.2397	2920	2022	0.692466	1.02466	Zif268
1090	0	17	10	2828	6991	3409		4115	6086	3462	M1(0)M2XXXX	653	67.4587	4163	2677	0.643046	0.951533	Zif268
1091	0	18	10	2828	5106	3403		4177	5149	3457	M1(2)M2XXX	720	74.3802	2278	1746	0.766462	1.13415	Zif268
1092	0	19	10	2827	6746	3411		4133	5978	3463	M1(3)M2XXX	670	69.2149	3919	2567	0.655014	0.969242	Zif268
1093	0	20	10	2826	5813	3408		4162	5492	3460	M1(4)M2XXX	702	72.5207	2987	2084	0.69769	1.03239	Zif268
1094	0	21	10	2823	6960	3408		4111	5713	3463	M1(5)M2XXX	648	66.9421	4137	2305	0.557167	0.824456	Zif268
1095	0	22	10	2825	7819	3409		4109	6017	3458	M1(6)M2XXX	651	67.2521	4994	2608	0.522227	0.772753	Zif268
1096	0	23	10	2822	6959	3413		4144	5722	3473	M1(7)M2XXX	671	69.3182	4137	2309	0.558134	0.825886	Zif268
1097	0	24	10	2827	8775	3417		4077	6459	3469	M1(8)M2XXX	608	62.8099	5948	3042	0.511432	0.756781	Zif268
1098	0	25	10	2830	8027	3424		4088	6398	3475	M1(9)M2XXX	613	63.3264	5197	2974	0.572253	0.846779	Zif268
1099	0	26	10	2830	6049	3442		4144	5595	3488	M1(10)M2XXX	656	67.7686	3219	2153	0.668841	0.989703	Zif268
1100	0	27	10	2824	7508	3440		4135	6041	3447	M1XM2XXX	688	71.0744	4684	2601	0.555295	0.821685	Zif268
1101	0	28	10	2830	9476	3424		4069	6422	3420	M1(12)M2XXX	649	67.0455	6646	2998	0.451098	0.667503	Zif268
1102	0	29	10	2820	9232	3418		4054	6570	3424	M1(13)M2XXX	630	65.0826	6412	3152	0.491578	0.727402	Zif268
1103	0	30	10	2831	8748	3413		4077	6459	3445	M1(14)M2XXX	632	65.2893	5917	3046	0.514788	0.761746	Zif268
1104	0	31	10	2825	8856	3420		4052	6343	3489	M1XXM2XX	563	58.1612	6031	2923	0.484663	0.717169	Zif268
1105	0	32	10	2823	7619	3427		4099	6070	3487	M1XXXM2X	612	63.2231	4796	2643	0.551084	0.815455	Zif268
1106	0	33	10	2828	8714	3421		4115	5923	3476	M1XXXXM2	639	66.0124	5886	2502	0.425076	0.628997	Zif268
1126	0	6	11	2830	6728	3463		3869	5011	3461	M1M2XXXX	408	42.1488	3898	1548	0.397127	0.587639	Zif268
1133	0	13	11	2833	7315	3423		3831	5038	3476	M1(0)M2XXXX	355	36.6736	4482	1615	0.36033	0.533191	Zif268
1134	0	14	11	2831	5279	3412		3836	4659	3502	M1(2)M2XXX	334	34.5041	2448	1247	0.509395	0.753767	Zif268
1135	0	15	11	2828	7074	3407		3768	5095	3455	M1(3)M2XXX	313	32.3347	4246	1688	0.397551	0.588267	Zif268
1136	0	16	11	2828	6672	3419		3767	5007	4023	M1(4)M2XXX	-256	-26.4463	3844	1588	0.413111	0.611292	Zif268
1137	0	17	11	2824	7535	3405		3711	5596	3454	M1(5)M2XXX	257	26.5496	4711	2191	0.465082	0.688194	Zif268
1138	0	18	11	2829	8781	3406		3772	5125	3460	M1(6)M2XXX	312	32.2314	5952	1719	0.28881	0.427361	Zif268
1139	0	19	11	2825	7620	3414		3801	5028	3465	M1(7)M2XXX	336	34.7107	4795	1614	0.336601	0.498077	Zif268
1140	0	20	11	2827	9035	3411		3770	5305	3460	M1(8)M2XXX	310	32.0248	6208	1894	0.30509	0.45145	Zif268
1141	0	21	11	2828	8946	3403		3744	5224	3440	M1(9)M2XXX	304	31.405	6118	1821	0.297646	0.440435	Zif268
1142	0	22	11	2828	6618	3402		3777	4907	3454	M1(10)M2XXX	323	33.3678	3790	1505	0.397098	0.587596	Zif268
1143	0	23	11	2827	7508	3424		3807	5120	3473	M1XM2XXX	334	34.5041	4681	1696	0.362316	0.536129	Zif268
1144	0	24	11	2827	9925	3422		3772	5322	3473	M1(12)M2XXX	299	30.8884	7098	1900	0.267681	0.396095	Zif268
1145	0	25	11	2825	8061	3404		3770	5233	3461	M1(13)M2XXX	309	31.9215	5236	1829	0.349312	0.516887	Zif268
1146	0	26	11	2825	6692	3400		3795	5009	3458	M1(14)M2XXX	337	34.814	3867	1609	0.416085	0.615692	Zif268
1147	0	27	11	2827	6298	3399		3794	4822	3455	M1XXM2XX	339	35.0207	3471	1423	0.409968	0.606641	Zif268
1148	0	28	11	2823	5366	3401		3825	4569	3460	M1XXXM2X	365	37.7066	2543	1168	0.4593	0.679639	Zif268
1149	0	29	11	2823	8584	3404		3779	5024	3474	M1XXXXM2	305	31.5083	5761	1620	0.281201	0.416101	Zif268
1169	0	2	12	2829	8022	3515		3924	5198	3481	M1M2XXXX	443	45.7645	5193	1683	0.32409	0.479565	Zif268
1175	0	12	12	2830	7633	3416		3871	5274	3488	M1(4)M2XXX	383	39.5661	4803	1858	0.386842	0.57242	Zif268
1176	0	13	12	2830	7590	3410		3771	5686	3459	M1(5)M2XXX	312	32.2314	4760	2276	0.478151	0.707534	Zif268
1177	0	14	12	2830	9286	3413		3790	5230	3460	M1(6)M2XXX	330	34.0909	6456	1817	0.281444	0.41646	Zif268
1178	0	15	12	2828	8331	3402		3779	5060	3451	M1(7)M2XXX	328	33.8843	5503	1658	0.30129	0.445827	Zif268
1179	0	16	12	2828	9803	3402		3748	5349	3451	M1(8)M2XXX	297	30.6818	6975	1947	0.27914	0.413051	Zif268
1180	0	17	12	2831	10060	3406		3750	5447	3459	M1(9)M2XXX	291	30.062	7229	2041	0.282335	0.417779	Zif268
1181	0	18	12	2828	7598	3402		3773	5130	3450	M1(10)M2XXX	323	33.3678	4770	1728	0.362264	0.536052	Zif268
1182	0	19	12	2829	8655	3405		3762	5238	3455	M1XM2XXX	307	31.7149	5826	1833	0.314624	0.465558	Zif268
1183	0	20	12	2827	10069	3409		3730	5231	3452	M1(12)M2XXX	278	28.719	7242	1822	0.251588	0.372282	Zif268
1184	0	21	12	2831	8760	3401		3735	5268	3441	M1(13)M2XXX	294	30.3719	5929	1867	0.314893	0.465956	Zif268
1185	0	22	12	2828	8012	3405		3743	5132	3434	M1(14)M2XXX	309	31.9215	5184	1727	0.33314	0.492957	Zif268
1186	0	23	12	2829	7523	3395		3735	4980	3436	M1XXM2XX	299	30.8884	4694	1585	0.337665	0.499652	Zif268
1187	0	24	12	2826	5743	3399		3783	4691	3441	M1XXXM2X	342	35.3306	2917	1292	0.442921	0.655402	Zif268
1188	0	25	12	2827	7517	3398		3811	4876	3449	M1XXXXM2	362	37.3967	4690	1478	0.315139	0.466319	Zif268
1208	0	46	12	2825	9081	3420		3770	5375	3459	M1M2XXXX	311	32.1281	6256	1955	0.3125	0.462415	Zif268
1215	0	5	13	2828	6138	3488		3729	4112	3461	M1(0)M2XXXX	268	27.686	3310	624	0.18852	0.278958	Zif268
1216	0	6	13	2826	4905	3465		3817	4147	3562	M1(2)M2XXX	255	26.343	2079	682	0.328042	0.485413	Zif268
1217	0	13	13	2828	9629	3422		3630	4644	3471	M1(9)M2XXX	159	16.4256	6801	1222	0.179679	0.265877	Zif268
1218	0	14	13	2833	6698	3417		3653	4363	3465	M1(10)M2XXX	188	19.4215	3865	946	0.244761	0.362179	Zif268
1219	0	15	13	2827	7708	3412		3632	4402	3458	M1XM2XXX	174	17.9752	4881	990	0.202827	0.300129	Zif268
1220	0	16	13	2834	10425	3415		3604	4532	3453	M1(12)M2XXX	151	15.5992	7591	1117	0.147148	0.217739	Zif268
1221	0	17	13	2830	10945	3417		3605	4616	3439	M1(13)M2XXX	166	17.1488	8115	1199	0.147751	0.218631	Zif268
1222	0	18	13	2834	10447	3422		3620	4632	3451	M1(14)M2XXX	169	17.4587	7613	1210	0.158939	0.235186	Zif268
1223	0	19	13	2828	9845	3411		3617	4554	3447	M1XXM2XX	170	17.562	7017	1143	0.16289	0.241033	Zif268
1224	0	20	13	2823	7227	3414		3647	4437	3466	M1XXXM2X	181	18.6983	4404	1023	0.232289	0.343724	Zif268
1225	0	21	13	2829	8473	3412		3628	4387	3463	M1XXXXM2	165	17.0455	5644	975	0.17275	0.255623	Zif268
1245	0	42	13	2825	9773	3420		3614	4535	3468	M1M2XXXX	146	15.0826	6948	1115	0.160478	0.237464	Zif268
1252	0	2	14	2827	6219	3508		3724	4237	3541	M1(2)M2XXX	183	18.905	3392	729	0.214917	0.318019	Zif268
1253	0	3	14	2829	7995	3502		3685	4416	3461	M1(3)M2XXX	224	23.1405	5166	914	0.176926	0.261802	Zif268
1254	0	4	14	2829	10414	3503		3674	4612	3445	M1(4)M2XXX	229	23.657	7585	1109	0.14621	0.21635	Zif268
1255	0	5	14	2830	10345	3492		3624	5044	3459	M1(5)M2XXX	165	17.0455	7515	1552	0.20652	0.305594	Zif268
1256	0	6	14	2825	10872	3478		3686	4543	3490	M1(6)M2XXX	196	20.2479	8047	1065	0.132347	0.195838	Zif268
1257	0	13	14	2829	9616	3428		3605	4475	3450	M1(13)M2XXX	155	16.0124	6787	1047	0.154266	0.228271	Zif268
1258	0	14	14	2826	8156	3414		3626	4404	3436	M1(14)M2XXX	190	19.6281	5330	990	0.185741	0.274846	Zif268
1259	0	15	14	2831	7673	3409		3631	4289	3433	M1XXM2XX	198	20.4545	4842	880	0.181743	0.26893	Zif268
1260	0	16	14	2826	5910	3402		3646	4194	3441	M1XXXM2X	205	21.1777	3084	792	0.256809	0.380008	Zif268
1261	0	17	14	2827	6904	3406		3647	4223	3461	M1XXXXM2	186	19.2149	4077	817	0.200392	0.296526	Zif268
1281	0	38	14	2831	11394	3414		3596	4620	3461	M1M2XXXX	135	13.9463	8563	1206	0.140838	0.208403	Zif268
1288	0	45	14	2828	7163	3493		3721	4273	3545	M1(0)M2XXXX	176	18.1818	4335	780	0.179931	0.266249	Zif268
1289	0	46	14	2821	5573	3450		3718	4154	3532	M1(2)M2XXX	186	19.2149	2752	704	0.255814	0.378535	Zif268
1290	0	47	14	2823	7156	3411		3638	4325	3467	M1(3)M2XXX	171	17.6653	4333	914	0.210939	0.312133	Zif268
1291	0	48	14	2821	9495	3422		3651	4511	3482	M1(4)M2XXX	169	17.4587	6674	1089	0.163171	0.241448	Zif268
1329	0	39	1	2933	4445	3842		13344	5618	3805	M1M2XXXX	9539	985.434	1512	1776	1.1746	1.73809	Zif268
1403	0	19	3	2945	4173	3785		7836	5123	3776	M1M2XXXX	4060	419.421	1228	1338	1.08958	1.61228	Zif268
1474	0	47	4	2934	3790	3740		6510	4631	3748	M1M2XXXX	2762	285.331	856	891	1.04089	1.54023	Zif268
1546	0	27	6	2951	3894	3760		5019	4519	3740	M1M2XXXX	1279	132.128	943	759	0.804878	1.191	Zif268
1619	0	7	8	2951	4719	3729		4633	4896	3722	M1M2XXXX	911	94.1116	1768	1167	0.660068	0.976721	Zif268
1692	0	35	9	2938	3655	3693		4155	3989	3696	M1M2XXXX	459	47.4174	717	296	0.412831	0.610878	Zif268
1757	0	15	11	2952	4783	3729		4116	4361	3729	M1M2XXXX	387	39.9793	1831	632	0.345167	0.510753	Zif268
1828	0	43	12	2933	3760	3687		4010	3914	3706	M1M2XXXX	304	31.405	827	227	0.274486	0.406165	Zif268
1897	0	23	14	2940	4480	3686		3881	3868	3699	M1M2XXXX	182	18.8017	1540	182	0.118182	0.174877	Zif268
1964	0	3	16	2948	5930	3757		3952	4009	3751	M1M2XXXX	201	20.7645	2982	252	0.084507	0.125047	Zif268
2028	0	2	1	2894	8270	3817		17826	12356	3935	M1M2XXXX	13891	1435.02	5376	8539	1.58836	2.35033	Zif268
2080	0	7	2	2917	10958	3723		17829	12616	3823	M1M2XXXX	14006	1446.9	8041	8893	1.10596	1.63652	Zif268
2132	0	12	3	2910	8515	4601		10670	11180	4722	M1M2XXXX	5948	614.463	5605	6579	1.17377	1.73687	Zif268
2184	0	17	4	2929	9741	3725		9388	11298	3848	M1M2XXXX	5540	572.314	6812	7573	1.11171	1.64503	Zif268
2234	0	22	5	2920	9270	3709		6350	9830	3827	M1M2XXXX	2523	260.64	6350	6121	0.963937	1.42636	Zif268
2286	0	27	6	2915	10586	3660		6087	10369	3765	M1M2XXXX	2322	239.876	7671	6709	0.874593	1.29416	Zif268
2338	0	32	7	2910	10010	3658		4930	8876	3748	M1M2XXXX	1182	122.107	7100	5218	0.73493	1.0875	Zif268
2390	0	37	8	2908	11138	3670		4852	9108	3773	M1M2XXXX	1079	111.467	8230	5438	0.660753	0.977735	Zif268
2442	0	42	9	2914	11962	3769		4459	7599	3886	M1M2XXXX	573	59.1942	9048	3830	0.423298	0.626366	Zif268
2494	0	47	10	2925	12245	3830		4372	7279	3843	M1M2XXXX	529	54.6488	9320	3449	0.370064	0.547595	Zif268
2540	0	4	12	2925	12508	3797		4190	6105	3930	M1M2XXXX	260	26.8595	9583	2308	0.240843	0.356382	Zif268
2581	0	9	13	2915	9594	6183		6424	7585	6244	M1M2XXXX	180	18.595	6679	1402	0.209912	0.310612	Zif268
2619	0	14	14	2913	11290	3614		3835	5027	3678	M1M2XXXX	157	16.219	8377	1413	0.168676	0.249595	Zif268
2651	0	19	15	2908	11717	3609		3768	4419	3664	M1M2XXXX	104	10.7438	8809	810	0.0919514	0.136063	Zif268
2688	0	24	16	2903	14995	3647		3788	4388	3731	M1M2XXXX	57	5.88843	12092	741	0.0612802	0.090678	Zif268
2708	0	2	1	3017	9186	4003		14900	15030	4067	M1M2XXXX	10833	1119.11	6169	11027	1.78749	2.64499	Zif268
2760	0	7	2	3034	14319	3766		14135	13960	3887	M1M2XXXX	10248	1058.68	11285	10194	0.903323	1.33667	Zif268
2812	0	12	3	3031	9948	3731		7661	10667	3819	M1M2XXXX	3842	396.901	6917	6936	1.00275	1.48379	Zif268
2864	0	17	4	3033	13550	3751		7386	12724	3819	M1M2XXXX	3567	368.492	10517	8973	0.85319	1.26249	Zif268
2913	0	22	5	3029	12671	3703		5420	10629	3752	M1M2XXXX	1668	172.314	9642	6926	0.718316	1.06291	Zif268
2965	0	27	6	3033	14360	3726		5259	11219	3738	M1M2XXXX	1521	157.128	11327	7493	0.661517	0.978865	Zif268
3017	0	32	7	3038	14283	3731		4356	8226	3706	M1M2XXXX	650	67.1488	11245	4495	0.399733	0.591496	Zif268
3069	0	37	8	3029	14417	3676		4436	8745	3726	M1M2XXXX	710	73.3471	11388	5069	0.445118	0.658653	Zif268
3121	0	42	9	3045	16918	3778		4238	6560	3804	M1M2XXXX	434	44.8347	13873	2782	0.200533	0.296735	Zif268
3173	0	47	10	3040	17713	3685		4153	7342	3748	M1M2XXXX	405	41.8388	14673	3657	0.249233	0.368797	Zif268
3219	0	4	12	3034	15629	3653		4049	5814	3761	M1M2XXXX	288	29.7521	12595	2161	0.171576	0.253886	Zif268
3260	0	9	13	3050	9725	3700		3964	4600	3823	M1M2XXXX	141	14.5661	6675	900	0.134831	0.199514	Zif268
3298	0	14	14	3295	12997	3686		4466	5292	4317	M1M2XXXX	149	15.3926	9702	1606	0.165533	0.244944	Zif268
3330	0	19	15	3046	16413	3619		3681	4031	3646	M1M2XXXX	35	3.6157	13367	412	0.0308222	0.0456084	Zif268
3367	0	24	16	3026	21464	3680		3730	4115	3717	M1M2XXXX	13	1.34298	18438	435	0.0235926	0.0349106	Zif268
3387	0	2	1	2883	7809	4067		12949	10395	3633	M1M2XXXX	9316	962.397	4926	6328	1.28461	1.90088	Zif268
3394	0	9	1	2881	12248	3845		14377	13584	3713	M1(0)M2XXXX	10664	1101.65	9367	9739	1.03971	1.53849	Zif268
3395	0	10	1	2876	8660	3833		14870	10806	3744	M1(2)M2XXX	11126	1149.38	5784	6973	1.20557	1.78391	Zif268
3396	0	11	1	2876	9652	3792		14694	11381	3722	M1(3)M2XXX	10972	1133.47	6776	7589	1.11998	1.65727	Zif268
3397	0	12	1	2877	10104	3799		14858	11770	3717	M1(4)M2XXX	11141	1150.93	7227	7971	1.10295	1.63206	Zif268
3398	0	13	1	2879	11275	3814		15402	8403	3716	M1(5)M2XXX	11686	1207.23	8396	4589	0.54657	0.808774	Zif268
3399	0	14	1	2878	11928	3839		14853	13185	3731	M1(6)M2XXX	11122	1148.97	9050	9346	1.03271	1.52813	Zif268
3400	0	15	1	2882	10354	3869		15092	11800	3735	M1(7)M2XXX	11357	1173.24	7472	7931	1.06143	1.57063	Zif268
3401	0	16	1	2882	11563	3884		15181	12512	3745	M1(8)M2XXX	11436	1181.4	8681	8628	0.993895	1.47069	Zif268
3402	0	17	1	2879	12074	3877		15088	13425	3737	M1(9)M2XXX	11351	1172.62	9195	9548	1.03839	1.53654	Zif268
3403	0	18	1	2875	11328	3885		14952	12638	3763	M1(10)M2XXX	11189	1155.89	8453	8753	1.03549	1.53224	Zif268
3404	0	19	1	2882	13751	3842		15162	14380	3737	M1XM2XXX	11425	1180.27	10869	10538	0.969546	1.43466	Zif268
3405	0	20	1	2882	18678	3834		14545	16772	3741	M1(12)M2XXX	10804	1116.12	15796	12938	0.819068	1.212	Zif268
3406	0	21	1	2876	14429	3823		14978	15098	3728	M1(13)M2XXX	11250	1162.19	11553	11275	0.975937	1.44412	Zif268
3407	0	22	1	2870	11585	3796		15440	12869	3716	M1(14)M2XXX	11724	1211.16	8715	9073	1.04108	1.54051	Zif268
3408	0	23	1	2868	11595	3788		15351	13050	3721	M1XXM2XX	11630	1201.45	8727	9262	1.0613	1.57044	Zif268
3409	0	24	1	2865	10066	3791		15434	11818	3713	M1XXXM2X	11721	1210.85	7201	8027	1.11471	1.64946	Zif268
3410	0	25	1	2867	12314	3819		15342	12873	3710	M1XXXXM2	11632	1201.65	9447	9054	0.958399	1.41817	Zif268
3430	0	46	1	2858	9429	3838		14943	11507	3765	M1M2XXXX	11178	1154.75	6571	7669	1.1671	1.72699	Zif268
3437	0	5	2	2896	13436	4024		13190	14444	3686	M1(0)M2XXXX	9504	981.818	10540	10420	0.988615	1.46288	Zif268
3438	0	6	2	2889	10047	3903		13481	11910	3675	M1(2)M2XXX	9806	1013.02	7158	8007	1.11861	1.65524	Zif268
3439	0	7	2	2887	10147	3856		13723	11928	3675	M1(3)M2XXX	10048	1038.02	7260	8072	1.11185	1.64523	Zif268
3440	0	8	2	2885	9921	4012		13921	11836	3961	M1(4)M2XXX	9960	1028.93	7036	7824	1.112	1.64545	Zif268
3441	0	9	2	2871	10394	3743		14534	8065	3683	M1(5)M2XXX	10851	1120.97	7523	4322	0.574505	0.850111	Zif268
3442	0	10	2	2873	9937	3726		14278	11491	3705	M1(6)M2XXX	10573	1092.25	7064	7765	1.09924	1.62657	Zif268
3443	0	11	2	2869	8713	3715		14530	10287	3710	M1(7)M2XXX	10820	1117.77	5844	6572	1.12457	1.66406	Zif268
3444	0	12	2	2876	10601	3763		14398	11708	3729	M1(8)M2XXX	10669	1102.17	7725	7945	1.02848	1.52187	Zif268
3445	0	13	2	2874	10842	3776		14510	12280	3720	M1(9)M2XXX	10790	1114.67	7968	8504	1.06727	1.57927	Zif268
3446	0	14	2	2880	9628	3813		14729	11095	3726	M1(10)M2XXX	11003	1136.67	6748	7282	1.07913	1.59683	Zif268
3447	0	15	2	2882	10461	3821		14519	11816	3707	M1XM2XXX	10812	1116.94	7579	7995	1.05489	1.56095	Zif268
3448	0	16	2	2881	13870	3830		14259	13553	3708	M1(12)M2XXX	10551	1089.98	10989	9723	0.884794	1.30925	Zif268
3449	0	17	2	2869	10065	3836		14813	11527	3711	M1(13)M2XXX	11102	1146.9	7196	7691	1.06879	1.58152	Zif268
3450	0	18	2	2872	8352	3825		14881	9982	3731	M1(14)M2XXX	11150	1151.86	5480	6157	1.12354	1.66253	Zif268
3451	0	19	2	2868	9285	3765		15109	10700	3702	M1XXM2XX	11407	1178.41	6417	6935	1.08072	1.59918	Zif268
3452	0	20	2	2866	7731	3738		15228	9327	3693	M1XXXM2X	11535	1191.63	4865	5589	1.14882	1.69994	Zif268
3453	0	21	2	2861	9124	3738		15333	10080	3701	M1XXXXM2	11632	1201.65	6263	6342	1.01261	1.49839	Zif268
3473	0	42	2	2872	13274	3933		14505	14264	3749	M1M2XXXX	10756	1111.16	10402	10331	0.993174	1.46963	Zif268
3480	0	1	3	2877	9659	3854		8694	11108	3717	M1(0)M2XXXX	4977	514.153	6782	7254	1.0696	1.58271	Zif268
3481	0	2	3	2885	7236	4044		8630	9058	3711	M1(2)M2XXX	4919	508.161	4351	5014	1.15238	1.70521	Zif268
3482	0	3	3	2884	7667	4031		8733	9288	3726	M1(3)M2XXX	5007	517.252	4783	5257	1.0991	1.62637	Zif268
3483	0	4	3	2896	8456	4104		8931	9993	3828	M1(4)M2XXX	5103	527.169	5560	5889	1.05917	1.56729	Zif268
3484	0	5	3	2883	10729	3926		8956	8051	3754	M1(5)M2XXX	5202	537.397	7846	4125	0.525746	0.77796	Zif268
3485	0	6	3	2877	11175	3787		8746	11674	3746	M1(6)M2XXX	5000	516.529	8298	7887	0.95047	1.40644	Zif268
3486	0	7	3	2873	9293	3703		8974	10210	3680	M1(7)M2XXX	5294	546.901	6420	6507	1.01355	1.49978	Zif268
3487	0	8	3	2875	11371	3726		8853	11660	3682	M1(8)M2XXX	5171	534.194	8496	7934	0.933851	1.38185	Zif268
3488	0	9	3	2868	10875	3721		8812	11593	3698	M1(9)M2XXX	5114	528.306	8007	7872	0.98314	1.45478	Zif268
3489	0	10	3	2870	9406	3704		9256	10403	3705	M1(10)M2XXX	5551	573.45	6536	6699	1.02494	1.51663	Zif268
3490	0	11	3	2877	10072	3715		9106	10715	3714	M1XM2XXX	5392	557.025	7195	7000	0.972898	1.43962	Zif268
3491	0	12	3	2864	13592	3710		8751	12350	3734	M1(12)M2XXX	5017	518.285	10728	8640	0.805369	1.19173	Zif268
3492	0	13	3	2863	10174	3753		9243	10796	3736	M1(13)M2XXX	5507	568.905	7311	7043	0.963343	1.42549	Zif268
3493	0	14	3	2877	8126	3799		9582	9263	3680	M1(14)M2XXX	5902	609.711	5249	5464	1.04096	1.54034	Zif268
3494	0	15	3	2868	7421	3752		9569	8617	3718	M1XXM2XX	5851	604.442	4553	4865	1.06853	1.58113	Zif268
3495	0	16	3	2868	6736	3758		9381	7824	3706	M1XXXM2X	5675	586.26	3868	4066	1.05119	1.55547	Zif268
3496	0	17	3	2872	8403	3788		9475	8686	3739	M1XXXXM2	5736	592.562	5531	4898	0.885554	1.31038	Zif268
3516	0	38	3	2864	11247	3769		9152	12138	3766	M1M2XXXX	5386	556.405	8383	8369	0.99833	1.47726	Zif268
3523	0	45	3	2861	7011	3760		9478	8551	3732	M1(0)M2XXXX	5746	593.595	4150	4791	1.15446	1.70828	Zif268
3524	0	46	3	2864	5461	3739		9669	7017	3725	M1(2)M2XXX	5944	614.05	2597	3278	1.26223	1.86775	Zif268
3525	0	47	3	2861	6455	3735		9600	7959	3727	M1(3)M2XXX	5873	606.715	3594	4224	1.17529	1.73911	Zif268
3526	0	48	3	2860	7943	3730		9341	9327	3737	M1(4)M2XXX	5604	578.926	5083	5597	1.10112	1.62936	Zif268
3527	0	1	4	2868	8139	3814		9278	7095	3844	M1(5)M2XXX	5434	561.364	5271	3281	0.622463	0.921075	Zif268
3528	0	2	4	2868	8998	3704		8685	10189	3739	M1(6)M2XXX	4946	510.95	6130	6485	1.05791	1.56542	Zif268
3529	0	3	4	3027	8718	4189		9175	10147	4163	M1(7)M2XXX	5012	517.769	5691	5958	1.04692	1.54915	Zif268
3530	0	4	4	2990	10090	4056		9242	11062	4130	M1(8)M2XXX	5112	528.099	7100	7006	0.986761	1.46014	Zif268
3531	0	5	4	2862	11870	3731		8746	12360	3770	M1(9)M2XXX	4976	514.05	9008	8629	0.957926	1.41747	Zif268
3532	0	6	4	2865	11130	3716		8899	11718	3780	M1(10)M2XXX	5119	528.822	8265	8002	0.968179	1.43264	Zif268
3533	0	7	4	2863	11663	3671		8940	11740	3701	M1XM2XXX	5239	541.219	8800	8069	0.916932	1.35681	Zif268
3534	0	8	4	2863	14765	3658		8512	12886	3681	M1(12)M2XXX	4831	499.07	11902	9228	0.775332	1.14728	Zif268
3535	0	9	4	2863	10953	3699		8984	11501	3727	M1(13)M2XXX	5257	543.079	8090	7802	0.9644	1.42705	Zif268
3536	0	10	4	2860	9227	3713		9304	10244	3737	M1(14)M2XXX	5567	575.103	6367	6531	1.02576	1.51784	Zif268
3537	0	11	4	2862	9435	3707		9188	10302	3736	M1XXM2XX	5452	563.223	6573	6595	1.00335	1.48468	Zif268
3538	0	12	4	2853	8048	3690		9356	9000	3714	M1XXXM2X	5642	582.851	5195	5310	1.02214	1.51248	Zif268
3539	0	13	4	2855	8562	3716		9510	8852	3712	M1XXXXM2	5798	598.967	5707	5136	0.899947	1.33168	Zif268
3559	0	34	4	2865	12626	3793		8950	12889	3698	M1M2XXXX	5252	542.562	9761	9096	0.931872	1.37892	Zif268
3566	0	41	4	2855	10376	3752		9480	11353	3740	M1(0)M2XXXX	5740	592.975	7521	7601	1.01064	1.49547	Zif268
3567	0	42	4	2861	7621	3715		9686	9163	3741	M1(2)M2XXX	5945	614.153	4760	5448	1.14454	1.6936	Zif268
3568	0	43	4	2858	9099	3784		9634	10302	3778	M1(3)M2XXX	5856	604.959	6241	6518	1.04438	1.5454	Zif268
3569	0	44	4	2858	9203	3779		9589	10341	3780	M1(4)M2XXX	5809	600.103	6345	6562	1.0342	1.53033	Zif268
3570	0	45	4	2863	5908	3793		9993	5712	3761	M1(5)M2XXX	6232	643.802	3045	1919	0.630213	0.932544	Zif268
3571	0	46	4	2855	6731	3748		9740	8138	3748	M1(6)M2XXX	5992	619.008	3876	4390	1.13261	1.67596	Zif268
3572	0	47	4	2856	6805	3732		9578	8567	3747	M1(7)M2XXX	5831	602.376	3949	4835	1.22436	1.81172	Zif268
3573	0	48	4	2854	8633	3656		9526	10017	3717	M1(8)M2XXX	5809	600.103	5779	6361	1.10071	1.62875	Zif268
3574	0	1	5	2864	7163	3708		6292	8109	3754	M1(9)M2XXX	2538	262.19	4299	4401	1.02373	1.51484	Zif268
3575	0	2	5	2864	7404	3742		6179	8358	3756	M1(10)M2XXX	2423	250.31	4540	4616	1.01674	1.5045	Zif268
3576	0	3	5	2868	7780	3668		6226	8304	3726	M1XM2XXX	2500	258.264	4912	4636	0.943811	1.39658	Zif268
3577	0	4	5	2866	11457	3700		6070	10210	3729	M1(12)M2XXX	2341	241.839	8591	6510	0.75777	1.12129	Zif268
3578	0	5	5	2861	8275	3736		6237	8776	3773	M1(13)M2XXX	2464	254.545	5414	5040	0.93092	1.37751	Zif268
3579	0	6	5	2857	6609	3650		6320	7440	3723	M1(14)M2XXX	2597	268.285	3752	3790	1.01013	1.49471	Zif268
3580	0	7	5	2854	6749	3629		6193	7434	3666	M1XXM2XX	2527	261.054	3895	3805	0.976893	1.44554	Zif268
3581	0	8	5	2856	5727	3640		6457	6481	3691	M1XXXM2X	2766	285.744	2871	2841	0.989551	1.46427	Zif268
3582	0	9	5	2866	6737	3698		6389	6880	3712	M1XXXXM2	2677	276.55	3871	3182	0.82201	1.21635	Zif268
3602	0	30	5	2855	9991	3739		6073	10059	3650	M1M2XXXX	2423	250.31	7136	6320	0.88565	1.31052	Zif268
3609	0	37	5	2863	8932	3769		6188	9607	3665	M1(0)M2XXXX	2523	260.64	6069	5838	0.961938	1.42341	Zif268
3610	0	38	5	2869	6387	3786		6396	7589	3678	M1(2)M2XXX	2718	280.785	3518	3803	1.08101	1.5996	Zif268
3611	0	39	5	2873	8072	3805		6364	8838	3680	M1(3)M2XXX	2684	277.273	5199	5033	0.968071	1.43248	Zif268
3612	0	40	5	2866	8854	3788		6253	9279	3694	M1(4)M2XXX	2559	264.36	5988	5491	0.917001	1.35691	Zif268
3613	0	41	5	2860	8604	3769		6480	6875	3689	M1(5)M2XXX	2791	288.326	5744	3106	0.540738	0.800145	Zif268
3614	0	42	5	2862	8480	3781		6327	8785	3687	M1(6)M2XXX	2640	272.727	5618	5004	0.890708	1.31801	Zif268
3615	0	43	5	2855	9255	3789		6267	9081	3695	M1(7)M2XXX	2572	265.702	6400	5292	0.826875	1.22355	Zif268
3616	0	44	5	2857	10216	3782		6169	9744	3718	M1(8)M2XXX	2451	253.202	7359	5962	0.810164	1.19882	Zif268
3617	0	45	5	2852	7290	3777		6454	8142	3701	M1(9)M2XXX	2753	284.401	4438	4365	0.983551	1.45539	Zif268
3618	0	46	5	2853	7110	3725		6487	7991	3671	M1(10)M2XXX	2816	290.909	4257	4266	1.00211	1.48286	Zif268
3619	0	47	5	2854	7827	3715		6492	8349	3668	M1XM2XXX	2824	291.736	4973	4634	0.931832	1.37886	Zif268
3620	0	48	5	2851	12139	3694		6156	10593	3695	M1(12)M2XXX	2461	254.236	9288	6899	0.742786	1.09912	Zif268
3621	0	1	6	2861	9597	3637		6123	9638	3645	M1(13)M2XXX	2478	255.992	6736	6001	0.890885	1.31827	Zif268
3622	0	2	6	2863	7863	3677		6134	8494	3686	M1(14)M2XXX	2448	252.893	5000	4817	0.9634	1.42557	Zif268
3623	0	3	6	2866	8038	3667		6196	8494	3700	M1XXM2XX	2496	257.851	5172	4827	0.933295	1.38102	Zif268
3624	0	4	6	2860	7439	3667		6266	8098	3674	M1XXXM2X	2592	267.769	4579	4431	0.967679	1.4319	Zif268
3625	0	5	6	2871	8056	3671		6174	7772	3681	M1XXXXM2	2493	257.541	5185	4101	0.790935	1.17037	Zif268
3645	0	26	6	2868	9957	3735		6198	10142	3653	M1M2XXXX	2545	262.913	7089	6407	0.903795	1.33737	Zif268
3652	0	33	6	2853	9778	3623		6230	10214	3655	M1(0)M2XXXX	2575	266.012	6925	6591	0.951769	1.40836	Zif268
3653	0	34	6	2858	6857	3660		6389	7959	3672	M1(2)M2XXX	2717	280.682	3999	4299	1.07502	1.59074	Zif268
3654	0	35	6	2860	7951	3705		6382	8748	3647	M1(3)M2XXX	2735	282.541	5091	5043	0.990572	1.46578	Zif268
3655	0	36	6	2855	8146	3909		6351	8818	3651	M1(4)M2XXX	2700	278.926	5291	4909	0.927802	1.37289	Zif268
3656	0	37	6	2862	7608	4118		6603	6392	3643	M1(5)M2XXX	2960	305.785	4746	2274	0.47914	0.708997	Zif268
3657	0	38	6	2872	8594	4210		6299	8887	3670	M1(6)M2XXX	2629	271.591	5722	4677	0.817372	1.20949	Zif268
3658	0	39	6	2870	8307	4073		6472	8622	3669	M1(7)M2XXX	2803	289.566	5437	4549	0.836675	1.23805	Zif268
3659	0	40	6	2866	10719	3903		6245	10176	3667	M1(8)M2XXX	2578	266.322	7853	6273	0.798803	1.18201	Zif268
3660	0	41	6	2865	8318	4048		6372	8922	3665	M1(9)M2XXX	2707	279.649	5453	4874	0.89382	1.32261	Zif268
3661	0	42	6	2855	7814	4145		6460	8517	3674	M1(10)M2XXX	2786	287.81	4959	4372	0.881629	1.30457	Zif268
3662	0	43	6	2855	9102	4099		6421	9061	3668	M1XM2XXX	2753	284.401	6247	4962	0.794301	1.17535	Zif268
3663	0	44	6	2851	11667	4082		6289	10267	3709	M1(12)M2XXX	2580	266.529	8816	6185	0.701565	1.03813	Zif268
3664	0	45	6	2858	7767	3809		6540	8296	3710	M1(13)M2XXX	2830	292.355	4909	4487	0.914035	1.35252	Zif268
3665	0	46	6	2859	7232	3791		6531	7895	3711	M1(14)M2XXX	2820	291.322	4373	4104	0.938486	1.3887	Zif268
3666	0	47	6	2874	7380	3857		6670	8064	3762	M1XXM2XX	2908	300.413	4506	4207	0.933644	1.38154	Zif268
3667	0	48	6	2872	6757	3913		6643	7425	3689	M1XXXM2X	2954	305.165	3885	3512	0.90399	1.33766	Zif268
3668	0	1	7	2865	7663	3691		5031	6670	3670	M1XXXXM2	1361	140.599	4798	2979	0.620884	0.918739	Zif268
3688	0	22	7	2863	9465	3665		4775	8320	3624	M1M2XXXX	1151	118.905	6602	4655	0.705089	1.04334	Zif268
3695	0	29	7	2853	9534	3678		4767	8276	3638	M1(0)M2XXXX	1129	116.632	6681	4598	0.68822	1.01838	Zif268
3696	0	30	7	2853	7026	3690		4876	7170	3665	M1(2)M2XXX	1211	125.103	4173	3480	0.833932	1.23399	Zif268
3697	0	31	7	2848	7902	3647		4826	7488	3624	M1(3)M2XXX	1202	124.174	5054	3841	0.759992	1.12458	Zif268
3698	0	32	7	2847	7632	3630		4858	7350	3626	M1(4)M2XXX	1232	127.273	4785	3720	0.777429	1.15038	Zif268
3699	0	33	7	2849	7554	3634		4938	6306	3617	M1(5)M2XXX	1321	136.467	4705	2672	0.567906	0.840347	Zif268
3700	0	34	7	2854	9564	3678		4785	7854	3624	M1(6)M2XXX	1161	119.938	6710	4176	0.622355	0.920915	Zif268
3701	0	35	7	2853	8172	4023		4871	7284	3621	M1(7)M2XXX	1250	129.132	5319	3261	0.613085	0.907199	Zif268
3702	0	36	7	2861	9619	4306		4739	7871	3627	M1(8)M2XXX	1112	114.876	6758	3565	0.527523	0.78059	Zif268
3703	0	37	7	2859	10198	4310		4782	8377	3612	M1(9)M2XXX	1170	120.868	7339	4067	0.554163	0.82001	Zif268
3704	0	38	7	2866	9729	4291		4757	8218	3623	M1(10)M2XXX	1134	117.149	6863	3927	0.572199	0.846698	Zif268
3705	0	39	7	2871	11042	4213		4773	8249	3626	M1XM2XXX	1147	118.492	8171	4036	0.493942	0.7309	Zif268
3706	0	40	7	2862	15385	4156		4665	8843	3663	M1(12)M2XXX	1002	103.512	12523	4687	0.374271	0.55382	Zif268
3707	0	41	7	2860	11226	4130		4740	8375	3635	M1(13)M2XXX	1105	114.153	8366	4245	0.507411	0.75083	Zif268
3708	0	42	7	2855	11147	4080		4707	8331	3643	M1(14)M2XXX	1064	109.917	8292	4251	0.512663	0.758601	Zif268
3709	0	43	7	2861	9687	4149		4830	7857	3665	M1XXM2XX	1165	120.351	6826	3708	0.543217	0.803813	Zif268
3710	0	44	7	2861	8311	4073		4958	7288	3692	M1XXXM2X	1266	130.785	5450	3215	0.589908	0.872904	Zif268
3711	0	45	7	2861	6941	3868		5084	6193	3689	M1XXXXM2	1395	144.112	4080	2325	0.569853	0.843227	Zif268
3731	0	18	8	2857	7926	3785		4861	7501	3634	M1M2XXXX	1227	126.756	5069	3716	0.733083	1.08476	Zif268
3738	0	25	8	2879	8786	3822		4790	8007	3635	M1(0)M2XXXX	1155	119.318	5907	4185	0.708481	1.04836	Zif268
3739	0	26	8	2875	5981	3776		4926	6436	3628	M1(2)M2XXX	1298	134.091	3106	2660	0.856407	1.26725	Zif268
3740	0	27	8	2875	7093	3727		4879	6961	3625	M1(3)M2XXX	1254	129.545	4218	3234	0.766714	1.13453	Zif268
3741	0	28	8	2864	7550	3707		4852	7134	3642	M1(4)M2XXX	1210	125	4686	3427	0.731327	1.08217	Zif268
3742	0	29	8	2854	8381	3717		4773	6587	3642	M1(5)M2XXX	1131	116.839	5527	2870	0.519269	0.768377	Zif268
3743	0	30	8	2860	9359	3745		4782	7458	3655	M1(6)M2XXX	1127	116.426	6499	3713	0.571319	0.845396	Zif268
3744	0	31	8	2860	7879	3734		4826	6940	3657	M1(7)M2XXX	1169	120.764	5019	3206	0.638773	0.94521	Zif268
3745	0	32	8	2876	9253	3687		4719	7502	3634	M1(8)M2XXX	1085	112.087	6377	3815	0.598244	0.885238	Zif268
3746	0	33	8	2891	11455	3678		4628	8114	3635	M1(9)M2XXX	993	102.583	8564	4436	0.517982	0.766473	Zif268
3747	0	34	8	2916	9840	3755		4684	7794	3664	M1(10)M2XXX	1020	105.372	6924	4039	0.583333	0.863175	Zif268
3748	0	35	8	2920	11413	4079		4715	7994	3655	M1XM2XXX	1060	109.504	8493	3915	0.460968	0.682107	Zif268
3749	0	36	8	2860	14632	4280		4617	8513	3663	M1(12)M2XXX	954	98.5537	11772	4233	0.359582	0.532084	Zif268
3750	0	37	8	2859	11655	4270		4728	8559	3636	M1(13)M2XXX	1092	112.81	8796	4289	0.487608	0.721527	Zif268
3751	0	38	8	2860	9606	4200		4794	7909	3665	M1(14)M2XXX	1129	116.632	6746	3709	0.549807	0.813565	Zif268
3752	0	39	8	2862	9493	4125		4774	7594	3654	M1XXM2XX	1120	115.702	6631	3469	0.523149	0.774118	Zif268
3753	0	40	8	2862	8835	4018		4860	7402	3656	M1XXXM2X	1204	124.38	5973	3384	0.566549	0.838339	Zif268
3754	0	41	8	2854	9178	4144		4941	6879	3639	M1XXXXM2	1302	134.504	6324	2735	0.432479	0.639952	Zif268
3774	0	14	9	2856	7906	3682		4465	6889	3668	M1M2XXXX	797	82.3347	5050	3207	0.63505	0.9397	Zif268
3781	0	21	9	2866	8475	3708		4406	6385	3672	M1(0)M2XXXX	734	75.8264	5609	2677	0.477269	0.706228	Zif268
3782	0	22	9	2870	6447	3719		4434	5964	3671	M1(2)M2XXX	763	78.8223	3577	2245	0.627621	0.928708	Zif268
3783	0	23	9	2872	7252	3766		4408	6189	3683	M1(3)M2XXX	725	74.8967	4380	2423	0.553196	0.81858	Zif268
3784	0	24	9	2875	7426	3819		4419	6266	3685	M1(4)M2XXX	734	75.8264	4551	2447	0.537684	0.795626	Zif268
3785	0	25	9	2879	7709	3793		4392	6229	3671	M1(5)M2XXX	721	74.4835	4830	2436	0.504348	0.746297	Zif268
3786	0	26	9	2870	8380	3753		4406	6275	3665	M1(6)M2XXX	741	76.5496	5510	2522	0.457713	0.677291	Zif268
3787	0	27	9	2867	7390	3708		4461	6019	3692	M1(7)M2XXX	769	79.4421	4523	2311	0.510944	0.756058	Zif268
3788	0	28	9	2857	8901	3677		4401	6483	3680	M1(8)M2XXX	721	74.4835	6044	2806	0.464262	0.686981	Zif268
3789	0	29	9	2855	10212	3712		4345	6704	3693	M1(9)M2XXX	652	67.3554	7357	2992	0.406688	0.601787	Zif268
3790	0	30	9	2869	9281	3713		4377	6606	3689	M1(10)M2XXX	688	71.0744	6412	2893	0.451185	0.667631	Zif268
3791	0	31	9	2899	9996	3712		4361	6349	3688	M1XM2XXX	673	69.5248	7097	2637	0.371565	0.549816	Zif268
3792	0	32	9	3071	14673	3688		4365	6744	3696	M1(12)M2XXX	669	69.1116	11602	3056	0.263403	0.389765	Zif268
3793	0	33	9	3400	12021	3666		4364	6806	3679	M1(13)M2XXX	685	70.7645	8621	3140	0.364227	0.538957	Zif268
3794	0	34	9	3603	10397	3684		4407	6810	3696	M1(14)M2XXX	711	73.4504	6794	3126	0.460112	0.68084	Zif268
3795	0	35	9	3478	9904	3856		4419	6430	3679	M1XXM2XX	740	76.4463	6426	2574	0.40056	0.59272	Zif268
3796	0	36	9	3260	7953	3989		4445	6106	3694	M1XXXM2X	751	77.5826	4693	2117	0.451097	0.667501	Zif268
3797	0	37	9	2863	9829	4012		4398	6110	3684	M1XXXXM2	714	73.7603	6966	2098	0.301177	0.44566	Zif268
3817	0	10	10	2863	9652	3661		4448	7199	3670	M1M2XXXX	778	80.3719	6789	3538	0.521137	0.771141	Zif268
3824	0	17	10	2852	8336	3770		4434	6642	3678	M1(0)M2XXXX	756	78.0992	5484	2872	0.523705	0.774941	Zif268
3825	0	18	10	2853	6450	3734		4465	6091	3653	M1(2)M2XXX	812	83.8843	3597	2357	0.655268	0.969619	Zif268
3826	0	19	10	2863	7211	3732		4432	6236	3643	M1(3)M2XXX	789	81.5083	4348	2504	0.575897	0.852171	Zif268
3827	0	20	10	2862	7431	3727		4442	6338	3656	M1(4)M2XXX	786	81.1983	4569	2611	0.57146	0.845605	Zif268
3828	0	21	10	2867	7227	3689		4416	5951	3654	M1(5)M2XXX	762	78.719	4360	2262	0.518807	0.767694	Zif268
3829	0	22	10	2865	7551	3728		4475	6095	3682	M1(6)M2XXX	793	81.9215	4686	2367	0.505122	0.747442	Zif268
3830	0	23	10	2865	7072	3747		4457	5946	3666	M1(7)M2XXX	791	81.7149	4207	2199	0.5227	0.773454	Zif268
3831	0	24	10	2871	8458	3725		4399	6426	3645	M1(8)M2XXX	754	77.8926	5587	2701	0.483444	0.715365	Zif268
3832	0	25	10	2869	10778	3714		4352	6988	3677	M1(9)M2XXX	675	69.7314	7909	3274	0.413959	0.612546	Zif268
3833	0	26	10	2868	9152	3671		4405	6570	3706	M1(10)M2XXX	699	72.2107	6284	2899	0.46133	0.682643	Zif268
3834	0	27	10	2854	9328	3608		4334	6283	3650	M1XM2XXX	684	70.6612	6474	2675	0.413191	0.611411	Zif268
3835	0	28	10	2855	13319	3617		4306	6651	3643	M1(12)M2XXX	663	68.4917	10464	3034	0.289946	0.429042	Zif268
3836	0	29	10	2861	10673	3646		4353	6755	3683	M1(13)M2XXX	670	69.2149	7812	3109	0.397977	0.588898	Zif268
3837	0	30	10	2885	9330	3649		4407	6755	3687	M1(14)M2XXX	720	74.3802	6445	3106	0.481924	0.713116	Zif268
3838	0	31	10	3060	9293	3633		4386	6341	3678	M1XXM2XX	708	73.1405	6233	2708	0.434462	0.642885	Zif268
3839	0	32	10	3527	8786	3632		4418	6218	3664	M1XXXM2X	754	77.8926	5259	2586	0.491728	0.727624	Zif268
3840	0	33	10	3677	10913	3612		4406	6168	3680	M1XXXXM2	726	75	7236	2556	0.353234	0.52269	Zif268
3860	0	6	11	2900	11654	4456		4003	6064	3603	M1M2XXXX	400	41.3223	8754	1608	0.183687	0.271807	Zif268
3867	0	13	11	2856	9690	3612		3983	5660	3618	M1(0)M2XXXX	365	37.7066	6834	2048	0.299678	0.443442	Zif268
3868	0	14	11	2852	7192	3615		3975	5330	3579	M1(2)M2XXX	396	40.9091	4340	1715	0.395161	0.584731	Zif268
3869	0	15	11	2853	7416	3661		3987	5423	3610	M1(3)M2XXX	377	38.9463	4563	1762	0.386149	0.571396	Zif268
3870	0	16	11	2855	7890	3678		3998	5488	3627	M1(4)M2XXX	371	38.3264	5035	1810	0.359484	0.531938	Zif268
3871	0	17	11	2851	7750	3677		3931	5863	3611	M1(5)M2XXX	320	33.0579	4899	2186	0.446214	0.660275	Zif268
3872	0	18	11	2850	8401	3661		3985	5386	3596	M1(6)M2XXX	389	40.186	5551	1725	0.310755	0.459833	Zif268
3873	0	19	11	2859	7156	3711		3985	5079	3586	M1(7)M2XXX	399	41.219	4297	1368	0.318362	0.471089	Zif268
3874	0	20	11	2861	8240	3724		3987	5397	3621	M1(8)M2XXX	366	37.8099	5379	1673	0.311024	0.460231	Zif268
3875	0	21	11	2858	10671	3716		3932	5709	3607	M1(9)M2XXX	325	33.5744	7813	1993	0.255088	0.37746	Zif268
3876	0	22	11	2865	9505	3703		3950	5433	3601	M1(10)M2XXX	349	36.0537	6640	1730	0.260542	0.385531	Zif268
3877	0	23	11	2867	10698	3664		3924	5307	3583	M1XM2XXX	341	35.2273	7831	1643	0.209807	0.310457	Zif268
3878	0	24	11	2861	14720	3623		3912	5388	3593	M1(12)M2XXX	319	32.9545	11859	1765	0.148832	0.220231	Zif268
3879	0	25	11	2863	11416	3624		3952	5372	3616	M1(13)M2XXX	336	34.7107	8553	1748	0.204373	0.302416	Zif268
3880	0	26	11	2856	9905	3605		3934	5368	3599	M1(14)M2XXX	335	34.6074	7049	1763	0.250106	0.370089	Zif268
3881	0	27	11	2855	9834	3598		3934	5364	3605	M1XXM2XX	329	33.9876	6979	1766	0.253045	0.374437	Zif268
3882	0	28	11	2851	8571	3586		3962	5504	3612	M1XXXM2X	350	36.157	5720	1918	0.335315	0.496174	Zif268
3883	0	29	11	2859	9920	3567		3943	5119	3594	M1XXXXM2	349	36.0537	7061	1552	0.219799	0.325243	Zif268
3903	0	2	12	2863	8865	3625		4102	5661	3620	M1M2XXXX	482	49.7934	6002	2036	0.33922	0.501954	Zif268
3910	0	9	12	2861	10327	3739		4080	5837	3685	M1(0)M2XXXX	395	40.8058	7466	2098	0.281007	0.415814	Zif268
3911	0	10	12	2852	7321	3641		4026	5400	3637	M1(2)M2XXX	389	40.186	4469	1759	0.3936	0.582421	Zif268
3912	0	11	12	2857	8351	3648		3998	5557	3634	M1(3)M2XXX	364	37.6033	5494	1909	0.34747	0.514161	Zif268
3913	0	12	12	2849	8660	3575		3932	5536	3577	M1(4)M2XXX	355	36.6736	5811	1961	0.337463	0.499354	Zif268
3914	0	13	12	2854	9235	3579		3837	6130	3562	M1(5)M2XXX	275	28.4091	6381	2551	0.399781	0.591566	Zif268
3915	0	14	12	2847	9538	3632		3959	5505	3592	M1(6)M2XXX	367	37.9132	6691	1873	0.279928	0.414218	Zif268
3916	0	15	12	2848	8805	3637		3956	5408	3599	M1(7)M2XXX	357	36.8802	5957	1771	0.297297	0.439919	Zif268
3917	0	16	12	2850	9720	3652		3940	5585	3598	M1(8)M2XXX	342	35.3306	6870	1933	0.281368	0.416348	Zif268
3918	0	17	12	2847	10655	3671		3940	5918	3615	M1(9)M2XXX	325	33.5744	7808	2247	0.287782	0.425839	Zif268
3919	0	18	12	2850	9102	3690		3971	5804	3595	M1(10)M2XXX	376	38.843	6252	2114	0.338132	0.500343	Zif268
3920	0	19	12	2855	10252	3715		4079	6475	3548	M1XM2XXX	531	54.8554	7397	2760	0.373124	0.552122	Zif268
3921	0	20	12	2860	14312	3725		3914	6089	3599	M1(12)M2XXX	315	32.5413	11452	2364	0.206427	0.305455	Zif268
3922	0	21	12	2855	10768	3712		3914	5838	3582	M1(13)M2XXX	332	34.2975	7913	2126	0.268672	0.397561	Zif268
3923	0	22	12	2857	8580	3692		3930	5523	3589	M1(14)M2XXX	341	35.2273	5723	1831	0.319937	0.47342	Zif268
3924	0	23	12	2855	8350	3640		3931	5393	3590	M1XXM2XX	341	35.2273	5495	1753	0.319017	0.472059	Zif268
3925	0	24	12	2861	7889	3619		3947	5348	3590	M1XXXM2X	357	36.8802	5028	1729	0.343874	0.50884	Zif268
3926	0	25	12	2861	9988	3602		3941	5387	3595	M1XXXXM2	346	35.7438	7127	1785	0.250456	0.370607	Zif268
3946	0	46	12	2870	5900	3957		4264	5247	3885	M1M2XXXX	379	39.1529	3030	1290	0.425743	0.629983	Zif268
3953	0	5	13	2869	9414	3825		3858	4458	3559	M1(0)M2XXXX	299	30.8884	6545	633	0.096715	0.143112	Zif268
3954	0	6	13	2860	7447	3736		3852	4462	3566	M1(2)M2XXX	286	29.5455	4587	726	0.158273	0.234202	Zif268
3955	0	7	13	2853	8306	3597		3832	4552	3563	M1(3)M2XXX	269	27.7893	5453	955	0.175133	0.259149	Zif268
3956	0	8	13	2852	8458	3590		3821	4520	3572	M1(4)M2XXX	249	25.7231	5606	930	0.165894	0.245477	Zif268
3957	0	9	13	2846	8492	3556		3761	4969	3559	M1(5)M2XXX	202	20.8678	5646	1413	0.250266	0.370325	Zif268
3958	0	10	13	2855	8784	3577		3788	4313	3554	M1(6)M2XXX	234	24.1736	5929	736	0.124136	0.183687	Zif268
3959	0	11	13	2853	8433	3617		3769	4423	3546	M1(7)M2XXX	223	23.0372	5580	806	0.144444	0.213738	Zif268
3960	0	12	13	2866	10029	3837		3979	4753	3741	M1(8)M2XXX	238	24.5868	7163	916	0.127879	0.189227	Zif268
3961	0	13	13	2854	11428	3665		3868	4637	3632	M1(9)M2XXX	236	24.3802	8574	972	0.113366	0.167751	Zif268
3962	0	14	13	2854	9724	3638		3784	4533	3545	M1(10)M2XXX	239	24.6901	6870	895	0.130277	0.192774	Zif268
3963	0	15	13	2862	10322	3669		3785	4544	3569	M1XM2XXX	216	22.314	7460	875	0.117292	0.173561	Zif268
3964	0	16	13	2862	15332	3725		3791	4705	3588	M1(12)M2XXX	203	20.9711	12470	980	0.0785886	0.11629	Zif268
3965	0	17	13	2858	10372	3737		3840	4595	3644	M1(13)M2XXX	196	20.2479	7514	858	0.114187	0.168965	Zif268
3966	0	18	13	2852	8931	3719		3771	4499	3574	M1(14)M2XXX	197	20.3512	6079	780	0.128311	0.189865	Zif268
3967	0	19	13	2859	8985	3716		3775	4473	3588	M1XXM2XX	187	19.3182	6126	757	0.123572	0.182852	Zif268
3968	0	20	13	2856	7836	3764		3774	4482	3579	M1XXXM2X	195	20.1446	4980	718	0.144177	0.213342	Zif268
3969	0	21	13	2857	9690	3786		3809	4408	3628	M1XXXXM2	181	18.6983	6833	622	0.0910288	0.134698	Zif268
3989	0	42	13	2873	8088	3809		3903	4818	3721	M1M2XXXX	182	18.8017	5215	1009	0.19348	0.286298	Zif268
3996	0	1	14	2847	10435	3563		3907	4732	3566	M1(0)M2XXXX	341	35.2273	7588	1169	0.154059	0.227965	Zif268
3997	0	2	14	2852	7410	3554		3888	4634	3573	M1(2)M2XXX	315	32.5413	4558	1080	0.236946	0.350616	Zif268
3998	0	3	14	2850	7861	3548		3845	4672	3545	M1(3)M2XXX	300	30.9917	5011	1124	0.224307	0.331913	Zif268
3999	0	4	14	2853	7882	3574		3823	4690	3534	M1(4)M2XXX	289	29.8554	5029	1116	0.221913	0.328371	Zif268
4000	0	5	14	2842	10058	3592		3760	5486	3530	M1(5)M2XXX	230	23.7603	7216	1894	0.262472	0.388388	Zif268
4001	0	6	14	2848	10550	3586		3825	4825	3551	M1(6)M2XXX	274	28.3058	7702	1239	0.160867	0.23804	Zif268
4002	0	7	14	2844	9665	3573		3801	4745	3544	M1(7)M2XXX	257	26.5496	6821	1172	0.171822	0.25425	Zif268
4003	0	8	14	2849	11260	3572		3786	4952	3543	M1(8)M2XXX	243	25.1033	8411	1380	0.164071	0.24278	Zif268
4004	0	9	14	2849	11859	3582		3797	5038	3566	M1(9)M2XXX	231	23.8636	9010	1456	0.161598	0.239121	Zif268
4005	0	10	14	2851	10504	3588		3813	4996	3574	M1(10)M2XXX	239	24.6901	7653	1408	0.18398	0.272241	Zif268
4006	0	11	14	2860	11650	3614		3782	4747	3562	M1XM2XXX	220	22.7273	8790	1133	0.128896	0.190732	Zif268
4007	0	12	14	2864	16410	3670		3794	4737	3581	M1(12)M2XXX	213	22.0041	13546	1067	0.0787686	0.116556	Zif268
4008	0	13	14	2860	11727	3669		3783	4735	3577	M1(13)M2XXX	206	21.281	8867	1066	0.120221	0.177894	Zif268
4009	0	14	14	2857	9229	3726		3844	4876	3633	M1(14)M2XXX	211	21.7975	6372	1150	0.180477	0.267057	Zif268
4010	0	15	14	2859	8722	3665		3780	4612	3604	M1XXM2XX	176	18.1818	5863	947	0.161521	0.239008	Zif268
4011	0	16	14	2858	7564	3643		3761	4603	3569	M1XXXM2X	192	19.8347	4706	960	0.203995	0.301857	Zif268
4012	0	17	14	2856	10511	3627		3750	4717	3569	M1XXXXM2	181	18.6983	7655	1090	0.142391	0.210699	Zif268
4032	0	38	14	2884	12252	3829		3873	4699	3708	M1M2XXXX	165	17.0455	9368	870	0.0928693	0.137421	Zif268
4038	0	46	14	2866	5105	4431		4533	4783	4302	M1(2)M2XXX	231	23.8636	2239	352	0.157213	0.232632	Zif268
4039	0	47	14	2858	5985	4051		3981	4597	3779	M1(3)M2XXX	202	20.8678	3127	546	0.174608	0.258373	Zif268
4040	0	48	14	2855	6856	3961		3935	4701	3733	M1(4)M2XXX	202	20.8678	4001	740	0.184954	0.273681	Zif268
4041	0	1	15	2851	7971	3605		3769	4625	3563	M1(5)M2XXX	206	21.281	5120	1020	0.199219	0.29479	Zif268
4042	0	2	15	2853	8927	3708		3812	4306	3592	M1(6)M2XXX	220	22.7273	6074	598	0.0984524	0.145683	Zif268
4043	0	3	15	2855	7813	3813		3910	4268	3693	M1(7)M2XXX	217	22.4174	4958	455	0.0917709	0.135796	Zif268
4044	0	4	15	2849	8922	3746		3725	4228	3527	M1(8)M2XXX	198	20.4545	6073	482	0.0793677	0.117443	Zif268
4045	0	5	15	2854	10991	3962		3808	4580	3620	M1(9)M2XXX	188	19.4215	8137	618	0.0759494	0.112384	Zif268
4046	0	6	15	2852	11398	3943		3954	4587	3768	M1(10)M2XXX	186	19.2149	8546	644	0.0753569	0.111508	Zif268
4047	0	7	15	2851	13000	3627		3730	4433	3568	M1XM2XXX	162	16.7355	10149	806	0.0794167	0.117515	Zif268
4048	0	8	15	2856	19072	3759		3876	4713	3719	M1(12)M2XXX	157	16.219	16216	954	0.0588308	0.0870535	Zif268
4049	0	9	15	2852	13573	3629		3775	4453	3612	M1(13)M2XXX	163	16.8388	10721	824	0.0768585	0.11373	Zif268
4050	0	10	15	2859	12254	3634		3696	4384	3534	M1(14)M2XXX	162	16.7355	9395	750	0.0798297	0.118126	Zif268
4051	0	11	15	2861	11254	3635		3672	4311	3532	M1XXM2XX	140	14.4628	8393	676	0.0805433	0.119182	Zif268
4052	0	12	15	2861	9461	3673		3696	4313	3563	M1XXXM2X	133	13.7397	6600	640	0.0969697	0.143489	Zif268
4053	0	13	15	2854	10755	3715		3720	4292	3597	M1XXXXM2	123	12.7066	7901	577	0.0730287	0.108063	Zif268
4073	0	34	15	2858	12694	3762		3673	4387	3591	M1M2XXXX	82	8.47107	9836	625	0.0635421	0.094025	Zif268
4077	0	43	15	2858	7222	3946		3905	4316	3804	M1(3)M2XXX	101	10.4339	4364	370	0.0847846	0.125458	Zif268
4078	0	45	15	2873	6072	4131		4062	4655	3998	M1(5)M2XXX	64	6.61157	3199	524	0.163801	0.242381	Zif268
4079	0	1	16	2848	9955	3602		3829	4281	3599	M1(9)M2XXX	230	23.7603	7107	679	0.0955396	0.141373	Zif268
4080	0	2	16	2848	9775	3683		3789	4184	3569	M1(10)M2XXX	220	22.7273	6927	501	0.0723257	0.107022	Zif268
4081	0	3	16	2855	10213	3751		3790	4232	3578	M1XM2XXX	212	21.9008	7358	481	0.065371	0.0967313	Zif268
4082	0	4	16	2851	16170	3725		3744	4366	3561	M1(12)M2XXX	183	18.905	13319	641	0.0481267	0.0712145	Zif268
4083	0	5	16	2837	10678	3716		3688	4260	3506	M1(13)M2XXX	182	18.8017	7841	544	0.0693789	0.102662	Zif268
4084	0	6	16	2840	8441	3733		3715	4174	3551	M1(14)M2XXX	164	16.9421	5601	441	0.0787359	0.116508	Zif268
4085	0	7	16	2840	9743	3574		3652	4179	3506	M1XXM2XX	146	15.0826	6903	605	0.0876431	0.129688	Zif268
4086	0	8	16	2846	8545	3586		3705	4212	3548	M1XXXM2X	157	16.219	5699	626	0.109844	0.162539	Zif268
4087	0	9	16	2854	14003	3588		3702	4310	3559	M1XXXXM2	143	14.7727	11149	722	0.0647592	0.0958259	Zif268
4107	0	30	16	2855	15178	3711		3683	4433	3604	M1M2XXXX	79	8.16116	12323	722	0.0585896	0.0866967	Zif268
4113	0	37	16	2855	14375	3970		4020	4511	3936	M1(0)M2XXXX	84	8.67769	11520	541	0.0469618	0.0694907	Zif268
4114	0	38	16	2854	10013	3976		3860	4597	3763	M1(2)M2XXX	97	10.0207	7159	621	0.086744	0.128357	Zif268
4115	0	46	16	2860	8527	3968		3858	4342	3757	M1(10)M2XXX	101	10.4339	5667	374	0.0659961	0.0976563	Zif268
4116	0	47	16	2855	7943	4011		3820	4427	3720	M1XM2XXX	100	10.3306	5088	416	0.081761	0.120984	Zif268
4117	0	48	16	2851	12262	4058		3899	4652	3806	M1(12)M2XXX	93	9.60744	9411	594	0.0631176	0.0933969	Zif268

## Sheet: Figure_3B
	Flags	Column	Row	15a	25a	35a	45a	55b	65a	65b	TgtName	Free	Free_nM	DNA	Complex_raw	Complex	Meanocc	TF
4122	0	6	1	2940	10228	3828		28565	12220	3773	M1M2XXX	24792	2561.16	7288	8392	1.15148		Pho4
4141	0	25	1	2944	25571	3836		26394	21492	3818	M1X(1)M2XX	22576	2332.23	22627	17656	0.780307		Pho4
4142	0	26	1	2947	25580	3843		24823	21152	3860	M1X(2)M2XX	20963	2165.6	22633	17309	0.764768		Pho4
4143	0	27	1	2951	30356	3931		27293	21269	3881	M1X(3)M2XX	23412	2418.6	27405	17338	0.632658		Pho4
4144	0	28	1	2946	28413	3864		25838	22657	3864	M1X(4)M2XX	21974	2270.04	25467	18793	0.737935		Pho4
4145	0	29	1	2943	26279	3835		26113	21547	3866	M1X(5)M2XX	22247	2298.24	23336	17712	0.758999		Pho4
4146	0	30	1	2942	36573	3855		25198	25508	3872	M1X(6)M2XX	21326	2203.1	33631	21653	0.643841		Pho4
4147	0	31	1	2943	28451	3836		25122	22561	3834	M1X(7)M2XX	21288	2199.17	25508	18725	0.734083		Pho4
4148	0	32	1	2947	19426	3812		26491	18700	3855	M1X(8)M2XX	22636	2338.43	16479	14888	0.903453		Pho4
4149	0	33	1	2944	27955	3840		26102	22654	3869	M1X(9)M2XX	22233	2296.8	25011	18814	0.752229		Pho4
4150	0	34	1	2962	17691	3868		26755	16048	3866	M1X(10)M2XX	22889	2364.57	14729	12180	0.82694		Pho4
4151	0	35	1	2978	23283	3946		26475	20158	3971	M1X(11)M2XX	22504	2324.79	20305	16212	0.798424		Pho4
4152	0	36	1	2945	22795	3853		26162	19778	3893	M1XM2XX	22269	2300.52	19850	15925	0.802267		Pho4
4153	0	37	1	2944	23839	3846		26921	20788	3876	M1XXM2X	23045	2380.68	20895	16942	0.810816		Pho4
4154	0	38	1	2946	25962	3865		27086	21547	3899	M1XXXM2	23187	2395.35	23016	17682	0.768248		Pho4
4180	0	19	2	2984	24338	4398		24493	21430	4354	M1X(1)M2XX	20139	2080.48	21354	17032	0.797602		Pho4
4181	0	20	2	2950	18325	3855		25215	17154	3881	M1X(2)M2XX	21334	2203.93	15375	13299	0.864976		Pho4
4182	0	21	2	2951	33461	3832		23898	21468	3790	M1X(3)M2XX	20108	2077.27	30510	17636	0.57804		Pho4
4183	0	22	2	2939	26937	3812		24608	21678	3793	M1X(4)M2XX	20815	2150.31	23998	17866	0.744479		Pho4
4184	0	23	2	2950	26960	3822		24399	21754	3806	M1X(5)M2XX	20593	2127.38	24010	17932	0.746855		Pho4
4185	0	24	2	2943	34371	3838		24120	24553	3802	M1X(6)M2XX	20318	2098.97	31428	20715	0.659126		Pho4
4186	0	25	2	2951	31186	3821		23891	23473	3793	M1X(7)M2XX	20098	2076.24	28235	19652	0.696016		Pho4
4187	0	26	2	2954	17461	3787		24901	17282	3802	M1X(8)M2XX	21099	2179.65	14507	13495	0.930241		Pho4
4188	0	27	2	2941	24872	3806		24085	20992	3847	M1X(9)M2XX	20238	2090.7	21931	17186	0.78364		Pho4
4189	0	28	2	2944	17963	3796		24870	16079	3859	M1X(10)M2XX	21011	2170.56	15019	12283	0.817831		Pho4
4190	0	29	2	2949	25443	3835		24411	20908	3839	M1X(11)M2XX	20572	2125.21	22494	17073	0.759002		Pho4
4191	0	30	2	2935	22905	3825		24751	19696	3861	M1XM2XX	20890	2158.06	19970	15871	0.794742		Pho4
4192	0	31	2	2961	19227	3844		24687	18253	3876	M1XXM2X	20811	2149.9	16266	14409	0.885835		Pho4
4193	0	32	2	2946	23428	3793		24134	19965	3829	M1XXXM2	20305	2097.62	20482	16172	0.789571		Pho4
4203	0	42	2	2965	12298	3942		25352	13635	3917	M1M2XXX	21435	2214.36	9333	9693	1.03857		Pho4
4217	0	13	3	2956	25376	3780		13033	17701	3769	M1X(1)M2XX	9264	957.025	22420	13921	0.620919		Pho4
4218	0	14	3	2947	21008	3765		13239	15557	3763	M1X(2)M2XX	9476	978.926	18061	11792	0.652899		Pho4
4219	0	15	3	2956	40885	3826		12708	19607	3763	M1X(3)M2XX	8945	924.07	37929	15781	0.416067		Pho4
4220	0	16	3	2952	29575	3796		12183	18815	3746	M1X(4)M2XX	8437	871.591	26623	15019	0.564136		Pho4
4221	0	17	3	2952	28431	3790		12311	17665	3695	M1X(5)M2XX	8616	890.083	25479	13875	0.544566		Pho4
4222	0	18	3	2940	35355	3807		11820	19659	3689	M1X(6)M2XX	8131	839.979	32415	15852	0.489033		Pho4
4223	0	19	3	2957	27140	3972		12466	17941	3866	M1X(7)M2XX	8600	888.43	24183	13969	0.577637		Pho4
4224	0	20	3	2959	19676	3917		12778	16056	3916	M1X(8)M2XX	8862	915.496	16717	12139	0.726147		Pho4
4225	0	21	3	2941	25312	3773		12262	17822	3737	M1X(9)M2XX	8525	880.682	22371	14049	0.628001		Pho4
4226	0	22	3	2943	21819	3774		12429	15091	3755	M1X(10)M2XX	8674	896.074	18876	11317	0.599544		Pho4
4227	0	23	3	2945	29686	3776		11986	18955	3735	M1X(11)M2XX	8251	852.376	26741	15179	0.56763		Pho4
4228	0	24	3	2933	22732	3753		12144	16476	3742	M1XM2XX	8402	867.975	19799	12723	0.642608		Pho4
4229	0	25	3	2935	18908	3733		12070	15451	3750	M1XXM2X	8320	859.504	15973	11718	0.733613		Pho4
4230	0	26	3	2948	21767	3746		12066	16396	3788	M1XXXM2	8278	855.165	18819	12650	0.672193		Pho4
4239	0	36	3	2940	10881	3732		12937	10589	3763	M1M2XXX	9174	947.727	7941	6857	0.863493		Pho4
4254	0	8	4	2952	18325	3741		14226	14663	3798	M1X(2)M2XX	10428	1077.27	15373	10922	0.710466		Pho4
4255	0	9	4	2962	36545	3787		13334	18525	3728	M1X(3)M2XX	9606	992.355	33583	14738	0.438853		Pho4
4256	0	10	4	2948	31793	3785		13150	19927	3742	M1X(4)M2XX	9408	971.901	28845	16142	0.559612		Pho4
4257	0	11	4	2976	32798	3898		13118	20306	3816	M1X(5)M2XX	9302	960.95	29822	16408	0.550198		Pho4
4258	0	12	4	2987	38658	3967		12779	22151	3867	M1X(6)M2XX	8912	920.661	35671	18184	0.50977		Pho4
4259	0	13	4	2960	33532	3921		12918	20590	3787	M1X(7)M2XX	9131	943.285	30572	16669	0.545237		Pho4
4260	0	14	4	2962	22181	3918		13462	17130	3895	M1X(8)M2XX	9567	988.326	19219	13212	0.687445		Pho4
4261	0	15	4	2955	27526	3778		12977	18787	3763	M1X(9)M2XX	9214	951.86	24571	15009	0.610842		Pho4
4262	0	16	4	2945	24917	3763		13221	16370	3751	M1X(10)M2XX	9470	978.306	21972	12607	0.573776		Pho4
4263	0	17	4	2946	27418	3741		12937	18620	3752	M1X(11)M2XX	9185	948.864	24472	14879	0.608001		Pho4
4264	0	18	4	2944	22837	3727		12826	16712	3759	M1XM2XX	9067	936.674	19893	12985	0.652742		Pho4
4265	0	19	4	2946	19204	3739		12978	16077	3771	M1XXM2X	9207	951.136	16258	12338	0.758888		Pho4
4266	0	20	4	2950	26348	3722		12610	18431	3758	M1XXXM2	8852	914.463	23398	14709	0.628643		Pho4
4273	0	30	4	2963	10504	3789		12856	10608	3827	M1M2XXX	9029	932.748	7541	6819	0.904257		Pho4
4292	0	1	5	2992	27114	3957		9661	16240	3918	M1X(1)M2XX	5743	593.285	24122	12283	0.509203		Pho4
4293	0	2	5	2952	17851	3798		10298	13247	3818	M1X(2)M2XX	6480	669.421	14899	9449	0.634204		Pho4
4294	0	7	5	2952	30972	3793		9766	16650	3901	M1X(7)M2XX	5865	605.888	28020	12857	0.458851		Pho4
4295	0	9	5	2956	27099	3790		9800	15955	3687	M1X(9)M2XX	6113	631.508	24143	12165	0.503873		Pho4
4296	0	10	5	2937	23399	3775		9972	13559	3715	M1X(10)M2XX	6257	646.384	20462	9784	0.478155		Pho4
4297	0	11	5	2939	34004	3793		9386	16868	3694	M1X(11)M2XX	5692	588.017	31065	13075	0.420892		Pho4
4298	0	12	5	2937	27650	3765		9664	15150	3692	M1XM2XX	5972	616.942	24713	11385	0.460689		Pho4
4299	0	13	5	2953	23038	3779		9700	14512	3711	M1XXM2X	5989	618.698	20085	10733	0.534379		Pho4
4300	0	14	5	2950	25723	3737		9588	15345	3729	M1XXXM2	5859	605.269	22773	11608	0.509726		Pho4
4308	0	24	5	2954	14283	3722		9726	11483	3740	M1M2XXX	5986	618.388	11329	7761	0.685056		Pho4
4327	0	43	5	2976	20031	3824		8756	13804	3743	M1X(1)M2XX	5013	517.872	17055	9980	0.585166		Pho4
4328	0	44	5	2947	21272	3760		8921	13886	3882	M1X(2)M2XX	5039	520.558	18325	10126	0.552578		Pho4
4329	0	45	5	2945	22767	3736		8819	13282	3778	M1X(3)M2XX	5041	520.764	19822	9546	0.481586		Pho4
4330	0	46	5	2947	21827	3724		8650	14671	3746	M1X(4)M2XX	4904	506.612	18880	10947	0.57982		Pho4
4331	0	47	5	2941	19555	3705		8730	13851	3748	M1X(5)M2XX	4982	514.669	16614	10146	0.61069		Pho4
4332	0	48	5	2937	28319	3711		8435	16593	3750	M1X(6)M2XX	4685	483.988	25382	12882	0.507525		Pho4
4333	0	1	6	2958	29542	3799		8968	16344	3764	M1X(7)M2XX	5204	537.603	26584	12545	0.4719		Pho4
4334	0	2	6	2960	20415	3785		9969	14446	3742	M1X(8)M2XX	6227	643.285	17455	10661	0.610771		Pho4
4335	0	4	6	2948	29298	3768		10066	15223	3747	M1X(10)M2XX	6319	652.789	26350	11455	0.434725		Pho4
4336	0	5	6	2951	30939	3785		9686	16694	3741	M1X(11)M2XX	5945	614.153	27988	12909	0.461233		Pho4
4337	0	6	6	2941	28451	3757		9661	15681	3728	M1XM2XX	5933	612.913	25510	11924	0.467425		Pho4
4338	0	7	6	2941	23389	3749		9872	15057	3717	M1XXM2X	6155	635.847	20448	11308	0.553013		Pho4
4339	0	8	6	2941	29173	3729		9688	16396	3720	M1XXXM2	5968	616.529	26232	12667	0.482884		Pho4
4367	0	37	6	2945	19167	3704		8910	13472	3722	M1X(1)M2XX	5188	535.95	16222	9768	0.602145		Pho4
4368	0	38	6	2942	18727	3726		8251	12853	3728	M1X(2)M2XX	4523	467.252	15785	9127	0.578207		Pho4
4369	0	39	6	2953	23690	3723		8862	13527	3726	M1X(3)M2XX	5136	530.579	20737	9804	0.472778		Pho4
4370	0	40	6	2949	22021	3732		8826	14538	3742	M1X(4)M2XX	5084	525.207	19072	10806	0.56659		Pho4
4371	0	41	6	2940	20931	3711		8840	14289	3730	M1X(5)M2XX	5110	527.893	17991	10578	0.587961		Pho4
4372	0	42	6	2938	26715	3733		8240	16128	3770	M1X(6)M2XX	4470	461.777	23777	12395	0.521302		Pho4
4373	0	43	6	2952	21584	3729		8733	14758	3757	M1X(7)M2XX	4976	514.05	18632	11029	0.591939		Pho4
4374	0	44	6	2960	14876	3767		9049	12377	3801	M1X(8)M2XX	5248	542.149	11916	8610	0.722558		Pho4
4375	0	45	6	2947	22962	3732		8746	15237	3764	M1X(9)M2XX	4982	514.669	20015	11505	0.574819		Pho4
4376	0	46	6	2969	16458	3783		9013	12040	3756	M1X(10)M2XX	5257	543.079	13489	8257	0.612128		Pho4
4377	0	47	6	2960	21153	3752		8691	14479	3778	M1X(11)M2XX	4913	507.541	18193	10727	0.589622		Pho4
4378	0	48	6	2952	22815	3752		8669	14978	3788	M1XM2XX	4881	504.236	19863	11226	0.565171		Pho4
4379	0	1	7	2954	20172	3764		7296	12110	3776	M1XXM2X	3520	363.636	17218	8346	0.484725		Pho4
4380	0	2	7	2958	27431	3754		7056	13277	3745	M1XXXM2	3311	342.045	24473	9523	0.389123		Pho4
4389	0	12	7	2949	13970	3721		7291	9527	3723	M1M2XXX	3568	368.595	11021	5806	0.526812		Pho4
4407	0	31	7	2946	21672	3721		6487	11525	3725	M1X(1)M2XX	2762	285.331	18726	7804	0.416747		Pho4
4408	0	32	7	2945	20271	3710		6483	10723	3709	M1X(2)M2XX	2774	286.57	17326	7013	0.404767		Pho4
4409	0	33	7	2954	26386	3713		6427	11247	3706	M1X(3)M2XX	2721	281.095	23432	7534	0.321526		Pho4
4410	0	34	7	2955	23513	3736		6416	11861	3727	M1X(4)M2XX	2689	277.789	20558	8125	0.395223		Pho4
4411	0	35	7	2950	24258	3720		6302	11841	3735	M1X(5)M2XX	2567	265.186	21308	8121	0.381124		Pho4
4412	0	36	7	2941	30249	3726		6202	13228	3730	M1X(6)M2XX	2472	255.372	27308	9502	0.347957		Pho4
4413	0	37	7	2946	22863	3714		5979	12121	3757	M1X(7)M2XX	2222	229.545	19917	8407	0.422102		Pho4
4414	0	38	7	2964	17398	3767		6662	11414	3781	M1X(8)M2XX	2881	297.624	14434	7647	0.529791		Pho4
4415	0	39	7	2942	20865	3745		6561	12125	3764	M1X(9)M2XX	2797	288.946	17923	8380	0.467556		Pho4
4416	0	40	7	2944	14333	3736		6892	9605	3784	M1X(10)M2XX	3108	321.074	11389	5869	0.515322		Pho4
4417	0	41	7	2950	21669	3686		6268	12114	3672	M1X(11)M2XX	2596	268.182	18719	8428	0.450238		Pho4
4418	0	42	7	2935	19472	3683		6254	11556	3717	M1XM2XX	2537	262.087	16537	7873	0.476084		Pho4
4419	0	43	7	2941	19724	3702		6447	11954	3730	M1XXM2X	2717	280.682	16783	8252	0.491688		Pho4
4420	0	44	7	2945	20276	3681		6481	12019	3725	M1XXXM2	2756	284.711	17331	8338	0.481103		Pho4
4429	0	6	8	2943	10056	3710		7187	8026	3714	M1M2XXX	3473	358.781	7113	4316	0.606776		Pho4
4448	0	25	8	2951	22067	3708		6373	11365	3731	M1X(1)M2XX	2642	272.934	19116	7657	0.400555		Pho4
4449	0	26	8	2951	22329	3700		6362	11001	3707	M1X(2)M2XX	2655	274.277	19378	7301	0.376767		Pho4
4450	0	27	8	2961	23817	3717		6338	10588	3725	M1X(3)M2XX	2613	269.938	20856	6871	0.32945		Pho4
4451	0	28	8	2952	21571	3706		6346	11201	3713	M1X(4)M2XX	2633	272.004	18619	7495	0.402546		Pho4
4452	0	29	8	2949	22477	3714		6221	11082	3702	M1X(5)M2XX	2519	260.227	19528	7368	0.377304		Pho4
4453	0	30	8	2942	27855	3723		6097	11949	3703	M1X(6)M2XX	2394	247.314	24913	8226	0.330189		Pho4
4454	0	31	8	2948	26757	3740		6128	12003	3716	M1X(7)M2XX	2412	249.174	23809	8263	0.347054		Pho4
4455	0	32	8	2939	15630	3691		6366	9967	3717	M1X(8)M2XX	2649	273.657	12691	6276	0.494524		Pho4
4456	0	33	8	2937	21997	3709		6270	11476	3726	M1X(9)M2XX	2544	262.81	19060	7767	0.407503		Pho4
4457	0	34	8	2949	16457	3720		6462	9507	3753	M1X(10)M2XX	2709	279.855	13508	5787	0.428413		Pho4
4458	0	35	8	2950	20501	3690		6271	10814	3710	M1X(11)M2XX	2561	264.566	17551	7124	0.405903		Pho4
4459	0	36	8	2933	22405	3696		6160	11127	3692	M1XM2XX	2468	254.959	19472	7431	0.381625		Pho4
4460	0	37	8	2937	16618	3692		6312	10377	3700	M1XXM2X	2612	269.835	13681	6685	0.488634		Pho4
4461	0	38	8	2940	17506	3661		6315	10615	3685	M1XXXM2	2630	271.694	14566	6954	0.477413		Pho4
4470	0	48	8	2942	10279	3657		6566	8537	3742	M1M2XXX	2824	291.736	7337	4880	0.665122		Pho4
4489	0	19	9	2946	21657	3702		5379	9312	3703	M1X(1)M2XX	1676	173.14	18711	5610	0.299824		Pho4
4490	0	20	9	2953	17329	3724		5491	8319	3761	M1X(2)M2XX	1730	178.719	14376	4595	0.31963		Pho4
4491	0	21	9	2950	25084	3692		5361	8757	3708	M1X(3)M2XX	1653	170.764	22134	5065	0.228833		Pho4
4492	0	22	9	2951	22918	3694		5213	9404	3691	M1X(4)M2XX	1522	157.231	19967	5710	0.285972		Pho4
4493	0	23	9	2953	24746	3712		5270	9598	3713	M1X(5)M2XX	1557	160.847	21793	5886	0.270087		Pho4
4494	0	24	9	2948	31014	3727		5215	10302	3711	M1X(6)M2XX	1504	155.372	28066	6575	0.234269		Pho4
4495	0	25	9	2941	24211	3687		5248	9441	3718	M1X(7)M2XX	1530	158.058	21270	5754	0.270522		Pho4
4496	0	26	9	2947	14730	3657		5408	8271	3697	M1X(8)M2XX	1711	176.756	11783	4614	0.391581		Pho4
4497	0	27	9	2934	22521	3700		5252	9275	3691	M1X(9)M2XX	1561	161.26	19587	5575	0.284628		Pho4
4498	0	28	9	2940	14434	3680		5375	7398	3691	M1X(10)M2XX	1684	173.967	11494	3718	0.323473		Pho4
4499	0	29	9	2940	23974	3690		5193	9181	3683	M1X(11)M2XX	1510	155.992	21034	5491	0.261054		Pho4
4500	0	30	9	2930	20311	3685		5263	8682	3710	M1XM2XX	1553	160.434	17381	4997	0.287498		Pho4
4501	0	31	9	2931	17314	3701		5335	8443	3725	M1XXM2X	1610	166.322	14383	4742	0.329695		Pho4
4502	0	32	9	2944	21464	3687		5326	8855	3730	M1XXXM2	1596	164.876	18520	5168	0.27905		Pho4
4510	0	42	9	2941	11146	3657		5407	7536	3715	M1M2XXX	1692	174.793	8205	3879	0.472761		Pho4
4528	0	13	10	2956	24183	3741		5313	9197	3752	M1X(1)M2XX	1561	161.26	21227	5456	0.257031		Pho4
4529	0	14	10	2948	17501	3705		5424	8017	3730	M1X(2)M2XX	1694	175	14553	4312	0.296296		Pho4
4530	0	15	10	2960	34095	3781		5271	9390	3737	M1X(3)M2XX	1534	158.471	31135	5609	0.180151		Pho4
4531	0	16	10	2947	27703	3729		5225	9641	3722	M1X(4)M2XX	1503	155.269	24756	5912	0.238811		Pho4
4532	0	17	10	2944	25966	3715		5214	9478	3702	M1X(5)M2XX	1512	156.198	23022	5763	0.250326		Pho4
4533	0	18	10	2962	35769	3809		5223	10643	3785	M1X(6)M2XX	1438	148.554	32807	6834	0.208309		Pho4
4534	0	19	10	2972	26973	3829		5295	9862	3813	M1X(7)M2XX	1482	153.099	24001	6033	0.251365		Pho4
4535	0	20	10	2954	17703	3705		5358	8713	3759	M1X(8)M2XX	1599	165.186	14749	5008	0.339548		Pho4
4536	0	21	10	2940	22445	3695		5247	9161	3709	M1X(9)M2XX	1538	158.884	19505	5466	0.280236		Pho4
4537	0	22	10	2948	20905	3689		5327	8272	3728	M1X(10)M2XX	1599	165.186	17957	4583	0.255221		Pho4
4538	0	23	10	2949	26403	3710		5223	9340	3723	M1X(11)M2XX	1500	154.959	23454	5630	0.240044		Pho4
4539	0	24	10	2943	21849	3692		5334	8621	3754	M1XM2XX	1580	163.223	18906	4929	0.260711		Pho4
4540	0	25	10	2940	17466	3669		5255	8179	3712	M1XXM2X	1543	159.401	14526	4510	0.310478		Pho4
4541	0	26	10	2979	21687	3772		5307	8733	3802	M1XXXM2	1505	155.475	18708	4961	0.265181		Pho4
4550	0	36	10	2942	10072	3628		5334	6961	3697	M1M2XXX	1637	169.112	7130	3333	0.467461		Pho4
4569	0	7	11	2946	28638	3751		4536	7528	3726	M1X(1)M2XX	810	83.6777	25692	3777	0.147011		Pho4
4570	0	8	11	2949	19139	3719		4595	6703	3727	M1X(2)M2XX	868	89.6694	16190	2984	0.184311		Pho4
4571	0	9	11	2957	38342	3767		4502	7392	3710	M1X(3)M2XX	792	81.8182	35385	3625	0.102445		Pho4
4572	0	10	11	2953	30722	3754		4508	7559	3728	M1X(4)M2XX	780	80.5785	27769	3805	0.137023		Pho4
4573	0	11	11	2940	29092	3730		4512	7397	3716	M1X(5)M2XX	796	82.2314	26152	3667	0.140219		Pho4
4574	0	12	11	2947	39090	3790		4469	7909	3756	M1X(6)M2XX	713	73.657	36143	4119	0.113964		Pho4
4575	0	13	11	2955	28833	3801		4537	7492	3764	M1X(7)M2XX	773	79.8554	25878	3691	0.142631		Pho4
4576	0	14	11	2963	17987	3771		4622	6940	3775	M1X(8)M2XX	847	87.5	15024	3169	0.210929		Pho4
4577	0	15	11	2947	27288	3766		4553	7470	3753	M1X(9)M2XX	800	82.6446	24341	3704	0.152171		Pho4
4578	0	16	11	2964	25298	3793		4574	6958	3758	M1X(10)M2XX	816	84.2975	22334	3165	0.141712		Pho4
4579	0	17	11	2948	25196	3730		4491	7143	3713	M1X(11)M2XX	778	80.3719	22248	3413	0.153407		Pho4
4580	0	18	11	2944	24038	3751		4547	6923	3756	M1XM2XX	791	81.7149	21094	3172	0.150375		Pho4
4581	0	19	11	2940	18683	3716		4577	6718	3736	M1XXM2X	841	86.8802	15743	3002	0.190688		Pho4
4582	0	20	11	2944	23276	3704		4533	6978	3727	M1XXXM2	806	83.2645	20332	3274	0.161027		Pho4
4591	0	30	11	2971	8873	3746		4710	5841	3814	M1M2XXX	896	92.562	5902	2095	0.354964		Pho4
4610	0	1	12	2946	27529	3767		4622	6887	3832	M1X(1)M2XX	790	81.6116	24583	3120	0.126917		Pho4
4611	0	2	12	2954	18079	3729		4602	6337	3764	M1X(2)M2XX	838	86.5702	15125	2608	0.17243		Pho4
4612	0	3	12	2966	40876	3824		4498	6944	3742	M1X(3)M2XX	756	78.0992	37910	3120	0.0823002		Pho4
4613	0	4	12	2953	28076	3777		4473	6891	3746	M1X(4)M2XX	727	75.1033	25123	3114	0.12395		Pho4
4614	0	5	12	2946	29833	3744		4382	6856	3697	M1X(5)M2XX	685	70.7645	26887	3112	0.115744		Pho4
4615	0	6	12	2942	42654	3785		4311	7319	3705	M1X(6)M2XX	606	62.6033	39712	3534	0.0889907		Pho4
4616	0	7	12	2939	34840	3744		4295	7012	3680	M1X(7)M2XX	615	63.5331	31901	3268	0.102442		Pho4
4617	0	8	12	2953	22202	3709		4324	6613	3699	M1X(8)M2XX	625	64.5661	19249	2904	0.150865		Pho4
4618	0	9	12	2945	30888	3727		4267	6844	3708	M1X(9)M2XX	559	57.7479	27943	3117	0.111549		Pho4
4619	0	10	12	2942	28351	3722		4324	6437	3710	M1X(10)M2XX	614	63.4298	25409	2715	0.106852		Pho4
4620	0	11	12	2949	31713	3754		4312	6732	3730	M1X(11)M2XX	582	60.124	28764	2978	0.103532		Pho4
4621	0	12	12	2947	28676	3801		4373	6611	3787	M1XM2XX	586	60.5372	25729	2810	0.109215		Pho4
4622	0	13	12	2946	21354	3738		4374	6252	3773	M1XXM2X	601	62.0868	18408	2514	0.136571		Pho4
4623	0	14	12	2953	26570	3748		4336	6457	3755	M1XXXM2	581	60.0207	23617	2709	0.114706		Pho4
4631	0	24	12	2941	14050	3668		4318	6011	3697	M1M2XXX	621	64.1529	11109	2343	0.21091		Pho4
4650	0	43	12	2945	17537	3677		4297	6272	3753	M1X(1)M2XX	544	56.1983	14592	2595	0.177837		Pho4
4651	0	44	12	2940	19755	3671		4258	6287	3726	M1X(2)M2XX	532	54.9587	16815	2616	0.155575		Pho4
4652	0	45	12	2945	21551	3685		4227	6142	3746	M1X(3)M2XX	481	49.6901	18606	2457	0.132054		Pho4
4653	0	46	12	2945	20067	3677		4227	6433	3728	M1X(4)M2XX	499	51.5496	17122	2756	0.160963		Pho4
4654	0	47	12	2948	17173	3681		4243	6204	3725	M1X(5)M2XX	518	53.5124	14225	2523	0.177364		Pho4
4655	0	48	12	2942	28822	3722		4242	6784	3744	M1X(6)M2XX	498	51.4463	25880	3062	0.118315		Pho4
4656	0	1	13	2942	31555	3775		4355	6068	3806	M1X(7)M2XX	549	56.7149	28613	2293	0.0801384		Pho4
4657	0	2	13	2953	21668	3735		4259	5839	3721	M1X(8)M2XX	538	55.5785	18715	2104	0.112423		Pho4
4658	0	3	13	2944	24369	3758		4271	5643	3734	M1X(9)M2XX	537	55.4752	21425	1885	0.0879813		Pho4
4659	0	4	13	2946	28257	3761		4220	5672	3720	M1X(10)M2XX	500	51.6529	25311	1911	0.0755008		Pho4
4660	0	5	13	2946	35959	3775		4162	5940	3711	M1X(11)M2XX	451	46.5909	33013	2165	0.0655802		Pho4
4661	0	6	13	2938	28700	3762		4168	5693	3728	M1XM2XX	440	45.4545	25762	1931	0.0749554		Pho4
4662	0	7	13	2951	22354	3835		4128	5698	3703	M1XXM2X	425	43.905	19403	1863	0.0960161		Pho4
4663	0	8	13	2962	29976	3920		4305	5950	3890	M1XXXM2	415	42.8719	27014	2030	0.0751462		Pho4
4672	0	18	13	2942	13392	3666		4067	5325	3692	M1M2XXX	375	38.7397	10450	1659	0.158756		Pho4
4690	0	37	13	2950	18396	3659		4050	5548	3694	M1X(1)M2XX	356	36.7769	15446	1889	0.122297		Pho4
4691	0	38	13	2944	21117	3689		4051	5625	3706	M1X(2)M2XX	345	35.6405	18173	1936	0.106532		Pho4
4692	0	39	13	2974	23451	3769		4126	5603	3778	M1X(3)M2XX	348	35.9504	20477	1834	0.0895639		Pho4
4693	0	40	13	2946	21876	3673		4044	5703	3705	M1X(4)M2XX	339	35.0207	18930	2030	0.107237		Pho4
4694	0	41	13	2949	19621	3672		4057	5558	3708	M1X(5)M2XX	349	36.0537	16672	1886	0.113124		Pho4
4695	0	42	13	2939	26831	3683		4017	5836	3703	M1X(6)M2XX	314	32.438	23892	2153	0.0901138		Pho4
4696	0	43	13	2943	21968	3685		4042	5678	3716	M1X(7)M2XX	326	33.6777	19025	1993	0.104757		Pho4
4697	0	44	13	2949	17004	3657		4042	5565	3706	M1X(8)M2XX	336	34.7107	14055	1908	0.135752		Pho4
4698	0	45	13	2938	20995	3666		4023	5634	3697	M1X(9)M2XX	326	33.6777	18057	1968	0.108988		Pho4
4699	0	46	13	2939	15081	3658		4059	5230	3717	M1X(10)M2XX	342	35.3306	12142	1572	0.129468		Pho4
4700	0	47	13	2945	22413	3702		4041	5571	3733	M1X(11)M2XX	308	31.8182	19468	1869	0.0960037		Pho4
4701	0	48	13	2936	21172	3726		4078	5505	3752	M1XM2XX	326	33.6777	18236	1779	0.0975543		Pho4
4702	0	1	14	2950	23151	3745		4199	5046	3768	M1XXM2X	431	44.5248	20201	1301	0.0644028		Pho4
4703	0	2	14	2972	30529	3759		4150	5141	3756	M1XXXM2	394	40.7025	27557	1382	0.0501506		Pho4
4712	0	12	14	2942	16064	3683		3954	4914	3716	M1M2XXX	238	24.5868	13122	1231	0.0938119		Pho4
4728	0	31	14	2947	20753	3691		3944	4953	3706	M1X(1)M2XX	238	24.5868	17806	1262	0.070875		Pho4
4729	0	32	14	2946	20049	3689		3949	4912	3705	M1X(2)M2XX	244	25.2066	17103	1223	0.0715079		Pho4
4730	0	33	14	2952	25366	3727		3982	4972	3733	M1X(3)M2XX	249	25.7231	22414	1245	0.0555456		Pho4
4731	0	34	14	2950	23971	3688		3942	5071	3719	M1X(4)M2XX	223	23.0372	21021	1383	0.0657914		Pho4
4732	0	35	14	2974	24889	3776		3961	5132	3738	M1X(5)M2XX	223	23.0372	21915	1356	0.0618754		Pho4
4733	0	36	14	2951	28880	3750		3949	5212	3729	M1X(6)M2XX	220	22.7273	25929	1462	0.0563847		Pho4
4734	0	37	14	2952	21293	3721		3991	5008	3749	M1X(7)M2XX	242	25	18341	1287	0.0701707		Pho4
4735	0	38	14	2954	18557	3699		3950	5003	3735	M1X(8)M2XX	215	22.2107	15603	1304	0.0835737		Pho4
4736	0	39	14	2941	21339	3687		3951	5001	3730	M1X(9)M2XX	221	22.8306	18398	1314	0.0714208		Pho4
4737	0	40	14	2951	13228	3736		3985	4721	3732	M1X(10)M2XX	253	26.1364	10277	985	0.0958451		Pho4
4738	0	41	14	2943	22085	3702		3965	4942	3732	M1X(11)M2XX	233	24.0702	19142	1240	0.064779		Pho4
4739	0	42	14	2934	19353	3670		3956	4812	3727	M1XM2XX	229	23.657	16419	1142	0.0695536		Pho4
4740	0	43	14	2943	18589	3750		3993	4874	3757	M1XXM2X	236	24.3802	15646	1124	0.0718394		Pho4
4741	0	44	14	2941	18697	3743		4030	4873	3786	M1XXXM2	244	25.2066	15756	1130	0.0717187		Pho4
4750	0	6	15	2949	14676	3739		4073	4947	3723	M1M2XXX	350	36.157	11727	1208	0.10301		Pho4
4766	0	25	15	2950	25311	3701		3923	5101	3691	M1X(1)M2XX	232	23.9669	22361	1400	0.062609		Pho4
4767	0	26	15	2950	25901	3720		3942	5094	3716	M1X(2)M2XX	226	23.3471	22951	1374	0.0598667		Pho4
4768	0	27	15	2974	28340	3805		3990	5142	3747	M1X(3)M2XX	243	25.1033	25366	1337	0.0527083		Pho4
4769	0	28	15	2968	24343	3776		3985	5220	3759	M1X(4)M2XX	226	23.3471	21375	1444	0.0675556		Pho4
4770	0	29	15	2949	26132	3698		3933	5150	3702	M1X(5)M2XX	231	23.8636	23183	1452	0.0626321		Pho4
4771	0	30	15	2939	34794	3725		3931	5327	3711	M1X(6)M2XX	220	22.7273	31855	1602	0.0502904		Pho4
4772	0	31	15	2946	24417	3695		3946	5115	3703	M1X(7)M2XX	243	25.1033	21471	1420	0.0661357		Pho4
4773	0	32	15	2951	17319	3691		3995	4962	3731	M1X(8)M2XX	264	27.2727	14368	1271	0.0884605		Pho4
4774	0	33	15	2945	23168	3703		3933	5058	3672	M1X(9)M2XX	261	26.9628	20223	1355	0.0670029		Pho4
4775	0	34	15	2946	17018	3676		3946	4762	3688	M1X(10)M2XX	258	26.6529	14072	1086	0.0771745		Pho4
4776	0	35	15	2945	26069	3700		3916	5033	3696	M1X(11)M2XX	220	22.7273	23124	1333	0.0576457		Pho4
4777	0	36	15	2943	22765	3704		3944	4963	3713	M1XM2XX	231	23.8636	19822	1259	0.0635153		Pho4
4778	0	37	15	2944	18329	3689		3972	4893	3727	M1XXM2X	245	25.3099	15385	1204	0.078258		Pho4
4779	0	38	15	2944	18833	3681		3970	4885	3721	M1XXXM2	249	25.7231	15889	1204	0.0757757		Pho4
4788	0	48	15	2937	9016	3723		4050	4865	3764	M1M2XXX	286	29.5455	6079	1142	0.18786		Pho4
4807	0	19	16	2951	25930	3738		3946	5079	3737	M1X(1)M2XX	209	21.5909	22979	1341	0.0583576		Pho4
4808	0	20	16	2947	26545	3734		3935	5007	3719	M1X(2)M2XX	216	22.314	23598	1273	0.0539452		Pho4
4809	0	21	16	2955	37153	3739		3940	5025	3705	M1X(3)M2XX	235	24.2769	34198	1286	0.0376045		Pho4
4810	0	22	16	2954	29569	3735		3945	5109	3725	M1X(4)M2XX	220	22.7273	26615	1374	0.051625		Pho4
4811	0	23	16	2956	28446	3735		3952	5035	3721	M1X(5)M2XX	231	23.8636	25490	1300	0.0510004		Pho4
4812	0	24	16	2954	33147	3720		3960	5121	3728	M1X(6)M2XX	232	23.9669	30193	1401	0.0464015		Pho4
4813	0	25	16	2948	27677	3705		3941	5061	3714	M1X(7)M2XX	227	23.4504	24729	1356	0.0548344		Pho4
4814	0	26	16	2964	17832	3718		3964	4960	3736	M1X(8)M2XX	228	23.5537	14868	1242	0.0835351		Pho4
4815	0	27	16	2939	26734	3693		3900	5029	3694	M1X(9)M2XX	206	21.281	23795	1336	0.0561462		Pho4
4816	0	28	16	2937	16480	3667		3922	4717	3698	M1X(10)M2XX	224	23.1405	13543	1050	0.0775308		Pho4
4817	0	29	16	2949	24747	3781		3948	5049	3805	M1X(11)M2XX	143	14.7727	21798	1268	0.0581705		Pho4
4818	0	30	16	2934	22517	3739		4074	4965	3858	M1XM2XX	216	22.314	19583	1226	0.0626053		Pho4
4819	0	31	16	2952	24457	3712		4000	4995	3780	M1XXM2X	220	22.7273	21505	1283	0.0596605		Pho4
4820	0	32	16	2944	27344	3702		3962	4997	3754	M1XXXM2	208	21.4876	24400	1295	0.0530738		Pho4
4829	0	42	16	2941	23837	3698		3934	5307	3757	M1M2XXX	177	18.2851	20896	1609	0.0770004		Pho4
4839	0	6	1	2954	28425	3793		65535	19756	3964	M1M2XXX	92672.5	9573.61	25471	15963	0.626713		Pho4
4864	0	32	1	2950	24594	3756		65535	17709	3878	M1M2XXX	87639.9	9053.71	21644	13953	0.644659		Pho4
4885	0	10	2	2953	25985	3745		65535	17967	3847	M1M2XXX	92233	9528.21	23032	14222	0.617489		Pho4
4910	0	36	2	2945	32946	3771		65535	20455	3854	M1M2XXX	85171.9	8798.75	30001	16684	0.556115		Pho4
4935	0	14	3	2954	27586	3762		35446	14982	3824	M1M2XXX	31609.4	3265.43	24632	11220	0.455505		Pho4
4958	0	40	3	2944	25633	3731		32593	14385	3811	M1M2XXX	28856.4	2981.03	22689	10654	0.469567		Pho4
4976	0	10	4	2951	26972	3709		31225	14245	3771	M1M2XXX	27513.7	2842.33	24021	10536	0.438616		Pho4
4983	0	18	4	2946	22919	3709		31301	13108	3823	M1M2XXX	27518.5	2842.82	19973	9399	0.470585		Pho4
5008	0	44	4	2945	35660	3742		27486	16257	3797	M1M2XXX	23722.3	2450.65	32715	12515	0.382546		Pho4
5033	0	22	5	2951	30201	3731		12714	11294	3792	M1M2XXX	8672.67	895.937	27250	7563	0.277541		Pho4
5058	0	48	5	2943	35576	3739		11154	12050	3800	M1M2XXX	7127.13	736.274	32633	8311	0.254681		Pho4
5082	0	26	6	2934	28201	3692		9569	9842	3749	M1M2XXX	5683.02	587.089	25267	6150	0.2434		Pho4
5104	0	4	7	2935	22944	3740		8581	8553	3797	M1M2XXX	4673.59	482.809	20009	4813	0.240542		Pho4
5130	0	30	7	2943	31090	3688		8038	9342	3740	M1M2XXX	4219.59	435.908	28147	5654	0.200874		Pho4
5151	0	8	8	2932	25065	3682		7466	7956	3734	M1M2XXX	3717.29	384.018	22133	4274	0.193105		Pho4
5176	0	34	8	2940	31239	3720		6985	8686	3749	M1M2XXX	3210.16	331.628	28299	4966	0.175483		Pho4
5197	0	12	9	2944	29524	3680		6692	7682	3721	M1M2XXX	2987.99	308.677	26580	4002	0.150564		Pho4
5222	0	38	9	2944	29768	3701		6348	7649	3735	M1M2XXX	2616.1	270.258	26824	3948	0.147182		Pho4
5246	0	16	10	2946	31022	3682		6801	7853	3748	M1M2XXX	3065.27	316.66	28076	4171	0.148561		Pho4
5268	0	42	10	2969	31619	3801		6561	7889	3980	M1M2XXX	2548.48	263.273	28650	4088	0.142688		Pho4
5291	0	20	11	2944	23891	3655		5287	5877	3711	M1M2XXX	1635.65	168.972	20947	2222	0.106077		Pho4
5315	0	46	11	2956	27271	3689		5013	5929	3736	M1M2XXX	1326.54	137.039	24315	2240	0.0921242		Pho4
5335	0	24	12	2944	27513	3658		5023	5695	3707	M1M2XXX	1370.01	141.53	24569	2037	0.0829094		Pho4
5358	0	2	13	2978	23797	3784		4990	5343	3818	M1M2XXX	1205.8	124.566	20819	1559	0.0748835		Pho4
5382	0	28	13	2955	26885	3665		4634	5249	3708	M1M2XXX	959.476	99.1194	23930	1584	0.0661931		Pho4
5405	0	6	14	2991	24078	3674		4628	4977	3748	M1M2XXX	944.986	97.6225	21087	1303	0.0617916		Pho4
5444	0	10	15	3013	31327	3677		4227	4527	3718	M1M2XXX	548.943	56.7089	28314	850	0.0300205		Pho4
5469	0	36	15	2957	30296	3670		4174	4485	3729	M1M2XXX	457.176	47.229	27339	815	0.0298109		Pho4
5489	0	14	16	2989	29494	3659		4238	4474	3712	M1M2XXX	544.113	56.21	26505	815	0.0307489		Pho4
5511	0	36	16	2951	20121	3661		4172	4367	3723	M1M2XXX	471.666	48.7258	17170	706	0.0411182		Pho4
5527	0	6	1	2991	9153	3815		65535	11599	3830	M1M2XXX	118000	12190.1	6162	7784	1.26323		Pho4
5552	0	32	1	2986	5896	3813		65535	7905	3887	M1M2XXX	117851	12174.7	2910	4092	1.40619		Pho4
5573	0	10	2	2989	8070	3770		65535	9980	3775	M1M2XXX	115861	11969.1	5081	6210	1.2222		Pho4
5598	0	36	2	2982	9236	3769		65535	11512	3799	M1M2XXX	105011	10848.3	6254	7743	1.23809		Pho4
5622	0	14	3	2992	13138	3785		28747	12606	3823	M1M2XXX	24807	2562.71	10146	8821	0.869407		Pho4
5647	0	40	3	2990	12087	3732		26242	11318	3759	M1M2XXX	22498.6	2324.24	9097	7586	0.833901		Pho4
5665	0	10	4	2994	7118	3710		29151	7896	3760	M1M2XXX	25612.4	2645.91	4124	4186	1.01503		Pho4
5672	0	18	4	2987	15003	3712		27580	13566	3801	M1M2XXX	23970.9	2476.33	12016	9854	0.820073		Pho4
5697	0	44	4	2987	10138	3717		25544	9480	3742	M1M2XXX	21806.1	2252.69	7151	5763	0.805901		Pho4
5720	0	22	5	2977	14478	3694		11461	10981	3755	M1M2XXX	7504.2	775.227	11501	7287	0.633597		Pho4
5745	0	48	5	2975	13621	3710		10168	9786	3777	M1M2XXX	6278.17	648.572	10646	6076	0.570731		Pho4
5769	0	26	6	2975	11504	3702		10593	9539	3833	M1M2XXX	6591.09	680.898	8529	5837	0.684371		Pho4
5791	0	4	7	2985	12239	3799		6798	8243	3929	M1M2XXX	2856.6	295.103	9254	4444	0.480225		Pho4
5817	0	30	7	2977	6871	3690		6801	6007	3752	M1M2XXX	3051.53	315.241	3894	2317	0.595018		Pho4
5841	0	8	8	2987	8806	3709		5861	6372	3732	M1M2XXX	2169.2	224.091	5819	2663	0.457639		Pho4
5858	0	34	8	2984	8209	3785		5816	6130	3805	M1M2XXX	2035.83	210.313	5225	2345	0.448804		Pho4
5879	0	12	9	2987	11100	3688		6107	7374	3714	M1M2XXX	2446.21	252.708	8113	3686	0.454333		Pho4
5904	0	38	9	2986	12865	3669		5802	7858	3709	M1M2XXX	2169.2	224.091	9879	4189	0.424031		Pho4
5925	0	16	10	2982	12016	3688		6032	7686	3725	M1M2XXX	2369.27	244.759	9034	3998	0.44255		Pho4
5950	0	42	10	2985	11803	3676		5740	6956	3704	M1M2XXX	2097.39	216.672	8818	3280	0.371966		Pho4
5971	0	20	11	2984	13265	3734		5915	8099	3714	M1M2XXX	2276.93	235.22	10281	4365	0.42457		Pho4
5995	0	46	11	2976	10951	3672		5679	6819	3703	M1M2XXX	2035.83	210.313	7975	3147	0.394608		Pho4
6016	0	24	12	2986	15289	3715		5778	8463	3736	M1M2XXX	2117.91	218.792	12303	4748	0.385922		Pho4
6062	0	28	13	2982	9097	3665		4333	5201	3715	M1M2XXX	640.523	66.1697	6115	1536	0.251186		Pho4
6084	0	6	14	2993	7627	3693		4376	4708	3807	M1M2XXX	594.355	61.4003	4634	1015	0.219033		Pho4
6109	0	32	14	2987	8722	3668		4214	4848	3762	M1M2XXX	455.85	47.0919	5735	1180	0.205754		Pho4
6134	0	14	16	2980	14866	3687		4231	4718	3902	M1M2XXX	332.735	34.3734	11886	1031	0.0867407		Pho4

## Sheet: Figure_4D
	Flags	Column	Row	15a	25a	35a	45a	55b	65a	65b	TgtName	Free	Free_nM	DNA	Complex_raw	Complex	Meanocc	TF
7	0	8	1	2927	12283	3680	3699	12350	13646	3752	(17)A11(-1)A11(56)	8598	888.223	9356	9966	1.0652	1.5762	Zif268
77	0	36	2	2913	4344	3624	3615	13003	5350	3700	(17)A11(-1)A11(56)	9303	961.054	1431	1726	1.20615	1.78477	Zif268
149	0	16	4	2932	8029	3739	3717	7130	8608	3765	(17)A11(-1)A11(56)	3365	347.624	5097	4869	0.955268	1.41354	Zif268
220	0	44	5	2918	5003	3593	3576	5631	5469	3619	(17)A11(-1)A11(56)	2012	207.851	2085	1876	0.89976	1.3314	Zif268
360	0	4	9	2925	8232	3652	3606	4261	7360	3723	(17)A11(-1)A11(56)	538	55.5785	5307	3708	0.6987	1.03389	Zif268
430	0	32	10	2915	3933	3589	3563	4186	4430	3622	(17)A11(-1)A11(56)	564	58.2645	1018	841	0.82613	1.22245	Zif268
491	0	12	12	2910	8415	3571	3534	3895	6635	3593	(17)A11(-1)A11(56)	302	31.1983	5505	3064	0.556585	0.823594	Zif268
545	0	32	13	2901	4347	3537	3506	3967	4686	3561	(17)A11(-1)A11(56)	406	41.9421	1446	1149	0.794606	1.1758	Zif268
552	0	40	13	2907	5509	3539	3522	3905	5448	3582	(17)A11(-1)A11(56)	323	33.3678	2602	1909	0.733666	1.08563	Zif268
612	0	20	15	2904	8374	3539	3515	3653	4846	3537	(17)A11(-1)A11(56)	116	11.9835	5470	1307	0.23894	0.353566	Zif268
1299	0	8	1	2922	3655	3863		13425	4873	3814	(17)A11(-1)A11(56)	9611	992.872	733	1010	1.3779	2.03892	Zif268
1373	0	36	2	2941	4021	3819		13336	5052	3806	(17)A11(-1)A11(56)	9530	984.504	1080	1233	1.14167	1.68936	Zif268
1518	0	44	5	2946	3670	3746		5408	4348	3728	(17)A11(-1)A11(56)	1680	173.554	724	602	0.831492	1.23038	Zif268
1590	0	24	7	2943	3641	3708		4808	4271	3696	(17)A11(-1)A11(56)	1112	114.876	698	563	0.80659	1.19353	Zif268
1663	0	4	9	2948	3581	3707		4295	4265	3725	(17)A11(-1)A11(56)	570	58.8843	633	558	0.881517	1.3044	Zif268
1731	0	32	10	2939	3809	3682		4036	4268	3692	(17)A11(-1)A11(56)	344	35.5372	870	586	0.673563	0.99669	Zif268
1798	0	12	12	2933	3358	3711		4067	4042	3714	(17)A11(-1)A11(56)	353	36.4669	425	331	0.778824	1.15245	Zif268
1870	0	40	13	2944	3659	3713		3901	4192	3723	(17)A11(-1)A11(56)	178	18.3884	715	479	0.66993	0.991314	Zif268

## Sheet: Figure_4E
	Flags	Column	Row	15a	25a	35a	45a	55b	65a	65b	TgtName	Free	Free_nM	DNA	Complex_raw	Complex	Meanocc	TF
7	0	8	1	2927	12283	3680	3699	12350	13646	3752	(17)A11(-1)A11(56)	8598	888.223	9356	9966	1.0652	1.5762	Zif268
77	0	36	2	2913	4344	3624	3615	13003	5350	3700	(17)A11(-1)A11(56)	9303	961.054	1431	1726	1.20615	1.78477	Zif268
149	0	16	4	2932	8029	3739	3717	7130	8608	3765	(17)A11(-1)A11(56)	3365	347.624	5097	4869	0.955268	1.41354	Zif268
220	0	44	5	2918	5003	3593	3576	5631	5469	3619	(17)A11(-1)A11(56)	2012	207.851	2085	1876	0.89976	1.3314	Zif268
360	0	4	9	2925	8232	3652	3606	4261	7360	3723	(17)A11(-1)A11(56)	538	55.5785	5307	3708	0.6987	1.03389	Zif268
430	0	32	10	2915	3933	3589	3563	4186	4430	3622	(17)A11(-1)A11(56)	564	58.2645	1018	841	0.82613	1.22245	Zif268
491	0	12	12	2910	8415	3571	3534	3895	6635	3593	(17)A11(-1)A11(56)	302	31.1983	5505	3064	0.556585	0.823594	Zif268
545	0	32	13	2901	4347	3537	3506	3967	4686	3561	(17)A11(-1)A11(56)	406	41.9421	1446	1149	0.794606	1.1758	Zif268
552	0	40	13	2907	5509	3539	3522	3905	5448	3582	(17)A11(-1)A11(56)	323	33.3678	2602	1909	0.733666	1.08563	Zif268
612	0	20	15	2904	8374	3539	3515	3653	4846	3537	(17)A11(-1)A11(56)	116	11.9835	5470	1307	0.23894	0.353566	Zif268
1299	0	8	1	2922	3655	3863		13425	4873	3814	(17)A11(-1)A11(56)	9611	992.872	733	1010	1.3779	2.03892	Zif268
1373	0	36	2	2941	4021	3819		13336	5052	3806	(17)A11(-1)A11(56)	9530	984.504	1080	1233	1.14167	1.68936	Zif268
1518	0	44	5	2946	3670	3746		5408	4348	3728	(17)A11(-1)A11(56)	1680	173.554	724	602	0.831492	1.23038	Zif268
1590	0	24	7	2943	3641	3708		4808	4271	3696	(17)A11(-1)A11(56)	1112	114.876	698	563	0.80659	1.19353	Zif268
1663	0	4	9	2948	3581	3707		4295	4265	3725	(17)A11(-1)A11(56)	570	58.8843	633	558	0.881517	1.3044	Zif268
1731	0	32	10	2939	3809	3682		4036	4268	3692	(17)A11(-1)A11(56)	344	35.5372	870	586	0.673563	0.99669	Zif268
1798	0	12	12	2933	3358	3711		4067	4042	3714	(17)A11(-1)A11(56)	353	36.4669	425	331	0.778824	1.15245	Zif268
1870	0	40	13	2944	3659	3713		3901	4192	3723	(17)A11(-1)A11(56)	178	18.3884	715	479	0.66993	0.991314	Zif268

[truncated: 16 more sheets: Figure_4F, Figure_4H, Figure_5C, Figure_5E, Figure_5F, Figure_5G, Figure_5H, Figure_5I, Figure_5J, Figure_6, Figure_7E, Figure_7F, Figure_7I, Figure_7J, Figure_7K, Figure_7L]
