# Supplementary material for: Systematic analysis of low-affinity transcription factor binding site clusters in vitro and in vivo establishes their functional relevance
Source: Nat Commun. 2022 Sep 7;13:5273. doi: 10.1038/s41467-022-32971-0 (PMC9452512; doi:10.1038/s41467-022-32971-0)
Supplement: Supplementary file 3 — Source Data [file 41467_2022_32971_MOESM3_ESM.zip › source_data/in-vitro/target_info.csv]

TgtName	TF	NumSites	Sites	HasOverlaps	ToRun	PosScanDistance	Libraries
(17)A11(-1)A11(-1)A11(-1)A11(40)	Zif268	4	A11, A11, A11, A11	1	1	NaN	NaN
(17)A11(-1)A11(-1)A11(48)	Zif268	3	A11, A11, A11	1	1	NaN	NaN
(17)A11(-1)A11(56)	Zif268	2	A11, A11	1	1	NaN	NaN
(17)A11(-3)A11(-3)A11(-3)A11(-3)A11(-3)A11(-3)A11(-3)A11(-3)A11(16)	Zif268	9	A11, A11, A11, A11, A11, A11, A11, A11, A11	1	1	NaN	NaN
(17)A11(-3)A11(-3)A11(-3)A11(-3)A11(-3)A11(-3)A11(-3)A11(22)	Zif268	8	A11, A11, A11, A11, A11, A11, A11, A11	1	1	NaN	NaN
(17)A11(-3)A11(-3)A11(-3)A11(-3)A11(-3)A11(34)	Zif268	6	A11, A11, A11, A11, A11, A11	1	1	NaN	NaN
(17)A11(-3)A11(-3)A11(-3)A11(46)	Zif268	4	A11, A11, A11, A11	1	1	NaN	NaN
(17)A11(-3)A11(-3)A11(52)	Zif268	3	A11, A11, A11	1	1	NaN	NaN
(17)A11(-3)A11(58)	Zif268	2	A11, A11	1	1	NaN	NaN
(17)A11(-3)A5(-3)A11(52)	Zif268	3	A11, A5, A11	1	1	NaN	NaN
(17)A11(-3)A5(58)	Zif268	2	A11, A5	1	1	NaN	NaN
(17)A11(-3)A95(-3)A11(52)	Zif268	3	A11, A95, A11	1	1	NaN	NaN
(17)A11(-3)M5(-3)A11(52)	Zif268	3	A11, M5, A11	1	1	NaN	NaN
(17)A11(-3)M5(58)	Zif268	2	A11, M5	1	1	NaN	NaN
(17)A11(-3)W4(-3)A11(52)	Zif268	3	A11, W4, A11	1	1	NaN	NaN
(17)A11(-3)W4(58)	Zif268	2	A11, W4	1	1	NaN	NaN
(17)A4(-3)A6(-3)A4(52)	Zif268	3	A4, A6, A4	1	1	NaN	NaN
(17)A4(-3)A6(58)	Zif268	2	A4, A6	1	1	NaN	NaN
(17)A5(-1)A11(-1)A5(48)	Zif268	3	A5, A11, A5	1	1	NaN	NaN
(17)A5(-3)A11(-3)A5(52)	Zif268	3	A5, A11, A5	1	1	NaN	NaN
(17)A5(-3)M5(-3)A5(52)	Zif268	3	A5, M5, A5	1	1	NaN	NaN
(17)A6(-3)A4(-3)A6(52)	Zif268	3	A6, A4, A6	1	1	NaN	NaN
(17)A6(-3)A4(58)	Zif268	2	A6, A4	1	1	NaN	NaN
(17)A6(-3)M5(58)	Zif268	2	A6, M5	1	1	NaN	NaN
(17)A7(-3)A11(-3)A9(52)	Zif268	3	A7, A11, A9	1	1	NaN	NaN
(17)A7(-3)M4(-3)A10(52)	Zif268	3	A7, M4, A10	1	1	NaN	NaN
(17)A7(-3)M5(-3)A9(52)	Zif268	3	A7, M5, A9	1	1	NaN	NaN
(17)A95(-1)A11(-1)A95(48)	Zif268	3	A95, A11, A95	1	1	NaN	NaN
(17)A95(-3)A11(-3)A95(52)	Zif268	3	A95, A11, A95	1	1	NaN	NaN
(17)M1(-1)M2(56)	Zif268	2	M1, M2	1	1	NaN	NaN
(17)M1(-3)M2(-3)M3(-3)M4(46)	Zif268	4	M1, M2, M3, M4	1	1	NaN	NaN
(17)M1(-3)M2(-3)M3(52)	Zif268	3	M1, M2, M3	1	1	NaN	NaN
(17)M1(-3)M2(58)	Zif268	2	M1, M2	1	1	NaN	NaN
(17)M5(-1)A11(-1)M5(48)	Zif268	3	M5, A11, M5	1	1	NaN	NaN
(17)M5(-1)M5(-1)M5(-1)M5(40)	Zif268	4	M5, M5, M5, M5	1	1	NaN	NaN
(17)M5(-1)M5(-1)M5(48)	Zif268	3	M5, M5, M5	1	1	NaN	NaN
(17)M5(-1)M5(56)	Zif268	2	M5, M5	1	1	NaN	NaN
(17)M5(-3)A11(-3)M5(52)	Zif268	3	M5, A11, M5	1	1	NaN	NaN
(17)M5(-3)A5(-3)M5(52)	Zif268	3	M5, A5, M5	1	1	NaN	NaN
(17)M5(-3)A95(-3)M5(52)	Zif268	3	M5, A95, M5	1	1	NaN	NaN
(17)M5(-3)M5(-3)M5(-3)M5(46)	Zif268	4	M5, M5, M5, M5	1	1	NaN	NaN
(17)M5(-3)M5(-3)M5(52)	Zif268	3	M5, M5, M5	1	1	NaN	NaN
(17)M5(-3)M5(58)	Zif268	2	M5, M5	1	1	NaN	NaN
(17)M5(-3)W4(-3)M5(52)	Zif268	3	M5, W4, M5	1	1	NaN	NaN
(17)W4(-1)A11(-1)W4(48)	Zif268	3	W4, A11, W4	1	1	NaN	NaN
(17)W4(-3)A11(-3)W4(52)	Zif268	3	W4, A11, W4	1	1	NaN	NaN
(17)W4(-3)M5(-3)W4(52)	Zif268	3	W4, M5, W4	1	1	NaN	NaN
(17)W4(-3)W4(-3)W4(52)	Zif268	3	W4, W4, W4	1	1	NaN	NaN
(17)W4(-3)W4(58)	Zif268	2	W4, W4	1	1	NaN	NaN
(23)A4(-3)A6(52)	Zif268	2	A4, A6	1	1	NaN	NaN
(23)A5(-3)A11(52)	Zif268	2	A5, A11	1	1	NaN	NaN
(23)A5(58)	Zif268	1	A5	0	1	NaN	NaN
(23)M5(-3)A11(52)	Zif268	2	M5, A11	1	1	NaN	NaN
(23)W4(-3)A11(52)	Zif268	2	W4, A11	1	1	NaN	NaN
(23)W4(58)	Zif268	1	W4	0	1	NaN	NaN
(29)A11(52)	Zif268	1	A11	0	1	NaN	NaN
(49)M3(32)	Zif268	1	M3	0	1	32	NaN
(51)M3(30)	Zif268	1	M3	0	1	30	NaN
(53)M3(28)	Zif268	1	M3	0	1	28	NaN
(55)M3(26)	Zif268	1	M3	0	1	26	NaN
(59)M3(22)	Zif268	1	M3	0	1	22	NaN
(61)M3(20)	Zif268	1	M3	0	1	20	NaN
(63)M3(18)	Zif268	1	M3	0	1	18	NaN
(65)M3(16)	Zif268	1	M3	0	1	16	NaN
A105XXXXX	Zif268	1	A105	0	1	NaN	NaN
A11XXXXX	Zif268	1	A11	0	1	NaN	NaN
A5XXXXX	Zif268	1	A5	0	1	NaN	NaN
A4XXXXX	Zif268	1	A4	0	1	NaN	NaN
A6XXXXX	Zif268	1	A6	0	1	NaN	NaN
A7XXXXX	Zif268	1	A7	0	1	NaN	NaN
A8XXXXX	Zif268	1	A8	0	1	NaN	NaN
A95XXXXX	Zif268	1	A95	0	1	NaN	NaN
A9XXXXX	Zif268	1	A9	0	1	NaN	NaN
M1(0)M2XXXX	Zif268	2	M1, M2	0	1	0	NaN
M1(10)M2XXX	Zif268	2	M1, M2	0	1	10	NaN
M1(12)M2XXX	Zif268	2	M1, M2	0	1	12	NaN
M1(13)M2XXX	Zif268	2	M1, M2	0	1	13	NaN
M1(14)M2XXX	Zif268	2	M1, M2	0	1	14	NaN
M1(2)M2XXX	Zif268	2	M1, M2	0	1	2	NaN
M1(3)M2XXX	Zif268	2	M1, M2	0	1	3	NaN
M1(4)M2XXX	Zif268	2	M1, M2	0	1	4	NaN
M1(5)M2XXX	Zif268	2	M1, M2	0	1	5	NaN
M1(6)M2XXX	Zif268	2	M1, M2	0	1	6	NaN
M1(7)M2XXX	Zif268	2	M1, M2	0	1	7	NaN
M1(8)M2XXX	Zif268	2	M1, M2	0	1	8	NaN
M1(9)M2XXX	Zif268	2	M1, M2	0	1	9	NaN
M1M2M3M4M5M6	Zif268	6	M1, M2, M3, M4, M5, M6	0	1	NaN	NaN
M1M2M3M4M5X	Zif268	5	M1, M2, M3, M4, M5	0	1	NaN	NaN
M1M2M3M4XX	Zif268	4	M1, M2, M3, M4	0	1	NaN	NaN
M1M2M3M6M4M5	Zif268	6	M1, M2, M3, M6, M4, M5	0	1	NaN	NaN
M1M2M3M6M5M4	Zif268	6	M1, M2, M3, M6, M5, M4	0	1	NaN	NaN
M1M2M3XXX	Zif268	3	M1, M2, M3	0	1	NaN	NaN
M1M2XXXX	Zif268	2	M1, M2	0	1	1	NaN
M1XM2XXX	Zif268	2	M1, M2	0	1	11	NaN
M1XXM2XX	Zif268	2	M1, M2	0	1	21	NaN
M1XXXM2X	Zif268	2	M1, M2	0	1	31	NaN
M1XXXXM2	Zif268	2	M1, M2	0	1	41	NaN
M1XXXXX	Zif268	1	M1	0	1	NaN	NaN
M2XXXXX	Zif268	1	M2	0	1	NaN	NaN
M3M4M1M5M2X	Zif268	5	M3, M4, M1, M5, M2	0	1	NaN	NaN
M3XXXXX	Zif268	1	M3	0	1	64	NaN
M4XXXXX	Zif268	1	M4	0	1	NaN	NaN
M5XXXXX	Zif268	1	M5	0	1	NaN	NaN
M6XXXXX	Zif268	1	M6	0	1	NaN	NaN
NEWA8XXXXX	Zif268	1	A8	0	1	NaN	NaN
NEWXXXXXA8	Zif268	1	A8	0	1	NaN	NaN
NO_T	Zif268	0	NaN	0	1	NaN	NaN
RC(M1M2M3M4M5M6)	Zif268	6	M1, M2, M3, M4, M5, M6	0	1	NaN	NaN
RC(M1M2M3M4M5X)	Zif268	5	M1, M2, M3, M4, M5	0	1	NaN	NaN
RC(M1M2M3M4XX)	Zif268	4	M1, M2, M3, M4	0	1	NaN	NaN
W1XXXXX	Zif268	1	W1	0	1	NaN	NaN
W2W3W1W4W3W2	Zif268	6	W2, W3, W1, W4, W3, W2	0	1	NaN	NaN
W2XXXXX	Zif268	1	W2	0	1	NaN	NaN
W3XXXXX	Zif268	1	W3	0	1	NaN	NaN
W4XXXXX	Zif268	1	W4	0	1	NaN	NaN
XA11A4A4A11X	Zif268	4	A11, A4, A4, A11	0	1	NaN	NaN
XA11A5A5A11X	Zif268	4	A11, A5, A5, A11	0	1	NaN	NaN
XA11M2M2A11X	Zif268	4	A11, M2, M2, A11	0	1	NaN	NaN
XA4A11A11A4X	Zif268	4	A4, A11, A11, A4	0	1	NaN	NaN
XA5A11A11A5X	Zif268	4	A5, A11, A11, A5	0	1	NaN	NaN
XM2A11A11M2X	Zif268	4	M2, A11, A11, M2	0	1	NaN	NaN
XM2XXXX	Zif268	1	M2	0	1	NaN	NaN
XM3XXXX	Zif268	1	M3	0	1	54	NaN
XXM3XXX	Zif268	1	M3	0	1	44	NaN
XXXM3XX	Zif268	1	M3	0	1	34	NaN
XXXM4XX	Zif268	1	M4	0	1		NaN
XXXXM3X	Zif268	1	M3	0	1	24	NaN
XXXXM5X	Zif268	1	M5	0	1	NaN	NaN
XXXXXM3	Zif268	1	M3	0	1	14	NaN
XXXXXM6	Zif268	1	M6	0	1	NaN	NaN
XXXXXX	Zif268	0	NaN	0	1	NaN	NaN
M1W4M2W3M3W2	Zif268	6	M1, W4, M2, W3, M3, W2	0	1	NaN	NaN
M1XM2XM3X	Zif268	3	M1, M2, M3	0	1	NaN	NaN
M1M2M3W4W3W2	Zif268	6	M1, M2, M3, W4, W3, W2	0	1	NaN	NaN
A11A11A11A11A11A11	Zif268	6	A11, A11, A11, A11, A11, A11	0	1	NaN	NaN
A11A11A11XXX	Zif268	3	A11, A11, A11	0	1	NaN	NaN
A4A5M2XXX	Zif268	3	A4, A5, M2	0	1	NaN	NaN
A4A5M2A4A5M2	Zif268	6	A4, A5, M2, A4, A5, M2	0	1	NaN	NaN
W4W4W4XXX	Zif268	3	W4, W4, W4	0	1	NaN	NaN
W4W4W4W4W4W4	Zif268	6	W4, W4, W4, W4, W4, W4	0	1	NaN	NaN
W2W3W1XXX	Zif268	3	W2, W3, W1	0	1	NaN	NaN
M1M2M3M4M5	Pho4
M1M2M3M4X	Pho4
M1M2M3XX	Pho4
M1M2XXX	Pho4					0
M1X(1)M2XX	Pho4					1
M1X(10)M2XX	Pho4					10
M1X(11)M2XX	Pho4					11
M1X(2)M2XX	Pho4					2
M1X(3)M2XX	Pho4					3
M1X(4)M2XX	Pho4					4
M1X(5)M2XX	Pho4					5
M1X(6)M2XX	Pho4					6
M1X(7)M2XX	Pho4					7
M1X(8)M2XX	Pho4					8
M1X(9)M2XX	Pho4					9
M1XM2XX	Pho4					12
M1XM3XM5	Pho4
M1XXM2X	Pho4					24
M1XXXM2	Pho4					36
M1XXXX	Pho4
M2XXXX	Pho4
M3XXXX	Pho4
M4XXXX	Pho4
M5XXXX	Pho4
M6XXXX	Pho4					62
NO-TEMPLATE	Pho4
S1XXXX	Pho4
S2XXXX	Pho4
W1W2W3W4W5	Pho4
W1W2W3W4X	Pho4
W1W2W3XX	Pho4
W1W2XXX	Pho4
W1XW3XW5	Pho4
W1XXXX	Pho4
W2XXXX	Pho4
W3XXXX	Pho4
W4XXXX	Pho4
W5XXXX	Pho4
XM2XM4X	Pho4
XM6XXX	Pho4					50
XW2XW4X	Pho4
XXM6XX	Pho4					38
XXXM6X	Pho4					26
XXXXM6	Pho4					14
XXXXX	Pho4
