# Supplementary material for: Systematic analysis of low-affinity transcription factor binding site clusters in vitro and in vivo establishes their functional relevance
Source: Nat Commun. 2022 Sep 7;13:5273. doi: 10.1038/s41467-022-32971-0 (PMC9452512; doi:10.1038/s41467-022-32971-0)
Supplement: Supplementary file 3 — Source Data [file 41467_2022_32971_MOESM3_ESM.zip › source_data/in-vitro/mitomi_pho4.xlsx]

## Sheet: README
Legend
15a - Background for DNA
25a - DNA spot signal (+ background)
35a - Background for protein under the button
65a - Protein signal under the button (+ background)
65b - Background for protein in solution
55b - Protein in solution (+ background)
Bound antigen signal
(65a - 35a) / (25a - 15a)
Free antigen signal
55b - 65b

## Sheet: Pho4_20201017
Flags	Column	Row	15a	25a	35a	55b	65a	65b	spotID	TgtName
0	1	1	2933	7880	3971	28182	4200	3705	1	xxxxx
100	2	1	2935	3493	3810	28349	4054	3714	2	No-template
0	3	1	2939	15997	3935	26051	27202	3764	3	M1M2M3M4M5
0	4	1	2938	13628	3902	27108	19149	3767	4	M1M2M3M4x
0	5	1	2943	29271	3891	26455	28700	3787	5	M1M2M3xx
0	6	1	2940	10228	3828	28565	12220	3773	6	M1M2xxx
0	7	1	2941	17384	3856	28191	10900	3831	7	M1xxxx
0	8	1	2944	19026	3857	28388	11576	3809	8	M2xxxx
0	9	1	2944	17685	3892	28364	11234	3827	9	M3xxxx
0	10	1	2949	17794	3850	29009	8621	3852	10	M4xxxx
0	11	1	2943	19923	3845	28611	11751	3876	11	M5xxxx
0	12	1	2941	23711	3846	26747	27213	3842	12	M1xM3xM5
0	13	1	2947	36683	3885	27553	21716	3842	13	xM2xM4x
0	14	1	2943	24947	3859	28413	14119	3842	14	W1W2W3W4W5
0	15	1	2943	21298	3859	28433	12168	3846	15	W1W2W3W4x
0	16	1	2958	44356	3990	28538	11315	3883	16	W1W2W3xx
0	17	1	2945	21506	3885	28840	6256	3841	17	W1W2xxx
0	18	1	2939	24641	3893	28595	5504	3839	18	W1xxxx
0	19	1	2940	23198	3855	28442	5315	3824	19	W2xxxx
0	20	1	2939	21905	3837	28507	6471	3835	20	W3xxxx
0	21	1	2943	14897	3834	28895	6765	3836	21	W4xxxx
0	22	1	2939	20567	3832	28439	6955	3830	22	W5xxxx
0	23	1	2948	19966	3851	28194	10293	3826	23	W1xW3xW5
0	24	1	2940	26712	3841	27839	10057	3820	24	xW2xW4x
0	25	1	2944	25571	3836	26394	21492	3818	25	M1x(1)M2xx
0	26	1	2947	25580	3843	24823	21152	3860	26	M1x(2)M2xx
0	27	1	2951	30356	3931	27293	21269	3881	27	M1x(3)M2xx
0	28	1	2946	28413	3864	25838	22657	3864	28	M1x(4)M2xx
0	29	1	2943	26279	3835	26113	21547	3866	29	M1x(5)M2xx
0	30	1	2942	36573	3855	25198	25508	3872	30	M1x(6)M2xx
0	31	1	2943	28451	3836	25122	22561	3834	31	M1x(7)M2xx
0	32	1	2947	19426	3812	26491	18700	3855	32	M1x(8)M2xx
0	33	1	2944	27955	3840	26102	22654	3869	33	M1x(9)M2xx
0	34	1	2962	17691	3868	26755	16048	3866	34	M1x(10)M2xx
0	35	1	2978	23283	3946	26475	20158	3971	35	M1x(11)M2xx
0	36	1	2945	22795	3853	26162	19778	3893	36	M1xM2xx
0	37	1	2944	23839	3846	26921	20788	3876	37	M1xxM2x
0	38	1	2946	25962	3865	27086	21547	3899	38	M1xxxM2
0	39	1	2948	28965	3891	27752	13853	3905	39	M6xxxx
0	40	1	2945	32462	3899	27868	14969	3908	40	xM6xxx
0	41	1	2945	27804	3886	28398	12808	3920	41	xxM6xx
0	42	1	2944	25928	3877	28443	12906	3924	42	xxxM6x
0	43	1	2945	23080	3874	29025	12365	3916	43	xxxxM6
100	44	1	2940	3767	3799	27297	4254	3902	2	No-template
0	45	1	2943	16719	3844	25254	28888	3850	3	M1M2M3M4M5
0	46	1	2946	12172	3921	28098	20345	3902	4	M1M2M3M4x
0	47	1	2936	15146	4096	27536	25315	3908	5	M1M2M3xx
100	48	1	2935	6667	3868	29393	11710	3924	6	M1M2xxx
0	1	2	2948	14963	3897	21350	10841	3817	7	M1xxxx
0	2	2	2952	17045	3893	28439	11974	3799	8	M2xxxx
0	3	2	2949	17157	3864	26798	11558	3820	9	M3xxxx
0	4	2	2950	17188	3837	28261	8514	3809	10	M4xxxx
0	5	2	2938	19751	3819	26705	11760	3903	11	M5xxxx
0	6	2	2963	23731	3860	24933	27265	3935	12	M1xM3xM5
0	7	2	2945	35425	3822	24907	21384	3796	13	xM2xM4x
0	8	2	2950	23207	3814	26451	13750	3774	14	W1W2W3W4W5
0	9	2	2948	20383	3785	27461	11835	3764	15	W1W2W3W4x
0	10	2	2947	36658	3821	27137	10460	3786	16	W1W2W3xx
0	11	2	2943	22436	3794	27708	6274	3762	17	W1W2xxx
0	12	2	2944	22937	3816	27186	5409	3802	18	W1xxxx
0	13	2	2944	18545	3865	27182	5251	3826	19	W2xxxx
0	14	2	2951	22396	3934	27136	6588	3926	20	W3xxxx
0	15	2	2942	13220	3773	27001	6434	3848	21	W4xxxx
0	16	2	2943	20832	3815	26469	6933	3792	22	W5xxxx
0	17	2	2946	20538	3895	25968	10402	3830	23	W1xW3xW5
100	18	2	2982	32783	4529	25479	11134	4207	24	xW2xW4x
0	19	2	2984	24338	4398	24493	21430	4354	25	M1x(1)M2xx
0	20	2	2950	18325	3855	25215	17154	3881	26	M1x(2)M2xx
0	21	2	2951	33461	3832	23898	21468	3790	27	M1x(3)M2xx
0	22	2	2939	26937	3812	24608	21678	3793	28	M1x(4)M2xx
0	23	2	2950	26960	3822	24399	21754	3806	29	M1x(5)M2xx
0	24	2	2943	34371	3838	24120	24553	3802	30	M1x(6)M2xx
0	25	2	2951	31186	3821	23891	23473	3793	31	M1x(7)M2xx
0	26	2	2954	17461	3787	24901	17282	3802	32	M1x(8)M2xx
0	27	2	2941	24872	3806	24085	20992	3847	33	M1x(9)M2xx
0	28	2	2944	17963	3796	24870	16079	3859	34	M1x(10)M2xx
0	29	2	2949	25443	3835	24411	20908	3839	35	M1x(11)M2xx
0	30	2	2935	22905	3825	24751	19696	3861	36	M1xM2xx
0	31	2	2961	19227	3844	24687	18253	3876	37	M1xxM2x
0	32	2	2946	23428	3793	24134	19965	3829	38	M1xxxM2
0	33	2	2941	27572	3810	25133	13244	3807	39	M6xxxx
0	34	2	2956	26026	3822	23932	13205	3863	40	xM6xxx
0	35	2	2950	24684	3823	25091	11827	3838	41	xxM6xx
0	36	2	2941	24736	3819	25246	12448	3793	42	xxxM6x
0	37	2	2964	14138	3971	26618	4553	3858	1	xxxxx
0	38	2	2959	23839	4029	25594	12469	4041	43	xxxxM6
0	39	2	2931	16150	3834	24703	26807	3888	3	M1M2M3M4M5
0	40	2	2939	17900	3873	24721	22981	3925	4	M1M2M3M4x
0	41	2	2961	25024	3949	24292	27484	3962	5	M1M2M3xx
0	42	2	2965	12298	3942	25352	13635	3917	6	M1M2xxx
0	43	2	2938	18548	3853	26367	11344	3892	7	M1xxxx
0	44	2	2947	16404	3835	26608	10997	3894	8	M2xxxx
0	45	2	2941	15832	3825	26713	10692	3871	9	M3xxxx
0	46	2	2948	16026	3837	26712	8506	3934	10	M4xxxx
0	47	2	2936	15070	3849	26667	10739	3876	11	M5xxxx
0	48	2	2937	12865	3806	25712	18485	3906	12	M1xM3xM5
0	1	3	2943	34705	3889	8430	12534	3830	13	xM2xM4x
0	2	3	2947	23743	3844	10730	8099	3769	14	W1W2W3W4W5
0	3	3	2947	19177	3831	12293	7710	3979	15	W1W2W3W4x
100	4	3	2946	35952	3852	13824	7235	4357	16	W1W2W3xx
100	5	3	2947	21237	3805	14964	5436	4521	17	W1W2xxx
100	6	3	2947	23570	3796	15309	4990	4414	18	W1xxxx
100	7	3	2935	22713	3765	14971	4751	4188	19	W2xxxx
0	8	3	2944	22039	3761	14511	4801	3773	20	W3xxxx
0	9	3	2946	15751	3755	14690	5150	3721	21	W4xxxx
100	10	3	3178	20626	4538	15433	5909	4473	22	W5xxxx
0	11	3	2945	21619	3770	14529	7177	3740	23	W1xW3xW5
0	12	3	2948	33839	3799	14328	7528	3755	24	xW2xW4x
0	13	3	2956	25376	3780	13033	17701	3769	25	M1x(1)M2xx
0	14	3	2947	21008	3765	13239	15557	3763	26	M1x(2)M2xx
0	15	3	2956	40885	3826	12708	19607	3763	27	M1x(3)M2xx
0	16	3	2952	29575	3796	12183	18815	3746	28	M1x(4)M2xx
0	17	3	2952	28431	3790	12311	17665	3695	29	M1x(5)M2xx
0	18	3	2940	35355	3807	11820	19659	3689	30	M1x(6)M2xx
0	19	3	2957	27140	3972	12466	17941	3866	31	M1x(7)M2xx
0	20	3	2959	19676	3917	12778	16056	3916	32	M1x(8)M2xx
0	21	3	2941	25312	3773	12262	17822	3737	33	M1x(9)M2xx
0	22	3	2943	21819	3774	12429	15091	3755	34	M1x(10)M2xx
0	23	3	2945	29686	3776	11986	18955	3735	35	M1x(11)M2xx
0	24	3	2933	22732	3753	12144	16476	3742	36	M1xM2xx
0	25	3	2935	18908	3733	12070	15451	3750	37	M1xxM2x
0	26	3	2948	21767	3746	12066	16396	3788	38	M1xxxM2
0	27	3	2952	26691	3820	12598	11539	3826	39	M6xxxx
0	28	3	2956	26964	3808	12549	12524	3844	40	xM6xxx
0	29	3	2942	23669	3749	12645	9613	3776	41	xxM6xx
0	30	3	2941	24991	3743	12525	10564	3748	42	xxxM6x
0	31	3	2943	13612	3719	13072	3878	3749	1	xxxxx
100	32	3	2951	3880	3742	13646	3940	4271	2	No-template
0	33	3	2942	24328	3762	12715	10854	3763	43	xxxxM6
0	34	3	2945	18585	3759	12052	19076	3778	4	M1M2M3M4x
0	35	3	2956	26084	3802	11569	23081	3786	5	M1M2M3xx
0	36	3	2940	10881	3732	12937	10589	3763	6	M1M2xxx
0	37	3	2956	14458	3745	12752	8569	3784	7	M1xxxx
0	38	3	2943	16699	3753	12807	9362	3773	8	M2xxxx
0	39	3	2943	16073	3748	13019	9291	3772	9	M3xxxx
0	40	3	2952	16013	3787	13282	6598	3801	10	M4xxxx
0	41	3	2955	15548	3858	13134	9196	3802	11	M5xxxx
0	42	3	2953	14560	3775	11730	16678	3814	12	M1xM3xM5
0	43	3	2941	26405	3816	12138	14909	3857	13	xM2xM4x
0	44	3	2947	18163	3780	12227	8477	3783	14	W1W2W3W4W5
0	45	3	2946	17987	3774	13226	7879	3802	15	W1W2W3W4x
0	46	3	2945	26483	3791	12973	6442	3779	16	W1W2W3xx
0	47	3	2942	15915	3787	11612	4455	3784	17	W1W2xxx
0	48	3	2968	20795	3910	9630	4193	3830	18	W1xxxx
0	1	4	2961	22330	3856	9808	4079	3834	19	W2xxxx
0	2	4	2946	18238	3799	11586	4599	3893	20	W3xxxx
100	3	4	2954	10137	3772	13364	5219	4467	21	W4xxxx
100	4	4	2944	18520	3766	14398	5696	4585	22	W5xxxx
100	5	4	2954	19239	3767	14992	7430	4523	23	W1xW3xW5
100	6	4	2948	30038	3779	15296	7864	4397	24	xW2xW4x
100	7	4	2946	24666	3763	13993	18064	4194	25	M1x(1)M2xx
0	8	4	2952	18325	3741	14226	14663	3798	26	M1x(2)M2xx
0	9	4	2962	36545	3787	13334	18525	3728	27	M1x(3)M2xx
0	10	4	2948	31793	3785	13150	19927	3742	28	M1x(4)M2xx
0	11	4	2976	32798	3898	13118	20306	3816	29	M1x(5)M2xx
0	12	4	2987	38658	3967	12779	22151	3867	30	M1x(6)M2xx
0	13	4	2960	33532	3921	12918	20590	3787	31	M1x(7)M2xx
0	14	4	2962	22181	3918	13462	17130	3895	32	M1x(8)M2xx
0	15	4	2955	27526	3778	12977	18787	3763	33	M1x(9)M2xx
0	16	4	2945	24917	3763	13221	16370	3751	34	M1x(10)M2xx
0	17	4	2946	27418	3741	12937	18620	3752	35	M1x(11)M2xx
0	18	4	2944	22837	3727	12826	16712	3759	36	M1xM2xx
0	19	4	2946	19204	3739	12978	16077	3771	37	M1xxM2x
0	20	4	2950	26348	3722	12610	18431	3758	38	M1xxxM2
100	21	4	2946	28777	3897	13204	11949	3732	39	M6xxxx
100	22	4	2949	34789	3938	13156	13290	3934	40	xM6xxx
0	23	4	2941	23148	3743	13226	9696	3747	41	xxM6xx
0	24	4	2941	28493	3737	13026	11545	3718	42	xxxM6x
0	25	4	2943	14881	3684	13567	3847	3741	1	xxxxx
100	26	4	2941	3906	3673	13552	3889	3719	2	No-template
0	27	4	2936	16089	3704	11633	21342	3788	3	M1M2M3M4M5
0	28	4	2939	22038	3723	12630	10335	3748	43	xxxxM6
0	29	4	2957	29779	3795	11282	24582	3821	5	M1M2M3xx
0	30	4	2963	10504	3789	12856	10608	3827	6	M1M2xxx
0	31	4	2955	15450	3715	12733	9341	3762	7	M1xxxx
0	32	4	2953	18465	3736	12684	10006	3754	8	M2xxxx
0	33	4	2941	15813	3712	12802	9330	3745	9	M3xxxx
0	34	4	2995	13489	3865	13422	6170	3880	10	M4xxxx
0	35	4	2954	16591	3787	12792	9415	3758	11	M5xxxx
0	36	4	2946	16196	3697	11937	17822	3724	12	M1xM3xM5
0	37	4	2940	24284	3730	12231	14229	3733	13	xM2xM4x
0	38	4	2949	17147	3729	12824	8413	3744	14	W1W2W3W4W5
0	39	4	2941	18875	3726	12912	8070	3733	15	W1W2W3W4x
0	40	4	2943	27873	3777	12944	6485	3743	16	W1W2W3xx
0	41	4	2943	16905	3753	13217	4571	3748	17	W1W2xxx
0	42	4	2948	20084	3756	12835	4248	3761	18	W1xxxx
0	43	4	2934	16084	3742	13178	4164	3750	19	W2xxxx
0	44	4	2936	17794	3743	12992	4710	3768	20	W3xxxx
0	45	4	2945	13464	3745	12922	5025	3763	21	W4xxxx
0	46	4	2928	14527	3732	12376	4879	3767	22	W5xxxx
0	47	4	2942	15754	3749	11380	6301	3776	23	W1xW3xW5
0	48	4	2938	22758	3776	9924	6016	3790	24	xW2xW4x
0	1	5	2992	27114	3957	9661	16240	3918	25	M1x(1)M2xx
0	2	5	2952	17851	3798	10298	13247	3818	26	M1x(2)M2xx
100	3	5	2957	32645	3816	10430	16159	4204	27	M1x(3)M2xx
100	4	5	2967	28018	3842	10698	16917	4513	28	M1x(4)M2xx
100	5	5	2956	27929	3809	10443	16529	4376	29	M1x(5)M2xx
100	6	5	2955	36369	3813	9827	17973	4216	30	M1x(6)M2xx
0	7	5	2952	30972	3793	9766	16650	3901	31	M1x(7)M2xx
100	8	5	2999	23479	4684	9925	15905	3723	32	M1x(8)M2xx
0	9	5	2956	27099	3790	9800	15955	3687	33	M1x(9)M2xx
0	10	5	2937	23399	3775	9972	13559	3715	34	M1x(10)M2xx
0	11	5	2939	34004	3793	9386	16868	3694	35	M1x(11)M2xx
0	12	5	2937	27650	3765	9664	15150	3692	36	M1xM2xx
0	13	5	2953	23038	3779	9700	14512	3711	37	M1xxM2x
0	14	5	2950	25723	3737	9588	15345	3729	38	M1xxxM2
0	15	5	2949	31531	3758	10018	10826	3723	39	M6xxxx
0	16	5	2945	36582	3765	9832	11714	3740	40	xM6xxx
0	17	5	2941	27709	3734	10139	9031	3733	41	xxM6xx
0	18	5	2946	31444	3756	10016	10347	3685	42	xxxM6x
100	19	5	2978	19099	4306	10529	4423	3830	1	xxxxx
100	20	5	2981	4298	4444	11165	4603	4410	2	No-template
0	21	5	2964	18558	3789	9151	20465	3835	3	M1M2M3M4M5
0	22	5	2956	17392	3796	9497	16289	3812	4	M1M2M3M4x
0	23	5	2947	22261	3758	9965	9565	3741	43	xxxxM6
0	24	5	2954	14283	3722	9726	11483	3740	6	M1M2xxx
0	25	5	2953	13911	3728	9734	8382	3732	7	M1xxxx
0	26	5	2963	17063	3750	9570	8945	3748	8	M2xxxx
0	27	5	2949	16109	3713	9544	8788	3729	9	M3xxxx
0	28	5	2939	15319	3696	9852	5810	3727	10	M4xxxx
0	29	5	2941	17354	3716	9495	8876	3715	11	M5xxxx
0	30	5	2952	19755	3717	8752	17807	3724	12	M1xM3xM5
0	31	5	2949	25123	3739	9040	12870	3730	13	xM2xM4x
0	32	5	2940	19287	3704	9564	7695	3715	14	W1W2W3W4W5
0	33	5	2943	20931	3730	9668	7442	3706	15	W1W2W3W4x
0	34	5	2949	26185	3745	11145	5767	3587	16	W1W2W3xx
0	35	5	2941	18394	3687	9702	4326	3707	17	W1W2xxx
0	36	5	2944	20289	3692	9584	4078	3673	18	W1xxxx
0	37	5	2936	15303	3670	9809	4032	3677	19	W2xxxx
0	38	5	2936	17976	3684	9935	4464	3688	20	W3xxxx
0	39	5	2937	11489	3677	9868	4544	3732	21	W4xxxx
0	40	5	2927	15952	3690	9689	4599	3708	22	W5xxxx
0	41	5	2938	14465	3692	9564	5612	3707	23	W1xW3xW5
0	42	5	2938	21141	3718	9180	5855	3726	24	xW2xW4x
0	43	5	2976	20031	3824	8756	13804	3743	25	M1x(1)M2xx
0	44	5	2947	21272	3760	8921	13886	3882	26	M1x(2)M2xx
0	45	5	2945	22767	3736	8819	13282	3778	27	M1x(3)M2xx
0	46	5	2947	21827	3724	8650	14671	3746	28	M1x(4)M2xx
0	47	5	2941	19555	3705	8730	13851	3748	29	M1x(5)M2xx
0	48	5	2937	28319	3711	8435	16593	3750	30	M1x(6)M2xx
0	1	6	2958	29542	3799	8968	16344	3764	31	M1x(7)M2xx
0	2	6	2960	20415	3785	9969	14446	3742	32	M1x(8)M2xx
100	3	6	2957	27143	3801	9797	15994	3733	33	M1x(9)M2xx
0	4	6	2948	29298	3768	10066	15223	3747	34	M1x(10)M2xx
0	5	6	2951	30939	3785	9686	16694	3741	35	M1x(11)M2xx
0	6	6	2941	28451	3757	9661	15681	3728	36	M1xM2xx
0	7	6	2941	23389	3749	9872	15057	3717	37	M1xxM2x
0	8	6	2941	29173	3729	9688	16396	3720	38	M1xxxM2
0	9	6	2944	34374	3757	10163	11080	3702	39	M6xxxx
0	10	6	2952	37148	3783	10082	11609	3726	40	xM6xxx
0	11	6	2937	28841	3757	10366	9132	3729	41	xxM6xx
0	12	6	2955	27994	3799	10305	10009	3747	42	xxxM6x
0	13	6	2954	16009	3784	10890	3909	3797	1	xxxxx
100	14	6	2938	4153	3696	10597	3877	3717	2	No-template
0	15	6	2934	17865	3718	9196	19874	3719	3	M1M2M3M4M5
0	16	6	2941	14216	3710	9626	14269	3720	4	M1M2M3M4x
0	17	6	2948	32793	3737	8676	21878	3750	5	M1M2M3xx
0	18	6	2943	28215	3743	9897	10381	3729	43	xxxxM6
0	19	6	2953	18044	3723	10062	8734	3731	7	M1xxxx
0	20	6	2963	20489	3727	9883	9360	3714	8	M2xxxx
0	21	6	2944	17139	3702	10035	8729	3704	9	M3xxxx
0	22	6	2942	12216	3687	10129	5339	3722	10	M4xxxx
0	23	6	2943	16283	3708	9815	8459	3723	11	M5xxxx
0	24	6	2952	21182	3736	8920	18084	3737	12	M1xM3xM5
0	25	6	2950	31905	3735	8922	14005	3724	13	xM2xM4x
0	26	6	2945	19416	3697	9694	7361	3697	14	W1W2W3W4W5
0	27	6	2955	20979	3740	9679	7176	3738	15	W1W2W3W4x
0	28	6	2947	25627	3717	9768	5540	3715	16	W1W2W3xx
0	29	6	2948	16548	3698	9882	4291	3720	17	W1W2xxx
0	30	6	2943	21057	3713	9870	4116	3709	18	W1xxxx
0	31	6	2940	15071	3686	9797	4020	3709	19	W2xxxx
0	32	6	2939	17552	3688	9763	4419	3704	20	W3xxxx
0	33	6	2941	12386	3687	9754	4581	3747	21	W4xxxx
0	34	6	2936	15644	3682	9779	4518	3694	22	W5xxxx
0	35	6	2949	16129	3697	9545	5651	3698	23	W1xW3xW5
0	36	6	2949	24469	3742	9608	5910	3737	24	xW2xW4x
0	37	6	2945	19167	3704	8910	13472	3722	25	M1x(1)M2xx
0	38	6	2942	18727	3726	8251	12853	3728	26	M1x(2)M2xx
0	39	6	2953	23690	3723	8862	13527	3726	27	M1x(3)M2xx
0	40	6	2949	22021	3732	8826	14538	3742	28	M1x(4)M2xx
0	41	6	2940	20931	3711	8840	14289	3730	29	M1x(5)M2xx
0	42	6	2938	26715	3733	8240	16128	3770	30	M1x(6)M2xx
0	43	6	2952	21584	3729	8733	14758	3757	31	M1x(7)M2xx
0	44	6	2960	14876	3767	9049	12377	3801	32	M1x(8)M2xx
0	45	6	2947	22962	3732	8746	15237	3764	33	M1x(9)M2xx
0	46	6	2969	16458	3783	9013	12040	3756	34	M1x(10)M2xx
0	47	6	2960	21153	3752	8691	14479	3778	35	M1x(11)M2xx
0	48	6	2952	22815	3752	8669	14978	3788	36	M1xM2xx
0	1	7	2954	20172	3764	7296	12110	3776	37	M1xxM2x
0	2	7	2958	27431	3754	7056	13277	3745	38	M1xxxM2
0	3	7	2949	31684	3783	7528	9385	3744	39	M6xxxx
0	4	7	2951	35631	3785	7472	9853	3724	40	xM6xxx
0	5	7	2947	29836	3763	7633	7826	3724	41	xxM6xx
0	6	7	2946	31476	3761	7404	8903	3697	42	xxxM6x
0	7	7	2945	16338	3691	7945	3733	3685	1	xxxxx
100	8	7	2944	4357	3666	7950	3778	3682	2	No-template
0	9	7	2939	19101	3715	6717	16139	3726	3	M1M2M3M4M5
0	10	7	2936	14505	3700	7164	12075	3728	4	M1M2M3M4x
0	11	7	2941	33288	3774	6495	17295	3741	5	M1M2M3xx
0	12	7	2949	13970	3721	7291	9527	3723	6	M1M2xxx
0	13	7	2946	29999	3758	7321	8880	3733	43	xxxxM6
0	14	7	2949	20549	3722	7269	8076	3715	8	M2xxxx
0	15	7	2946	19850	3723	7255	8146	3758	9	M3xxxx
0	16	7	2945	16148	3706	7553	4824	3700	10	M4xxxx
0	17	7	2934	18417	3724	7307	7839	3693	11	M5xxxx
0	18	7	2936	20629	3722	6604	14307	3709	12	M1xM3xM5
0	19	7	2943	32392	3733	6785	11191	3707	13	xM2xM4x
0	20	7	2949	18274	3805	7503	5843	3800	14	W1W2W3W4W5
100	21	7	2984	23413	3851	7345	5957	3719	15	W1W2W3W4x
0	22	7	2951	30265	3736	7391	4802	3713	16	W1W2W3xx
0	23	7	2956	17831	3720	7491	4013	3703	17	W1W2xxx
0	24	7	2956	21962	3730	7494	3927	3733	18	W1xxxx
0	25	7	2941	14368	3682	7303	3843	3697	19	W2xxxx
0	26	7	2943	18910	3685	7224	4049	3708	20	W3xxxx
0	27	7	2947	11365	3674	7211	4109	3701	21	W4xxxx
0	28	7	2939	15926	3678	7235	4121	3693	22	W5xxxx
0	29	7	2954	16315	3706	7191	4767	3693	23	W1xW3xW5
0	30	7	2964	23878	3785	7136	4947	3711	24	xW2xW4x
0	31	7	2946	21672	3721	6487	11525	3725	25	M1x(1)M2xx
0	32	7	2945	20271	3710	6483	10723	3709	26	M1x(2)M2xx
0	33	7	2954	26386	3713	6427	11247	3706	27	M1x(3)M2xx
0	34	7	2955	23513	3736	6416	11861	3727	28	M1x(4)M2xx
0	35	7	2950	24258	3720	6302	11841	3735	29	M1x(5)M2xx
0	36	7	2941	30249	3726	6202	13228	3730	30	M1x(6)M2xx
0	37	7	2946	22863	3714	5979	12121	3757	31	M1x(7)M2xx
0	38	7	2964	17398	3767	6662	11414	3781	32	M1x(8)M2xx
0	39	7	2942	20865	3745	6561	12125	3764	33	M1x(9)M2xx
0	40	7	2944	14333	3736	6892	9605	3784	34	M1x(10)M2xx
0	41	7	2950	21669	3686	6268	12114	3672	35	M1x(11)M2xx
0	42	7	2935	19472	3683	6254	11556	3717	36	M1xM2xx
0	43	7	2941	19724	3702	6447	11954	3730	37	M1xxM2x
0	44	7	2945	20276	3681	6481	12019	3725	38	M1xxxM2
0	45	7	2946	24333	3707	6753	8839	3726	39	M6xxxx
0	46	7	2954	20901	3686	6829	8315	3729	40	xM6xxx
0	47	7	2942	20991	3679	6857	7424	3727	41	xxM6xx
0	48	7	2945	25708	3682	6862	8767	3731	42	xxxM6x
0	1	8	2947	13053	3716	8008	3743	3756	1	xxxxx
100	2	8	2949	4130	3693	7770	3768	3723	2	No-template
0	3	8	2938	17501	3714	6504	15501	3708	3	M1M2M3M4M5
0	4	8	2945	12961	3720	6956	11134	3699	4	M1M2M3M4x
0	5	8	2956	32601	3775	6272	16456	3762	5	M1M2M3xx
0	6	8	2943	10056	3710	7187	8026	3714	6	M1M2xxx
0	7	8	2952	17850	3731	7276	7332	3735	7	M1xxxx
0	8	8	2954	25198	3739	7123	8284	3721	43	xxxxM6
0	9	8	2943	19304	3694	7131	7904	3701	9	M3xxxx
0	10	8	2948	17120	3696	7385	4808	3703	10	M4xxxx
0	11	8	2936	20193	3713	7150	7829	3742	11	M5xxxx
0	12	8	2949	25905	3735	6414	14842	3710	12	M1xM3xM5
0	13	8	2944	30202	3780	6757	10638	3733	13	xM2xM4x
0	14	8	2948	18519	3704	7282	5590	3712	14	W1W2W3W4W5
0	15	8	2950	17898	3723	7278	5264	3737	15	W1W2W3W4x
0	16	8	2951	31496	3779	7214	4729	3726	16	W1W2W3xx
0	17	8	2950	19146	3755	7345	4016	3721	17	W1W2xxx
0	18	8	2955	18674	3757	7293	3878	3731	18	W1xxxx
0	19	8	2935	16423	3678	7290	3821	3686	19	W2xxxx
0	20	8	2948	19119	3693	7278	4029	3694	20	W3xxxx
0	21	8	2941	11031	3676	7196	4074	3710	21	W4xxxx
0	22	8	2947	16891	3733	7224	4164	3737	22	W5xxxx
0	23	8	2954	15453	3681	7124	4671	3692	23	W1xW3xW5
0	24	8	2958	18274	3699	7137	4653	3716	24	xW2xW4x
0	25	8	2951	22067	3708	6373	11365	3731	25	M1x(1)M2xx
0	26	8	2951	22329	3700	6362	11001	3707	26	M1x(2)M2xx
0	27	8	2961	23817	3717	6338	10588	3725	27	M1x(3)M2xx
0	28	8	2952	21571	3706	6346	11201	3713	28	M1x(4)M2xx
0	29	8	2949	22477	3714	6221	11082	3702	29	M1x(5)M2xx
0	30	8	2942	27855	3723	6097	11949	3703	30	M1x(6)M2xx
0	31	8	2948	26757	3740	6128	12003	3716	31	M1x(7)M2xx
0	32	8	2939	15630	3691	6366	9967	3717	32	M1x(8)M2xx
0	33	8	2937	21997	3709	6270	11476	3726	33	M1x(9)M2xx
0	34	8	2949	16457	3720	6462	9507	3753	34	M1x(10)M2xx
0	35	8	2950	20501	3690	6271	10814	3710	35	M1x(11)M2xx
0	36	8	2933	22405	3696	6160	11127	3692	36	M1xM2xx
0	37	8	2937	16618	3692	6312	10377	3700	37	M1xxM2x
0	38	8	2940	17506	3661	6315	10615	3685	38	M1xxxM2
0	39	8	2943	23181	3695	6359	8288	3680	39	M6xxxx
0	40	8	2947	22314	3669	6519	8197	3692	40	xM6xxx
0	41	8	2936	21104	3671	6727	7104	3706	41	xxM6xx
0	42	8	2941	23699	3676	6050	8171	3735	42	xxxM6x
0	43	8	2945	12091	3740	6981	3784	3789	1	xxxxx
100	44	8	2949	3924	3734	6860	3830	3808	2	No-template
0	45	8	2939	14742	3687	6035	14238	3740	3	M1M2M3M4M5
0	46	8	2945	13716	3672	6177	11584	3735	4	M1M2M3M4x
0	47	8	2940	22566	3694	5869	14710	3734	5	M1M2M3xx
0	48	8	2942	10279	3657	6566	8537	3742	6	M1M2xxx
0	1	9	2953	16081	3753	6185	6649	3800	7	M1xxxx
0	2	9	2954	19109	3728	5944	7172	3733	8	M2xxxx
0	3	9	2942	22131	3727	5866	6977	3687	43	xxxxM6
0	4	9	2953	18199	3729	6024	4456	3703	10	M4xxxx
0	5	9	2935	18618	3735	5781	6766	3696	11	M5xxxx
0	6	9	2953	21686	3742	5335	11245	3723	12	M1xM3xM5
0	7	9	2948	34883	3775	5502	9178	3732	13	xM2xM4x
0	8	9	2965	23970	3802	6043	5321	3744	14	W1W2W3W4W5
0	9	9	2943	20636	3711	5957	4825	3722	15	W1W2W3W4x
0	10	9	2940	31603	3729	5507	4290	3712	16	W1W2W3xx
0	11	9	2945	20746	3709	6017	3841	3694	17	W1W2xxx
0	12	9	2951	21540	3740	5975	3801	3716	18	W1xxxx
0	13	9	2956	17496	3751	5999	3810	3752	19	W2xxxx
0	14	9	2950	20135	3835	6037	4007	3780	20	W3xxxx
0	15	9	2948	12131	3801	6112	4032	3848	21	W4xxxx
0	16	9	2937	15609	3687	5964	3904	3712	22	W5xxxx
0	17	9	2944	15778	3704	5890	4325	3718	23	W1xW3xW5
0	18	9	2947	27931	3749	5830	4505	3752	24	xW2xW4x
0	19	9	2946	21657	3702	5379	9312	3703	25	M1x(1)M2xx
0	20	9	2953	17329	3724	5491	8319	3761	26	M1x(2)M2xx
0	21	9	2950	25084	3692	5361	8757	3708	27	M1x(3)M2xx
0	22	9	2951	22918	3694	5213	9404	3691	28	M1x(4)M2xx
0	23	9	2953	24746	3712	5270	9598	3713	29	M1x(5)M2xx
0	24	9	2948	31014	3727	5215	10302	3711	30	M1x(6)M2xx
0	25	9	2941	24211	3687	5248	9441	3718	31	M1x(7)M2xx
0	26	9	2947	14730	3657	5408	8271	3697	32	M1x(8)M2xx
0	27	9	2934	22521	3700	5252	9275	3691	33	M1x(9)M2xx
0	28	9	2940	14434	3680	5375	7398	3691	34	M1x(10)M2xx
0	29	9	2940	23974	3690	5193	9181	3683	35	M1x(11)M2xx
0	30	9	2930	20311	3685	5263	8682	3710	36	M1xM2xx
0	31	9	2931	17314	3701	5335	8443	3725	37	M1xxM2x
0	32	9	2944	21464	3687	5326	8855	3730	38	M1xxxM2
0	33	9	2939	24692	3707	5399	6954	3701	39	M6xxxx
0	34	9	2962	26932	3780	5466	7289	3769	40	xM6xxx
0	35	9	2943	21546	3698	5492	6073	3698	41	xxM6xx
0	36	9	2934	22883	3676	5470	6669	3684	42	xxxM6x
0	37	9	2937	13198	3641	5706	3650	3673	1	xxxxx
100	38	9	2940	3379	3650	5110	3654	3683	2	No-template
100	39	9	3115	13806	4315	5704	11720	4307	3	M1M2M3M4M5
0	40	9	2975	14184	3798	5537	10033	3995	4	M1M2M3M4x
0	41	9	2941	20183	3695	5060	11517	3728	5	M1M2M3xx
0	42	9	2941	11146	3657	5407	7536	3715	6	M1M2xxx
0	43	9	2948	16653	3707	5498	6589	3718	7	M1xxxx
0	44	9	2954	14605	3718	5551	6649	3726	8	M2xxxx
0	45	9	2950	15342	3709	5636	6884	3732	9	M3xxxx
0	46	9	2951	19635	3702	5521	7052	3682	43	xxxxM6
0	47	9	2937	12428	3676	5554	6246	3744	11	M5xxxx
0	48	9	2947	13736	3665	5223	9893	3756	12	M1xM3xM5
100	1	10	2994	30762	3929	5928	9198	3870	13	xM2xM4x
0	2	10	2950	21484	3739	5926	5369	3763	14	W1W2W3W4W5
0	3	10	2949	19128	3749	6064	4950	3750	15	W1W2W3W4x
0	4	10	2944	34074	3773	6115	4596	3735	16	W1W2W3xx
0	5	10	2949	18949	3734	6083	3878	3734	17	W1W2xxx
0	6	10	2947	24028	3748	6044	3819	3734	18	W1xxxx
0	7	10	2943	19144	3728	6051	3792	3727	19	W2xxxx
0	8	10	2949	22702	3733	6003	3925	3722	20	W3xxxx
0	9	10	2952	13072	3696	5983	3935	3719	21	W4xxxx
0	10	10	2941	21907	3717	5975	3977	3717	22	W5xxxx
0	11	10	2951	22256	3728	5885	4430	3714	23	W1xW3xW5
0	12	10	2945	37431	3755	5818	4568	3736	24	xW2xW4x
0	13	10	2956	24183	3741	5313	9197	3752	25	M1x(1)M2xx
0	14	10	2948	17501	3705	5424	8017	3730	26	M1x(2)M2xx
0	15	10	2960	34095	3781	5271	9390	3737	27	M1x(3)M2xx
0	16	10	2947	27703	3729	5225	9641	3722	28	M1x(4)M2xx
0	17	10	2944	25966	3715	5214	9478	3702	29	M1x(5)M2xx
0	18	10	2962	35769	3809	5223	10643	3785	30	M1x(6)M2xx
0	19	10	2972	26973	3829	5295	9862	3813	31	M1x(7)M2xx
0	20	10	2954	17703	3705	5358	8713	3759	32	M1x(8)M2xx
0	21	10	2940	22445	3695	5247	9161	3709	33	M1x(9)M2xx
0	22	10	2948	20905	3689	5327	8272	3728	34	M1x(10)M2xx
0	23	10	2949	26403	3710	5223	9340	3723	35	M1x(11)M2xx
0	24	10	2943	21849	3692	5334	8621	3754	36	M1xM2xx
0	25	10	2940	17466	3669	5255	8179	3712	37	M1xxM2x
0	26	10	2979	21687	3772	5307	8733	3802	38	M1xxxM2
0	27	10	2939	21402	3673	5268	6431	3702	39	M6xxxx
0	28	10	2949	26626	3702	5341	6938	3720	40	xM6xxx
0	29	10	2936	21096	3670	5439	5774	3709	41	xxM6xx
0	30	10	2940	25653	3689	5374	6639	3705	42	xxxM6x
0	31	10	2938	14356	3659	5664	3672	3709	1	xxxxx
100	32	10	2939	4011	3653	5688	3723	3710	2	No-template
0	33	10	2948	13811	3701	5057	10695	3726	3	M1M2M3M4M5
0	34	10	2947	16574	3701	5095	10214	3753	4	M1M2M3M4x
0	35	10	2946	20992	3690	4987	11250	3729	5	M1M2M3xx
0	36	10	2942	10072	3628	5334	6961	3697	6	M1M2xxx
0	37	10	2947	17862	3655	5377	6505	3694	7	M1xxxx
0	38	10	2947	14970	3636	5383	6479	3685	8	M2xxxx
0	39	10	2942	15761	3671	5332	6712	3707	9	M3xxxx
0	40	10	2953	14566	3669	5592	4432	3725	10	M4xxxx
0	41	10	2992	24373	3918	5605	7355	3922	43	xxxxM6
0	42	10	2946	13583	3690	5218	9480	3772	12	M1xM3xM5
0	43	10	2943	21538	3690	5315	8053	3742	13	xM2xM4x
0	44	10	2940	17263	3678	5576	5054	3737	14	W1W2W3W4W5
0	45	10	2945	17198	3680	5624	4823	3741	15	W1W2W3W4x
0	46	10	2949	29048	3707	5642	4384	3731	16	W1W2W3xx
0	47	10	2949	14786	3683	5654	3860	3750	17	W1W2xxx
0	48	10	2944	19207	3687	5757	3803	3756	18	W1xxxx
0	1	11	2949	21784	3772	5297	3831	3816	19	W2xxxx
0	2	11	2955	21842	3764	5200	3855	3780	20	W3xxxx
0	3	11	2953	10010	3725	5115	3804	3741	21	W4xxxx
0	4	11	2941	18017	3732	5038	3815	3732	22	W5xxxx
0	5	11	2946	21155	3744	4967	4109	3725	23	W1xW3xW5
0	6	11	2949	32829	3778	4927	4169	3726	24	xW2xW4x
0	7	11	2946	28638	3751	4536	7528	3726	25	M1x(1)M2xx
0	8	11	2949	19139	3719	4595	6703	3727	26	M1x(2)M2xx
0	9	11	2957	38342	3767	4502	7392	3710	27	M1x(3)M2xx
0	10	11	2953	30722	3754	4508	7559	3728	28	M1x(4)M2xx
0	11	11	2940	29092	3730	4512	7397	3716	29	M1x(5)M2xx
0	12	11	2947	39090	3790	4469	7909	3756	30	M1x(6)M2xx
0	13	11	2955	28833	3801	4537	7492	3764	31	M1x(7)M2xx
0	14	11	2963	17987	3771	4622	6940	3775	32	M1x(8)M2xx
0	15	11	2947	27288	3766	4553	7470	3753	33	M1x(9)M2xx
0	16	11	2964	25298	3793	4574	6958	3758	34	M1x(10)M2xx
0	17	11	2948	25196	3730	4491	7143	3713	35	M1x(11)M2xx
0	18	11	2944	24038	3751	4547	6923	3756	36	M1xM2xx
0	19	11	2940	18683	3716	4577	6718	3736	37	M1xxM2x
0	20	11	2944	23276	3704	4533	6978	3727	38	M1xxxM2
0	21	11	2946	28114	3729	4635	5879	3722	39	M6xxxx
0	22	11	2946	28388	3721	4635	5959	3727	40	xM6xxx
0	23	11	2936	22024	3685	4700	5186	3713	41	xxM6xx
0	24	11	2937	24439	3702	4650	5703	3707	42	xxxM6x
0	25	11	2944	14343	3670	4846	3666	3732	1	xxxxx
100	26	11	2937	3785	3646	4787	3646	3695	2	No-template
0	27	11	2939	15447	3675	4347	8637	3706	3	M1M2M3M4M5
0	28	11	2940	18373	3721	4386	8254	3717	4	M1M2M3M4x
0	29	11	2942	24354	3689	4332	8696	3712	5	M1M2M3xx
0	30	11	2971	8873	3746	4710	5841	3814	6	M1M2xxx
0	31	11	2960	15432	3708	4671	5427	3762	7	M1xxxx
0	32	11	2949	17746	3676	4601	5685	3719	8	M2xxxx
0	33	11	2951	16140	3664	4592	5600	3705	9	M3xxxx
0	34	11	2945	13055	3661	4756	4012	3708	10	M4xxxx
0	35	11	2938	15482	3660	4586	5517	3700	11	M5xxxx
0	36	11	2950	19712	3656	4588	5628	3703	43	xxxxM6
0	37	11	2946	30163	3694	4450	6854	3703	13	xM2xM4x
0	38	11	2950	16193	3689	4727	4453	3717	14	W1W2W3W4W5
0	39	11	2947	17726	3658	4704	4298	3692	15	W1W2W3W4x
0	40	11	2943	25643	3677	4717	3989	3715	16	W1W2W3xx
0	41	11	2944	15899	3674	4755	3748	3715	17	W1W2xxx
0	42	11	2956	18878	3702	4783	3725	3726	18	W1xxxx
0	43	11	2949	14451	3695	4766	3724	3748	19	W2xxxx
0	44	11	2957	16337	3708	4762	3795	3749	20	W3xxxx
0	45	11	2944	11970	3652	4741	3791	3730	21	W4xxxx
0	46	11	2938	13698	3655	4718	3780	3724	22	W5xxxx
0	47	11	2944	15478	3679	4696	4052	3737	23	W1xW3xW5
0	48	11	2947	24696	3711	4730	4148	3745	24	xW2xW4x
0	1	12	2946	27529	3767	4622	6887	3832	25	M1x(1)M2xx
0	2	12	2954	18079	3729	4602	6337	3764	26	M1x(2)M2xx
0	3	12	2966	40876	3824	4498	6944	3742	27	M1x(3)M2xx
0	4	12	2953	28076	3777	4473	6891	3746	28	M1x(4)M2xx
0	5	12	2946	29833	3744	4382	6856	3697	29	M1x(5)M2xx
0	6	12	2942	42654	3785	4311	7319	3705	30	M1x(6)M2xx
0	7	12	2939	34840	3744	4295	7012	3680	31	M1x(7)M2xx
0	8	12	2953	22202	3709	4324	6613	3699	32	M1x(8)M2xx
0	9	12	2945	30888	3727	4267	6844	3708	33	M1x(9)M2xx
0	10	12	2942	28351	3722	4324	6437	3710	34	M1x(10)M2xx
0	11	12	2949	31713	3754	4312	6732	3730	35	M1x(11)M2xx
0	12	12	2947	28676	3801	4373	6611	3787	36	M1xM2xx
0	13	12	2946	21354	3738	4374	6252	3773	37	M1xxM2x
0	14	12	2953	26570	3748	4336	6457	3755	38	M1xxxM2
100	15	12	3051	30572	4081	4759	5750	4079	39	M6xxxx
0	16	12	2952	33627	3779	4536	5599	3874	40	xM6xxx
0	17	12	2957	28001	3777	4509	5027	3807	41	xxM6xx
0	18	12	2935	29199	3723	4390	5313	3713	42	xxxM6x
0	19	12	2945	16795	3676	4525	3636	3701	1	xxxxx
100	20	12	2941	4244	3653	4549	3660	3708	2	No-template
0	21	12	2928	18993	3672	4174	7616	3696	3	M1M2M3M4M5
0	22	12	2942	19838	3670	4216	7238	3692	4	M1M2M3M4x
0	23	12	2938	31992	3718	4131	7722	3695	5	M1M2M3xx
0	24	12	2941	14050	3668	4318	6011	3697	6	M1M2xxx
0	25	12	2953	16141	3694	4404	5082	3709	7	M1xxxx
0	26	12	2950	16460	3670	4392	5105	3700	8	M2xxxx
0	27	12	2946	15944	3673	4365	5171	3696	9	M3xxxx
0	28	12	2946	14261	3659	4487	3916	3694	10	M4xxxx
0	29	12	2965	16321	3766	4444	5226	3774	11	M5xxxx
0	30	12	2948	19873	3669	4219	7115	3691	12	M1xM3xM5
0	31	12	2939	25489	3674	4378	5451	3699	43	xxxxM6
0	32	12	2949	18776	3667	4469	4227	3702	14	W1W2W3W4W5
0	33	12	2951	20705	3678	4468	4161	3700	15	W1W2W3W4x
0	34	12	2952	26187	3699	4500	3895	3699	16	W1W2W3xx
0	35	12	2947	15391	3675	4513	3698	3702	17	W1W2xxx
0	36	12	2947	20891	3686	4525	3689	3700	18	W1xxxx
0	37	12	2943	15309	3652	4524	3669	3697	19	W2xxxx
0	38	12	2942	17541	3654	4518	3714	3699	20	W3xxxx
0	39	12	2949	11763	3666	4493	3754	3699	21	W4xxxx
0	40	12	2939	14958	3671	4495	3743	3710	22	W5xxxx
0	41	12	2943	14770	3653	4490	3896	3691	23	W1xW3xW5
0	42	12	2947	23481	3710	4478	3993	3710	24	xW2xW4x
0	43	12	2945	17537	3677	4297	6272	3753	25	M1x(1)M2xx
0	44	12	2940	19755	3671	4258	6287	3726	26	M1x(2)M2xx
0	45	12	2945	21551	3685	4227	6142	3746	27	M1x(3)M2xx
0	46	12	2945	20067	3677	4227	6433	3728	28	M1x(4)M2xx
0	47	12	2948	17173	3681	4243	6204	3725	29	M1x(5)M2xx
0	48	12	2942	28822	3722	4242	6784	3744	30	M1x(6)M2xx
0	1	13	2942	31555	3775	4355	6068	3806	31	M1x(7)M2xx
0	2	13	2953	21668	3735	4259	5839	3721	32	M1x(8)M2xx
0	3	13	2944	24369	3758	4271	5643	3734	33	M1x(9)M2xx
0	4	13	2946	28257	3761	4220	5672	3720	34	M1x(10)M2xx
0	5	13	2946	35959	3775	4162	5940	3711	35	M1x(11)M2xx
0	6	13	2938	28700	3762	4168	5693	3728	36	M1xM2xx
0	7	13	2951	22354	3835	4128	5698	3703	37	M1xxM2x
0	8	13	2962	29976	3920	4305	5950	3890	38	M1xxxM2
0	9	13	2946	37205	3759	4160	5089	3711	39	M6xxxx
0	10	13	2943	42470	3745	4122	5233	3700	40	xM6xxx
0	11	13	2933	32559	3722	4153	4747	3703	41	xxM6xx
0	12	13	2942	36068	3749	4120	5096	3726	42	xxxM6x
0	13	13	2952	20866	3717	4298	3693	3750	1	xxxxx
100	14	13	2942	4238	3670	4304	3687	3750	2	No-template
0	15	13	2949	20242	3781	4063	6764	3768	3	M1M2M3M4M5
0	16	13	2945	19141	3702	4085	6239	3766	4	M1M2M3M4x
0	17	13	2945	29217	3725	4007	6501	3730	5	M1M2M3xx
0	18	13	2942	13392	3666	4067	5325	3692	6	M1M2xxx
100	19	13	2970	16687	3987	4200	5152	3767	7	M1xxxx
0	20	13	2956	20169	3860	4421	5046	3988	8	M2xxxx
0	21	13	2943	17588	3682	4074	4845	3637	9	M3xxxx
0	22	13	2945	13198	3663	4206	3839	3691	10	M4xxxx
0	23	13	2932	16792	3684	4114	4786	3697	11	M5xxxx
0	24	13	2950	21410	3733	4012	6209	3713	12	M1xM3xM5
0	25	13	2944	31211	3758	4075	5464	3720	13	xM2xM4x
0	26	13	2950	20877	3688	4181	4095	3697	43	xxxxM6
0	27	13	2946	21469	3680	4188	4016	3701	15	W1W2W3W4x
0	28	13	2938	32226	3689	4175	3823	3680	16	W1W2W3xx
0	29	13	2948	16868	3666	4209	3661	3682	17	W1W2xxx
0	30	13	2953	19413	3699	4251	3675	3723	18	W1xxxx
0	31	13	2943	18487	3691	4353	3674	3710	19	W2xxxx
0	32	13	2982	18560	3783	4340	3802	3804	20	W3xxxx
0	33	13	2947	11244	3647	4241	3688	3707	21	W4xxxx
0	34	13	2944	15980	3665	4230	3706	3701	22	W5xxxx
0	35	13	2953	15916	3684	4229	3849	3722	23	W1xW3xW5
0	36	13	2940	27911	3680	4201	3881	3695	24	xW2xW4x
0	37	13	2950	18396	3659	4050	5548	3694	25	M1x(1)M2xx
0	38	13	2944	21117	3689	4051	5625	3706	26	M1x(2)M2xx
0	39	13	2974	23451	3769	4126	5603	3778	27	M1x(3)M2xx
0	40	13	2946	21876	3673	4044	5703	3705	28	M1x(4)M2xx
0	41	13	2949	19621	3672	4057	5558	3708	29	M1x(5)M2xx
0	42	13	2939	26831	3683	4017	5836	3703	30	M1x(6)M2xx
0	43	13	2943	21968	3685	4042	5678	3716	31	M1x(7)M2xx
0	44	13	2949	17004	3657	4042	5565	3706	32	M1x(8)M2xx
0	45	13	2938	20995	3666	4023	5634	3697	33	M1x(9)M2xx
0	46	13	2939	15081	3658	4059	5230	3717	34	M1x(10)M2xx
0	47	13	2945	22413	3702	4041	5571	3733	35	M1x(11)M2xx
0	48	13	2936	21172	3726	4078	5505	3752	36	M1xM2xx
0	1	14	2950	23151	3745	4199	5046	3768	37	M1xxM2x
0	2	14	2972	30529	3759	4150	5141	3756	38	M1xxxM2
0	3	14	2940	39278	3756	4118	4624	3710	39	M6xxxx
0	4	14	2945	39508	3752	4093	4663	3703	40	xM6xxx
0	5	14	2943	29163	3758	4098	4351	3700	41	xxM6xx
0	6	14	2948	39235	3767	4073	4632	3717	42	xxxM6x
0	7	14	2947	18068	3696	4129	3628	3702	1	xxxxx
100	8	14	3002	4379	3932	4315	3887	3952	2	No-template
0	9	14	2942	21254	3711	3926	5685	3718	3	M1M2M3M4M5
0	10	14	2944	17714	3759	3981	5377	3749	4	M1M2M3M4x
0	11	14	2939	35329	3736	3928	5656	3729	5	M1M2M3xx
0	12	14	2942	16064	3683	3954	4914	3716	6	M1M2xxx
0	13	14	2951	23874	3711	3982	4440	3705	7	M1xxxx
0	14	14	2961	23658	3755	4036	4573	3767	8	M2xxxx
0	15	14	2947	20842	3738	4028	4538	3741	9	M3xxxx
0	16	14	2944	15195	3677	4075	3753	3720	10	M4xxxx
0	17	14	2940	20798	3707	4000	4592	3718	11	M5xxxx
0	18	14	2946	23131	3713	3933	5349	3718	12	M1xM3xM5
0	19	14	2959	34884	3752	3965	4899	3710	13	xM2xM4x
100	20	14	2995	20059	3986	4184	4203	3850	14	W1W2W3W4W5
0	21	14	2949	24655	3707	4023	3903	3702	43	xxxxM6
0	22	14	2953	34643	3738	4060	3796	3725	16	W1W2W3xx
100	23	14	3017	17306	5289	5461	5103	5071	17	W1W2xxx
100	24	14	2981	20467	4455	5014	4326	4623	18	W1xxxx
0	25	14	2950	17297	3724	4050	3688	3701	19	W2xxxx
0	26	14	2944	20833	3696	4069	3693	3723	20	W3xxxx
0	27	14	2956	12912	3695	4097	3705	3730	21	W4xxxx
0	28	14	2949	18373	3705	4069	3696	3714	22	W5xxxx
0	29	14	2952	17565	3679	4037	3761	3685	23	W1xW3xW5
0	30	14	2951	27566	3709	4042	3795	3695	24	xW2xW4x
0	31	14	2947	20753	3691	3944	4953	3706	25	M1x(1)M2xx
0	32	14	2946	20049	3689	3949	4912	3705	26	M1x(2)M2xx
0	33	14	2952	25366	3727	3982	4972	3733	27	M1x(3)M2xx
0	34	14	2950	23971	3688	3942	5071	3719	28	M1x(4)M2xx
0	35	14	2974	24889	3776	3961	5132	3738	29	M1x(5)M2xx
0	36	14	2951	28880	3750	3949	5212	3729	30	M1x(6)M2xx
0	37	14	2952	21293	3721	3991	5008	3749	31	M1x(7)M2xx
0	38	14	2954	18557	3699	3950	5003	3735	32	M1x(8)M2xx
0	39	14	2941	21339	3687	3951	5001	3730	33	M1x(9)M2xx
0	40	14	2951	13228	3736	3985	4721	3732	34	M1x(10)M2xx
0	41	14	2943	22085	3702	3965	4942	3732	35	M1x(11)M2xx
0	42	14	2934	19353	3670	3956	4812	3727	36	M1xM2xx
0	43	14	2943	18589	3750	3993	4874	3757	37	M1xxM2x
0	44	14	2941	18697	3743	4030	4873	3786	38	M1xxxM2
0	45	14	2941	23867	3692	3976	4439	3723	39	M6xxxx
0	46	14	2959	20954	3716	4018	4443	3755	40	xM6xxx
0	47	14	2946	22264	3723	4032	4307	3753	41	xxM6xx
0	48	14	2958	25980	3785	4084	4583	3806	42	xxxM6x
0	1	15	2943	12432	3748	4360	3755	3769	1	xxxxx
100	2	15	2950	3973	3794	4262	3788	3739	2	No-template
0	3	15	2936	18764	3722	4050	5713	3727	3	M1M2M3M4M5
0	4	15	2942	14707	3722	4064	5327	3727	4	M1M2M3M4x
0	5	15	2958	31112	3797	4063	5750	3755	5	M1M2M3xx
0	6	15	2949	14676	3739	4073	4947	3723	6	M1M2xxx
100	7	15	2997	16522	6003	5426	6484	5025	7	M1xxxx
100	8	15	3002	20176	5775	6298	6432	5947	8	M2xxxx
0	9	15	2943	22247	3726	4128	4583	3806	9	M3xxxx
0	10	15	2942	17236	3688	4070	3764	3689	10	M4xxxx
0	11	15	2935	22020	3704	4002	4530	3698	11	M5xxxx
0	12	15	2946	26853	3724	3932	5538	3722	12	M1xM3xM5
100	13	15	2996	41981	3849	3957	5160	3717	13	xM2xM4x
0	14	15	2944	22966	3727	4049	4012	3717	14	W1W2W3W4W5
0	15	15	2948	20248	3714	4065	3908	3719	15	W1W2W3W4x
0	16	15	2953	42374	3755	4055	3822	3710	43	xxxxM6
0	17	15	2951	21518	3723	4060	3678	3710	17	W1W2xxx
0	18	15	2958	21776	3752	4058	3688	3708	18	W1xxxx
0	19	15	2949	18699	3717	4066	3666	3709	19	W2xxxx
0	20	15	2950	20950	3727	4079	3704	3728	20	W3xxxx
0	21	15	2945	11616	3686	4072	3690	3718	21	W4xxxx
0	22	15	2943	16864	3708	4086	3706	3725	22	W5xxxx
0	23	15	2960	16740	3743	4082	3824	3736	23	W1xW3xW5
0	24	15	2942	31090	3718	4062	3812	3708	24	xW2xW4x
0	25	15	2950	25311	3701	3923	5101	3691	25	M1x(1)M2xx
0	26	15	2950	25901	3720	3942	5094	3716	26	M1x(2)M2xx
0	27	15	2974	28340	3805	3990	5142	3747	27	M1x(3)M2xx
0	28	15	2968	24343	3776	3985	5220	3759	28	M1x(4)M2xx
0	29	15	2949	26132	3698	3933	5150	3702	29	M1x(5)M2xx
0	30	15	2939	34794	3725	3931	5327	3711	30	M1x(6)M2xx
0	31	15	2946	24417	3695	3946	5115	3703	31	M1x(7)M2xx
0	32	15	2951	17319	3691	3995	4962	3731	32	M1x(8)M2xx
0	33	15	2945	23168	3703	3933	5058	3672	33	M1x(9)M2xx
0	34	15	2946	17018	3676	3946	4762	3688	34	M1x(10)M2xx
0	35	15	2945	26069	3700	3916	5033	3696	35	M1x(11)M2xx
0	36	15	2943	22765	3704	3944	4963	3713	36	M1xM2xx
0	37	15	2944	18329	3689	3972	4893	3727	37	M1xxM2x
0	38	15	2944	18833	3681	3970	4885	3721	38	M1xxxM2
0	39	15	2939	27877	3708	3999	4570	3724	39	M6xxxx
0	40	15	2947	19025	3718	4051	4458	3755	40	xM6xxx
0	41	15	2936	24486	3684	4045	4333	3744	41	xxM6xx
0	42	15	2940	22621	3676	3990	4461	3712	42	xxxM6x
0	43	15	2939	10734	3651	4065	3619	3723	1	xxxxx
100	44	15	2950	3938	3713	4085	3707	3752	2	No-template
0	45	15	2947	14098	3803	4049	5579	3850	3	M1M2M3M4M5
0	46	15	2946	11862	3699	3988	5149	3760	4	M1M2M3M4x
0	47	15	2945	21477	3835	3960	5607	3769	5	M1M2M3xx
0	48	15	2937	9016	3723	4050	4865	3764	6	M1M2xxx
0	1	16	2940	15189	3857	4180	4531	3735	7	M1xxxx
0	2	16	2943	16583	3850	4082	4591	3703	8	M2xxxx
0	3	16	2944	18297	3725	4068	4456	3702	9	M3xxxx
0	4	16	2949	18774	3740	4154	3813	3717	10	M4xxxx
0	5	16	2942	21606	3765	4100	4523	3739	11	M5xxxx
0	6	16	2953	26240	3749	4044	5358	3761	12	M1xM3xM5
0	7	16	2981	41260	3850	4144	4995	3847	13	xM2xM4x
0	8	16	2947	26639	3719	4071	4006	3710	14	W1W2W3W4W5
0	9	16	2947	24203	3705	4045	3905	3710	15	W1W2W3W4x
0	10	16	2948	37945	3725	4054	3785	3710	16	W1W2W3xx
0	11	16	2945	22703	3720	4038	3686	3717	43	xxxxM6
0	12	16	2947	27404	3738	4034	3695	3709	18	W1xxxx
0	13	16	2947	24022	3747	4011	3713	3671	19	W2xxxx
0	14	16	2954	23229	3757	4045	3745	3739	20	W3xxxx
0	15	16	2946	15198	3712	4033	3702	3717	21	W4xxxx
0	16	16	2943	22625	3756	4039	3737	3728	22	W5xxxx
0	17	16	2947	22874	3728	4034	3838	3724	23	W1xW3xW5
0	18	16	2971	35623	3818	4130	3956	3817	24	xW2xW4x
0	19	16	2951	25930	3738	3946	5079	3737	25	M1x(1)M2xx
0	20	16	2947	26545	3734	3935	5007	3719	26	M1x(2)M2xx
0	21	16	2955	37153	3739	3940	5025	3705	27	M1x(3)M2xx
0	22	16	2954	29569	3735	3945	5109	3725	28	M1x(4)M2xx
0	23	16	2956	28446	3735	3952	5035	3721	29	M1x(5)M2xx
0	24	16	2954	33147	3720	3960	5121	3728	30	M1x(6)M2xx
0	25	16	2948	27677	3705	3941	5061	3714	31	M1x(7)M2xx
0	26	16	2964	17832	3718	3964	4960	3736	32	M1x(8)M2xx
0	27	16	2939	26734	3693	3900	5029	3694	33	M1x(9)M2xx
0	28	16	2937	16480	3667	3922	4717	3698	34	M1x(10)M2xx
0	29	16	2949	24747	3781	3948	5049	3805	35	M1x(11)M2xx
0	30	16	2934	22517	3739	4074	4965	3858	36	M1xM2xx
0	31	16	2952	24457	3712	4000	4995	3780	37	M1xxM2x
0	32	16	2944	27344	3702	3962	4997	3754	38	M1xxxM2
0	33	16	2944	28710	3685	3967	4490	3730	39	M6xxxx
0	34	16	2951	32631	3692	3968	4567	3723	40	xM6xxx
0	35	16	2941	27433	3679	3993	4334	3729	41	xxM6xx
0	36	16	2942	29914	3678	3973	4501	3722	42	xxxM6x
0	37	16	2941	24122	3683	3987	4519	3739	1	xxxxx
0	38	16	2942	13579	3694	4065	3664	3727	2	No-template
100	39	16	2943	3473	3704	3990	3677	3804	3	M1M2M3M4M5
0	40	16	2946	17637	3698	3906	5367	3747	4	M1M2M3M4x
0	41	16	2942	15943	3717	3961	5174	3780	5	M1M2M3xx
0	42	16	2941	23837	3698	3934	5307	3757	6	M1M2xxx
0	43	16	2946	11091	3693	3993	4765	3761	7	M1xxxx
0	44	16	2953	17648	3713	4014	4381	3749	8	M2xxxx
0	45	16	2940	15388	3696	4009	4400	3756	9	M3xxxx
0	46	16	2951	15930	3721	4024	4450	3775	10	M4xxxx
0	47	16	2948	12440	3817	4131	3949	3822	11	M5xxxx
0	48	16	2939	12375	3837	4064	4507	3795	12	M1xM3xM5
				21698

## Sheet: Pho4_20201101
Flags	Column	Row	15a	25a	35a	51b	55b	65a	61b	65b	spotID	TgtName
100	1	1	2945	15821	3724	21107	65535	5252	1939	3891	1	xxxxx
100	2	1	2947	4624	3715	21340	65535	5585	1936	3900	2	No-template
0	3	1	2948	26281	3759	20367	65535	36985	1948	3962	3	M1M2M3M4M5
0	4	1	2952	22169	3784	20722	65535	26855	1959	4003	4	M1M2M3M4x
0	5	1	2952	20018	3775	21132	65535	22440	1953	3959	5	M1M2M3xx
0	6	1	2954	28425	3793	21156	65535	19756	1955	3964	6	M1M2xxx
0	7	1	2955	20475	3781	21643	65535	10486	1952	3946	7	M1xxxx
0	8	1	2954	34830	3785	21373	65535	13251	1952	3929	8	M2xxxx
0	9	1	2955	28116	3787	21392	65535	12037	1953	3928	9	M3xxxx
0	10	1	2953	15159	3771	21774	65535	8805	1951	3908	10	M4xxxx
0	11	1	2952	28498	3761	21407	65535	12239	1949	3889	11	M5xxxx
0	12	1	2953	29524	3760	20838	65535	26122	1948	3885	12	M1xM3xM5
0	13	1	2962	24183	3786	21094	65535	16630	1950	3880	13	xM2xM4x
0	14	1	2974	33588	3801	20913	65535	19797	1953	3896	14	W1W2W3W4W5
0	15	1	2953	13857	3748	21084	65535	12404	1950	3894	15	W1W2W3W4x
0	16	1	2955	37491	3775	21047	65535	14890	1957	3920	16	W1W2W3xx
0	17	1	2953	17944	3766	21179	65535	7889	1953	3891	17	W1W2xxx
0	18	1	2953	19993	3777	21039	65535	6875	1956	3898	18	W1xxxx
0	19	1	2952	33686	3778	20905	65535	7784	1953	3886	19	W2xxxx
0	20	1	2949	13888	3751	21151	65535	7161	1949	3866	20	W3xxxx
0	21	1	2950	21334	3766	20848	65535	8808	1952	3877	21	W4xxxx
0	22	1	2955	31663	3784	20958	65535	9769	1952	3881	22	W5xxxx
0	23	1	2954	30026	3769	20703	65535	14889	1953	3876	23	W1xW3xW5
0	24	1	2951	18602	3749	20942	65535	5390	1950	3862	1	xxxxx
0	25	1	2950	26196	3754	20702	65535	11971	1947	3859	25	S1xxxx
0	26	1	2951	20429	3763	20539	65535	10634	1953	3860	26	S2xxxx
0	27	1	2952	23279	3766	20799	65535	5631	1950	3863	1	xxxxx
100	28	1	2949	5519	3751	20589	65535	5306	1951	3858	2	No-template
0	29	1	2952	23868	3767	19762	65535	34767	1962	3906	3	M1M2M3M4M5
0	30	1	2950	14938	3757	20117	65535	19735	1953	3876	4	M1M2M3M4x
0	31	1	2954	24667	3777	20085	65535	25297	1957	3891	5	M1M2M3xx
0	32	1	2950	24594	3756	20116	65535	17709	1957	3878	6	M1M2xxx
0	33	1	2946	19679	3745	20420	65535	10228	1947	3848	7	M1xxxx
0	34	1	2948	33062	3787	20141	65535	12992	1955	3874	8	M2xxxx
100	35	1	3125	38483	14264	20143	65535	24562	2011	4132	9	M3xxxx
100	36	1	3935	23224	65535	32772	65535	65535	15198	65535	10	M4xxxx
100	37	1	3217	27901	29421	26446	65535	38142	8961	40282	11	M5xxxx
0	38	1	2949	22019	3800	19778	65535	21787	1958	3899	12	M1xM3xM5
0	39	1	2950	20301	3792	19882	65535	14772	1957	3896	13	xM2xM4x
0	40	1	2948	34818	3802	19519	65535	19913	1967	3938	14	W1W2W3W4W5
0	41	1	2947	18193	3810	19549	65535	14599	1958	3896	15	W1W2W3W4x
0	42	1	2949	26704	3794	19382	65535	12776	1955	3887	16	W1W2W3xx
0	43	1	2948	31846	3784	19570	65535	9639	1956	3879	17	W1W2xxx
0	44	1	2948	25500	3784	19685	65535	7285	1954	3867	18	W1xxxx
0	45	1	2953	33162	3797	19235	65535	7799	1956	3879	19	W2xxxx
0	46	1	2944	18174	3774	19545	65535	7779	1950	3849	20	W3xxxx
0	47	1	2942	14191	3775	19262	65535	7584	1959	3883	21	W4xxxx
0	48	1	2943	28831	3814	19106	65535	9590	1959	3890	22	W5xxxx
0	1	2	2946	21746	3800	21492	65535	12898	2012	4108	23	W1xW3xW5
100	2	2	2954	4592	3732	21778	65535	5640	1968	3924	2	No-template
0	3	2	2941	22456	3734	21440	65535	11019	1946	3808	25	S1xxxx
0	4	2	2932	19121	3720	21727	65535	10313	1942	3786	26	S2xxxx
0	5	2	2934	14253	3721	21826	65535	5354	1945	3797	1	xxxxx
100	6	2	2946	5369	3729	21765	65535	6140	1950	3826	2	No-template
0	7	2	2941	24612	3760	20744	65535	35185	1961	3875	3	M1M2M3M4M5
0	8	2	2941	21399	3754	21218	65535	25153	1959	3867	4	M1M2M3M4x
0	9	2	2943	18124	3740	21491	65535	19854	1956	3854	5	M1M2M3xx
0	10	2	2953	25985	3745	21063	65535	17967	1953	3847	6	M1M2xxx
0	11	2	2946	25144	3745	21469	65535	11400	1949	3831	7	M1xxxx
0	12	2	2942	40434	3741	21269	65535	13968	1951	3830	8	M2xxxx
0	13	2	2947	24021	3741	21459	65535	11167	1948	3823	9	M3xxxx
0	14	2	2951	19231	3748	21259	65535	9424	1953	3840	10	M4xxxx
0	15	2	2950	24628	3748	21192	65535	11439	1950	3829	11	M5xxxx
0	16	2	2941	32774	3746	20866	65535	27601	1954	3852	12	M1xM3xM5
0	17	2	2950	26159	3760	21041	65535	16989	1953	3858	13	xM2xM4x
0	18	2	2943	40715	3766	20666	65535	21261	1966	3914	14	W1W2W3W4W5
0	19	2	2938	14118	3747	21245	65535	12452	1953	3854	15	W1W2W3W4x
0	20	2	2940	35893	3757	20643	65535	14361	1958	3863	16	W1W2W3xx
0	21	2	2943	22172	3752	20985	65535	8502	1957	3868	17	W1W2xxx
0	22	2	2939	22813	3745	21076	65535	7047	1949	3831	18	W1xxxx
0	23	2	2940	38298	3767	20882	65535	8076	1953	3852	19	W2xxxx
0	24	2	2945	18073	3751	20738	65535	7822	1955	3855	20	W3xxxx
0	25	2	2937	22139	3749	20885	65535	8926	1953	3852	21	W4xxxx
0	26	2	2946	30776	3771	20556	65535	9672	1955	3843	22	W5xxxx
0	27	2	2946	28598	3757	20262	65535	14428	1953	3859	23	W1xW3xW5
0	28	2	2955	31182	3749	19647	65535	41217	1958	3871	3	M1M2M3M4M5
0	29	2	2937	26555	3738	20519	65535	12077	1951	3830	25	S1xxxx
0	30	2	2938	21110	3741	20431	65535	10852	1950	3835	26	S2xxxx
0	31	2	2936	15390	3761	20475	65535	5298	1946	3836	1	xxxxx
100	32	2	2945	5023	3763	20148	65535	5251	1953	3856	2	No-template
0	33	2	2948	32296	3769	19414	65535	41655	1960	3885	3	M1M2M3M4M5
0	34	2	2939	18443	3750	19742	65535	22811	1952	3851	4	M1M2M3M4x
0	35	2	2947	29613	3765	19632	65535	27856	1954	3861	5	M1M2M3xx
0	36	2	2945	32946	3771	19602	65535	20455	1954	3854	6	M1M2xxx
0	37	2	2939	23471	3766	19979	65535	11032	1953	3855	7	M1xxxx
0	38	2	2938	30981	3769	19705	65535	12545	1954	3865	8	M2xxxx
0	39	2	2947	28305	3763	19510	65535	11953	1954	3859	9	M3xxxx
0	40	2	2938	23472	3749	19714	65535	10227	1952	3863	10	M4xxxx
0	41	2	2942	28137	3752	19442	65535	12074	1951	3852	11	M5xxxx
0	42	2	2940	29313	3763	19119	65535	25972	1953	3868	12	M1xM3xM5
0	43	2	2940	17923	3756	19223	65535	13719	1952	3861	13	xM2xM4x
0	44	2	2943	42191	3858	19033	65535	21735	1972	3941	14	W1W2W3W4W5
0	45	2	2941	19426	3819	19021	65535	14919	1965	3930	15	W1W2W3W4x
0	46	2	2948	38768	3779	18931	65535	15024	1951	3858	16	W1W2W3xx
0	47	2	2949	25322	3777	18899	65535	8788	1956	3880	17	W1W2xxx
0	48	2	2930	27520	3783	18824	65535	7417	1957	3885	18	W1xxxx
0	1	3	2942	29652	3792	8934	37750	5302	1996	4061	19	W2xxxx
0	2	3	2952	18254	3747	8931	37670	5712	1979	3971	20	W3xxxx
0	3	3	2933	19282	3728	8959	37824	6185	1957	3862	21	W4xxxx
0	4	3	2935	30480	3739	8892	37385	6500	1940	3791	22	W5xxxx
0	5	3	2943	24912	3717	8798	36933	8798	1947	3811	23	W1xW3xW5
0	6	3	2950	24261	3718	8546	35651	20031	1949	3831	4	M1M2M3M4x
0	7	3	2940	28502	3730	8760	36748	10542	1955	3848	25	S1xxxx
0	8	3	2936	26206	3731	8830	37072	10302	1947	3809	26	S2xxxx
0	9	3	2943	12898	3718	8954	37766	4259	1947	3807	1	xxxxx
100	10	3	2944	5033	3713	9011	38085	4878	1945	3802	2	No-template
0	11	3	2943	29838	3734	8305	34489	28417	1953	3832	3	M1M2M3M4M5
0	12	3	2939	31614	3730	8380	34792	22888	1948	3819	4	M1M2M3M4x
0	13	3	2939	23024	3716	8509	35393	18217	1943	3793	5	M1M2M3xx
0	14	3	2954	27586	3762	8509	35446	14982	1951	3824	6	M1M2xxx
0	15	3	2937	21629	3714	8808	36904	8799	1941	3777	7	M1xxxx
0	16	3	2938	36822	3725	8652	36087	10979	1943	3787	8	M2xxxx
0	17	3	2941	24511	3720	8686	36286	9391	1947	3807	9	M3xxxx
0	18	3	2952	17860	3742	8819	37034	7011	1961	3866	10	M4xxxx
0	19	3	2946	25844	3736	8673	36302	9587	1958	3850	11	M5xxxx
0	20	3	2940	32365	3736	8224	34106	22201	1960	3860	12	M1xM3xM5
0	21	3	2939	26091	3724	8513	35408	13152	1957	3849	13	xM2xM4x
0	22	3	2955	40280	3735	8517	35446	13575	1958	3846	14	W1W2W3W4W5
0	23	3	2936	18235	3718	8663	36189	9639	1944	3783	15	W1W2W3W4x
0	24	3	2948	37393	3735	8589	35779	9012	1945	3782	16	W1W2W3xx
100	25	3	2985	22002	4319	8673	36185	6118	1983	3984	17	W1W2xxx
100	26	3	2976	20156	4296	8827	36986	5400	2076	4398	18	W1xxxx
0	27	3	2930	31926	3738	8501	35326	5135	1948	3796	19	W2xxxx
0	28	3	2940	20644	3751	8629	35952	5691	1945	3796	20	W3xxxx
0	29	3	2937	22986	3778	8536	35490	6424	1946	3794	21	W4xxxx
0	30	3	2942	27366	3813	8460	35091	6382	1961	3855	22	W5xxxx
0	31	3	2945	28648	3733	8341	34491	9165	1949	3806	23	W1xW3xW5
0	32	3	2951	30526	3757	7987	32901	21450	1948	3800	5	M1M2M3xx
0	33	3	2937	24002	3728	8289	34282	9717	1946	3794	25	S1xxxx
0	34	3	2945	21693	3732	8196	33789	9356	1950	3813	26	S2xxxx
0	35	3	2937	13431	3767	8423	34828	4238	1950	3811	1	xxxxx
100	36	3	2938	4426	3720	8452	35012	4555	1950	3817	2	No-template
0	37	3	2968	31363	3813	7671	31406	29202	1966	3873	3	M1M2M3M4M5
0	38	3	2938	22026	3750	7894	32413	18395	1951	3823	4	M1M2M3M4x
0	39	3	2936	31281	3736	7698	31491	21410	1950	3808	5	M1M2M3xx
0	40	3	2944	25633	3731	7937	32593	14385	1949	3811	6	M1M2xxx
0	41	3	2938	33743	3739	7968	32708	10514	1950	3805	7	M1xxxx
0	42	3	2932	41213	3738	7929	32552	11477	1945	3794	8	M2xxxx
0	43	3	2941	29447	3734	7890	32320	10038	1949	3799	9	M3xxxx
0	44	3	2933	21922	3734	8003	32860	7451	1947	3794	10	M4xxxx
0	45	3	2935	28153	3743	7866	32189	9892	1952	3815	11	M5xxxx
0	46	3	2928	25901	3741	7532	30655	19710	1949	3796	12	M1xM3xM5
0	47	3	2941	18038	3748	7753	31626	10804	1957	3832	13	xM2xM4x
0	48	3	2939	41548	3826	7596	30937	13450	1950	3806	14	W1W2W3W4W5
0	1	4	2936	12637	3754	7883	32287	7628	2003	4019	15	W1W2W3W4x
0	2	4	2938	32020	3724	7798	31843	7870	1984	3946	16	W1W2W3xx
0	3	4	2937	29926	3725	7941	32515	5588	1958	3832	17	W1W2xxx
0	4	4	2935	17790	3719	7913	32412	4583	1944	3774	18	W1xxxx
0	5	4	2933	36360	3708	7959	32614	4915	1940	3752	19	W2xxxx
0	6	4	2931	17497	3694	7886	32260	5119	1943	3754	20	W3xxxx
0	7	4	2931	20786	3696	7951	32568	5813	1942	3743	21	W4xxxx
0	8	4	2929	32336	3713	7895	32307	6109	1939	3752	22	W5xxxx
0	9	4	2941	23238	3717	7798	31893	7752	1947	3776	23	W1xW3xW5
0	10	4	2951	26972	3709	7655	31225	14245	1945	3771	6	M1M2xxx
0	11	4	2935	25538	3716	7738	31609	9686	1949	3785	25	S1xxxx
0	12	4	2973	20385	3768	7838	32099	8966	1944	3760	26	S2xxxx
0	13	4	2938	10669	3722	8048	33051	4108	1940	3755	1	xxxxx
100	14	4	2941	4670	3689	7903	32354	4622	1943	3765	2	No-template
0	15	4	2942	23207	3716	7460	30304	22877	1947	3781	3	M1M2M3M4M5
0	16	4	2943	23735	3727	7505	30505	18107	1948	3796	4	M1M2M3M4x
0	17	4	2938	26677	3726	7449	30275	18695	1958	3836	5	M1M2M3xx
0	18	4	2946	22919	3709	7671	31301	13108	1960	3823	6	M1M2xxx
0	19	4	2942	19228	3722	7751	31654	8181	1956	3822	7	M1xxxx
0	20	4	2936	39004	3741	7668	31324	10851	1960	3841	8	M2xxxx
0	21	4	2933	28422	3716	7659	31245	9605	1951	3798	9	M3xxxx
0	22	4	2933	18089	3710	7798	31884	6621	1945	3771	10	M4xxxx
0	23	4	2946	28917	3719	7622	31040	9606	1939	3751	11	M5xxxx
0	24	4	2936	30444	3716	7245	29311	20525	1945	3775	12	M1xM3xM5
0	25	4	2938	30162	3721	7511	30539	13278	1942	3767	13	xM2xM4x
0	26	4	2938	40387	3731	7458	30298	12294	1941	3768	14	W1W2W3W4W5
0	27	4	2932	14533	3720	7497	30441	7968	1946	3779	15	W1W2W3W4x
0	28	4	2937	37627	3728	7503	30452	8206	1946	3773	16	W1W2W3xx
0	29	4	2937	29105	3733	7615	30989	5525	1943	3770	17	W1W2xxx
0	30	4	2934	17550	3729	7602	30918	4535	1946	3777	18	W1xxxx
0	31	4	2931	34553	3723	7563	30717	4888	1945	3776	19	W2xxxx
0	32	4	2934	15923	3715	7563	30692	5056	1943	3771	20	W3xxxx
0	33	4	2931	24136	3723	7458	30195	6055	1948	3797	21	W4xxxx
0	34	4	2928	33013	3736	7457	30216	6202	1950	3793	22	W5xxxx
0	35	4	2939	24000	3731	7482	30334	7902	1949	3801	23	W1xW3xW5
0	36	4	2946	24549	3721	7401	29986	9006	1949	3786	7	M1xxxx
0	37	4	2939	24992	3778	7166	28856	9673	1955	3816	25	S1xxxx
0	38	4	2936	24224	3776	7340	29695	9740	1954	3819	26	S2xxxx
0	39	4	2934	10788	3714	7374	29782	4089	1946	3781	1	xxxxx
100	40	4	2946	4220	3713	7379	29786	4359	1947	3788	2	No-template
0	41	4	2936	35288	3742	6611	26265	28400	1958	3834	3	M1M2M3M4M5
0	42	4	2932	21127	3718	6971	27871	16815	1949	3794	4	M1M2M3M4x
0	43	4	2937	30869	3734	6761	26942	20224	1953	3823	5	M1M2M3xx
0	44	4	2945	35660	3742	6874	27486	16257	1949	3797	6	M1M2xxx
0	45	4	2945	32821	3737	6952	27784	10088	1946	3794	7	M1xxxx
0	46	4	2932	43970	3748	6888	27431	11431	1947	3784	8	M2xxxx
0	47	4	2939	23946	3725	6878	27417	8950	1945	3785	9	M3xxxx
0	48	4	2928	17841	3730	6893	27524	6546	1948	3803	10	M4xxxx
0	1	5	2944	20351	3811	3968	13754	7338	1984	3949	11	M5xxxx
0	2	5	2932	30498	3750	3674	12385	14761	1962	3848	12	M1xM3xM5
0	3	5	2931	26998	3739	3858	13218	9477	1943	3763	13	xM2xM4x
0	4	5	2948	31226	3728	3942	13586	7391	1941	3757	14	W1W2W3W4W5
0	5	5	2934	16010	3720	4022	13937	5907	1942	3780	15	W1W2W3W4x
0	6	5	2942	43296	3728	4007	13864	5692	1945	3770	16	W1W2W3xx
0	7	5	2935	27077	3695	4072	14155	4253	1938	3741	17	W1W2xxx
0	8	5	2932	23336	3697	4075	14164	3994	1938	3754	18	W1xxxx
0	9	5	2934	41812	3711	4091	14199	4110	1940	3747	19	W2xxxx
0	10	5	2943	16585	3694	4074	14143	4167	1939	3751	20	W3xxxx
0	11	5	2934	21090	3703	4044	14030	4504	1941	3751	21	W4xxxx
0	12	5	2934	25618	3702	4014	13858	4421	1939	3737	22	W5xxxx
0	13	5	2948	20490	3721	3988	13765	5244	1937	3735	23	W1xW3xW5
0	14	5	2951	36850	3725	3854	13155	8596	1946	3761	8	M2xxxx
0	15	5	2942	26386	3724	3865	13184	8679	1948	3775	25	S1xxxx
0	16	5	2932	21323	3697	3903	13381	8141	1942	3756	26	S2xxxx
0	17	5	2936	12938	3691	4044	13988	3826	1948	3793	1	xxxxx
100	18	5	2933	5021	3684	4045	13996	4319	1952	3805	2	No-template
0	19	5	2940	23283	3702	3698	12403	15696	1958	3820	3	M1M2M3M4M5
0	20	5	2934	25964	3707	3758	12727	13447	1954	3804	4	M1M2M3M4x
0	21	5	2945	29149	3740	3702	12454	14252	1958	3822	5	M1M2M3xx
0	22	5	2951	30201	3731	3761	12714	11294	1952	3792	6	M1M2xxx
0	23	5	2943	16760	3697	3939	13518	6464	1944	3759	7	M1xxxx
0	24	5	2939	39978	3724	3823	12994	8838	1944	3760	8	M2xxxx
0	25	5	2936	21035	3708	3875	13227	7185	1945	3759	9	M3xxxx
0	26	5	2929	18461	3696	3946	13537	5206	1944	3749	10	M4xxxx
0	27	5	2939	25632	3700	3839	13036	7652	1945	3765	11	M5xxxx
0	28	5	2930	29397	3714	3621	12045	14636	1944	3758	12	M1xM3xM5
0	29	5	2935	25533	3694	3795	12822	9194	1941	3750	13	xM2xM4x
0	30	5	2939	34117	3696	3822	12947	7532	1943	3749	14	W1W2W3W4W5
0	31	5	2926	11186	3683	3893	13257	5244	1940	3751	15	W1W2W3W4x
0	32	5	2931	29920	3696	3864	13137	5230	1941	3755	16	W1W2W3xx
0	33	5	2931	25871	3699	3884	13188	4255	1948	3764	17	W1W2xxx
0	34	5	2923	24036	3696	3896	13270	4014	1946	3765	18	W1xxxx
0	35	5	2932	31086	3698	3865	13119	4052	1944	3763	19	W2xxxx
0	36	5	2933	17491	3685	3879	13174	4182	1943	3761	20	W3xxxx
0	37	5	2928	14037	3680	3842	13014	4267	1938	3742	21	W4xxxx
0	38	5	2930	27267	3703	3839	12997	4482	1937	3735	22	W5xxxx
0	39	5	2939	26800	3699	3784	12751	5554	1938	3737	23	W1xW3xW5
0	40	5	2942	27464	3692	3699	12351	7815	1943	3757	9	M3xxxx
0	41	5	2930	24806	3703	3687	12305	8402	1946	3761	25	S1xxxx
0	42	5	2932	22491	3699	3698	12361	8320	1943	3761	26	S2xxxx
0	43	5	2933	13422	3702	3779	12680	3806	1946	3770	1	xxxxx
100	44	5	2939	4584	3700	3766	12656	4144	1946	3762	2	No-template
0	45	5	2937	31416	3719	3353	10723	17591	1949	3779	3	M1M2M3M4M5
0	46	5	2933	21028	3737	3523	11507	11921	1955	3799	4	M1M2M3M4x
0	47	5	2932	30928	3748	3397	10907	14327	1955	3802	5	M1M2M3xx
0	48	5	2943	35576	3739	3443	11154	12050	1954	3800	6	M1M2xxx
0	1	6	2929	12950	3726	3298	10393	5739	1952	3796	7	M1xxxx
0	2	6	2931	32105	3726	3230	10081	7538	1950	3785	8	M2xxxx
0	3	6	2937	39702	3726	3204	9959	8056	1947	3771	9	M3xxxx
0	4	6	2935	22188	3710	3320	10495	4905	1944	3763	10	M4xxxx
0	5	6	2942	32613	3694	3244	10161	7573	1942	3761	11	M5xxxx
0	6	6	2933	42661	3696	3044	9181	14002	1942	3757	12	M1xM3xM5
0	7	6	2935	21534	3676	3256	10201	7773	1940	3748	13	xM2xM4x
0	8	6	2934	31184	3696	3297	10407	6274	1945	3763	14	W1W2W3W4W5
0	9	6	2927	16104	3674	3339	10590	5183	1941	3754	15	W1W2W3W4x
0	10	6	2945	40517	3699	3338	10594	4889	1948	3767	16	W1W2W3xx
0	11	6	2941	25457	3721	3373	10765	4041	1942	3756	17	W1W2xxx
0	12	6	2936	24388	3685	3372	10750	3856	1938	3743	18	W1xxxx
0	13	6	2939	36028	3704	3361	10682	3912	1948	3785	19	W2xxxx
0	14	6	2931	14181	3677	3361	10701	3939	1939	3736	20	W3xxxx
0	15	6	2928	21591	3677	3345	10614	4225	1941	3746	21	W4xxxx
0	16	6	2938	28580	3691	3345	10591	4209	1945	3765	22	W5xxxx
0	17	6	2946	30964	3706	3330	10546	5088	1944	3757	23	W1xW3xW5
0	18	6	2944	19547	3672	3353	10650	4729	1945	3768	10	M4xxxx
0	19	6	2935	24767	3680	3229	10049	8135	1945	3767	25	S1xxxx
0	20	6	2934	19818	3680	3236	10087	7754	1942	3753	26	S2xxxx
100	21	6	2937	14686	3700	3346	10605	3762	1940	3744	1	xxxxx
100	22	6	2938	4902	3664	3330	10501	4128	1942	3746	2	No-template
0	23	6	2943	35337	3699	3003	8966	15086	1950	3780	3	M1M2M3M4M5
0	24	6	2933	34008	3694	3050	9204	12599	1944	3770	4	M1M2M3M4x
0	25	6	2939	26800	3695	3094	9422	11724	1945	3768	5	M1M2M3xx
0	26	6	2934	28201	3692	3132	9569	9842	1942	3749	6	M1M2xxx
0	27	6	2936	16916	3688	3242	10107	6261	1943	3753	7	M1xxxx
0	28	6	2929	30670	3692	3177	9796	7435	1943	3754	8	M2xxxx
0	29	6	2934	36657	3699	3145	9651	7959	1941	3753	9	M3xxxx
0	30	6	2931	18979	3687	3264	10201	4738	1940	3742	10	M4xxxx
0	31	6	2945	31942	3821	3186	9824	7646	1970	3873	11	M5xxxx
0	32	6	2937	23258	3769	3076	9289	11411	1961	3840	12	M1xM3xM5
0	33	6	2929	18132	3683	3180	9811	7185	1943	3759	13	xM2xM4x
0	34	6	2938	26796	3699	3197	9890	5963	1950	3789	14	W1W2W3W4W5
0	35	6	2927	15826	3679	3204	9889	5129	1945	3765	15	W1W2W3W4x
0	36	6	2936	34624	3689	3192	9845	4742	1942	3751	16	W1W2W3xx
0	37	6	2947	31462	3693	3203	9879	4058	1942	3753	17	W1W2xxx
0	38	6	2931	28481	3701	3236	10035	3889	1948	3781	18	W1xxxx
0	39	6	2932	36949	3704	3195	9836	3921	1943	3753	19	W2xxxx
0	40	6	2934	17404	3685	3209	9922	3977	1940	3745	20	W3xxxx
0	41	6	2927	13974	3683	3172	9714	4054	1943	3765	21	W4xxxx
0	42	6	2934	28676	3703	3172	9729	4221	1942	3751	22	W5xxxx
0	43	6	2941	30065	3716	3135	9563	5016	1945	3769	23	W1xW3xW5
100	44	6	3033	29840	6131	3533	11493	9777	2426	6048	11	M5xxxx
100	45	6	2995	28256	5402	3377	10748	10256	2325	5550	25	S1xxxx
100	46	6	2945	24851	3740	3025	9034	8561	1944	3764	26	S2xxxx
0	47	6	2937	14844	3734	3134	9531	3789	1951	3789	1	xxxxx
100	48	6	2931	4490	3716	3134	9536	4074	1947	3786	2	No-template
0	1	7	2940	23084	3746	2838	8130	11523	1956	3820	3	M1M2M3M4M5
0	2	7	2928	22144	3707	2876	8311	9973	1943	3763	4	M1M2M3M4x
0	3	7	2936	28808	3760	2860	8214	11063	1955	3809	5	M1M2M3xx
0	4	7	2935	22944	3740	2932	8581	8553	1951	3797	6	M1M2xxx
0	5	7	2942	13358	3670	3001	8877	5435	1940	3747	7	M1xxxx
0	6	7	2933	42791	3713	2928	8560	7644	1944	3757	8	M2xxxx
0	7	7	2935	36705	3814	2951	8655	7557	1939	3737	9	M3xxxx
0	8	7	2938	16310	3797	3092	9353	4569	1967	3874	10	M4xxxx
0	9	7	2943	28217	3686	2982	8803	6880	1940	3746	11	M5xxxx
0	10	7	2930	24062	3672	2891	8347	10531	1940	3741	12	M1xM3xM5
0	11	7	2938	27070	3678	2958	8703	7752	1939	3739	13	xM2xM4x
0	12	7	2933	34516	3681	3009	8936	5928	1937	3734	14	W1W2W3W4W5
0	13	7	2929	16249	3667	3025	8987	4862	1937	3740	15	W1W2W3W4x
0	14	7	2940	42806	3689	3012	8956	4644	1937	3729	16	W1W2W3xx
0	15	7	2940	24209	3813	3062	9203	4028	1950	3786	17	W1W2xxx
0	16	7	2946	24896	3855	3099	9350	3973	1984	3935	18	W1xxxx
0	17	7	2938	33807	3723	3051	9131	3877	1950	3774	19	W2xxxx
0	18	7	2942	16130	3678	3056	9156	3898	1940	3746	20	W3xxxx
0	19	7	2932	20730	3700	3060	9172	4109	1942	3741	21	W4xxxx
0	20	7	2937	33869	3679	3042	9066	4135	1935	3724	22	W5xxxx
0	21	7	2946	29447	3683	3014	8920	4752	1939	3730	23	W1xW3xW5
0	22	7	2949	31259	3696	2821	8018	11574	1943	3745	12	M1xM3xM5
0	23	7	2933	26917	3693	2912	8443	8186	1943	3743	25	S1xxxx
0	24	7	2928	22230	3692	2909	8419	7930	1941	3744	26	S2xxxx
0	25	7	2932	22094	3684	3036	9048	3732	1942	3737	1	xxxxx
0	26	7	2933	6251	3683	3020	8972	4020	1941	3743	2	No-template
0	27	7	2942	34211	3708	2755	7709	13308	1947	3762	3	M1M2M3M4M5
0	28	7	2927	19538	3673	2865	8235	9417	1940	3731	4	M1M2M3M4x
0	29	7	2932	28316	3683	2810	7942	10994	1941	3735	5	M1M2M3xx
0	30	7	2943	31090	3688	2828	8038	9342	1941	3740	6	M1M2xxx
100	31	7	2935	15962	3686	2999	8877	5745	2003	4035	7	M1xxxx
0	32	7	2932	27694	3693	2894	8347	6837	1943	3738	8	M2xxxx
0	33	7	2937	32534	3704	2873	8269	7262	1949	3776	9	M3xxxx
0	34	7	2935	24677	3687	2942	8575	4697	1936	3721	10	M4xxxx
0	35	7	2943	29003	3717	2863	8196	6997	1943	3750	11	M5xxxx
0	36	7	2939	25103	3779	2792	7856	10720	1953	3795	12	M1xM3xM5
0	37	7	2946	22825	3800	2905	8344	7357	1981	3897	13	xM2xM4x
0	38	7	2936	32614	3716	2908	8403	5826	1946	3762	14	W1W2W3W4W5
0	39	7	2932	12833	3768	2943	8559	4721	1959	3809	15	W1W2W3W4x
100	40	7	4506	32436	53706	3262	9956	55695	2220	4982	16	W1W2W3xx
100	41	7	4602	31080	65363	16083	65535	65319	14676	65513	17	W1W2xxx
0	42	7	2932	26648	3751	2938	8540	3872	1954	3801	18	W1xxxx
0	43	7	2930	37692	3730	2925	8495	3894	1941	3752	19	W2xxxx
0	44	7	2929	19712	3711	2913	8422	3952	1943	3757	20	W3xxxx
100	45	7	2940	15822	3839	2908	8389	4151	1941	3746	21	W4xxxx
0	46	7	2925	31045	3747	2889	8294	4168	1945	3766	22	W5xxxx
0	47	7	2940	31325	3712	2855	8135	4808	1942	3747	23	W1xW3xW5
0	48	7	2940	18685	3691	2804	7886	6801	1944	3752	13	xM2xM4x
0	1	8	2928	17951	3743	2759	7686	6815	1955	3795	25	S1xxxx
0	2	8	2926	19193	3718	2717	7469	7522	1941	3735	26	S2xxxx
0	3	8	2930	14561	3699	2834	8029	3675	1938	3718	1	xxxxx
100	4	8	2932	5543	3675	2818	7943	4059	1939	3727	2	No-template
0	5	8	2942	25733	3698	2647	7119	10720	1941	3740	3	M1M2M3M4M5
0	6	8	2933	25855	3691	2680	7273	9468	1939	3733	4	M1M2M3M4x
0	7	8	2937	16547	3679	2717	7447	8098	1942	3737	5	M1M2M3xx
0	8	8	2932	25065	3682	2722	7466	7956	1939	3734	6	M1M2xxx
0	9	8	2934	25326	3685	2773	7730	6044	1941	3738	7	M1xxxx
0	10	8	2931	32883	3697	2749	7610	6629	1940	3746	8	M2xxxx
0	11	8	2936	28395	3690	2756	7658	6483	1941	3739	9	M3xxxx
0	12	8	2930	17112	3677	2818	7948	4246	1939	3725	10	M4xxxx
0	13	8	2938	32323	3709	2737	7555	6604	1946	3764	11	M5xxxx
0	14	8	2932	27016	3692	2675	7247	9749	1944	3748	12	M1xM3xM5
0	15	8	2932	25372	3700	2741	7571	6973	1943	3743	13	xM2xM4x
0	16	8	2940	31052	3730	2796	7817	5342	1942	3747	14	W1W2W3W4W5
0	17	8	2933	17452	3700	2808	7889	4687	1945	3750	15	W1W2W3W4x
0	18	8	2939	41598	3728	2805	7879	4419	1946	3753	16	W1W2W3xx
0	19	8	2936	19877	3691	2826	7971	3809	1942	3741	17	W1W2xxx
0	20	8	2921	21502	3658	2818	7930	3715	1934	3700	18	W1xxxx
0	21	8	2935	39502	3688	2809	7892	3789	1935	3705	19	W2xxxx
0	22	8	2930	18851	3673	2799	7847	3823	1933	3713	20	W3xxxx
0	23	8	2928	21814	3688	2806	7867	3994	1936	3715	21	W4xxxx
0	24	8	2932	29882	3704	2796	7826	4014	1940	3726	22	W5xxxx
0	25	8	2951	27281	3718	2790	7797	4495	1944	3742	23	W1xW3xW5
0	26	8	2951	39276	3720	2744	7568	5628	1940	3731	14	W1W2W3W4W5
0	27	8	2933	30203	3705	2657	7162	8402	1942	3737	25	S1xxxx
0	28	8	2931	23024	3695	2667	7206	8035	1940	3731	26	S2xxxx
0	29	8	2932	15180	3681	2789	7773	3695	1937	3720	1	xxxxx
100	30	8	2939	4883	3678	2784	7749	3949	1938	3718	2	No-template
0	31	8	2941	29094	3688	2581	6772	11080	1944	3737	3	M1M2M3M4M5
0	32	8	2931	16272	3678	2667	7193	7968	1939	3722	4	M1M2M3M4x
0	33	8	2948	31331	3796	2596	6844	10361	1951	3775	5	M1M2M3xx
0	34	8	2940	31239	3720	2625	6985	8686	1947	3749	6	M1M2xxx
0	35	8	2937	25247	3701	2689	7302	6169	1937	3710	7	M1xxxx
0	36	8	2936	36435	3749	2664	7194	6862	1949	3772	8	M2xxxx
100	37	8	3175	32668	10818	4089	14057	13779	3338	10631	9	M3xxxx
0	38	8	2938	23316	3705	2719	7435	4424	1927	3713	10	M4xxxx
0	39	8	2945	32641	3719	2653	7117	6704	1943	3739	11	M5xxxx
0	40	8	2932	26786	3753	2594	6853	9698	1955	3812	12	M1xM3xM5
0	41	8	2934	19394	3703	2670	7214	6428	1937	3765	13	xM2xM4x
0	42	8	2936	37170	3782	2681	7257	5550	1942	3749	14	W1W2W3W4W5
0	43	8	2933	18682	3811	2711	7406	4830	1971	3880	15	W1W2W3W4x
100	44	8	2966	37061	4299	2801	7842	4930	2059	4255	16	W1W2W3xx
100	45	8	2955	31707	4035	2777	7714	4216	2033	4129	17	W1W2xxx
0	46	8	2929	28031	3706	2696	7316	3787	1941	3738	18	W1xxxx
0	47	8	2929	36955	3724	2688	7276	3827	1943	3755	19	W2xxxx
0	48	8	2930	18649	3717	2699	7337	3884	1944	3760	20	W3xxxx
0	1	9	2930	17814	3771	2753	7642	4048	1972	3882	21	W4xxxx
0	2	9	2940	24803	3750	2745	7584	3955	1948	3771	22	W5xxxx
0	3	9	2942	26312	3704	2681	7233	4258	1941	3744	23	W1xW3xW5
0	4	9	2943	15057	3676	2666	7151	4370	1936	3717	15	W1W2W3W4x
100	5	9	2946	27122	3910	2604	6906	7751	1982	3925	25	S1xxxx
0	6	9	2937	19279	3683	2599	6848	7157	1953	3805	26	S2xxxx
0	7	9	2928	11536	3665	2701	7331	3671	1941	3745	1	xxxxx
100	8	9	2933	5145	3654	2680	7226	3963	1941	3735	2	No-template
0	9	9	2933	28047	3675	2522	6485	9920	1938	3731	3	M1M2M3M4M5
0	10	9	2931	27660	3681	2547	6602	8749	1941	3728	4	M1M2M3M4x
0	11	9	2934	21889	3665	2570	6696	8270	1939	3721	5	M1M2M3xx
0	12	9	2944	29524	3680	2569	6692	7682	1937	3721	6	M1M2xxx
0	13	9	2934	23294	3682	2630	6985	5593	1937	3722	7	M1xxxx
0	14	9	2932	36688	3713	2599	6844	6374	1944	3746	8	M2xxxx
0	15	9	2928	26328	3700	2614	6906	6026	1942	3747	9	M3xxxx
0	16	9	2938	17044	3705	2675	7198	4162	1945	3746	10	M4xxxx
0	17	9	2939	29792	3712	2616	6920	6174	1946	3756	11	M5xxxx
0	18	9	2936	31350	3710	2531	6503	9119	1946	3751	12	M1xM3xM5
0	19	9	2937	22799	3687	2602	6848	6350	1938	3723	13	xM2xM4x
0	20	9	2944	40504	3697	2614	6907	5238	1936	3716	14	W1W2W3W4W5
0	21	9	2929	16435	3686	2637	7028	4433	1939	3723	15	W1W2W3W4x
0	22	9	2939	40265	3691	2648	7067	4230	1937	3718	16	W1W2W3xx
0	23	9	2936	24873	3685	2662	7141	3802	1940	3731	17	W1W2xxx
0	24	9	2931	18352	3684	2666	7169	3735	1941	3730	18	W1xxxx
0	25	9	2931	29060	3701	2660	7110	3775	1941	3732	19	W2xxxx
0	26	9	2932	21328	3697	2644	7033	3837	1942	3737	20	W3xxxx
0	27	9	2926	22016	3691	2648	7071	3933	1940	3727	21	W4xxxx
0	28	9	2932	27085	3698	2637	7014	3916	1940	3728	22	W5xxxx
0	29	9	2935	26641	3694	2629	6973	4295	1939	3729	23	W1xW3xW5
0	30	9	2946	32839	3684	2613	6899	4163	1939	3723	16	W1W2W3xx
0	31	9	2929	26114	3681	2518	6459	7548	1939	3720	25	S1xxxx
0	32	9	2932	24321	3682	2498	6350	7742	1940	3723	26	S2xxxx
0	33	9	2934	15385	3685	2629	6969	3684	1939	3725	1	xxxxx
100	34	9	2941	4604	3814	2649	7069	3973	1967	3850	2	No-template
0	35	9	2946	28267	3714	2477	6250	9727	1960	3824	3	M1M2M3M4M5
0	36	9	2941	21983	3690	2483	6274	8040	1937	3718	4	M1M2M3M4x
0	37	9	2946	32739	3696	2463	6183	9053	1937	3713	5	M1M2M3xx
0	38	9	2944	29768	3701	2497	6348	7649	1942	3735	6	M1M2xxx
0	39	9	2942	26832	3691	2544	6559	5794	1943	3737	7	M1xxxx
0	40	9	2944	39460	3719	2511	6401	6467	1941	3731	8	M2xxxx
0	41	9	2943	28093	3687	2528	6476	6080	1942	3753	9	M3xxxx
0	42	9	2937	20513	3687	2566	6675	4209	1937	3719	10	M4xxxx
0	43	9	2945	29805	3693	2511	6412	6135	1937	3717	11	M5xxxx
0	44	9	2938	28493	3690	2438	6066	8717	1937	3722	12	M1xM3xM5
0	45	9	2929	23723	3676	2498	6335	6333	1935	3704	13	xM2xM4x
0	46	9	2931	39732	3716	2518	6428	5242	1939	3726	14	W1W2W3W4W5
0	47	9	2926	18866	3689	2542	6541	4556	1938	3731	15	W1W2W3W4x
0	48	9	2928	36946	3694	2548	6576	4254	1941	3735	16	W1W2W3xx
0	1	10	2937	24404	3791	2778	7729	4012	1982	3914	17	W1W2xxx
0	2	10	2932	15502	3707	2742	7539	3760	1948	3773	18	W1xxxx
0	3	10	2930	33670	3697	2708	7376	3747	1937	3723	19	W2xxxx
0	4	10	2939	15181	3659	2695	7302	3757	1935	3719	20	W3xxxx
0	5	10	2928	21392	3662	2701	7326	3918	1939	3737	21	W4xxxx
0	6	10	2934	29918	3665	2704	7335	3921	1940	3738	22	W5xxxx
0	7	10	2943	27706	3655	2701	7326	4306	1939	3731	23	W1xW3xW5
0	8	10	2943	25276	3655	2711	7363	3816	1939	3740	17	W1W2xxx
0	9	10	2929	23403	3651	2604	6867	7221	1943	3747	25	S1xxxx
0	10	10	2932	16805	3651	2618	6937	6789	1942	3750	26	S2xxxx
100	11	10	2939	11501	3652	2704	7337	3684	1944	3747	1	xxxxx
100	12	10	2936	4699	3657	2697	7295	3916	1940	3735	2	No-template
0	13	10	2941	26567	3667	2539	6541	9793	1939	3734	3	M1M2M3M4M5
0	14	10	2936	24464	3722	2588	6789	8548	1956	3798	4	M1M2M3M4x
0	15	10	2941	25119	3724	2588	6783	8736	1954	3788	5	M1M2M3xx
0	16	10	2946	31022	3682	2591	6801	7853	1943	3748	6	M1M2xxx
0	17	10	2933	21772	3660	2654	7096	5565	1941	3736	7	M1xxxx
0	18	10	2935	39922	3677	2609	6908	6542	1938	3720	8	M2xxxx
0	19	10	2938	27354	3667	2620	6944	6112	1937	3721	9	M3xxxx
0	20	10	2934	17825	3672	2676	7192	4166	1938	3721	10	M4xxxx
0	21	10	2941	21694	3691	2628	6984	5799	1946	3748	11	M5xxxx
0	22	10	2938	36955	3687	2525	6470	9519	1943	3751	12	M1xM3xM5
0	23	10	3054	23495	3794	2619	6935	6514	1972	3866	13	xM2xM4x
0	24	10	2948	43813	3687	2615	6908	5367	1942	3741	14	W1W2W3W4W5
0	25	10	2931	13805	3671	2649	7070	4372	1936	3723	15	W1W2W3W4x
0	26	10	2940	39973	3682	2647	7049	4253	1938	3724	16	W1W2W3xx
0	27	10	2938	27669	3683	2664	7142	3844	1939	3723	17	W1W2xxx
0	28	10	2933	20297	3681	2661	7116	3742	1942	3737	18	W1xxxx
0	29	10	2930	32785	3698	2655	7099	3787	1945	3749	19	W2xxxx
0	30	10	2934	20246	3684	2653	7077	3834	1942	3741	20	W3xxxx
0	31	10	2931	21887	3680	2636	7013	3947	1940	3739	21	W4xxxx
0	32	10	2929	31648	3692	2629	6973	3957	1941	3736	22	W5xxxx
0	33	10	2939	24841	3687	2620	6938	4277	1944	3749	23	W1xW3xW5
0	34	10	2942	23893	3665	2627	6971	3741	1938	3722	18	W1xxxx
0	35	10	2924	25112	3673	2529	6498	7444	1937	3725	25	S1xxxx
0	36	10	2933	22923	3690	2515	6442	7596	1947	3765	26	S2xxxx
100	37	10	2930	11577	3836	2644	7052	3853	1953	3786	1	xxxxx
100	38	10	3020	4254	20669	6040	23166	20619	5284	19979	2	No-template
100	39	10	2963	35266	8124	4154	14602	14313	3636	12235	3	M1M2M3M4M5
0	40	10	2946	16548	3746	2524	6476	7532	1940	3731	4	M1M2M3M4x
100	41	10	2970	31591	4191	2545	6572	9495	2032	4146	5	M1M2M3xx
0	42	10	2969	31619	3801	2537	6561	7889	1996	3980	6	M1M2xxx
0	43	10	2948	30400	3704	2540	6544	6035	1943	3741	7	M1xxxx
0	44	10	2938	42068	3702	2507	6393	6627	1941	3740	8	M2xxxx
0	45	10	2945	24540	3691	2532	6502	6032	1940	3740	9	M3xxxx
0	46	10	2937	19927	3680	2571	6665	4242	1941	3736	10	M4xxxx
0	47	10	2938	28916	3703	2500	6370	6182	1942	3745	11	M5xxxx
0	48	10	2939	18258	3698	2470	6232	7880	1948	3767	12	M1xM3xM5
100	1	11	2942	21983	3835	2396	5834	5581	1990	3961	13	xM2xM4x
0	2	11	2944	27288	3756	2377	5705	4420	1955	3798	14	W1W2W3W4W5
0	3	11	2929	14799	3687	2361	5630	4006	1937	3730	15	W1W2W3W4x
0	4	11	2939	35632	3675	2359	5626	3904	1935	3715	16	W1W2W3xx
0	5	11	2936	24137	3656	2371	5678	3703	1936	3722	17	W1W2xxx
0	6	11	2930	15037	3640	2381	5704	3657	1935	3714	18	W1xxxx
0	7	11	2933	40916	3671	2379	5696	3711	1941	3738	19	W2xxxx
0	8	11	2933	17898	3642	2377	5696	3706	1938	3734	20	W3xxxx
0	9	11	2930	23145	3653	2383	5719	3780	1944	3750	21	W4xxxx
0	10	11	2933	29389	3648	2377	5690	3768	1939	3731	22	W5xxxx
0	11	11	2941	21259	3661	2371	5663	3914	1938	3739	23	W1xW3xW5
0	12	11	2944	37106	3659	2365	5629	3684	1937	3722	19	W2xxxx
0	13	11	2935	28800	3661	2265	5175	6675	1935	3718	25	S1xxxx
0	14	11	2933	22437	3679	2265	5192	6725	1944	3748	26	S2xxxx
100	15	11	2941	12669	3700	2368	5639	3687	1937	3721	1	xxxxx
100	16	11	2933	4886	3636	2358	5604	3820	1937	3712	2	No-template
0	17	11	2943	24498	3655	2265	5171	7078	1935	3710	3	M1M2M3M4M5
0	18	11	2929	29866	3671	2270	5218	6752	1942	3735	4	M1M2M3M4x
0	19	11	2936	22655	3653	2274	5220	6508	1935	3708	5	M1M2M3xx
0	20	11	2944	23891	3655	2290	5287	5877	1938	3711	6	M1M2xxx
0	21	11	2939	19163	3651	2326	5448	4712	1936	3708	7	M1xxxx
0	22	11	2929	37028	3663	2299	5336	5326	1935	3706	8	M2xxxx
0	23	11	2938	25684	3664	2303	5352	5111	1933	3713	9	M3xxxx
0	24	11	2933	19799	3667	2339	5506	3925	1938	3719	10	M4xxxx
0	25	11	2939	22308	3655	2306	5356	4967	1935	3704	11	M5xxxx
0	26	11	2938	31530	3705	2265	5179	6775	1947	3740	12	M1xM3xM5
0	27	11	2940	25404	3686	2296	5309	5436	1943	3729	13	xM2xM4x
0	28	11	2944	35101	3693	2317	5403	4457	1938	3706	14	W1W2W3W4W5
0	29	11	2925	13364	3663	2330	5455	3989	1938	3718	15	W1W2W3W4x
0	30	11	2941	34514	3700	2331	5465	3939	1944	3739	16	W1W2W3xx
0	31	11	2936	28645	3681	2337	5487	3739	1942	3728	17	W1W2xxx
0	32	11	2927	19064	3659	2329	5458	3664	1938	3711	18	W1xxxx
0	33	11	2938	36715	3679	2322	5424	3698	1937	3708	19	W2xxxx
0	34	11	2939	21015	3660	2315	5400	3713	1940	3710	20	W3xxxx
0	35	11	2927	16414	3652	2320	5417	3730	1936	3693	21	W4xxxx
100	36	11	2948	28390	3849	2348	5538	3928	1968	3861	22	W5xxxx
0	37	11	2942	30357	3775	2338	5495	4088	1959	3806	23	W1xW3xW5
0	38	11	2947	16093	3666	2320	5419	3698	1937	3709	20	W3xxxx
0	39	11	2935	23531	3660	2237	5034	6404	1936	3706	25	S1xxxx
0	40	11	2936	25183	3664	2218	4956	6836	1939	3709	26	S2xxxx
0	41	11	2934	13546	3658	2307	5365	3639	1937	3705	1	xxxxx
100	42	11	2935	4511	3649	2307	5361	3779	1937	3707	2	No-template
0	43	11	2932	29558	3675	2212	4938	7059	1941	3720	3	M1M2M3M4M5
0	44	11	2942	20239	3684	2233	5019	6247	1942	3729	4	M1M2M3M4x
0	45	11	2945	32507	3693	2217	4942	6676	1940	3722	5	M1M2M3xx
0	46	11	2956	27271	3689	2231	5013	5929	1943	3736	6	M1M2xxx
0	47	11	2964	27362	3858	2271	5199	5151	1960	3798	7	M1xxxx
0	48	11	2956	36654	3907	2288	5285	5474	1994	3948	8	M2xxxx
100	1	12	2962	37425	3859	2345	5588	5417	1995	3967	9	M3xxxx
0	2	12	2953	19211	3767	2354	5609	4040	1957	3795	10	M4xxxx
0	3	12	2960	27224	3722	2289	5285	4979	1941	3739	11	M5xxxx
100	4	12	3113	24722	6920	2549	6548	8789	2246	5146	12	M1xM3xM5
100	5	12	3129	23500	7047	2892	8225	8062	2558	6730	13	xM2xM4x
0	6	12	2955	34441	3668	2309	5366	4350	1946	3753	14	W1W2W3W4W5
100	7	12	2937	12364	3646	2313	5404	3917	1941	3722	15	W1W2W3W4x
100	8	12	2955	33224	3955	2360	5623	4107	1988	3955	16	W1W2W3xx
0	9	12	2950	23843	3664	2336	5497	3684	1965	3842	17	W1W2xxx
0	10	12	2941	25509	3661	2306	5352	3648	1939	3716	18	W1xxxx
0	11	12	2947	26956	3658	2312	5368	3661	1939	3719	19	W2xxxx
0	12	12	2941	15547	3655	2312	5382	3667	1936	3707	20	W3xxxx
0	13	12	2939	19317	3656	2307	5354	3715	1932	3692	21	W4xxxx
0	14	12	2936	23268	3659	2302	5324	3710	1937	3710	22	W5xxxx
0	15	12	2948	26775	3660	2293	5289	3900	1938	3710	23	W1xW3xW5
0	16	12	2953	19851	3654	2301	5322	3726	1937	3709	21	W4xxxx
0	17	12	2939	23830	3656	2220	4963	6160	1939	3717	25	S1xxxx
0	18	12	2938	21976	3650	2214	4931	6451	1938	3704	26	S2xxxx
0	19	12	2932	12632	3636	2298	5309	3611	1934	3691	1	xxxxx
100	20	12	2944	5069	3639	2293	5292	3812	1933	3688	2	No-template
0	21	12	2946	27955	3660	2211	4920	6669	1939	3708	3	M1M2M3M4M5
0	22	12	2939	31647	3667	2218	4950	6335	1937	3706	4	M1M2M3M4x
0	23	12	2940	22903	3657	2229	5000	6163	1938	3710	5	M1M2M3xx
0	24	12	2944	27513	3658	2235	5023	5695	1938	3707	6	M1M2xxx
0	25	12	2937	18514	3660	2262	5146	4550	1936	3704	7	M1xxxx
0	26	12	2933	29586	3679	2243	5048	4979	1940	3705	8	M2xxxx
0	27	12	2943	46530	3689	2227	4991	5289	1940	3715	9	M3xxxx
0	28	12	2935	19481	3660	2269	5182	3879	1933	3696	10	M4xxxx
0	29	12	2942	30563	3665	2232	5025	5017	1936	3704	11	M5xxxx
0	30	12	2942	30124	3682	2198	4856	6225	1937	3709	12	M1xM3xM5
0	31	12	2942	25786	3681	2230	5008	5207	1936	3704	13	xM2xM4x
0	32	12	2943	26771	3664	2257	5127	4214	1940	3712	14	W1W2W3W4W5
0	33	12	2934	14792	3672	2266	5163	3969	1937	3713	15	W1W2W3W4x
0	34	12	2938	33346	3673	2259	5127	3861	1936	3710	16	W1W2W3xx
0	35	12	2949	27498	3668	2266	5180	3692	1946	3744	17	W1W2xxx
0	36	12	2931	25467	3667	2256	5122	3658	1938	3706	18	W1xxxx
0	37	12	2934	33215	3667	2258	5120	3662	1933	3688	19	W2xxxx
0	38	12	2934	15396	3654	2258	5117	3671	1935	3702	20	W3xxxx
0	39	12	2933	16867	3659	2263	5135	3725	1941	3709	21	W4xxxx
0	40	12	2933	26613	3663	2255	5103	3728	1934	3698	22	W5xxxx
0	41	12	2942	32043	3662	2243	5050	3944	1935	3694	23	W1xW3xW5
100	42	12	2949	27242	3662	2248	5069	3724	1937	3707	22	W5xxxx
0	43	12	2934	28738	3667	2172	4715	6272	1938	3709	25	S1xxxx
0	44	12	2936	24543	3677	2168	4720	6415	1943	3718	26	S2xxxx
0	45	12	2935	14207	3662	2243	5046	3640	1936	3702	1	xxxxx
100	46	12	2948	4494	3669	2247	5057	3783	1941	3736	2	No-template
0	47	12	2944	30605	3696	2164	4703	6385	1941	3731	3	M1M2M3M4M5
0	48	12	2940	16531	3712	2188	4813	5651	1946	3748	4	M1M2M3M4x
100	1	13	2985	20139	3872	2253	5150	5749	1994	3976	5	M1M2M3xx
0	2	13	2978	23797	3784	2222	4990	5343	1959	3818	6	M1M2xxx
100	3	13	2972	11781	3723	2228	4994	4224	1947	3752	7	M1xxxx
0	4	13	2967	42977	3747	2193	4848	4939	1943	3727	8	M2xxxx
0	5	13	2965	40417	3684	2188	4817	4902	1938	3710	9	M3xxxx
0	6	13	2958	20905	3657	2224	4968	3860	1932	3695	10	M4xxxx
0	7	13	2962	22351	3658	2201	4873	4596	1938	3717	11	M5xxxx
0	8	13	2958	26134	3661	2171	4740	5628	1941	3732	12	M1xM3xM5
0	9	13	2957	23534	3679	2195	4838	4882	1938	3722	13	xM2xM4x
0	10	13	2955	24434	3679	2220	4937	4090	1942	3727	14	W1W2W3W4W5
0	11	13	2957	14941	3677	2223	4972	3910	1939	3726	15	W1W2W3W4x
0	12	13	2959	41321	3678	2208	4896	3827	1935	3711	16	W1W2W3xx
0	13	13	2961	19782	3774	2210	4899	3740	1933	3692	17	W1W2xxx
0	14	13	2960	22953	3802	2235	5022	3746	1961	3815	18	W1xxxx
0	15	13	2958	39146	3681	2221	4950	3665	1939	3726	19	W2xxxx
0	16	13	2956	16544	3668	2217	4941	3670	1937	3714	20	W3xxxx
0	17	13	2944	21310	3658	2217	4930	3706	1938	3713	21	W4xxxx
0	18	13	2949	26053	3659	2216	4926	3702	1938	3710	22	W5xxxx
0	19	13	2962	26821	3672	2210	4902	3856	1938	3713	23	W1xW3xW5
0	20	13	2964	29325	3678	2209	4893	3882	1939	3718	23	W1xW3xW5
0	21	13	2953	31113	3679	2145	4611	5819	1943	3738	25	S1xxxx
0	22	13	2949	25892	3677	2142	4588	5984	1940	3720	26	S2xxxx
0	23	13	2964	15050	3675	2216	4913	3641	1942	3717	1	xxxxx
100	24	13	2945	4988	3650	2210	4897	3790	1941	3727	2	No-template
0	25	13	2961	32747	3695	2146	4618	6009	1940	3722	3	M1M2M3M4M5
0	26	13	2950	20560	3677	2154	4665	5552	1939	3724	4	M1M2M3M4x
0	27	13	2948	29538	3678	2146	4609	5715	1940	3718	5	M1M2M3xx
0	28	13	2955	26885	3665	2149	4634	5249	1937	3708	6	M1M2xxx
0	29	13	2945	14429	3656	2180	4763	4306	1937	3704	7	M1xxxx
0	30	13	2945	32860	3685	2163	4687	4772	1939	3717	8	M2xxxx
0	31	13	2954	36729	3697	2159	4664	4872	1935	3699	9	M3xxxx
0	32	13	2951	27001	3673	2187	4789	3895	1935	3699	10	M4xxxx
0	33	13	2956	22947	3670	2163	4680	4621	1935	3706	11	M5xxxx
0	34	13	2950	23670	3694	2142	4593	5566	1943	3727	12	M1xM3xM5
0	35	13	2949	23258	3683	2160	4671	4833	1936	3708	13	xM2xM4x
0	36	13	2951	29528	3679	2170	4718	4130	1934	3695	14	W1W2W3W4W5
0	37	13	2944	15181	3668	2178	4750	3895	1933	3693	15	W1W2W3W4x
0	38	13	2950	31592	3683	2172	4745	3802	1933	3692	16	W1W2W3xx
0	39	13	2962	30457	3690	2181	4765	3699	1937	3706	17	W1W2xxx
0	40	13	2950	27621	3675	2179	4759	3655	1936	3700	18	W1xxxx
0	41	13	2950	39539	3690	2179	4751	3673	1937	3703	19	W2xxxx
0	42	13	2946	18224	3668	2181	4747	3675	1935	3698	20	W3xxxx
100	43	13	2948	15708	3855	2209	4897	3866	1969	3859	21	W4xxxx
0	44	13	2951	31177	3706	2182	4776	3747	1951	3768	22	W5xxxx
0	45	13	2963	28540	3690	2166	4687	3880	1937	3704	23	W1xW3xW5
0	46	13	2968	30417	3708	2115	4482	5658	1947	3750	25	S1xxxx
0	47	13	2959	31256	3697	2106	4443	5586	1941	3726	25	S1xxxx
0	48	13	2959	22719	3711	2113	4466	5636	1949	3741	26	S2xxxx
100	1	14	3018	20492	3860	2263	5154	3907	1990	3952	1	xxxxx
100	2	14	3030	4637	3791	2214	4916	3843	1962	3827	2	No-template
0	3	14	3016	24594	3745	2144	4596	5517	1942	3747	3	M1M2M3M4M5
0	4	14	2994	27992	3708	2135	4563	5323	1937	3724	4	M1M2M3M4x
0	5	14	2994	17929	3675	2146	4598	5142	1938	3726	5	M1M2M3xx
0	6	14	2991	24078	3674	2152	4628	4977	1943	3748	6	M1M2xxx
0	7	14	2987	24679	3665	2160	4668	4385	1935	3712	7	M1xxxx
0	8	14	2984	42453	3658	2142	4589	4646	1934	3710	8	M2xxxx
0	9	14	2980	28817	3666	2150	4621	4574	1936	3712	9	M3xxxx
0	10	14	2977	15598	3646	2177	4726	3756	1938	3721	10	M4xxxx
0	11	14	2980	23655	3647	2151	4609	4461	1935	3703	11	M5xxxx
0	12	14	2970	31390	3660	2129	4528	5347	1937	3715	12	M1xM3xM5
0	13	14	2970	24194	3647	2145	4590	4649	1933	3702	13	xM2xM4x
0	14	14	2975	35838	3677	2160	4652	4118	1935	3700	14	W1W2W3W4W5
0	15	14	2970	15177	3640	2170	4685	3839	1935	3711	15	W1W2W3W4x
0	16	14	2970	45003	3670	2164	4680	3813	1935	3711	16	W1W2W3xx
0	17	14	2968	21462	3653	2171	4706	3649	1937	3713	17	W1W2xxx
0	18	14	2962	22373	3649	2177	4719	3640	1944	3714	18	W1xxxx
0	19	14	2966	42269	3673	2173	4703	3671	1940	3724	19	W2xxxx
0	20	14	2961	12604	3653	2173	4717	3658	1941	3731	20	W3xxxx
0	21	14	2951	20298	3653	2169	4687	3697	1935	3707	21	W4xxxx
0	22	14	2957	31832	3674	2172	4693	3724	1943	3735	22	W5xxxx
0	23	14	2967	28817	3664	2159	4650	3821	1937	3709	23	W1xW3xW5
100	24	14	2974	26277	3663	2106	4422	5418	1936	3715	26	S2xxxx
100	25	14	2954	16468	3657	2111	4432	5457	1939	3714	25	S1xxxx
0	26	14	2952	20829	3660	2104	4413	5544	1939	3718	26	S2xxxx
100	27	14	2964	19172	4246	2277	5191	4183	2056	4226	1	xxxxx
100	28	14	2969	4691	4181	2271	5171	4201	2056	4251	2	No-template
0	29	14	2967	25674	3673	2113	4449	5517	1940	3729	3	M1M2M3M4M5
0	30	14	2954	17485	3662	2118	4467	5113	1942	3724	4	M1M2M3M4x
0	31	14	2958	26098	3675	2110	4431	5293	1936	3710	5	M1M2M3xx
100	32	14	2955	27408	3947	2172	4704	5259	1995	3951	6	M1M2xxx
0	33	14	2960	25258	3750	2168	4691	4493	1977	3881	7	M1xxxx
0	34	14	2958	31727	3703	2123	4492	4584	1942	3736	8	M2xxxx
0	35	14	2960	31618	3675	2117	4473	4594	1935	3709	9	M3xxxx
0	36	14	2954	23815	3669	2141	4566	3821	1937	3709	10	M4xxxx
0	37	14	2957	32242	3684	2112	4449	4571	1939	3704	11	M5xxxx
0	38	14	2959	27286	3701	2099	4397	5248	1939	3709	12	M1xM3xM5
0	39	14	2960	24588	3701	2113	4463	4647	1942	3724	13	xM2xM4x
0	40	14	2955	34454	3751	2137	4559	4155	1946	3754	14	W1W2W3W4W5
100	41	14	2969	15968	4573	2317	5409	4758	2126	4552	15	W1W2W3W4x
100	42	14	2974	33496	4320	2287	5259	4416	2096	4407	16	W1W2W3xx
100	43	14	2997	37135	3953	2135	4543	3916	1937	3707	17	W1W2xxx
0	44	14	2957	27639	3696	2138	4559	3665	1940	3729	18	W1xxxx
0	45	14	2953	37518	3705	2130	4533	3671	1937	3707	19	W2xxxx
100	46	14	2961	19937	4429	2168	4706	4600	1978	3862	20	W3xxxx
0	47	14	2956	13949	3781	2175	4702	3779	1985	3852	21	W4xxxx
0	48	14	2963	28515	3717	2141	4576	3749	1946	3748	22	W5xxxx
100	1	15	3081	21337	3859	2151	4627	3926	1972	3883	23	W1xW3xW5
100	2	15	3071	22465	3801	2119	4473	3702	1949	3774	1	xxxxx
0	3	15	3039	23841	3772	2074	4281	4739	1950	3767	25	S1xxxx
0	4	15	3025	19795	3712	2062	4220	4770	1938	3722	26	S2xxxx
100	5	15	3020	12213	3671	2100	4378	3596	1936	3707	1	xxxxx
100	6	15	3015	3577	3652	2009	3976	3624	1936	3702	2	No-template
0	7	15	3013	31524	3674	2063	4224	4815	1937	3713	3	M1M2M3M4M5
0	8	15	3005	26180	3663	2061	4216	4669	1934	3703	4	M1M2M3M4x
0	9	15	2999	19078	3660	2064	4230	4611	1934	3708	5	M1M2M3xx
0	10	15	3013	31327	3677	2064	4227	4527	1937	3718	6	M1M2xxx
0	11	15	2994	26103	3649	2067	4244	4095	1931	3695	7	M1xxxx
0	12	15	2987	34146	3658	2060	4207	4203	1932	3690	8	M2xxxx
0	13	15	2988	31984	3654	2057	4209	4216	1931	3691	9	M3xxxx
0	14	15	2977	16188	3646	2084	4313	3698	1936	3712	10	M4xxxx
0	15	15	2985	29417	3657	2067	4238	4224	1937	3711	11	M5xxxx
0	16	15	2969	35691	3655	2057	4190	4693	1936	3708	12	M1xM3xM5
0	17	15	2972	21462	3638	2067	4235	4249	1935	3697	13	xM2xM4x
0	18	15	2975	33152	3661	2076	4270	3907	1936	3705	14	W1W2W3W4W5
0	19	15	2965	16623	3661	2082	4295	3788	1938	3719	15	W1W2W3W4x
0	20	15	2969	34843	3661	2083	4288	3719	1936	3709	16	W1W2W3xx
0	21	15	2961	21030	3645	2084	4293	3631	1933	3700	17	W1W2xxx
0	22	15	2961	21724	3660	2081	4296	3628	1938	3724	18	W1xxxx
0	23	15	2957	34180	3667	2081	4292	3642	1936	3714	19	W2xxxx
0	24	15	2949	21696	3643	2094	4354	3631	1946	3745	20	W3xxxx
0	25	15	2958	23550	3658	2075	4272	3671	1933	3705	21	W4xxxx
0	26	15	2952	30757	3657	2072	4270	3665	1936	3702	22	W5xxxx
0	27	15	2961	24145	3649	2082	4299	3762	1942	3740	23	W1xW3xW5
0	28	15	2967	5067	3665	2097	4351	3808	1960	3809	2	No-template
0	29	15	2951	25695	3651	2063	4231	4801	1956	3799	25	S1xxxx
0	30	15	2957	25391	3701	2060	4203	4850	1953	3782	26	S2xxxx
0	31	15	2946	12946	3643	2084	4306	3657	1944	3733	1	xxxxx
100	32	15	2954	4123	3629	2070	4244	3648	1933	3698	2	No-template
0	33	15	2954	33956	3694	2052	4161	4769	1943	3733	3	M1M2M3M4M5
0	34	15	2957	16064	3700	2049	4159	4585	1937	3706	4	M1M2M3M4x
0	35	15	2953	29484	3666	2043	4133	4636	1939	3719	5	M1M2M3xx
0	36	15	2957	30296	3670	2052	4174	4485	1944	3729	6	M1M2xxx
0	37	15	2951	29379	3672	2055	4176	4160	1935	3699	7	M1xxxx
0	38	15	2949	36696	3688	2048	4161	4243	1937	3707	8	M2xxxx
0	39	15	2955	30544	3667	2048	4158	4221	1937	3701	9	M3xxxx
0	40	15	2943	18825	3665	2068	4222	3730	1939	3708	10	M4xxxx
0	41	15	2957	23916	3674	2049	4157	4172	1938	3705	11	M5xxxx
0	42	15	2953	28972	3670	2034	4087	4568	1936	3691	12	M1xM3xM5
0	43	15	2960	21488	3672	2039	4117	4196	1934	3689	13	xM2xM4x
0	44	15	2959	37894	3693	2049	4144	3912	1936	3694	14	W1W2W3W4W5
0	45	15	2951	20961	3686	2058	4188	3822	1938	3705	15	W1W2W3W4x
0	46	15	2957	36977	3722	2063	4205	3779	1937	3711	16	W1W2W3xx
0	47	15	2964	24751	3686	2055	4213	3668	1930	3708	17	W1W2xxx
0	48	15	2947	26936	3708	2070	4242	3682	1945	3733	18	W1xxxx
100	1	16	3074	32932	3906	2153	4635	3835	1972	3861	19	W2xxxx
100	2	16	3078	6349	3786	2026	4052	3696	1953	3764	20	W3xxxx
100	3	16	3050	7100	3763	2019	4025	3651	1941	3726	21	W4xxxx
0	4	16	3022	25739	3736	2101	4387	3607	1936	3701	22	W5xxxx
0	5	16	3026	20339	3683	2090	4338	3614	1925	3647	23	W1xW3xW5
0	6	16	3029	31640	3675	2061	4215	4643	1926	3656	3	M1M2M3M4M5
0	7	16	3012	23899	3659	2057	4209	4677	1934	3686	25	S1xxxx
100	8	16	3019	8491	3668	1998	3944	4002	1938	3704	26	S2xxxx
100	9	16	3008	6811	3682	2049	4155	3647	1946	3748	1	xxxxx
100	10	16	3020	3498	3663	2012	3988	3647	1938	3715	2	No-template
0	11	16	2997	31024	3669	2065	4231	4787	1941	3722	3	M1M2M3M4M5
0	12	16	2989	24617	3659	2068	4243	4617	1939	3717	4	M1M2M3M4x
0	13	16	2990	23019	3652	2068	4251	4602	1942	3732	5	M1M2M3xx
0	14	16	2989	29494	3659	2065	4238	4474	1939	3712	6	M1M2xxx
0	15	16	2984	18780	3647	2080	4293	4032	1935	3703	7	M1xxxx
0	16	16	2974	34983	3658	2065	4246	4229	1937	3708	8	M2xxxx
0	17	16	2976	16937	3702	2084	4310	4139	1948	3752	9	M3xxxx
0	18	16	2977	18964	3728	2103	4382	3796	1957	3786	10	M4xxxx
0	19	16	2970	22515	3647	2068	4247	4158	1938	3712	11	M5xxxx
0	20	16	2966	27740	3661	2058	4206	4594	1941	3718	12	M1xM3xM5
0	21	16	2962	23097	3655	2069	4237	4247	1940	3717	13	xM2xM4x
0	22	16	2974	40399	3667	2073	4273	3940	1941	3715	14	W1W2W3W4W5
0	23	16	2958	16439	3655	2082	4298	3777	1939	3711	15	W1W2W3W4x
0	24	16	2968	27925	3665	2080	4298	3707	1938	3712	16	W1W2W3xx
0	25	16	2968	31264	3707	2084	4304	3694	1943	3731	17	W1W2xxx
0	26	16	2959	17948	3655	2090	4346	3672	1946	3760	18	W1xxxx
0	27	16	2952	35376	3671	2111	4426	3760	1969	3829	19	W2xxxx
0	28	16	2974	18593	3664	2111	4421	3769	1966	3835	20	W3xxxx
0	29	16	2948	19575	3667	2108	4412	3782	1964	3839	21	W4xxxx
0	30	16	2953	31726	3680	2097	4372	3765	1961	3810	22	W5xxxx
0	31	16	2964	26610	3674	2085	4301	3808	1954	3775	23	W1xW3xW5
0	32	16	2973	15885	3700	2057	4191	4521	1941	3721	4	M1M2M3M4x
0	33	16	2952	27290	3681	2050	4153	4659	1944	3729	25	S1xxxx
0	34	16	2956	18502	3677	2048	4147	4715	1944	3722	26	S2xxxx
0	35	16	2951	28643	3680	2053	4168	4604	1942	3731	5	M1M2M3xx
0	36	16	2951	20121	3661	2052	4172	4367	1941	3723	6	M1M2xxx
0	37	16	2957	27975	3674	2049	4168	4119	1935	3699	7	M1xxxx
0	38	16	2950	36297	3675	2043	4140	4194	1934	3689	8	M2xxxx
0	39	16	2965	35357	3696	2047	4152	4237	1939	3713	9	M3xxxx
0	40	16	2958	16668	3674	2070	4226	3729	1938	3708	10	M4xxxx
0	41	16	2956	20085	3680	2054	4183	4142	1940	3721	11	M5xxxx
0	42	16	2950	20411	3698	2047	4144	4548	1942	3718	12	M1xM3xM5
0	43	16	2963	21349	3673	2050	4161	4227	1940	3717	13	xM2xM4x
0	44	16	2957	45403	3693	2056	4180	3966	1940	3720	14	W1W2W3W4W5
0	45	16	2962	18235	3686	2059	4202	3799	1943	3731	15	W1W2W3W4x
0	46	16	2958	38228	3706	2054	4181	3749	1937	3707	16	W1W2W3xx
100	47	16	2960	30055	3709	2109	4410	3676	1984	3902	17	W1W2xxx
0	48	16	2947	27360	3716	2075	4271	3688	1945	3745	18	W1xxxx

## Sheet: Pho4_20201110
Flags	Column	Row	15a	25a	35a	51b	55b	65a	61b	65b	spotID	TgtName
0	1	1	2990	15192	3812	23838	65535	5387	1984	3894	1	xxxxx
100	2	1	2999	4625	3826	24130	65535	5831	1979	3874	2	No-template
0	3	1	2994	16464	3892	23486	65535	34780	1990	3926	3	M1M2M3M4M5
0	4	1	2988	9190	3836	24364	65535	18056	1970	3838	4	M1M2M3M4x
0	5	1	2992	8372	3815	24661	65535	15232	1972	3844	5	M1M2M3xx
0	6	1	2991	9153	3815	24967	65535	11599	1968	3830	6	M1M2xxx
0	7	1	2993	12405	3816	25480	65535	9689	1967	3821	7	M1xxxx
0	8	1	3024	6406	4097	25800	65535	7274	2035	4143	8	M2xxxx
0	9	1	3087	23738	3998	25828	65535	13647	2007	3974	9	M3xxxx
0	10	1	2990	12176	3805	26278	65535	9328	1966	3808	10	M4xxxx
0	11	1	2987	5705	3782	26489	65535	5958	1966	3815	11	M5xxxx
0	12	1	2989	7581	3801	26358	65535	11748	1972	3826	12	M1xM3xM5
0	13	1	2990	13667	3811	23802	65535	14605	1984	3855	13	xM2xM4x
0	14	1	2987	24339	3817	26096	65535	22171	1982	3879	14	W1W2W3W4W5
0	15	1	2988	8985	3799	26489	65535	12020	1973	3832	15	W1W2W3W4x
0	16	1	2986	9090	3808	26741	65535	9119	1972	3827	16	W1W2W3xx
0	17	1	2989	14076	3832	26501	65535	8830	1978	3854	17	W1W2xxx
100	18	1	2988	12922	3812	27086	65535	7154	1971	3826	18	W1xxxx
0	19	1	2989	15818	3810	26812	65535	7438	1970	3825	19	W2xxxx
0	20	1	2989	10646	3810	26730	65535	7505	1969	3831	20	W3xxxx
0	21	1	2993	8554	3826	26383	65535	6899	1967	3815	21	W4xxxx
0	22	1	2993	25374	3826	25762	65535	11396	1969	3830	22	W5xxxx
0	23	1	2985	26563	3802	25588	65535	19367	1966	3817	23	W1xW3xW5
0	24	1	2989	22152	3817	26132	65535	5958	1971	3831	1	xxxxx
0	25	1	2985	14852	3798	25713	65535	11117	1973	3842	25	S1xxxx
0	26	1	2987	10708	3790	26039	65535	9156	1969	3821	26	S2xxxx
0	27	1	2984	12725	3801	25959	65535	5304	1970	3827	1	xxxxx
0	28	1	2990	5246	3826	25455	65535	6319	1977	3860	2	No-template
0	29	1	2985	16218	3798	24484	65535	32371	1977	3863	3	M1M2M3M4M5
0	30	1	2988	14892	3870	24938	65535	23468	1983	3888	4	M1M2M3M4x
0	31	1	2984	13254	3809	24827	65535	19772	1978	3864	5	M1M2M3xx
0	32	1	2986	5896	3813	24951	65535	7905	1981	3887	6	M1M2xxx
0	33	1	2984	16204	3811	24831	65535	11388	1970	3839	7	M1xxxx
0	34	1	2988	9402	3847	24815	65535	8405	1974	3856	8	M2xxxx
0	35	1	2986	27605	3810	24560	65535	14889	1972	3837	9	M3xxxx
0	36	1	2985	15594	3801	23950	65535	10536	1973	3842	10	M4xxxx
0	37	1	2982	9154	3792	24241	65535	8202	1960	3788	11	M5xxxx
0	38	1	2984	18069	3799	23820	65535	24421	1976	3850	12	M1xM3xM5
0	39	1	2983	19210	3799	24132	65535	18868	1972	3840	13	xM2xM4x
0	40	1	2981	28433	3802	23132	65535	24978	1976	3860	14	W1W2W3W4W5
0	41	1	2982	11338	3787	24005	65535	14270	1970	3836	15	W1W2W3W4x
0	42	1	2983	15246	3794	23569	65535	12935	1975	3852	16	W1W2W3xx
0	43	1	2985	16493	3801	23887	65535	9634	1972	3847	17	W1W2xxx
0	44	1	2979	15551	3786	23713	65535	7555	1970	3840	18	W1xxxx
0	45	1	2981	18202	3801	23693	65535	7940	1971	3838	19	W2xxxx
0	46	1	2980	13883	3803	23407	65535	8771	1974	3855	20	W3xxxx
0	47	1	2983	13046	3824	23202	65535	9358	1975	3862	21	W4xxxx
0	48	1	2984	18322	3842	23021	65535	10430	1981	3888	22	W5xxxx
100	1	2	3065	10503	4197	23329	65535	11313	2017	4034	23	W1xW3xW5
100	2	2	9867	11643	29273	26215	65535	30414	6450	25390	2	No-template
100	3	2	10698	10563	34462	9779	43326	33051	8027	33250	25	S1xxxx
100	4	2	5228	10254	10143	25210	65535	14398	3553	11604	26	S2xxxx
0	5	2	2986	18185	3801	24178	65535	5625	1961	3776	1	xxxxx
0	6	2	2986	4857	3762	24471	65535	5843	1982	3887	2	No-template
0	7	2	2985	21614	3784	23336	65535	39856	1970	3821	3	M1M2M3M4M5
0	8	2	2992	11259	3778	24234	65535	17867	1965	3801	4	M1M2M3M4x
100	9	2	2985	11167	3776	24225	65535	16618	2241	5116	5	M1M2M3xx
0	10	2	2989	8070	3770	24542	65535	9980	1960	3775	6	M1M2xxx
100	11	2	2990	10510	3785	24645	65535	8924	1964	3790	7	M1xxxx
0	12	2	2991	8221	3776	24815	65535	7785	1967	3810	8	M2xxxx
0	13	2	2986	23140	3780	24881	65535	13396	1969	3817	9	M3xxxx
0	14	2	2998	12750	3866	25022	65535	9377	1965	3806	10	M4xxxx
0	15	2	2987	8520	3782	24978	65535	7810	1964	3810	11	M5xxxx
0	16	2	2990	10154	3849	22369	65535	15834	1980	3871	12	M1xM3xM5
0	17	2	2984	17495	3782	24677	65535	17618	1975	3851	13	xM2xM4x
0	18	2	2982	28422	3799	24286	65535	24386	1971	3837	14	W1W2W3W4W5
0	19	2	2985	9486	3786	24668	65535	12303	1971	3829	15	W1W2W3W4x
0	20	2	2981	9867	3765	24490	65535	9559	1970	3825	16	W1W2W3xx
0	21	2	2987	16988	3783	24988	65535	9482	2099	4455	17	W1W2xxx
0	22	2	2986	14817	3846	24843	65535	7191	1987	3906	18	W1xxxx
0	23	2	2986	16896	3788	24490	65535	7346	1968	3821	19	W2xxxx
0	24	2	2979	12554	3787	24412	65535	8064	1968	3819	20	W3xxxx
0	25	2	2982	7113	3775	24169	65535	6237	1972	3832	21	W4xxxx
0	26	2	2985	17948	3780	24009	65535	9675	1964	3815	22	W5xxxx
0	27	2	2980	18063	3778	23775	65535	15428	1967	3813	23	W1xW3xW5
0	28	2	2981	20336	3771	22660	65535	38063	1970	3826	3	M1M2M3M4M5
0	29	2	2987	22899	3831	23044	65535	14033	2019	4060	25	S1xxxx
0	30	2	2981	11655	3770	23202	65535	9494	1963	3805	26	S2xxxx
0	31	2	2984	13784	3791	23710	65535	5299	1965	3813	1	xxxxx
0	32	2	2988	5468	3761	23513	65535	6544	1964	3813	2	No-template
0	33	2	2977	23282	3792	22128	65535	42695	1974	3856	3	M1M2M3M4M5
0	34	2	2988	14519	3775	22230	65535	22420	1967	3820	4	M1M2M3M4x
0	35	2	2984	9967	3791	22811	65535	14216	1964	3812	5	M1M2M3xx
0	36	2	2982	9236	3769	22426	65535	11512	1959	3799	6	M1M2xxx
0	37	2	2987	11189	3776	22779	65535	9183	1966	3819	7	M1xxxx
0	38	2	2987	13375	3762	22688	65535	10256	1954	3780	8	M2xxxx
0	39	2	2977	33998	3791	22234	65535	16521	1959	3788	9	M3xxxx
0	40	2	2976	19828	3779	22512	65535	11754	1957	3782	10	M4xxxx
0	41	2	2992	8687	3788	22446	65535	7926	1966	3829	11	M5xxxx
0	42	2	2991	18326	3821	21848	65535	24981	1973	3864	12	M1xM3xM5
0	43	2	2981	18269	3801	22066	65535	18090	1973	3846	13	xM2xM4x
0	44	2	2981	30379	3794	21527	65535	25590	1972	3846	14	W1W2W3W4W5
0	45	2	2978	12423	3785	21675	65535	15253	1970	3842	15	W1W2W3W4x
0	46	2	2984	12243	3796	21720	65535	11473	1966	3828	16	W1W2W3xx
0	47	2	2988	19750	3840	21151	65535	10602	1975	3869	17	W1W2xxx
100	48	2	2987	11402	3857	21290	65535	6706	1974	3877	18	W1xxxx
0	1	3	2994	13031	3831	6872	29227	4764	2004	3981	19	W2xxxx
0	2	3	3002	9883	3785	6594	27707	5003	1977	3881	20	W3xxxx
0	3	3	2996	8249	3797	6830	29011	5065	1971	3855	21	W4xxxx
0	4	3	2989	14915	3781	6870	29118	5647	1965	3804	22	W5xxxx
0	5	3	2991	11252	3766	6909	29311	6653	1957	3763	23	W1xW3xW5
0	6	3	2998	8410	3775	6764	28577	10903	1958	3767	4	M1M2M3M4x
0	7	3	2989	14674	3780	6859	29015	9301	1956	3762	25	S1xxxx
0	8	3	2993	12069	3775	6927	29401	8654	1956	3761	26	S2xxxx
0	9	3	2998	19233	3843	7061	30098	4309	1970	3814	1	xxxxx
100	10	3	2994	4234	3799	7126	30392	4620	1963	3795	2	No-template
0	11	3	2988	22195	3786	6380	26503	28874	1963	3786	3	M1M2M3M4M5
0	12	3	2992	16280	3781	6654	27926	18698	1960	3789	4	M1M2M3M4x
0	13	3	2991	15470	3770	6730	28283	17922	1962	3780	5	M1M2M3xx
0	14	3	2992	13138	3785	6804	28747	12606	1972	3823	6	M1M2xxx
0	15	3	2992	9216	3768	6957	29527	7116	1966	3799	7	M1xxxx
0	16	3	2995	13970	3762	6935	29355	8957	1963	3795	8	M2xxxx
0	17	3	2988	28029	3774	6778	28536	12053	1967	3814	9	M3xxxx
0	18	3	2987	14721	3751	6943	29399	7260	1963	3788	10	M4xxxx
0	19	3	2988	7126	3748	7008	29712	6091	1959	3782	11	M5xxxx
0	20	3	2989	9071	3757	6767	28479	12405	1962	3776	12	M1xM3xM5
0	21	3	2988	16602	3751	6807	28694	13090	1961	3771	13	xM2xM4x
0	22	3	3002	25717	3802	6705	28227	13076	1967	3808	14	W1W2W3W4W5
0	23	3	2989	10086	3760	6872	29004	8240	1960	3778	15	W1W2W3W4x
0	24	3	2990	11334	3733	6954	29389	6354	1956	3757	16	W1W2W3xx
0	25	3	2992	15935	3751	6878	29088	5281	1957	3762	17	W1W2xxx
0	26	3	2982	14565	3736	6903	29161	4612	1954	3748	18	W1xxxx
0	27	3	2984	15944	3739	6913	29204	4658	1954	3745	19	W2xxxx
0	28	3	2985	14073	3741	6838	28819	5330	1955	3749	20	W3xxxx
0	29	3	2984	14624	3738	6757	28432	5873	1956	3758	21	W4xxxx
0	30	3	2996	19353	3742	6772	28456	5948	1959	3771	22	W5xxxx
0	31	3	2994	18013	3755	6670	27971	8552	1967	3814	23	W1xW3xW5
0	32	3	2997	14604	3791	6441	26764	17076	1973	3827	5	M1M2M3xx
0	33	3	2983	16281	3734	6548	27359	10064	1966	3794	25	S1xxxx
0	34	3	2986	6693	3729	6649	27856	6091	1958	3770	26	S2xxxx
0	35	3	2982	15056	3737	6659	27933	4115	1956	3758	1	xxxxx
100	36	3	2990	4815	3722	6591	27573	4994	1954	3753	2	No-template
0	37	3	2992	24261	3761	5912	24025	30465	1961	3787	3	M1M2M3M4M5
0	38	3	2991	18156	3741	6146	25184	19860	1959	3773	4	M1M2M3M4x
0	39	3	2984	17588	3738	6153	25280	18475	1957	3766	5	M1M2M3xx
0	40	3	2990	12087	3732	6339	26242	11318	1957	3759	6	M1M2xxx
0	41	3	2992	8292	3714	6455	26803	6617	1956	3751	7	M1xxxx
0	42	3	2992	15067	3730	6390	26523	9230	1956	3757	8	M2xxxx
0	43	3	2984	26485	3750	6272	25883	11767	1955	3767	9	M3xxxx
0	44	3	2976	17734	3725	6401	26595	7747	1954	3747	10	M4xxxx
0	45	3	3013	11069	4063	6417	26600	8089	2011	3977	11	M5xxxx
0	46	3	3000	19366	4005	5986	24459	21623	2021	4036	12	M1xM3xM5
0	47	3	2988	23370	3750	6055	24748	15670	1971	3826	13	xM2xM4x
0	48	3	2992	31630	3751	6105	25043	14251	1961	3783	14	W1W2W3W4W5
0	1	4	2995	8462	3789	6704	27865	7873	2035	4106	15	W1W2W3W4x
0	2	4	2986	8098	3728	6793	28402	5746	1996	3925	16	W1W2W3xx
0	3	4	2990	11715	3727	6824	28468	5156	1972	3831	17	W1W2xxx
0	4	4	2994	11668	3811	6861	28687	4712	1969	3814	18	W1xxxx
0	5	4	2995	13553	3759	6908	28954	4616	1969	3810	19	W2xxxx
0	6	4	2988	9634	3714	6885	28846	4860	1954	3743	20	W3xxxx
0	7	4	2988	6722	3702	6899	28941	4630	1956	3755	21	W4xxxx
0	8	4	2993	13971	3711	7042	29647	5485	1953	3736	22	W5xxxx
0	9	4	2987	14374	3715	6901	28953	7634	1960	3770	23	W1xW3xW5
0	10	4	2994	7118	3710	6946	29151	7896	1957	3760	6	M1M2xxx
0	11	4	2985	16024	3748	6892	28871	9837	1962	3769	25	S1xxxx
0	12	4	2990	10992	3741	6874	28839	8262	1967	3799	26	S2xxxx
0	13	4	2988	18447	3733	7016	29586	4201	1956	3763	1	xxxxx
100	14	4	3000	3921	3790	6992	29452	4448	1975	3844	2	No-template
0	15	4	2996	26146	3743	6144	25059	31376	1973	3826	3	M1M2M3M4M5
0	16	4	2994	15877	3723	6565	27262	18288	1973	3826	4	M1M2M3M4x
0	17	4	2988	15676	3722	6521	27006	18056	1973	3823	5	M1M2M3xx
0	18	4	2987	15003	3712	6638	27580	13566	1969	3801	6	M1M2xxx
0	19	4	2993	9537	3706	6848	28704	7210	1964	3789	7	M1xxxx
0	20	4	2994	16073	3720	6725	28054	9483	1961	3777	8	M2xxxx
0	21	4	2991	27219	3748	6594	27432	11880	1956	3766	9	M3xxxx
0	22	4	2992	14930	3731	6809	28505	7226	1963	3788	10	M4xxxx
0	23	4	2995	8311	3710	6773	28354	6674	1957	3756	11	M5xxxx
0	24	4	2997	9547	3726	6582	27328	13007	1963	3780	12	M1xM3xM5
0	25	4	2991	16467	3725	6511	26983	12724	1961	3774	13	xM2xM4x
0	26	4	2992	26480	3722	6498	26950	12920	1960	3771	14	W1W2W3W4W5
0	27	4	2994	9540	3704	6632	27666	7923	1958	3765	15	W1W2W3W4x
0	28	4	2998	24548	3748	6549	27245	8202	1959	3770	16	W1W2W3xx
0	29	4	3002	18842	3741	6612	27561	5555	1969	3796	17	W1W2xxx
0	30	4	2988	15566	3738	6645	27739	4695	1970	3816	18	W1xxxx
0	31	4	2991	18446	3727	6585	27404	4729	1970	3808	19	W2xxxx
0	32	4	2992	13370	3713	6587	27438	5285	1965	3801	20	W3xxxx
0	33	4	2987	13357	3707	6510	27069	5768	1959	3772	21	W4xxxx
0	34	4	2995	17849	3718	6495	26967	5861	1957	3757	22	W5xxxx
0	35	4	2991	16162	3722	6435	26676	8098	1953	3737	23	W1xW3xW5
0	36	4	2996	11967	3706	6391	26414	8065	1952	3736	7	M1xxxx
0	37	4	2987	18996	3719	6282	25882	10781	1952	3745	25	S1xxxx
0	38	4	2998	6585	3818	6456	26748	6080	1975	3836	26	S2xxxx
0	39	4	2982	15291	3764	6447	26715	4176	1969	3805	1	xxxxx
100	40	4	2991	4376	3708	6448	26771	4700	1954	3749	2	No-template
0	41	4	2996	25668	3743	5647	22614	31243	1965	3796	3	M1M2M3M4M5
0	42	4	2990	16814	3728	5974	24295	18803	1960	3766	4	M1M2M3M4x
0	43	4	2988	17425	3723	5946	24226	18876	1958	3760	5	M1M2M3xx
0	44	4	2987	10138	3717	6201	25544	9480	1954	3742	6	M1M2xxx
0	45	4	2995	8652	3716	6170	25366	6691	1956	3750	7	M1xxxx
0	46	4	2989	17471	3728	5998	24554	9584	1956	3764	8	M2xxxx
0	47	4	2982	28718	3748	5888	23959	12064	1960	3782	9	M3xxxx
0	48	4	2982	18027	3747	5997	24546	7692	1967	3806	10	M4xxxx
0	1	5	2992	6906	3798	3663	12757	6212	2066	4260	11	M5xxxx
0	2	5	2987	6431	3751	3539	12125	8307	2009	3998	12	M1xM3xM5
0	3	5	2988	13620	3779	3484	11810	9565	1985	3884	13	xM2xM4x
0	4	5	2990	21706	3794	3516	12002	8231	1972	3823	14	W1W2W3W4W5
0	5	5	2984	7963	3734	3603	12449	5447	1969	3813	15	W1W2W3W4x
0	6	5	2990	7105	3722	3639	12620	4327	1960	3769	16	W1W2W3xx
0	7	5	2986	12885	3711	3649	12654	4267	1955	3747	17	W1W2xxx
0	8	5	2986	11805	3700	3662	12735	3999	1957	3750	18	W1xxxx
100	9	5	2986	13013	3708	3634	12603	3949	1949	3730	19	W2xxxx
0	10	5	2986	7799	3755	3636	12599	4041	1952	3741	20	W3xxxx
100	11	5	2987	5265	3774	3646	12657	3997	1969	3804	21	W4xxxx
0	12	5	2992	16591	3776	3642	12634	4588	1961	3773	22	W5xxxx
0	13	5	2979	15922	3722	3632	12582	5710	1957	3756	23	W1xW3xW5
0	14	5	2982	11673	3701	3546	12127	7283	1958	3764	8	M2xxxx
0	15	5	2978	12999	3708	3521	11985	8233	1961	3782	25	S1xxxx
0	16	5	2981	10184	3700	3561	12208	7458	1962	3782	26	S2xxxx
0	17	5	2978	18516	3709	3633	12580	3863	1966	3786	1	xxxxx
100	18	5	2983	3900	3692	3646	12644	4144	1960	3778	2	No-template
0	19	5	2982	20809	3706	3187	10217	20068	1964	3787	3	M1M2M3M4M5
0	20	5	2981	13984	3720	3371	11203	13126	1961	3782	4	M1M2M3M4x
0	21	5	2980	16486	3709	3317	10928	14735	1959	3780	5	M1M2M3xx
0	22	5	2977	14478	3694	3415	11461	10981	1956	3755	6	M1M2xxx
0	23	5	2981	7929	3686	3525	12020	5939	1961	3773	7	M1xxxx
0	24	5	2983	17503	3701	3466	11727	8522	1963	3787	8	M2xxxx
0	25	5	2986	26201	3760	3384	11291	10015	1968	3808	9	M3xxxx
0	26	5	2984	15372	3710	3503	11939	6146	1971	3819	10	M4xxxx
0	27	5	2983	13710	3692	3455	11663	7700	1966	3793	11	M5xxxx
0	28	5	2978	14285	3692	3281	10732	14055	1963	3790	12	M1xM3xM5
0	29	5	2982	17977	3726	3373	11239	10763	1964	3798	13	xM2xM4x
0	30	5	2987	22702	3747	3448	11611	8321	1977	3844	14	W1W2W3W4W5
0	31	5	2980	9313	3692	3463	11701	5842	1963	3796	15	W1W2W3W4x
0	32	5	2980	22816	3735	3486	11833	5649	1971	3818	16	W1W2W3xx
0	33	5	2980	14183	3718	3493	11876	4280	1962	3781	17	W1W2xxx
0	34	5	2976	12939	3705	3494	11872	4016	1953	3748	18	W1xxxx
0	35	5	2975	16454	3716	3460	11676	4010	1949	3727	19	W2xxxx
0	36	5	2975	12526	3693	3452	11632	4217	1943	3713	20	W3xxxx
0	37	5	2970	12784	3693	3448	11644	4518	1943	3716	21	W4xxxx
0	38	5	2980	16767	3692	3449	11609	4520	1947	3727	22	W5xxxx
0	39	5	2975	15771	3706	3403	11379	5681	1956	3760	23	W1xW3xW5
0	40	5	2983	29259	3721	3267	10649	10282	1959	3757	9	M3xxxx
0	41	5	2969	18228	3708	3258	10622	9713	1956	3759	25	S1xxxx
0	42	5	2975	6173	3678	3386	11294	5445	1952	3745	26	S2xxxx
0	43	5	2969	18071	3700	3397	11360	3820	1950	3744	1	xxxxx
100	44	5	2978	4175	3684	3393	11336	4253	1948	3733	2	No-template
0	45	5	2981	23565	3708	2937	8902	21198	1956	3765	3	M1M2M3M4M5
0	46	5	2972	16974	3709	3093	9755	14532	1956	3768	4	M1M2M3M4x
0	47	5	2971	19938	3723	3019	9334	16110	1959	3780	5	M1M2M3xx
0	48	5	2975	13621	3710	3179	10168	9786	1959	3777	6	M1M2xxx
0	1	6	2975	13530	3766	3439	11464	8132	2095	4375	7	M1xxxx
100	2	6	2977	10774	3773	4283	15689	8480	2731	7441	8	M2xxxx
0	3	6	2979	18691	3760	3283	10702	9410	1997	3924	9	M3xxxx
0	4	6	2975	11322	3751	3409	11366	5428	1977	3841	10	M4xxxx
0	5	6	2979	5161	3737	3434	11498	4817	1967	3795	11	M5xxxx
0	6	6	2978	6012	3726	3388	11243	7298	1965	3787	12	M1xM3xM5
0	7	6	2978	14126	3714	3312	10844	9175	1962	3775	13	xM2xM4x
0	8	6	2976	22782	3704	3378	11169	7808	1954	3740	14	W1W2W3W4W5
0	9	6	2974	8880	3697	3432	11460	5452	1956	3751	15	W1W2W3W4x
0	10	6	2978	10169	3680	3466	11657	4547	1953	3739	16	W1W2W3xx
0	11	6	2981	15190	3696	3475	11715	4202	1958	3750	17	W1W2xxx
0	12	6	2975	12845	3696	3474	11706	3991	1958	3755	18	W1xxxx
0	13	6	2973	16738	3716	3480	11759	3984	1956	3746	19	W2xxxx
0	14	6	2977	10182	3690	3476	11706	4093	1954	3741	20	W3xxxx
0	15	6	2973	7047	3689	3458	11643	4074	1957	3756	21	W4xxxx
0	16	6	2982	15729	3704	3466	11704	4434	1961	3771	22	W5xxxx
0	17	6	2970	14145	3689	3435	11505	5340	1958	3762	23	W1xW3xW5
0	18	6	2980	13874	3695	3460	11632	5332	1959	3758	10	M4xxxx
0	19	6	2973	13950	3688	3349	11053	8363	1957	3754	25	S1xxxx
0	20	6	2975	9861	3707	3335	11037	7229	1960	3773	26	S2xxxx
0	21	6	2975	17515	3703	3445	11570	3819	1954	3750	1	xxxxx
100	22	6	2978	3749	3691	3456	11607	4035	1956	3755	2	No-template
0	23	6	2979	23259	3701	2984	9118	20479	1970	3813	3	M1M2M3M4M5
0	24	6	2977	14213	3699	3186	10195	13065	1968	3797	4	M1M2M3M4x
0	25	6	2977	16501	3710	3131	9939	14316	1969	3809	5	M1M2M3xx
0	26	6	2975	11504	3702	3255	10593	9539	1974	3833	6	M1M2xxx
0	27	6	2975	16137	3698	3299	10817	7979	1967	3799	7	M1xxxx
0	28	6	2980	8937	3681	3324	10942	6495	1963	3783	8	M2xxxx
0	29	6	2972	24108	3719	3199	10292	9895	1964	3783	9	M3xxxx
0	30	6	2971	14929	3705	3312	10886	5658	1961	3771	10	M4xxxx
0	31	6	2980	12815	3688	3255	10607	7333	1958	3759	11	M5xxxx
0	32	6	2977	14101	3691	3098	9767	13823	1956	3760	12	M1xM3xM5
0	33	6	2981	17748	3714	3158	10087	10284	1952	3741	13	xM2xM4x
0	34	6	2982	24581	3716	3201	10336	8022	1952	3735	14	W1W2W3W4W5
0	35	6	2972	10589	3683	3108	9891	5857	1948	3738	15	W1W2W3W4x
0	36	6	2976	20410	3693	3256	10609	5238	1950	3726	16	W1W2W3xx
0	37	6	2977	14086	3683	3285	10771	4172	1957	3758	17	W1W2xxx
0	38	6	2968	13920	3674	3280	10773	3945	1953	3740	18	W1xxxx
0	39	6	2974	17150	3694	3285	10773	3991	1951	3731	19	W2xxxx
0	40	6	2967	13785	3693	3251	10591	4230	1954	3754	20	W3xxxx
0	41	6	2968	13484	3683	3227	10487	4470	1952	3737	21	W4xxxx
0	42	6	2978	16096	3693	3226	10473	4412	1949	3735	22	W5xxxx
0	43	6	2969	16881	3681	3189	10285	5565	1949	3724	23	W1xW3xW5
0	44	6	2980	10007	3681	3162	10128	6493	1948	3730	11	M5xxxx
0	45	6	2972	20180	3699	3040	9472	10015	1951	3737	25	S1xxxx
0	46	6	2980	8051	3714	3154	10091	6413	1952	3747	26	S2xxxx
0	47	6	2975	21943	3717	3186	10268	3830	1954	3750	1	xxxxx
100	48	6	2973	3002	3814	1959	3793	3753	1951	3679	2	No-template
100	1	7	3829	18903	14063	4959	18830	23014	4587	16463	3	M1M2M3M4M5
100	2	7	3027	12222	6453	3001	9133	12118	2536	6442	4	M1M2M3M4x
100	3	7	3008	13662	4718	2761	7866	11248	2291	5236	5	M1M2M3xx
0	4	7	2985	12239	3799	2552	6798	8243	1999	3929	6	M1M2xxx
0	5	7	2982	12925	3784	2579	6936	6233	1974	3822	7	M1xxxx
0	6	7	2982	7262	3737	2587	6978	5581	1964	3777	8	M2xxxx
0	7	7	2979	20767	3742	2520	6633	7673	1959	3764	9	M3xxxx
0	8	7	2979	12715	3708	2621	7166	4663	1956	3747	10	M4xxxx
0	9	7	2979	7195	3700	2614	7130	5147	1960	3759	11	M5xxxx
0	10	7	2981	8666	3693	2546	6755	8139	1956	3751	12	M1xM3xM5
0	11	7	2975	15700	3697	2560	6832	7912	1955	3736	13	xM2xM4x
0	12	7	2983	24914	3721	2598	7046	6024	1962	3765	14	W1W2W3W4W5
0	13	7	2979	9646	3697	2631	7230	4666	1953	3738	15	W1W2W3W4x
0	14	7	2977	9340	3696	2633	7247	4042	1957	3749	16	W1W2W3xx
0	15	7	2979	14718	3689	2646	7317	3855	1955	3729	17	W1W2xxx
0	16	7	2977	13394	3689	2652	7343	3805	1957	3738	18	W1xxxx
0	17	7	2978	14825	3696	2644	7287	3788	1962	3764	19	W2xxxx
0	18	7	2977	11544	3687	2639	7253	3864	1954	3735	20	W3xxxx
0	19	7	2981	6378	3695	2624	7193	3805	1956	3743	21	W4xxxx
0	20	7	2983	15929	3708	2615	7153	3987	1955	3745	22	W5xxxx
0	21	7	2973	14430	3701	2612	7123	4453	1956	3743	23	W1xW3xW5
0	22	7	2985	9511	3689	2524	6660	8791	1956	3747	12	M1xM3xM5
0	23	7	2981	15150	3712	2518	6617	8323	1964	3774	25	S1xxxx
0	24	7	2980	10568	3703	2551	6795	7396	1966	3785	26	S2xxxx
0	25	7	2976	14837	3697	2631	7233	3769	1976	3818	1	xxxxx
0	26	7	2978	5066	3709	2635	7236	4465	1988	3875	2	No-template
0	27	7	2975	21354	3734	2385	5911	14156	1985	3866	3	M1M2M3M4M5
0	28	7	2980	14550	3724	2467	6353	10381	1979	3838	4	M1M2M3M4x
0	29	7	2973	15007	3705	2447	6242	10734	1966	3785	5	M1M2M3xx
0	30	7	2977	6871	3690	2550	6801	6007	1959	3752	6	M1M2xxx
0	31	7	2978	16253	3698	2519	6634	6712	1956	3735	7	M1xxxx
0	32	7	2985	6925	3683	2561	6845	5089	1951	3722	8	M2xxxx
0	33	7	2974	23938	3708	2470	6357	7981	1952	3727	9	M3xxxx
0	34	7	2977	16101	3691	2557	6816	4650	1947	3703	10	M4xxxx
0	35	7	2982	10327	3681	2521	6638	5910	1947	3708	11	M5xxxx
0	36	7	2980	15395	3697	2396	5980	11198	1953	3724	12	M1xM3xM5
0	37	7	2978	17471	3690	2457	6312	8146	1954	3729	13	xM2xM4x
0	38	7	2979	23104	3711	2518	6618	5895	1960	3766	14	W1W2W3W4W5
0	39	7	2988	11971	3720	2526	6663	4935	1953	3728	15	W1W2W3W4x
0	40	7	2986	15646	3710	2538	6724	4265	1954	3738	16	W1W2W3xx
0	41	7	2978	15482	3688	2542	6762	3849	1951	3723	17	W1W2xxx
0	42	7	2980	14038	3696	2537	6735	3754	1950	3727	18	W1xxxx
0	43	7	2983	16734	3731	2531	6701	3797	1952	3724	19	W2xxxx
0	44	7	2985	13114	3685	2524	6665	3865	1949	3714	20	W3xxxx
0	45	7	2976	14979	3691	2514	6613	4042	1948	3712	21	W4xxxx
0	46	7	2988	19862	3709	2505	6566	4009	1953	3725	22	W5xxxx
100	47	7	2987	17785	4107	2553	6822	4945	2022	4018	23	W1xW3xW5
0	48	7	2989	18733	3727	2455	6285	8100	2013	4009	13	xM2xM4x
0	1	8	2990	12938	3780	2517	6546	8257	2121	4500	25	S1xxxx
0	2	8	2988	8810	3756	2477	6358	7046	2053	4186	26	S2xxxx
0	3	8	2991	18328	3828	2519	6595	4048	2025	4043	1	xxxxx
100	4	8	2994	5126	3798	2464	6295	4444	1999	3928	2	No-template
0	5	8	2987	19569	3768	2257	5245	11553	1980	3836	3	M1M2M3M4M5
0	6	8	2990	12685	3735	2327	5591	8656	1966	3779	4	M1M2M3M4x
0	7	8	2984	11679	3714	2318	5573	8464	1958	3752	5	M1M2M3xx
0	8	8	2987	8806	3709	2374	5861	6372	1955	3732	6	M1M2xxx
0	9	8	2986	11770	3711	2385	5909	5584	1956	3740	7	M1xxxx
0	10	8	2990	8465	3683	2389	5940	5193	1947	3702	8	M2xxxx
0	11	8	2984	25290	3696	2337	5672	7126	1947	3707	9	M3xxxx
0	12	8	2986	10897	3690	2427	6126	4220	1952	3731	10	M4xxxx
0	13	8	2985	5396	3677	2426	6139	4395	1952	3717	11	M5xxxx
0	14	8	2990	6905	3685	2367	5820	6504	1954	3733	12	M1xM3xM5
0	15	8	2987	16478	3703	2345	5716	7090	1954	3733	13	xM2xM4x
0	16	8	2992	27013	3710	2401	6024	5407	1953	3727	14	W1W2W3W4W5
0	17	8	2982	8789	3684	2438	6189	4319	1956	3742	15	W1W2W3W4x
0	18	8	2983	9592	3688	2448	6242	3942	1962	3756	16	W1W2W3xx
100	19	8	3000	10214	5273	2723	7714	5667	2224	4998	17	W1W2xxx
100	20	8	2988	12256	4083	2541	6708	4176	2047	4131	18	W1xxxx
100	21	8	2978	15361	3962	2499	6507	4063	2020	4000	19	W2xxxx
100	22	8	2989	11929	3893	2488	6455	4066	2003	3932	20	W3xxxx
100	23	8	2981	6681	3834	2475	6392	3981	2001	3923	21	W4xxxx
100	24	8	2990	17480	3875	2484	6434	4181	2010	3968	22	W5xxxx
100	25	8	2979	16309	3899	2472	6369	4598	2023	4022	23	W1xW3xW5
100	26	8	2992	20139	3947	2434	6190	5521	2021	4018	14	W1W2W3W4W5
100	27	8	2980	15291	3931	2371	5839	8260	2017	4005	25	S1xxxx
0	28	8	2990	8295	3962	2409	6035	6655	2018	4002	26	S2xxxx
0	29	8	2980	9715	3852	2469	6368	3890	2014	3986	1	xxxxx
0	30	8	2991	4690	3804	2439	6215	4320	1994	3881	2	No-template
0	31	8	2976	17859	3817	2253	5236	11369	1984	3869	3	M1M2M3M4M5
0	32	8	2985	11950	3796	2320	5591	8525	1983	3856	4	M1M2M3M4x
0	33	8	2982	12019	3806	2312	5548	8483	1984	3851	5	M1M2M3xx
0	34	8	2984	8209	3785	2364	5816	6130	1971	3805	6	M1M2xxx
0	35	8	2988	12385	3785	2369	5838	5676	1957	3761	7	M1xxxx
0	36	8	2983	9611	3786	2364	5825	5651	1973	3812	8	M2xxxx
0	37	8	2975	24067	3786	2317	5576	7280	1975	3812	9	M3xxxx
0	38	8	2982	16168	3772	2385	5944	4461	1976	3820	10	M4xxxx
0	39	8	2983	7406	3765	2373	5859	5033	1975	3822	11	M5xxxx
0	40	8	2977	14912	3763	2265	5315	9509	1974	3823	12	M1xM3xM5
0	41	8	2977	14758	3757	2320	5579	6913	1969	3801	13	xM2xM4x
0	42	8	2975	22738	3763	2341	5720	5256	1971	3801	14	W1W2W3W4W5
0	43	8	2980	10155	3744	2361	5830	4458	1970	3799	15	W1W2W3W4x
0	44	8	2978	11650	3739	2369	5868	4032	1967	3791	16	W1W2W3xx
0	45	8	2979	16073	3758	2375	5892	3855	1977	3830	17	W1W2xxx
0	46	8	2975	13565	3748	2361	5825	3773	1965	3786	18	W1xxxx
0	47	8	2976	16519	3763	2360	5852	3798	1966	3801	19	W2xxxx
0	48	8	2975	13654	3754	2364	5860	3882	1968	3804	20	W3xxxx
-50	1	9	2988	7771	3806	2739	7746	4766	2146	4603	21	W4xxxx
-50	2	9	2999	12515	3789	2661	7335	4508	2071	4261	22	W5xxxx
-50	3	9	3676	10760	7240	2932	8774	7468	2397	5772	23	W1xW3xW5
-50	4	9	3473	8847	5684	2963	8891	6336	2437	5922	15	W1W2W3W4x
0	5	9	2994	14671	3763	2442	6194	8075	1978	3836	25	S1xxxx
0	6	9	2990	9923	3723	2458	6286	7056	1968	3787	26	S2xxxx
0	7	9	2985	17566	3705	2533	6682	3699	1962	3766	1	xxxxx
100	8	9	2992	4356	3688	2526	6632	4053	1955	3739	2	No-template
0	9	9	2987	21701	3707	2276	5342	12831	1951	3731	3	M1M2M3M4M5
0	10	9	2990	12324	3690	2382	5909	8888	1951	3721	4	M1M2M3M4x
0	11	9	2991	12667	3727	2383	5916	9202	1959	3763	5	M1M2M3xx
0	12	9	2987	11100	3688	2421	6107	7374	1948	3714	6	M1M2xxx
0	13	9	2989	8839	3681	2474	6390	5258	1948	3712	7	M1xxxx
0	14	9	2991	9108	3689	2482	6416	5521	1949	3713	8	M2xxxx
0	15	9	2992	22128	3739	2427	6124	7410	1957	3750	9	M3xxxx
0	16	9	2987	13375	3693	2498	6510	4434	1951	3721	10	M4xxxx
0	17	9	2993	6799	3695	2495	6467	4935	1958	3756	11	M5xxxx
0	18	9	2993	8135	3685	2426	6131	7626	1953	3740	12	M1xM3xM5
0	19	9	2992	14689	3696	2422	6108	7325	1955	3741	13	xM2xM4x
0	20	9	2995	23696	3708	2466	6325	5699	1950	3723	14	W1W2W3W4W5
0	21	9	2989	7886	3714	2500	6503	4399	1956	3740	15	W1W2W3W4x
0	22	9	2990	10981	3691	2504	6524	4052	1954	3728	16	W1W2W3xx
0	23	9	2995	13715	3698	2499	6508	3821	1952	3730	17	W1W2xxx
0	24	9	2988	12652	3749	2506	6554	3789	1964	3777	18	W1xxxx
0	25	9	2987	13745	3825	2514	6585	3870	1976	3839	19	W2xxxx
0	26	9	2992	10456	3815	2521	6599	3922	1978	3835	20	W3xxxx
0	27	9	2994	10767	3828	2519	6605	4077	1980	3843	21	W4xxxx
0	28	9	2998	13392	3792	2511	6557	4006	1970	3799	22	W5xxxx
0	29	9	2995	16617	3768	2485	6434	4499	1957	3744	23	W1xW3xW5
0	30	9	2995	21973	3690	2468	6346	4326	1949	3716	16	W1W2W3xx
0	31	9	2991	16994	3689	2364	5801	8550	1950	3724	25	S1xxxx
0	32	9	2991	7098	3665	2430	6155	5738	1950	3712	26	S2xxxx
0	33	9	2990	10674	3675	2474	6363	3651	1948	3717	1	xxxxx
100	34	9	2997	4650	3660	2466	6318	4151	1950	3725	2	No-template
0	35	9	2987	22019	3690	2245	5191	12975	1950	3723	3	M1M2M3M4M5
0	36	9	2993	15933	3675	2317	5548	10024	1949	3715	4	M1M2M3M4x
0	37	9	2988	11167	3670	2367	5817	7965	1948	3714	5	M1M2M3xx
0	38	9	2986	12865	3669	2366	5802	7858	1947	3709	6	M1M2xxx
0	39	9	2992	7907	3661	2419	6098	5057	1947	3708	7	M1xxxx
0	40	9	2988	12499	3670	2394	5963	6080	1944	3700	8	M2xxxx
0	41	9	2988	22300	3690	2359	5782	7003	1947	3713	9	M3xxxx
0	42	9	2987	16596	3669	2423	6120	4510	1944	3700	10	M4xxxx
0	43	9	2998	6838	3668	2413	6054	4907	1949	3716	11	M5xxxx
0	44	9	2993	15191	3689	2295	5443	10273	1950	3731	12	M1xM3xM5
0	45	9	2986	16922	3680	2337	5681	7623	1945	3712	13	xM2xM4x
0	46	9	2986	22897	3686	2368	5849	5582	1949	3720	14	W1W2W3W4W5
0	47	9	2988	9418	3680	2388	5931	4538	1944	3710	15	W1W2W3W4x
0	48	9	2985	11985	3683	2407	6049	4097	1949	3724	16	W1W2W3xx
-50	1	10	2985	9913	3777	2697	7495	4764	2152	4614	17	W1W2xxx
-50	2	10	3129	10876	4634	2652	7263	5111	2067	4236	18	W1xxxx
-50	3	10	3326	11821	5970	3028	9193	6019	2482	6148	19	W2xxxx
-50	4	10	2985	8950	3715	2552	6770	3948	1977	3849	20	W3xxxx
0	5	10	2981	5826	3703	2538	6682	3826	1969	3794	21	W4xxxx
0	6	10	2982	17723	3693	2525	6617	3985	1965	3775	22	W5xxxx
0	7	10	2973	13163	3678	2512	6564	4280	1957	3739	23	W1xW3xW5
0	8	10	2978	11013	3688	2518	6603	3807	1958	3747	17	W1W2xxx
0	9	10	2974	13776	3675	2425	6100	7600	1969	3790	25	S1xxxx
0	10	10	2978	10314	3685	2425	6101	7043	1951	3717	26	S2xxxx
0	11	10	2974	18065	3663	2512	6563	3667	1953	3723	1	xxxxx
100	12	10	2982	3969	3661	2519	6591	3905	1951	3719	2	No-template
0	13	10	2980	22514	3677	2267	5309	13043	1954	3731	3	M1M2M3M4M5
0	14	10	2978	13112	3666	2372	5841	9375	1949	3716	4	M1M2M3M4x
0	15	10	2978	14636	3670	2355	5747	9985	1953	3726	5	M1M2M3xx
0	16	10	2982	12016	3688	2409	6032	7686	1951	3725	6	M1M2xxx
0	17	10	2989	7973	3691	2477	6376	5129	1959	3739	7	M1xxxx
0	18	10	2982	15301	3678	2423	6108	6555	1950	3718	8	M2xxxx
0	19	10	2979	26020	3697	2382	5884	7659	1948	3714	9	M3xxxx
0	20	10	2978	12357	3679	2474	6362	4295	1946	3694	10	M4xxxx
0	21	10	2985	7874	3669	2456	6279	5150	1945	3705	11	M5xxxx
0	22	10	2983	8826	3670	2401	5981	7997	1954	3725	12	M1xM3xM5
0	23	10	2982	14342	3698	2395	5965	7309	1941	3702	13	xM2xM4x
0	24	10	2984	23521	3758	2453	6248	5672	1969	3803	14	W1W2W3W4W5
0	25	10	2982	7893	3758	2485	6420	4516	1968	3796	15	W1W2W3W4x
0	26	10	2985	9228	3773	2485	6422	4034	1966	3783	16	W1W2W3xx
0	27	10	2986	12623	3761	2480	6402	3936	1959	3758	17	W1W2xxx
0	28	10	2977	11563	3755	2474	6387	3796	1953	3730	18	W1xxxx
0	29	10	2979	14457	3719	2482	6394	3764	1955	3739	19	W2xxxx
0	30	10	2979	12769	3686	2467	6332	3854	1954	3735	20	W3xxxx
0	31	10	2978	12320	3672	2454	6270	3951	1947	3708	21	W4xxxx
0	32	10	2993	15974	3691	2454	6269	3963	1950	3717	22	W5xxxx
0	33	10	2983	16416	3671	2442	6214	4422	1952	3721	23	W1xW3xW5
0	34	10	2989	13980	3680	2454	6274	3748	1948	3710	18	W1xxxx
0	35	10	2979	17628	3666	2329	5625	8621	1952	3730	25	S1xxxx
0	36	10	2972	6133	3654	2407	6028	5312	1952	3731	26	S2xxxx
0	37	10	2978	17233	3665	2441	6208	3678	1949	3716	1	xxxxx
100	38	10	2988	4789	3651	2429	6136	4176	1945	3698	2	No-template
0	39	10	2995	28558	3688	2193	4929	13591	1951	3727	3	M1M2M3M4M5
0	40	10	2989	22296	3706	2252	5209	11215	1952	3708	4	M1M2M3M4x
0	41	10	2975	19996	3671	2256	5243	10815	1944	3687	5	M1M2M3xx
0	42	10	2985	11803	3676	2350	5740	6956	1945	3704	6	M1M2xxx
0	43	10	2994	9431	3670	2389	5936	5391	1948	3716	7	M1xxxx
0	44	10	2994	14438	3681	2357	5786	6417	1948	3724	8	M2xxxx
0	45	10	2990	26995	3696	2314	5556	7741	1953	3731	9	M3xxxx
0	46	10	2984	16389	3712	2400	6005	4562	1953	3737	10	M4xxxx
0	47	10	2995	9872	3695	2369	5850	5710	1954	3742	11	M5xxxx
0	48	10	2989	17847	3693	2246	5226	10644	1953	3745	12	M1xM3xM5
-50	1	11	2981	14438	3799	2513	6499	7382	2117	4456	13	xM2xM4x
-50	2	11	2978	17319	3762	2432	6135	5294	2047	4144	14	W1W2W3W4W5
-50	3	11	2983	7837	3772	2475	6358	4591	2019	4020	15	W1W2W3W4x
-50	4	11	2983	6770	3748	2517	6574	4020	1989	3878	16	W1W2W3xx
0	5	11	2983	11338	3754	2539	6676	3966	1976	3824	17	W1W2xxx
0	6	11	2986	10858	3726	2539	6687	3813	1963	3766	18	W1xxxx
0	7	11	2983	14034	3700	2541	6684	3758	1958	3745	19	W2xxxx
0	8	11	2977	10025	3670	2538	6678	3796	1952	3730	20	W3xxxx
0	9	11	2976	6030	3665	2529	6649	3761	1955	3730	21	W4xxxx
0	10	11	2981	18857	3673	2521	6606	3973	1954	3728	22	W5xxxx
0	11	11	2977	20383	3675	2494	6475	4572	1956	3730	23	W1xW3xW5
0	12	11	2984	24631	3680	2515	6570	3782	1957	3734	19	W2xxxx
0	13	11	2976	15975	3677	2397	5937	8357	1954	3726	25	S1xxxx
0	14	11	2975	11318	3682	2426	6102	7459	1954	3726	26	S2xxxx
0	15	11	2975	16110	3666	2531	6645	3650	1949	3700	1	xxxxx
100	16	11	2978	3803	3659	2520	6574	3850	1947	3705	2	No-template
0	17	11	2985	22252	3694	2273	5312	13094	1957	3723	3	M1M2M3M4M5
0	18	11	2975	16807	3677	2339	5642	10420	1951	3709	4	M1M2M3M4x
0	19	11	2976	16912	3669	2329	5580	10634	1949	3704	5	M1M2M3xx
0	20	11	2984	13265	3734	2391	5915	8099	1951	3714	6	M1M2xxx
0	21	11	2984	7657	3673	2453	6236	5028	1951	3711	7	M1xxxx
0	22	11	2987	14902	3685	2434	6129	6616	1960	3746	8	M2xxxx
0	23	11	2971	26197	3695	2390	5900	7825	1962	3763	9	M3xxxx
0	24	11	2975	13386	3686	2472	6332	4437	1960	3749	10	M4xxxx
0	25	11	2984	8034	3710	2449	6232	5271	1959	3737	11	M5xxxx
0	26	11	2982	14378	3711	2331	5610	10063	1956	3734	12	M1xM3xM5
0	27	11	2977	18911	3715	2364	5781	8392	1957	3741	13	xM2xM4x
0	28	11	2972	24141	3677	2412	6026	5743	1950	3703	14	W1W2W3W4W5
0	29	11	2975	9867	3663	2441	6186	4604	1945	3686	15	W1W2W3W4x
0	30	11	2976	23961	3694	2443	6176	4369	1950	3707	16	W1W2W3xx
0	31	11	2974	17309	3682	2456	6251	3898	1946	3697	17	W1W2xxx
0	32	11	2970	11984	3669	2449	6228	3739	1951	3713	18	W1xxxx
0	33	11	2970	16528	3676	2447	6219	3747	1952	3718	19	W2xxxx
100	34	11	2976	13297	3736	2405	6033	3917	1951	3728	20	W3xxxx
0	35	11	2969	12252	3665	2433	6160	3951	1948	3702	21	W4xxxx
0	36	11	2980	16990	3667	2436	6158	3947	1954	3727	22	W5xxxx
0	37	11	2973	18505	3675	2415	6052	4510	1951	3712	23	W1xW3xW5
0	38	11	2988	17163	3694	2434	6132	3897	1950	3711	20	W3xxxx
0	39	11	2975	25656	3685	2251	5205	10149	1950	3705	25	S1xxxx
0	40	11	2973	9113	3680	2346	5704	6730	1938	3681	26	S2xxxx
0	41	11	2971	22094	3672	2421	6078	3640	1938	3671	1	xxxxx
100	42	11	2968	4297	3642	2417	6050	4002	1939	3677	2	No-template
0	43	11	2979	22077	3679	2211	5000	12725	1948	3709	3	M1M2M3M4M5
0	44	11	2977	17082	3700	2269	5302	10227	1948	3709	4	M1M2M3M4x
0	45	11	2967	17172	3674	2260	5259	10380	1951	3713	5	M1M2M3xx
0	46	11	2976	10951	3672	2341	5679	6819	1948	3703	6	M1M2xxx
0	47	11	2981	7355	3661	2390	5933	4942	1947	3710	7	M1xxxx
0	48	11	2971	15445	3668	2352	5723	6582	1951	3715	8	M2xxxx
-50	1	12	2983	16897	3800	2347	5680	6609	2084	4320	9	M3xxxx
-50	2	12	2985	11510	3785	2380	5858	4799	2044	4144	10	M4xxxx
-50	3	12	2989	5480	4407	2450	6173	5429	2049	4124	11	M5xxxx
-50	4	12	2987	5870	3737	2454	6189	6123	2017	3989	12	M1xM3xM5
0	5	12	2980	12233	3732	2439	6151	6815	1968	3804	13	xM2xM4x
0	6	12	2984	23971	3721	2480	6360	5731	1959	3747	14	W1W2W3W4W5
0	7	12	2982	10015	3729	2514	6544	4710	1958	3751	15	W1W2W3W4x
0	8	12	2980	7276	3686	2543	6676	3921	1961	3762	16	W1W2W3xx
0	9	12	2985	20899	3689	2534	6639	3903	1959	3748	17	W1W2xxx
0	10	12	2985	22794	3696	2531	6629	3807	1953	3719	18	W1xxxx
0	11	12	2985	21746	3669	2524	6582	3775	1953	3731	19	W2xxxx
0	12	12	2985	12322	3664	2522	6571	3829	1948	3706	20	W3xxxx
0	13	12	2978	5403	3670	2527	6609	3743	1953	3728	21	W4xxxx
0	14	12	2982	17013	3669	2514	6545	3952	1955	3728	22	W5xxxx
0	15	12	2978	13949	3662	2499	6452	4318	1949	3705	23	W1xW3xW5
0	16	12	2985	6299	3667	2509	6512	3758	1952	3719	21	W4xxxx
0	17	12	2975	13217	3677	2397	5941	7513	1946	3703	25	S1xxxx
0	18	12	2981	10228	3676	2421	6049	7068	1952	3721	26	S2xxxx
0	19	12	2972	18690	3677	2496	6447	3655	1947	3696	1	xxxxx
100	20	12	2979	3862	3675	2489	6411	3875	1946	3698	2	No-template
0	21	12	2993	19170	3755	2267	5270	12416	1955	3727	3	M1M2M3M4M5
0	22	12	2997	14298	3776	2357	5739	9736	1979	3840	4	M1M2M3M4x
0	23	12	2972	17206	3697	2324	5549	10587	1966	3780	5	M1M2M3xx
0	24	12	2986	15289	3715	2364	5778	8463	1955	3736	6	M1M2xxx
0	25	12	2986	8492	3676	2445	6178	5157	1949	3712	7	M1xxxx
0	26	12	2982	11999	3665	2401	5953	6265	1941	3676	8	M2xxxx
0	27	12	2971	26158	3681	2338	5642	8003	1942	3678	9	M3xxxx
0	28	12	2969	18247	3676	2437	6156	4826	1946	3694	10	M4xxxx
0	29	12	2987	14229	3667	2393	5911	6466	1946	3699	11	M5xxxx
0	30	12	2978	16566	3663	2290	5393	10516	1947	3698	12	M1xM3xM5
0	31	12	2974	18330	3692	2349	5693	7958	1945	3705	13	xM2xM4x
0	32	12	2978	23022	3687	2398	5955	5665	1951	3713	14	W1W2W3W4W5
0	33	12	2973	10667	3671	2429	6116	4662	1950	3718	15	W1W2W3W4x
0	34	12	2978	27360	3695	2425	6111	4468	1953	3735	16	W1W2W3xx
0	35	12	2978	23718	3690	2435	6154	3923	1953	3727	17	W1W2xxx
0	36	12	2984	23958	3704	2434	6162	3809	1958	3742	18	W1xxxx
0	37	12	2986	27853	3674	2430	6131	3840	1951	3714	19	W2xxxx
0	38	12	2985	21689	3676	2433	6123	3952	1948	3706	20	W3xxxx
0	39	12	2973	20542	3670	2420	6067	4087	1945	3690	21	W4xxxx
0	40	12	2984	20753	3679	2415	6047	3961	1942	3678	22	W5xxxx
0	41	12	2967	16859	3671	2399	5972	4423	1950	3707	23	W1xW3xW5
0	42	12	2988	17028	3679	2406	6012	3926	1945	3704	22	W5xxxx
0	43	12	2966	19317	3688	2281	5356	8931	1952	3729	25	S1xxxx
0	44	12	2968	6255	3660	2369	5825	5336	1945	3705	26	S2xxxx
0	45	12	2970	18480	3667	2397	5980	3657	1948	3702	1	xxxxx
0	46	12	2976	3971	3674	2397	5966	3943	1949	3706	2	No-template
0	47	12	2986	19982	3691	2194	4925	11979	1955	3742	3	M1M2M3M4M5
0	48	12	2970	13891	3689	2267	5298	9314	1957	3739	4	M1M2M3M4x
-50	1	13	3039	14401	5720	2522	6569	8428	2430	5933	5	M1M2M3xx
-50	2	13	2994	11925	3789	2172	4803	5945	2047	4127	6	M1M2xxx
-50	3	13	2990	12419	3771	2157	4762	4996	2003	3974	7	M1xxxx
-50	4	13	2986	7431	3738	2140	4669	4769	1979	3869	8	M2xxxx
0	5	13	2991	19961	3766	2109	4516	5439	1977	3838	9	M3xxxx
0	6	13	2978	12140	3712	2142	4669	4139	1968	3788	10	M4xxxx
0	7	13	2985	4776	3681	2137	4663	4066	1965	3784	11	M5xxxx
100	8	13	2986	5617	3678	2114	4528	4820	1962	3775	12	M1xM3xM5
0	9	13	2986	19956	3700	2082	4383	5596	1958	3746	13	xM2xM4x
0	10	13	2994	28252	3699	2115	4543	4482	1958	3749	14	W1W2W3W4W5
0	11	13	2993	10636	3682	2132	4621	4016	1954	3732	15	W1W2W3W4x
0	12	13	2990	10888	3679	2138	4645	3806	1958	3747	16	W1W2W3xx
0	13	13	2990	14096	3689	2140	4658	3746	1956	3751	17	W1W2xxx
0	14	13	2983	12983	3678	2138	4645	3699	1955	3741	18	W1xxxx
0	15	13	2981	14822	3676	2123	4586	3689	1946	3713	19	W2xxxx
0	16	13	2986	12555	3677	2131	4616	3721	1954	3735	20	W3xxxx
0	17	13	2981	7033	3670	2134	4626	3693	1958	3744	21	W4xxxx
0	18	13	2992	18558	3699	2132	4611	3768	1957	3746	22	W5xxxx
0	19	13	2982	16159	3705	2124	4572	3923	1957	3738	23	W1xW3xW5
0	20	13	2995	21789	3704	2111	4518	3970	1950	3716	23	W1xW3xW5
0	21	13	2980	23878	3687	2020	4090	6984	1948	3708	25	S1xxxx
0	22	13	2983	11923	3671	2040	4174	6617	1949	3713	26	S2xxxx
0	23	13	2980	19438	3696	2122	4566	3662	1952	3728	1	xxxxx
100	24	13	2985	3815	3673	2106	4489	3747	1945	3701	2	No-template
0	25	13	2988	21934	3695	2011	4055	6951	1943	3697	3	M1M2M3M4M5
0	26	13	2986	15480	3683	2031	4130	6272	1943	3698	4	M1M2M3M4x
0	27	13	2976	19152	3688	2030	4125	6614	1943	3700	5	M1M2M3xx
0	28	13	2982	9097	3665	2071	4333	5201	1950	3715	6	M1M2xxx
0	29	13	2979	17378	3682	2078	4355	4894	1949	3721	7	M1xxxx
0	30	13	2986	8324	3672	2087	4397	4556	1948	3711	8	M2xxxx
0	31	13	2980	24598	3695	2057	4263	5434	1950	3729	9	M3xxxx
0	32	13	2981	16635	3691	2097	4455	4019	1953	3730	10	M4xxxx
0	33	13	2993	12573	3686	2078	4372	4837	1954	3740	11	M5xxxx
0	34	13	2981	21699	3677	2033	4164	6612	1956	3741	12	M1xM3xM5
0	35	13	2991	29933	3691	2044	4206	5749	1952	3724	13	xM2xM4x
0	36	13	2997	43244	3712	2054	4259	4591	1953	3733	14	W1W2W3W4W5
0	37	13	2990	16258	3696	2083	4390	4151	1954	3740	15	W1W2W3W4x
0	38	13	2996	22101	3701	2096	4455	3889	1952	3744	16	W1W2W3xx
0	39	13	2988	18275	3683	2103	4487	3720	1956	3743	17	W1W2xxx
0	40	13	2986	16888	3705	2101	4478	3703	1952	3732	18	W1xxxx
0	41	13	2985	21867	3689	2098	4469	3686	1951	3731	19	W2xxxx
0	42	13	2980	14865	3682	2092	4444	3724	1954	3733	20	W3xxxx
0	43	13	2980	13847	3680	2093	4446	3756	1950	3731	21	W4xxxx
0	44	13	2998	18676	3690	2092	4438	3761	1954	3741	22	W5xxxx
0	45	13	2984	16554	3725	2093	4455	3976	1963	3786	23	W1xW3xW5
0	46	13	3000	19733	3691	2010	4056	6628	1952	3738	25	S1xxxx
0	47	13	2977	18631	3689	2009	4055	6550	1955	3743	25	S1xxxx
0	48	13	2980	5812	3665	2058	4270	4913	1952	3746	26	S2xxxx
-50	1	14	2991	19546	3758	2180	4867	4120	2044	4150	1	xxxxx
-50	2	14	3004	5050	3755	2144	4694	4265	2024	4042	2	No-template
-50	3	14	2996	17759	3752	2060	4270	6129	1989	3903	3	M1M2M3M4M5
-50	4	14	3002	8791	3721	2076	4351	5163	1980	3859	4	M1M2M3M4x
0	5	14	2997	9660	3715	2054	4257	5294	1966	3802	5	M1M2M3xx
0	6	14	2993	7627	3693	2082	4376	4708	1970	3807	6	M1M2xxx
0	7	14	2998	13547	3678	2081	4379	4539	1968	3799	7	M1xxxx
0	8	14	3002	10262	3679	2076	4367	4529	1966	3785	8	M2xxxx
0	9	14	2992	25146	3701	2061	4287	5019	1968	3794	9	M3xxxx
0	10	14	2997	13158	3667	2099	4466	3920	1969	3792	10	M4xxxx
0	11	14	3001	5913	3670	2083	4391	4091	1959	3755	11	M5xxxx
0	12	14	2998	8425	3650	2050	4238	5143	1956	3749	12	M1xM3xM5
0	13	14	2993	14683	3708	2059	4267	4953	1960	3769	13	xM2xM4x
0	14	14	2997	27528	3719	2079	4378	4307	1965	3789	14	W1W2W3W4W5
0	15	14	2990	9350	3655	2083	4389	3889	1960	3745	15	W1W2W3W4x
0	16	14	2994	13510	3656	2080	4392	3770	1954	3735	16	W1W2W3xx
0	17	14	3002	17850	3668	2082	4384	3689	1951	3725	17	W1W2xxx
0	18	14	2990	20602	3657	2073	4353	3652	1949	3720	18	W1xxxx
0	19	14	2988	24395	3671	2067	4313	3646	1945	3704	19	W2xxxx
0	20	14	2993	18456	3663	2063	4295	3663	1945	3700	20	W3xxxx
0	21	14	2995	9774	3657	2067	4306	3673	1940	3690	21	W4xxxx
0	22	14	2996	24418	3676	2075	4346	3719	1948	3709	22	W5xxxx
0	23	14	2990	17708	3680	2077	4360	3840	1952	3731	23	W1xW3xW5
0	24	14	3003	14333	3678	2016	4071	5776	1952	3733	25	S1xxxx
0	25	14	2990	10910	3674	2015	4073	6015	1955	3750	26	S2xxxx
0	26	14	2981	9466	3655	2020	4101	5835	1955	3740	26	S2xxxx
0	27	14	2979	9961	3667	2074	4353	3643	1953	3727	1	xxxxx
100	28	14	2999	5242	3647	2067	4317	3957	1952	3729	2	No-template
0	29	14	2987	19881	3668	2012	4057	6251	1956	3759	3	M1M2M3M4M5
0	30	14	3000	12007	3685	2027	4126	5562	1960	3761	4	M1M2M3M4x
0	31	14	2982	11237	3670	2029	4137	5554	1961	3778	5	M1M2M3xx
0	32	14	2987	8722	3668	2045	4214	4848	1960	3762	6	M1M2xxx
0	33	14	2996	17073	3675	2052	4230	4641	1959	3766	7	M1xxxx
0	34	14	2998	9963	3686	2049	4230	4446	1955	3741	8	M2xxxx
0	35	14	2986	29673	3693	2026	4126	5013	1960	3753	9	M3xxxx
0	36	14	2996	19098	3678	2056	4268	3918	1956	3740	10	M4xxxx
0	37	14	2993	9049	3671	2050	4238	4371	1958	3759	11	M5xxxx
0	38	14	2981	19359	3683	2011	4061	5839	1958	3752	12	M1xM3xM5
0	39	14	2986	22181	3699	2026	4131	5147	1959	3761	13	xM2xM4x
0	40	14	2986	29017	3694	2045	4221	4239	1955	3742	14	W1W2W3W4W5
0	41	14	2983	11612	3671	2052	4255	3925	1955	3743	15	W1W2W3W4x
0	42	14	2986	13853	3667	2054	4269	3764	1952	3739	16	W1W2W3xx
0	43	14	2987	17212	3674	2055	4265	3690	1955	3737	17	W1W2xxx
0	44	14	2983	16902	3675	2058	4277	3681	1956	3756	18	W1xxxx
0	45	14	2983	21267	3683	2056	4274	3691	1956	3757	19	W2xxxx
0	46	14	2977	15561	3675	2058	4279	3716	1956	3760	20	W3xxxx
0	47	14	2978	15909	3680	2052	4259	3751	1952	3756	21	W4xxxx
0	48	14	3000	19775	3697	2056	4283	3751	1957	3763	22	W5xxxx
-50	1	15	2998	9485	3773	2179	4852	4429	2055	4204	23	W1xW3xW5
-50	2	15	3001	17194	3771	2141	4664	4210	2028	4069	1	xxxxx
-50	3	15	2991	13095	3736	2082	4385	5352	2009	3981	25	S1xxxx
-50	4	15	3001	9139	3717	2067	4305	5319	1992	3902	26	S2xxxx
-50	5	15	2999	17442	3711	2096	4450	3943	1984	3871	1	xxxxx
-50	6	15	2998	4543	3692	2114	4531	4131	1997	3928	2	No-template
-50	7	15	2994	20672	3699	2069	4306	5495	1993	3903	3	M1M2M3M4M5
-50	8	15	3005	12246	3681	2071	4322	5113	1988	3881	4	M1M2M3M4x
-50	9	15	2991	12889	3689	2072	4320	5204	1986	3875	5	M1M2M3xx
-50	10	15	3000	9503	3695	2084	4378	4776	1989	3887	6	M1M2xxx
-50	11	15	3001	9648	3696	2091	4416	4379	1991	3883	7	M1xxxx
-50	12	15	3002	9168	3670	2083	4371	4446	1986	3862	8	M2xxxx
-50	13	15	2989	29414	3688	2065	4288	4788	1986	3863	9	M3xxxx
0	14	15	2989	17364	3688	2086	4386	4073	1986	3864	10	M4xxxx
0	15	15	3003	7341	3669	2078	4355	4280	1982	3854	11	M5xxxx
0	16	15	3003	9485	3673	2061	4268	4897	1983	3853	12	M1xM3xM5
0	17	15	2991	19260	3667	2048	4217	4694	1976	3829	13	xM2xM4x
0	18	15	3002	36765	3685	2027	4111	4114	1965	3776	14	W1W2W3W4W5
0	19	15	3003	13566	3657	2025	4099	3880	1959	3746	15	W1W2W3W4x
0	20	15	3001	15497	3659	2019	4074	3734	1958	3730	16	W1W2W3xx
0	21	15	2997	24855	3660	2020	4083	3673	1952	3718	17	W1W2xxx
-50	22	15	2984	18117	3670	2045	4199	3782	1965	3779	18	W1xxxx
-50	23	15	2989	16169	3680	2077	4340	3855	1980	3837	19	W2xxxx
-50	24	15	2984	12407	3663	2077	4350	3852	1978	3830	20	W3xxxx
-50	25	15	2990	12014	3659	2073	4333	3866	1975	3821	21	W4xxxx
-50	26	15	2994	19140	3679	2071	4309	3863	1975	3824	22	W5xxxx
-50	27	15	2992	18282	3670	2066	4281	3951	1976	3827	23	W1xW3xW5
-50	28	15	2996	5490	3656	2060	4272	4091	1982	3856	2	No-template
-50	29	15	2982	19352	3681	2021	4086	5312	1983	3856	25	S1xxxx
-50	30	15	2987	7574	3665	2025	4096	5046	1984	3849	26	S2xxxx
-50	31	15	2987	11793	3665	2054	4238	3796	1980	3837	1	xxxxx
-50	32	15	2992	5130	3673	2057	4243	4035	1978	3842	2	No-template
-50	33	15	2976	25325	3697	2031	4127	5433	1987	3870	3	M1M2M3M4M5
-50	34	15	2988	15549	3669	2029	4122	5114	1984	3858	4	M1M2M3M4x
-50	35	15	2980	7809	3656	2042	4183	4542	1983	3853	5	M1M2M3xx
-50	36	15	2981	10215	3666	2031	4135	4602	1981	3845	6	M1M2xxx
-50	37	15	2995	10453	3664	2029	4132	4223	1974	3814	7	M1xxxx
-50	38	15	2991	12857	3696	2035	4153	4381	1978	3839	8	M2xxxx
-50	39	15	2981	31531	3699	2035	4158	4642	1996	3906	9	M3xxxx
-50	40	15	2978	18628	3680	2052	4234	3978	1992	3892	10	M4xxxx
-50	41	15	2992	7637	3671	2043	4196	4205	1988	3885	11	M5xxxx
-50	42	15	2982	17082	3684	2023	4098	5034	1989	3880	12	M1xM3xM5
-50	43	15	2978	19044	3681	2025	4112	4613	1986	3872	13	xM2xM4x
-50	44	15	2983	29138	3691	2028	4134	4085	1980	3851	14	W1W2W3W4W5
-50	45	15	2980	13649	3690	2011	4064	3891	1965	3779	15	W1W2W3W4x
-50	46	15	2986	15141	3683	2029	4134	3828	1975	3833	16	W1W2W3xx
-50	47	15	2985	17979	3677	2036	4167	3762	1984	3864	17	W1W2xxx
-50	48	15	2978	16294	3663	2033	4140	3728	1979	3848	18	W1xxxx
-50	1	16	2989	10817	4018	2197	4914	4720	2064	4224	19	W2xxxx
-50	2	16	2982	6605	3788	2188	4860	4205	2033	4080	20	W3xxxx
-50	3	16	2981	6202	3766	2133	4601	4111	2011	3990	21	W4xxxx
-50	4	16	2983	12615	3751	2106	4483	4068	2007	3989	22	W5xxxx
-50	5	16	2977	15337	3730	2098	4426	4088	1991	3906	23	W1xW3xW5
-50	6	16	2984	16966	3745	2069	4290	5105	2004	3937	3	M1M2M3M4M5
-50	7	16	2977	11917	3735	2064	4274	5062	2000	3936	25	S1xxxx
-50	8	16	2984	10516	3696	2043	4183	5037	1992	3904	26	S2xxxx
-50	9	16	2981	19053	3692	2087	4387	3949	1989	3890	1	xxxxx
-50	10	16	2985	4180	3674	2079	4323	3989	1978	3841	2	No-template
-50	11	16	2989	23854	3693	2037	4149	5086	1978	3831	3	M1M2M3M4M5
-50	12	16	2995	13721	3693	2045	4185	4867	1983	3855	4	M1M2M3M4x
-50	13	16	2977	15671	3677	2046	4191	4943	1990	3880	5	M1M2M3xx
0	14	16	2980	14866	3687	2054	4231	4718	1993	3902	6	M1M2xxx
0	15	16	2989	8537	3716	2068	4297	4293	1993	3897	7	M1xxxx
0	16	16	2993	13102	3695	2053	4223	4373	2017	4018	8	M2xxxx
0	17	16	2971	29737	3680	2052	4207	4502	1984	3852	9	M3xxxx
0	18	16	2976	15793	3678	2064	4261	3952	1977	3842	10	M4xxxx
0	19	16	2986	9388	3659	2041	4172	4193	1977	3822	11	M5xxxx
0	20	16	2988	13935	3659	2014	4049	4737	1971	3800	12	M1xM3xM5
0	21	16	2978	17683	3672	2029	4117	4466	1980	3834	13	xM2xM4x
-50	22	16	2980	30657	3686	2051	4205	4120	1981	3844	14	W1W2W3W4W5
-50	23	16	2975	9754	3665	2062	4279	3949	1987	3873	15	W1W2W3W4x
-50	24	16	2982	12051	3669	2056	4247	3881	1984	3859	16	W1W2W3xx
-50	25	16	2980	18176	3671	2058	4231	3873	1981	3854	17	W1W2xxx
-50	26	16	2972	15416	3689	2052	4225	3818	1988	3871	18	W1xxxx
-50	27	16	2991	20887	3711	2036	4163	3791	1981	3847	19	W2xxxx
-50	28	16	2988	14872	3684	2032	4121	3798	1978	3834	20	W3xxxx
-50	29	16	2974	14956	3680	2050	4219	3873	1988	3873	21	W4xxxx
-50	30	16	2990	18225	3689	2050	4227	3872	1986	3865	22	W5xxxx
-50	31	16	2985	17303	3692	2049	4210	3934	1985	3864	23	W1xW3xW5
-50	32	16	2991	14128	3680	2026	4102	4758	1986	3867	4	M1M2M3M4x
-50	33	16	2970	18772	3683	2011	4038	4929	1981	3846	25	S1xxxx
-50	34	16	2977	5772	3677	2021	4081	4645	1987	3875	26	S2xxxx
-50	35	16	2972	4557	3673	2035	4146	4003	1985	3858	5	M1M2M3xx
-50	36	16	2993	12810	3708	2027	4102	4513	1989	3878	6	M1M2xxx
-50	37	16	2985	8667	3696	2035	4150	4075	1986	3866	7	M1xxxx
-50	38	16	2975	12808	3667	2027	4109	4212	1984	3859	8	M2xxxx
-50	39	16	2974	31140	3692	2018	4071	4376	1985	3866	9	M3xxxx
-50	40	16	2976	17480	3700	2047	4206	3945	1997	3929	10	M4xxxx
-50	41	16	2994	6886	3671	2032	4143	4071	1991	3901	11	M5xxxx
-50	42	16	2980	14769	3682	2015	4063	4640	1989	3882	12	M1xM3xM5
-50	43	16	2978	18427	3682	2016	4075	4378	1987	3876	13	xM2xM4x
-50	44	16	2973	30326	3696	2016	4064	4018	1980	3849	14	W1W2W3W4W5
-50	45	16	2986	12014	3673	2013	4053	3856	1978	3840	15	W1W2W3W4x
-50	46	16	2985	15252	3686	2014	4061	3792	1978	3839	16	W1W2W3xx
-50	47	16	2983	27203	3716	2012	4064	3773	1976	3833	17	W1W2xxx
-50	48	16	2982	25315	3722	2010	4064	3733	1976	3834	18	W1xxxx
