# Supplementary material for: Systematic analysis of low-affinity transcription factor binding site clusters in vitro and in vivo establishes their functional relevance
Source: Nat Commun. 2022 Sep 7;13:5273. doi: 10.1038/s41467-022-32971-0 (PMC9452512; doi:10.1038/s41467-022-32971-0)
Supplement: Supplementary file 3 — Source Data [file 41467_2022_32971_MOESM3_ESM.zip › source_data/in-vitro/DNA_plate2_post-equalize-conc.xlsx]

## Sheet: Sheet1
26383	25941	26241	25643	26947	28113	24386	20695	25812	26779	27962	26522	26781	26508	26237	25224	26225	27131	26760	24290	25778	26197	26500	27186
26491	26315	26777	26891	27290	27711	26583	25647	27185	27500	26054	26853	28018	28554	26218	27099	25874	26823	26749	27545	27014	26762	27828	27261
26860	27900	27125	26432	26514	28415	26988	27125	26522	25913	27344	26744	26182	27021	27234	27469	26648	25633	26228	26619	26431	26538	26847	26298
27258	27283	27754	26733	27652	26722	25686	27422	26676	25955	26999	28000	27137	26273	27614	27467
