# Supplementary material for: Systematic analysis of low-affinity transcription factor binding site clusters in vitro and in vivo establishes their functional relevance
Source: Nat Commun. 2022 Sep 7;13:5273. doi: 10.1038/s41467-022-32971-0 (PMC9452512; doi:10.1038/s41467-022-32971-0)
Supplement: Supplementary file 3 — Source Data [file 41467_2022_32971_MOESM3_ESM.zip › source_data/in-vitro/mitomi_zif268.xlsx]

## Sheet: 20200929
Flags	Column	Row	15a	25a	35a	45a	55b	65a	65b	TgtName
0	1	1	2927	6481	3665	3708	10937	25204	3710	(17)A11(-3)A11(-3)A11(-3)A11(-3)A11(-3)A11(34)
0	2	1	2925	6292	3639	3669	11011	24244	3706	(17)A11(-3)A11(-3)A11(-3)A11(-3)A11(-3)A11(-3)A11(-3)A11(22)
0	3	1	2928	6469	3671	3696	11762	16144	3759	(17)A11(-3)A11(-3)A11(-3)A11(-3)A11(-3)A11(-3)A11(-3)A11(-3)A11(16)
0	4	1	2928	6839	3668	3688	12597	7313	3748	(17)M5(-3)M5(58)
0	5	1	2940	12895	3776	3792	11892	15209	3802	(17)M5(-3)M5(-3)M5(52)
0	6	1	2932	21391	3694	3711	10894	23626	3749	(17)M5(-3)M5(-3)M5(-3)M5(46)
0	7	1	2929	21357	3695	3715	12473	13728	3736	(17)M1(-1)M2(56)
0	8	1	2927	12283	3680	3699	12350	13646	3752	(17)A11(-1)A11(56)
0	9	1	2925	8947	3668	3687	12537	12256	3743	(17)A11(-1)A11(-1)A11(48)
0	10	1	2921	10688	3671	3683	12422	17643	3728	(17)A11(-1)A11(-1)A11(-1)A11(40)
0	11	1	2926	17492	3689	3705	12501	12149	3729	(17)M5(-1)M5(56)
0	12	1	2924	16261	3677	3691	12205	16337	3751	(17)M5(-1)M5(-1)M5(48)
0	13	1	2934	23355	3722	3737	12039	22366	3787	(17)M5(-1)M5(-1)M5(-1)M5(40)
0	14	1	2929	22754	3687	3702	11513	23610	3767	(17)A95(-1)A11(-1)A95(48)
0	15	1	2924	11034	3673	3687	13150	10770	3747	(17)M5(-1)A11(-1)M5(48)
0	16	1	2924	12586	3684	3692	13074	10618	3741	(17)A5(-1)A11(-1)A5(48)
0	17	1	2933	20979	3718	3727	12498	15257	3767	(17)W4(-1)A11(-1)W4(48)
0	18	1	2923	8831	3667	3678	13528	7471	3727	(17)W4(-3)M5(-3)W4(52)
0	19	1	2923	10233	3685	3694	12965	11149	3774	(17)A5(-3)M5(-3)A5(52)
0	20	1	2919	18034	3702	3711	11966	20856	3786	(17)A7(-3)M5(-3)A9(52)
0	21	1	2924	16559	3731	3740	12528	18674	3797	(17)A7(-3)A11(-3)A9(52)
0	22	1	2927	14979	3747	3753	12396	18384	3838	(17)A95(-3)A11(-3)A95(52)
0	23	1	2921	15654	3713	3715	12128	17380	3840	(17)M5(-3)W4(-3)M5(52)
0	24	1	2924	18700	3714	3716	11572	23528	3837	(17)A11(-3)A95(-3)A11(52)
100	25	1	2926	18132	3735	3740	12622	19323	4039	(17)M5(-3)A5(-3)M5(52)
0	26	1	2920	17030	3674	3682	12283	17535	3758	(17)M5(-3)A95(-3)M5(52)
0	27	1	2921	12437	3681	3691	13022	10533	3754	(49)M3(32)
0	28	1	2932	11320	3713	3723	12936	9785	3777	(51)M3(30)
0	29	1	2943	19752	3783	3782	12803	14720	3756	(53)M3(28)
0	30	1	2919	7758	3664	3667	13165	7224	3757	(55)M3(26)
0	31	1	2923	13029	3692	3693	12882	10593	3739	(59)M3(22)
0	32	1	2913	18244	3669	3671	12706	14108	3731	(61)M3(20)
0	33	1	2918	9739	3660	3661	13290	8980	3735	(63)M3(18)
0	34	1	2916	11084	3665	3666	12865	9611	3758	(65)M3(16)
0	35	1	2915	18099	3658	3661	12883	12471	3734	A95xxxxx
0	36	1	2916	10782	3662	3664	12842	9301	3726	A105xxxxx
0	37	1	2921	11554	3717	3712	13576	3824	3739	xxxxxx
0	38	1	2927	7211	3731	3730	12898	11622	3761	'
0	39	1	2921	12355	3694	3696	12968	13922	3833	M1M2xxxx
0	40	1	2913	11589	3649	3647	12552	18416	3728	M1M2M3xxx
0	41	1	2917	9569	3680	3683	11934	18937	3784	M1M2M3M4xx
0	42	1	2921	9152	3687	3685	12167	22552	3779	M1M2M3M4M5x
100	43	1	2917	15584	3676	3670	9836	41082	3777	M1M2M3M4M5M6
0	44	1	2917	14485	3663	3663	13496	9451	3738	A5xxxxx
0	45	1	2929	8944	3713	3706	13894	7193	3743	A6xxxxx
0	46	1	2922	8810	3685	3687	13346	7388	3805	A7xxxxx
0	47	1	2917	10919	3690	3692	13225	9049	3780	A9xxxxx
0	48	1	2906	11155	3680	3686	13060	9437	3766	A11xxxxx
0	1	2	2908	12636	3701	3686	12510	10251	3688	M1xxxxx
0	2	2	2912	21807	3696	3675	12285	12554	3681	M2xxxxx
0	3	2	2917	15395	3657	3635	12515	10393	3675	M3xxxxx
0	4	2	2926	9904	3686	3657	12938	7664	3698	M4xxxxx
0	5	2	2951	25109	3754	3731	12489	13638	3795	M5xxxxx
0	6	2	2931	21559	3652	3631	12764	11391	3676	M6xxxxx
0	7	2	2927	14801	3652	3633	13489	6814	3693	W1xxxxx
0	8	2	2928	23317	3650	3630	13194	7469	3685	W2xxxxx
0	9	2	2928	19795	3649	3631	13063	9134	3679	W3xxxxx
0	10	2	2925	20913	3648	3633	13044	8986	3732	W4xxxxx
0	11	2	2926	9585	3626	3612	12711	16956	3692	W2W3W1W4W3W2
0	12	2	2930	19675	3670	3658	12372	19266	3721	(17)A11(-3)A11(58)
0	13	2	2919	11714	3657	3645	13113	15043	3723	(17)A11(-3)A11(-3)A11(52)
0	14	2	2929	10394	3638	3621	12998	16568	3724	(17)A11(-3)A11(-3)A11(-3)A11(46)
0	15	2	2927	10845	3637	3627	13616	8373	3650	(17)M1(-3)M2(58)
0	16	2	2923	10626	3642	3634	13667	9030	3702	(17)W4(-3)A11(-3)W4(52)
100	17	2	2940	13483	3936	3921	13586	12021	4018	(17)A5(-3)A11(-3)A5(52)
100	18	2	2943	6875	3874	3865	14176	7682	3946	(17)M5(-3)A11(-3)M5(52)
0	19	2	2914	9772	3624	3620	13005	12404	3741	(17)A11(-3)W4(-3)A11(52)
0	20	2	2923	13562	3663	3652	12567	16760	3737	(17)A11(-3)A5(-3)A11(52)
0	21	2	2919	10994	3665	3652	12886	14279	3754	(17)A11(-3)M5(-3)A11(52)
0	22	2	2925	9172	3693	3680	13810	6953	3796	(17)W4(-3)W4(-3)W4(52)
0	23	2	2922	12720	3680	3671	13365	9903	3774	xM3xxxx
0	24	2	2915	7960	3627	3621	13584	7290	3727	xxM3xxx
0	25	2	2915	7055	3610	3605	13295	6935	3733	xxxM3xx
0	26	2	2914	11179	3661	3653	13055	9318	3720	xxxxM3x
0	27	2	2921	9376	3640	3629	13042	7632	3698	xxxxxM3
0	28	2	2920	5371	3645	3643	12898	10723	3725	(17)A11(-3)A11(-3)A11(-3)A11(-3)A11(-3)A11(34)
0	29	2	2918	6120	3645	3641	12862	12212	3710	(17)A11(-3)A11(-3)A11(-3)A11(-3)A11(-3)A11(34)
0	30	2	2926	4834	3700	3689	14083	9265	3731	(17)A11(-3)A11(-3)A11(-3)A11(-3)A11(-3)A11(-3)A11(-3)A11(22)
0	31	2	2922	5228	3638	3639	13028	10902	3717	(17)A11(-3)A11(-3)A11(-3)A11(-3)A11(-3)A11(-3)A11(-3)A11(-3)A11(16)
100	32	2	2908	4503	3629	3619	13186	5096	3711	(17)M5(-3)M5(58)
0	33	2	2916	5712	3624	3615	13185	7198	3703	(17)M5(-3)M5(-3)M5(52)
0	34	2	2905	6388	3610	3603	12737	8514	3702	(17)M5(-3)M5(-3)M5(-3)M5(46)
0	35	2	2900	12531	3623	3617	12381	9727	3717	(17)M1(-1)M2(56)
0	36	2	2913	4344	3624	3615	13003	5350	3700	(17)A11(-1)A11(56)
0	37	2	2915	4786	3622	3614	12817	6365	3701	(17)A11(-1)A11(-1)A11(48)
0	38	2	2919	7310	3629	3624	12349	11682	3735	(17)A11(-1)A11(-1)A11(-1)A11(40)
0	39	2	2926	11798	3681	3675	12768	8881	3709	(17)M5(-1)M5(56)
0	40	2	2922	10959	3641	3634	12845	11134	3715	(17)M5(-1)M5(-1)M5(48)
0	41	2	2923	14641	3648	3641	12081	14892	3724	(17)M5(-1)M5(-1)M5(-1)M5(40)
100	42	2	3007	16114	3856	3848	12381	17396	3784	(17)A95(-1)A11(-1)A95(48)
0	43	2	2946	7317	3709	3699	13014	7790	3776	(17)M5(-1)A11(-1)M5(48)
0	44	2	2915	4262	3649	3647	13298	4835	3741	(17)A5(-1)A11(-1)A5(48)
0	45	2	2924	14505	3733	3726	12889	11604	3738	(17)W4(-1)A11(-1)W4(48)
0	46	2	2921	7060	3662	3655	12908	6430	3750	(17)W4(-3)M5(-3)W4(52)
0	47	2	2915	8558	3655	3654	12906	9531	3749	(17)A5(-3)M5(-3)A5(52)
0	48	2	2926	13920	3839	3837	11754	18104	3753	(17)A7(-3)M5(-3)A9(52)
0	1	3	2925	20572	3779	3751	6281	18924	3855	(17)A7(-3)A11(-3)A9(52)
0	2	3	2914	21555	3696	3669	5899	21222	3740	(17)A95(-3)A11(-3)A95(52)
100	3	3	3218	17091	9442	9258	11703	19832	8672	(17)M5(-3)W4(-3)M5(52)
100	4	3	3119	26126	7338	7190	9130	30278	7157	(17)A11(-3)A95(-3)A11(52)
0	5	3	2915	23915	3672	3642	6556	16538	3660	(17)M5(-3)A5(-3)M5(52)
0	6	3	2923	23694	3655	3632	6150	17206	3683	(17)M5(-3)A95(-3)M5(52)
0	7	3	2926	17247	3638	3613	7174	11919	3664	(49)M3(32)
0	8	3	2914	14448	3641	3615	7357	10518	3673	(51)M3(30)
0	9	3	2915	22199	3651	3636	6800	14296	3670	(53)M3(28)
0	10	3	2916	7615	3621	3600	7429	6424	3658	(55)M3(26)
0	11	3	2926	14952	3628	3610	7206	10432	3637	(59)M3(22)
0	12	3	2912	15361	3639	3625	7449	11657	3571	(61)M3(20)
0	13	3	2918	9897	3651	3635	7420	8407	3667	(63)M3(18)
0	14	3	2919	11646	3626	3615	7292	9373	3672	(65)M3(16)
0	15	3	2926	17523	3670	3652	6928	11702	3662	A95xxxxx
0	16	3	2921	10686	3665	3653	7539	8619	3691	A105xxxxx
0	17	3	2908	12094	3678	3661	7863	3677	3693	xxxxxx
0	18	3	2921	6660	3682	3667	7297	9808	3709	'
0	19	3	2913	9577	3683	3668	7202	10095	3712	M1M2xxxx
0	20	3	2914	8958	3622	3611	6879	12986	3675	M1M2M3xxx
0	21	3	2915	7986	3622	3612	6742	14047	3667	M1M2M3M4xx
0	22	3	2917	7552	3612	3600	6614	15972	3690	M1M2M3M4M5x
0	23	3	2913	12237	3620	3600	6060	23998	3688	M1M2M3M4M5M6
0	24	3	2920	11562	3615	3600	7246	7228	3668	A5xxxxx
0	25	3	2924	5446	3635	3622	7475	5209	3686	A6xxxxx
0	26	3	2945	6409	3673	3663	7364	5819	3717	A7xxxxx
0	27	3	2908	8281	3612	3600	7114	6856	3646	A9xxxxx
0	28	3	2917	9723	3617	3604	7079	7674	3663	A11xxxxx
0	29	3	2916	8800	3605	3590	7221	6509	3652	M1xxxxx
0	30	3	2916	13006	3603	3592	7005	7579	3640	M2xxxxx
0	31	3	2920	9008	3615	3599	7090	6835	3652	M3xxxxx
0	32	3	2929	8055	3654	3639	7207	6356	3689	M4xxxxx
0	33	3	2921	12996	3618	3603	6866	8347	3654	M5xxxxx
0	34	3	2919	10228	3607	3593	7103	6806	3641	M6xxxxx
0	35	3	2915	9255	3594	3580	7402	4089	3617	W1xxxxx
0	36	3	2922	13479	3606	3593	7306	4800	3628	W2xxxxx
0	37	3	2926	12673	3615	3604	7119	5735	3631	W3xxxxx
0	38	3	2929	13387	3611	3597	7156	5722	3626	W4xxxxx
0	39	3	2922	10325	3616	3601	6948	9410	3634	W2W3W1W4W3W2
0	40	3	2930	14698	3637	3621	6501	12953	3654	(17)A11(-3)A11(58)
0	41	3	2925	9283	3637	3613	6594	11995	3673	(17)A11(-3)A11(-3)A11(52)
0	42	3	2924	7685	3626	3613	6743	11324	3667	(17)A11(-3)A11(-3)A11(-3)A11(46)
0	43	3	2920	8584	3621	3607	7177	6382	3664	(17)M1(-3)M2(58)
0	44	3	2923	7836	3622	3608	6809	6975	3612	(17)W4(-3)A11(-3)W4(52)
0	45	3	2910	10619	3630	3613	7014	8819	3653	(17)A5(-3)A11(-3)A5(52)
0	46	3	2922	7469	3627	3614	7094	7260	3670	(17)M5(-3)A11(-3)M5(52)
0	47	3	2919	8117	3622	3606	6733	10558	3670	(17)A11(-3)W4(-3)A11(52)
0	48	3	2914	12604	3620	3610	6190	15637	3681	(17)A11(-3)A5(-3)A11(52)
0	1	4	2908	13346	3645	3613	6210	16945	3800	(17)A11(-3)M5(-3)A11(52)
0	2	4	2916	11506	3622	3586	7023	5566	3718	(17)W4(-3)W4(-3)W4(52)
0	3	4	2920	16960	3639	3607	6593	11353	3704	xM3xxxx
0	4	4	2917	13808	3627	3591	6800	9905	3697	xxM3xxx
0	5	4	2917	9431	3619	3589	7934	8351	3673	xxxM3xx
0	6	4	2915	15486	3617	3584	6809	10255	3673	xxxxM3x
0	7	4	2924	14835	3620	3586	6972	8487	3656	xxxxxM3
0	8	4	2918	9216	3593	3568	6030	19119	3669	(17)A11(-3)A11(-3)A11(-3)A11(-3)A11(-3)A11(-3)A11(-3)A11(22)
0	9	4	2906	10058	3599	3578	6024	19185	3659	(17)A11(-3)A11(-3)A11(-3)A11(-3)A11(-3)A11(34)
0	10	4	2920	9281	3609	3589	6008	19213	3647	(17)A11(-3)A11(-3)A11(-3)A11(-3)A11(-3)A11(-3)A11(-3)A11(22)
0	11	4	2922	7206	3588	3571	6318	16310	3634	(17)A11(-3)A11(-3)A11(-3)A11(-3)A11(-3)A11(-3)A11(-3)A11(-3)A11(16)
0	12	4	2918	6358	3601	3578	7302	5887	3633	(17)M5(-3)M5(58)
0	13	4	2916	10305	3600	3582	6787	10335	3645	(17)M5(-3)M5(-3)M5(52)
0	14	4	2922	13643	3620	3597	6477	13586	3655	(17)M5(-3)M5(-3)M5(-3)M5(46)
0	15	4	2911	14861	3626	3605	7048	8029	3643	(17)M1(-1)M2(56)
0	16	4	2932	8029	3739	3717	7130	8608	3765	(17)A11(-1)A11(56)
0	17	4	2947	6557	3815	3793	7380	9028	3833	(17)A11(-1)A11(-1)A11(48)
0	18	4	2938	6710	3771	3750	7058	10090	3823	(17)A11(-1)A11(-1)A11(-1)A11(40)
0	19	4	2934	11166	3777	3756	7260	7777	3777	(17)M5(-1)M5(56)
0	20	4	2932	10151	3723	3704	7136	8659	3721	(17)M5(-1)M5(-1)M5(48)
0	21	4	2924	15609	3601	3584	6636	11787	3623	(17)M5(-1)M5(-1)M5(-1)M5(40)
0	22	4	2921	13937	3595	3578	6401	14176	3624	(17)A95(-1)A11(-1)A95(48)
0	23	4	2922	7104	3598	3578	7163	6806	3640	(17)M5(-1)A11(-1)M5(48)
0	24	4	2910	6999	3587	3564	7315	6372	3640	(17)A5(-1)A11(-1)A5(48)
0	25	4	2921	13090	3602	3585	6676	9924	3636	(17)W4(-1)A11(-1)W4(48)
0	26	4	2922	6331	3603	3585	7058	5350	3639	(17)W4(-3)M5(-3)W4(52)
0	27	4	2910	6945	3590	3574	6935	6441	3631	(17)A5(-3)M5(-3)A5(52)
0	28	4	2915	11550	3600	3584	6262	13433	3649	(17)A7(-3)M5(-3)A9(52)
0	29	4	2915	10191	3601	3586	6522	11110	3641	(17)A7(-3)A11(-3)A9(52)
0	30	4	2902	10049	3600	3582	6371	12207	3649	(17)A95(-3)A11(-3)A95(52)
0	31	4	2912	7642	3608	3594	6724	8332	3643	(17)M5(-3)W4(-3)M5(52)
0	32	4	2917	11162	3616	3597	6033	14770	3667	(17)A11(-3)A95(-3)A11(52)
0	33	4	2909	12066	3610	3593	6372	10714	3640	(17)M5(-3)A5(-3)M5(52)
0	34	4	2916	11990	3620	3602	6321	11133	3642	(17)M5(-3)A95(-3)M5(52)
0	35	4	2919	10140	3594	3580	6728	8348	3624	(49)M3(32)
0	36	4	2914	8735	3606	3598	6874	7231	3620	(51)M3(30)
0	37	4	2914	14041	3608	3601	6650	10136	3663	(53)M3(28)
0	38	4	2908	4331	3589	3576	6900	4491	3623	(55)M3(26)
0	39	4	2916	11527	3619	3601	6639	8767	3637	(59)M3(22)
0	40	4	2914	12253	3627	3606	6701	9426	3637	(61)M3(20)
0	41	4	2917	7926	3632	3612	6772	7133	3654	(63)M3(18)
0	42	4	2920	8929	3630	3616	6767	7636	3719	(65)M3(16)
0	43	4	2916	14998	3643	3630	6410	10516	3672	A95xxxxx
0	44	4	2929	9014	3648	3630	6810	7578	3693	A105xxxxx
0	45	4	2905	9458	3605	3587	7216	3613	3652	xxxxxx
0	46	4	2914	6141	3615	3601	6619	8898	3648	'
0	47	4	2920	9394	3683	3662	6536	9945	3681	M1M2xxxx
0	48	4	2924	9788	3661	3649	6267	13734	3712	M1M2M3xxx
0	1	5	2910	10912	3653	3618	5413	15070	3839	M1M2M3M4xx
0	2	5	2916	10250	3632	3595	5296	16792	3772	M1M2M3M4M5x
0	3	5	2910	16268	3643	3600	5202	20257	3734	M1M2M3M4M5M6
0	4	5	2914	16866	3639	3604	5744	7772	3703	A5xxxxx
0	5	5	2914	10169	3613	3576	5800	7237	3679	A6xxxxx
0	6	5	2910	10033	3634	3598	5797	7488	3708	A7xxxxx
0	7	5	2919	13265	3636	3600	5524	9317	3709	A9xxxxx
0	8	5	2919	14380	3618	3583	5486	9801	3662	A11xxxxx
0	9	5	2917	11634	3609	3573	5697	7229	3607	M1xxxxx
100	10	5	3003	18697	3904	3854	5752	7935	3697	M2xxxxx
100	11	5	2932	10772	3681	3655	5747	7288	3598	M3xxxxx
0	12	5	2922	8492	3628	3600	5847	6075	3662	M4xxxxx
0	13	5	2925	17883	3609	3588	5546	8771	3638	M5xxxxx
0	14	5	2924	14224	3598	3575	5767	7014	3605	M6xxxxx
0	15	5	2927	10924	3670	3648	6194	3975	3669	W1xxxxx
0	16	5	2939	15087	3787	3762	6229	4546	3785	W2xxxxx
100	17	5	2978	13378	3902	3877	6168	5443	3777	W3xxxxx
0	18	5	2940	14921	3786	3757	6163	5277	3789	W4xxxxx
0	19	5	2934	8907	3754	3728	6028	6442	3754	W2W3W1W4W3W2
0	20	5	2943	14240	3716	3693	5643	11743	3743	(17)A11(-3)A11(58)
0	21	5	2920	7896	3608	3588	5499	10032	3647	(17)A11(-3)A11(-3)A11(52)
0	22	5	2928	7852	3677	3656	5538	10827	3718	(17)A11(-3)A11(-3)A11(-3)A11(46)
0	23	5	2932	7974	3679	3655	5943	5808	3749	(17)M1(-3)M2(58)
0	24	5	2917	8195	3583	3564	5641	7125	3626	(17)W4(-3)A11(-3)W4(52)
0	25	5	2908	9689	3597	3577	5500	8022	3644	(17)A5(-3)A11(-3)A5(52)
0	26	5	2926	4418	3592	3569	5842	4765	3670	(17)M5(-3)A11(-3)M5(52)
0	27	5	2916	7180	3582	3563	5352	9283	3642	(17)A11(-3)W4(-3)A11(52)
100	28	5	2920	9720	3619	3598	5076	12260	3636	(17)A11(-3)A5(-3)A11(52)
0	29	5	2907	7926	3578	3562	5254	10434	3632	(17)A11(-3)M5(-3)A11(52)
0	30	5	2913	7020	3593	3574	5733	4240	3622	(17)W4(-3)W4(-3)W4(52)
0	31	5	2918	9451	3590	3574	5482	7303	3619	xM3xxxx
0	32	5	2912	6858	3605	3583	5578	5916	3611	xxM3xxx
0	33	5	2901	7785	3576	3557	5472	6781	3609	xxxM3xx
0	34	5	2904	8199	3589	3569	5595	6306	3600	xxxxM3x
0	35	5	2902	8003	3589	3569	5653	5516	3588	xxxxxM3
0	36	5	2911	4460	3567	3551	5418	8478	3595	(17)A11(-3)A11(-3)A11(-3)A11(-3)A11(-3)A11(-3)A11(-3)A11(-3)A11(16)
0	37	5	2898	6438	3574	3552	5137	11532	3601	(17)A11(-3)A11(-3)A11(-3)A11(-3)A11(-3)A11(34)
0	38	5	2917	6064	3574	3553	5129	11329	3616	(17)A11(-3)A11(-3)A11(-3)A11(-3)A11(-3)A11(-3)A11(-3)A11(22)
0	39	5	2902	5995	3578	3557	5000	12551	3619	(17)A11(-3)A11(-3)A11(-3)A11(-3)A11(-3)A11(-3)A11(-3)A11(-3)A11(16)
0	40	5	2901	5084	3594	3568	5616	4870	3600	(17)M5(-3)M5(58)
0	41	5	2918	6967	3597	3577	5393	7208	3621	(17)M5(-3)M5(-3)M5(52)
0	42	5	2910	8310	3597	3573	5323	8586	3615	(17)M5(-3)M5(-3)M5(-3)M5(46)
0	43	5	2905	10929	3611	3592	5585	6138	3624	(17)M1(-1)M2(56)
0	44	5	2918	5003	3593	3576	5631	5469	3619	(17)A11(-1)A11(56)
0	45	5	2916	4074	3579	3559	5695	5267	3624	(17)A11(-1)A11(-1)A11(48)
0	46	5	2914	7373	3595	3579	5205	10359	3639	(17)A11(-1)A11(-1)A11(-1)A11(40)
0	47	5	2912	10726	3597	3583	5562	6821	3660	(17)M5(-1)M5(56)
0	48	5	2920	10473	3595	3580	5521	7667	3637	(17)M5(-1)M5(-1)M5(48)
0	1	6	2920	17539	3642	3612	5788	11043	3872	(17)M5(-1)M5(-1)M5(-1)M5(40)
0	2	6	2921	18219	3629	3596	5335	15626	3780	(17)A95(-1)A11(-1)A95(48)
0	3	6	2911	9151	3604	3564	5971	8029	3738	(17)M5(-1)A11(-1)M5(48)
0	4	6	2910	12701	3609	3570	5825	9260	3707	(17)A5(-1)A11(-1)A5(48)
0	5	6	2914	20156	3627	3583	5486	12212	3704	(17)W4(-1)A11(-1)W4(48)
0	6	6	2921	9885	3595	3551	6051	6191	3659	(17)W4(-3)M5(-3)W4(52)
0	7	6	2911	10748	3601	3565	5916	7504	3661	(17)A5(-3)M5(-3)A5(52)
0	8	6	2917	18712	3637	3600	5184	16029	3671	(17)A7(-3)M5(-3)A9(52)
0	9	6	2958	15619	3733	3690	5315	13704	3629	(17)A7(-3)A11(-3)A9(52)
100	10	6	2932	14374	4004	3965	5448	15043	3975	(17)A95(-3)A11(-3)A95(52)
0	11	6	2913	14107	3588	3551	5531	10544	3591	(17)M5(-3)W4(-3)M5(52)
0	12	6	2921	16179	3605	3574	4906	16986	3655	(17)A11(-3)A95(-3)A11(52)
0	13	6	2921	16826	3618	3588	5542	10328	3637	(17)M5(-3)A5(-3)M5(52)
0	14	6	2910	15411	3589	3565	5482	11222	3607	(17)M5(-3)A95(-3)M5(52)
0	15	6	2920	10810	3600	3571	5857	7802	3627	(49)M3(32)
100	16	6	2926	9602	3891	3825	6110	7164	3746	(51)M3(30)
100	17	6	2937	13983	3833	3798	6023	9463	3891	(53)M3(28)
0	18	6	2918	7665	3712	3688	6054	5978	3731	(55)M3(26)
0	19	6	2925	9916	3675	3650	5882	7421	3698	(59)M3(22)
0	20	6	2907	12963	3599	3584	5706	8895	3629	(61)M3(20)
0	21	6	2917	7515	3572	3557	5847	6555	3595	(63)M3(18)
0	22	6	2926	8389	3593	3575	5812	6939	3626	(65)M3(16)
0	23	6	2926	13141	3613	3592	5502	9315	3636	A95xxxxx
0	24	6	2932	7998	3621	3600	5755	6865	3689	A105xxxxx
0	25	6	2921	8985	3617	3599	5936	3595	3640	xxxxxx
0	26	6	2911	5548	3564	3544	5585	7747	3611	'
0	27	6	2907	7259	3558	3543	5456	7642	3604	M1M2xxxx
0	28	6	2899	7372	3559	3545	5355	9572	3603	M1M2M3xxx
0	29	6	2899	6581	3560	3545	5304	10248	3611	M1M2M3M4xx
0	30	6	2906	6223	3560	3545	5236	11215	3607	M1M2M3M4M5x
0	31	6	2902	9317	3568	3547	5041	14704	3612	M1M2M3M4M5M6
0	32	6	2931	9399	3634	3615	5417	7229	3664	A5xxxxx
0	33	6	2906	7180	3553	3536	5523	5846	3584	A6xxxxx
0	34	6	2898	5894	3560	3541	5590	5430	3584	A7xxxxx
0	35	6	2905	7681	3570	3550	5484	6487	3597	A9xxxxx
0	36	6	2919	8847	3580	3561	5401	7242	3625	A11xxxxx
0	37	6	2923	8099	3593	3579	5535	6104	3610	M1xxxxx
100	38	6	2924	10454	3697	3636	5604	6327	3625	M2xxxxx
0	39	6	2916	8464	3573	3555	5492	6378	3599	M3xxxxx
0	40	6	2916	7227	3618	3597	5591	5592	3626	M4xxxxx
0	41	6	3043	11783	3782	3753	5540	7433	3756	M5xxxxx
0	42	6	2924	10020	3599	3582	5805	6084	3686	M6xxxxx
0	43	6	2907	7673	3590	3574	5798	3810	3621	W1xxxxx
0	44	6	2919	10959	3581	3565	5774	4183	3615	W2xxxxx
0	45	6	2920	11866	3585	3566	5806	5015	3593	W3xxxxx
0	46	6	2920	11910	3581	3556	5707	4926	3616	W4xxxxx
0	47	6	2917	10158	3577	3555	5647	7147	3602	W2W3W1W4W3W2
0	48	6	2924	15617	3627	3608	5108	12210	3645	(17)A11(-3)A11(58)
0	1	7	2912	11773	3654	3620	4243	7940	3862	(17)A11(-3)A11(-3)A11(52)
0	2	7	2920	11310	3618	3580	4235	8362	3793	(17)A11(-3)A11(-3)A11(-3)A11(46)
0	3	7	2920	12511	3613	3574	4380	5185	3737	(17)M1(-3)M2(58)
0	4	7	2920	11652	3609	3571	4172	7594	3701	(17)W4(-3)A11(-3)W4(52)
0	5	7	2909	20758	3631	3593	4211	7704	3676	(17)A5(-3)A11(-3)A5(52)
0	6	7	2916	7871	3599	3552	4218	6395	3655	(17)M5(-3)A11(-3)M5(52)
0	7	7	2919	11014	3608	3564	4134	8009	3650	(17)A11(-3)W4(-3)A11(52)
0	8	7	2914	15964	3644	3599	4224	7838	3654	(17)A11(-3)A5(-3)A11(52)
0	9	7	2911	10971	3595	3555	4146	7636	3638	(17)A11(-3)M5(-3)A11(52)
0	10	7	2914	9597	3589	3556	4389	3824	3600	(17)W4(-3)W4(-3)W4(52)
0	11	7	2909	11963	3593	3562	4214	6212	3606	xM3xxxx
0	12	7	2907	8614	3574	3540	4248	5238	3585	xxM3xxx
0	13	7	2917	8416	3627	3594	4281	5589	3620	xxxM3xx
0	14	7	2921	10689	3641	3612	4332	5390	3620	xxxxM3x
0	15	7	2921	9243	3575	3545	4310	4476	3585	xxxxxM3
0	16	7	2919	5865	3568	3544	4273	4620	3595	(17)M5(-3)M5(58)
0	17	7	2909	7803	3593	3574	4142	7892	3631	(17)A11(-3)A11(-3)A11(-3)A11(-3)A11(-3)A11(34)
0	18	7	2915	5285	3556	3540	4052	7443	3614	(17)A11(-3)A11(-3)A11(-3)A11(-3)A11(-3)A11(-3)A11(-3)A11(22)
0	19	7	2916	6326	3596	3571	4113	8177	3635	(17)A11(-3)A11(-3)A11(-3)A11(-3)A11(-3)A11(-3)A11(-3)A11(-3)A11(16)
0	20	7	2907	4717	3574	3550	4249	4571	3622	(17)M5(-3)M5(58)
0	21	7	2919	5642	3586	3561	4244	4952	3594	(17)M5(-3)M5(-3)M5(52)
0	22	7	2918	7578	3578	3562	4159	5811	3583	(17)M5(-3)M5(-3)M5(-3)M5(46)
100	23	7	2963	9976	4291	4248	4904	5258	4207	(17)M1(-1)M2(56)
100	24	7	2937	4311	3885	3844	4630	4943	3964	(17)A11(-1)A11(56)
0	25	7	2913	5151	3560	3542	4097	6297	3598	(17)A11(-1)A11(-1)A11(48)
0	26	7	2914	5886	3589	3563	4031	7187	3605	(17)A11(-1)A11(-1)A11(-1)A11(40)
100	27	7	2902	7072	3568	3546	4201	4474	3586	(17)M5(-1)M5(56)
0	28	7	2902	8012	3549	3530	4170	4676	3573	(17)M5(-1)M5(-1)M5(48)
0	29	7	2910	10882	3555	3535	4140	5172	3565	(17)M5(-1)M5(-1)M5(-1)M5(40)
0	30	7	2915	10607	3553	3534	4036	7093	3591	(17)A95(-1)A11(-1)A95(48)
0	31	7	2901	5928	3537	3518	4111	5034	3577	(17)M5(-1)A11(-1)M5(48)
0	32	7	2906	3692	3560	3544	4174	3967	3599	(17)A5(-1)A11(-1)A5(48)
0	33	7	2915	10875	3585	3562	4060	6282	3615	(17)W4(-1)A11(-1)W4(48)
0	34	7	2920	5457	3571	3544	4183	3991	3573	(17)W4(-3)M5(-3)W4(52)
0	35	7	2913	6706	3555	3533	4128	4285	3582	(17)A5(-3)M5(-3)A5(52)
0	36	7	2911	10313	3564	3544	3995	6515	3588	(17)A7(-3)M5(-3)A9(52)
0	37	7	2916	9791	3577	3559	3977	6459	3597	(17)A7(-3)A11(-3)A9(52)
0	38	7	2896	9705	3572	3549	3971	6887	3587	(17)A95(-3)A11(-3)A95(52)
0	39	7	2915	6175	3573	3547	4107	4365	3573	(17)M5(-3)W4(-3)M5(52)
0	40	7	2919	13148	3622	3593	4102	6137	3611	(17)A11(-3)A95(-3)A11(52)
0	41	7	2917	11280	3610	3585	4098	4984	3602	(17)M5(-3)A5(-3)M5(52)
0	42	7	2908	10491	3589	3563	4037	6024	3602	(17)M5(-3)A95(-3)M5(52)
0	43	7	2919	9521	3660	3632	4193	5360	3621	(49)M3(32)
0	44	7	2899	7934	3578	3554	4134	4716	3581	(51)M3(30)
0	45	7	2902	12830	3583	3563	4047	5821	3567	(53)M3(28)
0	46	7	2895	3935	3558	3539	4191	3796	3587	(55)M3(26)
0	47	7	2905	11669	3561	3539	4050	5453	3576	(59)M3(22)
0	48	7	2895	14154	3559	3550	3973	5456	3580	(61)M3(20)
0	1	8	2917	9303	3637	3614	4404	5870	3813	(63)M3(18)
0	2	8	2924	9888	3630	3595	4412	5873	3770	(65)M3(16)
0	3	8	2917	17054	3625	3591	4275	7434	3724	A95xxxxx
0	4	8	2914	10455	3596	3558	4179	7260	3694	A105xxxxx
0	5	8	2908	17011	3665	3615	4536	3676	3670	xxxxxx
100	6	8	3069	6344	4305	4194	5246	8139	4686	'
0	7	8	2913	10423	3607	3563	4320	6152	3661	M1M2xxxx
0	8	8	2898	10079	3585	3542	4246	7072	3629	M1M2M3xxx
0	9	8	2905	9395	3583	3539	4223	7326	3604	M1M2M3M4xx
0	10	8	2912	8775	3581	3542	4203	7580	3601	M1M2M3M4M5x
0	11	8	2912	12365	3601	3560	4192	8427	3607	M1M2M3M4M5M6
0	12	8	2914	12380	3570	3536	4279	4952	3595	A5xxxxx
0	13	8	2914	7816	3575	3542	4260	5357	3594	A6xxxxx
0	14	8	2913	7585	3577	3551	4209	5873	3604	A7xxxxx
0	15	8	2909	10238	3570	3546	4095	6569	3553	A9xxxxx
0	16	8	2912	10884	3562	3537	4057	7230	3593	A11xxxxx
0	17	8	2920	9014	3567	3545	4245	5082	3580	M1xxxxx
0	18	8	2915	13984	3559	3541	4252	5014	3564	M2xxxxx
0	19	8	2916	9107	3559	3532	4217	5326	3572	M3xxxxx
0	20	8	2908	6479	3546	3525	4275	4500	3565	M4xxxxx
0	21	8	2915	12635	3564	3536	4197	5688	3600	M5xxxxx
0	22	8	2913	9304	3562	3539	4264	4751	3578	M6xxxxx
0	23	8	2918	7230	3593	3569	4374	3625	3602	W1xxxxx
0	24	8	2915	11392	3569	3547	4341	3742	3587	W2xxxxx
0	25	8	2915	9809	3552	3531	4287	3978	3570	W3xxxxx
0	26	8	2914	11175	3561	3537	4270	3984	3586	W4xxxxx
0	27	8	2914	6460	3558	3537	4267	3985	3568	W2W3W1W4W3W2
0	28	8	2922	12371	3583	3557	4061	6987	3591	(17)A11(-3)A11(58)
0	29	8	2904	7361	3554	3536	4021	7118	3588	(17)A11(-3)A11(-3)A11(52)
0	30	8	2909	6352	3554	3530	3995	7318	3601	(17)A11(-3)A11(-3)A11(-3)A11(46)
0	31	8	2914	7165	3542	3523	4140	4499	3573	(17)M1(-3)M2(58)
0	32	8	2914	6494	3535	3518	4069	5823	3584	(17)W4(-3)A11(-3)W4(52)
0	33	8	2896	9091	3554	3531	4041	6329	3588	(17)A5(-3)A11(-3)A5(52)
0	34	8	2914	6288	3562	3542	4102	5616	3581	(17)M5(-3)A11(-3)M5(52)
0	35	8	2911	6824	3553	3537	3998	7144	3585	(17)A11(-3)W4(-3)A11(52)
0	36	8	2909	9933	3583	3555	4036	7187	3622	(17)A11(-3)A5(-3)A11(52)
0	37	8	2909	7681	3570	3546	3995	7229	3611	(17)A11(-3)M5(-3)A11(52)
0	38	8	2909	7050	3562	3538	4215	3721	3561	(17)W4(-3)W4(-3)W4(52)
0	39	8	2915	9963	3595	3568	4095	5757	3596	xM3xxxx
100	40	8	3068	7520	6161	6111	6042	7529	5413	xxM3xxx
100	41	8	3036	7720	6469	6423	7347	8117	6732	xxxM3xx
100	42	8	2925	8182	3698	3669	4663	5031	4021	xxxxM3x
0	43	8	2907	7563	3606	3582	4259	4338	3643	xxxxxM3
0	44	8	2914	6616	3565	3547	4173	5119	3619	(17)M5(-3)M5(-3)M5(52)
0	45	8	2892	6133	3561	3538	3994	7536	3600	(17)A11(-3)A11(-3)A11(-3)A11(-3)A11(-3)A11(34)
0	46	8	2939	5648	3652	3631	4073	7371	3686	(17)A11(-3)A11(-3)A11(-3)A11(-3)A11(-3)A11(-3)A11(-3)A11(22)
0	47	8	2904	6206	3587	3567	4018	7629	3628	(17)A11(-3)A11(-3)A11(-3)A11(-3)A11(-3)A11(-3)A11(-3)A11(-3)A11(16)
0	48	8	2895	5368	3559	3551	4173	4379	3610	(17)M5(-3)M5(58)
0	1	9	2913	7079	3635	3612	4470	6099	3814	(17)M5(-3)M5(-3)M5(52)
0	2	9	2912	12742	3642	3615	4347	7671	3768	(17)M5(-3)M5(-3)M5(-3)M5(46)
0	3	9	2901	12865	3611	3582	4443	5330	3718	(17)M1(-1)M2(56)
0	4	9	2925	8232	3652	3606	4261	7360	3723	(17)A11(-1)A11(56)
0	5	9	2915	6249	3617	3577	4177	7682	3643	(17)A11(-1)A11(-1)A11(48)
100	6	9	3443	6098	7551	7460	8231	11012	7614	(17)A11(-1)A11(-1)A11(-1)A11(40)
100	7	9	2929	13460	3830	3779	4805	6001	4096	(17)M5(-1)M5(56)
0	8	9	2903	11857	3583	3535	4312	5733	3612	(17)M5(-1)M5(-1)M5(48)
0	9	9	2920	17630	3603	3561	4274	6595	3599	(17)M5(-1)M5(-1)M5(-1)M5(40)
0	10	9	2929	15865	3643	3601	4145	8829	3610	(17)A95(-1)A11(-1)A95(48)
0	11	9	2905	8128	3567	3525	4229	6104	3560	(17)M5(-1)A11(-1)M5(48)
0	12	9	2902	9144	3577	3532	4199	6362	3567	(17)A5(-1)A11(-1)A5(48)
0	13	9	2916	13823	3568	3534	4129	7440	3574	(17)W4(-1)A11(-1)W4(48)
0	14	9	2914	6194	3579	3544	4396	4257	3585	(17)W4(-3)M5(-3)W4(52)
0	15	9	2914	8054	3595	3568	4361	4909	3616	(17)A5(-3)M5(-3)A5(52)
0	16	9	2908	12753	3593	3562	4112	8295	3591	(17)A7(-3)M5(-3)A9(52)
100	17	9	2995	11289	5408	5225	6006	9494	5435	(17)A7(-3)A11(-3)A9(52)
0	18	9	2909	10303	3563	3532	4049	8394	3575	(17)A95(-3)A11(-3)A95(52)
0	19	9	2914	10814	3568	3541	4203	6002	3580	(17)M5(-3)W4(-3)M5(52)
0	20	9	2926	12937	3570	3545	4167	8564	3624	(17)A11(-3)A95(-3)A11(52)
0	21	9	2911	11999	3572	3543	4213	5929	3578	(17)M5(-3)A5(-3)M5(52)
0	22	9	2907	11232	3567	3541	4129	7095	3596	(17)M5(-3)A95(-3)M5(52)
0	23	9	2911	8180	3554	3532	4218	5583	3581	(49)M3(32)
0	24	9	2899	7365	3541	3524	4268	5047	3568	(51)M3(30)
0	25	9	2910	11625	3553	3534	4140	6483	3582	(53)M3(28)
0	26	9	2907	5956	3550	3533	4265	4499	3594	(55)M3(26)
0	27	9	2921	8849	3622	3597	4238	5784	3639	(59)M3(22)
0	28	9	2907	11355	3596	3569	4172	6399	3601	(61)M3(20)
0	29	9	2906	6259	3563	3535	4182	5080	3567	(63)M3(18)
0	30	9	2922	7501	3629	3608	4140	5513	3561	(65)M3(16)
0	31	9	2908	11654	3574	3548	3983	7440	3595	A95xxxxx
0	32	9	2919	7162	3595	3570	4098	6222	3626	A105xxxxx
0	33	9	2906	7416	3559	3537	4278	3522	3641	xxxxxx
0	34	9	2909	5281	3553	3528	4032	6664	3586	'
0	35	9	2908	6647	3585	3562	4128	5520	3593	M1M2xxxx
0	36	9	2909	7406	3603	3579	4117	6743	3626	M1M2M3xxx
0	37	9	2902	6544	3566	3538	4067	6795	3590	M1M2M3M4xx
0	38	9	2908	5875	3554	3526	4075	6875	3582	M1M2M3M4M5x
0	39	9	2907	9680	3600	3582	4053	8634	3600	M1M2M3M4M5M6
0	40	9	2919	9891	3574	3551	4183	4923	3615	A5xxxxx
0	41	9	2913	7354	3600	3576	4121	5453	3584	A6xxxxx
0	42	9	2913	6219	3578	3555	4171	5325	3588	A7xxxxx
0	43	9	2913	7743	3573	3548	4158	6000	3644	A9xxxxx
0	44	9	2914	8648	3563	3540	4023	6757	3600	A11xxxxx
0	45	9	2911	8043	3548	3527	4183	5087	3570	M1xxxxx
0	46	9	2914	12378	3568	3546	4164	5232	3576	M2xxxxx
0	47	9	2912	9287	3573	3558	4143	5652	3583	M3xxxxx
100	48	9	2960	9030	3819	3741	4378	5426	3712	M4xxxxx
0	1	10	2911	20125	3657	3645	4316	7188	3802	M5xxxxx
100	2	10	2919	16400	3782	3755	4509	5945	3891	M6xxxxx
0	3	10	2911	14599	3625	3593	4529	3851	3730	W1xxxxx
0	4	10	2924	21917	3649	3616	4475	4057	3701	W2xxxxx
0	5	10	2924	18934	3625	3589	4386	4481	3675	W3xxxxx
0	6	10	2922	23093	3614	3568	4378	4423	3653	W4xxxxx
0	7	10	2919	12702	3615	3566	4337	4762	3630	W2W3W1W4W3W2
0	8	10	2909	21736	3603	3558	4120	7837	3630	(17)A11(-3)A11(58)
0	9	10	2902	12597	3574	3532	4082	8263	3605	(17)A11(-3)A11(-3)A11(52)
0	10	10	2918	10835	3566	3521	4070	8535	3616	(17)A11(-3)A11(-3)A11(-3)A11(46)
0	11	10	2920	11038	3562	3525	4262	5219	3601	(17)M1(-3)M2(58)
0	12	10	2914	10123	3554	3514	4085	7274	3596	(17)W4(-3)A11(-3)W4(52)
0	13	10	2909	12638	3586	3548	4126	7333	3618	(17)A5(-3)A11(-3)A5(52)
0	14	10	2917	6017	3560	3525	4188	5661	3581	(17)M5(-3)A11(-3)M5(52)
0	15	10	2913	8672	3560	3532	4027	7945	3600	(17)A11(-3)W4(-3)A11(52)
0	16	10	2905	12209	3548	3522	4078	8324	3597	(17)A11(-3)A5(-3)A11(52)
0	17	10	2910	9748	3538	3508	4012	8206	3564	(17)A11(-3)M5(-3)A11(52)
0	18	10	2914	7932	3554	3529	4299	3795	3571	(17)W4(-3)W4(-3)W4(52)
0	19	10	2907	11066	3559	3536	4119	6250	3567	xM3xxxx
0	20	10	2906	6926	3556	3534	4204	5055	3574	xxM3xxx
0	21	10	2912	6848	3553	3530	4192	5269	3566	xxxM3xx
0	22	10	2899	9162	3554	3531	4178	5242	3567	xxxxM3x
0	23	10	2911	7890	3541	3522	4190	4446	3571	xxxxxM3
0	24	10	2912	6512	3542	3521	4110	5616	3569	(17)M5(-3)M5(-3)M5(-3)M5(46)
0	25	10	2901	6524	3556	3532	4002	8650	3608	(17)A11(-3)A11(-3)A11(-3)A11(-3)A11(-3)A11(34)
0	26	10	2912	4338	3539	3517	4015	6803	3568	(17)A11(-3)A11(-3)A11(-3)A11(-3)A11(-3)A11(-3)A11(-3)A11(22)
0	27	10	2912	4260	3545	3522	3993	7093	3572	(17)A11(-3)A11(-3)A11(-3)A11(-3)A11(-3)A11(-3)A11(-3)A11(-3)A11(16)
0	28	10	2896	3790	3543	3520	4168	4192	3567	(17)M5(-3)M5(58)
0	29	10	2908	4610	3533	3512	4155	4538	3565	(17)M5(-3)M5(-3)M5(52)
0	30	10	2908	5778	3537	3516	4080	5389	3558	(17)M5(-3)M5(-3)M5(-3)M5(46)
0	31	10	2900	10441	3561	3536	4137	4793	3569	(17)M1(-1)M2(56)
0	32	10	2915	3933	3589	3563	4186	4430	3622	(17)A11(-1)A11(56)
0	33	10	2906	4563	3557	3535	4074	5657	3603	(17)A11(-1)A11(-1)A11(48)
0	34	10	2905	5577	3541	3519	3971	7119	3589	(17)A11(-1)A11(-1)A11(-1)A11(40)
0	35	10	2900	9676	3559	3534	4076	5077	3577	(17)M5(-1)M5(56)
0	36	10	2912	8881	3555	3534	4092	5080	3575	(17)M5(-1)M5(-1)M5(48)
0	37	10	2916	12358	3631	3599	4125	5812	3640	(17)M5(-1)M5(-1)M5(-1)M5(40)
0	38	10	2925	12787	3742	3714	4105	8141	3734	(17)A95(-1)A11(-1)A95(48)
100	39	10	2896	6402	3710	3678	4250	5548	3732	(17)M5(-1)A11(-1)M5(48)
0	40	10	2919	3966	3676	3651	4296	4255	3693	(17)A5(-1)A11(-1)A5(48)
0	41	10	2917	11985	3575	3548	4008	7003	3589	(17)W4(-1)A11(-1)W4(48)
0	42	10	2912	5772	3545	3524	4180	4120	3557	(17)W4(-3)M5(-3)W4(52)
0	43	10	2907	7129	3543	3521	4165	4602	3580	(17)A5(-3)M5(-3)A5(52)
0	44	10	2914	11419	3564	3545	3976	7686	3586	(17)A7(-3)M5(-3)A9(52)
0	45	10	2919	10553	3571	3552	3963	7467	3589	(17)A7(-3)A11(-3)A9(52)
0	46	10	2898	10979	3550	3533	3944	7969	3584	(17)A95(-3)A11(-3)A95(52)
0	47	10	2912	6556	3550	3529	4175	5195	3579	(17)M5(-3)W4(-3)M5(52)
100	48	10	2949	16946	3773	3783	4100	6940	3715	(17)A11(-3)A95(-3)A11(52)
0	1	11	2900	19845	3657	3642	4263	6980	3784	(17)M5(-3)A5(-3)M5(52)
100	2	11	2917	19893	3700	3678	4130	7974	3737	(17)M5(-3)A95(-3)M5(52)
0	3	11	2909	15255	3616	3592	4136	6400	3694	(49)M3(32)
100	4	11	2921	13905	3680	3651	4097	5862	3660	(51)M3(30)
0	5	11	2911	22674	3635	3596	4035	6891	3665	(53)M3(28)
0	6	11	2901	8106	3607	3562	4138	4735	3642	(55)M3(26)
0	7	11	2914	15582	3608	3561	4026	6202	3618	(59)M3(22)
0	8	11	2900	18868	3598	3552	4032	6577	3620	(61)M3(20)
0	9	11	2913	10873	3609	3556	4083	5846	3643	(63)M3(18)
0	10	11	2912	11554	3580	3531	4071	5895	3633	(65)M3(16)
0	11	11	2911	18171	3577	3531	3931	7168	3596	A95xxxxx
0	12	11	2914	10173	3572	3529	3895	6714	3588	A105xxxxx
0	13	11	2897	11812	3568	3529	4135	3506	3554	xxxxxx
0	14	11	2911	6158	3559	3518	3884	6857	3557	'
0	15	11	2914	9265	3562	3526	3995	5478	3562	M1M2xxxx
0	16	11	2903	8951	3563	3531	3950	6364	3545	M1M2M3xxx
0	17	11	2934	7361	3623	3592	4017	6423	3616	M1M2M3M4xx
0	18	11	2911	6864	3538	3511	3973	6767	3589	M1M2M3M4M5x
0	19	11	2902	10377	3552	3526	3948	8265	3565	M1M2M3M4M5M6
0	20	11	2916	11217	3550	3524	3967	4662	3541	A5xxxxx
0	21	11	2910	6391	3549	3522	3945	4749	3545	A6xxxxx
0	22	11	2910	6398	3553	3531	3914	5213	3553	A7xxxxx
0	23	11	2902	8080	3542	3519	3852	5775	3541	A9xxxxx
0	24	11	2910	9349	3553	3528	3815	6552	3588	A11xxxxx
0	25	11	2934	7838	3601	3579	3987	4756	3599	M1xxxxx
0	26	11	2920	12639	3562	3541	3977	4774	3575	M2xxxxx
0	27	11	2910	8044	3549	3530	3929	5015	3555	M3xxxxx
0	28	11	2912	4933	3542	3523	3997	4076	3565	M4xxxxx
0	29	11	2919	12134	3585	3567	3901	5477	3570	M5xxxxx
100	30	11	2934	10156	3943	3910	4748	4919	4313	M6xxxxx
0	31	11	2904	8185	3561	3541	4042	3586	3569	W1xxxxx
0	32	11	2923	10790	3616	3592	4030	3734	3575	W2xxxxx
0	33	11	2921	9864	3689	3661	4103	4032	3707	W3xxxxx
0	34	11	2918	11440	3565	3542	4008	3907	3592	W4xxxxx
0	35	11	2929	8990	3626	3603	4007	4194	3606	W2W3W1W4W3W2
100	36	11	2929	12380	3736	3704	4019	6952	3772	(17)A11(-3)A11(58)
100	37	11	2914	7670	3779	3748	4023	7173	3795	(17)A11(-3)A11(-3)A11(52)
100	38	11	2912	6882	3775	3744	4009	7284	3798	(17)A11(-3)A11(-3)A11(-3)A11(46)
100	39	11	2916	7743	3777	3742	4167	4697	3780	(17)M1(-3)M2(58)
100	40	11	2916	7529	3706	3679	4011	6158	3721	(17)W4(-3)A11(-3)W4(52)
0	41	11	2895	9270	3588	3567	3888	6101	3589	(17)A5(-3)A11(-3)A5(52)
0	42	11	2912	6495	3543	3521	3833	5490	3541	(17)M5(-3)A11(-3)M5(52)
0	43	11	2909	7183	3549	3526	3774	6766	3565	(17)A11(-3)W4(-3)A11(52)
0	44	11	2905	10569	3559	3536	3829	7221	3583	(17)A11(-3)A5(-3)A11(52)
0	45	11	2911	8303	3545	3519	3820	6984	3589	(17)A11(-3)M5(-3)A11(52)
0	46	11	2918	7740	3564	3542	4095	3781	3585	(17)W4(-3)W4(-3)W4(52)
0	47	11	2913	11787	3554	3537	3930	5900	3590	xM3xxxx
0	48	11	2903	9148	3558	3544	4015	5445	3588	xxM3xxx
0	1	12	2903	9502	3611	3600	4234	6192	3743	xxxM3xx
0	2	12	2903	13601	3623	3604	4172	5873	3717	xxxxM3x
0	3	12	2911	13555	3641	3619	4179	5000	3686	xxxxxM3
100	4	12	3170	14666	4358	4349	4173	5713	3738	(17)M1(-1)M2(56)
100	5	12	4341	10212	6139	6066	6339	9927	5992	(17)A11(-3)A11(-3)A11(-3)A11(-3)A11(-3)A11(34)
100	6	12	3213	8532	4453	4377	4914	8532	4527	(17)A11(-3)A11(-3)A11(-3)A11(-3)A11(-3)A11(-3)A11(-3)A11(22)
100	7	12	2909	7634	3695	3647	4037	7903	3701	(17)A11(-3)A11(-3)A11(-3)A11(-3)A11(-3)A11(-3)A11(-3)A11(-3)A11(16)
0	8	12	2910	7442	3618	3571	4090	5095	3667	(17)M5(-3)M5(58)
0	9	12	2917	10348	3604	3563	4054	5621	3652	(17)M5(-3)M5(-3)M5(52)
0	10	12	2914	14764	3622	3579	4013	6334	3639	(17)M5(-3)M5(-3)M5(-3)M5(46)
0	11	12	2907	14920	3607	3568	4058	4678	3606	(17)M1(-1)M2(56)
0	12	12	2910	8415	3571	3534	3895	6635	3593	(17)A11(-1)A11(56)
0	13	12	2912	6318	3566	3525	3882	6756	3579	(17)A11(-1)A11(-1)A11(48)
0	14	12	2904	6160	3553	3514	3865	6945	3581	(17)A11(-1)A11(-1)A11(-1)A11(40)
0	15	12	2901	10673	3556	3522	3983	4797	3543	(17)M5(-1)M5(56)
0	16	12	2916	9303	3662	3618	4048	4755	3588	(17)M5(-1)M5(-1)M5(48)
0	17	12	2934	14226	3648	3615	3995	5470	3587	(17)M5(-1)M5(-1)M5(-1)M5(40)
0	18	12	2922	13102	3547	3524	3865	7514	3551	(17)A95(-1)A11(-1)A95(48)
0	19	12	2913	6478	3548	3522	3952	5091	3560	(17)M5(-1)A11(-1)M5(48)
0	20	12	2896	7283	3538	3512	3894	5285	3541	(17)A5(-1)A11(-1)A5(48)
0	21	12	2918	12691	3574	3550	3864	6393	3558	(17)W4(-1)A11(-1)W4(48)
100	22	12	2942	5516	4487	4435	4678	4744	4191	(17)W4(-3)M5(-3)W4(52)
100	23	12	2936	6974	4355	4295	4734	4985	4266	(17)A5(-3)M5(-3)A5(52)
0	24	12	2909	11765	3561	3537	3863	7262	3561	(17)A7(-3)M5(-3)A9(52)
0	25	12	2917	10019	3542	3522	3855	6848	3577	(17)A7(-3)A11(-3)A9(52)
0	26	12	2913	9809	3557	3534	3842	7282	3572	(17)A95(-3)A11(-3)A95(52)
0	27	12	2918	10271	3578	3555	3891	5442	3553	(17)M5(-3)W4(-3)M5(52)
0	28	12	2931	12337	3590	3569	3893	7492	3607	(17)A11(-3)A95(-3)A11(52)
0	29	12	2923	12261	3640	3612	3949	5458	3607	(17)M5(-3)A5(-3)M5(52)
0	30	12	2910	12435	3552	3532	3857	6404	3564	(17)M5(-3)A95(-3)M5(52)
0	31	12	2915	10025	3596	3573	3927	5492	3579	(49)M3(32)
0	32	12	2903	8163	3550	3528	3955	4843	3567	(51)M3(30)
0	33	12	2912	11784	3590	3565	3898	5910	3578	(53)M3(28)
0	34	12	2901	4669	3558	3535	4017	4014	3582	(55)M3(26)
0	35	12	2909	9302	3569	3552	3930	5412	3585	(59)M3(22)
100	36	12	2912	10664	3739	3710	4093	5880	3739	(61)M3(20)
100	37	12	2921	6794	3820	3794	4187	5296	3805	(63)M3(18)
100	38	12	2907	8058	3781	3750	4145	5484	3781	(65)M3(16)
100	39	12	2920	11528	3783	3751	4022	6722	3779	A95xxxxx
100	40	12	2910	8275	3696	3668	3928	6375	3692	A105xxxxx
0	41	12	2911	8447	3596	3571	4032	3532	3571	xxxxxx
0	42	12	2922	6178	3571	3551	3822	6605	3598	'
0	43	12	2903	8179	3544	3522	3883	5171	3559	M1M2xxxx
0	44	12	2905	8435	3580	3558	3894	5968	3588	M1M2M3xxx
0	45	12	2907	7504	3573	3554	3912	6079	3597	M1M2M3M4xx
0	46	12	2907	6757	3529	3512	3881	6225	3568	M1M2M3M4M5x
0	47	12	2908	12375	3543	3526	3865	7457	3566	M1M2M3M4M5M6
0	48	12	2908	13019	3556	3543	3991	4888	3571	A5xxxxx
0	1	13	2916	10838	3655	3646	3901	4238	3733	A6xxxxx
0	2	13	2916	9630	3609	3596	3848	4626	3684	A7xxxxx
0	3	13	2938	12621	3630	3610	3843	5033	3671	A9xxxxx
100	4	13	6387	14858	10160	10077	9271	11145	9054	A11xxxxx
100	5	13	5923	14968	9148	9067	9601	9553	9262	M1xxxxx
0	6	13	2952	21290	3677	3638	4509	4553	4185	M2xxxxx
100	7	13	2914	13727	3627	3582	3908	5034	3583	M3xxxxx
100	8	13	2932	7759	3805	3759	4177	4509	3740	M4xxxxx
0	9	13	2934	18225	3704	3672	4046	5667	3665	M5xxxxx
100	10	13	2948	14043	4321	4271	4698	5446	4214	M6xxxxx
100	11	13	2938	10839	4094	4047	4637	4067	4041	W1xxxxx
0	12	13	2922	15723	3584	3543	4141	3729	3560	W2xxxxx
0	13	13	2922	12934	3578	3538	4082	3995	3525	W3xxxxx
0	14	13	2915	13200	3570	3526	4085	3931	3518	W4xxxxx
0	15	13	2918	8831	3567	3527	4069	4165	3530	W2W3W1W4W3W2
0	16	13	2923	14612	3585	3543	3871	7387	3573	(17)A11(-3)A11(58)
0	17	13	2907	8606	3549	3508	3841	7382	3571	(17)A11(-3)A11(-3)A11(52)
0	18	13	2919	7323	3592	3557	3830	7346	3593	(17)A11(-3)A11(-3)A11(-3)A11(46)
0	19	13	2921	8266	3562	3531	3987	4615	3564	(17)M1(-3)M2(58)
0	20	13	2926	7857	3565	3534	3873	6295	3577	(17)W4(-3)A11(-3)W4(52)
0	21	13	2910	9978	3556	3527	3865	6492	3554	(17)A5(-3)A11(-3)A5(52)
0	22	13	2916	5033	3555	3526	3981	4918	3564	(17)M5(-3)A11(-3)M5(52)
0	23	13	2917	7054	3545	3519	3819	7226	3583	(17)A11(-3)W4(-3)A11(52)
0	24	13	2913	10344	3562	3538	3861	7637	3585	(17)A11(-3)A5(-3)A11(52)
0	25	13	2915	7679	3551	3524	3835	7303	3595	(17)A11(-3)M5(-3)A11(52)
0	26	13	2914	6515	3548	3521	4037	3673	3564	(17)W4(-3)W4(-3)W4(52)
0	27	13	2906	9461	3551	3524	3901	5633	3555	xM3xxxx
0	28	13	2911	6326	3546	3524	3964	4677	3564	xxM3xxx
0	29	13	2911	7506	3569	3542	3934	5325	3574	xxxM3xx
0	30	13	2906	9598	3552	3528	3947	5064	3572	xxxxM3x
0	31	13	2901	9326	3547	3524	3985	4494	3563	xxxxxM3
0	32	13	2901	4347	3537	3506	3967	4686	3561	(17)A11(-1)A11(56)
0	33	13	2899	5496	3542	3522	3795	7247	3577	(17)A11(-3)A11(-3)A11(-3)A11(-3)A11(-3)A11(34)
0	34	13	2919	4325	3573	3550	3837	6467	3591	(17)A11(-3)A11(-3)A11(-3)A11(-3)A11(-3)A11(-3)A11(-3)A11(22)
0	35	13	2900	4706	3541	3516	3796	7094	3573	(17)A11(-3)A11(-3)A11(-3)A11(-3)A11(-3)A11(-3)A11(-3)A11(-3)A11(16)
0	36	13	2901	4071	3671	3645	4030	4201	3623	(17)M5(-3)M5(58)
100	37	13	2919	5286	3726	3705	4156	4820	3740	(17)M5(-3)M5(-3)M5(52)
0	38	13	2910	8634	3701	3674	4021	5842	3692	(17)M5(-3)M5(-3)M5(-3)M5(46)
0	39	13	2903	11145	3655	3635	4062	4661	3651	(17)M1(-1)M2(56)
0	40	13	2907	5509	3539	3522	3905	5448	3582	(17)A11(-1)A11(56)
0	41	13	2908	4442	3537	3513	3907	5463	3567	(17)A11(-1)A11(-1)A11(48)
0	42	13	2909	7380	3554	3524	3793	7181	3559	(17)A11(-1)A11(-1)A11(-1)A11(40)
0	43	13	2913	10954	3597	3576	3973	4941	3585	(17)M5(-1)M5(56)
0	44	13	2924	9901	3604	3579	4007	4969	3619	(17)M5(-1)M5(-1)M5(48)
0	45	13	2926	13798	3578	3556	3940	5471	3586	(17)M5(-1)M5(-1)M5(-1)M5(40)
0	46	13	2911	14090	3548	3523	3819	7084	3569	(17)A95(-1)A11(-1)A95(48)
0	47	13	2901	8164	3570	3550	3855	5318	3572	(17)M5(-1)A11(-1)M5(48)
0	48	13	2900	4476	3531	3517	3861	4166	3552	(17)A5(-1)A11(-1)A5(48)
100	1	14	2940	19398	3718	3702	3890	4754	3737	(17)W4(-1)A11(-1)W4(48)
100	2	14	5168	10714	8152	8086	7586	8170	7341	(17)W4(-3)M5(-3)W4(52)
100	3	14	5853	14054	9498	9414	9072	9530	8798	(17)A5(-3)M5(-3)A5(52)
100	4	14	4695	22440	7370	7305	7781	9467	7496	(17)A7(-3)M5(-3)A9(52)
0	5	14	2918	19183	3677	3642	3837	6518	3626	(17)A7(-3)A11(-3)A9(52)
0	6	14	2904	19797	3662	3627	3870	7036	3624	(17)A95(-3)A11(-3)A95(52)
0	7	14	2910	16435	3609	3570	3892	5130	3592	(17)M5(-3)W4(-3)M5(52)
100	8	14	2949	22624	3750	3717	4023	7146	3666	(17)A11(-3)A95(-3)A11(52)
0	9	14	2918	20604	3622	3602	3972	5243	3608	(17)M5(-3)A5(-3)M5(52)
0	10	14	2914	19588	3658	3632	3943	6747	3644	(17)M5(-3)A95(-3)M5(52)
0	11	14	2915	13479	3620	3590	3981	5677	3627	(49)M3(32)
0	12	14	2903	11632	3598	3561	3975	5176	3584	(51)M3(30)
0	13	14	2907	17576	3599	3556	3903	6123	3548	(53)M3(28)
0	14	14	2908	8867	3581	3544	3974	4662	3541	(55)M3(26)
0	15	14	2913	11995	3586	3542	3911	5540	3546	(59)M3(22)
0	16	14	2901	14456	3573	3535	3875	5846	3529	(61)M3(20)
0	17	14	2915	8961	3639	3604	3935	5336	3574	(63)M3(18)
100	18	14	2922	10193	3650	3620	3976	5550	3642	(65)M3(16)
0	19	14	2916	15900	3573	3540	3809	6485	3566	A95xxxxx
0	20	14	2922	9677	3562	3533	3773	6371	3559	A105xxxxx
0	21	14	2902	10948	3563	3536	4009	3497	3543	xxxxxx
0	22	14	2909	6275	3530	3507	3787	6610	3551	'
0	23	14	2912	9074	3535	3513	3860	5218	3542	M1M2xxxx
0	24	14	2895	8790	3551	3524	3854	5838	3546	M1M2M3xxx
0	25	14	2909	7215	3548	3523	3852	5827	3545	M1M2M3M4xx
0	26	14	2916	6628	3560	3544	3870	5949	3568	M1M2M3M4M5x
0	27	14	2906	11488	3550	3535	3839	7250	3567	M1M2M3M4M5M6
100	28	14	2975	11349	3939	3916	4282	4919	3927	A5xxxxx
0	29	14	2909	8542	3551	3529	3854	5153	3557	A6xxxxx
0	30	14	2900	7323	3552	3529	3833	5446	3562	A7xxxxx
0	31	14	2905	9462	3551	3529	3798	5816	3565	A9xxxxx
0	32	14	2915	10684	3573	3551	3750	6296	3562	A11xxxxx
0	33	14	2915	9806	3574	3553	3896	4905	3597	M1xxxxx
0	34	14	2915	14331	3558	3536	3896	4697	3573	M2xxxxx
0	35	14	2911	10067	3558	3535	3866	5168	3569	M3xxxxx
0	36	14	2921	8770	3665	3634	3982	4732	3639	M4xxxxx
100	37	14	2923	14738	3675	3655	4014	5502	3715	M5xxxxx
0	38	14	2930	12221	3630	3602	3959	4760	3634	M6xxxxx
0	39	14	2921	10008	3589	3566	4044	3614	3606	W1xxxxx
0	40	14	2938	14963	3636	3611	4059	3767	3634	W2xxxxx
0	41	14	2917	14276	3555	3532	4018	3980	3605	W3xxxxx
0	42	14	2925	15872	3588	3561	4015	3975	3595	W4xxxxx
0	43	14	2919	11535	3551	3525	3974	4218	3578	W2W3W1W4W3W2
0	44	14	2922	16614	3572	3552	3820	6171	3597	(17)A11(-3)A11(58)
0	45	14	2904	9956	3538	3525	3792	6430	3579	(17)A11(-3)A11(-3)A11(52)
0	46	14	2902	8991	3542	3520	3767	6320	3567	(17)A11(-3)A11(-3)A11(-3)A11(46)
0	47	14	2916	10512	3599	3581	3896	4448	3596	(17)M1(-3)M2(58)
100	48	14	2946	10635	3731	3698	3764	5515	3605	(17)W4(-3)A11(-3)W4(52)
100	1	15	5980	21497	10254	10183	8732	11578	8324	(17)A5(-3)A11(-3)A5(52)
100	2	15	5184	10206	8760	8676	9684	9505	9282	(17)M5(-3)A11(-3)M5(52)
0	3	15	3067	13106	3772	3754	3961	5610	3758	(17)A11(-3)W4(-3)A11(52)
100	4	15	3648	10143	5221	5169	5669	6163	5377	(17)A11(-3)A5(-3)A11(52)
100	5	15	2919	15605	3644	3622	3875	5579	3648	(17)A11(-3)M5(-3)A11(52)
0	6	15	2909	13790	3610	3582	3793	3740	3583	(17)W4(-3)W4(-3)W4(52)
0	7	15	2920	20507	3612	3582	3738	4974	3579	xM3xxxx
0	8	15	2912	16709	3613	3584	3766	4623	3597	xxM3xxx
0	9	15	2912	11401	3584	3569	3777	4537	3603	xxxM3xx
0	10	15	2924	15500	3652	3634	3794	4385	3613	xxxxM3x
0	11	15	2911	14088	3612	3588	3779	4037	3594	xxxxxM3
0	12	15	2917	7059	3604	3562	3763	5025	3614	(17)A11(-1)A11(-1)A11(48)
100	13	15	2911	10722	3619	3576	3792	5543	3577	(17)A11(-3)A11(-3)A11(-3)A11(-3)A11(-3)A11(34)
100	14	15	2976	8719	3793	3733	4000	5622	3788	(17)A11(-3)A11(-3)A11(-3)A11(-3)A11(-3)A11(-3)A11(-3)A11(22)
0	15	15	2901	7728	3543	3508	3718	5394	3531	(17)A11(-3)A11(-3)A11(-3)A11(-3)A11(-3)A11(-3)A11(-3)A11(-3)A11(16)
0	16	15	2901	7163	3551	3517	3704	4111	3525	(17)M5(-3)M5(58)
0	17	15	2916	10032	3542	3517	3691	4296	3511	(17)M5(-3)M5(-3)M5(52)
0	18	15	2915	12842	3565	3544	3711	4556	3558	(17)M5(-3)M5(-3)M5(-3)M5(46)
0	19	15	2906	14605	3562	3535	3682	4086	3526	(17)M1(-1)M2(56)
0	20	15	2904	8374	3539	3515	3653	4846	3537	(17)A11(-1)A11(56)
0	21	15	2911	7211	3545	3525	3656	4965	3530	(17)A11(-1)A11(-1)A11(48)
0	22	15	2914	7221	3559	3539	3668	5055	3544	(17)A11(-1)A11(-1)A11(-1)A11(40)
0	23	15	2909	12442	3580	3558	3701	4145	3544	(17)M5(-1)M5(56)
0	24	15	2907	10611	3551	3542	3694	4078	3538	(17)M5(-1)M5(-1)M5(48)
0	25	15	2916	15644	3567	3570	3705	4342	3567	(17)M5(-1)M5(-1)M5(-1)M5(40)
0	26	15	2913	16153	3557	3560	3685	5418	3566	(17)A95(-1)A11(-1)A95(48)
0	27	15	2903	8130	3583	3580	3719	4549	3603	(17)M5(-1)A11(-1)M5(48)
0	28	15	2904	4802	3565	3556	3728	4089	3585	(17)A5(-1)A11(-1)A5(48)
100	29	15	2952	17069	3705	3696	3783	5087	3686	(17)W4(-1)A11(-1)W4(48)
100	30	15	2953	6839	3674	3653	3819	3905	3677	(17)W4(-3)M5(-3)W4(52)
0	31	15	2907	9150	3578	3560	3708	3993	3577	(17)A5(-3)M5(-3)A5(52)
0	32	15	2920	14365	3599	3577	3732	5227	3631	(17)A7(-3)M5(-3)A9(52)
0	33	15	2919	13682	3573	3554	3655	5074	3567	(17)A7(-3)A11(-3)A9(52)
0	34	15	2896	13423	3540	3522	3652	5163	3558	(17)A95(-3)A11(-3)A95(52)
0	35	15	2909	7284	3535	3521	3675	4045	3560	(17)M5(-3)W4(-3)M5(52)
100	36	15	2916	15876	3585	3565	3744	5037	3606	(17)A11(-3)A95(-3)A11(52)
100	37	15	2934	15989	3737	3714	3842	4410	3722	(17)M5(-3)A5(-3)M5(52)
100	38	15	2931	15254	3689	3675	3798	4889	3697	(17)M5(-3)A95(-3)M5(52)
0	39	15	2903	12932	3544	3529	3659	4375	3556	(49)M3(32)
0	40	15	2904	10758	3543	3524	3666	4138	3556	(51)M3(30)
0	41	15	2906	16123	3554	3535	3663	4591	3572	(53)M3(28)
0	42	15	2903	4186	3529	3509	3714	3644	3553	(55)M3(26)
0	43	15	2915	13735	3568	3549	3676	4496	3576	(59)M3(22)
0	44	15	2905	15029	3547	3532	3666	4497	3562	(61)M3(20)
0	45	15	2913	9062	3555	3537	3682	4300	3558	(63)M3(18)
0	46	15	2927	10724	3624	3608	3757	4447	3645	(65)M3(16)
0	47	15	2955	17956	3749	3724	3770	5072	3668	A95xxxxx
100	48	15	2909	12066	3588	3576	3689	4580	3598	A105xxxxx
0	1	16	2912	22363	3710	3721	3894	3595	3551	xxxxxx
100	2	16	3170	8357	4341	4333	4109	5297	3867	'
100	3	16	3548	14273	5222	5206	5074	5962	4841	M1M2xxxx
100	4	16	2920	13696	3655	3634	4060	4882	3894	M1M2M3xxx
100	5	16	2908	12101	3628	3617	3824	4927	3672	M1M2M3M4xx
0	6	16	2919	11853	3631	3606	3782	5042	3624	M1M2M3M4M5x
0	7	16	2904	19931	3624	3599	3774	5832	3611	M1M2M3M4M5M6
0	8	16	2907	21153	3612	3579	3771	4190	3599	A5xxxxx
0	9	16	2910	10454	3588	3554	3769	4364	3597	A6xxxxx
0	10	16	2909	12338	3594	3564	3733	4676	3569	A7xxxxx
100	11	16	2905	13820	3676	3635	3794	4832	3632	A9xxxxx
100	12	16	2918	15992	3718	3672	3844	4587	3680	A11xxxxx
100	13	16	2918	15119	3634	3587	3727	4305	3568	M1xxxxx
100	14	16	2951	22428	3786	3744	3816	4334	3655	M2xxxxx
100	15	16	2923	14358	3675	3636	3779	4469	3639	M3xxxxx
0	16	16	2924	8538	3600	3567	3746	4023	3589	M4xxxxx
0	17	16	2921	21621	3592	3564	3696	4483	3549	M5xxxxx
0	18	16	2917	17681	3585	3567	3713	4129	3551	M6xxxxx
0	19	16	2906	13133	3584	3567	3785	3574	3582	W1xxxxx
0	20	16	2919	20292	3592	3575	3769	3628	3574	W2xxxxx
0	21	16	2915	16743	3577	3562	3750	3740	3573	W3xxxxx
0	22	16	2913	18712	3588	3568	3723	3721	3556	W4xxxxx
0	23	16	2909	9239	3580	3562	3738	3721	3576	W2W3W1W4W3W2
100	24	16	2910	20635	3578	3575	3716	4547	3580	(17)A11(-3)A11(58)
0	25	16	2897	11681	3556	3563	3708	4678	3595	(17)A11(-3)A11(-3)A11(52)
0	26	16	2905	9839	3585	3585	3719	4743	3605	(17)A11(-3)A11(-3)A11(-3)A11(46)
0	27	16	2910	11276	3569	3577	3735	4019	3608	(17)M1(-3)M2(58)
100	28	16	2935	11110	3716	3704	3695	4842	3598	(17)W4(-3)A11(-3)W4(52)
100	29	16	2918	14779	3788	3772	3883	4957	3782	(17)A5(-3)A11(-3)A5(52)
100	30	16	2908	10539	3663	3648	3765	4743	3679	(17)M5(-3)A11(-3)M5(52)
100	31	16	2904	11282	3669	3653	3793	4713	3685	(17)A11(-3)W4(-3)A11(52)
100	32	16	2909	16539	3675	3656	3793	4915	3660	(17)A11(-3)A5(-3)A11(52)
0	33	16	2908	11618	3640	3620	3804	4621	3689	(17)A11(-3)M5(-3)A11(52)
0	34	16	2919	11041	3614	3594	3782	3704	3635	(17)W4(-3)W4(-3)W4(52)
0	35	16	2911	16220	3576	3563	3684	4487	3595	xM3xxxx
0	36	16	2897	11083	3589	3574	3708	4248	3604	xxM3xxx
100	37	16	3033	12082	14968	15355	3973	16641	3864	xxxM3xx
100	38	16	3019	13937	13032	13275	17056	13417	16861	xxxxM3x
0	39	16	2895	13030	3552	3541	3695	3921	3574	xxxxxM3
0	40	16	2905	8903	3548	3538	3652	4844	3573	(17)A11(-1)A11(-1)A11(-1)A11(40)
0	41	16	2903	14807	3579	3566	3702	4104	3595	(17)M5(-1)M5(56)
0	42	16	2925	12657	3597	3583	3727	4078	3610	(17)M5(-1)M5(-1)M5(48)
0	43	16	2903	18198	3571	3561	3714	4255	3626	(17)M5(-1)M5(-1)M5(-1)M5(40)
0	44	16	2899	20149	3580	3562	3698	5142	3593	(17)A95(-1)A11(-1)A95(48)
100	45	16	2976	9755	3869	3807	3696	4625	3601	(17)M5(-1)A11(-1)M5(48)
0	46	16	2901	5657	3549	3538	3701	4140	3583	(17)A5(-1)A11(-1)A5(48)
0	47	16	2903	19195	3602	3592	3698	4679	3602	(17)W4(-1)A11(-1)W4(48)
0	48	16	2902	9426	3591	3582	3751	3848	3601	(17)W4(-3)M5(-3)W4(52)

## Sheet: 20200208
Flags	Column	Row	15a	25a	35a	55b	65a	65b	TgtName
0	1	1	2829	12258	3585	15796	3610	3562	'xxxxxx'
0	2	1	2828	8921	3572	15152	10686	3563	'M1M2xxxx'
0	3	1	2829	9734	3596	14724	14763	3613	'M1M2M3xxx'
0	4	1	2830	9731	3561	13197	19087	3626	'M1M2M3M4xx'
0	5	1	2827	5915	3546	14700	13416	3593	'M1M2M3M4M5x'
0	6	1	2825	5251	3549	14982	13280	3613	'M1M2M3M4M5M6'
0	7	1	2825	6098	3539	15441	5995	3616	'M3xxxxx'
0	8	1	2825	6419	3539	15622	5881	3605	'A8xxxxx'
0	9	1	2824	8070	3540	15184	9676	3617	'M1(0)M2xxxx'
0	10	1	2824	6689	3558	16082	8434	3622	'M1(2)M2xxx'
0	11	1	2822	8836	3536	16122	10474	3610	'M1(3)M2xxx'
0	12	1	2832	9324	3604	16060	10967	3663	'M1(4)M2xxx'
0	13	1	2825	9237	3540	16392	7341	3594	'M1(5)M2xxx'
0	14	1	2823	10497	3540	16132	11413	3602	'M1(6)M2xxx'
0	15	1	2826	9479	3537	15843	10598	3609	'M1(7)M2xxx'
0	16	1	2823	11310	3538	15779	11636	3596	'M1(8)M2xxx'
0	17	1	2825	13339	3538	15612	13264	3595	'M1(9)M2xxx'
0	18	1	2822	10413	3534	15800	11253	3592	'M1(10)M2xxx'
0	19	1	2823	11315	3536	15651	12096	3597	M1xM2xxx'
0	20	1	2821	14098	3539	15353	13464	3604	'M1(12)M2xxx'
0	21	1	2820	11586	3544	15684	12606	3604	'M1(13)M2xxx'
0	22	1	2823	10820	3536	15796	11704	3604	'M1(14)M2xxx'
0	23	1	2822	9900	3531	15810	10944	3599	'M1xxM2xx'
0	24	1	2820	7962	3530	16054	9398	3587	'M1xxxM2x'
0	25	1	2824	10112	3528	15926	10489	3590	'M1xxxxM2'
0	26	1	2824	14387	3534	16035	9252	3598	'xM3xxxx'
0	27	1	2822	9986	3532	16338	7899	3591	'xxM3xxx'
0	28	1	2822	11188	3537	15913	8916	3596	'xxxM3xx'
0	29	1	2837	8275	3578	16042	7193	3642	'xxxxM3x'
0	30	1	2822	7746	3537	15864	6479	3607	'xxxxxM3'
0	31	1	2821	9339	3536	15949	7185	3585	'xM2xxxx'
0	32	1	2820	7415	3532	15899	6629	3593	'xxxM4xx'
0	33	1	2823	9647	3535	15729	7888	3589	'xxxxM5x'
0	34	1	2821	9291	3530	15870	7435	3589	'xxxxxM6'
0	35	1	2819	9550	3539	14543	19606	3605	'RC(M1M2M3M4xx)'
0	36	1	2820	8840	3543	14216	21569	3615	'RC(M1M2M3M4M5x)'
0	37	1	2819	8493	3540	14084	23568	3614	'RC(M1M2M3M4M5M6)'
0	38	1	2815	8316	3523	14626	18740	3608	'M3M4M1M5M2x'
0	39	1	2820	6274	3518	15111	16169	3587	'M1M2M3M6M5M4'
0	40	1	2819	8956	3518	14256	23863	3591	'M1M2M3M6M4M5'
0	41	1	2816	9180	3520	15608	9153	3584	(17)M5(-3)A11(-3)M5(52)'
0	42	1	2822	11731	3532	15746	8002	3583	'newA8xxxxx'
0	43	1	2817	9344	3533	15913	7548	3600	'newxxxxxA8'
0	44	1	2820	5326	3533	15819	6213	3603	''
0	45	1	2820	14624	3552	16279	3677	3584	'xxxxxx'
0	46	1	2823	14447	3549	14588	14178	3590	'M1M2xxxx'
0	47	1	2823	14498	3562	14006	20266	3601	'M1M2M3xxx'
0	48	1	2820	15262	3576	13028	27902	3622	'M1M2M3M4xx'
0	1	2	2837	10544	3570	13150	25305	3620	'M1M2M3M4M5x'
0	2	2	2836	8074	3534	13350	23090	3600	'M1M2M3M4M5M6'
0	3	2	2835	9312	3506	14775	7413	3569	'M3xxxxx'
0	4	2	2832	10620	3523	14819	7882	3568	'A8xxxxx'
0	5	2	2831	6784	3495	14816	8359	3550	'M1(0)M2xxxx'
0	6	2	2831	5363	3484	15302	6855	3545	'M1(2)M2xxx'
0	7	2	2832	6855	3493	15095	8522	3566	'M1(3)M2xxx'
0	8	2	2834	8488	3503	14985	9913	3572	'M1(4)M2xxx'
0	9	2	2834	7970	3509	15473	6706	3570	'M1(5)M2xxx'
0	10	2	2833	8835	3514	15639	10021	3585	'M1(6)M2xxx'
0	11	2	2831	7724	3493	15686	9073	3565	'M1(7)M2xxx'
0	12	2	2832	9948	3489	15502	10737	3554	'M1(8)M2xxx'
0	13	2	2827	9196	3516	15534	10362	3558	'M1(9)M2xxx'
0	14	2	2829	6339	3526	15968	7661	3586	'M1(10)M2xxx'
0	15	2	2826	6847	3508	15568	8124	3587	M1xM2xxx'
0	16	2	2823	9202	3487	15756	9762	3561	'M1(12)M2xxx'
0	17	2	2815	7125	3486	15466	8657	3565	'M1(13)M2xxx'
0	18	2	2817	6571	3476	15740	8013	3554	'M1(14)M2xxx'
0	19	2	2823	5863	3480	15964	7185	3553	'M1xxM2xx'
0	20	2	2816	4521	3494	15739	5764	3574	'M1xxxM2x'
0	21	2	2830	8228	3498	15698	9116	3573	'M1xxxxM2'
0	22	2	2834	11591	3495	15748	8045	3570	'xM3xxxx'
0	23	2	2829	12347	3516	15492	9176	3579	'xxM3xxx'
0	24	2	2831	9841	3504	15548	8074	3572	'xxxM3xx'
0	25	2	2827	8335	3513	15346	7183	3577	'xxxxM3x'
0	26	2	2818	8489	3503	15282	6803	3567	'xxxxxM3'
0	27	2	2828	7838	3496	15370	6464	3559	'xM2xxxx'
0	28	2	2826	6923	3500	15286	6333	3562	'xxxM4xx'
0	29	2	2831	7680	3518	15343	6822	3582	'xxxxM5x'
0	30	2	2832	7374	3533	15460	6502	3578	'xxxxxM6'
0	31	2	2824	6663	3497	14829	13424	3583	'RC(M1M2M3M4xx)'
0	32	2	2828	7159	3495	14458	17069	3560	'RC(M1M2M3M4M5x)'
0	33	2	2830	7379	3510	13951	19880	3577	'RC(M1M2M3M4M5M6)'
0	34	2	2824	7043	3508	14335	15812	3573	'M3M4M1M5M2x'
0	35	2	2826	5379	3506	14489	13366	3574	'M1M2M3M6M5M4'
0	36	2	2831	8985	3517	13421	23672	3578	'M1M2M3M6M4M5'
0	37	2	2831	9079	3515	14894	9066	3572	(17)M5(-3)A11(-3)M5(52)'
0	38	2	2828	10764	3518	15037	7532	3577	'newA8xxxxx'
0	39	2	2827	8074	3517	14903	6986	3578	'newxxxxxA8'
0	40	2	2828	5029	3515	14903	5817	3579	''
0	41	2	2829	14063	3524	15349	3651	3564	'xxxxxx'
0	42	2	2828	11758	3523	14560	12250	3570	'M1M2xxxx'
0	43	2	2827	11480	3525	14042	16546	3578	'M1M2M3xxx'
0	44	2	2832	11357	3552	13465	21777	3585	'M1M2M3M4xx'
0	45	2	2831	13178	3530	12429	30046	3593	'M1M2M3M4M5x'
0	46	2	2832	10346	3576	12808	28195	3599	'M1M2M3M4M5M6'
0	47	2	2824	10414	3540	14743	7608	3590	'M3xxxxx'
0	48	2	2825	12667	3569	14555	8550	3611	'A8xxxxx'
0	1	3	2833	9046	3554	8187	10138	3602	'M1(0)M2xxxx'
0	2	3	2833	6446	3511	8299	7909	3548	'M1(2)M2xxx'
0	3	3	2832	8465	3491	8130	9605	3536	'M1(3)M2xxx'
0	4	3	2834	9760	3490	8138	10421	3530	'M1(4)M2xxx'
0	5	3	2832	8842	3488	8234	7029	3538	'M1(5)M2xxx'
0	6	3	2831	9452	3495	8241	9974	3536	'M1(6)M2xxx'
0	7	3	2834	8745	3494	8267	9544	3542	'M1(7)M2xxx'
0	8	3	2832	9943	3493	8219	10336	3544	'M1(8)M2xxx'
0	9	3	2825	10823	3491	8223	11275	3544	'M1(9)M2xxx'
0	10	3	2827	8133	3486	8546	9244	3549	'M1(10)M2xxx'
0	11	3	2824	8916	3480	8579	9472	3548	M1xM2xxx'
0	12	3	2819	10372	3473	8437	10087	3544	'M1(12)M2xxx'
0	13	3	2825	7437	3482	8599	8530	3548	'M1(13)M2xxx'
0	14	3	2827	6438	3493	8626	7555	3559	'M1(14)M2xxx'
0	15	3	2823	5906	3471	8615	7046	3547	'M1xxM2xx'
0	16	3	2818	4951	3513	8815	6040	3565	'M1xxxM2x'
0	17	3	2833	5175	3628	8882	6025	3680	'M1xxxxM2'
0	18	3	2835	7158	3542	8924	6128	3613	'xM3xxxx'
0	19	3	2828	5905	3477	8965	5516	3548	'xxM3xxx'
0	20	3	2827	6024	3465	8904	5727	3548	'xxxM3xx'
0	21	3	2825	5022	3465	8933	4924	3546	'xxxxM3x'
0	22	3	2822	5700	3476	9045	5030	3552	'xxxxxM3'
0	23	3	2825	4635	3471	8999	4575	3542	'xM2xxxx'
0	24	3	2825	4444	3469	9068	4574	3534	'xxxM4xx'
0	25	3	2828	5466	3467	8825	5301	3547	'xxxxM5x'
0	26	3	2829	5657	3469	8940	5213	3535	'xxxxxM6'
0	27	3	2829	5406	3471	8316	10526	3550	'RC(M1M2M3M4xx)'
0	28	3	2836	5626	3579	8214	12908	3629	'RC(M1M2M3M4M5x)'
0	29	3	2842	5534	3632	8096	13830	3701	'RC(M1M2M3M4M5M6)'
0	30	3	2823	5216	3471	8397	10707	3572	'M3M4M1M5M2x'
0	31	3	2823	4619	3460	8345	10308	3538	'M1M2M3M6M5M4'
0	32	3	2823	6711	3464	7833	16295	3535	'M1M2M3M6M4M5'
0	33	3	2826	5957	3463	8654	6281	3536	(17)M5(-3)A11(-3)M5(52)'
0	34	3	2826	6620	3463	8651	5617	3529	'newA8xxxxx'
0	35	3	2827	5711	3465	8745	5383	3523	'newxxxxxA8'
0	36	3	2825	4336	3488	8729	5036	3534	''
0	37	3	2835	11108	3489	8865	3510	3548	'xxxxxx'
0	38	3	2827	9730	3475	8158	10370	3540	'M1M2xxxx'
0	39	3	2824	9465	3486	7815	13652	3537	'M1M2M3xxx'
0	40	3	2834	9771	3489	7422	17659	3556	'M1M2M3M4xx'
0	41	3	2827	6857	3491	7653	15594	3535	'M1M2M3M4M5x'
0	42	3	2830	7018	3504	7557	17652	3530	'M1M2M3M4M5M6'
0	43	3	2824	7803	3513	8461	6426	3523	'M3xxxxx'
0	44	3	2818	8626	3512	8367	6676	3527	'A8xxxxx'
0	45	3	2831	7285	3480	8054	8552	3534	'M1(0)M2xxxx'
0	46	3	2828	6030	3475	8180	7242	3536	'M1(2)M2xxx'
0	47	3	2829	7639	3479	8086	8654	3530	'M1(3)M2xxx'
0	48	3	2818	9497	3467	7918	10101	3528	'M1(4)M2xxx'
0	1	4	2836	9802	3525	8345	7407	3563	'M1(5)M2xxx'
0	2	4	2832	4386	3477	8476	5113	3536	'M1(6)M2xxx'
0	3	4	2832	9362	3479	8125	9978	3527	'M1(7)M2xxx'
0	4	4	2828	10102	3464	8072	10278	3517	'M1(8)M2xxx'
0	5	4	2831	10464	3465	8016	10771	3518	'M1(9)M2xxx'
0	6	4	2829	10058	3459	8139	9778	3517	'M1(10)M2xxx'
0	7	4	2836	7841	3486	8303	8761	3554	M1xM2xxx'
0	8	4	2831	10383	3504	8317	10207	3570	'M1(12)M2xxx'
0	9	4	2825	7348	3477	8537	8533	3546	'M1(13)M2xxx'
0	10	4	2823	5938	3456	8611	7152	3531	'M1(14)M2xxx'
0	11	4	2824	5694	3448	8669	6869	3521	'M1xxM2xx'
0	12	4	2818	5116	3444	8732	6124	3516	'M1xxxM2x'
0	13	4	2833	6363	3449	8591	7076	3535	'M1xxxxM2'
0	14	4	2832	8048	3479	8696	6586	3544	'xM3xxxx'
0	15	4	2832	5919	3528	8844	5591	3587	'xxM3xxx'
0	16	4	2836	5865	3498	8802	5704	3571	'xxxM3xx'
0	17	4	2828	5357	3439	8909	5099	3517	'xxxxM3x'
0	18	4	2825	6094	3459	9012	5252	3528	'xxxxxM3'
0	19	4	2831	5337	3445	8968	5037	3523	'xM2xxxx'
0	20	4	2826	4721	3443	9019	4765	3525	'xxxM4xx'
0	21	4	2827	5171	3456	8940	5069	3525	'xxxxM5x'
0	22	4	2827	5008	3455	9022	4818	3537	'xxxxxM6'
0	23	4	2827	4827	3449	8691	8731	3521	'RC(M1M2M3M4xx)'
0	24	4	2828	5048	3449	8439	10763	3533	'RC(M1M2M3M4M5x)'
0	25	4	2842	4807	3698	8431	11466	3732	'RC(M1M2M3M4M5M6)'
0	26	4	2843	4840	3668	8712	9997	3727	'M3M4M1M5M2x'
0	27	4	2827	4307	3445	8563	9196	3530	'M1M2M3M6M5M4'
0	28	4	2829	6390	3480	7894	15589	3557	'M1M2M3M6M4M5'
0	29	4	2832	6265	3490	8789	6416	3553	(17)M5(-3)A11(-3)M5(52)'
0	30	4	2830	6538	3465	8802	5504	3528	'newA8xxxxx'
0	31	4	2827	6023	3459	8799	5514	3529	'newxxxxxA8'
0	32	4	2827	4368	3470	8725	5021	3535	''
0	33	4	2828	9483	3464	8805	3505	3531	'xxxxxx'
0	34	4	2828	7648	3460	8382	8758	3527	'M1M2xxxx'
0	35	4	2823	8353	3463	8081	12363	3532	'M1M2M3xxx'
0	36	4	2830	8061	3465	7806	15126	3527	'M1M2M3M4xx'
0	37	4	2831	9024	3466	7335	19845	3531	'M1M2M3M4M5x'
0	38	4	2828	7971	3466	7290	20294	3534	'M1M2M3M4M5M6'
0	39	4	2824	7959	3466	8415	6554	3525	'M3xxxxx'
0	40	4	2820	8798	3502	8483	6783	3523	'A8xxxxx'
0	41	4	2822	8099	3532	8220	9212	3528	'M1(0)M2xxxx'
0	42	4	2826	5857	3530	8388	7151	3531	'M1(2)M2xxx'
0	43	4	2821	7521	3529	8280	8640	3529	'M1(3)M2xxx'
0	44	4	2818	6840	3515	8267	8037	3534	'M1(4)M2xxx'
0	45	4	2821	7393	3500	8414	6256	3528	'M1(5)M2xxx'
0	46	4	2825	8294	3483	8126	9005	3543	'M1(6)M2xxx'
0	47	4	2831	7382	3494	8142	8196	3541	'M1(7)M2xxx'
0	48	4	2813	9771	3481	8013	9987	3542	'M1(8)M2xxx'
0	1	5	2837	10973	3539	5786	10258	3593	'M1(9)M2xxx'
0	2	5	2832	7738	3496	5845	8174	3523	'M1(10)M2xxx'
0	3	5	2829	8919	3481	5841	8632	3510	M1xM2xxx'
0	4	5	2832	10298	3470	5778	9122	3500	'M1(12)M2xxx'
100	5	5	2823	3303	3445	6243	3899	3494	'M1(13)M2xxx'
0	6	5	2828	7197	3453	5931	7589	3498	'M1(14)M2xxx'
0	7	5	2830	6710	3453	5926	7252	3504	'M1xxM2xx'
0	8	5	2817	6346	3453	6015	6784	3501	'M1xxxM2x'
0	9	5	2831	4412	3448	6177	4881	3505	'M1xxxxM2'
0	10	5	2830	6505	3442	6237	5613	3505	'xM3xxxx'
0	11	5	2829	5217	3440	6242	4954	3485	'xxM3xxx'
0	12	5	2828	5023	3446	6251	4939	3496	'xxxM3xx'
0	13	5	2827	5327	3438	6218	4907	3492	'xxxxM3x'
0	14	5	2821	4182	3438	6350	4104	3494	'xxxxxM3'
0	15	5	2828	3787	3442	6340	4043	3511	'xM2xxxx'
0	16	5	2828	3872	3435	6394	4093	3497	'xxxM4xx'
0	17	5	2827	5311	3437	6305	4956	3495	'xxxxM5x'
0	18	5	2829	5438	3450	6329	4793	3501	'xxxxxM6'
0	19	5	2831	5023	3453	5978	8871	3511	'RC(M1M2M3M4xx)'
0	20	5	2830	5196	3432	5833	10587	3501	'RC(M1M2M3M4M5x)'
0	21	5	2829	5057	3448	5730	11251	3502	'RC(M1M2M3M4M5M6)'
0	22	5	2828	4956	3448	5936	9564	3503	'M3M4M1M5M2x'
100	23	5	2828	3105	3446	6340	4515	3505	'M1M2M3M6M5M4'
0	24	5	2829	4814	3448	5868	10049	3500	'M1M2M3M6M4M5'
0	25	5	2830	5380	3447	6240	5619	3501	(17)M5(-3)A11(-3)M5(52)'
0	26	5	2828	6568	3500	6308	5445	3553	'newA8xxxxx'
0	27	5	2828	5348	3503	6336	5101	3566	'newxxxxxA8'
0	28	5	2833	4043	3479	6295	4639	3537	''
0	29	5	2836	10906	3757	6589	3732	3671	'xxxxxx'
0	30	5	2830	8833	3736	6166	9141	3801	'M1M2xxxx'
0	31	5	2828	8967	3465	5626	11608	3514	'M1M2M3xxx'
0	32	5	2831	8618	3460	5415	13856	3513	'M1M2M3M4xx'
0	33	5	2821	6277	3448	5558	12528	3491	'M1M2M3M4M5x'
0	34	5	2829	6590	3465	5381	14622	3495	'M1M2M3M4M5M6'
0	35	5	2821	6606	3768	6458	6053	3792	'M3xxxxx'
0	36	5	2822	7286	3574	6325	6013	3680	'A8xxxxx'
0	37	5	2827	7954	3494	5966	8467	3533	'M1(0)M2xxxx'
0	38	5	2826	6221	3467	6004	7175	3502	'M1(2)M2xxx'
0	39	5	2821	7469	3465	5879	7934	3479	'M1(3)M2xxx'
0	40	5	2821	6826	3497	5931	7454	3486	'M1(4)M2xxx'
0	41	5	2818	6152	3507	6089	5533	3472	'M1(5)M2xxx'
0	42	5	2825	8136	3523	5871	7981	3498	'M1(6)M2xxx'
0	43	5	2821	6739	3512	5923	7045	3509	'M1(7)M2xxx'
0	44	5	2824	8403	3477	5762	8091	3482	'M1(8)M2xxx'
0	45	5	2827	11717	3458	5456	10052	3491	'M1(9)M2xxx'
0	46	5	2832	10008	3451	5556	9161	3496	'M1(10)M2xxx'
0	47	5	2829	11490	3449	5529	9610	3485	M1xM2xxx'
0	48	5	2819	15715	3442	5385	10914	3492	'M1(12)M2xxx'
0	1	6	2829	10495	3536	5629	9535	3659	'M1(13)M2xxx'
0	2	6	2831	8811	3505	5618	8817	3631	'M1(14)M2xxx'
0	3	6	2826	8553	3514	5770	8431	3526	'M1xxM2xx'
0	4	6	2825	7729	3472	5814	7759	3505	'M1xxxM2x'
0	5	6	2828	5314	3452	6032	5720	3489	'M1xxxxM2'
0	6	6	2830	8590	3437	5944	6471	3475	'xM3xxxx'
0	7	6	2826	6333	3437	6019	5447	3481	'xxM3xxx'
0	8	6	2827	6465	3437	6032	5747	3479	'xxxM3xx'
0	9	6	2829	5994	3435	6066	5236	3483	'xxxxM3x'
0	10	6	2832	7023	3430	6132	5263	3466	'xxxxxM3'
0	11	6	2828	4869	3418	6186	4583	3444	'xM2xxxx'
0	12	6	2828	4224	3416	6161	4270	3461	'xxxM4xx'
0	13	6	2826	4277	3432	6148	4368	3477	'xxxxM5x'
0	14	6	2831	4294	3440	6292	4225	3484	'xxxxxM6'
0	15	6	2826	4172	3447	6064	7022	3500	'RC(M1M2M3M4xx)'
0	16	6	2830	4008	3421	5986	7478	3490	'RC(M1M2M3M4M5x)'
0	17	6	2826	5445	3434	5604	12116	3491	'RC(M1M2M3M4M5M6)'
0	18	6	2831	5550	3438	5744	10673	3489	'M3M4M1M5M2x'
0	19	6	2829	5051	3429	5786	10561	3487	'M1M2M3M6M5M4'
0	20	6	2827	5991	3430	5612	12348	3487	'M1M2M3M6M4M5'
0	21	6	2830	5572	3475	6222	5673	3491	(17)M5(-3)A11(-3)M5(52)'
0	22	6	2830	6504	3478	6246	5302	3498	'newA8xxxxx'
0	23	6	2828	5478	3451	6184	5104	3489	'newxxxxxA8'
0	24	6	2825	4019	3447	6210	4561	3491	''
0	25	6	2828	9208	3445	6400	3423	3488	'xxxxxx'
0	26	6	2829	5968	3433	6009	6758	3496	'M1M2xxxx'
0	27	6	2825	6550	3431	5827	9117	3498	'M1M2M3xxx'
0	28	6	2830	6321	3431	5699	10740	3491	'M1M2M3M4xx'
0	29	6	2824	5606	3435	5663	11079	3503	'M1M2M3M4M5x'
0	30	6	2832	6185	3441	5419	13705	3500	'M1M2M3M4M5M6'
0	31	6	2827	6955	3443	6003	5882	3496	'M3xxxxx'
0	32	6	2820	7762	3446	6038	5943	3501	'A8xxxxx'
0	33	6	2830	6943	3442	5933	7581	3487	'M1(0)M2xxxx'
100	34	6	2827	3765	3452	6247	4514	3472	'M1(2)M2xxx'
0	35	6	2821	6527	3439	6000	7118	3474	'M1(3)M2xxx'
0	36	6	2822	5607	3436	6068	6374	3489	'M1(4)M2xxx'
0	37	6	2820	6049	3442	6095	5490	3480	'M1(5)M2xxx'
0	38	6	2825	6588	3439	5945	7018	3487	'M1(6)M2xxx'
0	39	6	2818	6079	3452	6002	6492	3480	'M1(7)M2xxx'
0	40	6	2824	7331	3460	5922	7417	3510	'M1(8)M2xxx'
0	41	6	2826	7559	3470	5818	7865	3499	'M1(9)M2xxx'
0	42	6	2830	5934	3479	5860	6616	3491	'M1(10)M2xxx'
0	43	6	2826	6357	3445	5796	6700	3498	M1xM2xxx'
0	44	6	2823	8112	3449	5714	7599	3496	'M1(12)M2xxx'
0	45	6	2827	9570	3447	5621	8812	3501	'M1(13)M2xxx'
0	46	6	2821	6090	3437	5791	6469	3492	'M1(14)M2xxx'
0	47	6	2826	9028	3455	5622	8428	3497	'M1xxM2xx'
0	48	6	2827	11425	3465	5519	9591	3511	'M1xxxM2x'
100	1	7	2829	5799	3531	4958	6518	4391	'M1xxxxM2'
100	2	7	2830	9911	3506	4780	7428	4176	'xM3xxxx'
100	3	7	2830	7538	3485	4915	6105	3896	'xxM3xxx'
0	4	7	2828	4290	3463	5053	4239	3509	'xxxM3xx'
0	5	7	2831	6336	3473	4951	5139	3511	'xxxxM3x'
0	6	7	2826	7311	3440	4952	5023	3473	'xxxxxM3'
100	7	7	2830	5589	3433	5170	4959	3685	'xM2xxxx'
0	8	7	2827	5042	3431	5282	4704	3446	'xxxM4xx'
0	9	7	2827	4821	3423	4958	4475	3457	'xxxxM5x'
0	10	7	2829	4795	3436	5027	3979	3395	'xxxxxM6'
0	11	7	2829	4505	3452	4815	5987	3399	'RC(M1M2M3M4xx)'
0	12	7	2828	4466	3423	4688	7003	3377	'RC(M1M2M3M4M5x)'
0	13	7	2825	4235	3425	4687	7950	3438	'RC(M1M2M3M4M5M6)'
0	14	7	2826	4214	3429	4782	7061	3466	'M3M4M1M5M2x'
0	15	7	2825	3558	3421	4942	5801	3467	'M1M2M3M6M5M4'
0	16	7	2828	5534	3421	4601	10209	3476	'M1M2M3M6M4M5'
0	17	7	2829	5681	3424	4943	5600	3479	(17)M5(-3)A11(-3)M5(52)'
0	18	7	2832	6272	3423	4990	5071	3475	'newA8xxxxx'
0	19	7	2829	5785	3427	4973	5067	3479	'newxxxxxA8'
0	20	7	2827	4064	3437	5048	4450	3476	''
0	21	7	2831	9214	3459	5164	3383	3461	'xxxxxx'
0	22	7	2830	6041	3461	4857	6269	3477	'M1M2xxxx'
0	23	7	2828	6383	3455	4733	7971	3471	'M1M2M3xxx'
0	24	7	2830	5924	3450	4638	9064	3487	'M1M2M3M4xx'
0	25	7	2826	6563	3430	4533	10996	3473	'M1M2M3M4M5x'
0	26	7	2842	6685	3523	4482	12490	3566	'M1M2M3M4M5M6'
0	27	7	2827	7702	3429	4829	6096	3491	'M3xxxxx'
0	28	7	2827	8075	3431	4868	5926	3482	'A8xxxxx'
0	29	7	2828	7445	3430	4746	7367	3480	'M1(0)M2xxxx'
0	30	7	2824	5365	3424	4814	5917	3484	'M1(2)M2xxx'
0	31	7	2821	7181	3428	4749	7044	3471	'M1(3)M2xxx'
0	32	7	2828	6148	3454	4780	6405	3485	'M1(4)M2xxx'
0	33	7	2825	6907	3458	4884	5875	3487	'M1(5)M2xxx'
0	34	7	2830	7688	3422	4775	6904	3452	'M1(6)M2xxx'
0	35	7	2823	6712	3428	4800	6460	3456	'M1(7)M2xxx'
0	36	7	2827	8452	3422	4712	7292	3449	'M1(8)M2xxx'
0	37	7	2827	8443	3420	4682	7531	3456	'M1(9)M2xxx'
0	38	7	2826	5805	3422	4802	6118	3460	'M1(10)M2xxx'
0	39	7	2825	7014	3429	4741	6608	3455	M1xM2xxx'
0	40	7	2819	8851	3437	4658	7319	3463	'M1(12)M2xxx'
0	41	7	2822	7663	3428	4679	6976	3442	'M1(13)M2xxx'
0	42	7	2824	6555	3432	4668	6423	3452	'M1(14)M2xxx'
0	43	7	2828	6016	3438	4726	6005	3467	'M1xxM2xx'
0	44	7	2822	5724	3436	4760	5764	3474	'M1xxxM2x'
0	45	7	2825	9339	3435	4559	7031	3481	'M1xxxxM2'
0	46	7	2829	11382	3438	4571	7131	3480	'xM3xxxx'
0	47	7	2829	8530	3435	4677	6203	3478	'xxM3xxx'
0	48	7	2826	10451	3433	4608	7455	3490	'xxxM3xx'
100	1	8	2827	8164	3518	4940	6472	4321	'xxxxM3x'
100	2	8	2825	8323	3509	4909	5924	4116	'xxxxxM3'
100	3	8	2824	6870	3481	4842	5678	3930	'xM2xxxx'
0	4	8	2825	5742	3469	4948	4918	3542	'xxxM4xx'
0	5	8	2829	5399	3450	4976	4745	3459	'xxxxM5x'
0	6	8	2825	5730	3443	4955	4594	3454	'xxxxxM6'
0	7	8	2830	5335	3439	4609	8559	3454	'RC(M1M2M3M4xx)'
0	8	8	2828	5132	3478	4607	9452	3509	'RC(M1M2M3M4M5x)'
0	9	8	2829	5006	3474	4568	9749	3525	'RC(M1M2M3M4M5M6)'
0	10	8	2829	4780	3432	4681	8267	3475	'M3M4M1M5M2x'
0	11	8	2830	4339	3432	4723	7849	3481	'M1M2M3M6M5M4'
0	12	8	2829	5549	3416	4563	9966	3473	'M1M2M3M6M4M5'
0	13	8	2827	5020	3415	4926	5227	3466	(17)M5(-3)A11(-3)M5(52)'
0	14	8	2827	5699	3412	4983	4939	3470	'newA8xxxxx'
0	15	8	2826	4584	3420	4996	4546	3477	'newxxxxxA8'
0	16	8	2831	3748	3418	5069	4233	3476	''
0	17	8	2832	9443	3421	5108	3396	3472	'xxxxxx'
0	18	8	2825	6652	3420	4829	6766	3471	'M1M2xxxx'
0	19	8	2834	6796	3418	4683	8423	3477	'M1M2M3xxx'
0	20	8	2830	6369	3425	4593	9546	3483	'M1M2M3M4xx'
0	21	8	2828	4775	3439	4672	8331	3470	'M1M2M3M4M5x'
0	22	8	2832	4764	3436	4653	9105	3483	'M1M2M3M4M5M6'
0	23	8	2830	6076	3439	4892	5306	3483	'M3xxxxx'
0	24	8	2830	6515	3426	4937	5300	3475	'A8xxxxx'
0	25	8	2825	7137	3420	4746	7173	3480	'M1(0)M2xxxx'
0	26	8	2829	5576	3418	4851	6034	3474	'M1(2)M2xxx'
0	27	8	2822	6703	3429	4766	6747	3480	'M1(3)M2xxx'
0	28	8	2826	6383	3423	4763	6517	3479	'M1(4)M2xxx'
0	29	8	2824	5997	3427	4867	5329	3477	'M1(5)M2xxx'
0	30	8	2827	6955	3428	4755	6606	3482	'M1(6)M2xxx'
0	31	8	2822	6576	3442	4758	6366	3493	'M1(7)M2xxx'
0	32	8	2831	7748	3434	4697	7054	3482	'M1(8)M2xxx'
0	33	8	2828	9116	3430	4649	7857	3474	'M1(9)M2xxx'
0	34	8	2827	6683	3418	4755	6617	3479	'M1(10)M2xxx'
0	35	8	2827	7714	3426	4666	7000	3464	M1xM2xxx'
0	36	8	2820	10100	3420	6889	7818	4944	'M1(12)M2xxx'
0	37	8	2825	8264	3435	4618	7258	3465	'M1(13)M2xxx'
0	38	8	2825	7272	3424	4687	6867	3462	'M1(14)M2xxx'
0	39	8	2825	6599	3421	5068	6313	3477	'M1xxM2xx'
0	40	8	2826	6109	3426	4748	6026	3463	'M1xxxM2x'
0	41	8	2823	4054	3423	4850	4262	3470	'M1xxxxM2'
0	42	8	2829	10081	3438	4626	6698	3585	'xM3xxxx'
0	43	8	2826	7727	3430	4752	5707	3477	'xxM3xxx'
0	44	8	2829	7798	3424	4701	6181	3473	'xxxM3xx'
0	45	8	2832	8610	3428	4745	5937	3472	'xxxxM3x'
0	46	8	2824	8851	3430	4793	5361	3487	'xxxxxM3'
0	47	8	2829	8174	3431	4724	5717	3483	'xM2xxxx'
0	48	8	2824	7421	3436	4783	5752	3502	'xxxM4xx'
100	1	9	2831	6261	3537	4446	5221	4044	'xxxxM5x'
100	2	9	2829	6387	3509	4390	4792	3887	'xxxxxM6'
100	3	9	2829	5914	3489	4148	7834	3634	'RC(M1M2M3M4xx)'
0	4	9	2827	5678	3476	4113	8037	3476	'RC(M1M2M3M4M5x)'
0	5	9	2827	5385	3467	4070	8127	3477	'RC(M1M2M3M4M5M6)'
0	6	9	2827	5071	3458	4121	7142	3476	'M3M4M1M5M2x'
0	7	9	2828	4790	3460	4113	7113	3454	'M1M2M3M6M5M4'
0	8	9	2829	5933	3475	4070	8311	3481	'M1M2M3M6M4M5'
0	9	9	2826	5227	3447	4256	5272	3471	(17)M5(-3)A11(-3)M5(52)'
0	10	9	2829	6034	3438	4291	4842	3482	'newA8xxxxx'
0	11	9	2828	5288	3433	4321	4718	3479	'newxxxxxA8'
0	12	9	2831	3957	3418	4340	4268	3473	''
0	13	9	2829	10457	3426	4367	3388	3388	'xxxxxx'
0	14	9	2829	7794	3419	4159	6416	3467	'M1M2xxxx'
0	15	9	2827	7645	3415	4078	7548	3470	'M1M2M3xxx'
0	16	9	2827	7353	3416	4032	8250	3454	'M1M2M3M4xx'
0	17	9	2830	4821	3412	4105	7077	3458	'M1M2M3M4M5x'
0	18	9	2829	5051	3411	4085	7748	3459	'M1M2M3M4M5M6'
0	19	9	2830	6239	3411	4250	5092	3464	'M3xxxxx'
0	20	9	2829	6471	3416	4268	4975	3483	'A8xxxxx'
0	21	9	2830	7358	3435	4182	6283	3485	'M1(0)M2xxxx'
0	22	9	2827	5782	3417	4213	5600	3479	'M1(2)M2xxx'
0	23	9	2827	7458	3420	4156	6303	3467	'M1(3)M2xxx'
0	24	9	2825	7032	3421	4164	6086	3474	'M1(4)M2xxx'
0	25	9	2824	5886	3416	4211	5330	3466	'M1(5)M2xxx'
0	26	9	2828	6651	3421	4163	5812	3435	'M1(6)M2xxx'
0	27	9	2822	6681	3427	4211	5722	3458	'M1(7)M2xxx'
0	28	9	2827	8659	3418	4141	6366	3444	'M1(8)M2xxx'
0	29	9	2827	10588	3423	4081	7041	3453	'M1(9)M2xxx'
0	30	9	2828	7493	3426	4141	6225	3464	'M1(10)M2xxx'
0	31	9	2829	8603	3420	4088	6374	3477	M1xM2xxx'
0	32	9	2824	10558	3420	4036	6517	3469	'M1(12)M2xxx'
0	33	9	2826	8807	3413	4066	6386	3466	'M1(13)M2xxx'
0	34	9	2823	7878	3417	4097	6195	3471	'M1(14)M2xxx'
0	35	9	2823	7276	3413	4135	5863	3467	'M1xxM2xx'
0	36	9	2818	6624	3418	4146	5629	3472	'M1xxxM2x'
0	37	9	2828	8014	3431	4128	5749	3489	'M1xxxxM2'
0	38	9	2830	11066	3422	4083	6470	3483	'xM3xxxx'
0	39	9	2826	7541	3417	4175	5291	3475	'xxM3xxx'
0	40	9	2827	7960	3420	4143	5824	3470	'xxxM3xx'
0	41	9	2823	6305	3415	4187	4699	3469	'xxxxM3x'
0	42	9	2826	6309	3413	4214	4346	3468	'xxxxxM3'
0	43	9	2824	6921	3414	4195	4874	3467	'xM2xxxx'
0	44	9	2819	5549	3414	4206	4571	3468	'xxxM4xx'
0	45	9	2829	6080	3410	4183	4722	3460	'xxxxM5x'
0	46	9	2827	6227	3439	4197	4390	3486	'xxxxxM6'
0	47	9	2825	7210	3425	3942	8090	3477	'RC(M1M2M3M4xx)'
0	48	9	2822	7890	3415	3905	8510	3472	'RC(M1M2M3M4M5x)'
0	1	10	2834	6620	3545	4152	8203	3514	'RC(M1M2M3M4M5M6)'
0	2	10	2826	6422	3515	4131	7700	3477	'M3M4M1M5M2x'
0	3	10	2826	6112	3489	4111	8369	3487	'M1M2M3M6M5M4'
0	4	10	2826	8271	3483	4070	9430	3479	'M1M2M3M6M4M5'
0	5	10	2824	6591	3470	4204	5997	3455	(17)M5(-3)A11(-3)M5(52)'
0	6	10	2824	7415	3460	4226	5221	3442	'newA8xxxxx'
0	7	10	2828	7011	3465	4241	5266	3445	'newxxxxxA8'
0	8	10	2829	4860	3455	4264	4860	3472	''
0	9	10	2827	10056	3445	4387	3389	3473	'xxxxxx'
0	10	10	2826	5746	3427	4214	5449	3476	'M1M2xxxx'
0	11	10	2829	5982	3428	4125	6544	3476	'M1M2M3xxx'
0	12	10	2828	5377	3408	4084	6961	3465	'M1M2M3M4xx'
0	13	10	2829	5830	3404	4019	7902	3463	'M1M2M3M4M5x'
0	14	10	2830	6320	3409	3989	8714	3464	'M1M2M3M4M5M6'
0	15	10	2830	6738	3411	4180	5236	3462	'M3xxxxx'
0	16	10	2828	6994	3408	4196	5099	3457	'A8xxxxx'
0	17	10	2828	6991	3409	4115	6086	3462	'M1(0)M2xxxx'
0	18	10	2828	5106	3403	4177	5149	3457	'M1(2)M2xxx'
0	19	10	2827	6746	3411	4133	5978	3463	'M1(3)M2xxx'
0	20	10	2826	5813	3408	4162	5492	3460	'M1(4)M2xxx'
0	21	10	2823	6960	3408	4111	5713	3463	'M1(5)M2xxx'
0	22	10	2825	7819	3409	4109	6017	3458	'M1(6)M2xxx'
0	23	10	2822	6959	3413	4144	5722	3473	'M1(7)M2xxx'
0	24	10	2827	8775	3417	4077	6459	3469	'M1(8)M2xxx'
0	25	10	2830	8027	3424	4088	6398	3475	'M1(9)M2xxx'
0	26	10	2830	6049	3442	4144	5595	3488	'M1(10)M2xxx'
0	27	10	2824	7508	3440	4135	6041	3447	M1xM2xxx'
0	28	10	2830	9476	3424	4069	6422	3420	'M1(12)M2xxx'
0	29	10	2820	9232	3418	4054	6570	3424	'M1(13)M2xxx'
0	30	10	2831	8748	3413	4077	6459	3445	'M1(14)M2xxx'
0	31	10	2825	8856	3420	4052	6343	3489	'M1xxM2xx'
0	32	10	2823	7619	3427	4099	6070	3487	'M1xxxM2x'
0	33	10	2828	8714	3421	4115	5923	3476	'M1xxxxM2'
0	34	10	2826	12063	3425	4046	6714	3475	'xM3xxxx'
0	35	10	2825	7372	3418	4168	5186	3472	'xxM3xxx'
0	36	10	2826	8315	3412	4136	5917	3474	'xxxM3xx'
0	37	10	2826	7107	3413	4189	4926	3473	'xxxxM3x'
0	38	10	2822	7220	3413	4232	4497	3473	'xxxxxM3'
0	39	10	2823	7943	3405	4168	5153	3469	'xM2xxxx'
0	40	10	2821	6603	3426	4184	4976	3484	'xxxM4xx'
0	41	10	2826	7072	3419	4171	5078	3478	'xxxxM5x'
0	42	10	2825	6154	3415	4210	4405	3469	'xxxxxM6'
0	43	10	2822	6509	3410	3953	7867	3471	'RC(M1M2M3M4xx)'
0	44	10	2823	6406	3412	3920	8129	3468	'RC(M1M2M3M4M5x)'
0	45	10	2822	6585	3416	3894	8503	3460	'RC(M1M2M3M4M5M6)'
0	46	10	2825	6029	3415	3963	7692	3454	'M3M4M1M5M2x'
0	47	10	2825	5347	3416	3961	7414	3467	'M1M2M3M6M5M4'
0	48	10	2821	7510	3415	3917	8520	3459	'M1M2M3M6M4M5'
0	1	11	2832	6960	3548	3973	5761	3531	(17)M5(-3)A11(-3)M5(52)'
0	2	11	2830	7645	3515	3973	4908	3505	'newA8xxxxx'
0	3	11	2829	7201	3495	3965	4907	3494	'newxxxxxA8'
0	4	11	2832	4881	3485	3948	4507	3477	''
0	5	11	2831	10277	3489	4001	3379	3454	'xxxxxx'
0	6	11	2830	6728	3463	3869	5011	3461	'M1M2xxxx'
0	7	11	2828	6679	3456	3815	5721	3465	'M1M2M3xxx'
0	8	11	2831	5938	3457	3831	5941	3499	'M1M2M3M4xx'
0	9	11	2831	7690	3447	3805	6780	3506	'M1M2M3M4M5x'
0	10	11	2828	7330	3422	3822	6826	3522	'M1M2M3M4M5M6'
0	11	11	2828	7580	3420	3823	5049	3476	'M3xxxxx'
0	12	11	2830	7762	3422	3833	4876	3475	'A8xxxxx'
0	13	11	2833	7315	3423	3831	5038	3476	'M1(0)M2xxxx'
0	14	11	2831	5279	3412	3836	4659	3502	'M1(2)M2xxx'
0	15	11	2828	7074	3407	3768	5095	3455	'M1(3)M2xxx'
0	16	11	2828	6672	3419	3767	5007	4023	'M1(4)M2xxx'
0	17	11	2824	7535	3405	3711	5596	3454	'M1(5)M2xxx'
0	18	11	2829	8781	3406	3772	5125	3460	'M1(6)M2xxx'
0	19	11	2825	7620	3414	3801	5028	3465	'M1(7)M2xxx'
0	20	11	2827	9035	3411	3770	5305	3460	'M1(8)M2xxx'
0	21	11	2828	8946	3403	3744	5224	3440	'M1(9)M2xxx'
0	22	11	2828	6618	3402	3777	4907	3454	'M1(10)M2xxx'
0	23	11	2827	7508	3424	3807	5120	3473	M1xM2xxx'
0	24	11	2827	9925	3422	3772	5322	3473	'M1(12)M2xxx'
0	25	11	2825	8061	3404	3770	5233	3461	'M1(13)M2xxx'
0	26	11	2825	6692	3400	3795	5009	3458	'M1(14)M2xxx'
0	27	11	2827	6298	3399	3794	4822	3455	'M1xxM2xx'
0	28	11	2823	5366	3401	3825	4569	3460	'M1xxxM2x'
0	29	11	2823	8584	3404	3779	5024	3474	'M1xxxxM2'
0	30	11	2831	11777	3409	3751	5663	3467	'xM3xxxx'
0	31	11	2824	8537	3405	3825	4932	3476	'xxM3xxx'
0	32	11	2826	9373	3409	3791	5366	3479	'xxxM3xx'
0	33	11	2824	7441	3407	3849	4504	3477	'xxxxM3x'
0	34	11	2821	7521	3407	3873	4150	3475	'xxxxxM3'
0	35	11	2827	7544	3412	3845	4610	3476	'xM2xxxx'
0	36	11	2824	6529	3400	3851	4483	3465	'xxxM4xx'
0	37	11	2828	6715	3395	3839	4512	3464	'xxxxM5x'
0	38	11	2822	6310	3393	3867	4059	3458	'xxxxxM6'
0	39	11	2821	6145	3398	3746	5929	3476	'RC(M1M2M3M4xx)'
0	40	11	2823	5988	3409	3735	5993	3470	'RC(M1M2M3M4M5x)'
0	41	11	2824	5733	3403	3730	6135	3477	'RC(M1M2M3M4M5M6)'
0	42	11	2822	5208	3402	3769	5667	3468	'M3M4M1M5M2x'
0	43	11	2822	4318	3400	3794	5226	3465	'M1M2M3M6M5M4'
0	44	11	2826	7058	3404	3732	6295	3468	'M1M2M3M6M4M5'
0	45	11	2825	7191	3407	3748	5675	3462	(17)M5(-3)A11(-3)M5(52)'
0	46	11	2822	8846	3414	3781	4878	3451	'newA8xxxxx'
0	47	11	2827	7469	3417	3821	4856	3460	'newxxxxxA8'
0	48	11	2822	4906	3404	3857	4479	3479	''
0	1	12	2830	11792	3562	4139	3446	3548	'xxxxxx'
0	2	12	2829	8022	3515	3924	5198	3481	'M1M2xxxx'
0	3	12	2829	7820	3499	3863	5769	3471	'M1M2M3xxx'
0	4	12	2829	7322	3503	3851	6099	3450	'M1M2M3M4xx'
0	5	12	2844	4706	3519	3922	5488	3499	'M1M2M3M4M5x'
0	6	12	2828	4788	3456	3845	5794	3451	'M1M2M3M4M5M6'
0	7	12	2825	5884	3446	3995	4743	3561	'M3xxxxx'
100	8	12	2828	6105	3443	4352	4944	3939	'A8xxxxx'
100	9	12	2825	7703	3440	4506	5906	4178	'M1(0)M2xxxx'
100	10	12	2828	5944	3424	4463	5491	4100	'M1(2)M2xxx'
100	11	12	2830	7668	3421	4244	5726	3894	'M1(3)M2xxx'
0	12	12	2830	7633	3416	3871	5274	3488	'M1(4)M2xxx'
0	13	12	2830	7590	3410	3771	5686	3459	'M1(5)M2xxx'
0	14	12	2830	9286	3413	3790	5230	3460	'M1(6)M2xxx'
0	15	12	2828	8331	3402	3779	5060	3451	'M1(7)M2xxx'
0	16	12	2828	9803	3402	3748	5349	3451	'M1(8)M2xxx'
0	17	12	2831	10060	3406	3750	5447	3459	'M1(9)M2xxx'
0	18	12	2828	7598	3402	3773	5130	3450	'M1(10)M2xxx'
0	19	12	2829	8655	3405	3762	5238	3455	M1xM2xxx'
0	20	12	2827	10069	3409	3730	5231	3452	'M1(12)M2xxx'
0	21	12	2831	8760	3401	3735	5268	3441	'M1(13)M2xxx'
0	22	12	2828	8012	3405	3743	5132	3434	'M1(14)M2xxx'
0	23	12	2829	7523	3395	3735	4980	3436	'M1xxM2xx'
0	24	12	2826	5743	3399	3783	4691	3441	'M1xxxM2x'
0	25	12	2827	7517	3398	3811	4876	3449	'M1xxxxM2'
0	26	12	2828	10761	3403	3738	5458	3471	'xM3xxxx'
0	27	12	2831	7757	3405	3795	4726	3452	'xxM3xxx'
0	28	12	2823	8090	3403	3768	5145	3452	'xxxM3xx'
0	29	12	2829	8294	3408	3805	4658	3465	'xxxxM3x'
0	30	12	2825	8138	3402	3852	4209	3465	'xxxxxM3'
0	31	12	2825	8143	3410	3829	4662	3477	'xM2xxxx'
0	32	12	2821	6875	3405	3864	4549	3469	'xxxM4xx'
0	33	12	2827	6988	3408	3871	4575	3476	'xxxxM5x'
0	34	12	2827	6277	3416	3899	4072	3480	'xxxxxM6'
0	35	12	2826	6433	3411	3753	6268	3468	'RC(M1M2M3M4xx)'
0	36	12	2826	5676	3399	3755	6093	3461	'RC(M1M2M3M4M5x)'
0	37	12	2829	6105	3427	3734	6479	3473	'RC(M1M2M3M4M5M6)'
0	38	12	2822	5309	3405	3771	5638	3466	'M3M4M1M5M2x'
0	39	12	2822	4747	3412	3784	5325	3482	'M1M2M3M6M5M4'
0	40	12	2821	6779	3407	3716	6361	3462	'M1M2M3M6M4M5'
0	41	12	2823	6398	3399	3748	5509	3458	(17)M5(-3)A11(-3)M5(52)'
0	42	12	2824	8057	3406	3739	4810	3425	'newA8xxxxx'
0	43	12	2826	6625	3409	3805	4626	3437	'newxxxxxA8'
0	44	12	2820	4605	3398	3822	4344	3449	''
0	45	12	2826	9675	3412	3922	3378	3465	'xxxxxx'
0	46	12	2825	9081	3420	3770	5375	3459	'M1M2xxxx'
0	47	12	2829	9288	3427	3748	6033	3469	'M1M2M3xxx'
0	48	12	2823	9849	3423	3750	6489	3481	'M1M2M3M4xx'
0	1	13	2831	6924	3546	3761	5041	3525	'M1M2M3M4M5x'
0	2	13	2830	5773	3520	3726	4981	3488	'M1M2M3M4M5M6'
0	3	13	2828	6893	3504	3717	4348	3461	'M3xxxxx'
0	4	13	2829	7470	3495	3726	4259	3459	'A8xxxxx'
0	5	13	2828	6138	3488	3729	4112	3461	'M1(0)M2xxxx'
0	6	13	2826	4905	3465	3817	4147	3562	'M1(2)M2xxx'
100	7	13	2830	6487	3452	4235	4891	4031	'M1(3)M2xxx'
100	8	13	2829	8033	3488	4384	5248	4241	'M1(4)M2xxx'
100	9	13	2828	9453	3479	4361	5869	4250	'M1(5)M2xxx'
100	10	13	2830	10410	3442	4330	5208	4146	'M1(6)M2xxx'
100	11	13	2824	9363	3433	4180	4975	3981	'M1(7)M2xxx'
100	12	13	2833	11124	3430	3860	4739	3586	'M1(8)M2xxx'
0	13	13	2828	9629	3422	3630	4644	3471	'M1(9)M2xxx'
0	14	13	2833	6698	3417	3653	4363	3465	'M1(10)M2xxx'
0	15	13	2827	7708	3412	3632	4402	3458	M1xM2xxx'
0	16	13	2834	10425	3415	3604	4532	3453	'M1(12)M2xxx'
0	17	13	2830	10945	3417	3605	4616	3439	'M1(13)M2xxx'
0	18	13	2834	10447	3422	3620	4632	3451	'M1(14)M2xxx'
0	19	13	2828	9845	3411	3617	4554	3447	'M1xxM2xx'
0	20	13	2823	7227	3414	3647	4437	3466	'M1xxxM2x'
0	21	13	2829	8473	3412	3628	4387	3463	'M1xxxxM2'
0	22	13	2833	11784	3413	3616	4786	3470	'xM3xxxx'
0	23	13	2831	8453	3415	3658	4329	3469	'xxM3xxx'
0	24	13	2829	8762	3404	3626	4584	3456	'xxxM3xx'
0	25	13	2831	7232	3409	3678	4030	3459	'xxxxM3x'
0	26	13	2820	8159	3416	3694	3847	3458	'xxxxxM3'
0	27	13	2825	7665	3431	3670	4086	3463	'xM2xxxx'
0	28	13	2826	6020	3418	3667	3968	3453	'xxxM4xx'
0	29	13	2825	6273	3422	3667	4009	3461	'xxxxM5x'
0	30	13	2826	6078	3405	3686	3773	3459	'xxxxxM6'
0	31	13	2824	5941	3403	3599	4849	3459	'RC(M1M2M3M4xx)'
0	32	13	2826	5931	3404	3619	4941	3499	'RC(M1M2M3M4M5x)'
0	33	13	2830	6747	3410	3594	5173	3464	'RC(M1M2M3M4M5M6)'
0	34	13	2827	6111	3411	3607	4810	3466	'M3M4M1M5M2x'
0	35	13	2826	5304	3440	3631	4827	3495	'M1M2M3M6M5M4'
0	36	13	2828	7241	3450	3625	5131	3488	'M1M2M3M6M4M5'
0	37	13	2825	6847	3406	3578	4951	3463	(17)M5(-3)A11(-3)M5(52)'
0	38	13	2825	8943	3404	3605	4290	3457	'newA8xxxxx'
0	39	13	2824	7100	3404	3613	4196	3440	'newxxxxxA8'
0	40	13	2824	4643	3403	3618	4002	3449	''
0	41	13	2824	11949	3424	3683	3368	3454	'xxxxxx'
0	42	13	2825	9773	3420	3614	4535	3468	'M1M2xxxx'
0	43	13	2822	10273	3419	3601	4940	3466	'M1M2M3xxx'
0	44	13	2825	9841	3411	3583	5031	3449	'M1M2M3M4xx'
0	45	13	2821	8708	3407	3578	5101	3444	'M1M2M3M4M5x'
0	46	13	2822	7993	3411	3586	5115	3455	'M1M2M3M4M5M6'
0	47	13	2824	7433	3412	3633	4345	3521	'M3xxxxx'
0	48	13	2818	8276	3406	3648	4294	3465	'A8xxxxx'
100	1	14	2826	8138	3550	3772	4349	3621	'M1(0)M2xxxx'
0	2	14	2827	6219	3508	3724	4237	3541	'M1(2)M2xxx'
0	3	14	2829	7995	3502	3685	4416	3461	'M1(3)M2xxx'
0	4	14	2829	10414	3503	3674	4612	3445	'M1(4)M2xxx'
0	5	14	2830	10345	3492	3624	5044	3459	'M1(5)M2xxx'
0	6	14	2825	10872	3478	3686	4543	3490	'M1(6)M2xxx'
100	7	14	2829	10080	3463	4046	4909	3868	'M1(7)M2xxx'
100	8	14	2830	11768	3462	4231	5221	4081	'M1(8)M2xxx'
100	9	14	2830	12823	3463	4201	5285	4021	'M1(9)M2xxx'
100	10	14	2828	8670	3449	4104	4953	3933	'M1(10)M2xxx'
100	11	14	2824	9943	3429	3902	4802	3701	M1xM2xxx'
100	12	14	2829	12662	3447	3601	4606	3459	'M1(12)M2xxx'
0	13	14	2829	9616	3428	3605	4475	3450	'M1(13)M2xxx'
0	14	14	2826	8156	3414	3626	4404	3436	'M1(14)M2xxx'
0	15	14	2831	7673	3409	3631	4289	3433	'M1xxM2xx'
0	16	14	2826	5910	3402	3646	4194	3441	'M1xxxM2x'
0	17	14	2827	6904	3406	3647	4223	3461	'M1xxxxM2'
0	18	14	2830	10332	3414	3610	4694	3461	'xM3xxxx'
0	19	14	2825	6693	3414	3648	4111	3459	'xxM3xxx'
0	20	14	2828	7256	3410	3624	4413	3456	'xxxM3xx'
0	21	14	2832	7936	3410	3642	4100	3453	'xxxxM3x'
0	22	14	2828	8401	3409	3676	3877	3455	'xxxxxM3'
0	23	14	2831	8699	3407	3645	4189	3459	'xM2xxxx'
0	24	14	2832	7039	3457	3708	4154	3506	'xxxM4xx'
0	25	14	2828	6785	3438	3694	4086	3465	'xxxxM5x'
0	26	14	2832	6799	3434	3709	3852	3474	'xxxxxM6'
0	27	14	2828	6431	3425	3633	4932	3467	'RC(M1M2M3M4xx)'
0	28	14	2827	6276	3418	3627	5012	3467	'RC(M1M2M3M4M5x)'
0	29	14	2826	6230	3420	3609	5039	3465	'RC(M1M2M3M4M5M6)'
0	30	14	2826	6184	3405	3624	4777	3470	'M3M4M1M5M2x'
0	31	14	2825	5071	3404	3601	4661	3460	'M1M2M3M6M5M4'
0	32	14	2827	7304	3408	3594	5109	3466	'M1M2M3M6M4M5'
0	33	14	2828	6729	3400	3581	4964	3460	(17)M5(-3)A11(-3)M5(52)'
0	34	14	2828	7880	3404	3621	4244	3463	'newA8xxxxx'
0	35	14	2834	6390	3443	3636	4241	3459	'newxxxxxA8'
100	36	14	2876	4607	3926	4138	4490	3946	''
0	37	14	2830	12717	3427	3707	3374	3478	'xxxxxx'
0	38	14	2831	11394	3414	3596	4620	3461	'M1M2xxxx'
0	39	14	2826	10642	3406	3574	4949	3450	'M1M2M3xxx'
0	40	14	2830	11005	3418	3575	5191	3452	'M1M2M3M4xx'
0	41	14	2819	8313	3409	3580	5133	3454	'M1M2M3M4M5x'
0	42	14	2825	8424	3412	3580	5227	3453	'M1M2M3M4M5M6'
0	43	14	2820	8726	3415	3603	4473	3464	'M3xxxxx'
0	44	14	2821	9778	3416	3619	4412	3467	'A8xxxxx'
0	45	14	2828	7163	3493	3721	4273	3545	'M1(0)M2xxxx'
0	46	14	2821	5573	3450	3718	4154	3532	'M1(2)M2xxx'
0	47	14	2823	7156	3411	3638	4325	3467	'M1(3)M2xxx'
0	48	14	2821	9495	3422	3651	4511	3482	'M1(4)M2xxx'
100	1	15	2827	11448	3574	3871	4920	4016	'M1(5)M2xxx'
100	2	15	2828	12412	3541	3882	4348	3839	'M1(6)M2xxx'
100	3	15	2830	10746	3523	3900	4270	3774	'M1(7)M2xxx'
100	4	15	2828	12580	3516	3883	4278	3677	'M1(8)M2xxx'
100	5	15	2830	11957	3503	3886	4272	3679	'M1(9)M2xxx'
100	6	15	2832	8051	3481	3859	4102	3652	'M1(10)M2xxx'
100	7	15	2832	9626	3513	3929	4228	3744	M1xM2xxx'
100	8	15	2828	13304	3482	4018	4435	3830	'M1(12)M2xxx'
100	9	15	2829	12956	3463	3899	4290	3713	'M1(13)M2xxx'
100	10	15	2826	11783	3451	3835	4238	3652	'M1(14)M2xxx'
100	11	15	2826	10359	3442	3811	4149	3656	'M1xxM2xx'
100	12	15	2822	9323	3429	3798	4162	3656	'M1xxxM2x'
100	13	15	2829	8550	3424	3798	4049	3652	'M1xxxxM2'
100	14	15	2830	11721	3417	3790	4294	3652	'xM3xxxx'
100	15	15	2828	8768	3409	3818	4031	3655	'xxM3xxx'
100	16	15	2863	8535	3466	3851	4224	3703	'xxxM3xx'
100	17	15	2828	7858	3413	3899	3882	3692	'xxxxM3x'
100	18	15	2823	8344	3405	3871	3761	3671	'xxxxxM3'
100	19	15	2826	7063	3409	3850	3857	3667	'xM2xxxx'
100	20	15	2827	6134	3419	3836	3862	3659	'xxxM4xx'
100	21	15	2831	6733	3411	3840	3882	3672	'xxxxM5x'
100	22	15	2832	6485	3409	3832	3733	3658	'xxxxxM6'
100	23	15	2828	6064	3412	3811	4278	3653	'RC(M1M2M3M4xx)'
100	24	15	2828	5530	3406	3821	4254	3670	'RC(M1M2M3M4M5x)'
100	25	15	2833	7088	3422	3810	4420	3657	'RC(M1M2M3M4M5M6)'
100	26	15	2833	7605	3425	3802	4287	3650	'M3M4M1M5M2x'
100	27	15	2834	6423	3428	3803	4283	3646	'M1M2M3M6M5M4'
100	28	15	2833	9449	3420	3792	4469	3643	'M1M2M3M6M4M5'
100	29	15	2830	7923	3419	3810	4498	3673	(17)M5(-3)A11(-3)M5(52)'
100	30	15	2831	9111	3430	3863	4047	3685	'newA8xxxxx'
100	31	15	2829	7492	3428	3846	4019	3664	'newxxxxxA8'
100	32	15	2830	5188	3424	3840	3970	3671	''
100	33	15	2830	13533	3431	3862	3498	3657	'xxxxxx'
100	34	15	2828	10030	3408	3810	4126	3652	'M1M2xxxx'
100	35	15	2827	10029	3412	3828	4347	3686	'M1M2M3xxx'
100	36	15	2826	9338	3411	3839	4412	3676	'M1M2M3M4xx'
100	37	15	2818	9717	3400	3858	4523	3684	'M1M2M3M4M5x'
100	38	15	2823	10321	3402	3804	4579	3660	'M1M2M3M4M5M6'
100	39	15	2817	9750	3400	3816	4141	3667	'M3xxxxx'
100	40	15	2814	10928	3408	3806	4091	3662	'A8xxxxx'
100	41	15	2824	10265	3400	3807	3962	3657	'M1(0)M2xxxx'
100	42	15	2820	6671	3402	3814	3934	3654	'M1(2)M2xxx'
100	43	15	2821	9130	3412	3814	4075	3664	'M1(3)M2xxx'
100	44	15	2821	7703	3398	3809	4025	3659	'M1(4)M2xxx'
100	45	15	2829	7806	3406	3804	4396	3675	'M1(5)M2xxx'
100	46	15	2827	9209	3412	3833	4031	3679	'M1(6)M2xxx'
100	47	15	2825	8276	3409	3828	4001	3660	'M1(7)M2xxx'
100	48	15	2828	10364	3406	3819	4089	3664	'M1(8)M2xxx'
100	1	16	2826	12265	3601	3874	4497	3995	'M1(9)M2xxx'
100	2	16	2826	8696	3552	3852	4252	3837	'M1(10)M2xxx'
100	3	16	2827	11270	3535	3867	4207	3775	M1xM2xxx'
100	4	16	2826	15642	3527	3872	4182	3693	'M1(12)M2xxx'
100	5	16	2829	12513	3522	3884	4172	3686	'M1(13)M2xxx'
100	6	16	2827	10695	3509	3855	4147	3676	'M1(14)M2xxx'
100	7	16	2827	10172	3484	3847	4107	3672	'M1xxM2xx'
100	8	16	2829	8851	3486	3855	4114	3672	'M1xxxM2x'
100	9	16	2832	5686	3555	3954	3964	3773	'M1xxxxM2'
100	10	16	2828	9172	3448	3827	4136	3681	'xM3xxxx'
100	11	16	2824	7240	3436	3836	3942	3664	'xxM3xxx'
100	12	16	2828	6833	3432	3853	4033	3695	'xxxM3xx'
100	13	16	2829	11014	3450	3897	4020	3726	'xxxxM3x'
100	14	16	2829	11436	3430	3863	3865	3710	'xxxxxM3'
100	15	16	2829	9673	3420	3861	3951	3683	'xM2xxxx'
100	16	16	2828	7666	3415	3867	3923	3694	'xxxM4xx'
100	17	16	2825	8121	3416	3851	3922	3677	'xxxxM5x'
100	18	16	2829	8241	3409	3836	3800	3659	'xxxxxM6'
100	19	16	2831	7809	3417	3807	4296	3663	'RC(M1M2M3M4xx)'
100	20	16	2832	7462	3410	3817	4286	3664	'RC(M1M2M3M4M5x)'
100	21	16	2826	7364	3417	3807	4307	3664	'RC(M1M2M3M4M5M6)'
100	22	16	2833	7881	3427	3819	4258	3663	'M3M4M1M5M2x'
100	23	16	2830	6609	3413	3822	4210	3673	'M1M2M3M6M5M4'
100	24	16	2828	9191	3420	3801	4355	3665	'M1M2M3M6M4M5'
100	25	16	2832	8191	3415	3778	4347	3659	(17)M5(-3)A11(-3)M5(52)'
100	26	16	2833	9961	3422	3830	4015	3665	'newA8xxxxx'
100	27	16	2831	7827	3415	3833	4004	3666	'newxxxxxA8'
100	28	16	2834	5356	3448	3873	3976	3696	''
100	29	16	2833	17016	3489	3928	3552	3732	'xxxxxx'
100	30	16	2831	13043	3460	3843	4155	3684	'M1M2xxxx'
100	31	16	2827	13258	3454	3818	4327	3702	'M1M2M3xxx'
100	32	16	2828	12675	3437	3815	4358	3681	'M1M2M3M4xx'
100	33	16	2821	9076	3424	3799	4327	3665	'M1M2M3M4M5x'
100	34	16	2831	8674	3409	3831	4360	3688	'M1M2M3M4M5M6'
100	35	16	2829	10518	3424	3817	4095	3668	'M3xxxxx'
100	36	16	2822	12599	3416	3826	4062	3660	'A8xxxxx'
100	37	16	2822	12781	3412	3829	3973	3660	'M1(0)M2xxxx'
100	38	16	2818	8903	3411	3834	4002	3665	'M1(2)M2xxx'
100	39	16	2823	11563	3416	3839	4080	3676	'M1(3)M2xxx'
100	40	16	2822	10726	3414	3807	4051	3675	'M1(4)M2xxx'
100	41	16	2822	9248	3413	3767	4251	3650	'M1(5)M2xxx'
100	42	16	2828	11488	3414	3774	3996	3633	'M1(6)M2xxx'
100	43	16	2822	9579	3407	3775	3958	3639	'M1(7)M2xxx'
100	44	16	2841	12181	3416	3812	4050	3674	'M1(8)M2xxx'
100	45	16	2855	16350	3447	3818	4192	3676	'M1(9)M2xxx'
100	46	16	2849	13874	3419	3822	4127	3674	'M1(10)M2xxx'
100	47	16	2845	13997	3426	3823	4124	3682	M1xM2xxx'
100	48	16	2819	17892	3439	3838	4183	3696	'M1(12)M2xxx'

## Sheet: 20200927
Flags	Column	Row	15a	25a	35a	55b	65a	65b	TgtName
0	1	1	2939	5275	3909	11229	13581	3828	(17)A11(-3)A11(-3)A11(-3)A11(-3)A11(-3)A11(34)
0	2	1	2919	3791	3850	12074	7738	3796	(17)A11(-3)A11(-3)A11(-3)A11(-3)A11(-3)A11(-3)A11(-3)A11(22)
0	3	1	2922	5890	3867	11895	13155	3829	(17)A11(-3)A11(-3)A11(-3)A11(-3)A11(-3)A11(-3)A11(-3)A11(-3)A11(16)
0	4	1	2922	6497	3880	12610	6308	3830	(17)M5(-3)M5(58)
0	5	1	2925	5981	3878	12646	7538	3815	(17)M5(-3)M5(-3)M5(52)
0	6	1	2929	4943	3884	12808	6697	3807	(17)M5(-3)M5(-3)M5(-3)M5(46)
0	7	1	2929	4110	3873	13249	4844	3806	(17)M1(-1)M2(56)
0	8	1	2922	3655	3863	13425	4873	3814	(17)A11(-1)A11(56)
0	9	1	2926	3685	3865	13397	5397	3829	(17)A11(-1)A11(-1)A11(48)
0	10	1	2926	3556	3864	13488	5412	3827	(17)A11(-1)A11(-1)A11(-1)A11(40)
0	11	1	2927	7226	3887	13555	6928	3827	(17)M5(-1)M5(56)
0	12	1	2925	3878	3853	13807	5011	3830	(17)M5(-1)M5(-1)M5(48)
0	13	1	2934	7296	3897	13524	8921	3831	(17)M5(-1)M5(-1)M5(-1)M5(40)
0	14	1	2932	7824	3876	13661	9917	3842	(17)A95(-1)A11(-1)A95(48)
0	15	1	2929	5423	3865	14117	6196	3827	(17)M5(-1)A11(-1)M5(48)
0	16	1	2934	4464	3861	14570	5106	3839	(17)A5(-1)A11(-1)A5(48)
0	17	1	2952	7802	3962	14560	7275	3857	(17)W4(-1)A11(-1)W4(48)
0	18	1	2926	4154	3867	14661	4691	3793	(17)W4(-3)M5(-3)W4(52)
0	19	1	2928	4668	3857	14591	5670	3801	(17)A5(-3)M5(-3)A5(52)
0	20	1	2926	7144	3856	14157	9127	3804	(17)A7(-3)M5(-3)A9(52)
0	21	1	2926	6289	3844	14334	7993	3816	(17)A7(-3)A11(-3)A9(52)
0	22	1	2923	7660	3856	14084	9739	3835	(17)A95(-3)A11(-3)A95(52)
0	23	1	2929	6219	3864	14217	7841	3838	(17)M5(-3)W4(-3)M5(52)
0	24	1	2930	7652	3847	13883	10161	3825	(17)A11(-3)A95(-3)A11(52)
0	25	1	2933	7713	3857	13906	9051	3831	(17)M5(-3)A5(-3)M5(52)
0	26	1	2935	7265	3885	13981	8542	3827	(17)M5(-3)A95(-3)M5(52)
0	27	1	2934	6500	3879	14116	6552	3837	(49)M3(32)
0	28	1	2939	5218	3901	14219	5563	3858	(51)M3(30)
0	29	1	2935	4305	3887	14254	4898	3860	(53)M3(28)
0	30	1	2928	4807	3868	14083	5208	3850	(55)M3(26)
0	31	1	2929	5748	3872	13971	5889	3834	(59)M3(22)
0	32	1	2930	5348	3859	13956	5703	3828	(61)M3(20)
0	33	1	2930	4544	3859	13714	5120	3829	(63)M3(18)
0	34	1	2930	4677	3854	13813	5111	3816	(65)M3(16)
0	35	1	2929	6421	3849	13548	6365	3817	A95xxxxx
0	36	1	2933	4549	3855	13724	5151	3828	A105xxxxx
0	37	1	2932	7777	3849	13733	3851	3826	xxxxxx
0	38	1	2934	3649	3854	13555	5024	3804	'
0	39	1	2933	4445	3842	13344	5618	3805	M1M2xxxx
0	40	1	2940	4465	3889	13282	6683	3824	M1M2M3xxx
0	41	1	2936	4592	3853	13196	7766	3802	M1M2M3M4xx
0	42	1	2934	3689	3853	13245	6317	3803	M1M2M3M4M5x
0	43	1	2932	5104	3845	12644	11860	3805	M1M2M3M4M5M6
0	44	1	2928	5627	3835	13179	5371	3811	A5xxxxx
100	45	1	2956	5070	3985	13184	5302	3837	A6xxxxx
0	46	1	2926	5090	3828	13126	5180	3813	A7xxxxx
0	47	1	2927	4647	3846	13121	5117	3800	A9xxxxx
0	48	1	2924	5632	3842	12840	6028	3884	A11xxxxx
0	1	2	2935	6791	3822	12023	6371	3815	M1xxxxx
0	2	2	2934	9417	3808	12049	7164	3788	M2xxxxx
0	3	2	2942	6898	3804	12243	6304	3813	M3xxxxx
0	4	2	2944	6166	3811	12465	5938	3776	M4xxxxx
0	5	2	2950	9605	3821	12576	7149	3768	M5xxxxx
0	6	2	2943	6084	3812	12802	5483	3754	M6xxxxx
0	7	2	2943	5655	3809	12960	4239	3761	W1xxxxx
0	8	2	2938	8614	3814	12999	5017	3776	W2xxxxx
0	9	2	2947	7210	3821	13140	5536	3814	W3xxxxx
0	10	2	2962	8608	3861	13353	5792	3837	W4xxxxx
0	11	2	2948	5973	3828	13065	9715	3824	W2W3W1W4W3W2
0	12	2	2950	7804	3852	13277	8653	3836	(17)A11(-3)A11(58)
0	13	2	2943	5215	3837	13681	7049	3827	(17)A11(-3)A11(-3)A11(52)
0	14	2	2946	5156	3841	13940	7924	3815	(17)A11(-3)A11(-3)A11(-3)A11(46)
0	15	2	2943	4851	3818	14335	5076	3819	(17)M1(-3)M2(58)
0	16	2	2948	4654	3820	14551	5189	3866	(17)W4(-3)A11(-3)W4(52)
0	17	2	2942	6237	3855	14226	6399	3825	(17)A5(-3)A11(-3)A5(52)
0	18	2	2955	4398	3871	14476	5286	3858	(17)M5(-3)A11(-3)M5(52)
0	19	2	2946	4318	3820	14395	5700	3830	(17)A11(-3)W4(-3)A11(52)
0	20	2	2943	4527	3817	14252	6014	3809	(17)A11(-3)A5(-3)A11(52)
0	21	2	2940	4731	3810	14121	6387	3794	(17)A11(-3)M5(-3)A11(52)
0	22	2	2933	4676	3814	14249	4613	3791	(17)W4(-3)W4(-3)W4(52)
0	23	2	2935	5787	3813	14124	5732	3785	xM3xxxx
0	24	2	2932	4939	3818	14052	5262	3798	xxM3xxx
0	25	2	2929	4462	3802	14112	4953	3792	xxxM3xx
0	26	2	2931	4944	3818	13980	5231	3814	xxxxM3x
0	27	2	2940	4537	3847	13905	4827	3838	xxxxxM3
0	28	2	2964	4049	3906	13723	6818	3840	(17)A11(-3)A11(-3)A11(-3)A11(-3)A11(-3)A11(34)
0	29	2	2948	4052	3828	13288	6768	3763	(17)A11(-3)A11(-3)A11(-3)A11(-3)A11(-3)A11(34)
0	30	2	2939	3544	3825	13451	5529	3813	(17)A11(-3)A11(-3)A11(-3)A11(-3)A11(-3)A11(-3)A11(-3)A11(22)
0	31	2	2933	3496	3831	13387	5566	3806	(17)A11(-3)A11(-3)A11(-3)A11(-3)A11(-3)A11(-3)A11(-3)A11(-3)A11(16)
0	32	2	2937	3604	3829	13432	4306	3826	(17)M5(-3)M5(58)
0	33	2	2945	4910	3837	13347	6201	3802	(17)M5(-3)M5(-3)M5(52)
0	34	2	2952	4769	3865	13274	6266	3842	(17)M5(-3)M5(-3)M5(-3)M5(46)
0	35	2	2925	4498	3810	13352	4890	3799	(17)M1(-1)M2(56)
0	36	2	2941	4021	3819	13336	5052	3806	(17)A11(-1)A11(56)
0	37	2	2920	3892	3811	13312	5171	3809	(17)A11(-1)A11(-1)A11(48)
0	38	2	2938	3416	3825	13421	4677	3796	(17)A11(-1)A11(-1)A11(-1)A11(40)
0	39	2	2938	4786	3820	13223	5000	3783	(17)M5(-1)M5(56)
0	40	2	2937	3707	3812	13248	4500	3744	(17)M5(-1)M5(-1)M5(48)
0	41	2	2936	4805	3815	13005	5706	3740	(17)M5(-1)M5(-1)M5(-1)M5(40)
0	42	2	2938	5314	3829	12765	6532	3751	(17)A95(-1)A11(-1)A95(48)
0	43	2	2944	4047	3847	13097	4784	3798	(17)M5(-1)A11(-1)M5(48)
0	44	2	2923	3375	3813	13034	4104	3795	(17)A5(-1)A11(-1)A5(48)
0	45	2	2933	4135	3824	12814	4712	3794	(17)W4(-1)A11(-1)W4(48)
0	46	2	2932	3652	3822	12933	4224	3784	(17)W4(-3)M5(-3)W4(52)
0	47	2	2928	3909	3818	12665	4845	3777	(17)A5(-3)M5(-3)A5(52)
0	48	2	2928	5788	3835	12069	8047	3805	(17)A7(-3)M5(-3)A9(52)
0	1	3	2945	7668	3842	6848	9066	3789	(17)A7(-3)A11(-3)A9(52)
0	2	3	2941	9140	3814	6697	10822	3760	(17)A95(-3)A11(-3)A95(52)
0	3	3	2944	6596	3816	6911	7770	3769	(17)M5(-3)W4(-3)M5(52)
0	4	3	2946	7545	3808	6748	9849	3773	(17)A11(-3)A95(-3)A11(52)
0	5	3	2934	7981	3816	6917	8040	3763	(17)M5(-3)A5(-3)M5(52)
0	6	3	2946	7621	3808	6946	7797	3751	(17)M5(-3)A95(-3)M5(52)
0	7	3	2946	7408	3813	7074	6503	3765	(49)M3(32)
0	8	3	2945	5840	3821	7397	5529	3796	(51)M3(30)
0	9	3	2952	4499	3845	7516	4920	3791	(53)M3(28)
0	10	3	2940	5208	3790	7455	5183	3782	(55)M3(26)
0	11	3	2943	5796	3794	6983	5634	3794	(59)M3(22)
0	12	3	2936	5417	3800	7621	5522	3783	(61)M3(20)
0	13	3	2945	4810	3794	7897	5110	3780	(63)M3(18)
0	14	3	2943	4812	3788	7892	5081	3765	(65)M3(16)
0	15	3	2948	7089	3801	7665	6297	3772	A95xxxxx
0	16	3	2949	4534	3804	7878	4898	3793	A105xxxxx
0	17	3	2945	7775	3818	7918	3749	3794	xxxxxx
0	18	3	2946	3658	3794	7813	4935	3797	'
0	19	3	2945	4173	3785	7836	5123	3776	M1M2xxxx
0	20	3	2945	3987	3801	7763	5643	3790	M1M2M3xxx
0	21	3	2943	4362	3790	7614	6967	3791	M1M2M3M4xx
0	22	3	2941	3942	3794	7609	6761	3781	M1M2M3M4M5x
0	23	3	2942	4601	3795	7110	9175	3756	M1M2M3M4M5M6
0	24	3	2940	4685	3788	7524	4544	3739	A5xxxxx
0	25	3	2947	4310	3799	7506	4582	3761	A6xxxxx
0	26	3	2947	4034	3779	7750	4413	3757	A7xxxxx
0	27	3	2942	4125	3789	7713	4497	3750	A9xxxxx
0	28	3	2942	4789	3786	7473	4882	3777	A11xxxxx
100	29	3	2949	4218	3820	7607	4456	3761	M1xxxxx
0	30	3	2948	5552	3800	7427	4970	3788	M2xxxxx
0	31	3	2948	4367	3802	7482	4568	3788	M3xxxxx
0	32	3	2945	4113	3786	7455	4381	3768	M4xxxxx
0	33	3	2947	5446	3785	7359	5031	3752	M5xxxxx
0	34	3	2945	3968	3789	7521	4197	3750	M6xxxxx
0	35	3	2941	3364	3770	7557	3720	3752	W1xxxxx
100	36	3	2949	3750	3815	7489	3842	3749	W2xxxxx
0	37	3	2941	4358	3765	7306	4106	3744	W3xxxxx
0	38	3	2939	4749	3765	6961	4145	3758	W4xxxxx
0	39	3	2941	3732	3762	7329	4418	3735	W2W3W1W4W3W2
0	40	3	2949	4949	3804	7089	5626	3744	(17)A11(-3)A11(58)
0	41	3	2945	3877	3776	7145	4995	3739	(17)A11(-3)A11(-3)A11(52)
0	42	3	2941	4025	3778	7102	5547	3763	(17)A11(-3)A11(-3)A11(-3)A11(46)
0	43	3	2939	3924	3768	7212	4251	3745	(17)M1(-3)M2(58)
0	44	3	2933	3891	3758	7160	4416	3746	(17)W4(-3)A11(-3)W4(52)
0	45	3	2933	4925	3758	7055	5171	3750	(17)A5(-3)A11(-3)A5(52)
0	46	3	2935	3882	3764	7103	4524	3737	(17)M5(-3)A11(-3)M5(52)
0	47	3	2939	3793	3755	7050	4920	3745	(17)A11(-3)W4(-3)A11(52)
0	48	3	2932	3969	3740	6982	5217	3743	(17)A11(-3)A5(-3)A11(52)
0	1	4	2946	6504	3790	6264	9126	3794	(17)A11(-3)M5(-3)A11(52)
0	2	4	2952	5886	3797	6734	4478	3777	(17)W4(-3)W4(-3)W4(52)
0	3	4	2958	5379	4060	6299	5584	3798	xM3xxxx
0	4	4	2937	5922	3763	6706	5642	3772	xxM3xxx
0	5	4	2944	5397	3768	6829	5467	3763	xxxM3xx
0	6	4	2949	6123	3796	6756	5625	3786	xxxxM3x
0	7	4	2951	5691	3781	6848	5010	3711	xxxxxM3
0	8	4	2953	3473	3774	6947	5385	3770	(17)A11(-3)A11(-3)A11(-3)A11(-3)A11(-3)A11(-3)A11(-3)A11(22)
0	9	4	2955	4110	3790	6940	6725	3767	(17)A11(-3)A11(-3)A11(-3)A11(-3)A11(-3)A11(34)
0	10	4	2942	3324	3750	7116	4907	3763	(17)A11(-3)A11(-3)A11(-3)A11(-3)A11(-3)A11(-3)A11(-3)A11(22)
0	11	4	2940	3690	3744	7126	6252	3784	(17)A11(-3)A11(-3)A11(-3)A11(-3)A11(-3)A11(-3)A11(-3)A11(-3)A11(16)
0	12	4	2944	4938	3760	7261	4925	3757	(17)M5(-3)M5(58)
0	13	4	2948	4401	3753	7281	5291	3755	(17)M5(-3)M5(-3)M5(52)
0	14	4	2948	3911	3764	7301	4884	3757	(17)M5(-3)M5(-3)M5(-3)M5(46)
0	15	4	2943	4086	3782	7378	4310	3755	(17)M1(-1)M2(56)
100	16	4	2960	3214	3800	7398	4054	3802	(17)A11(-1)A11(56)
0	17	4	2941	3698	3797	7298	4954	3787	(17)A11(-1)A11(-1)A11(48)
100	18	4	2959	3115	3801	7325	4103	3820	(17)A11(-1)A11(-1)A11(-1)A11(40)
0	19	4	2951	4881	3777	7202	4884	3786	(17)M5(-1)M5(56)
0	20	4	2949	3245	3756	7242	3942	3756	(17)M5(-1)M5(-1)M5(48)
0	21	4	2943	5223	3753	6966	5544	3755	(17)M5(-1)M5(-1)M5(-1)M5(40)
0	22	4	2948	5880	3757	6757	7040	3763	(17)A95(-1)A11(-1)A95(48)
0	23	4	2943	4271	3756	7045	4719	3759	(17)M5(-1)A11(-1)M5(48)
0	24	4	2945	3533	3772	7077	4142	3730	(17)A5(-1)A11(-1)A5(48)
0	25	4	2951	5194	3766	6923	5258	3754	(17)W4(-1)A11(-1)W4(48)
0	26	4	2947	3637	3753	7048	4023	3751	(17)W4(-3)M5(-3)W4(52)
0	27	4	2942	3829	3744	7050	4363	3770	(17)A5(-3)M5(-3)A5(52)
0	28	4	2939	5550	3755	6672	7024	3751	(17)A7(-3)M5(-3)A9(52)
0	29	4	2953	4475	3799	6778	5554	3755	(17)A7(-3)A11(-3)A9(52)
0	30	4	2934	5340	3760	6633	6776	3772	(17)A95(-3)A11(-3)A95(52)
0	31	4	2940	4384	3762	6786	5217	3767	(17)M5(-3)W4(-3)M5(52)
0	32	4	2944	5187	3780	6519	7007	3763	(17)A11(-3)A95(-3)A11(52)
0	33	4	2935	5377	3755	6635	5753	3723	(17)M5(-3)A5(-3)M5(52)
0	34	4	2948	5228	3757	6645	5751	3755	(17)M5(-3)A95(-3)M5(52)
0	35	4	2943	4780	3752	6702	4856	3711	(49)M3(32)
0	36	4	2944	3800	3762	6831	4203	3734	(51)M3(30)
0	37	4	2943	3504	3790	6847	4091	3741	(53)M3(28)
0	38	4	2929	3736	3755	6821	4137	3741	(55)M3(26)
0	39	4	2935	4015	3750	6734	4380	3752	(59)M3(22)
0	40	4	2928	3988	3750	6735	4410	3735	(61)M3(20)
0	41	4	2933	3925	3762	6693	4416	3738	(63)M3(18)
0	42	4	2931	3878	3750	6697	4340	3744	(65)M3(16)
0	43	4	2935	4873	3746	6570	4952	3749	A95xxxxx
0	44	4	2939	3871	3768	6631	4353	3748	A105xxxxx
0	45	4	2928	5854	3754	6648	3669	3731	xxxxxx
0	46	4	2927	3324	3748	6556	4302	3711	'
0	47	4	2934	3790	3740	6510	4631	3748	M1M2xxxx
100	48	4	2938	3301	3764	6401	4336	3774	M1M2M3xxx
0	1	5	2943	5677	3768	5288	8800	3769	M1M2M3M4xx
0	2	5	2946	4896	3765	5239	8819	3746	M1M2M3M4M5x
0	3	5	2947	5129	3750	5219	9921	3752	M1M2M3M4M5M6
0	4	5	2951	5003	3776	5725	4698	3826	A5xxxxx
0	5	5	2954	4909	3774	5554	4913	3765	A6xxxxx
0	6	5	2949	4750	3757	5619	4908	3766	A7xxxxx
0	7	5	2952	4616	3760	5652	4837	3763	A9xxxxx
0	8	5	2949	6592	3776	5539	5883	3780	A11xxxxx
0	9	5	2946	4670	3750	5660	4592	3739	M1xxxxx
0	10	5	2947	7770	3755	5549	5433	3745	M2xxxxx
0	11	5	2959	5423	3777	5602	5081	3753	M3xxxxx
0	12	5	2946	4718	3753	5639	4613	3739	M4xxxxx
0	13	5	2957	7271	3789	5594	5622	3759	M5xxxxx
0	14	5	2956	4593	3766	5803	4374	3765	M6xxxxx
0	15	5	2951	4168	3748	5904	3749	3771	W1xxxxx
0	16	5	2953	5456	3764	5626	3893	3801	W2xxxxx
0	17	5	2956	5150	3768	5737	4147	3784	W3xxxxx
0	18	5	2953	5836	3820	5741	4206	3779	W4xxxxx
0	19	5	2950	4581	3801	5818	4459	3812	W2W3W1W4W3W2
0	20	5	2946	6024	3781	5603	6193	3726	(17)A11(-3)A11(58)
0	21	5	2943	4336	3788	5476	5693	3737	(17)A11(-3)A11(-3)A11(52)
0	22	5	2941	4311	3743	5571	5885	3760	(17)A11(-3)A11(-3)A11(-3)A11(46)
0	23	5	2945	4270	3753	5673	4314	3763	(17)M1(-3)M2(58)
0	24	5	2944	4230	3747	5657	4657	3756	(17)W4(-3)A11(-3)W4(52)
0	25	5	2945	5618	3795	5525	5574	3765	(17)A5(-3)A11(-3)A5(52)
0	26	5	2954	4170	3769	5650	4705	3788	(17)M5(-3)A11(-3)M5(52)
0	27	5	2951	4080	3773	5576	5353	3775	(17)A11(-3)W4(-3)A11(52)
0	28	5	2941	4248	3738	5470	5543	3745	(17)A11(-3)A5(-3)A11(52)
0	29	5	2941	3918	3732	5514	5181	3740	(17)A11(-3)M5(-3)A11(52)
0	30	5	2943	3950	3794	5653	3874	3757	(17)W4(-3)W4(-3)W4(52)
0	31	5	2941	4756	3764	5517	4816	3760	xM3xxxx
0	32	5	2943	4339	3760	5581	4505	3763	xxM3xxx
0	33	5	2929	3873	3751	5529	4314	3745	xxxM3xx
0	34	5	2930	4300	3736	5504	4372	3733	xxxxM3x
0	35	5	2927	4131	3725	5562	4130	3730	xxxxxM3
0	36	5	2939	3745	3740	5401	6167	3763	(17)A11(-3)A11(-3)A11(-3)A11(-3)A11(-3)A11(-3)A11(-3)A11(-3)A11(16)
0	37	5	2944	3989	3756	5368	6284	3767	(17)A11(-3)A11(-3)A11(-3)A11(-3)A11(-3)A11(34)
0	38	5	2945	3689	3739	5397	5658	3742	(17)A11(-3)A11(-3)A11(-3)A11(-3)A11(-3)A11(-3)A11(-3)A11(22)
0	39	5	2935	3665	3736	5414	5817	3752	(17)A11(-3)A11(-3)A11(-3)A11(-3)A11(-3)A11(-3)A11(-3)A11(-3)A11(16)
0	40	5	2940	3436	3717	5514	3970	3733	(17)M5(-3)M5(58)
0	41	5	2935	4786	3728	5317	5336	3734	(17)M5(-3)M5(-3)M5(52)
0	42	5	2946	4316	3791	5371	5140	3764	(17)M5(-3)M5(-3)M5(-3)M5(46)
0	43	5	2939	4006	3744	5484	4099	3772	(17)M1(-1)M2(56)
0	44	5	2946	3670	3746	5408	4348	3728	(17)A11(-1)A11(56)
0	45	5	2925	3744	3725	5347	4824	3724	(17)A11(-1)A11(-1)A11(48)
0	46	5	2936	3624	3729	5303	4883	3738	(17)A11(-1)A11(-1)A11(-1)A11(40)
0	47	5	2936	4948	3725	5312	4625	3734	(17)M5(-1)M5(56)
0	48	5	2940	4116	3718	5257	4394	3726	(17)M5(-1)M5(-1)M5(48)
0	1	6	2957	8571	3762	5079	6411	3815	(17)M5(-1)M5(-1)M5(-1)M5(40)
0	2	6	2957	8390	3753	4853	8328	3801	(17)A95(-1)A11(-1)A95(48)
0	3	6	2954	5023	3746	4993	5205	3782	(17)M5(-1)A11(-1)M5(48)
0	4	6	2955	5397	3736	5091	5327	3763	(17)A5(-1)A11(-1)A5(48)
0	5	6	2955	7774	3750	4975	6578	3777	(17)W4(-1)A11(-1)W4(48)
0	6	6	2960	4549	3749	5240	4289	3777	(17)W4(-3)M5(-3)W4(52)
0	7	6	2952	4913	3736	5224	4559	3739	(17)A5(-3)M5(-3)A5(52)
0	8	6	2953	8028	3744	4710	8021	3726	(17)A7(-3)M5(-3)A9(52)
0	9	6	2960	6059	3766	4877	6489	3740	(17)A7(-3)A11(-3)A9(52)
0	10	6	2953	7819	3759	4736	8127	3766	(17)A95(-3)A11(-3)A95(52)
0	11	6	2955	5830	3729	5000	5590	3749	(17)M5(-3)W4(-3)M5(52)
0	12	6	2960	7255	3770	4622	9049	3792	(17)A11(-3)A95(-3)A11(52)
0	13	6	2941	7045	3745	4938	5593	3731	(17)M5(-3)A5(-3)M5(52)
0	14	6	2951	6654	3736	4921	6083	3746	(17)M5(-3)A95(-3)M5(52)
0	15	6	2952	6065	3727	5041	5209	3742	(49)M3(32)
0	16	6	2944	4805	3723	5163	4479	3753	(51)M3(30)
0	17	6	2951	3680	3766	5174	4153	3747	(53)M3(28)
0	18	6	2940	4290	3735	5167	4259	3764	(55)M3(26)
0	19	6	2949	4990	3739	5092	4793	3760	(59)M3(22)
0	20	6	2934	4436	3721	5110	4577	3748	(61)M3(20)
0	21	6	2943	4544	3719	5124	4622	3752	(63)M3(18)
0	22	6	2950	4464	3738	5147	4556	3781	(65)M3(16)
100	23	6	3004	6015	3938	5126	5774	3944	A95xxxxx
100	24	6	2950	4438	3753	5173	4783	3917	A105xxxxx
0	25	6	2935	7132	3735	5088	3670	3742	xxxxxx
0	26	6	2950	3509	3746	5010	4612	3759	'
0	27	6	2951	3894	3760	5019	4519	3740	M1M2xxxx
0	28	6	2944	3932	3728	4988	4974	3752	M1M2M3xxx
0	29	6	2941	3863	3722	4946	5205	3721	M1M2M3M4xx
0	30	6	2941	3392	3722	4980	4790	3734	M1M2M3M4M5x
0	31	6	2935	4101	3739	4817	6476	3770	M1M2M3M4M5M6
100	32	6	2966	4374	3798	5020	4241	3734	A5xxxxx
0	33	6	2954	3995	3777	4989	4287	3749	A6xxxxx
0	34	6	2941	3843	3728	4970	4226	3723	A7xxxxx
0	35	6	2940	3904	3734	4974	4281	3739	A9xxxxx
0	36	6	2944	4186	3726	5002	4475	3810	A11xxxxx
0	37	6	2941	4231	3719	4921	4229	3736	M1xxxxx
0	38	6	2945	5247	3769	4940	4389	3743	M2xxxxx
0	39	6	2941	4366	3744	4960	4365	3781	M3xxxxx
0	40	6	2952	4122	3756	4932	4206	3765	M4xxxxx
0	41	6	2942	5243	3726	4864	4669	3743	M5xxxxx
0	42	6	2945	4027	3721	4827	4028	3712	M6xxxxx
0	43	6	2946	3364	3722	4968	3665	3733	W1xxxxx
0	44	6	2947	3615	3727	4968	3689	3732	W2xxxxx
0	45	6	2945	4525	3733	4916	3895	3729	W3xxxxx
0	46	6	2943	5051	3725	4878	3910	3727	W4xxxxx
0	47	6	2933	4328	3723	4876	4057	3729	W2W3W1W4W3W2
0	48	6	2943	5887	3748	4816	5959	3767	(17)A11(-3)A11(58)
0	1	7	2947	5206	3750	4869	7053	3814	(17)A11(-3)A11(-3)A11(52)
0	2	7	2948	5583	3742	4604	7859	3770	(17)A11(-3)A11(-3)A11(-3)A11(46)
0	3	7	2946	5230	3717	4904	4534	3734	(17)M1(-3)M2(58)
0	4	7	2951	4788	3753	4800	5179	3728	(17)W4(-3)A11(-3)W4(52)
0	5	7	2946	6887	3741	4650	6123	3728	(17)A5(-3)A11(-3)A5(52)
0	6	7	2955	4719	3731	4746	5075	3740	(17)M5(-3)A11(-3)M5(52)
0	7	7	2949	4943	3733	4529	6624	3746	(17)A11(-3)W4(-3)A11(52)
0	8	7	2939	5388	3732	4503	6962	3730	(17)A11(-3)A5(-3)A11(52)
0	9	7	2951	5151	3718	4550	6941	3705	(17)A11(-3)M5(-3)A11(52)
0	10	7	2938	5358	3719	4834	3841	3691	(17)W4(-3)W4(-3)W4(52)
0	11	7	2945	6490	3734	4729	5448	3726	xM3xxxx
0	12	7	2943	6007	3759	4828	5046	3758	xxM3xxx
0	13	7	2947	4823	3753	4881	4786	3751	xxxM3xx
0	14	7	2937	5432	3724	4826	4675	3729	xxxxM3x
0	15	7	2944	4749	3776	4868	4199	3748	xxxxxM3
0	16	7	2946	4471	3735	4888	4443	3744	(17)M5(-3)M5(58)
0	17	7	2942	4493	3727	4622	7226	3746	(17)A11(-3)A11(-3)A11(-3)A11(-3)A11(-3)A11(34)
0	18	7	2945	3701	3714	4811	5726	3778	(17)A11(-3)A11(-3)A11(-3)A11(-3)A11(-3)A11(-3)A11(-3)A11(22)
0	19	7	2944	3730	3700	4714	6123	3722	(17)A11(-3)A11(-3)A11(-3)A11(-3)A11(-3)A11(-3)A11(-3)A11(-3)A11(16)
0	20	7	2967	3988	3803	4947	4315	3797	(17)M5(-3)M5(58)
0	21	7	2940	4619	3712	4823	4906	3735	(17)M5(-3)M5(-3)M5(52)
0	22	7	2943	4743	3700	4723	5149	3707	(17)M5(-3)M5(-3)M5(-3)M5(46)
0	23	7	2933	3979	3702	4854	3952	3712	(17)M1(-1)M2(56)
0	24	7	2943	3641	3708	4808	4271	3696	(17)A11(-1)A11(56)
0	25	7	2923	3530	3695	4766	4571	3708	(17)A11(-1)A11(-1)A11(48)
0	26	7	2947	3389	3728	4795	4506	3729	(17)A11(-1)A11(-1)A11(-1)A11(40)
0	27	7	2945	5016	3724	4740	4453	3709	(17)M5(-1)M5(56)
0	28	7	2951	3611	3729	4796	3959	3697	(17)M5(-1)M5(-1)M5(48)
0	29	7	2941	4842	3700	4702	4552	3696	(17)M5(-1)M5(-1)M5(-1)M5(40)
0	30	7	2944	5024	3740	4567	5820	3716	(17)A95(-1)A11(-1)A95(48)
0	31	7	2938	3834	3701	4753	4276	3714	(17)M5(-1)A11(-1)M5(48)
100	32	7	2946	3167	3716	4775	3824	3716	(17)A5(-1)A11(-1)A5(48)
0	33	7	2956	4502	3715	4687	4692	3721	(17)W4(-1)A11(-1)W4(48)
0	34	7	2948	3459	3703	4775	3788	3701	(17)W4(-3)M5(-3)W4(52)
0	35	7	2950	3696	3690	4720	3926	3698	(17)A5(-3)M5(-3)A5(52)
0	36	7	2952	4864	3711	4506	5724	3695	(17)A7(-3)M5(-3)A9(52)
0	37	7	2952	4366	3717	4553	5065	3688	(17)A7(-3)A11(-3)A9(52)
0	38	7	2944	5166	3723	4382	6122	3724	(17)A95(-3)A11(-3)A95(52)
0	39	7	2942	4282	3713	4624	4585	3714	(17)M5(-3)W4(-3)M5(52)
0	40	7	2946	5004	3710	4431	6557	3719	(17)A11(-3)A95(-3)A11(52)
0	41	7	2941	5029	3732	4542	4759	3631	(17)M5(-3)A5(-3)M5(52)
0	42	7	2947	5020	3726	4551	5125	3723	(17)M5(-3)A95(-3)M5(52)
0	43	7	2943	4638	3699	4595	4496	3699	(49)M3(32)
0	44	7	2946	4082	3710	4666	4134	3701	(51)M3(30)
0	45	7	2940	3691	3736	4640	4070	3555	(53)M3(28)
0	46	7	2932	3872	3701	4633	4007	3690	(55)M3(26)
0	47	7	2938	4558	3726	4612	4504	3703	(59)M3(22)
0	48	7	2928	4689	3713	4602	4663	3723	(61)M3(20)
0	1	8	2946	5700	3725	4990	5368	3764	(63)M3(18)
0	2	8	2946	5558	3722	4766	5270	3741	(65)M3(16)
0	3	8	2946	8351	3727	4466	6750	3736	A95xxxxx
0	4	8	2950	5459	3725	4638	5554	3738	A105xxxxx
0	5	8	2946	10344	3737	4794	3679	3742	xxxxxx
0	6	8	2948	3968	3707	4572	5257	3729	'
0	7	8	2951	4719	3729	4633	4896	3722	M1M2xxxx
0	8	8	2955	4772	3768	4616	5644	3746	M1M2M3xxx
0	9	8	2957	4862	3766	4582	6172	3766	M1M2M3M4xx
0	10	8	2949	3748	3733	4655	5381	3743	M1M2M3M4M5x
0	11	8	2939	5298	3714	4452	7401	3707	M1M2M3M4M5M6
0	12	8	2944	5486	3713	4719	4432	3710	A5xxxxx
0	13	8	2942	5150	3695	4668	4736	3698	A6xxxxx
0	14	8	2947	4597	3710	4669	4687	3721	A7xxxxx
0	15	8	2941	4517	3705	4711	4641	3750	A9xxxxx
0	16	8	2947	5824	3725	4549	5353	3739	A11xxxxx
0	17	8	2946	5307	3701	4627	4538	3719	M1xxxxx
0	18	8	2944	6856	3717	4590	4612	3721	M2xxxxx
0	19	8	2943	5289	3707	4594	4681	3722	M3xxxxx
0	20	8	2946	4790	3703	4657	4334	3732	M4xxxxx
0	21	8	2948	6522	3723	4572	4986	3735	M5xxxxx
0	22	8	2944	4490	3724	4703	4113	3750	M6xxxxx
0	23	8	2945	3839	3711	4710	3662	3726	W1xxxxx
0	24	8	2945	4538	3699	4622	3671	3695	W2xxxxx
0	25	8	2951	4885	3709	4576	3831	3696	W3xxxxx
0	26	8	2957	5410	3730	4591	3874	3716	W4xxxxx
0	27	8	2953	4324	3726	4660	3940	3732	W2W3W1W4W3W2
0	28	8	2982	5743	3801	4490	5724	3757	(17)A11(-3)A11(58)
0	29	8	2980	4030	3778	4608	5213	3794	(17)A11(-3)A11(-3)A11(52)
0	30	8	2949	3890	3695	4521	5203	3722	(17)A11(-3)A11(-3)A11(-3)A11(46)
0	31	8	2961	3834	3695	4629	3954	3715	(17)M1(-3)M2(58)
0	32	8	2971	3752	3690	4586	4245	3711	(17)W4(-3)A11(-3)W4(52)
0	33	8	2949	4622	3706	4487	4912	3725	(17)A5(-3)A11(-3)A5(52)
0	34	8	2940	3651	3682	4568	4206	3697	(17)M5(-3)A11(-3)M5(52)
0	35	8	2943	3588	3697	4519	4626	3707	(17)A11(-3)W4(-3)A11(52)
0	36	8	2935	3768	3686	4447	4792	3699	(17)A11(-3)A5(-3)A11(52)
0	37	8	2931	3698	3687	4431	4790	3691	(17)A11(-3)M5(-3)A11(52)
0	38	8	2934	3796	3695	4526	3679	3690	(17)W4(-3)W4(-3)W4(52)
0	39	8	2933	4501	3696	4461	4452	3706	xM3xxxx
0	40	8	2929	4007	3687	4513	4109	3727	xxM3xxx
0	41	8	2933	3786	3691	4490	4093	3705	xxxM3xx
0	42	8	2932	4114	3694	4488	4047	3700	xxxxM3x
0	43	8	2936	3926	3697	4487	3832	3688	xxxxxM3
0	44	8	2952	4638	3711	4378	4655	3683	(17)M5(-3)M5(-3)M5(52)
100	45	8	2968	3813	3797	4301	5662	3633	(17)A11(-3)A11(-3)A11(-3)A11(-3)A11(-3)A11(34)
0	46	8	2953	3608	3735	4418	5388	3750	(17)A11(-3)A11(-3)A11(-3)A11(-3)A11(-3)A11(-3)A11(-3)A11(22)
0	47	8	2942	3734	3729	4377	5945	3756	(17)A11(-3)A11(-3)A11(-3)A11(-3)A11(-3)A11(-3)A11(-3)A11(-3)A11(16)
0	48	8	2938	3515	3716	4533	3967	3730	(17)M5(-3)M5(58)
0	1	9	2954	8001	3761	4323	5345	3786	(17)M5(-3)M5(-3)M5(52)
0	2	9	2971	6195	3824	4334	5255	3793	(17)M5(-3)M5(-3)M5(-3)M5(46)
0	3	9	2946	4454	3748	4381	4015	3758	(17)M1(-1)M2(56)
0	4	9	2948	3581	3707	4295	4265	3725	(17)A11(-1)A11(56)
0	5	9	2937	3563	3735	4212	4965	3712	(17)A11(-1)A11(-1)A11(48)
0	6	9	2943	3283	3722	4272	4324	3715	(17)A11(-1)A11(-1)A11(-1)A11(40)
0	7	9	2950	5646	3719	4206	4566	3704	(17)M5(-1)M5(56)
0	8	9	2951	4152	3720	4267	4045	3724	(17)M5(-1)M5(-1)M5(48)
0	9	9	2952	6093	3719	4203	4563	3720	(17)M5(-1)M5(-1)M5(-1)M5(40)
0	10	9	2951	6828	3713	4060	5965	3706	(17)A95(-1)A11(-1)A95(48)
0	11	9	2953	4822	3706	4162	4611	3698	(17)M5(-1)A11(-1)M5(48)
0	12	9	2958	4102	3727	4218	4294	3710	(17)A5(-1)A11(-1)A5(48)
100	13	9	3029	6084	3965	4151	5301	3715	(17)W4(-1)A11(-1)W4(48)
0	14	9	2952	3934	3702	4252	3856	3711	(17)W4(-3)M5(-3)W4(52)
0	15	9	2948	4224	3721	4246	4010	3710	(17)A5(-3)M5(-3)A5(52)
0	16	9	2947	6280	3736	4105	5898	3743	(17)A7(-3)M5(-3)A9(52)
0	17	9	2948	4982	3714	4147	5157	3726	(17)A7(-3)A11(-3)A9(52)
0	18	9	2944	6312	3716	4063	6094	3718	(17)A95(-3)A11(-3)A95(52)
0	19	9	2945	4858	3746	4224	4458	3749	(17)M5(-3)W4(-3)M5(52)
0	20	9	2953	5902	3774	4086	6646	3781	(17)A11(-3)A95(-3)A11(52)
0	21	9	2944	6026	3783	4224	4578	3774	(17)M5(-3)A5(-3)M5(52)
0	22	9	2958	5719	3762	4181	5171	3835	(17)M5(-3)A95(-3)M5(52)
0	23	9	2949	5531	3733	4208	4576	3820	(49)M3(32)
0	24	9	2943	4539	3697	4212	4140	3776	(51)M3(30)
0	25	9	2942	3935	3699	4194	4091	3744	(53)M3(28)
0	26	9	2935	4182	3702	4226	3953	3719	(55)M3(26)
0	27	9	2948	4681	3700	4168	4264	3710	(59)M3(22)
0	28	9	2932	4440	3707	4211	4230	3721	(61)M3(20)
0	29	9	2942	4026	3704	4181	4131	3712	(63)M3(18)
0	30	9	2943	3942	3699	4182	4070	3710	(65)M3(16)
0	31	9	2945	5170	3707	4077	4963	3698	A95xxxxx
0	32	9	2940	3952	3682	4145	4307	3702	A105xxxxx
0	33	9	2926	5894	3687	4174	3622	3694	xxxxxx
0	34	9	2935	3358	3685	4129	4254	3695	'
0	35	9	2938	3655	3693	4155	3989	3696	M1M2xxxx
100	36	9	2945	3616	3715	4156	4203	3727	M1M2M3xxx
0	37	9	2937	3607	3681	4135	4269	3684	M1M2M3M4xx
100	38	9	2950	2942	3756	3818	3701	3687	M1M2M3M4M5x
100	39	9	2940	3776	4080	4319	4970	3906	M1M2M3M4M5M6
100	40	9	2956	3726	5375	5490	5267	4983	A5xxxxx
100	41	9	2969	3703	4706	5237	4855	4729	A6xxxxx
0	42	9	2934	3597	3685	4133	4012	3723	A7xxxxx
0	43	9	2938	3617	3701	4091	4057	3694	A9xxxxx
0	44	9	2946	4027	3738	4120	4422	3746	A11xxxxx
0	45	9	2954	3967	3753	4163	4015	3738	M1xxxxx
0	46	9	2946	4956	3715	4178	4043	3739	M2xxxxx
0	47	9	2948	4180	3710	4178	4132	3731	M3xxxxx
100	48	9	2977	3894	3852	4115	4025	3578	M4xxxxx
0	1	10	2947	10140	3747	4264	5162	3764	M5xxxxx
0	2	10	2950	6129	3715	4265	4252	3716	M6xxxxx
0	3	10	2950	5444	3716	4323	3667	3722	W1xxxxx
0	4	10	2948	7156	3743	4248	3738	3704	W2xxxxx
0	5	10	2949	6418	3722	4227	3887	3723	W3xxxxx
0	6	10	2949	7505	3726	4205	3886	3742	W4xxxxx
0	7	10	2950	6205	3738	4198	4005	3743	W2W3W1W4W3W2
0	8	10	2946	8734	3712	4017	5799	3742	(17)A11(-3)A11(58)
0	9	10	2945	5760	3706	3985	5807	3719	(17)A11(-3)A11(-3)A11(52)
0	10	10	2946	5655	3715	3986	5862	3715	(17)A11(-3)A11(-3)A11(-3)A11(46)
0	11	10	2947	5362	3724	4128	4126	3706	(17)M1(-3)M2(58)
0	12	10	2953	5367	3729	4057	5131	3717	(17)W4(-3)A11(-3)W4(52)
0	13	10	2941	7942	3724	4030	5460	3719	(17)A5(-3)A11(-3)A5(52)
0	14	10	2944	5060	3751	4105	4948	3740	(17)M5(-3)A11(-3)M5(52)
0	15	10	2946	4799	3777	4075	5744	3774	(17)A11(-3)W4(-3)A11(52)
0	16	10	2940	4987	3721	4012	5642	3711	(17)A11(-3)A5(-3)A11(52)
0	17	10	2949	4591	3716	4000	5631	3705	(17)A11(-3)M5(-3)A11(52)
0	18	10	2933	4476	3719	4164	3709	3717	(17)W4(-3)W4(-3)W4(52)
0	19	10	2942	5569	3734	4126	4594	3768	xM3xxxx
0	20	10	2933	4848	3726	4119	4215	3760	xxM3xxx
0	21	10	2928	4680	3720	4128	4409	3842	xxxM3xx
0	22	10	2932	5101	3732	4128	4218	3842	xxxxM3x
0	23	10	2933	4793	3720	4125	4001	3823	xxxxxM3
0	24	10	2943	4802	3699	4073	4474	3799	(17)M5(-3)M5(-3)M5(-3)M5(46)
0	25	10	2938	4121	3686	3963	5759	3757	(17)A11(-3)A11(-3)A11(-3)A11(-3)A11(-3)A11(34)
0	26	10	2936	3526	3688	4012	5013	3718	(17)A11(-3)A11(-3)A11(-3)A11(-3)A11(-3)A11(-3)A11(-3)A11(22)
0	27	10	2936	3454	3697	4045	5099	3719	(17)A11(-3)A11(-3)A11(-3)A11(-3)A11(-3)A11(-3)A11(-3)A11(-3)A11(16)
0	28	10	2940	3638	3686	4095	3884	3691	(17)M5(-3)M5(58)
0	29	10	2939	4512	3680	4057	4176	3693	(17)M5(-3)M5(-3)M5(52)
0	30	10	2943	4252	3699	4049	4180	3697	(17)M5(-3)M5(-3)M5(-3)M5(46)
0	31	10	2927	3776	3682	4078	3728	3683	(17)M1(-1)M2(56)
0	32	10	2939	3809	3682	4036	4268	3692	(17)A11(-1)A11(56)
0	33	10	2918	3450	3686	4090	4359	3709	(17)A11(-1)A11(-1)A11(48)
0	34	10	2938	3328	3685	4068	4293	3694	(17)A11(-1)A11(-1)A11(-1)A11(40)
0	35	10	2938	4640	3711	4088	3995	3735	(17)M5(-1)M5(56)
0	36	10	2941	3518	3695	4076	3753	3705	(17)M5(-1)M5(-1)M5(48)
0	37	10	2936	4607	3680	4039	3947	3686	(17)M5(-1)M5(-1)M5(-1)M5(40)
100	38	10	2962	4783	4404	4221	5350	3919	(17)A95(-1)A11(-1)A95(48)
100	39	10	3052	3803	6639	6647	6581	6174	(17)M5(-1)A11(-1)M5(48)
100	40	10	2979	3134	4600	5269	4481	4753	(17)A5(-1)A11(-1)A5(48)
100	41	10	2968	4191	3789	4088	4282	3733	(17)W4(-1)A11(-1)W4(48)
0	42	10	2990	3511	3808	4209	3799	3813	(17)W4(-3)M5(-3)W4(52)
0	43	10	2932	3577	3691	4088	3743	3701	(17)A5(-3)M5(-3)A5(52)
0	44	10	2933	4587	3754	4024	4792	3713	(17)A7(-3)M5(-3)A9(52)
0	45	10	2965	4039	3802	4135	4556	3806	(17)A7(-3)A11(-3)A9(52)
0	46	10	2948	4998	3756	4059	5295	3772	(17)A95(-3)A11(-3)A95(52)
0	47	10	2935	4272	3717	4121	4155	3741	(17)M5(-3)W4(-3)M5(52)
0	48	10	2950	5179	3769	3982	6248	3748	(17)A11(-3)A95(-3)A11(52)
0	1	11	2942	9077	3744	4185	4764	3758	(17)M5(-3)A5(-3)M5(52)
0	2	11	2945	8129	3719	4056	5152	3721	(17)M5(-3)A95(-3)M5(52)
0	3	11	2943	7043	3698	4095	4638	3734	(49)M3(32)
0	4	11	2944	5641	3720	4163	4276	3759	(51)M3(30)
0	5	11	2953	4650	3726	4143	4329	3743	(53)M3(28)
0	6	11	2942	5020	3700	4134	4122	3721	(55)M3(26)
0	7	11	2943	5650	3701	4096	4491	3695	(59)M3(22)
0	8	11	2946	5594	3705	4089	4538	3678	(61)M3(20)
0	9	11	2944	5230	3699	4091	4486	3676	(63)M3(18)
0	10	11	2940	5205	3695	4088	4462	3684	(65)M3(16)
0	11	11	2955	7791	3750	3948	5736	3699	A95xxxxx
0	12	11	2950	5172	3723	4020	5167	3719	A105xxxxx
0	13	11	2943	9359	3745	4181	3678	3735	xxxxxx
0	14	11	2953	3977	3738	4062	5013	3738	'
0	15	11	2952	4783	3729	4116	4361	3729	M1M2xxxx
0	16	11	2943	4533	3710	4068	4622	3739	M1M2M3xxx
0	17	11	2941	4452	3699	4049	4725	3676	M1M2M3M4xx
0	18	11	2942	3941	3701	4052	4623	3671	M1M2M3M4M5x
0	19	11	2933	4622	3709	4023	5101	3676	M1M2M3M4M5M6
0	20	11	2938	4817	3714	4126	4023	3733	A5xxxxx
0	21	11	2942	4862	3711	4075	4506	3813	A6xxxxx
100	22	11	2971	4497	3815	4066	4690	3811	A7xxxxx
0	23	11	2944	4553	3713	4041	4665	3805	A9xxxxx
0	24	11	2942	5343	3704	3978	5142	3787	A11xxxxx
0	25	11	2938	4698	3683	4066	4144	3736	M1xxxxx
0	26	11	2939	6137	3689	4054	4111	3707	M2xxxxx
0	27	11	2938	4647	3693	4046	4191	3700	M3xxxxx
0	28	11	2940	4259	3707	4088	3992	3707	M4xxxxx
0	29	11	2938	5611	3683	4030	4323	3701	M5xxxxx
0	30	11	2937	3861	3674	4033	3790	3657	M6xxxxx
0	31	11	2938	3298	3682	4107	3616	3706	W1xxxxx
0	32	11	2937	3870	3674	4094	3628	3689	W2xxxxx
0	33	11	2935	4553	3675	4088	3721	3692	W3xxxxx
0	34	11	2932	5137	3678	4080	3719	3702	W4xxxxx
0	35	11	2930	4134	3684	4066	3727	3677	W2W3W1W4W3W2
0	36	11	2941	5019	3695	3957	4995	3675	(17)A11(-3)A11(58)
0	37	11	2935	3758	3683	3996	4673	3682	(17)A11(-3)A11(-3)A11(52)
0	38	11	2932	3720	3686	4000	4730	3692	(17)A11(-3)A11(-3)A11(-3)A11(46)
0	39	11	2938	3614	3699	4115	3791	3715	(17)M1(-3)M2(58)
0	40	11	2938	3623	3697	4059	4102	3700	(17)W4(-3)A11(-3)W4(52)
0	41	11	2926	4601	3684	4027	4539	3704	(17)A5(-3)A11(-3)A5(52)
0	42	11	2940	3625	3702	4073	4135	3716	(17)M5(-3)A11(-3)M5(52)
0	43	11	2943	3585	3708	4027	4552	3724	(17)A11(-3)W4(-3)A11(52)
0	44	11	2928	3698	3688	3972	4645	3700	(17)A11(-3)A5(-3)A11(52)
100	45	11	2945	3379	3925	4165	4445	3872	(17)A11(-3)M5(-3)A11(52)
100	46	11	2939	3646	3861	4148	3788	3836	(17)W4(-3)W4(-3)W4(52)
0	47	11	2937	4335	3723	3945	3996	3708	xM3xxxx
0	48	11	2924	4200	3676	3907	3776	3711	xxM3xxx
0	1	12	2943	6224	3726	4155	4582	3713	xxxM3xx
0	2	12	2942	6789	3719	4133	4266	3718	xxxxM3x
0	3	12	2945	6337	3708	4153	4068	3768	xxxxxM3
0	4	12	2943	4146	3705	4158	3890	3776	(17)M1(-1)M2(56)
0	5	12	2944	5258	3706	3975	5700	3762	(17)A11(-3)A11(-3)A11(-3)A11(-3)A11(-3)A11(34)
0	6	12	2946	3534	3705	4008	5056	3764	(17)A11(-3)A11(-3)A11(-3)A11(-3)A11(-3)A11(-3)A11(-3)A11(22)
0	7	12	2941	4191	3701	3898	5621	3698	(17)A11(-3)A11(-3)A11(-3)A11(-3)A11(-3)A11(-3)A11(-3)A11(-3)A11(16)
0	8	12	2940	5573	3695	3997	4316	3681	(17)M5(-3)M5(58)
0	9	12	2942	4915	3696	4028	4284	3696	(17)M5(-3)M5(-3)M5(52)
100	10	12	2951	4597	3759	4046	4346	3720	(17)M5(-3)M5(-3)M5(-3)M5(46)
0	11	12	2934	3796	3745	4168	3812	3762	(17)M1(-1)M2(56)
0	12	12	2933	3358	3711	4067	4042	3714	(17)A11(-1)A11(56)
0	13	12	2921	3319	3676	4001	4265	3673	(17)A11(-1)A11(-1)A11(48)
0	14	12	2940	3231	3683	4010	4209	3676	(17)A11(-1)A11(-1)A11(-1)A11(40)
0	15	12	2938	6082	3696	4025	4199	3694	(17)M5(-1)M5(56)
0	16	12	2946	3400	3702	4079	3752	3702	(17)M5(-1)M5(-1)M5(48)
0	17	12	2947	6080	3718	4068	4217	3722	(17)M5(-1)M5(-1)M5(-1)M5(40)
0	18	12	2940	6411	3695	3944	5317	3702	(17)A95(-1)A11(-1)A95(48)
0	19	12	2941	4540	3694	4031	4325	3712	(17)M5(-1)A11(-1)M5(48)
0	20	12	2942	3543	3683	4051	3954	3707	(17)A5(-1)A11(-1)A5(48)
0	21	12	2943	6130	3696	3977	4792	3745	(17)W4(-1)A11(-1)W4(48)
0	22	12	2939	4041	3684	4026	3809	3743	(17)W4(-3)M5(-3)W4(52)
0	23	12	2941	4175	3682	4003	3854	3720	(17)A5(-3)M5(-3)A5(52)
0	24	12	2935	6207	3686	3899	5214	3708	(17)A7(-3)M5(-3)A9(52)
0	25	12	2947	4912	3709	3922	4889	3689	(17)A7(-3)A11(-3)A9(52)
0	26	12	2929	6000	3702	3891	5427	3694	(17)A95(-3)A11(-3)A95(52)
0	27	12	2940	4869	3694	3979	4174	3693	(17)M5(-3)W4(-3)M5(52)
0	28	12	2942	5487	3688	3878	5679	3691	(17)A11(-3)A95(-3)A11(52)
0	29	12	2935	5871	3697	4014	4199	3713	(17)M5(-3)A5(-3)M5(52)
0	30	12	2943	5614	3689	3983	4628	3708	(17)M5(-3)A95(-3)M5(52)
0	31	12	2938	5112	3682	4008	4169	3708	(49)M3(32)
0	32	12	2940	4231	3686	4028	3881	3700	(51)M3(30)
0	33	12	2933	3683	3679	4025	3862	3697	(53)M3(28)
0	34	12	2927	3795	3684	4031	3788	3700	(55)M3(26)
0	35	12	2946	4421	3711	4018	4093	3710	(59)M3(22)
0	36	12	2942	4131	3735	4048	4047	3736	(61)M3(20)
0	37	12	2944	3830	3704	4038	3950	3714	(63)M3(18)
0	38	12	2942	3518	3697	4006	3873	3687	(65)M3(16)
0	39	12	2939	4342	3692	3931	4744	3690	A95xxxxx
0	40	12	2937	3582	3677	3969	4176	3684	A105xxxxx
0	41	12	2930	5846	3681	4015	3618	3695	xxxxxx
0	42	12	2936	3331	3695	3988	4191	3715	'
0	43	12	2933	3760	3687	4010	3914	3706	M1M2xxxx
0	44	12	2935	3723	3689	3982	4067	3700	M1M2M3xxx
0	45	12	2935	3702	3690	3972	4112	3701	M1M2M3M4xx
100	46	12	2937	2929	3748	3760	3680	3694	M1M2M3M4M5x
0	47	12	2936	4059	3707	3929	4195	3721	M1M2M3M4M5M6
0	48	12	2933	4443	3738	3960	3791	3764	A5xxxxx
0	1	13	2944	5723	3756	4069	4484	3761	A6xxxxx
0	2	13	2944	5031	3717	4038	4714	3757	A7xxxxx
0	3	13	2945	4620	3726	4047	4657	3784	A9xxxxx
0	4	13	2939	6621	3721	3991	5102	3794	A11xxxxx
0	5	13	2947	5309	3733	4019	4176	3756	M1xxxxx
0	6	13	2937	7448	3752	3990	4120	3738	M2xxxxx
0	7	13	2945	5481	3724	3962	4224	3712	M3xxxxx
0	8	13	2965	5042	3788	4088	4073	3826	M4xxxxx
0	9	13	2940	6945	3711	3876	4322	3623	M5xxxxx
0	10	13	2942	4837	3703	3943	3866	3675	M6xxxxx
0	11	13	2945	4508	3721	3997	3645	3713	W1xxxxx
0	12	13	2951	6183	3748	4017	3701	3742	W2xxxxx
0	13	13	2936	5770	3707	3986	3738	3682	W3xxxxx
0	14	13	2944	6377	3712	3958	3736	3710	W4xxxxx
0	15	13	2939	4416	3687	3950	3698	3690	W2W3W1W4W3W2
0	16	13	2941	6246	3693	3834	5098	3691	(17)A11(-3)A11(58)
0	17	13	2935	4338	3692	3861	4940	3697	(17)A11(-3)A11(-3)A11(52)
0	18	13	2942	4372	3715	3856	5096	3710	(17)A11(-3)A11(-3)A11(-3)A11(46)
0	19	13	2949	4279	3717	4022	3844	3768	(17)M1(-3)M2(58)
0	20	13	2941	4167	3700	3906	4384	3706	(17)W4(-3)A11(-3)W4(52)
0	21	13	2930	6040	3702	3884	4721	3709	(17)A5(-3)A11(-3)A5(52)
0	22	13	2940	4440	3693	3901	4449	3706	(17)M5(-3)A11(-3)M5(52)
0	23	13	2937	4142	3678	3843	4914	3691	(17)A11(-3)W4(-3)A11(52)
0	24	13	2965	4546	3816	3868	5123	3734	(17)A11(-3)A5(-3)A11(52)
0	25	13	2930	4133	3697	3861	4961	3712	(17)A11(-3)M5(-3)A11(52)
0	26	13	2925	4197	3700	3957	3664	3690	(17)W4(-3)W4(-3)W4(52)
0	27	13	2934	5001	3697	3918	4169	3691	xM3xxxx
0	28	13	2937	3831	3705	3956	3838	3734	xxM3xxx
100	29	13	3222	3435	4413	4698	4398	4491	xxxM3xx
0	30	13	2927	4283	3690	3956	3832	3715	xxxxM3x
0	31	13	2925	4164	3685	3941	3733	3697	xxxxxM3
100	32	13	2958	3562	3795	3925	4175	3706	(17)A11(-1)A11(56)
0	33	13	2943	4226	3719	3860	5247	3724	(17)A11(-3)A11(-3)A11(-3)A11(-3)A11(-3)A11(34)
0	34	13	2936	3667	3695	3841	4975	3709	(17)A11(-3)A11(-3)A11(-3)A11(-3)A11(-3)A11(-3)A11(-3)A11(22)
0	35	13	2929	3340	3694	3850	4626	3700	(17)A11(-3)A11(-3)A11(-3)A11(-3)A11(-3)A11(-3)A11(-3)A11(-3)A11(16)
0	36	13	2935	3536	3692	3896	3767	3671	(17)M5(-3)M5(58)
0	37	13	2936	4882	3684	3879	4051	3669	(17)M5(-3)M5(-3)M5(52)
0	38	13	2947	4270	3726	3924	4047	3711	(17)M5(-3)M5(-3)M5(-3)M5(46)
0	39	13	2932	3924	3698	3924	3731	3689	(17)M1(-1)M2(56)
0	40	13	2944	3659	3713	3901	4192	3723	(17)A11(-1)A11(56)
0	41	13	2925	3612	3682	3881	4462	3708	(17)A11(-1)A11(-1)A11(48)
0	42	13	2934	3515	3694	3882	4418	3705	(17)A11(-1)A11(-1)A11(-1)A11(40)
0	43	13	2934	4379	3690	3927	3843	3702	(17)M5(-1)M5(56)
0	44	13	2955	3704	3727	3945	3782	3716	(17)M5(-1)M5(-1)M5(48)
0	45	13	2942	4295	3700	3920	3856	3701	(17)M5(-1)M5(-1)M5(-1)M5(40)
0	46	13	2939	4747	3704	3887	4586	3719	(17)A95(-1)A11(-1)A95(48)
0	47	13	2940	3661	3716	3930	3979	3754	(17)M5(-1)A11(-1)M5(48)
100	48	13	2937	2932	3739	3756	3711	3729	(17)A5(-1)A11(-1)A5(48)
0	1	14	2945	10501	3740	4004	4565	3751	(17)W4(-1)A11(-1)W4(48)
0	2	14	2956	4846	3745	4050	3938	3771	(17)W4(-3)M5(-3)W4(52)
0	3	14	2947	5052	3725	4045	3923	3784	(17)A5(-3)M5(-3)A5(52)
0	4	14	2942	7488	3712	3969	4675	3773	(17)A7(-3)M5(-3)A9(52)
0	5	14	2941	6693	3703	3907	4671	3730	(17)A7(-3)A11(-3)A9(52)
100	6	14	2975	8084	3848	3895	5006	3731	(17)A95(-3)A11(-3)A95(52)
0	7	14	2944	6293	3712	3927	4082	3746	(17)M5(-3)W4(-3)M5(52)
100	8	14	2948	7528	3732	3882	4835	3716	(17)A11(-3)A95(-3)A11(52)
0	9	14	2941	8132	3736	3901	4055	3707	(17)M5(-3)A5(-3)M5(52)
0	10	14	2944	7905	3722	3868	4406	3690	(17)M5(-3)A95(-3)M5(52)
0	11	14	2947	7231	3723	3899	4097	3691	(49)M3(32)
0	12	14	2939	5674	3697	3890	3849	3672	(51)M3(30)
0	13	14	2932	4208	3686	3890	3825	3680	(53)M3(28)
0	14	14	2943	4978	3719	3911	3830	3717	(55)M3(26)
0	15	14	2940	5759	3700	3867	4063	3703	(59)M3(22)
0	16	14	2932	5081	3697	3884	4011	3709	(61)M3(20)
0	17	14	2938	4669	3698	3895	3978	3717	(63)M3(18)
0	18	14	2943	4516	3699	3881	3919	3675	(65)M3(16)
0	19	14	2947	6947	3738	3853	4627	3721	A95xxxxx
0	20	14	2941	4562	3696	3845	4452	3723	A105xxxxx
0	21	14	2935	8108	3718	3925	3645	3722	xxxxxx
0	22	14	2937	3696	3686	3842	4375	3704	'
0	23	14	2940	4480	3686	3881	3868	3699	M1M2xxxx
0	24	14	2939	4371	3687	3871	3987	3700	M1M2M3xxx
0	25	14	2940	4133	3695	3866	3998	3698	M1M2M3M4xx
0	26	14	2940	3681	3703	3892	3966	3721	M1M2M3M4M5x
0	27	14	2942	4541	3725	3886	4225	3724	M1M2M3M4M5M6
0	28	14	2942	4598	3694	3895	3772	3708	A5xxxxx
0	29	14	2946	4225	3716	3898	3954	3729	A6xxxxx
0	30	14	2940	3908	3691	3863	4030	3704	A7xxxxx
0	31	14	2936	4026	3688	3855	4082	3703	A9xxxxx
0	32	14	2939	4656	3693	3840	4472	3727	A11xxxxx
0	33	14	2932	4120	3683	3867	3798	3701	M1xxxxx
0	34	14	2940	5391	3717	3888	3810	3717	M2xxxxx
0	35	14	2937	4167	3741	3902	3870	3723	M3xxxxx
0	36	14	2940	3842	3737	3917	3772	3728	M4xxxxx
0	37	14	2934	5273	3714	3903	3986	3735	M5xxxxx
0	38	14	2938	4069	3704	3861	3763	3679	M6xxxxx
0	39	14	2927	3432	3668	3893	3607	3705	W1xxxxx
0	40	14	2935	3715	3681	3872	3619	3693	W2xxxxx
0	41	14	2939	4240	3681	3886	3653	3705	W3xxxxx
0	42	14	2946	4690	3693	3894	3669	3712	W4xxxxx
0	43	14	2940	3950	3707	3903	3679	3726	W2W3W1W4W3W2
0	44	14	2957	4721	3741	3879	4573	3757	(17)A11(-3)A11(58)
0	45	14	2935	3699	3682	3849	4369	3724	(17)A11(-3)A11(-3)A11(52)
0	46	14	2945	3815	3715	3861	4543	3774	(17)A11(-3)A11(-3)A11(-3)A11(46)
0	47	14	2953	3848	3715	3888	3794	3761	(17)M1(-3)M2(58)
0	48	14	2947	3875	3720	3891	4189	3786	(17)W4(-3)A11(-3)W4(52)
0	1	15	2942	7701	3804	3989	4755	3739	(17)A5(-3)A11(-3)A5(52)
0	2	15	2942	5135	3740	3932	4532	3711	(17)M5(-3)A11(-3)M5(52)
100	3	15	2945	5487	3717	3915	4552	3719	(17)A11(-3)W4(-3)A11(52)
0	4	15	2947	5937	3721	3848	4642	3678	(17)A11(-3)A5(-3)A11(52)
100	5	15	3187	6062	4975	4878	5622	4647	(17)A11(-3)M5(-3)A11(52)
100	6	15	2974	5980	3937	4358	3861	4117	(17)W4(-3)W4(-3)W4(52)
0	7	15	2960	7752	3772	3917	4326	3771	xM3xxxx
0	8	15	2934	6583	3706	3868	4028	3690	xxM3xxx
0	9	15	2933	5490	3705	3856	4054	3679	xxxM3xx
0	10	15	2934	6432	3705	3868	3926	3680	xxxxM3x
0	11	15	2936	5893	3699	3872	3790	3684	xxxxxM3
0	12	15	2941	3461	3690	3824	4271	3686	(17)A11(-1)A11(-1)A11(48)
0	13	15	2948	4628	3739	3824	4731	3713	(17)A11(-3)A11(-3)A11(-3)A11(-3)A11(-3)A11(34)
0	14	15	2941	4308	3701	3844	4673	3723	(17)A11(-3)A11(-3)A11(-3)A11(-3)A11(-3)A11(-3)A11(-3)A11(22)
0	15	15	2935	3462	3690	3841	4533	3727	(17)A11(-3)A11(-3)A11(-3)A11(-3)A11(-3)A11(-3)A11(-3)A11(-3)A11(16)
0	16	15	2945	5064	3695	3877	3962	3709	(17)M5(-3)M5(58)
0	17	15	2944	5429	3715	3879	4044	3720	(17)M5(-3)M5(-3)M5(52)
0	18	15	2943	5209	3702	3912	4036	3762	(17)M5(-3)M5(-3)M5(-3)M5(46)
100	19	15	2964	4361	4817	4928	4672	4655	(17)M1(-1)M2(56)
100	20	15	2961	4079	4163	4345	4674	4168	(17)A11(-1)A11(56)
0	21	15	2932	3891	3703	3830	4424	3708	(17)A11(-1)A11(-1)A11(48)
0	22	15	2938	3744	3685	3817	4422	3699	(17)A11(-1)A11(-1)A11(-1)A11(40)
0	23	15	2940	6181	3694	3895	3924	3732	(17)M5(-1)M5(56)
0	24	15	2942	4035	3682	3883	3742	3714	(17)M5(-1)M5(-1)M5(48)
0	25	15	2939	6039	3717	3884	3963	3732	(17)M5(-1)M5(-1)M5(-1)M5(40)
0	26	15	2939	6088	3739	3887	4584	3772	(17)A95(-1)A11(-1)A95(48)
0	27	15	2940	4391	3694	3870	4035	3725	(17)M5(-1)A11(-1)M5(48)
0	28	15	2932	3401	3697	3879	3808	3718	(17)A5(-1)A11(-1)A5(48)
0	29	15	2942	5351	3710	3862	4174	3711	(17)W4(-1)A11(-1)W4(48)
0	30	15	2939	3724	3688	3873	3667	3685	(17)W4(-3)M5(-3)W4(52)
0	31	15	2943	3978	3692	3871	3717	3687	(17)A5(-3)M5(-3)A5(52)
0	32	15	2934	5774	3697	3801	4429	3691	(17)A7(-3)M5(-3)A9(52)
0	33	15	2949	4655	3739	3822	4359	3727	(17)A7(-3)A11(-3)A9(52)
100	34	15	2941	5591	3829	3843	4623	3753	(17)A95(-3)A11(-3)A95(52)
100	35	15	2956	4657	3831	3917	3950	3780	(17)M5(-3)W4(-3)M5(52)
100	36	15	2948	5458	3777	3823	4646	3729	(17)A11(-3)A95(-3)A11(52)
0	37	15	2938	5732	3747	3846	3922	3723	(17)M5(-3)A5(-3)M5(52)
0	38	15	2942	5534	3717	3841	4214	3723	(17)M5(-3)A95(-3)M5(52)
0	39	15	2950	5047	3706	3875	3958	3730	(49)M3(32)
0	40	15	2968	4323	3723	3861	3818	3721	(51)M3(30)
0	41	15	2953	3936	3694	3858	3827	3706	(53)M3(28)
0	42	15	2957	3980	3698	3886	3746	3727	(55)M3(26)
0	43	15	2964	4481	3696	3856	3912	3715	(59)M3(22)
0	44	15	2964	4238	3720	3893	3912	3749	(61)M3(20)
0	45	15	2964	3787	3696	3861	3836	3725	(63)M3(18)
0	46	15	2968	3845	3699	3890	3860	3762	(65)M3(16)
0	47	15	2972	4891	3698	3840	4461	3759	A95xxxxx
0	48	15	2987	4025	3813	3847	4438	3755	A105xxxxx
0	1	16	2942	10313	3807	4064	3745	3738	xxxxxx
0	2	16	2936	4086	3736	3938	4519	3722	'
0	3	16	2948	5930	3757	3952	4009	3751	M1M2xxxx
0	4	16	2951	5689	3744	3920	4071	3751	M1M2M3xxx
0	5	16	2943	5809	3725	3879	4092	3730	M1M2M3M4xx
0	6	16	2941	5285	3715	3871	4106	3729	M1M2M3M4M5x
0	7	16	2946	6314	3725	3879	4182	3729	M1M2M3M4M5M6
0	8	16	2948	6791	3736	3888	3766	3664	A5xxxxx
0	9	16	2946	6229	3731	3872	3892	3638	A6xxxxx
0	10	16	2941	5823	3719	3849	4057	3643	A7xxxxx
0	11	16	2942	5572	3694	3834	4160	3689	A9xxxxx
100	12	16	2943	7877	3710	3831	4227	3729	A11xxxxx
0	13	16	2949	6163	3751	3871	3979	3738	M1xxxxx
0	14	16	2944	8243	3714	3876	3877	3737	M2xxxxx
0	15	16	2939	6462	3712	3872	4000	3749	M3xxxxx
0	16	16	2948	5686	3730	3891	3892	3757	M4xxxxx
0	17	16	2936	9581	3705	3874	4042	3749	M5xxxxx
0	18	16	2946	6157	3716	3876	3828	3736	M6xxxxx
0	19	16	2965	5281	3760	3950	3706	3810	W1xxxxx
0	20	16	2964	6829	3767	3918	3721	3770	W2xxxxx
0	21	16	2942	7031	3703	3883	3716	3745	W3xxxxx
0	22	16	2941	7460	3703	3877	3711	3742	W4xxxxx
0	23	16	2940	5717	3701	3874	3720	3737	W2W3W1W4W3W2
100	24	16	2955	7663	3728	3862	4291	3761	(17)A11(-3)A11(58)
100	25	16	2941	5238	3726	3847	4321	3751	(17)A11(-3)A11(-3)A11(52)
100	26	16	2935	4995	3692	3855	4304	3756	(17)A11(-3)A11(-3)A11(-3)A11(46)
0	27	16	2953	4970	3714	3890	3808	3760	(17)M1(-3)M2(58)
0	28	16	2954	4911	3733	3824	4224	3742	(17)W4(-3)A11(-3)W4(52)
0	29	16	2939	6943	3697	3835	4198	3740	(17)A5(-3)A11(-3)A5(52)
0	30	16	2958	4775	3704	3835	4153	3729	(17)M5(-3)A11(-3)M5(52)
0	31	16	2956	4613	3707	3831	4271	3740	(17)A11(-3)W4(-3)A11(52)
0	32	16	2948	4837	3710	3835	4280	3735	(17)A11(-3)A5(-3)A11(52)
0	33	16	2964	4336	3728	3833	4253	3741	(17)A11(-3)M5(-3)A11(52)
100	34	16	2953	4473	3825	3914	3714	3770	(17)W4(-3)W4(-3)W4(52)
100	35	16	2972	5834	3850	3879	4054	3767	xM3xxxx
100	36	16	2958	5166	3782	3858	3860	3746	xxM3xxx
0	37	16	2955	5072	3753	3851	3928	3739	xxxM3xx
0	38	16	2962	5539	3732	3876	3838	3755	xxxxM3x
0	39	16	2965	5035	3703	3873	3733	3734	xxxxxM3
0	40	16	2967	4139	3720	3871	4313	3777	(17)A11(-1)A11(-1)A11(-1)A11(40)
0	41	16	2968	5859	3722	3876	3846	3755	(17)M5(-1)M5(56)
0	42	16	2971	4500	3787	3960	3827	3823	(17)M5(-1)M5(-1)M5(48)
100	43	16	2975	5383	3977	4122	4076	3979	(17)M5(-1)M5(-1)M5(-1)M5(40)
100	44	16	2968	5991	4022	4131	4566	3994	(17)A95(-1)A11(-1)A95(48)
100	45	16	2973	4244	3932	4102	4123	3943	(17)M5(-1)A11(-1)M5(48)
0	46	16	2960	3357	3710	3881	3778	3755	(17)A5(-1)A11(-1)A5(48)
0	47	16	2951	4408	3730	3875	3986	3766	(17)W4(-1)A11(-1)W4(48)
0	48	16	2963	3800	3749	3897	3756	3766	(17)W4(-3)M5(-3)W4(52)

## Sheet: 20191118
Flags	Column	Row	15a	25a	35a	55b	65a	65b	TgtName
100	1	1	3074	4480	4585	4048	3849	3982	'A1XXXXX'
100	2	1	3070	4101	4606	4013	3915	3949	'A2XXXXX'
100	3	1	3076	6197	4730	4109	3971	4010	'A3XXXXX'
100	4	1	3077	6511	4679	4203	4024	4076	'W1XXXXX'
100	5	1	3072	6839	4525	4155	3978	4048	'W2XXXXX'
100	6	1	3073	5750	4421	4104	3987	4015	'W3XXXXX'
100	7	1	3074	6863	4345	4085	3967	4012	'W4XXXXX'
0	8	1	3093	6553	4326	4075	4042	4003	'A4XXXXX'
100	9	1	3114	6742	4298	4111	4180	4049	'A5XXXXX'
100	10	1	3071	6890	4227	4087	4282	4024	'M1XXXXX'
100	11	1	3077	8704	4210	4101	4173	4024	'M2XXXXX'
100	12	1	3076	7141	4198	4077	4322	4019	'M3XXXXX'
100	13	1	3075	7321	4174	4106	4191	4028	'M4XXXXX'
100	14	1	3070	7099	4164	4125	4263	4053	'M5XXXXX'
100	15	1	3065	6072	4163	4132	4076	4056	'M6XXXXX'
100	16	1	3065	6120	4157	4141	4260	4065	'A6XXXXX'
100	17	1	3064	7582	4160	4137	4564	4083	'A7XXXXX'
100	18	1	3062	6243	4157	4135	4220	4073	'A8XXXXX'
100	19	1	3063	5779	4141	4105	4352	4049	'A9XXXXX'
100	20	1	3067	6808	4131	4110	4480	4064	'A10XXXXX'
100	21	1	3065	6549	4156	4126	4497	4072	'A11XXXXX '
100	22	1	3071	5326	4292	4254	4074	4178	'W2W3W1W4W3W2'
100	23	1	3067	5348	4257	4269	4171	4197	'M1M2XXXX'
100	24	1	3066	6933	4158	4180	4364	4110	'M1M2M3XXX'
100	25	1	3065	6792	4155	4165	4436	4088	'M1M2M3M4XX'
100	26	1	3061	5720	4133	4194	4428	4121	'M1M2M3M4M5X'
100	27	1	3060	6143	4148	4200	4422	4121	'M1M2M3M4M5M6'
100	28	1	3059	5644	4164	4226	4000	4142	'XXXXXX'
100	29	1	3057	5937	4163	4212	3962	4129	'A1XXXXX'
100	30	1	3057	4853	4172	4235	4047	4145	'A2XXXXX'
100	31	1	3057	6075	4181	4257	4021	4159	'A3XXXXX'
100	32	1	3061	6401	4177	4264	4040	4165	'W1XXXXX'
100	33	1	3054	6722	4168	4256	4023	4159	'W2XXXXX'
100	34	1	3054	6257	4140	4261	4060	4162	'W3XXXXX'
100	35	1	3053	7680	4145	4234	4067	4143	'W4XXXXX'
0	36	1	3059	7647	4168	4288	4166	4194	'A4XXXXX'
100	37	1	3055	7223	4204	4411	4277	4300	'A5XXXXX'
100	38	1	3055	8041	4209	4308	4453	4211	'M1XXXXX'
100	39	1	3055	10765	6881	4816	4845	4435	'M2XXXXX'
100	40	1	3056	8981	4628	4292	4528	4198	'M3XXXXX'
100	41	1	3062	6748	5466	4479	4448	4297	M4XXXXX'
100	42	1	3067	9958	5464	4444	4602	4294	'M5XXXXX'
100	43	1	3066	6600	5680	4496	4306	4316	'M6XXXXX'
100	44	1	3066	9412	5757	4477	4532	4295	'A6XXXXX'
100	45	1	3052	14241	5993	4413	4849	4264	'A7XXXXX'
100	46	1	3055	10887	6434	4568	4733	4370	'A8XXXXX'
100	47	1	3057	9372	6528	4605	4816	4437	'A9XXXXX'
100	48	1	3046	13452	6623	4517	5014	4313	'A10XXXXX'
100	1	2	3053	9568	4790	4138	4690	4077	'A11XXXXX '
100	2	2	3059	7746	4726	4227	4065	4135	'W2W3W1W4W3W2'
100	3	2	3055	8571	4666	4153	4266	4058	M1M2XXXX'
100	4	2	3053	9158	4519	4105	4427	4016	'M1M2M3XXX'
100	5	2	3055	10152	4414	4058	4490	3976	'M1M2M3M4XX'
100	6	2	3062	7836	4355	4085	4511	3997	'M1M2M3M4M5X'
100	7	2	3052	7578	4298	4041	4378	3961	'M1M2M3M4M5M6'
100	8	2	3051	6876	4243	4064	3911	3968	'XXXXXX'
100	9	2	3046	6079	4196	4057	3851	3966	'A1XXXXX'
100	10	2	3046	4783	4139	4035	3911	3963	'A2XXXXX'
100	11	2	3053	5249	4124	4050	3859	3967	'A3XXXXX'
100	12	2	3038	5168	4116	4053	3875	3964	W1XXXXX'
100	13	2	3036	4650	4097	4033	3850	3953	'W2XXXXX'
100	14	2	3044	4414	4091	4053	3879	3978	'W3XXXXX'
100	15	2	3047	4808	4106	4076	3908	4006	'W4XXXXX'
0	16	2	3043	4683	4106	4094	3948	4022	'A4XXXXX'
100	17	2	3047	4477	4093	4073	3989	4002	'A5XXXXX'
100	18	2	3038	4604	4081	4061	4040	4003	'M1XXXXX'
100	19	2	3053	5534	4057	4077	3993	4009	'M2XXXXX'
100	20	2	3040	4856	4066	4068	4085	4010	'M3XXXXX'
100	21	2	3077	4747	4296	4297	4210	4215	'M4XXXXX'
100	22	2	3054	4801	4023	4110	4021	4066	'M5XXXXX'
100	23	2	3061	4474	4251	4136	4133	4092	'M6XXXXX'
100	24	2	3405	4964	9204	8715	8893	8587	'A6XXXXX'
100	25	2	3274	6066	7027	7738	7050	7616	'A7XXXXX'
100	26	2	3042	5164	4074	4127	4069	4052	A8XXXXX'
100	27	2	3036	4887	4084	4137	4195	4061	'A9XXXXX'
100	28	2	3047	5597	4090	4135	4289	4071	'A10XXXXX'
100	29	2	3052	5261	4060	4106	4248	4067	'A11XXXXX '
100	30	2	3050	4681	4068	4139	3892	4056	'W2W3W1W4W3W2'
100	31	2	3057	4702	4074	4121	3992	4039	'M1M2XXXX'
100	32	2	3056	6034	4072	4122	4195	4044	'M1M2M3XXX'
100	33	2	3048	5696	4083	4154	4237	4071	'M1M2M3M4XX'
100	34	2	3050	5330	4076	4139	4262	4067	'M1M2M3M4M5X'
100	35	2	3042	5425	4087	4168	4227	4092	'M1M2M3M4M5M6'
100	36	2	3045	4818	4121	4176	3944	4087	'XXXXXX'
100	37	2	3043	5444	4111	4203	3919	4105	'A1XXXXX'
100	38	2	3039	4437	4094	4190	3974	4106	'A2XXXXX'
100	39	2	3043	5157	4081	4164	3915	4076	'A3XXXXX'
100	40	2	3046	5831	4114	4200	3960	4121	'W1XXXXX'
100	41	2	3098	6031	4196	4283	4022	4244	'W2XXXXX'
100	42	2	3155	6222	4303	4355	4160	4326	'W3XXXXX'
100	43	2	3216	7312	4388	4469	4232	4387	'W4XXXXX'
0	44	2	3197	7110	4377	4452	4280	4370	'A4XXXXX'
100	45	2	3147	7041	4296	4379	4296	4351	'A5XXXXX'
100	46	2	3049	7793	4132	4231	4274	4213	'M1XXXXX'
100	47	2	3042	11436	4088	4184	4194	4132	'M2XXXXX'
100	48	2	3032	10777	4130	4191	4434	4130	'M3XXXXX'
100	1	3	3041	5941	4731	4267	4443	4159	'M4XXXXX'
100	2	3	3053	8312	4643	4192	4640	4092	'M5XXXXX'
100	3	3	3051	7811	4579	4190	4313	4076	'M6XXXXX'
100	4	3	3055	7386	4465	4149	4529	4023	'A6XXXXX'
100	5	3	3037	9347	4373	4094	4900	3973	'A7XXXXX'
100	6	3	3047	7373	4273	4089	4496	3950	'A8XXXXX'
100	7	3	3040	6276	4203	4056	4559	3935	'A9XXXXX'
100	8	3	3045	6890	4177	4044	4701	3932	'A10XXXXX'
100	9	3	3046	6162	4135	4022	4781	3932	'A11XXXXX '
100	10	3	3051	4860	4099	4067	3877	3926	'W2W3W1W4W3W2'
100	11	3	3053	4674	4060	4083	4081	3944	'M1M2XXXX'
100	12	3	3047	5611	4040	4076	4383	3940	'M1M2M3XXX'
100	13	3	3049	5336	3954	4049	4369	3928	'M1M2M3M4XX'
100	14	3	3049	4573	4043	4060	4367	3929	'M1M2M3M4M5X'
100	15	3	3042	4562	4007	4107	4291	3952	'M1M2M3M4M5M6'
100	16	3	3044	4347	3991	4126	3857	3957	'XXXXXX'
100	17	3	3041	4193	4002	4107	3816	3940	'A1XXXXX'
100	18	3	3037	3713	3970	4085	3847	3936	'A2XXXXX'
100	19	3	3045	3980	3983	4084	3810	3932	'A3XXXXX'
100	20	3	3030	4056	3975	4091	3830	3937	'W1XXXXX'
100	21	3	3033	3932	4010	4140	3852	3975	'W2XXXXX'
100	22	3	3049	3983	4178	4152	4068	3971	'W3XXXXX'
100	23	3	3164	4423	4400	4524	4275	4344	'W4XXXXX'
0	24	3	3054	4300	4107	4263	4024	4086	'A4XXXXX'
100	25	3	3046	4246	4071	4186	4050	4027	'A5XXXXX'
100	26	3	3030	4526	4048	4153	4126	4018	'M1XXXXX'
100	27	3	3039	5466	4020	4146	4073	4006	'M2XXXXX'
100	28	3	3027	4812	4037	4169	4236	4042	'M3XXXXX'
100	29	3	3024	4445	4035	4160	4066	4010	'M4XXXXX'
100	30	3	3043	5003	4004	4157	4181	4018	'M5XXXXX'
100	31	3	3045	4279	3995	4161	3984	4003	'M6XXXXX'
100	32	3	3027	4709	3994	4162	4194	4018	'A6XXXXX'
100	33	3	3031	6327	4003	4159	4549	4007	'A7XXXXX'
100	34	3	3032	5254	4011	4202	4262	4038	'A8XXXXX'
100	35	3	3029	4675	4004	4189	4316	4038	'A9XXXXX'
100	36	3	3042	5702	3992	4178	4466	4032	'A10XXXXX'
100	37	3	3044	5708	4007	4165	4490	4043	'A11XXXXX '
100	38	3	3045	4787	4005	4174	3908	4023	'W2W3W1W4W3W2'
100	39	3	3053	4850	3997	4188	4173	4047	'M1M2XXXX'
100	40	3	3099	6557	4067	4270	4586	4127	'M1M2M3XXX'
100	41	3	3204	5644	4226	4408	4668	4255	'M1M2M3M4XX'
100	42	3	3274	5747	4394	4564	4902	4405	'M1M2M3M4M5X'
100	43	3	3240	5818	4320	4542	4755	4382	'M1M2M3M4M5M6'
100	44	3	3246	4980	4496	4712	4365	4522	'XXXXXX'
100	45	3	3158	6104	4286	4573	4141	4366	'A1XXXXX'
100	46	3	3067	4697	4127	4410	4109	4214	'A2XXXXX'
100	47	3	3030	6654	3991	4276	3925	4079	'A3XXXXX'
100	48	3	3028	7744	4011	4259	3986	4052	'W1XXXXX'
100	1	4	3047	5738	4607	4344	4119	4196	'W2XXXXX'
100	2	4	3046	5249	4532	4255	4101	4137	'W3XXXXX'
100	3	4	3041	6330	4430	4218	4038	4060	'W4XXXXX'
0	4	4	3047	6227	4344	4152	4068	4006	'A4XXXXX'
100	5	4	3051	6020	4271	4097	4145	3955	'A5XXXXX'
100	6	4	3039	6465	4213	4077	4309	3954	'M1XXXXX'
100	7	4	3042	8090	4175	4070	4177	3944	'M2XXXXX'
100	8	4	3031	6745	4112	4050	4380	3926	'M3XXXXX'
100	9	4	3033	6793	4058	4064	4207	3938	'M4XXXXX'
100	10	4	3042	6106	4025	4056	4226	3944	'M5XXXXX'
100	11	4	3044	5430	3988	4043	3974	3928	'M6XXXXX'
100	12	4	3032	5267	3976	4038	4178	3922	'A6XXXXX'
100	13	4	3027	6106	3973	4026	4508	3920	'A7XXXXX'
100	14	4	3035	5117	4004	4041	4237	3922	'A8XXXXX'
100	15	4	3033	4613	3953	4040	4242	3920	'A9XXXXX'
100	16	4	3038	5043	3960	4057	4386	3948	'A10XXXXX'
100	17	4	3037	4758	3942	4060	4456	3946	'A11XXXXX '
100	18	4	3040	4055	3963	4087	3832	3944	'W2W3W1W4W3W2'
100	19	4	3043	4083	3960	4098	3987	3949	'M1M2XXXX'
100	20	4	3044	4810	3962	4105	4219	3976	'M1M2M3XXX'
100	21	4	3048	4799	4005	4123	4319	3992	'M1M2M3M4XX'
100	22	4	3049	4061	4034	4173	4279	4032	'M1M2M3M4M5X'
100	23	4	3044	4165	4009	4166	4224	4024	'M1M2M3M4M5M6'
100	24	4	3038	3990	3974	4157	3864	3997	'XXXXXX'
100	25	4	3040	4314	4128	4288	3968	4123	'A1XXXXX'
100	26	4	3037	3829	4081	4252	3996	4105	'A2XXXXX'
100	27	4	3036	4173	3971	4147	3844	3998	'A3XXXXX'
100	28	4	3028	4383	3946	4156	3850	3982	'W1XXXXX'
100	29	4	3030	4130	3941	4127	3834	3969	'W2XXXXX'
100	30	4	3028	4139	3950	4122	3856	3966	'W3XXXXX'
100	31	4	3033	4630	3937	4131	3864	3988	'W4XXXXX'
0	32	4	3025	4462	3945	4132	3914	3981	'A4XXXXX'
100	33	4	3031	4636	3972	4140	4024	3990	'A5XXXXX'
100	34	4	3026	5050	3967	4127	4147	3993	'M1XXXXX'
100	35	4	3038	6289	3964	4152	4102	4001	'M2XXXXX'
100	36	4	3024	5463	3955	4132	4235	4000	'M3XXXXX'
100	37	4	3024	4726	3962	4155	4050	4018	'M4XXXXX'
100	38	4	3040	5786	3974	4163	4248	4036	'M5XXXXX'
100	39	4	3044	4677	3973	4161	4000	4023	'M6XXXXX'
100	40	4	3068	5812	4032	4218	4332	4087	'A6XXXXX'
100	41	4	3157	7870	4131	4293	4753	4172	'A7XXXXX'
100	42	4	3199	6524	4251	4442	4566	4301	'A8XXXXX'
100	43	4	3188	6239	4234	4439	4712	4296	'A9XXXXX'
100	44	4	3160	7289	4179	4364	4735	4232	'A10XXXXX'
100	45	4	3100	7455	4078	4268	4645	4136	'A11XXXXX '
100	46	4	3044	6085	3997	4224	3936	4050	'W2W3W1W4W3W2'
100	47	4	3038	6400	3995	4212	4300	4066	'M1M2XXXX'
100	48	4	3032	10134	4013	4194	4878	4070	'M1M2M3XXX'
100	1	5	3047	6574	4493	4346	6041	4187	'M1M2M3M4XX'
100	2	5	3049	5248	4420	4294	5455	4118	'M1M2M3M4M5X'
100	3	5	3043	5063	4397	4255	5109	4052	'M1M2M3M4M5M6'
100	4	5	3046	5201	4352	4282	4019	4026	'XXXXXX'
100	5	5	3043	5743	4296	4305	3904	4047	'A1XXXXX'
100	6	5	3044	5003	4258	4284	4089	4028	'A2XXXXX'
100	7	5	3044	5723	4171	4275	3899	4000	'A3XXXXX'
100	8	5	3038	5441	4116	4252	3910	3994	'W1XXXXX'
100	9	5	3025	4838	4050	4227	3854	3952	'W2XXXXX'
100	10	5	3038	4734	4002	4198	3914	3937	'W3XXXXX'
100	11	5	3035	5230	3978	4195	3918	3941	'W4XXXXX'
0	12	5	3032	4977	3953	4181	4008	3929	'A4XXXXX'
100	13	5	3040	4575	3942	4139	4072	3923	'A5XXXXX'
100	14	5	3032	4701	3934	4121	4197	3907	'M1XXXXX'
100	15	5	3044	5688	3926	4166	4196	3926	'M2XXXXX'
100	16	5	3038	4836	3913	4162	4326	3936	'M3XXXXX'
100	17	5	3032	4978	3906	4177	4224	3936	'M4XXXXX'
100	18	5	3044	4826	3947	4210	4304	3974	'M5XXXXX'
100	19	5	3040	4489	3928	4194	4077	3950	'M6XXXXX'
100	20	5	3030	4766	3924	4214	4372	3967	'A6XXXXX'
100	21	5	3030	5535	3939	4245	4752	4007	'A7XXXXX'
100	22	5	3033	4580	3920	4191	4604	3955	'A8XXXXX'
100	23	5	3032	4321	3956	4241	4423	4004	'A9XXXXX'
100	24	5	3076	4829	4193	4233	4895	4028	'A10XXXXX'
100	25	5	3073	4777	4190	4435	4941	4234	'A11XXXXX '
100	26	5	3040	4141	3930	4251	3930	3980	'W2W3W1W4W3W2'
100	27	5	3045	4212	3926	4216	4258	3973	'M1M2XXXX'
100	28	5	3039	5138	3908	4234	4718	4008	'M1M2M3XXX'
100	29	5	3044	4879	3912	4230	4767	3990	'M1M2M3M4XX'
100	30	5	3038	4398	3901	4230	4748	3993	'M1M2M3M4M5X'
100	31	5	3033	4515	3909	4226	4653	3999	'M1M2M3M4M5M6'
100	32	5	3030	4130	3892	4262	3878	3987	'XXXXXX'
100	33	5	3029	4855	3904	4283	3838	3991	'A1XXXXX'
100	34	5	3022	4066	3909	4270	3941	3992	'A2XXXXX'
100	35	5	3031	4662	3919	4295	3866	4001	'A3XXXXX'
100	36	5	3022	4928	3907	4280	3885	3989	'W1XXXXX'
100	37	5	3027	4677	3906	4291	3867	3995	'W2XXXXX'
100	38	5	3020	4558	3901	4277	3931	3982	'W3XXXXX'
100	39	5	3030	5240	3909	4311	3953	4008	'W4XXXXX'
0	40	5	3032	5415	3917	4281	4084	3994	'A4XXXXX'
100	41	5	3056	5465	3949	4305	4289	4029	'A5XXXXX'
100	42	5	3082	6039	4010	4343	4599	4079	'M1XXXXX'
100	43	5	3057	7774	3984	4344	4523	4076	'M2XXXXX'
100	44	5	3027	6790	3935	4257	4744	4029	'M3XXXXX'
100	45	5	3020	5058	3928	4260	4266	3984	'M4XXXXX'
100	46	5	3029	7318	3906	4185	4744	3976	'M5XXXXX'
100	47	5	3027	5906	3925	4319	4345	4020	'M6XXXXX'
100	48	5	3017	8222	3908	4246	5269	4012	'A6XXXXX'
100	1	6	3037	8052	4447	4293	5813	4130	'A7XXXXX'
100	2	6	3049	6993	4569	4314	5667	4093	'A8XXXXX'
100	3	6	3046	6405	4298	4264	5242	4060	'A9XXXXX'
100	4	6	3048	7505	4237	4234	5603	4088	'A10XXXXX'
100	5	6	3045	7525	4259	4209	5711	4064	'A11XXXXX '
100	6	6	3042	5930	4222	4273	4177	4025	'W2W3W1W4W3W2'
100	7	6	3041	6050	4155	4216	4872	4008	'M1M2XXXX'
100	8	6	3055	7182	4138	4238	5402	4040	'M1M2M3XXX'
100	9	6	3043	6874	4008	4199	5396	3969	'M1M2M3M4XX'
100	10	6	3040	5431	3957	4135	5227	3938	'M1M2M3M4M5X'
100	11	6	3035	5507	3942	4146	5037	3927	'M1M2M3M4M5M6'
100	12	6	3038	4771	3935	4195	3882	3927	'XXXXXX'
100	13	6	3040	5126	3920	4215	3805	3967	'A1XXXXX'
100	14	6	3034	4325	3891	4201	3930	3942	'A2XXXXX'
100	15	6	3042	4674	3889	4221	3816	3942	'A3XXXXX'
100	16	6	3034	4667	3892	4265	3853	3948	'W1XXXXX'
100	17	6	3027	4302	3892	4481	3857	3935	'W2XXXXX'
100	18	6	3037	4117	3882	5000	4010	3951	'W3XXXXX'
100	19	6	3038	4620	3900	4387	3948	3959	'W4XXXXX'
0	20	6	3038	4419	3950	4280	4032	3983	'A4XXXXX'
100	21	6	3040	4218	3872	4208	4030	3948	'A5XXXXX'
100	22	6	3030	4488	3894	4218	4206	3977	'M1XXXXX'
100	23	6	3047	5571	3907	4250	4253	3984	'M2XXXXX'
100	24	6	3030	4814	3910	4262	4381	4014	'M3XXXXX'
100	25	6	3031	4805	3934	4263	4262	3995	'M4XXXXX'
100	26	6	3036	5120	3920	4257	4385	3997	'M5XXXXX'
100	27	6	3035	4485	3877	4247	4071	3980	'M6XXXXX'
100	28	6	3026	4812	3872	4206	4398	3971	'A6XXXXX'
100	29	6	3029	5910	3888	4168	4849	3956	'A7XXXXX'
100	30	6	3029	5101	3896	4218	4812	3981	'A8XXXXX'
100	31	6	3030	4714	3893	4199	4548	3975	'A9XXXXX'
100	32	6	3038	3366	3855	4263	3923	4002	'A10XXXXX'
100	33	6	3041	5099	4087	4332	5027	4132	'A11XXXXX '
100	34	6	3053	4480	4172	4546	4237	4250	'W2W3W1W4W3W2'
100	35	6	3039	4592	3894	4257	4394	3996	'M1M2XXXX'
100	36	6	3034	5633	3882	4217	4879	3973	'M1M2M3XXX'
100	37	6	3038	4990	3887	4220	4894	3981	'M1M2M3M4XX'
100	38	6	3034	5057	3886	4194	5077	3954	'M1M2M3M4M5X'
100	39	6	3030	5013	3891	4203	4901	3980	'M1M2M3M4M5M6'
100	40	6	3030	4131	3895	4283	3874	3981	'XXXXXX'
100	41	6	3024	5692	3894	4331	3841	3996	'A1XXXXX'
100	42	6	3028	4879	3915	4345	4053	4020	'A2XXXXX'
100	43	6	3025	6092	3899	4365	3904	4037	'A3XXXXX'
100	44	6	3027	6253	3917	4370	3956	4040	'W1XXXXX'
100	45	6	3029	5672	3918	4343	3912	4000	'W2XXXXX'
100	46	6	3016	5912	3899	4323	4033	3994	'W3XXXXX'
100	47	6	3026	7385	3889	4352	4057	4015	'W4XXXXX'
0	48	6	3020	8331	3907	4343	4361	4027	'A4XXXXX'
100	1	7	3042	5521	4396	4515	4655	4134	'A5XXXXX'
100	2	7	3039	5938	4346	4404	4883	4070	'M1XXXXX'
100	3	7	3041	8188	4295	4359	4981	4030	'M2XXXXX'
100	4	7	3037	7113	4281	4359	5262	4037	'M3XXXXX'
100	5	7	3030	5141	4276	4415	4557	4041	'M4XXXXX'
100	6	7	3039	7250	4282	4371	5140	4009	'M5XXXXX'
100	7	7	3039	6219	4166	4334	4629	3984	'M6XXXXX'
100	8	7	3031	5848	4090	4301	5000	3960	'A6XXXXX'
100	9	7	3022	7197	4040	4206	5677	3921	'A7XXXXX'
100	10	7	3035	5864	3997	4220	6039	3927	'A8XXXXX'
100	11	7	3036	5393	3966	4264	4911	3922	'A9XXXXX'
100	12	7	3049	6152	3923	4207	5267	3896	'A10XXXXX'
100	13	7	3058	5864	3934	4240	5201	3916	'A11XXXXX '
100	14	7	3053	4839	3924	4335	4130	3924	'W2W3W1W4W3W2'
100	15	7	3052	4739	3906	4239	4736	3928	'M1M2XXXX'
100	16	7	3054	5524	3890	4244	5449	3908	'M1M2M3XXX'
100	17	7	3053	5733	3890	4249	5743	3907	'M1M2M3M4XX'
100	18	7	3053	4692	3891	4260	5571	3903	'M1M2M3M4M5X'
100	19	7	3047	4644	3886	4254	5247	3902	'M1M2M3M4M5M6'
100	20	7	3043	4315	3878	4342	3863	3893	'XXXXXX'
100	21	7	3041	4397	3875	4367	3787	3899	'A1XXXXX'
100	22	7	3092	3887	4038	4534	4056	4083	'A2XXXXX'
100	23	7	3039	4166	3966	4465	3900	4010	'A3XXXXX'
100	24	7	3035	4318	3969	4441	3928	3985	'W1XXXXX'
100	25	7	3026	4337	3948	4448	3894	3982	'W2XXXXX'
100	26	7	3026	4286	3914	4361	3935	3952	'W3XXXXX'
100	27	7	3029	4601	3848	4359	3911	3918	'W4XXXXX'
0	28	7	3023	4478	3908	4374	4080	3950	'A4XXXXX'
100	29	7	3019	4276	3841	4325	4124	3886	'A5XXXXX'
100	30	7	3027	4762	3837	4306	4324	3886	'M1XXXXX'
100	31	7	3037	5998	3843	4325	4410	3907	'M2XXXXX'
100	32	7	3024	5152	3832	4304	4526	3884	'M3XXXXX'
100	33	7	3017	4989	3843	4334	4373	3908	'M4XXXXX'
100	34	7	3025	5750	3862	4297	4662	3899	'M5XXXXX'
100	35	7	3037	4944	3852	4373	4248	3919	'M6XXXXX'
100	36	7	3025	5509	3875	4302	4733	3914	'A6XXXXX'
100	37	7	3026	7705	3877	4274	5550	3914	'A7XXXXX'
100	38	7	3026	5995	3852	4268	5450	3911	'A8XXXXX'
100	39	7	3024	5358	3868	4285	4204	3922	'A9XXXXX'
100	40	7	3034	3404	3874	4346	3833	3908	'A10XXXXX'
100	41	7	3036	5804	3874	4373	4088	3942	'A11XXXXX '
100	42	7	3034	4801	3887	4465	3938	3951	'W2W3W1W4W3W2'
100	43	7	3035	4745	3877	4430	4190	3952	'M1M2XXXX'
100	44	7	3029	6229	3855	4361	4902	3937	'M1M2M3XXX'
100	45	7	3027	5149	3849	4325	5153	3913	'M1M2M3M4XX'
100	46	7	3043	5673	4029	4294	6166	3913	'M1M2M3M4M5X'
100	47	7	3023	6261	3838	4279	6117	3916	'M1M2M3M4M5M6'
100	48	7	3021	5025	3837	4468	3922	3905	'XXXXXX'
100	1	8	3036	4667	4351	4585	3988	4105	'A1XXXXX'
100	2	8	3037	3709	4315	4486	4024	4062	'A2XXXXX'
100	3	8	3036	4490	4261	4521	3945	4034	'A3XXXXX'
100	4	8	3033	4536	4218	4798	3990	4025	'W1XXXXX'
100	5	8	3042	4860	4239	4513	3991	4025	'W2XXXXX'
100	6	8	3029	5019	4231	4387	4080	3987	'W3XXXXX'
100	7	8	3037	5678	4039	4361	4055	3943	'W4XXXXX'
0	8	8	3035	5510	4003	4285	4187	3917	'A4XXXXX'
100	9	8	3034	5419	3953	4267	4378	3902	'A5XXXXX'
100	10	8	3032	5695	3929	4248	4607	3892	'M1XXXXX'
100	11	8	3049	6964	3918	4252	4646	3914	'M2XXXXX'
100	12	8	3038	5960	3931	4284	4847	3941	'M3XXXXX'
100	13	8	3038	6107	3883	4259	4647	3905	'M4XXXXX'
100	14	8	3040	5804	3889	4300	4687	3923	'M5XXXXX'
100	15	8	3038	5194	3866	4293	4311	3897	'M6XXXXX'
100	16	8	3034	5185	3866	4274	4651	3899	'A6XXXXX'
100	17	8	3028	6694	3857	4210	5359	3900	'A7XXXXX'
100	18	8	3034	5435	3854	4236	5727	3899	'A8XXXXX'
100	19	8	3030	4816	3845	4266	4631	3897	'A9XXXXX'
100	20	8	3039	5512	3862	4261	4983	3904	'A10XXXXX'
100	21	8	3045	5455	3858	4279	5001	3914	'A11XXXXX '
100	22	8	3046	4479	3899	4392	4091	3947	'W2W3W1W4W3W2'
100	23	8	3048	4546	3920	4382	4707	3973	'M1M2XXXX'
100	24	8	3051	5313	3952	4276	5513	3928	'M1M2M3XXX'
100	25	8	3040	5242	3883	4337	5732	3970	'M1M2M3M4XX'
100	26	8	3037	4640	3840	4290	5629	3908	'M1M2M3M4M5X'
100	27	8	3033	4750	3838	4283	5412	3917	'M1M2M3M4M5M6'
100	28	8	3034	4358	3838	4378	3864	3919	'XXXXXX'
100	29	8	3032	4802	3831	4376	3769	3911	'A1XXXXX'
100	30	8	3027	3992	3841	4373	3909	3922	'A2XXXXX'
100	31	8	3028	4520	3834	4386	3794	3918	'A3XXXXX'
100	32	8	3022	4779	3834	4381	3836	3901	'W1XXXXX'
100	33	8	3022	4671	3855	4434	3848	3934	'W2XXXXX'
100	34	8	3020	4603	3851	4381	3943	3919	'W3XXXXX'
100	35	8	3025	5188	3847	4390	3956	3921	'W4XXXXX'
0	36	8	3023	5160	3851	4388	4112	3928	'A4XXXXX'
100	37	8	3023	4910	3845	4359	4266	3921	'A5XXXXX'
100	38	8	3023	5355	3862	4341	4531	3921	'M1XXXXX'
100	39	8	3028	6630	3843	4347	4548	3929	'M2XXXXX'
100	40	8	3023	5841	3862	4354	4789	3962	'M3XXXXX'
100	41	8	3018	5159	3877	4403	4451	3951	'M4XXXXX'
100	42	8	3026	6380	3885	4370	4859	3974	'M5XXXXX'
100	43	8	3030	5304	3877	4427	4373	3954	'M6XXXXX'
100	44	8	3027	6293	3894	4324	5022	3950	'A6XXXXX'
100	45	8	3022	8255	3843	4245	5739	3925	'A7XXXXX'
100	46	8	3016	7038	3830	4231	6285	3909	'A8XXXXX'
100	47	8	3018	6665	3838	4260	5372	3910	'A9XXXXX'
100	48	8	3027	9527	3834	4211	6407	3932	'A10XXXXX'
100	1	9	3039	7095	4369	5463	6356	4331	'A11XXXXX '
100	2	9	3043	5186	4287	5457	5469	4250	'W2W3W1W4W3W2'
100	3	9	3035	5108	4226	5441	5939	4329	'M1M2XXXX'
100	4	9	3043	5312	4161	5221	7076	4202	'M1M2M3XXX'
100	5	9	3037	6400	4161	5101	9099	4182	'M1M2M3M4XX'
100	6	9	3044	5526	4110	5116	8747	4208	'M1M2M3M4M5X'
100	7	9	3035	5804	4054	5116	8108	4177	'M1M2M3M4M5M6'
100	8	9	3036	5265	3994	5431	4258	4182	'XXXXXX'
100	9	9	3039	5268	3962	5437	4104	4178	'A1XXXXX'
100	10	9	3039	4529	3926	5413	4298	4138	'A2XXXXX'
100	11	9	3041	5392	3902	5430	4103	4135	'A3XXXXX'
100	12	9	3038	5497	3872	5466	4200	4148	'W1XXXXX'
100	13	9	3035	5329	3869	5418	4218	4117	'W2XXXXX'
100	14	9	3039	5206	3844	5394	4436	4128	'W3XXXXX'
100	15	9	3032	5982	3820	5405	4494	4137	'W4XXXXX'
0	16	9	3029	5580	3809	5373	4686	4092	'A4XXXXX'
100	17	9	3034	5243	3814	5374	4830	4127	'A5XXXXX'
100	18	9	3027	5557	3831	5380	5077	4103	'M1XXXXX'
100	19	9	3038	6975	3824	5398	5342	4106	'M2XXXXX'
100	20	9	3028	6007	3818	5425	5308	4104	'M3XXXXX'
100	21	9	3026	5595	3809	5433	5030	4100	'M4XXXXX'
100	22	9	3029	5832	3801	5488	5171	4086	'M5XXXXX'
100	23	9	3032	4857	3815	5506	4703	4133	'M6XXXXX'
100	24	9	3025	5141	3815	5500	5048	4126	'A6XXXXX'
100	25	9	3025	6488	3809	5415	5748	4121	'A7XXXXX'
100	26	9	3037	5522	3941	5356	8121	4209	'A8XXXXX'
100	27	9	3026	4958	3810	5499	5025	4119	'A9XXXXX'
100	28	9	3030	5667	3835	5557	5368	4172	'A10XXXXX'
100	29	9	3035	5650	3819	5444	5367	4125	'A11XXXXX '
100	30	9	3034	4624	3814	5491	4878	4117	'W2W3W1W4W3W2'
100	31	9	3037	4573	3827	5408	5358	4131	'M1M2XXXX'
100	32	9	3039	5581	3825	5321	7228	4132	'M1M2M3XXX'
100	33	9	3032	5150	3816	5298	7746	4130	'M1M2M3M4XX'
100	34	9	3032	4872	3844	5293	8128	4177	'M1M2M3M4M5X'
100	35	9	3023	4817	3819	5374	6991	4159	'M1M2M3M4M5M6'
100	36	9	3022	4170	3815	5630	4131	4175	'XXXXXX'
100	37	9	3024	4714	3811	5572	4064	4163	'A1XXXXX'
100	38	9	3018	3925	3806	5560	4167	4141	'A2XXXXX'
100	39	9	3018	4535	3825	5580	4070	4157	'A3XXXXX'
100	40	9	3023	4881	3844	5602	4188	4166	'W1XXXXX'
100	41	9	3031	4857	3990	5656	4345	4189	'W2XXXXX'
100	42	9	3014	4787	3856	5632	4423	4200	'W3XXXXX'
100	43	9	3025	5447	3848	5610	4440	4175	'W4XXXXX'
0	44	9	3019	5512	3836	5546	4691	4155	'A4XXXXX'
100	45	9	3013	5470	3792	5529	4888	4106	'A5XXXXX'
100	46	9	3051	6171	4495	5997	5979	4676	'M1XXXXX'
100	47	9	3023	9065	3801	5454	5916	4123	'M2XXXXX'
100	48	9	3012	8211	3798	5485	6163	4118	'M3XXXXX'
100	1	10	3033	5331	4324	5648	5177	4280	'M4XXXXX'
100	2	10	3040	7572	4292	5537	6018	4255	'M5XXXXX'
100	3	10	3037	6672	4209	5518	5503	4226	'M6XXXXX'
100	4	10	3035	8633	4177	5439	6601	4206	'A6XXXXX'
100	5	10	3022	9634	4055	5381	7013	4172	'A7XXXXX'
100	6	10	3033	7650	4047	5127	10790	4176	'A8XXXXX'
100	7	10	3036	6096	3991	5523	5559	4126	'A9XXXXX'
100	8	10	3048	6938	3964	5449	5963	4151	'A10XXXXX'
100	9	10	3049	6294	3938	5491	5679	4107	'A11XXXXX '
100	10	10	3045	5099	3909	5485	5385	4134	'W2W3W1W4W3W2'
100	11	10	3059	5076	3960	5401	5889	4211	'M1M2XXXX'
100	12	10	3044	6755	3888	5156	8650	4179	'M1M2M3XXX'
100	13	10	3045	6805	3854	5058	9943	4140	'M1M2M3M4XX'
100	14	10	3039	5585	3838	5199	9521	4110	'M1M2M3M4M5X'
100	15	10	3027	5767	3835	5242	8424	4126	'M1M2M3M4M5M6'
100	16	10	3027	5835	3806	5526	4265	4121	'XXXXXX'
100	17	10	3029	5740	3805	5613	4073	4126	'A1XXXXX'
100	18	10	3024	4817	3822	5602	4333	4115	'A2XXXXX'
100	19	10	3039	5567	3847	5763	4150	4161	'A3XXXXX'
100	20	10	3023	5569	3786	5702	4213	4108	'W1XXXXX'
100	21	10	3022	5715	3783	5660	4251	4120	'W2XXXXX'
100	22	10	3023	5572	3792	5629	4549	4153	'W3XXXXX'
100	23	10	3030	6382	3782	5562	4618	4104	'W4XXXXX'
0	24	10	3021	5944	3789	5582	4832	4113	'A4XXXXX'
100	25	10	3028	5490	3804	5594	4954	4112	'A5XXXXX'
100	26	10	3024	5803	3817	5637	5183	4162	'M1XXXXX'
100	27	10	3032	7544	3901	5666	5687	4240	'M2XXXXX'
100	28	10	3022	6109	3852	5623	5458	4209	'M3XXXXX'
100	29	10	3018	5206	3799	5577	4929	4105	'M4XXXXX'
100	30	10	3022	6120	3790	5581	5316	4130	'M5XXXXX'
100	31	10	3029	4662	3798	5639	4650	4139	'M6XXXXX'
100	32	10	3023	5370	3804	5588	5150	4133	'A6XXXXX'
100	33	10	3029	6889	3792	5540	5891	4135	'A7XXXXX'
100	34	10	3029	5669	3813	5388	8434	4186	'A8XXXXX'
100	35	10	3022	4941	3815	5630	5040	4160	'A9XXXXX'
100	36	10	3033	6151	3804	5543	5611	4178	'A10XXXXX'
100	37	10	3031	6127	3790	5599	5583	4176	'A11XXXXX '
100	38	10	3031	4972	3787	5631	5259	4187	'W2W3W1W4W3W2'
100	39	10	3033	4884	3798	5579	5669	4163	'M1M2XXXX'
100	40	10	3031	6105	3824	5402	7924	4167	'M1M2M3XXX'
100	41	10	3031	5070	3866	5473	7878	4206	'M1M2M3M4XX'
100	42	10	3027	5124	3856	5430	8824	4227	'M1M2M3M4M5X'
100	43	10	3024	5074	3820	5474	7489	4179	'M1M2M3M4M5M6'
100	44	10	3023	4190	3812	5756	4116	4147	'XXXXXX'
100	45	10	3019	5557	3784	5777	4106	4114	'A1XXXXX'
100	46	10	3017	4159	3766	5697	4186	4114	'A2XXXXX'
100	47	10	3011	5417	3779	5730	4096	4125	'A3XXXXX'
100	48	10	3017	6916	3808	5772	4365	4147	'W1XXXXX'
100	1	11	3042	6150	4446	6068	4492	4140	'W2XXXXX'
100	2	11	3036	5128	4356	5824	4561	4061	'W3XXXXX'
100	3	11	3030	6158	4261	5971	4664	4018	'W4XXXXX'
0	4	11	3033	6693	4114	5939	5044	3965	'A4XXXXX'
100	5	11	3042	7416	4074	5722	5600	3976	'A5XXXXX'
100	6	11	3034	7437	4051	5652	5736	3974	'M1XXXXX'
100	7	11	3046	9318	4006	5790	6184	3972	'M2XXXXX'
100	8	11	3034	7340	3961	5805	5825	3951	'M3XXXXX'
100	9	11	3038	7728	3954	5830	5814	3956	'M4XXXXX'
100	10	11	3044	6980	3933	5834	5573	3947	'M5XXXXX'
100	11	11	3043	5734	3908	5746	4980	3954	'M6XXXXX'
100	12	11	3028	5619	3883	5821	5137	3923	'A6XXXXX'
100	13	11	3023	7358	3860	5605	5929	3928	'A7XXXXX'
100	14	11	3026	6163	3832	5584	9297	3889	'A8XXXXX'
100	15	11	3027	5658	3824	5766	5172	3881	'A9XXXXX'
100	16	11	3031	6665	3798	5667	5616	3879	'A10XXXXX'
100	17	11	3032	6192	3819	5637	5413	3895	'A11XXXXX '
100	18	11	3034	5083	3800	5838	5635	3896	'W2W3W1W4W3W2'
100	19	11	3033	5160	3793	5814	5818	3917	'M1M2XXXX'
100	20	11	3033	6906	3788	5552	9043	3908	'M1M2M3XXX'
100	21	11	3030	6674	3785	5403	10502	3915	'M1M2M3M4XX'
100	22	11	3028	6014	3772	5280	10778	3885	'M1M2M3M4M5X'
100	23	11	3022	6155	3773	5426	9106	3901	'M1M2M3M4M5M6'
100	24	11	3048	5972	4142	5822	4418	3918	'XXXXXX'
100	25	11	3024	5816	3798	5804	3983	3907	'A1XXXXX'
100	26	11	3022	4760	3835	5862	4229	3947	'A2XXXXX'
100	27	11	3026	5472	3825	5866	4009	3957	'A3XXXXX'
100	28	11	3023	5891	3801	5848	4143	3915	'W1XXXXX'
100	29	11	3025	5152	3807	5882	4095	3903	'W2XXXXX'
100	30	11	3025	5087	3805	5874	4353	3881	'W3XXXXX'
100	31	11	3028	5529	3771	5868	4373	3915	'W4XXXXX'
0	32	11	3021	5444	3788	5882	4593	3902	'A4XXXXX'
100	33	11	3023	5221	3801	5865	4741	3917	'A5XXXXX'
100	34	11	3022	5459	3793	5819	4926	3932	'M1XXXXX'
100	35	11	3029	6827	3787	5819	5327	3934	'M2XXXXX'
100	36	11	3024	5727	3814	5858	5142	3922	'M3XXXXX'
100	37	11	3019	4683	3817	5929	4612	3949	'M4XXXXX'
100	38	11	3021	5570	3797	5830	4969	3935	'M5XXXXX'
100	39	11	3022	4338	3820	5905	4406	3926	'M6XXXXX'
100	40	11	3017	5355	3824	5842	5022	3953	'A6XXXXX'
100	41	11	3024	6957	3846	5825	5795	3975	'A7XXXXX'
100	42	11	3022	5752	3832	5690	8654	3953	'A8XXXXX'
100	43	11	3023	5081	3823	5897	4916	3955	'A9XXXXX'
100	44	11	3034	6736	3813	5807	5679	3922	'A10XXXXX'
100	45	11	3025	7101	3789	5722	5832	3916	'A11XXXXX '
100	46	11	3030	5790	3798	5742	6076	3911	'W2W3W1W4W3W2'
100	47	11	3027	6027	3779	5685	6553	3915	'M1M2XXXX'
100	48	11	3025	8811	3783	5355	10980	3933	'M1M2M3XXX'
100	1	12	3038	7181	4404	5798	12176	4151	'M1M2M3M4XX'
100	2	12	3039	5534	4399	5701	10586	4082	'M1M2M3M4M5X'
100	3	12	3033	5512	4256	5936	8350	4035	'M1M2M3M4M5M6'
100	4	12	3036	5634	4146	6242	4234	3990	'XXXXXX'
100	5	12	3042	6426	4084	5977	4145	3989	'A1XXXXX'
100	6	12	3032	5265	4044	6022	4365	3970	'A2XXXXX'
100	7	12	3040	6119	3984	5971	4088	3954	'A3XXXXX'
100	8	12	3037	6176	3943	6127	4256	3924	'W1XXXXX'
100	9	12	3029	5505	3909	5906	4212	3939	'W2XXXXX'
100	10	12	3037	5463	3900	5898	4530	3924	'W3XXXXX'
100	11	12	3033	6583	3903	5910	4723	3926	'W4XXXXX'
0	12	12	3027	6150	3876	6040	4936	3902	'A4XXXXX'
100	13	12	3042	6275	3884	5803	5278	3973	'A5XXXXX'
100	14	12	3024	6433	3841	5979	5360	3921	'M1XXXXX'
100	15	12	3034	7868	3824	5989	5756	3904	'M2XXXXX'
100	16	12	3027	6357	3816	5934	5413	3925	'M3XXXXX'
100	17	12	3026	6102	3820	5920	5206	3902	'M4XXXXX'
100	18	12	3032	6407	3830	5871	5345	3920	'M5XXXXX'
100	19	12	3033	5774	3798	5724	5030	3930	'M6XXXXX'
100	20	12	3018	6090	3801	5844	5372	3900	'A6XXXXX'
100	21	12	3019	7766	3805	5686	6164	3932	'A7XXXXX'
100	22	12	3024	6283	3798	5479	9679	3916	'A8XXXXX'
100	23	12	3021	5839	3799	5805	5284	3925	'A9XXXXX'
100	24	12	3023	7113	3808	5812	5875	3923	'A10XXXXX'
100	25	12	3032	6664	3783	5783	5642	3919	'A11XXXXX '
100	26	12	3033	5378	3797	5820	6089	3918	'W2W3W1W4W3W2'
100	27	12	3032	5524	3786	5826	6161	3912	'M1M2XXXX'
100	28	12	3031	7027	3781	5577	9281	3913	'M1M2M3XXX'
100	29	12	3036	7007	3784	5421	11191	3927	'M1M2M3M4XX'
100	30	12	3037	6361	3795	5452	11833	3937	'M1M2M3M4M5X'
100	31	12	3031	6234	3817	5584	9448	3931	'M1M2M3M4M5M6'
100	32	12	3025	5793	3787	5973	4135	3930	'XXXXXX'
100	33	12	3026	6044	3790	6020	4010	3915	'A1XXXXX'
100	34	12	3019	4553	3801	6011	4166	3914	'A2XXXXX'
100	35	12	3021	5386	3804	6015	3999	3937	'A3XXXXX'
100	36	12	3021	5575	3791	6027	4142	3928	'W1XXXXX'
100	37	12	3021	5118	3782	6021	4106	3919	'W2XXXXX'
100	38	12	3013	4901	3785	6001	4337	3940	'W3XXXXX'
100	39	12	3026	5343	3806	5838	4406	3959	'W4XXXXX'
0	40	12	3020	5384	3813	5965	4661	3944	'A4XXXXX'
100	41	12	3017	5267	3813	6020	4847	3967	'A5XXXXX'
100	42	12	3023	5711	3828	5940	5087	3969	'M1XXXXX'
100	43	12	3028	7245	3798	5914	5501	3952	'M2XXXXX'
100	44	12	3017	6327	3805	5929	5391	3935	'M3XXXXX'
100	45	12	3012	4797	3798	6005	4650	3930	'M4XXXXX'
100	46	12	3019	6700	3843	5968	5495	3953	'M5XXXXX'
100	47	12	3027	5375	3888	5905	4933	4024	'M6XXXXX'
100	48	12	3015	7263	3926	6044	5977	4067	'A6XXXXX'
100	1	13	3044	10077	4319	7800	7445	4206	'A7XXXXX'
100	2	13	3044	7793	4320	8035	12008	4077	'A8XXXXX'
100	3	13	3044	7238	4237	7550	6043	4021	'A9XXXXX'
100	4	13	3042	8769	4151	7374	6648	3998	'A10XXXXX'
100	5	13	3039	8297	4108	7329	6453	3987	'A11XXXXX '
100	6	13	3035	6257	4025	7203	8170	3948	'W2W3W1W4W3W2'
100	7	13	3036	6358	3983	7316	7095	3938	'M1M2XXXX'
100	8	13	3036	7483	3953	7054	10229	3918	'M1M2M3XXX'
100	9	13	3035	7695	3922	6740	12894	3926	'M1M2M3M4XX'
100	10	13	3033	6038	3892	7072	11521	3895	'M1M2M3M4M5X'
100	11	13	3035	6289	3877	7333	9797	3851	'M1M2M3M4M5M6'
100	12	13	3033	5367	3863	7762	4146	3854	'XXXXXX'
100	13	13	3035	6099	3845	7746	4145	3859	'A1XXXXX'
100	14	13	3030	4963	3833	7601	4298	3861	'A2XXXXX'
100	15	13	3039	5646	3829	7580	4102	3872	'A3XXXXX'
100	16	13	3032	5950	3844	7591	4345	3887	'W1XXXXX'
100	17	13	3023	5493	3829	7194	4330	3889	'W2XXXXX'
100	18	13	3026	5310	3805	7189	4591	3876	'W3XXXXX'
100	19	13	3030	6253	3802	7358	4793	3937	'W4XXXXX'
0	20	13	3023	6110	3786	7361	4999	3869	'A4XXXXX'
100	21	13	3027	5895	3790	7298	5149	3867	'A5XXXXX'
100	22	13	3020	6124	3794	7038	5307	3888	'M1XXXXX'
100	23	13	3027	7583	3792	7014	5783	3870	'M2XXXXX'
100	24	13	3018	6450	3775	7072	5515	3887	'M3XXXXX'
100	25	13	3016	5920	3769	7071	5210	3931	'M4XXXXX'
100	26	13	3028	6488	3789	7146	5445	3904	'M5XXXXX'
100	27	13	3028	5457	3797	7255	4985	3897	'M6XXXXX'
100	28	13	3020	6169	3811	7232	5456	3911	'A6XXXXX'
100	29	13	3020	8359	3799	7113	6453	3908	'A7XXXXX'
100	30	13	3020	6923	3801	6875	11070	3894	'A8XXXXX'
100	31	13	3024	5974	3823	7248	5406	3926	'A9XXXXX'
100	32	13	3023	7106	3805	7146	5926	3910	'A10XXXXX'
100	33	13	3028	6998	3809	6574	5855	3966	'A11XXXXX '
100	34	13	3030	5385	3783	7066	7100	3900	'W2W3W1W4W3W2'
100	35	13	3027	5247	3775	7192	6078	3900	'M1M2XXXX'
100	36	13	3025	6542	3767	7010	9085	3885	'M1M2M3XXX'
100	37	13	3032	5838	3779	6986	9852	3890	'M1M2M3M4XX'
100	38	13	3025	5520	3793	6994	10487	3904	'M1M2M3M4M5X'
100	39	13	3020	5435	3833	7198	8443	3922	'M1M2M3M4M5M6'
100	40	13	3024	4760	3853	7489	4107	3954	'XXXXXX'
100	41	13	3021	5239	3836	7531	4088	3967	'A1XXXXX'
100	42	13	3024	4140	3815	7568	4127	3950	'A2XXXXX'
100	43	13	3014	4862	3796	7482	4022	3928	'A3XXXXX'
100	44	13	3019	5180	3788	7374	4197	3907	'W1XXXXX'
100	45	13	3027	5062	3804	7527	4246	3910	'W2XXXXX'
100	46	13	3017	5017	3838	7544	4551	3907	'W3XXXXX'
100	47	13	3021	5993	3832	7604	4742	3930	'W4XXXXX'
0	48	13	3019	6437	3819	7537	5131	3934	'A4XXXXX'
100	1	14	3037	6976	4408	7464	5812	4166	'A5XXXXX'
100	2	14	3041	8071	4368	7145	6221	4087	'M1XXXXX'
100	3	14	3039	11720	4288	6986	7168	4041	'M2XXXXX'
100	4	14	3041	9420	4212	7032	6712	4002	'M3XXXXX'
100	5	14	3045	9583	4225	7167	6723	4100	'M4XXXXX'
100	6	14	3034	8743	4056	7036	6332	3956	'M5XXXXX'
100	7	14	3040	7636	4003	6914	5873	3961	'M6XXXXX'
100	8	14	3032	7495	3960	6897	6049	3924	'A6XXXXX'
100	9	14	3022	9301	3922	7082	6790	3910	'A7XXXXX'
100	10	14	3033	7025	3892	6783	11180	3899	'A8XXXXX'
100	11	14	3028	5811	3853	7274	5313	3902	'A9XXXXX'
100	12	14	3032	7781	3846	7207	6145	3876	'A10XXXXX'
100	13	14	3037	6755	3831	7213	5736	3875	'A11XXXXX '
100	14	14	3037	5806	3833	7160	7222	3876	'W2W3W1W4W3W2'
100	15	14	3034	5805	3821	7151	6575	3877	'M1M2XXXX'
100	16	14	3036	7483	3814	6902	10181	3881	'M1M2M3XXX'
100	17	14	3037	7565	3812	6421	12683	3910	'M1M2M3M4XX'
100	18	14	3029	6005	3798	6348	11544	3913	'M1M2M3M4M5X'
100	19	14	3026	5965	3798	6518	9270	3901	'M1M2M3M4M5M6'
100	20	14	3028	5556	3785	7093	4148	3882	'XXXXXX'
100	21	14	3026	6643	3772	7109	4123	3877	'A1XXXXX'
100	22	14	3025	5372	3778	7010	4338	3893	'A2XXXXX'
100	23	14	3026	6103	3778	7047	4078	3887	'A3XXXXX'
100	24	14	3020	6471	3784	7059	4322	3895	'W1XXXXX'
100	25	14	3020	5817	3783	7118	4316	3896	'W2XXXXX'
100	26	14	3018	5764	3782	7150	4695	3886	'W3XXXXX'
100	27	14	3027	6636	3792	7217	4846	3886	'W4XXXXX'
0	28	14	3025	6405	3793	6923	5091	3913	'A4XXXXX'
100	29	14	3020	5998	3814	6925	5160	3923	'A5XXXXX'
100	30	14	3020	6521	3843	7148	5467	3930	'M1XXXXX'
100	31	14	3038	8675	3906	7092	6198	4198	'M2XXXXX'
100	32	14	3034	7139	4360	7309	6318	4327	'M3XXXXX'
100	33	14	3029	6299	4081	7308	5630	4308	'M4XXXXX'
100	34	14	3025	7267	3792	7034	5710	4010	'M5XXXXX'
100	35	14	3028	5572	3802	6888	5011	3920	'M6XXXXX'
100	36	14	3023	6210	3822	6920	5491	3932	'A6XXXXX'
100	37	14	3026	7144	3845	6951	5960	3934	'A7XXXXX'
100	38	14	3021	5822	3812	6785	9137	3941	'A8XXXXX'
100	39	14	3022	5380	3845	7591	5067	3953	'A9XXXXX'
100	40	14	3031	7056	3860	7100	5896	3995	'A10XXXXX'
100	41	14	3038	6999	3865	6867	5901	3971	'A11XXXXX '
100	42	14	3036	5210	3848	7171	6479	3976	'W2W3W1W4W3W2'
100	43	14	3031	4882	3832	7215	5744	3970	'M1M2XXXX'
100	44	14	3028	5861	3821	7034	8299	3951	'M1M2M3XXX'
100	45	14	3029	4773	3806	7005	7935	3929	'M1M2M3M4XX'
100	46	14	3032	5639	3818	6720	11014	3954	'M1M2M3M4M5X'
100	47	14	3026	5708	3829	6884	8926	3956	'M1M2M3M4M5M6'
100	48	14	3025	4753	3828	7430	4089	3955	'XXXXXX'
100	1	15	3038	6620	4457	10386	4576	4204	'A1XXXXX'
100	2	15	3035	5567	4192	9836	4780	4128	'A2XXXXX'
100	3	15	3042	7525	4427	9906	4527	4098	'A3XXXXX'
100	4	15	3039	7927	4275	9590	4841	4032	'W1XXXXX'
100	5	15	3030	8029	4210	9478	4998	3982	'W2XXXXX'
100	6	15	3034	8342	4123	9581	5595	3959	'W3XXXXX'
100	7	15	3034	9028	4043	9425	5669	3948	'W4XXXXX'
0	8	15	3035	8523	3895	9488	5891	3955	'A4XXXXX'
100	9	15	3029	7702	3925	9584	5883	3953	'A5XXXXX'
100	10	15	3032	7701	3898	9398	5934	3977	'M1XXXXX'
100	11	15	3031	11010	3892	9339	6966	3945	'M2XXXXX'
100	12	15	3027	9167	3874	9439	6562	3935	'M3XXXXX'
100	13	15	3040	9918	4314	9142	7192	3964	'M4XXXXX'
100	14	15	3034	8287	3818	9525	6164	3945	'M5XXXXX'
100	15	15	3031	7851	3785	9593	5967	3915	'M6XXXXX'
100	16	15	3024	7898	3784	9672	6263	3911	'A6XXXXX'
100	17	15	3017	9818	3808	9350	7171	3920	'A7XXXXX'
100	18	15	3027	7902	3811	8997	12971	3940	'A8XXXXX'
100	19	15	3031	7216	3805	9465	5957	3965	'A9XXXXX'
100	20	15	3035	8764	3782	9494	6523	3915	'A10XXXXX'
100	21	15	3029	8721	3774	9325	6529	3913	'A11XXXXX '
100	22	15	3032	6780	3787	8911	9846	3929	'W2W3W1W4W3W2'
100	23	15	3033	6916	3788	8779	7557	3921	'M1M2XXXX'
100	24	15	3030	9403	3788	8528	12483	3948	'M1M2M3XXX'
100	25	15	3033	8617	3789	8325	14444	3967	'M1M2M3M4XX'
100	26	15	3031	7437	3804	8391	14608	3969	'M1M2M3M4M5X'
100	27	15	3025	7816	3795	8592	12117	3945	'M1M2M3M4M5M6'
100	28	15	3022	6409	3804	9028	4351	3945	'XXXXXX'
100	29	15	3026	8661	3788	9121	4506	3951	'A1XXXXX'
100	30	15	3023	6271	3790	9282	4603	3949	'A2XXXXX'
100	31	15	3023	7164	3786	9253	4323	3951	'A3XXXXX'
100	32	15	3023	7378	3791	9140	4655	3932	'W1XXXXX'
100	33	15	3015	6304	3779	9134	4581	3937	'W2XXXXX'
100	34	15	3020	5993	3825	9210	4922	4005	'W3XXXXX'
100	35	15	3020	6938	3800	9089	5117	3939	'W4XXXXX'
0	36	15	3019	6662	3834	9088	5287	3963	'A4XXXXX'
100	37	15	3019	6336	3828	9166	5369	3997	'A5XXXXX'
100	38	15	3022	6843	3904	8965	5642	4019	'M1XXXXX'
100	39	15	3030	8924	3872	8866	6295	4007	'M2XXXXX'
100	40	15	3021	7561	3896	9406	6028	4037	'M3XXXXX'
100	41	15	3016	5731	3895	9556	5250	4042	'M4XXXXX'
100	42	15	3023	7426	3872	9536	5909	4048	'M5XXXXX'
100	43	15	3025	5575	3862	9583	5145	4014	'M6XXXXX'
100	44	15	3022	6853	3843	9463	5779	3996	'A6XXXXX'
100	45	15	3023	8955	3817	9326	6647	3987	'A7XXXXX'
100	46	15	3023	7785	3839	9208	12357	3996	'A8XXXXX'
100	47	15	3023	6514	3846	9604	5695	4032	'A9XXXXX'
100	48	15	3033	8892	3859	9624	6749	4024	'A10XXXXX'
100	1	16	3040	12238	4432	9844	8132	4189	'A11XXXXX '
100	2	16	3041	9912	4345	9133	13614	4136	'W2W3W1W4W3W2'
100	3	16	3037	10808	4351	9314	10705	4088	'M1M2XXXX'
100	4	16	3040	12387	4296	8734	15649	4077	'M1M2M3XXX'
100	5	16	3038	13029	4203	8395	20218	4058	'M1M2M3M4XX'
100	6	16	3040	9736	4106	8580	19187	4030	'M1M2M3M4M5X'
100	7	16	3038	9932	4037	8794	15209	4018	'M1M2M3M4M5M6'
100	8	16	3034	8647	3990	9714	4670	3988	'XXXXXX'
100	9	16	3056	8632	4960	9801	5610	3991	'A1XXXXX'
100	10	16	3032	7159	3917	9780	4876	3983	'A2XXXXX'
100	11	16	3027	3598	3905	9368	3878	3969	'A3XXXXX'
100	12	16	3029	3737	3890	8954	3913	3954	'W1XXXXX'
100	13	16	3026	7702	3865	8961	4853	3956	'W2XXXXX'
100	14	16	3033	7672	3852	8952	5363	3957	'W3XXXXX'
100	15	16	3029	12482	3833	9401	6421	3968	'W4XXXXX'
0	16	16	3030	9485	3836	9454	6193	3979	'A4XXXXX'
100	17	16	3025	7301	3822	9591	5742	3967	'A5XXXXX'
100	18	16	3028	9283	3817	9463	6470	3964	'M1XXXXX'
100	19	16	3032	13263	3813	9224	7509	3967	'M2XXXXX'
100	20	16	3024	12760	3792	9257	7738	3958	'M3XXXXX'
100	21	16	3027	11536	3799	9246	7383	3955	'M4XXXXX'
100	22	16	3027	12610	3796	9140	7750	3986	'M5XXXXX'
100	23	16	3025	10878	3799	9223	7092	3969	'M6XXXXX'
100	24	16	3024	10669	3811	9114	7268	3985	'A6XXXXX'
100	25	16	3024	15289	3795	8920	8720	3972	'A7XXXXX'
100	26	16	3028	11678	3803	8139	17872	3993	'A8XXXXX'
100	27	16	3022	9826	3825	8865	7052	3982	'A9XXXXX'
100	28	16	3034	13413	3871	8842	8259	3999	'A10XXXXX'
100	29	16	3035	14035	3868	8963	8472	4011	'A11XXXXX '
100	30	16	3030	10930	3862	8719	14335	4053	'W2W3W1W4W3W2'
100	31	16	3027	10094	3816	8830	9869	3981	'M1M2XXXX'
100	32	16	3031	13242	3813	8241	16101	4002	'M1M2M3XXX'
100	33	16	3046	10235	3826	8344	16913	4002	'M1M2M3M4XX'
100	34	16	3029	9715	3809	8264	19028	4014	'M1M2M3M4M5X'
100	35	16	3025	9290	3821	8722	14144	4004	'M1M2M3M4M5M6'
100	36	16	3018	6870	3818	9577	4441	3990	'XXXXXX'
100	37	16	3030	14875	3857	9277	8588	4017	'A7XXXXX'
100	38	16	3023	11163	3853	8553	17043	4034	'A8XXXXX'
100	39	16	3016	8577	3891	9497	6675	4060	'A9XXXXX'
100	40	16	3023	11078	3890	9471	7557	4068	'A10XXXXX'
100	41	16	3032	10981	3899	9580	7451	4071	'A11XXXXX (consensus)'
100	42	16	3016	8537	3886	9418	11960	4058	'W2W3W1W4W3W2'
100	43	16	3023	8162	3892	9685	8549	4091	'M1M2XXXX'
100	44	16	3023	10336	3870	9345	13262	4038	'M1M2M3XXX'
100	45	16	3017	9061	3854	9303	15350	4092	'M1M2M3M4XX'
100	46	16	3013	10842	3873	8696	21184	4081	'M1M2M3M4M5X'
100	47	16	3020	12298	3866	8585	18516	4094	'M1M2M3M4M5M6'
100	48	16	3018	10963	4149	10505	5207	4382	'XXXXXX'

## Sheet: 20200204
Flags	Column	Row	15a	25a	35a	55b	65a	65b	TgtName
0	1	1	2894	8117	3787	19286	4098	3917	'xxxxxx'
0	2	1	2894	8270	3817	17826	12356	3935	'M1M2xxxx'
0	3	1	2900	11801	3802	17348	17800	3954	'M1M2M3xxx'
0	4	1	2904	12191	3810	17142	23827	3959	'M1M2M3M4xx'
0	5	1	2910	10773	3807	16979	26439	3951	'M1M2M3M4M5x'
0	6	1	2907	12570	3792	16015	34339	3935	'M1M2M3M4M5M6'
0	7	1	2903	12189	3787	18948	7714	3928	'W4xxxxx'
0	8	1	2902	15661	3805	16910	28649	3931	'xA11M2M2A11x'
0	9	1	2896	10189	3817	19193	7902	3944	'A5xxxxx'
0	10	1	2895	11459	3794	17750	22655	3933	'xM2A11A11M2x'
0	11	1	2889	8787	3759	19267	7553	3879	'A6xxxxx'
0	12	1	2894	11195	3766	18592	12681	3878	'A7xxxxx'
0	13	1	2893	9263	3768	19023	8057	3892	'A11xxxxx'
0	14	1	2890	7504	3752	19300	6886	3882	'M1xxxxx'
0	15	1	2897	11197	3785	18762	8348	3894	(17)M1(-3)M2(58)'
0	16	1	2896	12714	3764	18202	12202	3878	(17)A11(-3)A11(58)'
0	17	1	2900	10136	3764	18918	8158	3874	(17)A6(-3)M5(58)'
0	18	1	2898	9644	3771	18963	6664	3912	(17)W4(-3)W4(58)'
0	19	1	2894	5897	3783	19002	6139	3905	(17)A11(-3)A5(58)'
0	20	1	2900	7472	3796	18801	6931	3913	(17)A11(-3)W4(58)'
0	21	1	2911	7646	3791	18665	6911	3910	(17)A6(-3)A4(58)'
0	22	1	2915	9266	3786	18362	8933	3899	(17)A4(-3)A6(58)'
0	23	1	2909	8211	3776	18370	7278	3899	(17)A11(-3)M5(58)'
0	24	1	2906	12647	3782	17668	10217	3900	(23)A5(-3)A11(52)
0	25	1	2899	10998	3767	18039	8955	3886	(23)W4(-3)A11(52)
0	26	1	2897	6900	3755	18229	7559	3871	(23)A4(-3)A6(52)'
0	27	1	2896	8360	3763	17797	8397	3867	(23)M5(-3)A11(52)'
0	28	1	2898	8073	3775	17910	8098	3868	(17)A5(-3)A11(-3)A5(52)
0	29	1	2901	11108	3769	17794	8794	3859	(17)W4(-3)A11(-3)W4(52)'
0	30	1	2904	7696	3758	17397	8182	3868	(17)A4(-3)A6(-3)A4(52)'
0	31	1	2905	9434	3776	17412	9688	3870	(17)M5(-3)A11(-3)M5(52)'
0	32	1	2904	10866	3792	16914	12929	3889	(17)A11(-3)A5(-3)A11(52)'
0	33	1	2904	9643	3807	17179	11917	3905	(17)A11(-3)W4(-3)A11(52)'
0	34	1	2900	8494	3819	17148	11131	3910	(17)A11(-3)M5(-3)A11(52)'
0	35	1	2901	10188	3834	16803	12173	3920	(17)A7(-3)M4(-3)A10(52)'
0	36	1	2892	9617	3808	16800	11344	3897	(17)A6(-3)A4(-3)A6(52)'
0	37	1	2901	9905	3872	18543	12194	3940	(17)A11(-3)A5(-3)A11(52)'
0	38	1	2899	12350	3891	16480	13735	3975	(17)A11(-3)A11(-3)A11(52)'
0	39	1	2904	18224	3899	15506	21509	3998	(17)A11(-3)A11(-3)A11(-3)A11(46)'
0	40	1	2912	17166	3983	15780	15211	4036	(17)M1(-3)M2(-3)M3(52)'
0	41	1	2923	16931	4039	15976	16833	4114	(17)M1(-3)M2(-3)M3(-3)M4(46)'
0	42	1	2904	16679	3891	16756	9953	3982	(17)W4(-3)W4(-3)W4(52)'
0	43	1	2906	17944	3856	16751	10310	3915	(23)A5(58)'
0	44	1	2899	17332	3814	16727	8883	3879	(23)W4(58)'
0	45	1	2897	10220	3758	16256	13452	3835	(17)A11(-3)W4(-3)A11(52)'
0	46	1	2898	19704	3770	16267	14132	3827	(29)A11(52)'
0	47	1	2898	16720	3809	13379	37555	3867	'xA11A4A4A11x'
0	48	1	2895	14115	3799	14037	28622	3849	'xA4A11A11A4x'
0	1	2	2924	14514	3761	16148	27588	3929	'xA11A5A5A11x'
0	2	2	2924	16043	3753	15540	29099	3919	'xA5A11A11A5x'
0	3	2	2920	17399	3747	15486	30077	3909	'xA11M2M2A11x'
0	4	2	2921	14004	3730	16398	25736	3882	'xM2A11A11M2x'
0	5	2	2921	6456	3713	18221	7712	3842	''
0	6	2	2918	11363	3724	18275	3968	3834	'xxxxxx'
0	7	2	2917	10958	3723	17829	12616	3823	'M1M2xxxx'
0	8	2	2908	11229	3729	17400	17643	3826	'M1M2M3xxx'
0	9	2	2910	9446	3952	17411	20073	4048	'M1M2M3M4xx'
0	10	2	2907	7354	4244	18112	18910	4369	'M1M2M3M4M5x'
0	11	2	2908	8595	4316	17490	25230	4406	'M1M2M3M4M5M6'
0	12	2	2908	9090	4164	19065	7221	4271	'W4xxxxx'
0	13	2	2914	14157	3713	16526	25982	3842	'xA11M2M2A11x'
0	14	2	2908	8558	3711	18652	7043	3804	'A5xxxxx'
0	15	2	2908	12155	3715	16965	22843	3824	'xM2A11A11M2x'
0	16	2	2902	6801	3700	18536	6427	3813	'A6xxxxx'
0	17	2	2909	9266	3697	18017	10894	3812	'A7xxxxx'
0	18	2	2908	7652	3709	18325	6986	3829	'A11xxxxx'
0	19	2	2917	8735	3784	18480	7286	3892	'M1xxxxx'
0	20	2	2920	12548	3872	18092	8721	3961	(17)M1(-3)M2(58)'
0	21	2	2937	12881	3905	17576	12173	3991	(17)A11(-3)A11(58)'
0	22	2	2932	11062	3853	17903	8474	3944	(17)A6(-3)M5(58)'
0	23	2	2926	10636	3749	17820	6829	3851	(17)W4(-3)W4(58)'
0	24	2	2907	6673	3715	18858	6414	3848	(17)A11(-3)A5(58)'
0	25	2	2905	8661	3727	17801	7266	3825	(17)A11(-3)W4(58)'
0	26	2	2916	9249	3747	17672	7469	3838	(17)A6(-3)A4(58)'
0	27	2	2919	10334	3751	17370	9334	3852	(17)A4(-3)A6(58)'
0	28	2	2921	9184	3769	17730	7632	3858	(17)A11(-3)M5(58)'
0	29	2	2909	11528	3754	17417	9551	3841	(23)A5(-3)A11(52)
0	30	2	2920	9700	3740	17422	8186	3840	(23)W4(-3)A11(52)
0	31	2	2916	7728	3772	17632	8012	3855	(23)A4(-3)A6(52)'
0	32	2	2910	9994	3812	17403	9242	3902	(23)M5(-3)A11(52)'
0	33	2	2908	9212	3830	17335	8667	3921	(17)A5(-3)A11(-3)A5(52)
0	34	2	2915	10159	3833	17264	8271	3921	(17)W4(-3)A11(-3)W4(52)'
0	35	2	2907	7142	3825	17438	7695	3926	(17)A4(-3)A6(-3)A4(52)'
0	36	2	2906	8277	3808	16871	8961	3904	(17)M5(-3)A11(-3)M5(52)'
0	37	2	2901	8527	3829	16786	10817	3912	(17)A11(-3)A5(-3)A11(52)'
0	38	2	2898	8182	3833	16731	10411	3924	(17)A11(-3)W4(-3)A11(52)'
0	39	2	2885	8138	3777	16557	10681	3897	(17)A11(-3)M5(-3)A11(52)'
0	40	2	2889	9577	3793	16500	11578	3882	(17)A7(-3)M4(-3)A10(52)'
0	41	2	2887	8920	3791	16805	10697	3879	(17)A6(-3)A4(-3)A6(52)'
0	42	2	2898	7321	3781	16986	9616	3873	(17)A11(-3)A5(-3)A11(52)'
0	43	2	2890	11276	3754	16347	12985	3848	(17)A11(-3)A11(-3)A11(52)'
0	44	2	2893	14968	3752	15468	19137	3830	(17)A11(-3)A11(-3)A11(-3)A11(46)'
0	45	2	2912	14368	3728	15984	15730	3817	(17)M1(-3)M2(-3)M3(52)'
0	46	2	2888	14751	3741	15850	17784	3823	(17)M1(-3)M2(-3)M3(-3)M4(46)'
0	47	2	2892	14607	3753	15985	10298	3835	(17)W4(-3)W4(-3)W4(52)'
0	48	2	2901	15804	3801	16377	9727	3848	(23)A5(58)'
0	1	3	2925	13727	3784	10250	7062	3946	(23)W4(58)'
0	2	3	2927	8830	3753	9258	11309	3953	(17)A11(-3)W4(-3)A11(52)'
0	3	3	2918	13491	3746	9486	9922	3901	(29)A11(52)'
0	4	3	2912	13023	3737	8106	24230	3888	'xA11A4A4A11x'
0	5	3	2920	11210	3731	8360	20847	3869	'xA4A11A11A4x'
0	6	3	2916	12220	3715	8221	23144	3840	'xA11A5A5A11x'
0	7	3	2920	14016	3728	8041	25216	3834	'xA5A11A11A5x'
0	8	3	2914	12023	4218	8941	23549	4330	'xA11M2M2A11x'
0	9	3	2909	10423	4948	9974	21668	5108	'xM2A11A11M2x'
0	10	3	2908	4645	4981	11649	6896	5211	''
0	11	3	2907	9485	4961	11707	5102	5098	'xxxxxx'
0	12	3	2910	8515	4601	10670	11180	4722	'M1M2xxxx'
0	13	3	2900	8986	4026	9789	14427	4111	'M1M2M3xxx'
0	14	3	2914	11115	3738	8715	20529	3853	'M1M2M3M4xx'
0	15	3	2904	8943	3684	8661	20995	3831	'M1M2M3M4M5x'
0	16	3	2915	8461	3677	8445	22833	3810	'M1M2M3M4M5M6'
0	17	3	2916	10234	3706	10092	6370	3825	'W4xxxxx'
0	18	3	2918	13208	3834	8408	23922	3955	'xA11M2M2A11x'
0	19	3	2929	10127	3976	10117	7598	4085	'A5xxxxx'
0	20	3	2923	10400	3985	8901	20074	4128	'xM2A11A11M2x'
0	21	3	2923	8827	3944	10087	7492	4057	'A6xxxxx'
0	22	3	2928	10918	3917	9570	11900	4019	'A7xxxxx'
0	23	3	2906	9123	3749	9761	7733	3869	'A11xxxxx'
0	24	3	2909	7669	3687	9738	6566	3800	'M1xxxxx'
0	25	3	2909	11403	3712	9672	7736	3807	(17)M1(-3)M2(58)'
0	26	3	2916	12119	3723	9148	10962	3823	(17)A11(-3)A11(58)'
0	27	3	2921	10923	3760	9579	8051	3858	(17)A6(-3)M5(58)'
0	28	3	2926	10513	3766	9814	5974	3889	(17)W4(-3)W4(58)'
0	29	3	2924	7271	3750	9755	6560	3852	(17)A11(-3)A5(58)'
0	30	3	2915	7813	3711	9602	6781	3816	(17)A11(-3)W4(58)'
0	31	3	2921	9048	3757	9590	7141	3859	(17)A6(-3)A4(58)'
0	32	3	2918	9596	3798	9519	8296	3894	(17)A4(-3)A6(58)'
0	33	3	2919	8061	3810	9620	6982	3915	(17)A11(-3)M5(58)'
0	34	3	2917	11141	3811	9380	9051	3910	(23)A5(-3)A11(52)
0	35	3	2922	9915	3829	9401	8308	3927	(23)W4(-3)A11(52)
0	36	3	2909	7420	3933	9691	7426	4047	(23)A4(-3)A6(52)'
0	37	3	2906	9337	4118	9653	8768	4227	(23)M5(-3)A11(52)'
0	38	3	2908	9023	4144	9542	8400	4258	(17)A5(-3)A11(-3)A5(52)
0	39	3	2899	10085	3988	9542	8281	4088	(17)W4(-3)A11(-3)W4(52)'
0	40	3	2889	7653	3813	9403	7376	3937	(17)A4(-3)A6(-3)A4(52)'
0	41	3	2895	7898	3744	9126	7961	3850	(17)M5(-3)A11(-3)M5(52)'
0	42	3	2907	8442	3719	8737	10620	3819	(17)A11(-3)A5(-3)A11(52)'
0	43	3	2906	6199	3711	9033	8206	3821	(17)A11(-3)W4(-3)A11(52)'
0	44	3	2903	7123	3688	8837	9442	3838	(17)A11(-3)M5(-3)A11(52)'
0	45	3	2907	8228	3734	8802	10190	3833	(17)A7(-3)M4(-3)A10(52)'
0	46	3	2905	7904	3717	8796	9544	3822	(17)A6(-3)A4(-3)A6(52)'
0	47	3	2904	8487	3697	8645	10683	3798	(17)A11(-3)A5(-3)A11(52)'
0	48	3	2892	11108	3668	8333	12785	3772	(17)A11(-3)A11(-3)A11(52)'
0	1	4	2924	14416	3753	8625	17477	3927	(17)A11(-3)A11(-3)A11(-3)A11(46)'
0	2	4	2933	13298	3757	8994	12392	3952	(17)M1(-3)M2(-3)M3(52)'
0	3	4	2923	13897	3732	8868	13574	3889	(17)M1(-3)M2(-3)M3(-3)M4(46)'
0	4	4	2913	13051	3723	9492	6970	3867	(17)W4(-3)W4(-3)W4(52)'
0	5	4	2907	13698	3705	9501	8510	3836	(23)A5(58)'
0	6	4	2910	12148	3705	9656	6569	3831	(23)W4(58)'
0	7	4	2906	8677	3688	9262	10864	3823	(17)A11(-3)W4(-3)A11(52)'
0	8	4	2911	12976	4363	10165	10183	4476	(29)A11(52)'
0	9	4	2911	10278	4922	9813	21548	5179	'xA11A4A4A11x'
0	10	4	2911	8617	4971	10178	17907	5094	'xA4A11A11A4x'
0	11	4	2918	9402	4767	9761	19912	4909	'xA11A5A5A11x'
0	12	4	2914	10958	4420	9253	21511	4551	'xA5A11A11A5x'
0	13	4	2913	13113	3664	8335	23592	3866	'xA11M2M2A11x'
0	14	4	2921	11513	3667	8425	21329	3788	'xM2A11A11M2x'
0	15	4	2924	3804	3658	10092	4771	3797	''
0	16	4	2926	10927	3680	10146	3791	3800	'xxxxxx'
0	17	4	2929	9741	3725	9388	11298	3848	'M1M2xxxx'
0	18	4	2922	10752	3900	9056	16064	4027	'M1M2M3xxx'
0	19	4	2924	10142	3979	8860	19522	4106	'M1M2M3M4xx'
0	20	4	2924	8728	3980	8715	20710	4090	'M1M2M3M4M5x'
0	21	4	2926	7327	3923	8824	19886	4038	'M1M2M3M4M5M6'
0	22	4	2913	9851	3840	9988	6338	3941	'W4xxxxx'
0	23	4	2914	12182	3750	8129	22508	3840	'xA11M2M2A11x'
0	24	4	2918	9082	3698	9647	6924	3814	'A5xxxxx'
0	25	4	2916	10005	3711	8447	19246	3820	'xM2A11A11M2x'
0	26	4	2921	8151	3698	9619	6885	3810	'A6xxxxx'
0	27	4	2920	10349	3710	9048	11233	3833	'A7xxxxx'
0	28	4	2916	8536	3691	9468	7364	3800	'A11xxxxx'
0	29	4	2921	8053	3696	9492	6703	3809	'M1xxxxx'
0	30	4	2916	11519	3752	9328	7807	3853	(17)M1(-3)M2(58)'
0	31	4	2916	12295	3774	8975	11054	3885	(17)A11(-3)A11(58)'
0	32	4	2917	11657	3784	9312	8291	3877	(17)A6(-3)M5(58)'
0	33	4	2915	11176	3766	9496	6046	3875	(17)W4(-3)W4(58)'
0	34	4	2908	8277	3734	9415	7020	3836	(17)A11(-3)A5(58)'
0	35	4	2906	8055	3922	9542	7127	4029	(17)A11(-3)W4(58)'
0	36	4	2909	9953	4148	9621	7873	4255	(17)A6(-3)A4(58)'
100	37	4	2906	10171	4142	9475	8955	4275	(17)A4(-3)A6(58)'
100	38	4	2905	9200	4132	9599	7852	4277	(17)A11(-3)M5(58)'
0	39	4	2898	11203	4045	9295	9347	4154	(23)A5(-3)A11(52)
0	40	4	2902	10140	3908	9179	8496	4009	(23)W4(-3)A11(52)
0	41	4	2901	8145	3749	9095	7649	3860	(23)A4(-3)A6(52)'
0	42	4	2903	10011	3747	8971	8706	3835	(23)M5(-3)A11(52)'
0	43	4	2913	9936	3716	8884	8372	3816	(17)A5(-3)A11(-3)A5(52)
0	44	4	2908	9483	3683	8854	7703	3773	(17)W4(-3)A11(-3)W4(52)'
0	45	4	2903	7486	3698	8953	7154	3808	(17)A4(-3)A6(-3)A4(52)'
0	46	4	2906	7750	3714	8902	7783	3796	(17)M5(-3)A11(-3)M5(52)'
0	47	4	2917	9045	3811	8569	11194	3904	(17)A11(-3)A5(-3)A11(52)'
0	48	4	2908	8185	3768	8631	10419	3883	(17)A11(-3)W4(-3)A11(52)'
0	1	5	2917	6446	3774	6688	8797	3947	(17)A11(-3)M5(-3)A11(52)'
0	2	5	2912	7191	3764	6463	9092	3946	(17)A7(-3)M4(-3)A10(52)'
0	3	5	2916	7476	3764	6502	8846	3923	(17)A6(-3)A4(-3)A6(52)'
0	4	5	2913	7927	3721	6386	10031	3880	(17)A11(-3)A5(-3)A11(52)'
0	5	5	2915	8967	3719	6283	10875	3871	(17)A11(-3)A11(-3)A11(52)'
0	6	5	2912	12339	3714	5913	14648	3839	(17)A11(-3)A11(-3)A11(-3)A11(46)'
0	7	5	2920	11099	3703	6327	9974	3833	(17)M1(-3)M2(-3)M3(52)'
0	8	5	2901	11737	3823	6453	10793	3941	(17)M1(-3)M2(-3)M3(-3)M4(46)'
0	9	5	2906	8935	4261	7411	5694	4378	(17)W4(-3)W4(-3)W4(52)'
0	10	5	2907	10145	4298	7311	7402	4341	(23)A5(58)'
0	11	5	2906	9052	3890	7248	5418	4048	(23)W4(58)'
0	12	5	2906	6219	3666	6566	8157	3811	(17)A11(-3)W4(-3)A11(52)'
0	13	5	2908	9428	3706	6646	7808	3837	(29)A11(52)'
0	14	5	2925	8895	3743	5938	15976	3860	'xA11A4A4A11x'
0	15	5	2929	7735	3717	6147	13754	3852	'xA4A11A11A4x'
0	16	5	2927	10211	3711	5679	18215	3821	'xA11A5A5A11x'
0	17	5	2933	10195	3728	5686	17902	3835	'xA5A11A11A5x'
0	18	5	2929	12502	3809	5575	19749	3913	'xA11M2M2A11x'
0	19	5	2935	10213	3887	5840	17763	4000	'xM2A11A11M2x'
0	20	5	2919	4431	3849	7022	5412	3969	''
0	21	5	2931	10781	3788	7056	3828	3880	'xxxxxx'
0	22	5	2920	9270	3709	6350	9830	3827	'M1M2xxxx'
0	23	5	2907	9752	3715	6010	13030	3832	'M1M2M3xxx'
0	24	5	2929	11165	3719	5681	16858	3826	'M1M2M3M4xx'
0	25	5	2928	9917	3708	5596	18061	3816	'M1M2M3M4M5x'
0	26	5	2922	8880	3676	5532	18588	3796	'M1M2M3M4M5M6'
0	27	5	2921	10577	3696	6657	5557	3793	'W4xxxxx'
0	28	5	2917	11827	3680	5423	19029	3790	'xA11M2M2A11x'
0	29	5	2913	9934	3699	6539	6692	3790	'A5xxxxx'
0	30	5	2905	8704	3721	5751	15676	3839	'xM2A11A11M2x'
0	31	5	2905	9186	3741	6487	7174	3841	'A6xxxxx'
0	32	5	2905	11420	3725	6129	10521	3828	'A7xxxxx'
0	33	5	2903	9248	3710	6418	7576	3809	'A11xxxxx'
0	34	5	2905	7810	3664	6475	6291	3777	'M1xxxxx'
0	35	5	2901	11561	3794	6436	7275	3888	(17)M1(-3)M2(58)'
0	36	5	2904	12067	4007	6406	10221	4109	(17)A11(-3)A11(58)'
0	37	5	2907	11979	4038	6566	8309	4115	(17)A6(-3)M5(58)'
0	38	5	2903	11110	3967	6781	5483	4063	(17)W4(-3)W4(58)'
0	39	5	2902	8260	3896	6555	7049	3984	(17)A11(-3)A5(58)'
0	40	5	2907	7612	3734	6369	6612	3851	(17)A11(-3)W4(58)'
0	41	5	2904	9674	3720	6373	6926	3798	(17)A6(-3)A4(58)'
0	42	5	2911	9905	3717	6250	7761	3776	(17)A4(-3)A6(58)'
0	43	5	2910	8951	3666	6284	7064	3746	(17)A11(-3)M5(58)'
0	44	5	2908	11172	3668	6122	8534	3748	(23)A5(-3)A11(52)
0	45	5	2916	10543	3684	6167	8199	3758	(23)W4(-3)A11(52)
0	46	5	2915	8160	3708	6322	7043	3791	(23)A4(-3)A6(52)'
0	47	5	2910	9751	3702	6173	8092	3788	(23)M5(-3)A11(52)'
0	48	5	2910	11306	3719	6133	8444	3815	(17)A5(-3)A11(-3)A5(52)
0	1	6	2922	8729	3800	6754	7355	3942	(17)W4(-3)A11(-3)W4(52)'
0	2	6	2917	6322	3769	6620	6074	3906	(17)A4(-3)A6(-3)A4(52)'
0	3	6	2913	7074	3744	6555	6968	3900	(17)M5(-3)A11(-3)M5(52)'
0	4	6	2920	8471	3724	6234	10239	3862	(17)A11(-3)A5(-3)A11(52)'
0	5	6	2911	7500	3698	6307	9452	3835	(17)A11(-3)W4(-3)A11(52)'
0	6	6	2918	7757	3678	6265	9842	3814	(17)A11(-3)M5(-3)A11(52)'
0	7	6	2912	8775	3701	6388	10176	3914	(17)A7(-3)M4(-3)A10(52)'
0	8	6	2920	8179	3731	6443	9157	3841	(17)A6(-3)A4(-3)A6(52)'
0	9	6	2919	7599	3698	6367	9555	3841	(17)A11(-3)A5(-3)A11(52)'
0	10	6	2910	8825	3709	6258	10528	3803	(17)A11(-3)A11(-3)A11(52)'
0	11	6	2910	10212	3697	6013	12968	3804	(17)A11(-3)A11(-3)A11(-3)A11(46)'
0	12	6	2916	8720	3683	6396	8626	3796	(17)M1(-3)M2(-3)M3(52)'
0	13	6	2912	8964	3684	6453	9031	3790	(17)M1(-3)M2(-3)M3(-3)M4(46)'
0	14	6	2916	8643	3719	6807	4990	3817	(17)W4(-3)W4(-3)W4(52)'
0	15	6	2919	9741	3704	6636	6560	3802	(23)A5(58)'
0	16	6	2919	10451	3723	6773	5433	3802	(23)W4(58)'
0	17	6	2929	7151	3741	6446	9064	3834	(17)A11(-3)W4(-3)A11(52)'
0	18	6	2930	11372	3742	6487	8635	3842	(29)A11(52)'
0	19	6	2935	11204	3741	5628	18120	3853	'xA11A4A4A11x'
0	20	6	2934	9633	3709	5769	15861	3823	'xA4A11A11A4x'
0	21	6	2918	10717	3703	5554	18249	3803	'xA11A5A5A11x'
0	22	6	2921	12282	3697	5417	19095	3802	'xA5A11A11A5x'
0	23	6	2924	12134	3754	5476	19143	3855	'xA11M2M2A11x'
0	24	6	2928	10378	3764	5648	17516	3870	'xM2A11A11M2x'
0	25	6	2918	4288	3672	6704	5041	3784	''
0	26	6	2922	11835	3680	6799	3718	3776	'xxxxxx'
0	27	6	2915	10586	3660	6087	10369	3765	'M1M2xxxx'
0	28	6	2907	11038	3654	5778	13701	3752	'M1M2M3xxx'
0	29	6	2912	10652	3667	5558	16151	3766	'M1M2M3M4xx'
0	30	6	2914	9634	3696	5466	17497	3800	'M1M2M3M4M5x'
0	31	6	2904	8635	3686	5425	17990	3791	'M1M2M3M4M5M6'
0	32	6	2900	7283	3648	6503	4834	3780	'W4xxxxx'
0	33	6	2902	9344	3647	5528	16292	3759	'xA11M2M2A11x'
0	34	6	2908	9608	3642	6337	6502	3740	'A5xxxxx'
0	35	6	2905	11002	3645	5304	17850	3745	'xM2A11A11M2x'
0	36	6	2902	8644	3648	6287	6765	3734	'A6xxxxx'
0	37	6	2901	11113	3635	5944	10178	3731	'A7xxxxx'
0	38	6	2901	8734	3620	6181	7214	3722	'A11xxxxx'
0	39	6	2898	8298	3622	6326	6344	3716	'M1xxxxx'
0	40	6	2904	12224	3666	6153	7188	3753	(17)M1(-3)M2(58)'
0	41	6	2912	12789	3650	5892	9934	3726	(17)A11(-3)A11(58)'
0	42	6	2904	12020	3632	6089	7758	3693	(17)A6(-3)M5(58)'
0	43	6	2907	11294	3638	6353	5073	3698	(17)W4(-3)W4(58)'
0	44	6	2906	8646	3650	6192	6873	3708	(17)A11(-3)A5(58)'
0	45	6	2905	7729	3705	6241	6547	3779	(17)A11(-3)W4(58)'
0	46	6	2913	9862	3725	6244	6890	3804	(17)A6(-3)A4(58)'
0	47	6	2918	10782	3734	6147	7975	3793	(17)A4(-3)A6(58)'
0	48	6	2908	10346	3728	6138	7620	3804	(17)A11(-3)M5(58)'
0	1	7	2917	10574	3804	5293	8169	3948	(23)A5(-3)A11(52)
0	2	7	2914	9661	3732	5193	7698	3899	(23)W4(-3)A11(52)
0	3	7	2913	7963	3716	5282	6649	3859	(23)A4(-3)A6(52)'
0	4	7	2919	8724	3719	5274	7493	3851	(23)M5(-3)A11(52)'
0	5	7	2916	10056	3724	5233	7809	3840	(17)A5(-3)A11(-3)A5(52)
0	6	7	2917	9920	3671	5218	7705	3808	(17)W4(-3)A11(-3)W4(52)'
0	7	7	2912	7736	3688	5341	6387	3816	(17)A4(-3)A6(-3)A4(52)'
0	8	7	2923	8044	3733	5332	7217	3842	(17)M5(-3)A11(-3)M5(52)'
0	9	7	2925	7306	3733	5117	9131	3856	(17)A11(-3)A5(-3)A11(52)'
0	10	7	2910	6398	3679	5185	8208	3807	(17)A11(-3)W4(-3)A11(52)'
0	11	7	2910	5834	3683	5196	7780	3792	(17)A11(-3)M5(-3)A11(52)'
0	12	7	2912	6954	3685	5147	8283	3788	(17)A7(-3)M4(-3)A10(52)'
0	13	7	2913	6487	3692	5241	7361	3787	(17)A6(-3)A4(-3)A6(52)'
0	14	7	2910	7142	3673	5108	8816	3771	(17)A11(-3)A5(-3)A11(52)'
0	15	7	2910	7530	3665	5055	9050	3760	(17)A11(-3)A11(-3)A11(52)'
0	16	7	2923	9473	3677	4822	11473	3772	(17)A11(-3)A11(-3)A11(-3)A11(46)'
0	17	7	2928	8313	3699	5207	7558	3793	(17)M1(-3)M2(-3)M3(52)'
0	18	7	2935	8716	3720	5188	7905	3804	(17)M1(-3)M2(-3)M3(-3)M4(46)'
0	19	7	2934	10393	3745	5474	4716	3823	(17)W4(-3)W4(-3)W4(52)'
0	20	7	2928	11044	3752	5336	6478	3826	(23)A5(58)'
0	21	7	2912	10812	3716	5459	4987	3807	(23)W4(58)'
0	22	7	2910	7358	3721	5039	9207	3818	(17)A11(-3)W4(-3)A11(52)'
0	23	7	2916	12629	3779	5086	9125	3862	(29)A11(52)'
0	24	7	2920	11276	3722	4585	14733	3822	'xA11A4A4A11x'
0	25	7	2933	9778	3698	4635	13725	3790	'xA4A11A11A4x'
0	26	7	2919	10659	3687	4558	14691	3779	'xA11A5A5A11x'
0	27	7	2918	12187	3679	4477	15208	3768	'xA5A11A11A5x'
0	28	7	2913	11382	3650	4490	14728	3746	'xA11M2M2A11x'
0	29	7	2917	8997	3628	4555	13620	3712	'xM2A11A11M2x'
0	30	7	2906	4917	3632	5264	5336	3724	''
0	31	7	2907	12343	3662	5456	3681	3740	'xxxxxx'
0	32	7	2910	10010	3658	4930	8876	3748	'M1M2xxxx'
0	33	7	2910	11229	3661	4700	11208	3743	'M1M2M3xxx'
0	34	7	2908	10650	3675	4617	12416	3752	'M1M2M3M4xx'
0	35	7	2911	9783	3647	4563	13100	3726	'M1M2M3M4M5x'
0	36	7	2908	8738	3703	4597	13438	3768	'M1M2M3M4M5M6'
0	37	7	2906	10269	3675	5209	4928	3756	'W4xxxxx'
0	38	7	2906	12734	3635	4377	15098	3693	'xA11M2M2A11x'
0	39	7	2907	10191	3623	5037	6146	3711	'A5xxxxx'
0	40	7	2909	11009	3628	4369	14586	3708	'xM2A11A11M2x'
0	41	7	2909	9463	3623	5015	6837	3689	'A6xxxxx'
0	42	7	2906	11401	3626	4796	8756	3671	'A7xxxxx'
0	43	7	2902	9291	3671	4953	7338	3703	'A11xxxxx'
0	44	7	2906	7693	3689	5143	5907	3728	'M1xxxxx'
0	45	7	2916	12229	3713	5059	6655	3751	(17)M1(-3)M2(58)'
0	46	7	2923	12076	3766	4863	9061	3814	(17)A11(-3)A11(58)'
0	47	7	2915	12285	3743	5000	7526	3803	(17)A6(-3)M5(58)'
0	48	7	2908	12335	3674	5259	4744	3728	(17)W4(-3)W4(58)'
0	1	8	2910	8586	3718	5324	6970	3874	(17)A11(-3)A5(58)'
0	2	8	2914	8540	3719	5211	7112	3896	(17)A11(-3)W4(58)'
0	3	8	2914	8529	3735	5316	6312	3904	(17)A6(-3)A4(58)'
0	4	8	2909	10124	3700	5212	7432	3878	(17)A4(-3)A6(58)'
0	5	8	2914	8690	3672	5230	6949	3838	(17)A11(-3)M5(58)'
0	6	8	2912	9671	3654	5190	7707	3810	(23)A5(-3)A11(52)
0	7	8	2913	8939	3663	5242	7349	3806	(23)W4(-3)A11(52)
0	8	8	2907	8386	3643	5283	6736	3794	(23)A4(-3)A6(52)'
0	9	8	2913	8748	3643	5191	7389	3763	(23)M5(-3)A11(52)'
0	10	8	2920	8561	3671	5234	7061	3770	(17)A5(-3)A11(-3)A5(52)
0	11	8	2913	8212	3643	5219	6775	3756	(17)W4(-3)A11(-3)W4(52)'
0	12	8	2918	6164	3678	5332	5557	3781	(17)A4(-3)A6(-3)A4(52)'
0	13	8	2928	6820	3725	5267	6415	3780	(17)M5(-3)A11(-3)M5(52)'
0	14	8	2908	7570	3678	5021	9231	3788	(17)A11(-3)A5(-3)A11(52)'
0	15	8	2918	7303	3746	5102	9111	3858	(17)A11(-3)W4(-3)A11(52)'
0	16	8	2923	5327	3796	5343	7199	3881	(17)A11(-3)M5(-3)A11(52)'
0	17	8	2923	6157	3776	5295	7555	3905	(17)A7(-3)M4(-3)A10(52)'
0	18	8	2932	5962	3698	5203	6922	3810	(17)A6(-3)A4(-3)A6(52)'
0	19	8	2930	7748	3706	4959	9453	3807	(17)A11(-3)A5(-3)A11(52)'
0	20	8	2916	7791	3745	4998	9399	3848	(17)A11(-3)A11(-3)A11(52)'
0	21	8	2921	11965	3815	4733	13100	3896	(17)A11(-3)A11(-3)A11(-3)A11(46)'
0	22	8	2921	10596	3798	5160	8485	3899	(17)M1(-3)M2(-3)M3(52)'
0	23	8	2925	11091	3804	5140	8809	3900	(17)M1(-3)M2(-3)M3(-3)M4(46)'
0	24	8	2925	10667	3786	5471	4765	3872	(17)W4(-3)W4(-3)W4(52)'
0	25	8	2923	11636	3713	5234	6546	3794	(23)A5(58)'
0	26	8	2921	11197	3722	5355	4994	3806	(23)W4(58)'
0	27	8	2914	7336	3692	4946	9097	3775	(17)A11(-3)W4(-3)A11(52)'
0	28	8	2914	12692	3693	4939	9043	3770	(29)A11(52)'
0	29	8	2915	11154	3664	4508	14350	3774	'xA11A4A4A11x'
0	30	8	2925	9422	3650	4587	13242	3749	'xA4A11A11A4x'
0	31	8	2918	11245	3680	4462	14454	3784	'xA11A5A5A11x'
0	32	8	2916	12358	3684	4442	14866	3780	'xA5A11A11A5x'
0	33	8	2913	9886	3693	4533	13790	3792	'xA11M2M2A11x'
0	34	8	2911	10654	3678	4481	14486	3774	'xM2A11A11M2x'
0	35	8	2902	4751	3667	5276	5233	3774	''
0	36	8	2915	11359	3750	5425	3764	3807	'xxxxxx'
0	37	8	2908	11138	3670	4852	9108	3773	'M1M2xxxx'
0	38	8	2908	11447	3664	4653	11040	3759	'M1M2M3xxx'
0	39	8	2912	12863	3716	4593	12632	3796	'M1M2M3M4xx'
0	40	8	2915	10892	3733	4570	13079	3818	'M1M2M3M4M5x'
0	41	8	2905	10064	3727	4585	13638	3764	'M1M2M3M4M5M6'
0	42	8	2908	11419	3718	5200	5004	3748	'W4xxxxx'
0	43	8	2907	13426	3689	4398	14791	3764	'xA11M2M2A11x'
0	44	8	2909	10624	3697	5051	6198	3758	'A5xxxxx'
0	45	8	2913	11894	3701	4424	14456	3774	'xM2A11A11M2x'
0	46	8	2917	10122	3692	4970	7066	3756	'A6xxxxx'
0	47	8	2911	12655	3660	4760	8919	3714	'A7xxxxx'
0	48	8	2908	11294	3663	4802	8142	3675	'A11xxxxx'
0	1	9	2914	8237	3723	4664	5849	3910	'M1xxxxx'
0	2	9	2914	10238	3719	4618	5777	3887	(17)M1(-3)M2(58)'
0	3	9	2924	10970	3788	4494	8198	3967	(17)A11(-3)A11(58)'
0	4	9	2908	10148	3719	4667	6587	3944	(17)A6(-3)M5(58)'
0	5	9	2917	9904	3754	4930	4442	3963	(17)W4(-3)W4(58)'
0	6	9	2921	7669	3743	4752	6541	3963	(17)A11(-3)A5(58)'
0	7	9	2914	7926	3671	4678	6556	3888	(17)A11(-3)W4(58)'
0	8	9	2906	7920	3614	4654	5561	3790	(17)A6(-3)A4(58)'
0	9	9	2908	9112	3621	4580	6522	3805	(17)A4(-3)A6(58)'
0	10	9	2906	7944	3639	4607	6439	3831	(17)A11(-3)M5(58)'
0	11	9	2916	7716	3679	4659	6657	3868	(23)A5(-3)A11(52)
0	12	9	2916	7041	3679	4683	6372	3858	(23)W4(-3)A11(52)
0	13	9	2913	6952	3738	4794	5801	3922	(23)A4(-3)A6(52)'
0	14	9	2908	8033	4087	5051	7227	4267	(23)M5(-3)A11(52)'
0	15	9	2903	8477	3939	4910	6965	4148	(17)A5(-3)A11(-3)A5(52)
0	16	9	2919	6695	3929	4963	6322	4129	(17)W4(-3)A11(-3)W4(52)'
0	17	9	2928	5024	3895	5051	5085	4057	(17)A4(-3)A6(-3)A4(52)'
0	18	9	2936	6084	3842	4864	6012	3946	(17)M5(-3)A11(-3)M5(52)'
0	19	9	2930	7153	3759	4495	8666	3885	(17)A11(-3)A5(-3)A11(52)'
0	20	9	2926	6117	3792	4619	7849	3940	(17)A11(-3)W4(-3)A11(52)'
0	21	9	2916	5253	3768	4676	7096	3925	(17)A11(-3)M5(-3)A11(52)'
0	22	9	2924	6257	3788	4671	7274	3923	(17)A7(-3)M4(-3)A10(52)'
0	23	9	2931	5829	3786	4737	6469	3924	(17)A6(-3)A4(-3)A6(52)'
0	24	9	2930	8013	3801	4464	9252	3923	(17)A11(-3)A5(-3)A11(52)'
0	25	9	2920	9427	3764	4350	9770	3917	(17)A11(-3)A11(-3)A11(52)'
0	26	9	2920	11886	3751	4299	10408	3892	(17)A11(-3)A11(-3)A11(-3)A11(46)'
0	27	9	2919	9372	3707	4552	6795	3845	(17)M1(-3)M2(-3)M3(52)'
0	28	9	2923	9811	3695	4539	6956	3836	(17)M1(-3)M2(-3)M3(-3)M4(46)'
0	29	9	2922	10375	3670	4786	4283	3838	(17)W4(-3)W4(-3)W4(52)'
0	30	9	2912	10816	3641	4605	5721	3805	(23)A5(58)'
0	31	9	2914	10185	3663	4726	4448	3809	(23)W4(58)'
0	32	9	2907	7324	3660	4324	8732	3812	(17)A11(-3)W4(-3)A11(52)'
0	33	9	2913	11613	3726	4391	8451	3869	(29)A11(52)'
0	34	9	2923	11752	3752	4312	10971	3909	'xA11A4A4A11x'
0	35	9	2925	10167	3742	4296	10643	3901	'xA4A11A11A4x'
0	36	9	2919	11557	3724	4275	10684	3886	'xA11A5A5A11x'
0	37	9	2926	12356	3791	4334	10760	3933	'xA5A11A11A5x'
0	38	9	2913	12448	3842	4402	11016	3987	'xA11M2M2A11x'
0	39	9	2901	10526	3802	4393	11231	3975	'xM2A11A11M2x'
0	40	9	2906	4588	3786	4805	5109	3943	''
0	41	9	2908	12779	3795	4840	3830	3900	'xxxxxx'
0	42	9	2914	11962	3769	4459	7599	3886	'M1M2xxxx'
0	43	9	2906	12848	3633	4270	8573	3784	'M1M2M3xxx'
0	44	9	2910	12045	3675	4282	9224	3807	'M1M2M3M4xx'
0	45	9	2920	10723	3684	4295	9619	3838	'M1M2M3M4M5x'
0	46	9	2917	10193	3677	4268	10029	3800	'M1M2M3M4M5M6'
0	47	9	2918	12031	3694	4597	4568	3829	'W4xxxxx'
0	48	9	2907	16343	3645	4197	10418	3803	'xA11M2M2A11x'
0	1	10	2911	10274	3712	4623	5682	3915	'A5xxxxx'
0	2	10	2911	12315	3697	4245	11411	3890	'xM2A11A11M2x'
0	3	10	2916	9587	3769	4583	6602	3960	'A6xxxxx'
0	4	10	2913	12312	3839	4659	7599	4035	'A7xxxxx'
0	5	10	2910	9774	3827	4575	7803	4024	'A11xxxxx'
0	6	10	2917	8943	3834	4769	6073	4015	'M1xxxxx'
0	7	10	2920	13014	3803	4715	6123	3954	(17)M1(-3)M2(58)'
0	8	10	2918	13622	3726	4337	8785	3872	(17)A11(-3)A11(58)'
0	9	10	2914	12175	3777	4569	6784	3918	(17)A6(-3)M5(58)'
0	10	10	2917	10608	3978	5018	4540	4098	(17)W4(-3)W4(58)'
0	11	10	2917	6359	4166	5062	6301	4220	(17)A11(-3)A5(58)'
0	12	10	2918	6732	3662	4618	5978	3864	(17)A11(-3)W4(58)'
0	13	10	2913	6478	3802	4806	5283	3962	(17)A6(-3)A4(58)'
0	14	10	2914	7378	3986	4915	6299	4122	(17)A4(-3)A6(58)'
0	15	10	2913	6466	3963	4891	6131	4134	(17)A11(-3)M5(58)'
0	16	10	2923	7638	3965	4864	6815	4106	(23)A5(-3)A11(52)
0	17	10	2928	6744	3832	4801	6341	3976	(23)W4(-3)A11(52)
0	18	10	2929	5677	3707	4757	5229	3832	(23)A4(-3)A6(52)'
0	19	10	2922	6442	3697	4591	6154	3808	(23)M5(-3)A11(52)'
0	20	10	2923	6448	3734	4636	5996	3833	(17)A5(-3)A11(-3)A5(52)
0	21	10	2927	5911	3714	4646	5770	3828	(17)W4(-3)A11(-3)W4(52)'
0	22	10	2919	4552	3724	4742	4644	3817	(17)A4(-3)A6(-3)A4(52)'
0	23	10	2928	5562	3747	4678	5584	3836	(17)M5(-3)A11(-3)M5(52)'
0	24	10	2924	7939	3749	4369	9058	3872	(17)A11(-3)A5(-3)A11(52)'
0	25	10	2924	7196	3762	4398	8689	3900	(17)A11(-3)W4(-3)A11(52)'
0	26	10	2923	6428	3813	4497	8269	3949	(17)A11(-3)M5(-3)A11(52)'
0	27	10	2930	6989	4007	4752	7806	4139	(17)A7(-3)M4(-3)A10(52)'
0	28	10	2929	6894	4168	4969	7272	4243	(17)A6(-3)A4(-3)A6(52)'
0	29	10	2928	7143	4089	4758	8820	4198	(17)A11(-3)A5(-3)A11(52)'
0	30	10	2915	8839	3694	4250	9234	3851	(17)A11(-3)A11(-3)A11(52)'
0	31	10	2914	12039	3694	4177	9819	3809	(17)A11(-3)A11(-3)A11(-3)A11(46)'
0	32	10	2911	11009	3708	4441	6949	3832	(17)M1(-3)M2(-3)M3(52)'
0	33	10	2924	11080	3790	4503	7071	3863	(17)M1(-3)M2(-3)M3(-3)M4(46)'
0	34	10	2940	11257	3878	4866	4455	3982	(17)W4(-3)W4(-3)W4(52)'
0	35	10	2940	11586	3897	4721	5935	3990	(23)A5(58)'
0	36	10	2940	11775	3829	4769	4650	3934	(23)W4(58)'
0	37	10	2928	7104	3781	4347	8597	3892	(17)A11(-3)W4(-3)A11(52)'
0	38	10	2925	13011	3848	4359	8887	3953	(29)A11(52)'
0	39	10	2917	12704	3833	4319	10353	3944	'xA11A4A4A11x'
0	40	10	2923	10502	3847	4301	10050	3936	'xA4A11A11A4x'
0	41	10	2921	12163	3873	4317	10270	3930	'xA11A5A5A11x'
0	42	10	2917	12832	3761	4322	10071	3916	'xA5A11A11A5x'
0	43	10	2903	13161	3627	4201	10086	3816	'xA11M2M2A11x'
0	44	10	2903	11884	3605	4096	10309	3744	'xM2A11A11M2x'
0	45	10	2908	4746	3616	4485	4948	3730	''
0	46	10	2910	13957	3606	4672	3630	3725	'xxxxxx'
0	47	10	2925	12245	3830	4372	7279	3843	'M1M2xxxx'
0	48	10	2914	13737	3706	4300	8459	3820	'M1M2M3xxx'
0	1	11	2919	11553	3718	4111	7583	3874	'M1M2M3M4xx'
0	2	11	2909	10654	3696	4095	7908	3862	'M1M2M3M4M5x'
0	3	11	2916	9243	3775	4213	8058	3958	'M1M2M3M4M5M6'
0	4	11	2920	11144	3861	4467	4425	4025	'W4xxxxx'
0	5	11	2915	14973	3844	4246	9291	4017	'xA11M2M2A11x'
0	6	11	2918	10688	3819	4359	5081	3961	'A5xxxxx'
0	7	11	2912	10236	3784	4141	8691	3911	'xM2A11A11M2x'
0	8	11	2911	9852	4337	4839	6492	4466	'A6xxxxx'
0	9	11	2910	11902	5898	6393	8246	6069	'A7xxxxx'
0	10	11	2917	9409	6674	6975	10063	6737	'A11xxxxx'
0	11	11	2920	6852	6155	6776	7385	6314	'M1xxxxx'
0	12	11	2920	9378	5461	6004	6691	5480	(17)M1(-3)M2(58)'
0	13	11	2917	10118	3730	3943	7158	3677	(17)A11(-3)A11(58)'
0	14	11	2915	8392	3849	4375	5574	3966	(17)A6(-3)M5(58)'
0	15	11	2915	7645	3862	4496	4106	3970	(17)W4(-3)W4(58)'
0	16	11	2916	5387	3807	4355	5321	3917	(17)A11(-3)A5(58)'
0	17	11	2924	6621	3715	4216	5849	3848	(17)A11(-3)W4(58)'
0	18	11	2931	6362	3823	4371	4892	3876	(17)A6(-3)A4(58)'
0	19	11	2932	7239	3866	4383	5574	3943	(17)A4(-3)A6(58)'
0	20	11	2926	6496	3753	4225	5741	3844	(17)A11(-3)M5(58)'
0	21	11	2923	7619	3706	4109	6108	3758	(23)A5(-3)A11(52)
0	22	11	2920	6700	3666	4076	5837	3724	(23)W4(-3)A11(52)
0	23	11	2922	5290	3681	4203	4674	3752	(23)A4(-3)A6(52)'
0	24	11	2927	6457	3711	4176	5814	3783	(23)M5(-3)A11(52)'
0	25	11	2930	6624	3943	4456	5843	4042	(17)A5(-3)A11(-3)A5(52)
0	26	11	2959	6224	4846	5359	6759	4968	(17)W4(-3)A11(-3)W4(52)'
0	27	11	2963	4650	5434	6036	6137	5535	(17)A4(-3)A6(-3)A4(52)'
0	28	11	2960	6206	5278	5807	7165	5388	(17)M5(-3)A11(-3)M5(52)'
0	29	11	2946	8061	4959	5285	8402	5000	(17)A11(-3)A5(-3)A11(52)'
0	30	11	2928	7245	4352	4677	7757	4319	(17)A11(-3)W4(-3)A11(52)'
0	31	11	2908	6790	3689	4011	7174	3808	(17)A11(-3)M5(-3)A11(52)'
0	32	11	2913	7828	3699	4076	6587	3798	(17)A7(-3)M4(-3)A10(52)'
0	33	11	2919	7420	3755	4170	6008	3843	(17)A6(-3)A4(-3)A6(52)'
0	34	11	2949	8103	3994	4235	7491	4009	(17)A11(-3)A5(-3)A11(52)'
0	35	11	2955	9431	3997	4322	7408	4106	(17)A11(-3)A11(-3)A11(52)'
0	36	11	2932	12089	3811	4117	7375	3903	(17)A11(-3)A11(-3)A11(-3)A11(46)'
0	37	11	2928	11853	3754	4142	5888	3823	(17)M1(-3)M2(-3)M3(52)'
0	38	11	2921	11771	3735	4151	5883	3811	(17)M1(-3)M2(-3)M3(-3)M4(46)'
0	39	11	2911	12237	3741	4324	4083	3864	(17)W4(-3)W4(-3)W4(52)'
0	40	11	2918	11327	3666	4169	5053	3749	(23)A5(58)'
0	41	11	2915	12396	3647	4175	4170	3724	(23)W4(58)'
0	42	11	2910	6807	3610	3927	6821	3720	(17)A11(-3)W4(-3)A11(52)'
100	43	11	2911	14595	3610	3917	6676	3709	(29)A11(52)'
100	44	11	2916	14269	3613	3920	7261	3682	'xA11A4A4A11x'
100	45	11	2928	11874	3611	3928	6930	3707	'xA4A11A11A4x'
100	46	11	2923	14059	3608	3930	6985	3702	'xA11A5A5A11x'
100	47	11	2916	15203	3640	3945	6798	3714	'xA5A11A11A5x'
100	48	11	2912	17857	3650	3973	6831	3730	'xA11M2M2A11x'
0	1	12	2924	13724	3688	3972	7832	3787	'xM2A11A11M2x'
0	2	12	2915	5906	3658	4040	5013	3760	''
0	3	12	2935	12890	3771	4280	3796	3881	'xxxxxx'
0	4	12	2925	12508	3797	4190	6105	3930	'M1M2xxxx'
0	5	12	2909	12837	3776	4166	6865	3917	'M1M2M3xxx'
0	6	12	2923	9488	3768	4172	6812	3912	'M1M2M3M4xx'
0	7	12	2915	7995	4117	4534	7222	4260	'M1M2M3M4M5x'
0	8	12	2917	10249	6043	6404	9898	6124	'M1M2M3M4M5M6'
0	9	12	2915	9157	6697	7296	7085	6909	'W4xxxxx'
0	10	12	2910	10652	6568	6963	11025	6739	'xA11M2M2A11x'
0	11	12	2916	8078	6266	6868	7172	6775	'A5xxxxx'
0	12	12	2916	11947	5570	6023	11002	5613	'xM2A11A11M2x'
0	13	12	2911	6681	3709	4014	5144	3633	'A6xxxxx'
0	14	12	2914	8551	3650	4126	5374	3780	'A7xxxxx'
0	15	12	2912	7241	3623	4021	6135	3759	'A11xxxxx'
0	16	12	2913	6112	3666	4209	4672	3807	'M1xxxxx'
0	17	12	2914	8316	3729	4303	4777	3862	(17)M1(-3)M2(58)'
0	18	12	2914	9243	3719	4165	6819	3915	(17)A11(-3)A11(58)'
0	19	12	2912	7415	3734	4296	5210	3901	(17)A6(-3)M5(58)'
0	20	12	2913	7301	3707	4355	3956	3852	(17)W4(-3)W4(58)'
0	21	12	2911	6911	3689	4097	5858	3780	(17)A11(-3)A5(58)'
0	22	12	2917	7583	3644	4005	6089	3723	(17)A11(-3)W4(58)'
0	23	12	2919	8242	3632	4105	4877	3711	(17)A6(-3)A4(58)'
0	24	12	2924	9119	3673	4087	5597	3750	(17)A4(-3)A6(58)'
100	25	12	2947	7985	4429	4798	6884	4514	(17)A11(-3)M5(58)'
0	26	12	2971	10126	5392	5697	8215	5426	(23)A5(-3)A11(52)
0	27	12	2972	8805	5267	5785	8053	5503	(23)W4(-3)A11(52)
0	28	12	2970	7158	5272	5718	6667	5338	(23)A4(-3)A6(52)'
0	29	12	2952	8859	4894	5275	7564	4965	(23)M5(-3)A11(52)'
0	30	12	2920	8882	4219	4719	6465	4233	(17)A5(-3)A11(-3)A5(52)
0	31	12	2907	8939	3641	4024	6299	3771	(17)W4(-3)A11(-3)W4(52)'
0	32	12	2902	6248	3640	4146	4718	3752	(17)A4(-3)A6(-3)A4(52)'
0	33	12	2913	7370	3708	4102	5990	3810	(17)M5(-3)A11(-3)M5(52)'
0	34	12	2915	7865	3781	4090	6952	3877	(17)A11(-3)A5(-3)A11(52)'
0	35	12	2919	7260	3731	4036	6826	3826	(17)A11(-3)W4(-3)A11(52)'
0	36	12	2920	6552	3729	4039	6764	3838	(17)A11(-3)M5(-3)A11(52)'
0	37	12	2911	8098	3670	4048	6303	3776	(17)A7(-3)M4(-3)A10(52)'
0	38	12	2910	7519	3602	4018	5640	3718	(17)A6(-3)A4(-3)A6(52)'
0	39	12	2908	7426	3612	3933	6519	3727	(17)A11(-3)A5(-3)A11(52)'
100	40	12	2918	11073	3691	3980	6496	3778	(17)A11(-3)A11(-3)A11(52)'
100	41	12	2913	14296	3651	3959	6528	3741	(17)A11(-3)A11(-3)A11(-3)A11(46)'
0	42	12	2919	14359	3590	3972	5554	3693	(17)M1(-3)M2(-3)M3(52)'
0	43	12	2917	14331	3592	3986	5582	3691	(17)M1(-3)M2(-3)M3(-3)M4(46)'
0	44	12	2949	15196	3580	4107	3948	3684	(17)W4(-3)W4(-3)W4(52)'
0	45	12	2987	14983	3598	4036	5049	3706	(23)A5(58)'
0	46	12	2990	14139	3599	4108	4120	3702	(23)W4(58)'
100	47	12	2977	9125	3573	3883	6324	3675	(17)A11(-3)W4(-3)A11(52)'
100	48	12	2917	17926	3597	3909	6191	3700	(29)A11(52)'
100	1	13	2918	13944	3731	3855	6221	3779	'xA11A4A4A11x'
100	2	13	2933	11935	3723	3834	6180	3760	'xA4A11A11A4x'
100	3	13	2935	12127	3715	3870	6836	3791	'xA11A5A5A11x'
100	4	13	2929	13448	3681	3871	6939	3766	'xA5A11A11A5x'
100	5	13	2925	14707	3708	3882	6839	3770	'xA11M2M2A11x'
100	6	13	2929	12990	3718	3867	6404	3774	'xM2A11A11M2x'
0	7	13	2928	5565	3781	3990	4615	3823	''
0	8	13	2917	10156	5200	5533	5205	5193	'xxxxxx'
0	9	13	2915	9594	6183	6424	7585	6244	'M1M2xxxx'
0	10	13	2906	9990	5956	6222	7865	6017	'M1M2M3xxx'
0	11	13	2916	8655	5404	5738	7435	5496	'M1M2M3M4xx'
0	12	13	2904	6375	3942	4774	5703	4123	'M1M2M3M4M5x'
0	13	13	2912	6379	3645	3883	5589	3726	'M1M2M3M4M5M6'
0	14	13	2911	7990	3638	3936	3831	3694	'W4xxxxx'
100	15	13	2921	13316	3676	3884	6594	3758	'xA11M2M2A11x'
0	16	13	2914	9667	3660	4025	4483	3814	'A5xxxxx'
100	17	13	2910	11112	3700	4083	6688	3925	'xM2A11A11M2x'
0	18	13	2908	8710	3700	4111	5218	3914	'A6xxxxx'
0	19	13	2912	10608	3689	4087	5190	3877	'A7xxxxx'
0	20	13	2907	9101	3633	3933	6149	3794	'A11xxxxx'
0	21	13	2906	7701	3612	3899	4616	3681	'M1xxxxx'
0	22	13	2901	11341	3603	3836	4467	3625	(17)M1(-3)M2(58)'
0	23	13	2908	11955	3612	3733	5678	3621	(17)A11(-3)A11(58)'
0	24	13	2911	10540	3623	3796	4917	3620	(17)A6(-3)M5(58)'
0	25	13	2919	10088	3959	4244	4111	3979	(17)W4(-3)W4(58)'
0	26	13	2939	7456	4769	4942	6621	4805	(17)A11(-3)A5(58)'
0	27	13	2945	8149	4916	5076	6845	4899	(17)A11(-3)W4(58)'
0	28	13	2946	9104	4671	4894	5631	4634	(17)A6(-3)A4(58)'
0	29	13	2920	10387	4062	4444	5551	4092	(17)A4(-3)A6(58)'
0	30	13	2914	9103	3698	3850	5454	3739	(17)A11(-3)M5(58)'
0	31	13	2911	10762	3677	3815	5636	3706	(23)A5(-3)A11(52)
0	32	13	2911	9345	3636	3774	5647	3668	(23)W4(-3)A11(52)
0	33	13	2909	7736	3652	3867	4766	3682	(23)A4(-3)A6(52)'
0	34	13	2908	9839	3677	3836	5722	3711	(23)M5(-3)A11(52)'
0	35	13	2908	10050	3681	3846	5409	3709	(17)A5(-3)A11(-3)A5(52)
0	36	13	2913	9272	3750	3913	5633	3852	(17)W4(-3)A11(-3)W4(52)'
0	37	13	2911	6977	3732	3960	4559	3764	(17)A4(-3)A6(-3)A4(52)'
0	38	13	2909	8077	3647	3818	5380	3693	(17)M5(-3)A11(-3)M5(52)'
0	39	13	2916	7406	3621	3785	5557	3666	(17)A11(-3)A5(-3)A11(52)'
100	40	13	2909	7262	3607	3764	5416	3655	(17)A11(-3)W4(-3)A11(52)'
100	41	13	2910	8051	3614	3765	5421	3647	(17)A11(-3)M5(-3)A11(52)'
0	42	13	2915	9613	3612	3771	5403	3642	(17)A7(-3)M4(-3)A10(52)'
0	43	13	2954	9131	3592	3781	5033	3638	(17)A6(-3)A4(-3)A6(52)'
100	44	13	3005	10187	3595	3757	5428	3640	(17)A11(-3)A5(-3)A11(52)'
100	45	13	3002	12426	3629	3782	5237	3655	(17)A11(-3)A11(-3)A11(52)'
100	46	13	2996	15863	3646	3813	5331	3680	(17)A11(-3)A11(-3)A11(-3)A11(46)'
0	47	13	2981	15266	3652	3832	4904	3683	(17)M1(-3)M2(-3)M3(52)'
0	48	13	2941	16276	3655	3828	4957	3676	(17)M1(-3)M2(-3)M3(-3)M4(46)'
0	1	14	2914	14487	3687	3895	3947	3724	(17)W4(-3)W4(-3)W4(52)'
0	2	14	2924	15988	3732	3845	4787	3737	(23)A5(58)'
0	3	14	2925	15518	3721	3935	4092	3774	(23)W4(58)'
100	4	14	2915	9787	3655	3781	5792	3723	(17)A11(-3)W4(-3)A11(52)'
100	5	14	2917	16931	3715	3821	5732	3975	(29)A11(52)'
100	6	14	2913	14992	3676	3826	6054	3735	'xA11A4A4A11x'
100	7	14	2915	13127	3642	3840	6010	3745	'xA4A11A11A4x'
100	8	14	2911	11631	3624	3854	6081	3747	'xA11A5A5A11x'
100	9	14	2916	13580	3662	3909	6224	3812	'xA5A11A11A5x'
100	10	14	2921	12930	3690	3926	6203	3815	'xA11M2M2A11x'
0	11	14	2911	13503	3645	3861	6230	3743	'xM2A11A11M2x'
0	12	14	2907	4440	3624	3877	4221	3687	''
0	13	14	2911	13179	3630	3921	3584	3674	'xxxxxx'
0	14	14	2913	11290	3614	3835	5027	3678	'M1M2xxxx'
0	15	14	2904	12251	3628	3866	5610	3725	'M1M2M3xxx'
100	16	14	2906	11015	3629	3954	5861	3803	'M1M2M3M4xx'
100	17	14	2903	9266	3630	4005	5954	3824	'M1M2M3M4M5x'
100	18	14	2907	8068	3585	3956	5861	3790	'M1M2M3M4M5M6'
0	19	14	2906	10580	3600	4010	3971	3757	'W4xxxxx'
100	20	14	2904	13702	3596	3858	6318	3692	'xA11M2M2A11x'
0	21	14	2910	9688	3591	3851	4275	3641	'A5xxxxx'
100	22	14	2904	10891	3602	3769	6119	3630	'xM2A11A11M2x'
0	23	14	2902	9115	3588	3771	4843	3612	'A6xxxxx'
0	24	14	2903	11173	3641	3830	4868	3660	'A7xxxxx'
100	25	14	2907	9262	3764	3903	5659	3805	'A11xxxxx'
0	26	14	2917	7320	3863	4088	4703	3895	'M1xxxxx'
0	27	14	2914	10344	3861	4095	4630	3895	(17)M1(-3)M2(58)'
100	28	14	2915	11390	3809	3963	5731	3847	(17)A11(-3)A11(58)'
0	29	14	2911	10567	3695	3901	4922	3734	(17)A6(-3)M5(58)'
0	30	14	2906	10292	3641	3947	3786	3677	(17)W4(-3)W4(58)'
0	31	14	2903	8524	3623	3771	5424	3669	(17)A11(-3)A5(58)'
100	32	14	2902	8640	3615	3756	5387	3659	(17)A11(-3)W4(58)'
0	33	14	2911	10104	3632	3832	4580	3665	(17)A6(-3)A4(58)'
0	34	14	2907	10953	3633	3801	5070	3658	(17)A4(-3)A6(58)'
100	35	14	2901	9902	3619	3755	5288	3647	(17)A11(-3)M5(58)'
0	36	14	2911	12342	3688	3800	5584	3689	(23)A5(-3)A11(52)
0	37	14	2912	11094	3672	3823	5601	3717	(23)W4(-3)A11(52)
0	38	14	2908	9087	3647	3853	4786	3683	(23)A4(-3)A6(52)'
0	39	14	2915	11500	3636	3788	5516	3671	(23)M5(-3)A11(52)'
0	40	14	2921	12000	3637	3798	5231	3679	(17)A5(-3)A11(-3)A5(52)
0	41	14	2912	11983	3617	3750	5405	3637	(17)W4(-3)A11(-3)W4(52)'
0	42	14	2909	8948	3625	3829	4566	3660	(17)A4(-3)A6(-3)A4(52)'
0	43	14	2945	9360	3654	3817	5264	3699	(17)M5(-3)A11(-3)M5(52)'
100	44	14	2992	10045	3695	3830	5413	3720	(17)A11(-3)A5(-3)A11(52)'
100	45	14	2991	9237	3708	3850	5339	3739	(17)A11(-3)W4(-3)A11(52)'
100	46	14	2974	7660	3683	3832	5325	3723	(17)A11(-3)M5(-3)A11(52)'
0	47	14	2957	9013	3649	3825	5359	3690	(17)A7(-3)M4(-3)A10(52)'
0	48	14	2917	8743	3664	3860	5118	3703	(17)A6(-3)A4(-3)A6(52)'
0	1	15	2909	10147	3718	3740	5195	3821	(17)A11(-3)A5(-3)A11(52)'
0	2	15	2915	12158	3720	3742	4972	3734	(17)A11(-3)A11(-3)A11(52)'
100	3	15	2918	17357	3705	3793	5114	3761	(17)A11(-3)A11(-3)A11(-3)A11(46)'
0	4	15	2917	16265	3648	3763	4552	3725	(17)M1(-3)M2(-3)M3(52)'
0	5	15	2913	17478	3640	3761	4590	3722	(17)M1(-3)M2(-3)M3(-3)M4(46)'
0	6	15	2910	16174	3621	3790	3788	3707	(17)W4(-3)W4(-3)W4(52)'
0	7	15	2928	16882	3741	3857	4429	3799	(23)A5(58)'
0	8	15	2926	13112	3712	3919	3957	3823	(23)W4(58)'
100	9	15	2900	9052	3630	3796	4970	3747	(17)A11(-3)W4(-3)A11(52)'
0	10	15	2906	13356	3638	3786	4855	3736	(29)A11(52)'
100	11	15	2900	12265	3622	3767	4990	3701	'xA11A4A4A11x'
100	12	15	2913	9803	3611	3736	4963	3672	'xA4A11A11A4x'
100	13	15	2919	10465	3669	3781	5113	3715	'xA11A5A5A11x'
100	14	15	2917	12824	3697	3833	5271	3751	'xA5A11A11A5x'
100	15	15	2913	15537	3712	3870	5170	3778	'xA11M2M2A11x'
100	16	15	2920	13438	3704	3885	5217	3804	'xM2A11A11M2x'
100	17	15	2909	5150	3595	3842	4172	3744	''
0	18	15	2912	13318	3611	3852	3643	3703	'xxxxxx'
0	19	15	2908	11717	3609	3768	4419	3664	'M1M2xxxx'
0	20	15	2896	12346	3606	3735	4705	3643	'M1M2M3xxx'
0	21	15	2911	11432	3588	3731	4788	3635	'M1M2M3M4xx'
0	22	15	2904	9929	3602	3724	4843	3668	'M1M2M3M4M5x'
0	23	15	2907	8116	3631	3746	4781	3657	'M1M2M3M4M5M6'
0	24	15	2899	10855	3692	3838	3806	3709	'W4xxxxx'
100	25	15	2907	14459	3764	3888	5192	3800	'xA11M2M2A11x'
0	26	15	2913	11113	3856	3986	4258	3898	'A5xxxxx'
100	27	15	2914	11847	3842	3983	5268	3890	'xM2A11A11M2x'
0	28	15	2912	11302	3815	3971	4722	3843	'A6xxxxx'
0	29	15	2912	12984	3709	3840	4466	3741	'A7xxxxx'
100	30	15	2905	10698	3618	3728	4580	3669	'A11xxxxx'
0	31	15	2902	8919	3641	3764	4214	3686	'M1xxxxx'
0	32	15	2905	13460	3642	3767	4117	3666	(17)M1(-3)M2(58)'
100	33	15	2912	14501	3611	3713	4577	3651	(17)A11(-3)A11(58)'
0	34	15	2901	13152	3584	3738	4347	3654	(17)A6(-3)M5(58)'
0	35	15	2902	13276	3606	3772	3703	3642	(17)W4(-3)W4(58)'
0	36	15	2902	10535	3668	3753	4614	3694	(17)A11(-3)A5(58)'
100	37	15	2906	9866	3682	3774	4612	3716	(17)A11(-3)W4(58)'
0	38	15	2908	12279	3688	3813	4275	3721	(17)A6(-3)A4(58)'
0	39	15	2912	12604	3698	3774	4532	3708	(17)A4(-3)A6(58)'
100	40	15	2904	11364	3642	3705	4559	3704	(17)A11(-3)M5(58)'
0	41	15	2909	13047	3658	3747	4908	3693	(23)A5(-3)A11(52)
0	42	15	2915	12387	3722	3804	4918	3744	(23)W4(-3)A11(52)
0	43	15	2914	9987	3713	3845	4434	3756	(23)A4(-3)A6(52)'
0	44	15	2921	12332	3707	3814	5310	3735	(23)M5(-3)A11(52)'
0	45	15	2914	12992	3746	3863	4948	3784	(17)A5(-3)A11(-3)A5(52)
0	46	15	2918	11187	3710	3794	4865	3722	(17)W4(-3)A11(-3)W4(52)'
0	47	15	2909	8684	3721	3843	4264	3743	(17)A4(-3)A6(-3)A4(52)'
0	48	15	2914	9160	3698	3805	4800	3732	(17)M5(-3)A11(-3)M5(52)'
0	1	16	2918	10930	3760	3767	5250	3764	(17)A11(-3)A5(-3)A11(52)'
100	2	16	2920	10016	3718	3758	4749	3756	(17)A11(-3)W4(-3)A11(52)'
0	3	16	2909	10032	3670	3739	4723	3735	(17)A11(-3)M5(-3)A11(52)'
0	4	16	2915	11173	3676	3831	4899	3825	(17)A7(-3)M4(-3)A10(52)'
0	5	16	2903	10801	3605	3800	4608	3785	(17)A6(-3)A4(-3)A6(52)'
0	6	16	2919	10628	3642	3789	4728	3779	(17)A11(-3)A5(-3)A11(52)'
0	7	16	2916	14757	3685	3816	4712	3786	(17)A11(-3)A11(-3)A11(52)'
100	8	16	2910	15302	3650	3752	4656	3721	(17)A11(-3)A11(-3)A11(-3)A11(46)'
0	9	16	2913	12988	3633	3756	4354	3763	(17)M1(-3)M2(-3)M3(52)'
0	10	16	2909	13990	3648	3770	4371	3725	(17)M1(-3)M2(-3)M3(-3)M4(46)'
0	11	16	2902	12173	3633	3805	3753	3706	(17)W4(-3)W4(-3)W4(52)'
0	12	16	2908	14576	3699	3818	4210	3748	(23)A5(58)'
0	13	16	2906	12175	3785	3943	3927	3847	(23)W4(58)'
0	14	16	2904	10329	3781	3906	4690	3858	(17)A11(-3)W4(-3)A11(52)'
100	15	16	2902	13426	3760	3865	4560	3828	(29)A11(52)'
100	16	16	2898	15331	3759	3868	4668	3805	'xA11A4A4A11x'
100	17	16	2913	13228	3679	3795	4601	3702	'xA4A11A11A4x'
100	18	16	2915	14785	3651	3772	4622	3682	'xA11A5A5A11x'
100	19	16	2922	17416	3711	3858	4748	3753	'xA5A11A11A5x'
100	20	16	2919	17031	3761	3903	4793	3796	'xA11M2M2A11x'
100	21	16	2927	15105	3786	3941	4848	3828	'xM2A11A11M2x'
0	22	16	2905	5173	3593	3783	4072	3697	''
0	23	16	2914	16629	3595	3780	3559	3633	'xxxxxx'
0	24	16	2903	14995	3647	3788	4388	3731	'M1M2xxxx'
0	25	16	2901	15395	3711	3821	4778	3753	'M1M2M3xxx'
0	26	16	2910	14763	3735	3854	4891	3770	'M1M2M3M4xx'
0	27	16	2908	13273	3690	3824	4854	3751	'M1M2M3M4M5x'
0	28	16	2903	11782	3667	3798	4771	3727	'M1M2M3M4M5M6'
0	29	16	2899	14720	3684	3839	3809	3729	'W4xxxxx'
100	30	16	2893	13390	3619	3765	4582	3689	'xA11M2M2A11x'
0	31	16	2902	13606	3636	3765	4002	3678	'A5xxxxx'
100	32	16	2899	12375	3611	3762	4541	3688	'xM2A11A11M2x'
0	33	16	2896	12687	3604	3712	4291	3648	'A6xxxxx'
0	34	16	2895	15589	3609	3718	4229	3643	'A7xxxxx'
0	35	16	2898	11892	3674	3764	4343	3712	'A11xxxxx'
0	36	16	2905	9689	3693	3831	4195	3754	'M1xxxxx'
0	37	16	2912	15089	3739	3871	4179	3777	(17)M1(-3)M2(58)'
100	38	16	2913	15936	3712	3828	4436	3759	(17)A11(-3)A11(58)'
0	39	16	2907	15854	3684	3791	4326	3726	(17)A6(-3)M5(58)'
0	40	16	2906	15726	3649	3804	3744	3678	(17)W4(-3)W4(58)'
100	41	16	2902	12614	3646	3752	4413	3688	(17)A11(-3)A5(58)'
100	42	16	2910	11909	3696	3800	4407	3742	(17)A11(-3)W4(58)'
0	43	16	2915	14193	3718	3823	4235	3750	(17)A6(-3)A4(58)'
0	44	16	2919	14486	3711	3829	4485	3763	(17)A4(-3)A6(58)'
100	45	16	2918	12782	3745	3849	4453	3778	(17)A11(-3)M5(58)'
0	46	16	2917	14486	3713	3828	4681	3750	(23)A5(-3)A11(52)
0	47	16	2907	11923	3674	3740	4625	3675	(23)W4(-3)A11(52)
0	48	16	2912	10261	3683	3760	4661	3689	(17)A11(-3)A5(-3)A11(52)'

## Sheet: 20200128
Flags	Column	Row	15a	25a	35a	55b	65a	65b	TgtName
0	1	1	3021	8267	3917	16106	4231	3999	'xxxxxx'
0	2	1	3017	9186	4003	14900	15030	4067	'M1M2xxxx'
0	3	1	3012	16341	3866	14043	21296	4042	'M1M2M3xxx'
0	4	1	3012	16482	3978	13299	27649	4060	'M1M2M3M4xx'
0	5	1	3020	16428	4053	12737	34831	4223	'M1M2M3M4M5x'
0	6	1	3012	15356	3898	12333	38463	4055	'M1M2M3M4M5M6'
0	7	1	3008	16033	3811	16048	8004	3941	'W4xxxxx'
0	8	1	3010	24120	3807	12157	39106	3951	'xA11M2M2A11x'
0	9	1	3004	15002	3806	15793	8918	3913	'A5xxxxx'
0	10	1	3005	11223	3812	14295	21756	3918	'xM2A11A11M2x'
0	11	1	3001	9931	3779	16000	7829	3898	'A6xxxxx'
0	12	1	3003	13976	3850	15291	13880	3908	'A7xxxxx'
0	13	1	3011	11852	3953	15712	8939	4054	'A11xxxxx'
0	14	1	3016	11058	4004	16156	8110	4132	'M1xxxxx'
0	15	1	3011	12034	3954	15871	8366	4059	(17)M1(-3)M2(58)'
0	16	1	3013	13930	4029	15141	12346	3974	(17)A11(-3)A11(58)'
0	17	1	3016	12938	4134	15998	9077	4201	(17)A6(-3)M5(58)'
0	18	1	3002	13349	3823	15989	7165	3959	(17)W4(-3)W4(58)'
0	19	1	3000	10761	3794	15721	8367	3900	(17)A11(-3)A5(58)'
0	20	1	3001	9400	3804	15757	7760	3914	(17)A11(-3)W4(58)'
0	21	1	3010	8979	4094	15872	7566	4052	(17)A6(-3)A4(58)'
0	22	1	3006	10699	4020	15942	9310	4167	(17)A4(-3)A6(58)'
0	23	1	2997	12967	3785	15533	8838	3877	(17)A11(-3)M5(58)'
0	24	1	3003	14673	3850	15232	10929	3914	(23)A5(-3)A11(52)
0	25	1	2999	13370	3823	15364	9890	3907	(23)W4(-3)A11(52)
0	26	1	3015	7787	4233	15908	8371	4205	(23)A4(-3)A6(52)'
0	27	1	3007	9537	4130	15774	9050	4229	(23)M5(-3)A11(52)'
0	28	1	2993	10819	3834	15318	9222	3925	(17)A5(-3)A11(-3)A5(52)
0	29	1	3003	15842	3881	14966	10357	3993	(17)W4(-3)A11(-3)W4(52)'
0	30	1	2999	13608	3870	15062	10633	3944	(17)A4(-3)A6(-3)A4(52)'
0	31	1	3005	11955	3963	15089	10789	4040	(17)M5(-3)A11(-3)M5(52)'
0	32	1	3004	15213	3954	14513	15809	4044	(17)A11(-3)A5(-3)A11(52)'
0	33	1	3012	13264	4118	14806	14702	4191	(17)A11(-3)W4(-3)A11(52)'
0	34	1	3001	11091	3913	14742	13186	4038	(17)A11(-3)M5(-3)A11(52)'
0	35	1	2999	12414	3809	14659	13226	3915	(17)A7(-3)M4(-3)A10(52)'
0	36	1	2997	13194	3799	14484	13552	3897	(17)A6(-3)A4(-3)A6(52)'
0	37	1	3006	12193	3845	14378	13751	3947	(17)A11(-3)A5(-3)A11(52)'
0	38	1	3001	13891	3812	14320	14800	3911	(17)A11(-3)A11(-3)A11(52)'
0	39	1	3002	20172	3810	13012	22684	3913	(17)A11(-3)A11(-3)A11(-3)A11(46)'
0	40	1	3002	19555	3835	13955	15728	3915	(17)M1(-3)M2(-3)M3(52)'
0	41	1	3004	20213	3920	13956	18029	4161	(17)M1(-3)M2(-3)M3(-3)M4(46)'
0	42	1	3005	18249	3856	14934	9737	3945	(17)W4(-3)W4(-3)W4(52)'
0	43	1	3001	18445	3815	15042	10058	3907	(23)A5(58)'
0	44	1	3007	19385	3879	15139	8959	3967	(23)W4(58)'
0	45	1	2998	10816	3789	14433	12690	3893	(17)A11(-3)W4(-3)A11(52)'
0	46	1	2998	19154	3833	14663	12214	3905	(29)A11(52)'
0	47	1	2999	18102	3938	11229	36664	3980	'xA11A4A4A11x'
0	48	1	2999	14857	3951	11956	31205	4009	'xA4A11A11A4x'
0	1	2	3050	19751	4541	12898	34245	4611	'xA11A5A5A11x'
0	2	2	3048	20498	4121	12680	34343	4413	'xA5A11A11A5x'
0	3	2	3035	27986	3796	11323	42539	3964	'xA11M2M2A11x'
0	4	2	3038	19321	3791	12138	32422	3929	'xM2A11A11M2x'
0	5	2	3038	8215	3811	14899	9042	3984	''
0	6	2	3040	17504	3780	15310	4107	3911	'xxxxxx'
0	7	2	3034	14319	3766	14135	13960	3887	'M1M2xxxx'
0	8	2	3025	13169	3762	13666	18352	3880	'M1M2M3xxx'
0	9	2	3020	11829	3743	13588	21949	3855	'M1M2M3M4xx'
0	10	2	3020	10921	3738	13291	25465	3869	'M1M2M3M4M5x'
0	11	2	3018	8881	3730	13820	24624	3856	'M1M2M3M4M5M6'
0	12	2	3022	9311	3733	15234	6569	3845	'W4xxxxx'
0	13	2	3026	21420	3766	12132	35027	3877	'xA11M2M2A11x'
0	14	2	3024	9086	3779	15793	7074	3857	'A5xxxxx'
0	15	2	3030	12638	3998	14073	23146	3935	'xM2A11A11M2x'
0	16	2	3042	7881	4398	15986	7400	4399	'A6xxxxx'
0	17	2	3019	10039	3905	15380	11341	4038	'A7xxxxx'
0	18	2	3012	9446	3831	15572	7790	3929	'A11xxxxx'
0	19	2	3019	11803	3873	15389	8331	3907	'M1xxxxx'
0	20	2	3024	13780	3880	15417	8898	3966	(17)M1(-3)M2(58)'
0	21	2	3019	15271	3795	14547	12814	3885	(17)A11(-3)A11(58)'
0	22	2	3018	14535	3774	15179	9289	3850	(17)A6(-3)M5(58)'
0	23	2	3014	15315	3803	15080	7462	3877	(17)W4(-3)W4(58)'
0	24	2	3016	12924	4013	14888	8920	3963	(17)A11(-3)A5(58)'
0	25	2	3022	11878	3997	14703	8500	4056	(17)A11(-3)W4(58)'
0	26	2	3010	12092	3786	14654	8167	3844	(17)A6(-3)A4(58)'
0	27	2	3009	13249	3776	14519	10162	3872	(17)A4(-3)A6(58)'
0	28	2	3011	14394	3799	14736	9360	3859	(17)A11(-3)M5(58)'
0	29	2	3013	13421	3907	14809	10349	3991	(23)A5(-3)A11(52)
0	30	2	3006	12655	3783	14985	9378	3878	(23)W4(-3)A11(52)
0	31	2	3010	10636	3755	15077	9427	3824	(23)A4(-3)A6(52)'
0	32	2	2997	12659	3760	14716	10262	3855	(23)M5(-3)A11(52)'
0	33	2	2998	13046	3762	14868	10024	3857	(17)A5(-3)A11(-3)A5(52)
0	34	2	3010	15226	3820	14855	9976	3903	(17)W4(-3)A11(-3)W4(52)'
0	35	2	3005	12273	3906	15045	10106	3994	(17)A4(-3)A6(-3)A4(52)'
0	36	2	3003	10412	3845	14870	9901	3951	(17)M5(-3)A11(-3)M5(52)'
0	37	2	3002	10932	3825	14422	12585	3938	(17)A11(-3)A5(-3)A11(52)'
0	38	2	2997	9721	3779	14739	11428	3874	(17)A11(-3)W4(-3)A11(52)'
0	39	2	3004	10696	3822	14229	12816	3919	(17)A11(-3)M5(-3)A11(52)'
0	40	2	3005	11630	3881	14428	12898	3949	(17)A7(-3)M4(-3)A10(52)'
0	41	2	3006	11880	3861	14592	12543	3972	(17)A6(-3)A4(-3)A6(52)'
0	42	2	2999	7909	3812	14634	9869	3911	(17)A11(-3)A5(-3)A11(52)'
0	43	2	3002	13601	3821	13936	14525	3927	(17)A11(-3)A11(-3)A11(52)'
0	44	2	3005	18470	3788	12906	21414	3899	(17)A11(-3)A11(-3)A11(-3)A11(46)'
0	45	2	3016	18302	3781	13651	15194	3875	(17)M1(-3)M2(-3)M3(52)'
0	46	2	3002	18781	3791	13360	17150	3887	(17)M1(-3)M2(-3)M3(-3)M4(46)'
0	47	2	3002	18298	3846	14463	9687	3927	(17)W4(-3)W4(-3)W4(52)'
0	48	2	2999	20323	3848	14354	10661	3933	(23)A5(58)'
0	1	3	3018	15129	3834	8510	6961	4120	(23)W4(58)'
0	2	3	3028	12489	3834	7392	13792	4054	(17)A11(-3)W4(-3)A11(52)'
0	3	3	3019	16012	3791	7566	10557	3978	(29)A11(52)'
0	4	3	3016	16569	3780	6291	24527	3911	'xA11A4A4A11x'
0	5	3	3028	13702	3777	6583	22183	3916	'xA4A11A11A4x'
0	6	3	3027	15107	3791	6423	25771	3893	'xA11A5A5A11x'
0	7	3	3039	15596	3911	6546	25004	4019	'xA5A11A11A5x'
0	8	3	3033	17388	3762	6404	26102	3890	'xA11M2M2A11x'
0	9	3	3034	10515	3715	7012	19151	3851	'xM2A11A11M2x'
0	10	3	3031	5334	3696	8214	6015	3816	''
0	11	3	3028	12140	3723	8413	3851	3809	'xxxxxx'
0	12	3	3031	9948	3731	7661	10667	3819	'M1M2xxxx'
0	13	3	3018	9338	3777	7417	13405	3864	'M1M2M3xxx'
0	14	3	3027	13292	3735	6738	19840	3825	'M1M2M3M4xx'
0	15	3	3012	13238	3767	6432	22505	3836	'M1M2M3M4M5x'
0	16	3	3036	10457	4287	6903	22910	4332	'M1M2M3M4M5M6'
0	17	3	3026	11936	3935	8264	6379	4109	'W4xxxxx'
0	18	3	3027	20403	3774	6314	25019	3850	'xA11M2M2A11x'
0	19	3	3019	9691	3728	7813	6854	3802	'A5xxxxx'
0	20	3	3030	12599	3808	6502	21060	3837	'xM2A11A11M2x'
0	21	3	3027	10731	3818	7788	7826	3845	'A6xxxxx'
0	22	3	3036	13315	3885	7457	12262	3935	'A7xxxxx'
0	23	3	3021	12457	3816	7680	8990	3875	'A11xxxxx'
0	24	3	3015	12132	3759	7838	7870	3837	'M1xxxxx'
0	25	3	3013	13521	3739	7748	7945	3802	(17)M1(-3)M2(58)'
0	26	3	3019	13845	3809	7421	11061	3855	(17)A11(-3)A11(58)'
0	27	3	3020	13970	3798	7716	8696	3856	(17)A6(-3)M5(58)'
0	28	3	3011	14165	3730	7940	5988	3809	(17)W4(-3)W4(58)'
0	29	3	3011	11924	3735	7692	8262	3800	(17)A11(-3)A5(58)'
0	30	3	3013	11059	3797	7983	7930	3860	(17)A11(-3)W4(58)'
0	31	3	3013	11770	3815	7795	7779	3891	(17)A6(-3)A4(58)'
0	32	3	3021	12318	3902	7696	9069	3938	(17)A4(-3)A6(58)'
0	33	3	3019	13177	3865	7563	8869	3919	(17)A11(-3)M5(58)'
0	34	3	3010	14316	3761	7340	10045	3814	(23)A5(-3)A11(52)
0	35	3	3019	12543	3855	7610	9317	3889	(23)W4(-3)A11(52)
0	36	3	3016	10371	3773	7593	8385	3850	(23)A4(-3)A6(52)'
0	37	3	3019	11763	3807	7515	9289	3858	(23)M5(-3)A11(52)'
0	38	3	3013	13276	3741	7438	9435	3824	(17)A5(-3)A11(-3)A5(52)
0	39	3	3019	15722	3750	7291	9990	3809	(17)W4(-3)A11(-3)W4(52)'
0	40	3	3014	12821	3791	7425	9084	3865	(17)A4(-3)A6(-3)A4(52)'
0	41	3	3017	11951	3774	7372	9604	3850	(17)M5(-3)A11(-3)M5(52)'
0	42	3	3021	11554	3758	7064	12857	3844	(17)A11(-3)A5(-3)A11(52)'
0	43	3	3008	7490	3740	7511	9299	3843	(17)A11(-3)W4(-3)A11(52)'
0	44	3	3012	10049	3790	7084	12020	3871	(17)A11(-3)M5(-3)A11(52)'
0	45	3	3019	11940	3787	7022	12547	3831	(17)A7(-3)M4(-3)A10(52)'
0	46	3	3023	12114	3838	7220	12117	3904	(17)A6(-3)A4(-3)A6(52)'
0	47	3	3016	11395	3828	7084	12739	3922	(17)A11(-3)A5(-3)A11(52)'
0	48	3	3013	13024	3804	6944	13754	3888	(17)A11(-3)A11(-3)A11(52)'
0	1	4	3028	16153	3790	7390	18095	4054	(17)A11(-3)A11(-3)A11(-3)A11(46)'
0	2	4	3030	16036	3746	7571	13006	3993	(17)M1(-3)M2(-3)M3(52)'
0	3	4	3028	16005	3755	7617	13769	3960	(17)M1(-3)M2(-3)M3(-3)M4(46)'
0	4	4	3025	16629	3720	8026	7040	3930	(17)W4(-3)W4(-3)W4(52)'
0	5	4	3020	17422	3717	7810	9149	3882	(23)A5(58)'
0	6	4	3032	14683	3710	8061	6720	3872	(23)W4(58)'
0	7	4	3035	11405	3758	7598	13069	3901	(17)A11(-3)W4(-3)A11(52)'
0	8	4	3033	14205	3793	7858	10058	3893	(29)A11(52)'
0	9	4	3061	11051	3998	7109	20387	4066	'xA11A4A4A11x'
0	10	4	3038	9002	3819	7355	16709	3978	'xA4A11A11A4x'
0	11	4	3036	10832	3734	7052	20583	3817	'xA11A5A5A11x'
0	12	4	3034	11408	3733	6908	20596	3839	'xA5A11A11A5x'
0	13	4	3047	19130	3796	6342	25969	3835	'xA11M2M2A11x'
0	14	4	3051	11306	3890	7004	19934	3980	'xM2A11A11M2x'
0	15	4	3027	4733	3739	8195	5516	3871	''
0	16	4	3028	15478	3725	8282	3814	3787	'xxxxxx'
0	17	4	3033	13550	3751	7386	12724	3819	'M1M2xxxx'
0	18	4	3027	12420	3742	7073	16062	3812	'M1M2M3xxx'
0	19	4	3039	12171	3768	6813	19747	3840	'M1M2M3M4xx'
0	20	4	3034	12343	3812	6556	22960	3850	'M1M2M3M4M5x'
0	21	4	3017	10403	3723	6589	24009	3829	'M1M2M3M4M5M6'
0	22	4	3015	12080	3707	7956	6198	3777	'W4xxxxx'
0	23	4	3024	19563	3720	6222	25449	3795	'xA11M2M2A11x'
0	24	4	3022	9205	3759	8026	6737	3830	'A5xxxxx'
0	25	4	3024	12306	3783	6584	21360	3857	'xM2A11A11M2x'
0	26	4	3021	9392	3753	7856	7311	3816	'A6xxxxx'
0	27	4	3018	13227	3731	7315	12241	3812	'A7xxxxx'
0	28	4	3010	12313	3696	7594	8843	3797	'A11xxxxx'
0	29	4	3017	12721	3716	7707	8015	3788	'M1xxxxx'
0	30	4	3016	14241	3725	7792	8165	3783	(17)M1(-3)M2(58)'
0	31	4	3019	16085	3750	8109	11803	3814	(17)A11(-3)A11(58)'
0	32	4	3015	14097	3720	7437	8730	3781	(17)A6(-3)M5(58)'
0	33	4	3020	13778	3720	7735	5918	3776	(17)W4(-3)W4(58)'
0	34	4	3016	12625	3748	7442	8644	3810	(17)A11(-3)A5(58)'
0	35	4	3019	12184	3774	7626	8527	3844	(17)A11(-3)W4(58)'
0	36	4	3022	12513	3761	7599	8093	3829	(17)A6(-3)A4(58)'
100	37	4	3018	3901	3779	7486	10086	3813	(17)A4(-3)A6(58)'
100	38	4	3018	3497	3792	7460	10119	3820	(17)A11(-3)M5(58)'
100	39	4	3022	4050	3802	7447	10922	3825	(23)A5(-3)A11(52)
0	40	4	3025	14144	3782	7571	9933	3858	(23)W4(-3)A11(52)
0	41	4	3017	11327	3775	7569	8746	3834	(23)A4(-3)A6(52)'
0	42	4	3024	13522	3808	7517	9992	3857	(23)M5(-3)A11(52)'
0	43	4	3026	14122	3755	7508	9691	3808	(17)A5(-3)A11(-3)A5(52)
0	44	4	3028	15748	3975	7554	10177	3995	(17)W4(-3)A11(-3)W4(52)'
0	45	4	3016	12765	3902	7684	9271	3963	(17)A4(-3)A6(-3)A4(52)'
0	46	4	3015	11550	3839	7625	9522	3845	(17)M5(-3)A11(-3)M5(52)'
0	47	4	3022	12166	3881	7219	13443	3929	(17)A11(-3)A5(-3)A11(52)'
0	48	4	3015	10460	3871	7156	13793	3915	(17)A11(-3)W4(-3)A11(52)'
0	1	5	3016	9344	3725	5388	11311	4052	(17)A11(-3)M5(-3)A11(52)'
0	2	5	3028	9785	3748	5477	10691	3988	(17)A7(-3)M4(-3)A10(52)'
0	3	5	3025	10309	3718	5461	10055	3913	(17)A6(-3)A4(-3)A6(52)'
0	4	5	3026	9777	3731	5339	11212	3889	(17)A11(-3)A5(-3)A11(52)'
0	5	5	3031	10646	3767	5405	12039	3924	(17)A11(-3)A11(-3)A11(52)'
0	6	5	3034	14304	3751	5125	15106	3935	(17)A11(-3)A11(-3)A11(-3)A11(46)'
0	7	5	3043	13696	3764	5554	10546	3873	(17)M1(-3)M2(-3)M3(52)'
0	8	5	3048	13825	3801	5567	10950	3881	(17)M1(-3)M2(-3)M3(-3)M4(46)'
0	9	5	3036	9924	3728	5999	5230	3842	(17)W4(-3)W4(-3)W4(52)'
0	10	5	3030	11093	3692	5786	6890	3808	(23)A5(58)'
0	11	5	3023	10277	3703	5960	5321	3792	(23)W4(58)'
0	12	5	3028	7114	3692	5639	8964	3791	(17)A11(-3)W4(-3)A11(52)'
0	13	5	3020	9367	3713	5836	7680	3796	(29)A11(52)'
0	14	5	3022	9860	3728	5123	15398	3811	'xA11A4A4A11x'
0	15	5	3027	7926	3710	5286	13129	3792	'xA4A11A11A4x'
0	16	5	3029	12405	3718	4914	17263	3783	'xA11A5A5A11x'
0	17	5	3035	13347	3726	4893	17412	3787	'xA5A11A11A5x'
0	18	5	3036	18211	3743	4855	17923	3774	'xA11M2M2A11x'
0	19	5	3028	12088	3719	4828	16467	3749	'xM2A11A11M2x'
0	20	5	3024	5885	3679	5715	6120	3721	''
0	21	5	3028	14456	3722	6097	3756	3743	'xxxxxx'
0	22	5	3029	12671	3703	5420	10629	3752	'M1M2xxxx'
0	23	5	3020	11408	3701	5183	12626	3755	'M1M2M3xxx'
0	24	5	3033	12967	3708	5000	14979	3745	'M1M2M3M4xx'
0	25	5	3020	12857	3704	4946	16197	3747	'M1M2M3M4M5x'
0	26	5	3027	11387	3723	4972	16759	3774	'M1M2M3M4M5M6'
0	27	5	3019	13331	3694	5886	5484	3745	'W4xxxxx'
0	28	5	3021	18778	3726	4818	18121	3775	'xA11M2M2A11x'
0	29	5	3019	11367	3687	5764	6660	3733	'A5xxxxx'
0	30	5	3027	8384	3673	5056	14258	3754	'xM2A11A11M2x'
0	31	5	3023	10685	3699	5646	7466	3722	'A6xxxxx'
0	32	5	3061	13719	3900	5337	10649	3756	'A7xxxxx'
0	33	5	3032	12793	3741	5482	8908	3793	'A11xxxxx'
0	34	5	3017	12191	3695	5633	7349	3748	'M1xxxxx'
0	35	5	3017	12523	3688	5648	7035	3761	(17)M1(-3)M2(58)'
0	36	5	3024	14740	3747	5280	10362	3773	(17)A11(-3)A11(58)'
0	37	5	3025	13535	3765	5622	8096	3817	(17)A6(-3)M5(58)'
0	38	5	3031	14430	3736	5873	5241	3781	(17)W4(-3)W4(58)'
0	39	5	3023	12338	3716	5486	8238	3777	(17)A11(-3)A5(58)'
0	40	5	3027	11928	3725	5502	8169	3798	(17)A11(-3)W4(58)'
0	41	5	3021	12929	3727	5583	7522	3781	(17)A6(-3)A4(58)'
0	42	5	3026	13466	3719	5464	8564	3769	(17)A4(-3)A6(58)'
0	43	5	3029	13643	3720	5407	8636	3774	(17)A11(-3)M5(58)'
0	44	5	3024	14012	3700	5349	9413	3748	(23)A5(-3)A11(52)
0	45	5	3016	14188	3700	5275	9549	3756	(23)W4(-3)A11(52)
0	46	5	3015	12009	3707	5433	8254	3748	(23)A4(-3)A6(52)'
0	47	5	3025	13636	3764	5313	9641	3817	(23)M5(-3)A11(52)'
0	48	5	3013	14615	3753	5197	9282	3815	(17)A5(-3)A11(-3)A5(52)
0	1	6	3018	12372	3689	5757	8525	4016	(17)W4(-3)A11(-3)W4(52)'
0	2	6	3017	9313	3677	5714	7126	3940	(17)A4(-3)A6(-3)A4(52)'
0	3	6	3021	9231	3678	5640	7752	3870	(17)M5(-3)A11(-3)M5(52)'
0	4	6	3036	10201	3721	5363	11256	3868	(17)A11(-3)A5(-3)A11(52)'
0	5	6	3035	10029	3800	5552	11760	3971	(17)A11(-3)W4(-3)A11(52)'
0	6	6	3034	9559	3720	5527	11702	3944	(17)A11(-3)M5(-3)A11(52)'
0	7	6	3039	10185	3709	5467	11119	3890	(17)A7(-3)M4(-3)A10(52)'
0	8	6	3030	9413	3709	5396	9955	3874	(17)A6(-3)A4(-3)A6(52)'
0	9	6	3041	7331	3695	5516	9336	3835	(17)A11(-3)A5(-3)A11(52)'
0	10	6	3034	9092	3709	5424	10811	3815	(17)A11(-3)A11(-3)A11(52)'
0	11	6	3033	10304	3695	5267	12743	3815	(17)A11(-3)A11(-3)A11(-3)A11(46)'
0	12	6	3033	10757	3683	5596	9309	3767	(17)M1(-3)M2(-3)M3(52)'
0	13	6	3026	10742	3673	5581	9641	3775	(17)M1(-3)M2(-3)M3(-3)M4(46)'
0	14	6	3030	9467	3687	5984	5008	3768	(17)W4(-3)W4(-3)W4(52)'
0	15	6	3038	11162	3707	5859	6811	3774	(23)A5(58)'
0	16	6	3042	12074	3728	5929	5499	3772	(23)W4(58)'
0	17	6	3034	9098	3701	5413	10794	3752	(17)A11(-3)W4(-3)A11(52)'
0	18	6	3024	12643	3683	5589	9149	3735	(29)A11(52)'
0	19	6	3029	13350	3703	4924	17568	3746	'xA11A4A4A11x'
0	20	6	3039	10752	3734	5053	15938	3788	'xA4A11A11A4x'
0	21	6	3032	13724	3722	4839	18085	3752	'xA11A5A5A11x'
0	22	6	3037	14881	3738	4841	18405	3775	'xA5A11A11A5x'
0	23	6	3040	18780	3766	4816	18753	3766	'xA11M2M2A11x'
0	24	6	3046	13004	3809	4912	17260	3830	'xM2A11A11M2x'
0	25	6	3030	5962	3666	5743	6101	3715	''
0	26	6	3026	16233	3708	5976	3744	3722	'xxxxxx'
0	27	6	3033	14360	3726	5259	11219	3738	'M1M2xxxx'
0	28	6	3017	13068	3700	5097	13374	3747	'M1M2M3xxx'
0	29	6	3026	12701	3714	4996	15069	3766	'M1M2M3M4xx'
0	30	6	3028	12754	3678	4861	16215	3729	'M1M2M3M4M5x'
0	31	6	3022	11274	3678	4864	16636	3724	'M1M2M3M4M5M6'
0	32	6	3023	12521	3682	5774	5412	3709	'W4xxxxx'
0	33	6	3019	14757	3685	4707	18071	3743	'xA11M2M2A11x'
0	34	6	3021	10622	3681	5713	6576	3733	'A5xxxxx'
0	35	6	3021	11396	3697	4835	16794	3762	'xM2A11A11M2x'
0	36	6	3022	9969	3690	5642	7279	3747	'A6xxxxx'
0	37	6	3021	13419	3701	5315	10515	3754	'A7xxxxx'
0	38	6	3019	12427	3697	5461	8764	3758	'A11xxxxx'
0	39	6	3018	12653	3679	5552	7512	3741	'M1xxxxx'
0	40	6	3023	14747	3683	5491	7450	3750	(17)M1(-3)M2(58)'
0	41	6	3026	16362	3691	5140	10737	3749	(17)A11(-3)A11(58)'
0	42	6	3031	15645	3715	5380	8532	3722	(17)A6(-3)M5(58)'
0	43	6	3041	15499	3762	5738	5306	3766	(17)W4(-3)W4(58)'
0	44	6	3022	13451	3709	5285	8531	3739	(17)A11(-3)A5(58)'
0	45	6	3017	12942	3704	5324	8407	3729	(17)A11(-3)W4(58)'
0	46	6	3027	13309	3695	5375	7672	3750	(17)A6(-3)A4(58)'
0	47	6	3022	14859	3721	5277	9113	3770	(17)A4(-3)A6(58)'
0	48	6	3022	19818	3756	5036	10490	3788	(17)A11(-3)M5(58)'
0	1	7	3028	9868	3687	4854	7742	4034	(23)A5(-3)A11(52)
0	2	7	3036	10310	3721	4757	8007	3989	(23)W4(-3)A11(52)
0	3	7	3029	8426	3717	4841	6654	3953	(23)A4(-3)A6(52)'
0	4	7	3033	10549	3692	4649	8229	3883	(23)M5(-3)A11(52)'
0	5	7	3021	12641	3706	4633	8431	3889	(17)A5(-3)A11(-3)A5(52)
0	6	7	3035	13841	3725	4558	8959	3893	(17)W4(-3)A11(-3)W4(52)'
0	7	7	3037	11823	3718	4633	7108	3839	(17)A4(-3)A6(-3)A4(52)'
0	8	7	3037	11251	3737	4541	8321	3840	(17)M5(-3)A11(-3)M5(52)'
0	9	7	3033	8094	3693	4434	9599	3813	(17)A11(-3)A5(-3)A11(52)'
0	10	7	3044	7109	3724	4534	8882	3825	(17)A11(-3)W4(-3)A11(52)'
0	11	7	3029	7012	3670	4482	9040	3792	(17)A11(-3)M5(-3)A11(52)'
0	12	7	3027	7466	3659	4490	8309	3752	(17)A7(-3)M4(-3)A10(52)'
0	13	7	3026	7762	3647	4492	7726	3726	(17)A6(-3)A4(-3)A6(52)'
0	14	7	3025	9471	3645	4253	10120	3725	(17)A11(-3)A5(-3)A11(52)'
0	15	7	3022	7967	3660	4306	9315	3729	(17)A11(-3)A11(-3)A11(52)'
0	16	7	3041	9434	3718	4290	10590	3789	(17)A11(-3)A11(-3)A11(-3)A11(46)'
0	17	7	3023	10016	3660	4484	7384	3715	(17)M1(-3)M2(-3)M3(52)'
0	18	7	3034	10226	3700	4537	7519	3745	(17)M1(-3)M2(-3)M3(-3)M4(46)'
0	19	7	3029	12099	3677	4775	4528	3714	(17)W4(-3)W4(-3)W4(52)'
0	20	7	3036	12944	3729	4630	6390	3742	(23)A5(58)'
0	21	7	3037	12260	3737	4803	4822	3783	(23)W4(58)'
0	22	7	3046	9447	3791	4334	10395	3816	(17)A11(-3)W4(-3)A11(52)'
0	23	7	3023	13014	3683	4331	9101	3737	(29)A11(52)'
0	24	7	3032	13302	3720	4299	10938	3726	'xA11A4A4A11x'
0	25	7	3029	11202	3657	4224	10750	3689	'xA4A11A11A4x'
0	26	7	3026	13456	3676	4281	11167	3729	'xA11A5A5A11x'
0	27	7	3033	14844	3683	4302	10966	3725	'xA5A11A11A5x'
0	28	7	3033	16039	3693	4284	11358	3730	'xA11M2M2A11x'
0	29	7	3037	8741	3746	4252	11520	3770	'xM2A11A11M2x'
0	30	7	3055	6342	3822	4698	6094	3849	''
0	31	7	3042	16399	3762	4847	3727	3797	'xxxxxx'
0	32	7	3038	14283	3731	4356	8226	3706	'M1M2xxxx'
0	33	7	3065	13423	3919	4504	9401	3881	'M1M2M3xxx'
0	34	7	3035	12881	3753	4409	9913	3807	'M1M2M3M4xx'
0	35	7	3022	12980	3667	4288	10601	3713	'M1M2M3M4M5x'
0	36	7	3026	11433	3677	4289	10984	3731	'M1M2M3M4M5M6'
0	37	7	3035	12888	3750	4717	4719	3802	'W4xxxxx'
0	38	7	3044	18640	3764	4319	11539	3804	'xA11M2M2A11x'
0	39	7	3041	12592	3755	4579	5955	3785	'A5xxxxx'
0	40	7	3031	11722	3765	4282	11916	3820	'xM2A11A11M2x'
0	41	7	3031	12261	3722	4441	7159	3741	'A6xxxxx'
0	42	7	3036	16108	3742	4362	8271	3739	'A7xxxxx'
0	43	7	3028	13489	3680	4218	8755	3709	'A11xxxxx'
0	44	7	3029	12778	3678	4480	6692	3720	'M1xxxxx'
0	45	7	3028	15010	3683	4517	6465	3727	(17)M1(-3)M2(58)'
0	46	7	3030	15061	3692	4254	9285	3748	(17)A11(-3)A11(58)'
0	47	7	3033	15754	3750	4421	7576	3775	(17)A6(-3)M5(58)'
0	48	7	3025	17012	3746	4696	4710	3776	(17)W4(-3)W4(58)'
0	1	8	3026	11084	3683	4934	7884	4011	(17)A11(-3)A5(58)'
0	2	8	3025	9855	3668	4785	7496	3963	(17)A11(-3)W4(58)'
0	3	8	3022	10819	3647	4813	6650	3886	(17)A6(-3)A4(58)'
0	4	8	3023	9492	3665	4764	7056	3861	(17)A4(-3)A6(58)'
0	5	8	3024	11586	3693	4616	8290	3871	(17)A11(-3)M5(58)'
0	6	8	3027	10580	3678	4600	8194	3836	(23)A5(-3)A11(52)
0	7	8	3033	10232	3720	4594	7954	3828	(23)W4(-3)A11(52)
0	8	8	3032	10657	3692	4635	7209	3801	(23)A4(-3)A6(52)'
0	9	8	3031	11677	3650	4475	8581	3747	(23)M5(-3)A11(52)'
0	10	8	3034	11983	3646	4533	8234	3761	(17)A5(-3)A11(-3)A5(52)
0	11	8	3030	11966	3643	4521	8369	3740	(17)W4(-3)A11(-3)W4(52)'
0	12	8	3028	9755	3637	4643	6662	3756	(17)A4(-3)A6(-3)A4(52)'
0	13	8	3025	8772	3629	4555	7345	3732	(17)M5(-3)A11(-3)M5(52)'
0	14	8	3026	9099	3633	4275	10089	3733	(17)A11(-3)A5(-3)A11(52)'
0	15	8	3024	8663	3628	4259	9951	3722	(17)A11(-3)W4(-3)A11(52)'
0	16	8	3023	6305	3633	4486	8164	3714	(17)A11(-3)M5(-3)A11(52)'
0	17	8	3019	6759	3630	4540	7752	3719	(17)A7(-3)M4(-3)A10(52)'
0	18	8	3013	7263	3637	4536	7546	3714	(17)A6(-3)A4(-3)A6(52)'
0	19	8	3030	9013	3660	4286	10151	3735	(17)A11(-3)A5(-3)A11(52)'
0	20	8	3026	7992	3647	4352	9464	3728	(17)A11(-3)A11(-3)A11(52)'
0	21	8	3035	13276	3679	4255	10966	3751	(17)A11(-3)A11(-3)A11(-3)A11(46)'
0	22	8	3032	13760	3678	4482	8064	3738	(17)M1(-3)M2(-3)M3(52)'
0	23	8	3030	13479	3696	4493	8279	3747	(17)M1(-3)M2(-3)M3(-3)M4(46)'
0	24	8	3030	12554	3703	4784	4610	3745	(17)W4(-3)W4(-3)W4(52)'
0	25	8	3022	13432	3678	4615	6431	3740	(23)A5(58)'
0	26	8	3029	12568	3661	4711	4775	3708	(23)W4(58)'
0	27	8	3030	9335	3647	4207	10269	3704	(17)A11(-3)W4(-3)A11(52)'
0	28	8	3032	12800	3687	4319	9023	3728	(29)A11(52)'
0	29	8	3034	12661	3651	4226	11680	3701	'xA11A4A4A11x'
0	30	8	3026	10550	3645	4192	11524	3694	'xA4A11A11A4x'
0	31	8	3024	14850	3669	4080	9893	3644	'xA11A5A5A11x'
0	32	8	3028	16117	3664	4030	9488	3608	'xA5A11A11A5x'
0	33	8	3023	15548	3658	4019	10751	3630	'xA11M2M2A11x'
0	34	8	3020	11052	3667	4146	12247	3694	'xM2A11A11M2x'
0	35	8	3037	6591	3741	4695	6174	3785	''
0	36	8	3028	16033	3742	4961	3733	3799	'xxxxxx'
0	37	8	3029	14417	3676	4436	8745	3726	'M1M2xxxx'
0	38	8	3022	13380	3670	4333	9686	3722	'M1M2M3xxx'
0	39	8	3034	14076	3684	4301	11025	3723	'M1M2M3M4xx'
0	40	8	3042	14102	3757	4397	11752	3846	'M1M2M3M4M5x'
0	41	8	3027	12262	3694	4291	11163	3750	'M1M2M3M4M5M6'
0	42	8	3033	15522	3676	4600	4654	3708	'W4xxxxx'
0	43	8	3032	19788	3678	4286	11227	3720	'xA11M2M2A11x'
0	44	8	3027	12702	3676	4566	5963	3732	'A5xxxxx'
0	45	8	3021	12703	3667	4189	12065	3727	'xM2A11A11M2x'
0	46	8	3022	12084	3685	4441	7226	3746	'A6xxxxx'
0	47	8	3023	15467	3680	4394	8350	3727	'A7xxxxx'
0	48	8	3017	15427	3691	4208	9214	3748	'A11xxxxx'
0	1	9	3031	10941	3710	4622	6222	3989	'M1xxxxx'
0	2	9	3025	11200	3671	4547	5643	3912	(17)M1(-3)M2(58)'
0	3	9	3027	12827	3644	4305	7710	3839	(17)A11(-3)A11(58)'
0	4	9	3025	10950	3650	4383	6018	3822	(17)A6(-3)M5(58)'
0	5	9	3019	11409	3647	4484	4317	3817	(17)W4(-3)W4(58)'
0	6	9	3025	10632	3683	4231	7166	3827	(17)A11(-3)A5(58)'
0	7	9	3027	9493	3645	4134	6778	3735	(17)A11(-3)W4(58)'
0	8	9	3024	10993	3654	4215	5632	3716	(17)A6(-3)A4(58)'
0	9	9	3033	11320	3691	4219	6436	3752	(17)A4(-3)A6(58)'
0	10	9	3030	12120	3665	4126	7335	3758	(17)A11(-3)M5(58)'
0	11	9	3032	8585	3638	4159	6689	3740	(23)A5(-3)A11(52)
0	12	9	3036	8038	3642	4182	6723	3737	(23)W4(-3)A11(52)
0	13	9	3031	8535	3648	4220	5936	3733	(23)A4(-3)A6(52)'
0	14	9	3024	9842	3639	4120	7229	3726	(23)M5(-3)A11(52)'
0	15	9	3022	9841	3667	4146	6744	3725	(17)A5(-3)A11(-3)A5(52)
0	16	9	3029	9268	3644	4161	6960	3717	(17)W4(-3)A11(-3)W4(52)'
0	17	9	3028	7536	3634	4283	5471	3698	(17)A4(-3)A6(-3)A4(52)'
0	18	9	3027	6727	3640	4224	6035	3713	(17)M5(-3)A11(-3)M5(52)'
0	19	9	3024	8779	3640	4067	8200	3730	(17)A11(-3)A5(-3)A11(52)'
0	20	9	3026	9000	3655	4062	8056	3728	(17)A11(-3)W4(-3)A11(52)'
0	21	9	3041	6389	3730	4116	7754	3788	(17)A11(-3)M5(-3)A11(52)'
0	22	9	3026	6898	3679	4162	6886	3752	(17)A7(-3)M4(-3)A10(52)'
0	23	9	3025	7583	3644	4136	6309	3707	(17)A6(-3)A4(-3)A6(52)'
0	24	9	3033	10555	3680	4097	7142	3723	(17)A11(-3)A5(-3)A11(52)'
0	25	9	3042	10526	3692	4116	6771	3742	(17)A11(-3)A11(-3)A11(52)'
0	26	9	3027	13028	3651	4092	7196	3691	(17)A11(-3)A11(-3)A11(-3)A11(46)'
0	27	9	3029	13157	3655	4135	6245	3697	(17)M1(-3)M2(-3)M3(52)'
0	28	9	3039	13244	3718	4166	6545	3737	(17)M1(-3)M2(-3)M3(-3)M4(46)'
0	29	9	3034	12946	3689	4320	4213	3740	(17)W4(-3)W4(-3)W4(52)'
0	30	9	3028	14210	3691	4198	5573	3727	(23)A5(58)'
0	31	9	3034	11236	3711	4280	4257	3732	(23)W4(58)'
0	32	9	3035	9744	3703	4075	7095	3732	(17)A11(-3)W4(-3)A11(52)'
0	33	9	3028	16964	3671	4054	6785	3685	(29)A11(52)'
0	34	9	3030	14972	3665	4173	6811	3696	'xA11A4A4A11x'
0	35	9	3032	12266	3679	4198	6951	3729	'xA4A11A11A4x'
0	36	9	3028	16086	3667	4229	6575	3708	'xA11A5A5A11x'
0	37	9	3034	17677	3667	4174	6280	3676	'xA5A11A11A5x'
0	38	9	3030	20113	3680	4166	6187	3678	'xA11M2M2A11x'
0	39	9	3026	12410	3668	4048	7915	3678	'xM2A11A11M2x'
0	40	9	3028	6913	3652	4168	5564	3690	''
0	41	9	3041	19939	3795	4381	3748	3767	'xxxxxx'
0	42	9	3045	16918	3778	4238	6560	3804	'M1M2xxxx'
0	43	9	3038	15150	3731	4188	7211	3782	'M1M2M3xxx'
0	44	9	3035	13781	3703	4165	7844	3759	'M1M2M3M4xx'
0	45	9	3041	14471	3762	4170	8655	3789	'M1M2M3M4M5x'
0	46	9	3026	12381	3704	4159	9428	3762	'M1M2M3M4M5M6'
0	47	9	3030	14823	3679	4267	4302	3734	'W4xxxxx'
0	48	9	3026	23969	3711	4149	9683	3756	'xA11M2M2A11x'
0	1	10	3027	10197	3694	4543	5420	3896	'A5xxxxx'
0	2	10	3035	13725	3671	4273	10399	3852	'xM2A11A11M2x'
0	3	10	3029	8641	3634	4307	5861	3822	'A6xxxxx'
0	4	10	3026	12062	3631	4303	6517	3811	'A7xxxxx'
0	5	10	3029	12825	3646	4176	7656	3807	'A11xxxxx'
0	6	10	3037	12597	3683	4249	5937	3772	'M1xxxxx'
0	7	10	3035	14271	3656	4217	5628	3722	(17)M1(-3)M2(58)'
0	8	10	3029	15420	3638	4060	7950	3720	(17)A11(-3)A11(58)'
0	9	10	3034	13166	3657	4177	6319	3717	(17)A6(-3)M5(58)'
0	10	10	3043	13037	3757	4460	4311	3818	(17)W4(-3)W4(58)'
0	11	10	3035	8760	3666	4217	6876	3784	(17)A11(-3)A5(58)'
0	12	10	3031	7496	3622	4195	6439	3738	(17)A11(-3)W4(58)'
0	13	10	3030	7997	3614	4277	5438	3724	(17)A6(-3)A4(58)'
0	14	10	3033	8433	3631	4244	6057	3731	(17)A4(-3)A6(58)'
0	15	10	3035	9053	3631	4109	6797	3720	(17)A11(-3)M5(58)'
0	16	10	3045	8247	3709	4213	6648	3761	(23)A5(-3)A11(52)
0	17	10	3047	7412	3725	4284	6445	3809	(23)W4(-3)A11(52)
0	18	10	3039	6427	3681	4365	5372	3787	(23)A4(-3)A6(52)'
0	19	10	3023	7720	3632	4279	6561	3778	(23)M5(-3)A11(52)'
0	20	10	3029	7853	3663	4238	6295	3733	(17)A5(-3)A11(-3)A5(52)
0	21	10	3047	8865	3752	4205	6853	3794	(17)W4(-3)A11(-3)W4(52)'
0	22	10	3061	7159	3810	4401	5499	3856	(17)A4(-3)A6(-3)A4(52)'
0	23	10	3045	6683	3717	4279	5984	3808	(17)M5(-3)A11(-3)M5(52)'
0	24	10	3023	9758	3648	4036	7571	3712	(17)A11(-3)A5(-3)A11(52)'
0	25	10	3056	9642	3906	4202	7831	3868	(17)A11(-3)W4(-3)A11(52)'
0	26	10	3049	8593	3789	4219	7956	3894	(17)A11(-3)M5(-3)A11(52)'
0	27	10	3028	9216	3636	4062	7222	3701	(17)A7(-3)M4(-3)A10(52)'
0	28	10	3048	9312	3741	4164	6735	3773	(17)A6(-3)A4(-3)A6(52)'
0	29	10	3040	9294	3678	4053	7607	3739	(17)A11(-3)A5(-3)A11(52)'
0	30	10	3053	10269	3802	4116	7295	3775	(17)A11(-3)A11(-3)A11(52)'
0	31	10	3054	12773	3841	4245	7462	3879	(17)A11(-3)A11(-3)A11(-3)A11(46)'
0	32	10	3031	13584	3693	4155	6275	3727	(17)M1(-3)M2(-3)M3(52)'
0	33	10	3040	14154	3769	4217	6651	3792	(17)M1(-3)M2(-3)M3(-3)M4(46)'
0	34	10	3048	13072	3815	4448	4349	3848	(17)W4(-3)W4(-3)W4(52)'
0	35	10	3051	14019	3825	4296	5788	3805	(23)A5(58)'
0	36	10	3088	14120	4130	4739	4782	4162	(23)W4(58)'
0	37	10	3030	8948	3707	4106	7071	3771	(17)A11(-3)W4(-3)A11(52)'
0	38	10	3023	14711	3673	4108	6350	3720	(29)A11(52)'
0	39	10	3030	16531	3683	4169	6444	3719	'xA11A4A4A11x'
0	40	10	3039	13924	3693	4179	6916	3722	'xA4A11A11A4x'
0	41	10	3035	18411	3733	4255	6664	3770	'xA11A5A5A11x'
0	42	10	3041	19375	3761	4297	6552	3783	'xA5A11A11A5x'
0	43	10	3040	21121	3753	4285	6316	3791	'xA11M2M2A11x'
0	44	10	3044	13711	3786	4242	8157	3834	'xM2A11A11M2x'
0	45	10	3041	6920	3728	4286	5752	3814	''
0	46	10	3035	19627	3711	4405	3684	3755	'xxxxxx'
0	47	10	3040	17713	3685	4153	7342	3748	'M1M2xxxx'
0	48	10	3025	17226	3716	4169	8672	3797	'M1M2M3xxx'
0	1	11	3028	11004	3678	4096	7339	3795	'M1M2M3M4xx'
0	2	11	3030	11473	3666	4102	7151	3879	'M1M2M3M4M5x'
0	3	11	3026	9823	3686	4113	7126	3820	'M1M2M3M4M5M6'
0	4	11	3032	10555	3734	4225	4328	3842	'W4xxxxx'
0	5	11	3038	18627	3764	4282	6517	3843	'xA11M2M2A11x'
0	6	11	3034	11649	3670	4208	4125	3771	'A5xxxxx'
0	7	11	3028	10883	3638	3979	7086	3727	'xM2A11A11M2x'
0	8	11	3030	10862	3653	3968	5264	3725	'A6xxxxx'
0	9	11	3034	13338	3711	4011	5725	3751	'A7xxxxx'
0	10	11	3056	11638	3825	4130	6257	3931	'A11xxxxx'
0	11	11	3040	9110	3693	4140	5222	3822	'M1xxxxx'
0	12	11	3048	10071	3744	4142	4932	3865	(17)M1(-3)M2(58)'
0	13	11	3040	10967	3693	4083	6335	3932	(17)A11(-3)A11(58)'
0	14	11	3038	9906	3669	4326	5479	4093	(17)A6(-3)M5(58)'
0	15	11	3037	9923	3694	4466	4322	4126	(17)W4(-3)W4(58)'
0	16	11	3032	8294	3666	4257	6369	4064	(17)A11(-3)A5(58)'
0	17	11	3030	6742	3635	3975	5725	3754	(17)A11(-3)W4(58)'
0	18	11	3044	6984	3738	4008	4789	3731	(17)A6(-3)A4(58)'
0	19	11	3087	7824	4018	4233	5602	3992	(17)A4(-3)A6(58)'
0	20	11	3087	9409	3964	4225	6416	4058	(17)A11(-3)M5(58)'
0	21	11	3037	8764	3664	3965	5876	3763	(23)A5(-3)A11(52)
0	22	11	3032	7849	3655	3915	5964	3722	(23)W4(-3)A11(52)
0	23	11	3029	6585	3627	4001	4919	3718	(23)A4(-3)A6(52)'
0	24	11	3022	7827	3626	3906	6019	3709	(23)M5(-3)A11(52)'
0	25	11	3025	8060	3652	3936	5730	3722	(17)A5(-3)A11(-3)A5(52)
0	26	11	3034	9511	3669	3914	6170	3732	(17)W4(-3)A11(-3)W4(52)'
0	27	11	3023	7366	3662	3988	4836	3705	(17)A4(-3)A6(-3)A4(52)'
0	28	11	3024	6855	3668	3933	5658	3719	(17)M5(-3)A11(-3)M5(52)'
0	29	11	3027	9401	3660	3889	6518	3718	(17)A11(-3)A5(-3)A11(52)'
0	30	11	3024	8819	3648	3864	6192	3715	(17)A11(-3)W4(-3)A11(52)'
0	31	11	3027	8551	3673	3879	6334	3727	(17)A11(-3)M5(-3)A11(52)'
0	32	11	3035	9559	3686	3929	6137	3745	(17)A7(-3)M4(-3)A10(52)'
0	33	11	3035	10283	3693	3956	5770	3754	(17)A6(-3)A4(-3)A6(52)'
0	34	11	3033	10654	3705	3946	6604	3784	(17)A11(-3)A5(-3)A11(52)'
0	35	11	3035	10594	3684	3925	6374	3758	(17)A11(-3)A11(-3)A11(52)'
0	36	11	3029	11838	3689	3920	6476	3749	(17)A11(-3)A11(-3)A11(-3)A11(46)'
0	37	11	3031	13447	3691	3945	5516	3743	(17)M1(-3)M2(-3)M3(52)'
0	38	11	3032	13790	3696	3968	5764	3746	(17)M1(-3)M2(-3)M3(-3)M4(46)'
0	39	11	3031	15662	3668	4019	4029	3713	(17)W4(-3)W4(-3)W4(52)'
0	40	11	3035	17353	3696	3983	5178	3737	(23)A5(58)'
0	41	11	3027	15587	3684	4052	4219	3753	(23)W4(58)'
0	42	11	3025	6661	3662	3930	6164	3783	(17)A11(-3)W4(-3)A11(52)'
100	43	11	3035	14496	3710	3993	5863	3817	(29)A11(52)'
100	44	11	3039	16959	3727	4033	6089	3805	'xA11A4A4A11x'
100	45	11	3039	13895	3729	4003	6140	3784	'xA4A11A11A4x'
100	46	11	3045	17220	3752	4021	6348	3809	'xA11A5A5A11x'
100	47	11	3049	17863	3771	4015	6603	3816	'xA5A11A11A5x'
100	48	11	3055	23103	3817	4114	7021	3898	'xA11M2M2A11x'
0	1	12	3029	12639	3667	4174	9597	3846	'xM2A11A11M2x'
0	2	12	3039	6405	3694	4133	5199	3826	''
0	3	12	3035	16879	3692	4237	3720	3811	'xxxxxx'
0	4	12	3034	15629	3653	4049	5814	3761	'M1M2xxxx'
0	5	12	3055	14494	3819	4189	6316	3898	'M1M2M3xxx'
0	6	12	3056	10929	3772	4167	6300	3893	'M1M2M3M4xx'
0	7	12	3052	10527	3745	4030	6643	3791	'M1M2M3M4M5x'
0	8	12	3065	8499	3842	4112	6811	3902	'M1M2M3M4M5M6'
0	9	12	3034	9236	3709	4146	4068	3837	'W4xxxxx'
0	10	12	3029	15785	3654	4050	6737	3773	'xA11M2M2A11x'
0	11	12	3039	10452	3664	4088	4484	3796	'A5xxxxx'
0	12	12	3046	10896	3696	4294	7298	4100	'xM2A11A11M2x'
0	13	12	3061	7082	3757	4803	5762	4579	'A6xxxxx'
0	14	12	3050	8879	3680	4944	6194	4724	'A7xxxxx'
0	15	12	3031	8651	3606	4756	7003	4642	'A11xxxxx'
0	16	12	3030	8712	3620	4657	5591	4422	'M1xxxxx'
0	17	12	3029	9199	3613	4312	4948	4012	(17)M1(-3)M2(58)'
0	18	12	3047	11334	3708	3995	6347	3809	(17)A11(-3)A11(58)'
0	19	12	3038	10986	3661	3998	5245	3752	(17)A6(-3)M5(58)'
0	20	12	3036	11606	3642	4010	3883	3700	(17)W4(-3)W4(58)'
0	21	12	3031	12149	3632	3872	5855	3688	(17)A11(-3)A5(58)'
0	22	12	3029	11090	3624	3866	5830	3704	(17)A11(-3)W4(58)'
0	23	12	3045	11271	3681	3984	4998	3753	(17)A6(-3)A4(58)'
0	24	12	3089	13023	3957	4102	5851	3896	(17)A4(-3)A6(58)'
100	25	12	3152	13212	4505	4690	6393	4504	(17)A11(-3)M5(58)'
0	26	12	3025	12373	3634	3893	5882	3730	(23)A5(-3)A11(52)
0	27	12	3030	11608	3628	3847	6110	3698	(23)W4(-3)A11(52)
0	28	12	3034	10255	3644	3863	5209	3672	(23)A4(-3)A6(52)'
0	29	12	3028	6524	3635	3839	5316	3690	(23)M5(-3)A11(52)'
0	30	12	3021	12814	3651	3817	5835	3677	(17)A5(-3)A11(-3)A5(52)
0	31	12	3028	14258	3649	3827	6208	3681	(17)W4(-3)A11(-3)W4(52)'
0	32	12	3031	11992	3672	3917	5224	3712	(17)A4(-3)A6(-3)A4(52)'
0	33	12	3028	10197	3652	3891	6091	3734	(17)M5(-3)A11(-3)M5(52)'
0	34	12	3024	10979	3672	3905	6375	3737	(17)A11(-3)A5(-3)A11(52)'
0	35	12	3023	10379	3648	3903	5997	3738	(17)A11(-3)W4(-3)A11(52)'
0	36	12	3021	9018	3639	3870	6199	3716	(17)A11(-3)M5(-3)A11(52)'
0	37	12	3027	9950	3643	3897	6235	3735	(17)A7(-3)M4(-3)A10(52)'
0	38	12	3032	10763	3656	3884	5866	3706	(17)A6(-3)A4(-3)A6(52)'
0	39	12	3032	8623	3646	3882	6331	3751	(17)A11(-3)A5(-3)A11(52)'
100	40	12	3031	12793	3654	3927	6049	3750	(17)A11(-3)A11(-3)A11(52)'
100	41	12	3030	16192	3674	3969	6149	3780	(17)A11(-3)A11(-3)A11(-3)A11(46)'
0	42	12	3037	15947	3670	3977	5544	3767	(17)M1(-3)M2(-3)M3(52)'
0	43	12	3031	16149	3669	3986	5758	3784	(17)M1(-3)M2(-3)M3(-3)M4(46)'
0	44	12	3029	15695	3667	4077	4090	3769	(17)W4(-3)W4(-3)W4(52)'
0	45	12	3031	16738	3657	4003	5186	3756	(23)A5(58)'
0	46	12	3031	15306	3702	4048	4189	3755	(23)W4(58)'
100	47	12	3039	10016	3710	3940	6467	3787	(17)A11(-3)W4(-3)A11(52)'
100	48	12	3023	16236	3678	3928	6335	3771	(29)A11(52)'
100	1	13	3028	14235	3690	4029	5760	3815	'xA11A4A4A11x'
100	2	13	3032	11648	3669	3978	5243	3768	'xA4A11A11A4x'
100	3	13	3034	15774	3655	3964	5569	3744	'xA11A5A5A11x'
100	4	13	3041	16729	3689	4044	5163	3764	'xA5A11A11A5x'
100	5	13	3053	21421	3764	4154	4962	3866	'xA11M2M2A11x'
100	6	13	3035	12995	3634	4008	4923	3780	'xM2A11A11M2x'
0	7	13	3026	6692	3588	3878	4079	3707	''
0	8	13	3039	13120	3640	3903	3660	3724	'xxxxxx'
0	9	13	3050	9725	3700	3964	4600	3823	'M1M2xxxx'
0	10	13	3019	9681	3627	3931	4848	3817	'M1M2M3xxx'
0	11	13	3025	10391	3615	4027	5174	3907	'M1M2M3M4xx'
0	12	13	3022	9030	3657	4503	5749	4389	'M1M2M3M4M5x'
0	13	13	3024	6875	3612	4835	5870	4714	'M1M2M3M4M5M6'
0	14	13	3027	8035	3619	4870	4504	4676	'W4xxxxx'
100	15	13	3035	19569	3643	4824	5423	4572	'xA11M2M2A11x'
0	16	13	3031	10674	3607	4580	4229	4334	'A5xxxxx'
100	17	13	3039	13448	3656	4182	5209	3957	'xM2A11A11M2x'
0	18	13	3032	10158	3649	3922	4286	3788	'A6xxxxx'
0	19	13	3030	13329	3626	3831	4273	3719	'A7xxxxx'
0	20	13	3030	12235	3666	3852	4483	3738	'A11xxxxx'
0	21	13	3033	12124	3650	3856	4200	3734	'M1xxxxx'
0	22	13	3029	13700	3619	3828	4055	3696	(17)M1(-3)M2(58)'
0	23	13	3029	15016	3627	3826	4512	3707	(17)A11(-3)A11(58)'
0	24	13	3029	14596	3631	3829	4228	3716	(17)A6(-3)M5(58)'
0	25	13	3041	15626	3741	3936	3836	3789	(17)W4(-3)W4(58)'
0	26	13	3026	13364	3632	3815	4531	3707	(17)A11(-3)A5(58)'
0	27	13	3028	12079	3623	3814	4477	3714	(17)A11(-3)W4(58)'
0	28	13	3024	12710	3647	3817	4136	3701	(17)A6(-3)A4(58)'
0	29	13	3026	13362	3636	3806	4486	3709	(17)A4(-3)A6(58)'
0	30	13	3259	14429	3756	3918	4574	3818	(17)A11(-3)M5(58)'
0	31	13	3187	13326	3735	3908	4708	3803	(23)A5(-3)A11(52)
0	32	13	3031	12889	3667	3840	4948	3748	(23)W4(-3)A11(52)
0	33	13	3029	10897	3638	3835	4321	3734	(23)A4(-3)A6(52)'
0	34	13	3024	13287	3645	3808	4903	3715	(23)M5(-3)A11(52)'
0	35	13	3032	13406	3674	3849	4654	3750	(17)A5(-3)A11(-3)A5(52)
0	36	13	3033	14824	3679	3847	4924	3745	(17)W4(-3)A11(-3)W4(52)'
0	37	13	3027	12040	3643	3836	4226	3730	(17)A4(-3)A6(-3)A4(52)'
0	38	13	3020	10196	3675	3819	4886	3755	(17)M5(-3)A11(-3)M5(52)'
0	39	13	3037	8004	3676	3844	5192	3781	(17)A11(-3)A5(-3)A11(52)'
100	40	13	3024	7959	3639	3825	5021	3751	(17)A11(-3)W4(-3)A11(52)'
100	41	13	3029	9986	3656	3872	4909	3775	(17)A11(-3)M5(-3)A11(52)'
0	42	13	3034	10840	3665	3875	4868	3792	(17)A7(-3)M4(-3)A10(52)'
0	43	13	3029	11030	3657	3872	4682	3778	(17)A6(-3)A4(-3)A6(52)'
100	44	13	3037	10566	3653	3847	5211	3765	(17)A11(-3)A5(-3)A11(52)'
100	45	13	3034	11678	3650	3836	5167	3747	(17)A11(-3)A11(-3)A11(52)'
100	46	13	3034	15208	3663	3831	5436	3737	(17)A11(-3)A11(-3)A11(-3)A11(46)'
0	47	13	3032	15549	3668	3854	4692	3744	(17)M1(-3)M2(-3)M3(52)'
0	48	13	3030	17002	3670	3864	4804	3749	(17)M1(-3)M2(-3)M3(-3)M4(46)'
0	1	14	3085	16579	3707	4022	3854	3769	(17)W4(-3)W4(-3)W4(52)'
0	2	14	3109	17826	3761	3996	4475	3797	(23)A5(58)'
0	3	14	3095	17610	3729	3991	3926	3780	(23)W4(58)'
100	4	14	3086	13287	3640	3912	5478	3731	(17)A11(-3)W4(-3)A11(52)'
100	5	14	3080	17530	3640	3916	5130	3733	(29)A11(52)'
100	6	14	3088	16740	3611	3921	5381	3729	'xA11A4A4A11x'
100	7	14	3100	13194	3596	3888	5265	3714	'xA4A11A11A4x'
100	8	14	3117	12453	3625	3889	5304	3736	'xA11A5A5A11x'
100	9	14	3125	13393	3630	3947	5476	3817	'xA5A11A11A5x'
100	10	14	3126	19082	3622	4085	5825	3949	'xA11M2M2A11x'
0	11	14	3129	12926	3617	4095	5791	4005	'xM2A11A11M2x'
0	12	14	3146	5130	3600	4241	4406	4128	''
0	13	14	3166	18182	3640	4538	4223	4366	'xxxxxx'
0	14	14	3295	12997	3686	4466	5292	4317	'M1M2xxxx'
0	15	14	5106	16410	3689	4230	5549	4082	'M1M2M3xxx'
100	16	14	65535	65535	12158	7293	13328	7096	'M1M2M3M4xx'
100	17	14	65535	65535	23444	23690	24433	24224	'M1M2M3M4M5x'
100	18	14	59141	57500	4606	7330	5253	7141	'M1M2M3M4M5M6'
0	19	14	3140	13781	4057	4264	4179	4120	'W4xxxxx'
100	20	14	3035	21063	3637	3886	5463	3712	'xA11M2M2A11x'
0	21	14	3026	9760	3610	3824	3932	3695	'A5xxxxx'
100	22	14	3024	14711	3616	3824	5576	3693	'xM2A11A11M2x'
0	23	14	3020	10651	3609	3783	4511	3679	'A6xxxxx'
0	24	14	3026	15649	3616	3790	4509	3679	'A7xxxxx'
100	25	14	3027	13921	3625	3764	5077	3685	'A11xxxxx'
0	26	14	3023	12135	3628	3803	4384	3704	'M1xxxxx'
0	27	14	3023	13329	3642	3827	4209	3706	(17)M1(-3)M2(58)'
100	28	14	3021	14851	3626	3772	5153	3697	(17)A11(-3)A11(58)'
0	29	14	3025	14377	3628	3788	4628	3693	(17)A6(-3)M5(58)'
0	30	14	3031	14614	3638	3839	3729	3707	(17)W4(-3)W4(58)'
0	31	14	3030	14873	3652	3793	5072	3728	(17)A11(-3)A5(58)'
100	32	14	3027	14297	3635	3783	5010	3701	(17)A11(-3)W4(58)'
0	33	14	3025	14575	3637	3799	4387	3695	(17)A6(-3)A4(58)'
0	34	14	3029	15142	3656	3817	4775	3728	(17)A4(-3)A6(58)'
100	35	14	3026	15390	3651	3787	4950	3727	(17)A11(-3)M5(58)'
0	36	14	3028	16026	3649	3787	5114	3721	(23)A5(-3)A11(52)
0	37	14	3028	15180	3643	3781	5318	3709	(23)W4(-3)A11(52)
0	38	14	3024	12213	3627	3795	4523	3704	(23)A4(-3)A6(52)'
0	39	14	3035	12466	3632	3780	5199	3706	(23)M5(-3)A11(52)'
0	40	14	3033	14261	3647	3798	4953	3709	(17)A5(-3)A11(-3)A5(52)
0	41	14	3033	15455	3690	3824	5348	3752	(17)W4(-3)A11(-3)W4(52)'
0	42	14	3027	12333	3638	3831	4391	3737	(17)A4(-3)A6(-3)A4(52)'
0	43	14	3026	11326	3641	3800	5019	3727	(17)M5(-3)A11(-3)M5(52)'
100	44	14	3030	10495	3643	3802	5175	3721	(17)A11(-3)A5(-3)A11(52)'
100	45	14	3034	9730	3659	3806	5086	3730	(17)A11(-3)W4(-3)A11(52)'
100	46	14	3038	9368	3701	3856	5235	3784	(17)A11(-3)M5(-3)A11(52)'
0	47	14	3033	10174	3650	3816	5055	3735	(17)A7(-3)M4(-3)A10(52)'
0	48	14	3030	11431	3654	3838	4966	3740	(17)A6(-3)A4(-3)A6(52)'
0	1	15	3076	12805	3769	3912	4478	3780	(17)A11(-3)A5(-3)A11(52)'
0	2	15	3066	13443	3681	3831	4353	3722	(17)A11(-3)A11(-3)A11(52)'
100	3	15	3070	20463	3676	3818	4597	3685	(17)A11(-3)A11(-3)A11(-3)A11(46)'
0	4	15	3069	20823	3692	3808	4183	3694	(17)M1(-3)M2(-3)M3(52)'
0	5	15	3073	21208	3679	3850	4187	3719	(17)M1(-3)M2(-3)M3(-3)M4(46)'
0	6	15	3057	18187	3653	3860	3688	3711	(17)W4(-3)W4(-3)W4(52)'
0	7	15	3065	18836	3657	3830	3929	3703	(23)A5(58)'
0	8	15	3097	14215	3752	3876	3788	3768	(23)W4(58)'
100	9	15	3249	9449	4431	4555	5133	4443	(17)A11(-3)W4(-3)A11(52)'
0	10	15	3107	11973	4028	4389	4843	4311	(29)A11(52)'
100	11	15	3052	13000	3708	4111	4704	4028	'xA11A4A4A11x'
100	12	15	3060	10131	3669	4035	4669	3977	'xA4A11A11A4x'
100	13	15	3045	12440	3627	3914	4613	3875	'xA11A5A5A11x'
100	14	15	3050	14240	3622	3830	4608	3741	'xA5A11A11A5x'
100	15	15	3189	23187	3685	3816	4696	3737	'xA11M2M2A11x'
100	16	15	4227	16494	3616	3782	4635	3719	'xM2A11A11M2x'
100	17	15	4088	7784	3591	3696	3940	3653	''
0	18	15	3077	19804	3627	3701	3553	3654	'xxxxxx'
0	19	15	3046	16413	3619	3681	4031	3646	'M1M2xxxx'
0	20	15	3034	15661	3622	3677	4200	3654	'M1M2M3xxx'
0	21	15	3042	14410	3615	3677	4239	3652	'M1M2M3M4xx'
0	22	15	3036	15208	3620	3683	4354	3653	'M1M2M3M4M5x'
0	23	15	3033	10982	3616	3703	4296	3675	'M1M2M3M4M5M6'
0	24	15	3031	14837	3647	3747	3650	3691	'W4xxxxx'
100	25	15	3045	24836	3689	3773	4714	3705	'xA11M2M2A11x'
0	26	15	3029	13738	3656	3733	3768	3695	'A5xxxxx'
100	27	15	3030	13400	3668	3736	4504	3714	'xM2A11A11M2x'
0	28	15	3028	13371	3657	3688	4045	3666	'A6xxxxx'
0	29	15	3032	16746	3700	3721	4031	3696	'A7xxxxx'
100	30	15	3032	15705	3686	3740	4231	3719	'A11xxxxx'
0	31	15	3030	15119	3648	3697	3935	3670	'M1xxxxx'
0	32	15	3031	16772	3640	3691	3850	3656	(17)M1(-3)M2(58)'
100	33	15	3036	12725	3625	3694	4270	3672	(17)A11(-3)A11(58)'
0	34	15	3036	14127	3635	3709	4001	3671	(17)A6(-3)M5(58)'
0	35	15	3038	16401	3646	3718	3635	3679	(17)W4(-3)W4(58)'
0	36	15	3037	15609	3661	3710	4382	3699	(17)A11(-3)A5(58)'
100	37	15	3030	14324	3634	3694	4232	3678	(17)A11(-3)W4(58)'
0	38	15	3028	14856	3635	3712	3885	3677	(17)A6(-3)A4(58)'
0	39	15	3039	15331	3631	3712	4144	3681	(17)A4(-3)A6(58)'
100	40	15	3033	16565	3641	3712	4261	3679	(17)A11(-3)M5(58)'
0	41	15	3031	16221	3637	3712	4312	3672	(23)A5(-3)A11(52)
0	42	15	3036	15816	3651	3716	4431	3688	(23)W4(-3)A11(52)
0	43	15	3034	13334	3649	3719	4002	3688	(23)A4(-3)A6(52)'
0	44	15	3037	14338	3650	3702	4481	3679	(23)M5(-3)A11(52)'
0	45	15	3035	14751	3654	3701	4290	3685	(17)A5(-3)A11(-3)A5(52)
0	46	15	3030	15861	3684	3708	4512	3699	(17)W4(-3)A11(-3)W4(52)'
0	47	15	3030	12215	3705	3745	3985	3712	(17)A4(-3)A6(-3)A4(52)'
0	48	15	3032	11191	3711	3778	4496	3750	(17)M5(-3)A11(-3)M5(52)'
0	1	16	3027	13225	3784	3992	4484	3860	(17)A11(-3)A5(-3)A11(52)'
100	2	16	3024	14546	3680	3821	4309	3732	(17)A11(-3)W4(-3)A11(52)'
0	3	16	3030	13992	3659	3801	4302	3693	(17)A11(-3)M5(-3)A11(52)'
0	4	16	3024	13833	3639	3791	4229	3678	(17)A7(-3)M4(-3)A10(52)'
0	5	16	3030	14911	3625	3808	4069	3689	(17)A6(-3)A4(-3)A6(52)'
0	6	16	3029	9952	3602	3793	4245	3693	(17)A11(-3)A5(-3)A11(52)'
0	7	16	3030	15969	3625	3797	4329	3702	(17)A11(-3)A11(-3)A11(52)'
100	8	16	3030	15474	3613	3798	4409	3706	(17)A11(-3)A11(-3)A11(-3)A11(46)'
0	9	16	3039	14734	3612	3792	4024	3718	(17)M1(-3)M2(-3)M3(52)'
0	10	16	3029	14885	3620	3874	4150	3811	(17)M1(-3)M2(-3)M3(-3)M4(46)'
0	11	16	3025	12300	3626	3894	3801	3832	(17)W4(-3)W4(-3)W4(52)'
0	12	16	3028	14130	3627	3864	3972	3791	(23)A5(58)'
0	13	16	3025	13290	3621	3748	3670	3695	(23)W4(58)'
0	14	16	3023	13351	3605	3716	4281	3678	(17)A11(-3)W4(-3)A11(52)'
100	15	16	3020	12998	3599	3704	4157	3683	(29)A11(52)'
100	16	16	3029	19060	3611	3742	4376	3685	'xA11A4A4A11x'
100	17	16	3031	16031	3619	3759	4397	3701	'xA4A11A11A4x'
100	18	16	3028	18615	3644	3764	4446	3712	'xA11A5A5A11x'
100	19	16	3030	20338	3646	3754	4529	3692	'xA5A11A11A5x'
100	20	16	3030	26164	3658	3762	4543	3682	'xA11M2M2A11x'
100	21	16	3025	17630	3627	3725	4480	3677	'xM2A11A11M2x'
0	22	16	3022	8143	3590	3701	3971	3682	''
0	23	16	3028	24824	3645	3738	3574	3689	'xxxxxx'
0	24	16	3026	21464	3680	3730	4115	3717	'M1M2xxxx'
0	25	16	3024	20466	3668	3739	4251	3714	'M1M2M3xxx'
0	26	16	3031	18201	3678	3742	4297	3719	'M1M2M3M4xx'
0	27	16	3028	18322	3668	3729	4378	3714	'M1M2M3M4M5x'
0	28	16	3021	16204	3649	3722	4366	3693	'M1M2M3M4M5M6'
0	29	16	3017	18323	3632	3706	3633	3670	'W4xxxxx'
100	30	16	3025	20637	3627	3718	4410	3676	'xA11M2M2A11x'
0	31	16	3026	15217	3649	3721	3775	3686	'A5xxxxx'
100	32	16	3024	11000	3642	3741	4351	3725	'xM2A11A11M2x'
0	33	16	3029	13599	3635	3716	4013	3689	'A6xxxxx'
0	34	16	3030	19681	3667	3729	3995	3701	'A7xxxxx'
0	35	16	3028	18107	3666	3730	4109	3705	'A11xxxxx'
0	36	16	3027	16120	3671	3738	3934	3708	'M1xxxxx'
0	37	16	3026	18947	3670	3736	3880	3706	(17)M1(-3)M2(58)'
100	38	16	3032	20750	3665	3736	4248	3709	(17)A11(-3)A11(58)'
0	39	16	3035	18965	3647	3710	4002	3691	(17)A6(-3)M5(58)'
0	40	16	3033	18504	3659	3730	3648	3693	(17)W4(-3)W4(58)'
100	41	16	3035	18720	3662	3730	4311	3706	(17)A11(-3)A5(58)'
100	42	16	3034	18097	3659	3723	4190	3693	(17)A11(-3)W4(58)'
0	43	16	3033	18750	3649	3723	3900	3689	(17)A6(-3)A4(58)'
0	44	16	3035	18531	3692	3719	4189	3692	(17)A4(-3)A6(58)'
100	45	16	3035	18011	3693	3687	4216	3663	(17)A11(-3)M5(58)'
0	46	16	3050	16585	3709	3660	4286	3667	(23)A5(-3)A11(52)
0	47	16	3032	17160	3679	3671	4333	3675	(23)W4(-3)A11(52)
0	48	16	3031	13099	3702	3747	4486	3732	(17)A11(-3)A5(-3)A11(52)'

## Sheet: 20200129
Flags	Column	Row	15a	25a	35a	55b	65a	65b	TgtName
0	1	1	2884	8644	3910	14068	3714	3642	'xxxxxx'
0	2	1	2883	7809	4067	12949	10395	3633	'M1M2xxxx'
0	3	1	2890	10001	4213	13209	16245	3684	'M1M2M3xxx'
0	4	1	2901	8026	4253	13378	17880	3723	'M1M2M3M4xx'
0	5	1	2903	9590	4171	12700	26283	3681	'M1M2M3M4M5x'
0	6	1	2897	11174	4037	11948	34688	3657	'M1M2M3M4M5M6'
0	7	1	2887	10124	3852	14668	8155	3648	'M3xxxxx'
0	8	1	2882	11789	3818	14710	8746	3679	'A8xxxxx'
0	9	1	2881	12248	3845	14377	13584	3713	'M1(0)M2xxxx'
0	10	1	2876	8660	3833	14870	10806	3744	'M1(2)M2xxx'
0	11	1	2876	9652	3792	14694	11381	3722	'M1(3)M2xxx'
0	12	1	2877	10104	3799	14858	11770	3717	'M1(4)M2xxx'
0	13	1	2879	11275	3814	15402	8403	3716	'M1(5)M2xxx'
0	14	1	2878	11928	3839	14853	13185	3731	'M1(6)M2xxx'
0	15	1	2882	10354	3869	15092	11800	3735	'M1(7)M2xxx'
0	16	1	2882	11563	3884	15181	12512	3745	'M1(8)M2xxx'
0	17	1	2879	12074	3877	15088	13425	3737	'M1(9)M2xxx'
0	18	1	2875	11328	3885	14952	12638	3763	'M1(10)M2xxx'
0	19	1	2882	13751	3842	15162	14380	3737	M1xM2xxx'
0	20	1	2882	18678	3834	14545	16772	3741	'M1(12)M2xxx'
0	21	1	2876	14429	3823	14978	15098	3728	'M1(13)M2xxx'
0	22	1	2870	11585	3796	15440	12869	3716	'M1(14)M2xxx'
0	23	1	2868	11595	3788	15351	13050	3721	'M1xxM2xx'
0	24	1	2865	10066	3791	15434	11818	3713	'M1xxxM2x'
0	25	1	2867	12314	3819	15342	12873	3710	'M1xxxxM2'
0	26	1	2871	18690	3840	15418	11292	3715	'xM3xxxx'
0	27	1	2872	13699	3835	15660	10080	3706	'xxM3xxx'
0	28	1	2869	14688	3892	15530	10911	3708	'xxxM3xx'
0	29	1	2867	14707	3929	15914	10540	3704	'xxxxM3x'
0	30	1	2861	15463	3871	15846	10264	3714	'xxxxxM3'
0	31	1	2862	15293	3856	15660	9864	3701	'xM2xxxx'
0	32	1	2871	13098	3818	15583	9794	3707	'xxxM4xx'
0	33	1	2863	14350	3738	15908	10378	3704	'xxxxM5x'
0	34	1	2861	12711	3766	15901	9277	3745	'xxxxxM6'
0	35	1	2872	12551	3821	14690	25225	4167	'RC(M1M2M3M4xx)'
0	36	1	2867	12668	3827	13467	31713	3758	'RC(M1M2M3M4M5x)'
0	37	1	2865	9954	3834	13796	28235	3776	'RC(M1M2M3M4M5M6)'
0	38	1	2865	9725	3794	14394	22777	3747	'M3M4M1M5M2x'
0	39	1	2862	8410	3836	14443	23177	3744	'M1M2M3M6M5M4'
0	40	1	2864	10532	3948	13612	29468	3765	'M1M2M3M6M4M5'
0	41	1	2864	10131	3997	15867	10357	3751	(17)M5(-3)A11(-3)M5(52)'
0	42	1	2871	11329	4094	16184	8226	3789	'newA8xxxxx'
0	43	1	2869	12872	4056	15411	9631	3790	'newxxxxxA8'
0	44	1	2863	8049	3937	15242	8231	3715	''
0	45	1	2862	10962	3910	15728	3829	3755	'xxxxxx'
0	46	1	2858	9429	3838	14943	11507	3765	'M1M2xxxx'
0	47	1	2868	9046	4219	14661	16262	3872	'M1M2M3xxx'
0	48	1	2869	8573	4125	14277	19523	4071	'M1M2M3M4xx'
0	1	2	2884	8751	4016	12337	22345	3742	'M1M2M3M4M5x'
0	2	2	2895	10157	4242	11539	29393	3737	'M1M2M3M4M5M6'
0	3	2	2898	9800	4174	13537	7864	3751	'M3xxxxx'
0	4	2	2891	10082	4122	13700	7994	3725	'A8xxxxx'
0	5	2	2896	13436	4024	13190	14444	3686	'M1(0)M2xxxx'
0	6	2	2889	10047	3903	13481	11910	3675	'M1(2)M2xxx'
0	7	2	2887	10147	3856	13723	11928	3675	'M1(3)M2xxx'
0	8	2	2885	9921	4012	13921	11836	3961	'M1(4)M2xxx'
0	9	2	2871	10394	3743	14534	8065	3683	'M1(5)M2xxx'
0	10	2	2873	9937	3726	14278	11491	3705	'M1(6)M2xxx'
0	11	2	2869	8713	3715	14530	10287	3710	'M1(7)M2xxx'
0	12	2	2876	10601	3763	14398	11708	3729	'M1(8)M2xxx'
0	13	2	2874	10842	3776	14510	12280	3720	'M1(9)M2xxx'
0	14	2	2880	9628	3813	14729	11095	3726	'M1(10)M2xxx'
0	15	2	2882	10461	3821	14519	11816	3707	M1xM2xxx'
0	16	2	2881	13870	3830	14259	13553	3708	'M1(12)M2xxx'
0	17	2	2869	10065	3836	14813	11527	3711	'M1(13)M2xxx'
0	18	2	2872	8352	3825	14881	9982	3731	'M1(14)M2xxx'
0	19	2	2868	9285	3765	15109	10700	3702	'M1xxM2xx'
0	20	2	2866	7731	3738	15228	9327	3693	'M1xxxM2x'
0	21	2	2861	9124	3738	15333	10080	3701	'M1xxxxM2'
0	22	2	2866	13554	3755	15428	9144	3746	'xM3xxxx'
0	23	2	2867	9347	3782	15713	7717	3727	'xxM3xxx'
0	24	2	2867	8897	3771	15251	7741	3701	'xxxM3xx'
0	25	2	2864	8522	3819	15339	7335	3704	'xxxxM3x'
0	26	2	2866	8884	3827	15580	7140	3703	'xxxxxM3'
0	27	2	2869	9256	3834	15695	7281	3670	'xM2xxxx'
0	28	2	2868	7354	3930	15415	6732	3717	'xxxM4xx'
0	29	2	2865	7759	3893	15492	6868	3716	'xxxxM5x'
0	30	2	2860	7419	3880	15461	6479	3717	'xxxxxM6'
0	31	2	2863	7616	3864	14870	15431	3709	'RC(M1M2M3M4xx)'
0	32	2	2871	7948	3884	14617	19279	3708	'RC(M1M2M3M4M5x)'
0	33	2	2872	7502	3838	14400	20297	3718	'RC(M1M2M3M4M5M6)'
0	34	2	2866	7626	3846	14717	17429	3733	'M3M4M1M5M2x'
0	35	2	2866	6441	3847	15007	16734	3728	'M1M2M3M6M5M4'
0	36	2	2866	8747	3795	13736	23986	3734	'M1M2M3M6M4M5'
0	37	2	2875	9289	3829	15415	9577	3763	(17)M5(-3)A11(-3)M5(52)'
0	38	2	2867	12194	3811	15341	8329	3756	'newA8xxxxx'
0	39	2	2864	10966	3827	15595	8594	3758	'newxxxxxA8'
0	40	2	2865	7113	3890	15217	7689	3748	''
0	41	2	2868	14896	3925	16024	3815	3743	'xxxxxx'
0	42	2	2872	13274	3933	14505	14264	3749	'M1M2xxxx'
0	43	2	2876	12111	3863	14146	18353	3740	'M1M2M3xxx'
0	44	2	2867	11617	3779	13404	23256	3750	'M1M2M3M4xx'
0	45	2	2863	7729	3814	14004	19529	3759	'M1M2M3M4M5x'
0	46	2	2865	7168	3798	13726	20433	3784	'M1M2M3M4M5M6'
0	47	2	2866	6929	3772	15268	6346	3734	'M3xxxxx'
0	48	2	2858	7844	3762	15159	7002	3737	'A8xxxxx'
0	1	3	2877	9659	3854	8694	11108	3717	'M1(0)M2xxxx'
0	2	3	2885	7236	4044	8630	9058	3711	'M1(2)M2xxx'
0	3	3	2884	7667	4031	8733	9288	3726	'M1(3)M2xxx'
0	4	3	2896	8456	4104	8931	9993	3828	'M1(4)M2xxx'
0	5	3	2883	10729	3926	8956	8051	3754	'M1(5)M2xxx'
0	6	3	2877	11175	3787	8746	11674	3746	'M1(6)M2xxx'
0	7	3	2873	9293	3703	8974	10210	3680	'M1(7)M2xxx'
0	8	3	2875	11371	3726	8853	11660	3682	'M1(8)M2xxx'
0	9	3	2868	10875	3721	8812	11593	3698	'M1(9)M2xxx'
0	10	3	2870	9406	3704	9256	10403	3705	'M1(10)M2xxx'
0	11	3	2877	10072	3715	9106	10715	3714	M1xM2xxx'
0	12	3	2864	13592	3710	8751	12350	3734	'M1(12)M2xxx'
0	13	3	2863	10174	3753	9243	10796	3736	'M1(13)M2xxx'
0	14	3	2877	8126	3799	9582	9263	3680	'M1(14)M2xxx'
0	15	3	2868	7421	3752	9569	8617	3718	'M1xxM2xx'
0	16	3	2868	6736	3758	9381	7824	3706	'M1xxxM2x'
0	17	3	2872	8403	3788	9475	8686	3739	'M1xxxxM2'
0	18	3	2870	11752	3730	9262	8166	3710	'xM3xxxx'
0	19	3	2860	9014	3700	9417	7221	3705	'xxM3xxx'
0	20	3	2862	8785	3681	9371	7393	3706	'xxxM3xx'
0	21	3	2859	8777	3688	9460	7078	3692	'xxxxM3x'
0	22	3	2859	9147	3696	9318	6708	3704	'xxxxxM3'
0	23	3	2867	9259	3748	9342	7026	3701	'xM2xxxx'
0	24	3	2864	7991	3759	9386	6833	3715	'xxxM4xx'
0	25	3	2859	8194	3737	9314	6850	3700	'xxxxM5x'
0	26	3	2861	7688	3732	9387	6250	3688	'xxxxxM6'
0	27	3	2854	7393	3742	8624	14406	3706	'RC(M1M2M3M4xx)'
0	28	3	2864	7785	3790	8321	17821	3722	'RC(M1M2M3M4M5x)'
0	29	3	2864	7047	3809	8161	18041	3719	'RC(M1M2M3M4M5M6)'
0	30	3	2861	6880	3837	8539	15156	3716	'M3M4M1M5M2x'
0	31	3	2862	6207	3909	8648	15334	3714	'M1M2M3M6M5M4'
0	32	3	2856	9025	3853	8364	22110	3711	'M1M2M3M6M4M5'
0	33	3	2863	9053	3876	9406	8446	3703	(17)M5(-3)A11(-3)M5(52)'
0	34	3	2855	11459	3830	9439	7612	3702	'newA8xxxxx'
0	35	3	2863	9450	3863	9901	7491	3727	'newxxxxxA8'
0	36	3	2859	5739	3806	9754	6213	3723	''
0	37	3	2869	13950	3822	10253	3716	3751	'xxxxxx'
0	38	3	2864	11247	3769	9152	12138	3766	'M1M2xxxx'
0	39	3	2869	12501	3794	8707	17635	3805	'M1M2M3xxx'
0	40	3	2858	11318	3705	7965	20500	3751	'M1M2M3M4xx'
0	41	3	2857	11685	3711	7927	25760	3759	'M1M2M3M4M5x'
0	42	3	2855	10482	3690	7914	26478	3748	'M1M2M3M4M5M6'
0	43	3	2859	9835	3731	9549	7419	3741	'M3xxxxx'
0	44	3	2862	10427	3767	9631	7680	3735	'A8xxxxx'
0	45	3	2861	7011	3760	9478	8551	3732	'M1(0)M2xxxx'
0	46	3	2864	5461	3739	9669	7017	3725	'M1(2)M2xxx'
0	47	3	2861	6455	3735	9600	7959	3727	'M1(3)M2xxx'
0	48	3	2860	7943	3730	9341	9327	3737	'M1(4)M2xxx'
0	1	4	2868	8139	3814	9278	7095	3844	'M1(5)M2xxx'
0	2	4	2868	8998	3704	8685	10189	3739	'M1(6)M2xxx'
0	3	4	3027	8718	4189	9175	10147	4163	'M1(7)M2xxx'
0	4	4	2990	10090	4056	9242	11062	4130	'M1(8)M2xxx'
0	5	4	2862	11870	3731	8746	12360	3770	'M1(9)M2xxx'
0	6	4	2865	11130	3716	8899	11718	3780	'M1(10)M2xxx'
0	7	4	2863	11663	3671	8940	11740	3701	M1xM2xxx'
0	8	4	2863	14765	3658	8512	12886	3681	'M1(12)M2xxx'
0	9	4	2863	10953	3699	8984	11501	3727	'M1(13)M2xxx'
0	10	4	2860	9227	3713	9304	10244	3737	'M1(14)M2xxx'
0	11	4	2862	9435	3707	9188	10302	3736	'M1xxM2xx'
0	12	4	2853	8048	3690	9356	9000	3714	'M1xxxM2x'
0	13	4	2855	8562	3716	9510	8852	3712	'M1xxxxM2'
0	14	4	2864	11923	3724	9596	8231	3728	'xM3xxxx'
0	15	4	2864	8666	3681	9467	7056	3697	'xxM3xxx'
0	16	4	2855	8605	3895	9780	7437	3704	'xxxM3xx'
0	17	4	2858	7812	3698	9882	6561	3797	'xxxxM3x'
0	18	4	2857	7653	3683	9881	6105	3724	'xxxxxM3'
0	19	4	2858	8179	3658	9774	6544	3706	'xM2xxxx'
0	20	4	2859	6810	3644	9779	6146	3700	'xxxM4xx'
0	21	4	2851	6735	3632	9938	6033	3684	'xxxxM5x'
0	22	4	2852	6787	3634	9759	5791	3688	'xxxxxM6'
0	23	4	2854	7000	3670	8980	13590	3698	'RC(M1M2M3M4xx)'
0	24	4	2860	6607	3725	8799	15007	3703	'RC(M1M2M3M4M5x)'
0	25	4	2861	6846	3751	8463	17202	3710	'RC(M1M2M3M4M5M6)'
0	26	4	2857	7060	3752	8827	15402	3699	'M3M4M1M5M2x'
0	27	4	2859	6171	3713	8767	15070	3702	'M1M2M3M6M5M4'
0	28	4	2854	7882	3683	8658	19596	3712	'M1M2M3M6M4M5'
0	29	4	2863	7332	3740	9538	7314	3702	(17)M5(-3)A11(-3)M5(52)'
0	30	4	2860	9057	3774	9623	6704	3692	'newA8xxxxx'
0	31	4	2860	8150	3837	9645	6750	3683	'newxxxxxA8'
0	32	4	2858	5750	3848	9923	6148	3678	''
0	33	4	2860	14457	3829	10210	3647	3683	'xxxxxx'
0	34	4	2865	12626	3793	8950	12889	3698	'M1M2xxxx'
0	35	4	2866	12449	3771	8518	17747	3709	'M1M2M3xxx'
0	36	4	2865	11373	3758	8130	20555	3709	'M1M2M3M4xx'
0	37	4	2867	9585	3753	8340	22107	3719	'M1M2M3M4M5x'
0	38	4	2871	9037	3733	8214	23770	3751	'M1M2M3M4M5M6'
0	39	4	2869	10283	3723	9868	7640	3715	'M3xxxxx'
0	40	4	2859	11410	3718	9612	8075	3717	'A8xxxxx'
0	41	4	2855	10376	3752	9480	11353	3740	'M1(0)M2xxxx'
0	42	4	2861	7621	3715	9686	9163	3741	'M1(2)M2xxx'
0	43	4	2858	9099	3784	9634	10302	3778	'M1(3)M2xxx'
0	44	4	2858	9203	3779	9589	10341	3780	'M1(4)M2xxx'
0	45	4	2863	5908	3793	9993	5712	3761	'M1(5)M2xxx'
0	46	4	2855	6731	3748	9740	8138	3748	'M1(6)M2xxx'
0	47	4	2856	6805	3732	9578	8567	3747	'M1(7)M2xxx'
0	48	4	2854	8633	3656	9526	10017	3717	'M1(8)M2xxx'
0	1	5	2864	7163	3708	6292	8109	3754	'M1(9)M2xxx'
0	2	5	2864	7404	3742	6179	8358	3756	'M1(10)M2xxx'
0	3	5	2868	7780	3668	6226	8304	3726	M1xM2xxx'
0	4	5	2866	11457	3700	6070	10210	3729	'M1(12)M2xxx'
0	5	5	2861	8275	3736	6237	8776	3773	'M1(13)M2xxx'
0	6	5	2857	6609	3650	6320	7440	3723	'M1(14)M2xxx'
0	7	5	2854	6749	3629	6193	7434	3666	'M1xxM2xx'
0	8	5	2856	5727	3640	6457	6481	3691	'M1xxxM2x'
0	9	5	2866	6737	3698	6389	6880	3712	'M1xxxxM2'
0	10	5	2869	10147	3688	6310	7359	3709	'xM3xxxx'
0	11	5	2865	6659	3720	6408	5835	3738	'xxM3xxx'
0	12	5	2858	6487	3702	6374	5960	3693	'xxxM3xx'
0	13	5	2860	7481	3683	6437	6089	3674	'xxxxM3x'
0	14	5	2859	7308	3687	6491	5508	3682	'xxxxxM3'
0	15	5	2862	7495	3689	6473	5931	3694	'xM2xxxx'
0	16	5	2855	6614	3643	6540	5774	3675	'xxxM4xx'
0	17	5	2864	6856	3665	6581	5808	3666	'xxxxM5x'
0	18	5	2853	6561	3649	6506	5293	3657	'xxxxxM6'
0	19	5	2859	6765	3645	5910	11870	3659	'RC(M1M2M3M4xx)'
0	20	5	2860	6872	3656	5780	13779	3679	'RC(M1M2M3M4M5x)'
0	21	5	2862	6291	3685	5814	13817	3710	'RC(M1M2M3M4M5M6)'
0	22	5	2858	6241	3691	6034	12201	3732	'M3M4M1M5M2x'
0	23	5	2864	5449	3806	6210	11825	3749	'M1M2M3M6M5M4'
0	24	5	2865	7131	3810	5806	14770	3711	'M1M2M3M6M4M5'
0	25	5	2869	6252	3794	6489	6258	3676	(17)M5(-3)A11(-3)M5(52)'
0	26	5	2864	8125	3765	6401	6141	3690	'newA8xxxxx'
0	27	5	2858	6920	3757	6506	5942	3693	'newxxxxxA8'
0	28	5	2855	4915	3707	6505	5325	3677	''
0	29	5	2854	11898	3727	6613	3562	3643	'xxxxxx'
0	30	5	2855	9991	3739	6073	10059	3650	'M1M2xxxx'
0	31	5	2855	10981	3764	5833	13761	3668	'M1M2M3xxx'
0	32	5	2860	9503	3730	5677	15627	3663	'M1M2M3M4xx'
0	33	5	2859	10100	3685	5547	17552	3654	'M1M2M3M4M5x'
0	34	5	2861	9983	3688	5501	20252	3694	'M1M2M3M4M5M6'
0	35	5	2860	10216	3709	6403	7256	3666	'M3xxxxx'
0	36	5	2858	10720	3741	6384	7415	3678	'A8xxxxx'
0	37	5	2863	8932	3769	6188	9607	3665	'M1(0)M2xxxx'
0	38	5	2869	6387	3786	6396	7589	3678	'M1(2)M2xxx'
0	39	5	2873	8072	3805	6364	8838	3680	'M1(3)M2xxx'
0	40	5	2866	8854	3788	6253	9279	3694	'M1(4)M2xxx'
0	41	5	2860	8604	3769	6480	6875	3689	'M1(5)M2xxx'
0	42	5	2862	8480	3781	6327	8785	3687	'M1(6)M2xxx'
0	43	5	2855	9255	3789	6267	9081	3695	'M1(7)M2xxx'
0	44	5	2857	10216	3782	6169	9744	3718	'M1(8)M2xxx'
0	45	5	2852	7290	3777	6454	8142	3701	'M1(9)M2xxx'
0	46	5	2853	7110	3725	6487	7991	3671	'M1(10)M2xxx'
0	47	5	2854	7827	3715	6492	8349	3668	M1xM2xxx'
0	48	5	2851	12139	3694	6156	10593	3695	'M1(12)M2xxx'
0	1	6	2861	9597	3637	6123	9638	3645	'M1(13)M2xxx'
0	2	6	2863	7863	3677	6134	8494	3686	'M1(14)M2xxx'
0	3	6	2866	8038	3667	6196	8494	3700	'M1xxM2xx'
0	4	6	2860	7439	3667	6266	8098	3674	'M1xxxM2x'
0	5	6	2871	8056	3671	6174	7772	3681	'M1xxxxM2'
0	6	6	2864	12503	3626	6166	8240	3658	'xM3xxxx'
0	7	6	2862	8447	3604	6385	6666	3656	'xxM3xxx'
0	8	6	2863	8755	3596	6393	7122	3651	'xxxM3xx'
0	9	6	2863	7328	3583	6504	6046	3683	'xxxxM3x'
0	10	6	2854	6652	3606	6457	5295	3658	'xxxxxM3'
0	11	6	2865	6870	3681	6602	5864	3697	'xM2xxxx'
0	12	6	2859	5656	3667	6666	5278	3670	'xxxM4xx'
0	13	6	2858	7388	3657	6420	6029	3630	'xxxxM5x'
0	14	6	2864	6548	3695	6312	5255	3663	'xxxxxM6'
0	15	6	2853	6648	3634	6007	11709	3635	'RC(M1M2M3M4xx)'
0	16	6	2862	6963	3643	5747	14008	3661	'RC(M1M2M3M4M5x)'
0	17	6	2868	6065	3705	5832	13637	3703	'RC(M1M2M3M4M5M6)'
0	18	6	2862	5634	3699	6058	11183	3700	'M3M4M1M5M2x'
0	19	6	2858	5329	3667	6083	11499	3668	'M1M2M3M6M5M4'
0	20	6	2853	7292	3658	5815	15350	3690	'M1M2M3M6M4M5'
0	21	6	2852	6524	3637	6636	6398	3662	(17)M5(-3)A11(-3)M5(52)'
0	22	6	2860	8868	3674	6642	6346	3672	'newA8xxxxx'
0	23	6	2866	7893	3760	6603	6357	3676	'newxxxxxA8'
0	24	6	2870	5242	3781	6680	5507	3664	''
0	25	6	2867	11848	3789	6858	3565	3648	'xxxxxx'
0	26	6	2868	9957	3735	6198	10142	3653	'M1M2xxxx'
0	27	6	2864	10232	3694	5853	13295	3648	'M1M2M3xxx'
0	28	6	2859	9814	3684	5651	15155	3660	'M1M2M3M4xx'
0	29	6	2855	8661	3700	5621	16881	3663	'M1M2M3M4M5x'
0	30	6	2861	8085	3704	5621	17624	3679	'M1M2M3M4M5M6'
0	31	6	2852	8312	3679	6552	6524	3669	'M3xxxxx'
0	32	6	2850	9498	3623	6471	6972	3647	'A8xxxxx'
0	33	6	2853	9778	3623	6230	10214	3655	'M1(0)M2xxxx'
0	34	6	2858	6857	3660	6389	7959	3672	'M1(2)M2xxx'
0	35	6	2860	7951	3705	6382	8748	3647	'M1(3)M2xxx'
0	36	6	2855	8146	3909	6351	8818	3651	'M1(4)M2xxx'
0	37	6	2862	7608	4118	6603	6392	3643	'M1(5)M2xxx'
0	38	6	2872	8594	4210	6299	8887	3670	'M1(6)M2xxx'
0	39	6	2870	8307	4073	6472	8622	3669	'M1(7)M2xxx'
0	40	6	2866	10719	3903	6245	10176	3667	'M1(8)M2xxx'
0	41	6	2865	8318	4048	6372	8922	3665	'M1(9)M2xxx'
0	42	6	2855	7814	4145	6460	8517	3674	'M1(10)M2xxx'
0	43	6	2855	9102	4099	6421	9061	3668	M1xM2xxx'
0	44	6	2851	11667	4082	6289	10267	3709	'M1(12)M2xxx'
0	45	6	2858	7767	3809	6540	8296	3710	'M1(13)M2xxx'
0	46	6	2859	7232	3791	6531	7895	3711	'M1(14)M2xxx'
0	47	6	2874	7380	3857	6670	8064	3762	'M1xxM2xx'
0	48	6	2872	6757	3913	6643	7425	3689	'M1xxxM2x'
0	1	7	2865	7663	3691	5031	6670	3670	'M1xxxxM2'
0	2	7	2869	10618	3703	4962	7183	3662	'xM3xxxx'
0	3	7	2867	7449	3710	5127	5918	3691	'xxM3xxx'
0	4	7	2869	8535	3779	5108	6793	3764	'xxxM3xx'
0	5	7	2869	7314	3723	5163	5639	3736	'xxxxM3x'
0	6	7	2864	6823	3674	5175	4967	3686	'xxxxxM3'
0	7	7	2862	7185	3631	5078	5442	3643	'xM2xxxx'
0	8	7	2864	6084	3623	5087	5223	3651	'xxxM4xx'
0	9	7	2864	6343	3644	5117	5286	3664	'xxxxM5x'
0	10	7	2861	5440	3644	5160	4586	3665	'xxxxxM6'
0	11	7	2864	4635	3646	4976	7365	3648	'RC(M1M2M3M4xx)'
0	12	7	2865	4776	3679	4869	8427	3659	'RC(M1M2M3M4M5x)'
0	13	7	2857	5943	3675	4650	10135	3662	'RC(M1M2M3M4M5M6)'
0	14	7	2858	5847	3626	4734	9496	3620	'M3M4M1M5M2x'
0	15	7	2858	5234	3625	4765	9202	3624	'M1M2M3M6M5M4'
0	16	7	2857	6900	3678	4658	11468	3666	'M1M2M3M6M4M5'
0	17	7	2860	5821	3692	4913	5703	3649	(17)M5(-3)A11(-3)M5(52)'
0	18	7	2858	7798	3674	4932	5626	3628	'newA8xxxxx'
0	19	7	2861	6619	3671	5047	5426	3623	'newxxxxxA8'
0	20	7	2857	4425	3636	5087	4697	3607	''
0	21	7	2857	10003	3652	5113	3498	3601	'xxxxxx'
0	22	7	2863	9465	3665	4775	8320	3624	'M1M2xxxx'
0	23	7	2869	10034	3711	4660	10502	3633	'M1M2M3xxx'
0	24	7	2873	9335	3782	4504	10738	3605	'M1M2M3M4xx'
0	25	7	2874	8041	3795	4442	11411	3593	'M1M2M3M4M5x'
0	26	7	2871	7711	3736	4468	11723	3603	'M1M2M3M4M5M6'
0	27	7	2863	8247	3656	4911	6064	3608	'M3xxxxx'
0	28	7	2856	9478	3643	4872	6364	3621	'A8xxxxx'
0	29	7	2853	9534	3678	4767	8276	3638	'M1(0)M2xxxx'
0	30	7	2853	7026	3690	4876	7170	3665	'M1(2)M2xxx'
0	31	7	2848	7902	3647	4826	7488	3624	'M1(3)M2xxx'
0	32	7	2847	7632	3630	4858	7350	3626	'M1(4)M2xxx'
0	33	7	2849	7554	3634	4938	6306	3617	'M1(5)M2xxx'
0	34	7	2854	9564	3678	4785	7854	3624	'M1(6)M2xxx'
0	35	7	2853	8172	4023	4871	7284	3621	'M1(7)M2xxx'
0	36	7	2861	9619	4306	4739	7871	3627	'M1(8)M2xxx'
0	37	7	2859	10198	4310	4782	8377	3612	'M1(9)M2xxx'
0	38	7	2866	9729	4291	4757	8218	3623	'M1(10)M2xxx'
0	39	7	2871	11042	4213	4773	8249	3626	M1xM2xxx'
0	40	7	2862	15385	4156	4665	8843	3663	'M1(12)M2xxx'
0	41	7	2860	11226	4130	4740	8375	3635	'M1(13)M2xxx'
0	42	7	2855	11147	4080	4707	8331	3643	'M1(14)M2xxx'
0	43	7	2861	9687	4149	4830	7857	3665	'M1xxM2xx'
0	44	7	2861	8311	4073	4958	7288	3692	'M1xxxM2x'
0	45	7	2861	6941	3868	5084	6193	3689	'M1xxxxM2'
0	46	7	2859	10741	3772	4973	7154	3681	'xM3xxxx'
0	47	7	2864	7552	3831	5107	5888	3670	'xxM3xxx'
0	48	7	2872	8627	3942	5027	6809	3661	'xxxM3xx'
0	1	8	2852	6990	3607	5074	5377	3617	'xxxxM3x'
0	2	8	2858	6923	3632	5104	4930	3607	'xxxxxM3'
0	3	8	2862	7234	3668	5047	5447	3663	'xM2xxxx'
0	4	8	2861	6037	3675	5027	5235	3675	'xxxM4xx'
0	5	8	2859	5797	3661	4982	5051	3692	'xxxxM5x'
0	6	8	2856	5270	3624	5007	4491	3638	'xxxxxM6'
0	7	8	2859	5309	3633	4719	8243	3650	'RC(M1M2M3M4xx)'
0	8	8	2859	5484	3643	4623	9383	3661	'RC(M1M2M3M4M5x)'
0	9	8	2854	5385	3623	4662	10009	3684	'RC(M1M2M3M4M5M6)'
0	10	8	2860	5057	3659	4823	8543	3664	'M3M4M1M5M2x'
0	11	8	2865	4404	3661	4829	7857	3651	'M1M2M3M6M5M4'
0	12	8	2864	5640	3696	4739	9826	3657	'M1M2M3M6M4M5'
0	13	8	2869	6280	3686	4964	5973	3665	(17)M5(-3)A11(-3)M5(52)'
0	14	8	2863	7609	3675	4999	5543	3642	'newA8xxxxx'
0	15	8	2856	6686	3681	5063	5470	3647	'newxxxxxA8'
0	16	8	2857	4581	3708	5065	4823	3654	''
0	17	8	2857	9490	3735	5154	3505	3628	'xxxxxx'
0	18	8	2857	7926	3785	4861	7501	3634	'M1M2xxxx'
0	19	8	2859	8226	3770	4691	9009	3645	'M1M2M3xxx'
0	20	8	2862	7413	3713	4652	10413	3635	'M1M2M3M4xx'
0	21	8	2862	7709	3678	4592	11367	3634	'M1M2M3M4M5x'
0	22	8	2874	7806	3684	4609	10250	3643	'M1M2M3M4M5M6'
0	23	8	2873	8153	3756	4844	5962	3645	'M3xxxxx'
0	24	8	2887	9104	3835	4837	6195	3654	'A8xxxxx'
0	25	8	2879	8786	3822	4790	8007	3635	'M1(0)M2xxxx'
0	26	8	2875	5981	3776	4926	6436	3628	'M1(2)M2xxx'
0	27	8	2875	7093	3727	4879	6961	3625	'M1(3)M2xxx'
0	28	8	2864	7550	3707	4852	7134	3642	'M1(4)M2xxx'
0	29	8	2854	8381	3717	4773	6587	3642	'M1(5)M2xxx'
0	30	8	2860	9359	3745	4782	7458	3655	'M1(6)M2xxx'
0	31	8	2860	7879	3734	4826	6940	3657	'M1(7)M2xxx'
0	32	8	2876	9253	3687	4719	7502	3634	'M1(8)M2xxx'
0	33	8	2891	11455	3678	4628	8114	3635	'M1(9)M2xxx'
0	34	8	2916	9840	3755	4684	7794	3664	'M1(10)M2xxx'
0	35	8	2920	11413	4079	4715	7994	3655	M1xM2xxx'
0	36	8	2860	14632	4280	4617	8513	3663	'M1(12)M2xxx'
0	37	8	2859	11655	4270	4728	8559	3636	'M1(13)M2xxx'
0	38	8	2860	9606	4200	4794	7909	3665	'M1(14)M2xxx'
0	39	8	2862	9493	4125	4774	7594	3654	'M1xxM2xx'
0	40	8	2862	8835	4018	4860	7402	3656	'M1xxxM2x'
0	41	8	2854	9178	4144	4941	6879	3639	'M1xxxxM2'
0	42	8	2853	13360	4001	4819	7683	3655	'xM3xxxx'
0	43	8	2859	9762	3938	4995	6489	3655	'xxM3xxx'
0	44	8	2851	9329	3844	4993	6827	3642	'xxxM3xx'
0	45	8	2855	6026	3675	5140	5009	3668	'xxxxM3x'
0	46	8	2855	6389	3697	5159	4768	3681	'xxxxxM3'
0	47	8	2852	7534	3726	5103	5506	3659	'xM2xxxx'
0	48	8	2862	6742	3806	5125	5473	3665	'xxxM4xx'
0	1	9	2856	6158	3663	4784	4985	3697	'xxxxM5x'
0	2	9	2860	5425	3654	4701	4410	3685	'xxxxxM6'
0	3	9	2856	5388	3637	4479	7771	3701	'RC(M1M2M3M4xx)'
0	4	9	2857	5515	3672	4450	8432	3705	'RC(M1M2M3M4M5x)'
0	5	9	2851	4875	3668	4440	8174	3699	'RC(M1M2M3M4M5M6)'
0	6	9	2855	4698	3675	4501	7260	3696	'M3M4M1M5M2x'
0	7	9	2853	4230	3663	4542	6882	3678	'M1M2M3M6M5M4'
0	8	9	2855	4542	3668	4466	7264	3672	'M1M2M3M6M4M5'
0	9	9	2854	4870	3638	4606	5008	3663	(17)M5(-3)A11(-3)M5(52)'
0	10	9	2860	6539	3718	4650	5085	3717	'newA8xxxxx'
0	11	9	2868	5347	3737	4663	4775	3706	'newxxxxxA8'
0	12	9	2866	4203	3711	4734	4495	3719	''
0	13	9	2861	9105	3695	4729	3532	3679	'xxxxxx'
0	14	9	2856	7906	3682	4465	6889	3668	'M1M2xxxx'
0	15	9	2850	8365	3695	4363	8311	3685	'M1M2M3xxx'
0	16	9	2855	7809	3730	4355	8814	3680	'M1M2M3M4xx'
0	17	9	2848	8078	3822	4328	9659	3684	'M1M2M3M4M5x'
0	18	9	2862	8285	3819	4362	8832	3691	'M1M2M3M4M5M6'
0	19	9	2867	8596	3787	4461	5848	3705	'M3xxxxx'
0	20	9	2872	9162	3777	4447	5780	3709	'A8xxxxx'
0	21	9	2866	8475	3708	4406	6385	3672	'M1(0)M2xxxx'
0	22	9	2870	6447	3719	4434	5964	3671	'M1(2)M2xxx'
0	23	9	2872	7252	3766	4408	6189	3683	'M1(3)M2xxx'
0	24	9	2875	7426	3819	4419	6266	3685	'M1(4)M2xxx'
0	25	9	2879	7709	3793	4392	6229	3671	'M1(5)M2xxx'
0	26	9	2870	8380	3753	4406	6275	3665	'M1(6)M2xxx'
0	27	9	2867	7390	3708	4461	6019	3692	'M1(7)M2xxx'
0	28	9	2857	8901	3677	4401	6483	3680	'M1(8)M2xxx'
0	29	9	2855	10212	3712	4345	6704	3693	'M1(9)M2xxx'
0	30	9	2869	9281	3713	4377	6606	3689	'M1(10)M2xxx'
0	31	9	2899	9996	3712	4361	6349	3688	M1xM2xxx'
0	32	9	3071	14673	3688	4365	6744	3696	'M1(12)M2xxx'
0	33	9	3400	12021	3666	4364	6806	3679	'M1(13)M2xxx'
0	34	9	3603	10397	3684	4407	6810	3696	'M1(14)M2xxx'
0	35	9	3478	9904	3856	4419	6430	3679	'M1xxM2xx'
0	36	9	3260	7953	3989	4445	6106	3694	'M1xxxM2x'
0	37	9	2863	9829	4012	4398	6110	3684	'M1xxxxM2'
0	38	9	2868	15261	3990	4393	7087	3722	'xM3xxxx'
0	39	9	2875	10574	4035	4508	6248	3705	'xxM3xxx'
0	40	9	2868	10739	3985	4456	6779	3698	'xxxM3xx'
0	41	9	2860	7997	3964	4647	5395	3749	'xxxxM3x'
0	42	9	2854	9659	3831	4655	5118	3733	'xxxxxM3'
0	43	9	2853	9712	3685	4574	5667	3704	'xM2xxxx'
0	44	9	2858	7291	3722	4630	5371	3748	'xxxM4xx'
0	45	9	2849	5973	3677	4676	4928	3715	'xxxxM5x'
0	46	9	2850	5683	3716	4745	4474	3718	'xxxxxM6'
0	47	9	2851	5641	3725	4446	7608	3738	'RC(M1M2M3M4xx)'
0	48	9	2849	6356	3722	4357	8613	3737	'RC(M1M2M3M4M5x)'
0	1	10	2858	6273	3615	4350	9094	3604	'RC(M1M2M3M4M5M6)'
0	2	10	2857	6010	3616	4368	8329	3604	'M3M4M1M5M2x'
0	3	10	2858	5691	3644	4431	8422	3675	'M1M2M3M6M5M4'
0	4	10	2862	7413	3750	4423	9522	3687	'M1M2M3M6M4M5'
0	5	10	2868	5288	3979	4685	5332	3747	(17)M5(-3)A11(-3)M5(52)'
0	6	10	2879	7275	4234	4631	5294	3681	'newA8xxxxx'
0	7	10	2875	6343	4254	4639	5182	3664	'newxxxxxA8'
0	8	10	2872	4601	4005	4659	4697	3648	''
0	9	10	2862	10834	3796	4743	3532	3662	'xxxxxx'
0	10	10	2863	9652	3661	4448	7199	3670	'M1M2xxxx'
0	11	10	2865	10660	3650	4344	8920	3661	'M1M2M3xxx'
0	12	10	2861	8696	3675	4369	8774	3681	'M1M2M3M4xx'
0	13	10	2861	7685	3649	4321	9075	3655	'M1M2M3M4M5x'
0	14	10	2863	8328	3660	4290	9158	3625	'M1M2M3M4M5M6'
0	15	10	2857	7538	3684	4515	5596	3653	'M3xxxxx'
0	16	10	2854	8196	3743	4497	5636	3669	'A8xxxxx'
0	17	10	2852	8336	3770	4434	6642	3678	'M1(0)M2xxxx'
0	18	10	2853	6450	3734	4465	6091	3653	'M1(2)M2xxx'
0	19	10	2863	7211	3732	4432	6236	3643	'M1(3)M2xxx'
0	20	10	2862	7431	3727	4442	6338	3656	'M1(4)M2xxx'
0	21	10	2867	7227	3689	4416	5951	3654	'M1(5)M2xxx'
0	22	10	2865	7551	3728	4475	6095	3682	'M1(6)M2xxx'
0	23	10	2865	7072	3747	4457	5946	3666	'M1(7)M2xxx'
0	24	10	2871	8458	3725	4399	6426	3645	'M1(8)M2xxx'
0	25	10	2869	10778	3714	4352	6988	3677	'M1(9)M2xxx'
0	26	10	2868	9152	3671	4405	6570	3706	'M1(10)M2xxx'
0	27	10	2854	9328	3608	4334	6283	3650	M1xM2xxx'
0	28	10	2855	13319	3617	4306	6651	3643	'M1(12)M2xxx'
0	29	10	2861	10673	3646	4353	6755	3683	'M1(13)M2xxx'
0	30	10	2885	9330	3649	4407	6755	3687	'M1(14)M2xxx'
0	31	10	3060	9293	3633	4386	6341	3678	'M1xxM2xx'
0	32	10	3527	8786	3632	4418	6218	3664	'M1xxxM2x'
0	33	10	3677	10913	3612	4406	6168	3680	'M1xxxxM2'
0	34	10	3624	15765	3627	4302	6971	3675	'xM3xxxx'
0	35	10	3492	11536	3644	4382	6203	3645	'xxM3xxx'
0	36	10	3319	11620	3653	4344	6833	3646	'xxxM3xx'
0	37	10	2857	9628	3732	4471	5712	3659	'xxxxM3x'
0	38	10	2898	9521	3997	4572	5082	3695	'xxxxxM3'
0	39	10	2885	9836	3986	4542	5682	3714	'xM2xxxx'
0	40	10	2866	7928	3963	4598	5580	3726	'xxxM4xx'
0	41	10	2867	7083	3887	4627	5287	3717	'xxxxM5x'
0	42	10	2854	6934	3805	4621	4707	3742	'xxxxxM6'
0	43	10	2852	6382	3665	4355	7894	3721	'RC(M1M2M3M4xx)'
0	44	10	2845	6905	3679	4289	8872	3707	'RC(M1M2M3M4M5x)'
0	45	10	2850	5646	3715	4332	8501	3719	'RC(M1M2M3M4M5M6)'
0	46	10	2849	5046	3706	4408	7407	3713	'M3M4M1M5M2x'
0	47	10	2850	4652	3705	4370	7199	3667	'M1M2M3M6M5M4'
0	48	10	2848	6588	3740	4343	8713	3726	'M1M2M3M6M4M5'
0	1	11	2855	6919	3720	4087	5791	3612	(17)M5(-3)A11(-3)M5(52)'
0	2	11	2861	8242	3643	4101	4963	3584	'newA8xxxxx'
0	3	11	2865	6937	3730	4130	5067	3639	'newxxxxxA8'
0	4	11	2883	5148	4124	4120	4654	3615	''
0	5	11	2905	13199	4425	4220	3493	3599	'xxxxxx'
0	6	11	2900	11654	4456	4003	6064	3603	'M1M2xxxx'
0	7	11	2896	12036	4372	3976	7095	3608	'M1M2M3xxx'
0	8	11	2879	10365	4231	4046	7410	3690	'M1M2M3M4xx'
0	9	11	2863	8861	3780	3950	7505	3612	'M1M2M3M4M5x'
0	10	11	2859	9822	3614	3934	8074	3599	'M1M2M3M4M5M6'
0	11	11	2859	8927	3614	3980	5384	3606	'M3xxxxx'
0	12	11	2855	9681	3605	3986	5332	3586	'A8xxxxx'
0	13	11	2856	9690	3612	3983	5660	3618	'M1(0)M2xxxx'
0	14	11	2852	7192	3615	3975	5330	3579	'M1(2)M2xxx'
0	15	11	2853	7416	3661	3987	5423	3610	'M1(3)M2xxx'
0	16	11	2855	7890	3678	3998	5488	3627	'M1(4)M2xxx'
0	17	11	2851	7750	3677	3931	5863	3611	'M1(5)M2xxx'
0	18	11	2850	8401	3661	3985	5386	3596	'M1(6)M2xxx'
0	19	11	2859	7156	3711	3985	5079	3586	'M1(7)M2xxx'
0	20	11	2861	8240	3724	3987	5397	3621	'M1(8)M2xxx'
0	21	11	2858	10671	3716	3932	5709	3607	'M1(9)M2xxx'
0	22	11	2865	9505	3703	3950	5433	3601	'M1(10)M2xxx'
0	23	11	2867	10698	3664	3924	5307	3583	M1xM2xxx'
0	24	11	2861	14720	3623	3912	5388	3593	'M1(12)M2xxx'
0	25	11	2863	11416	3624	3952	5372	3616	'M1(13)M2xxx'
0	26	11	2856	9905	3605	3934	5368	3599	'M1(14)M2xxx'
0	27	11	2855	9834	3598	3934	5364	3605	'M1xxM2xx'
0	28	11	2851	8571	3586	3962	5504	3612	'M1xxxM2x'
0	29	11	2859	9920	3567	3943	5119	3594	'M1xxxxM2'
0	30	11	2876	14921	3566	3922	5651	3615	'xM3xxxx'
0	31	11	2993	11215	3587	3973	5269	3618	'xxM3xxx'
0	32	11	3364	11996	3626	3943	5719	3606	'xxxM3xx'
0	33	11	3513	8508	3618	4031	4639	3600	'xxxxM3x'
0	34	11	3456	10043	3626	4036	4447	3608	'xxxxxM3'
0	35	11	3308	10618	3617	3989	4960	3604	'xM2xxxx'
0	36	11	2869	8135	3593	4004	4919	3592	'xxxM4xx'
0	37	11	2851	7709	3625	3997	4803	3599	'xxxxM5x'
0	38	11	2872	7833	3779	4063	4407	3605	'xxxxxM6'
0	39	11	2882	7204	3831	3915	6674	3619	'RC(M1M2M3M4xx)'
0	40	11	2880	7369	3793	3905	6933	3620	'RC(M1M2M3M4M5x)'
0	41	11	2874	6467	3672	3908	6903	3621	'RC(M1M2M3M4M5M6)'
0	42	11	2857	5535	3647	3954	6118	3633	'M3M4M1M5M2x'
0	43	11	2855	5525	3636	3924	6288	3616	'M1M2M3M6M5M4'
0	44	11	2852	6869	3679	3924	6810	3631	'M1M2M3M6M4M5'
0	45	11	2852	5272	3643	4010	5005	3602	(17)M5(-3)A11(-3)M5(52)'
0	46	11	2850	6262	3639	4027	4535	3595	'newA8xxxxx'
0	47	11	2850	5404	3644	4069	4433	3601	'newxxxxxA8'
0	48	11	2845	4394	3617	4065	4322	3597	''
0	1	12	2866	10638	3797	4275	3518	3605	'xxxxxx'
0	2	12	2863	8865	3625	4102	5661	3620	'M1M2xxxx'
0	3	12	2874	9125	3683	4057	6448	3631	'M1M2M3xxx'
0	4	12	2886	7616	4042	4045	6631	3620	'M1M2M3M4xx'
0	5	12	2900	9290	4257	4015	7135	3625	'M1M2M3M4M5x'
0	6	12	2895	10237	4290	4030	7346	3609	'M1M2M3M4M5M6'
0	7	12	2881	10359	4130	4017	5389	3617	'M3xxxxx'
0	8	12	2869	10615	3966	4023	5408	3614	'A8xxxxx'
0	9	12	2861	10327	3739	4080	5837	3685	'M1(0)M2xxxx'
0	10	12	2852	7321	3641	4026	5400	3637	'M1(2)M2xxx'
0	11	12	2857	8351	3648	3998	5557	3634	'M1(3)M2xxx'
0	12	12	2849	8660	3575	3932	5536	3577	'M1(4)M2xxx'
0	13	12	2854	9235	3579	3837	6130	3562	'M1(5)M2xxx'
0	14	12	2847	9538	3632	3959	5505	3592	'M1(6)M2xxx'
0	15	12	2848	8805	3637	3956	5408	3599	'M1(7)M2xxx'
0	16	12	2850	9720	3652	3940	5585	3598	'M1(8)M2xxx'
0	17	12	2847	10655	3671	3940	5918	3615	'M1(9)M2xxx'
0	18	12	2850	9102	3690	3971	5804	3595	'M1(10)M2xxx'
0	19	12	2855	10252	3715	4079	6475	3548	M1xM2xxx'
0	20	12	2860	14312	3725	3914	6089	3599	'M1(12)M2xxx'
0	21	12	2855	10768	3712	3914	5838	3582	'M1(13)M2xxx'
0	22	12	2857	8580	3692	3930	5523	3589	'M1(14)M2xxx'
0	23	12	2855	8350	3640	3931	5393	3590	'M1xxM2xx'
0	24	12	2861	7889	3619	3947	5348	3590	'M1xxxM2x'
0	25	12	2861	9988	3602	3941	5387	3595	'M1xxxxM2'
0	26	12	2855	15189	3599	3902	5879	3603	'xM3xxxx'
0	27	12	2856	11205	3584	3948	5386	3605	'xxM3xxx'
0	28	12	2853	11187	3578	3909	5859	3591	'xxxM3xx'
0	29	12	2849	10288	3581	3988	5049	3595	'xxxxM3x'
0	30	12	2851	10754	3596	4059	4621	3638	'xxxxxM3'
0	31	12	2851	11001	3605	3966	5097	3606	'xM2xxxx'
0	32	12	2882	8731	3639	3982	5035	3607	'xxxM4xx'
0	33	12	2873	8832	3637	3983	4990	3596	'xxxxM5x'
0	34	12	2864	8050	3678	4072	4466	3643	'xxxxxM6'
0	35	12	2851	7732	3648	3924	6764	3647	'RC(M1M2M3M4xx)'
0	36	12	2849	8269	3627	3885	7052	3615	'RC(M1M2M3M4M5x)'
0	37	12	2880	6424	3644	3892	6711	3625	'RC(M1M2M3M4M5M6)'
0	38	12	2892	6848	3665	3908	6394	3634	'M3M4M1M5M2x'
0	39	12	2896	5953	3668	3935	6348	3640	'M1M2M3M6M5M4'
0	40	12	2885	7540	3672	3917	6841	3636	'M1M2M3M6M4M5'
0	41	12	2884	6846	3719	3982	5718	3663	(17)M5(-3)A11(-3)M5(52)'
0	42	12	2866	7906	3663	4030	4831	3643	'newA8xxxxx'
0	43	12	2862	6392	3716	4085	4707	3644	'newxxxxxA8'
0	44	12	2863	4748	3790	4158	4554	3722	''
0	45	12	2865	6701	3841	4269	3657	3757	'xxxxxx'
0	46	12	2870	5900	3957	4264	5247	3885	'M1M2xxxx'
0	47	12	2854	6592	3733	4063	5847	3742	'M1M2M3xxx'
0	48	12	2845	6346	3696	3957	6073	3661	'M1M2M3M4xx'
0	1	13	2857	6582	3699	3927	5504	3588	'M1M2M3M4M5x'
0	2	13	2856	7391	3576	3904	5909	3590	'M1M2M3M4M5M6'
0	3	13	2859	6987	3557	3921	4526	3595	'M3xxxxx'
0	4	13	2862	7148	3684	3889	4350	3571	'A8xxxxx'
0	5	13	2869	9414	3825	3858	4458	3559	'M1(0)M2xxxx'
0	6	13	2860	7447	3736	3852	4462	3566	'M1(2)M2xxx'
0	7	13	2853	8306	3597	3832	4552	3563	'M1(3)M2xxx'
0	8	13	2852	8458	3590	3821	4520	3572	'M1(4)M2xxx'
0	9	13	2846	8492	3556	3761	4969	3559	'M1(5)M2xxx'
0	10	13	2855	8784	3577	3788	4313	3554	'M1(6)M2xxx'
0	11	13	2853	8433	3617	3769	4423	3546	'M1(7)M2xxx'
0	12	13	2866	10029	3837	3979	4753	3741	'M1(8)M2xxx'
0	13	13	2854	11428	3665	3868	4637	3632	'M1(9)M2xxx'
0	14	13	2854	9724	3638	3784	4533	3545	'M1(10)M2xxx'
0	15	13	2862	10322	3669	3785	4544	3569	M1xM2xxx'
0	16	13	2862	15332	3725	3791	4705	3588	'M1(12)M2xxx'
0	17	13	2858	10372	3737	3840	4595	3644	'M1(13)M2xxx'
0	18	13	2852	8931	3719	3771	4499	3574	'M1(14)M2xxx'
0	19	13	2859	8985	3716	3775	4473	3588	'M1xxM2xx'
0	20	13	2856	7836	3764	3774	4482	3579	'M1xxxM2x'
0	21	13	2857	9690	3786	3809	4408	3628	'M1xxxxM2'
0	22	13	2857	14701	3697	3757	4736	3582	'xM3xxxx'
0	23	13	2854	10228	3651	3785	4356	3588	'xxM3xxx'
0	24	13	2852	10770	3627	3785	4708	3597	'xxxM3xx'
0	25	13	2856	9329	3644	3838	4266	3631	'xxxxM3x'
0	26	13	2857	10120	3590	3814	4030	3587	'xxxxxM3'
0	27	13	2857	9664	3618	3796	4362	3611	'xM2xxxx'
0	28	13	2851	8038	3586	3834	4306	3628	'xxxM4xx'
0	29	13	2846	8535	3604	3787	4350	3582	'xxxxM5x'
0	30	13	2846	8443	3643	3817	4023	3587	'xxxxxM6'
0	31	13	2846	8851	3695	3767	5123	3598	'RC(M1M2M3M4xx)'
0	32	13	2843	9024	3674	3754	5192	3580	'RC(M1M2M3M4M5x)'
0	33	13	2846	7107	3665	3750	5137	3573	'RC(M1M2M3M4M5M6)'
0	34	13	2846	7319	3666	3768	5018	3590	'M3M4M1M5M2x'
0	35	13	2849	6375	3674	3798	5093	3615	'M1M2M3M6M5M4'
0	36	13	2852	9272	3668	3770	5149	3592	'M1M2M3M6M4M5'
0	37	13	2880	8642	3677	3742	5154	3593	(17)M5(-3)A11(-3)M5(52)'
0	38	13	2889	11625	3725	3802	4500	3628	'newA8xxxxx'
0	39	13	2887	9386	3639	3771	4512	3586	'newxxxxxA8'
0	40	13	2871	5697	3657	3782	4340	3601	''
0	41	13	2881	9368	3743	3946	3552	3647	'xxxxxx'
0	42	13	2873	8088	3809	3903	4818	3721	'M1M2xxxx'
0	43	13	2871	8099	3816	3881	5314	3712	'M1M2M3xxx'
0	44	13	2869	7435	3766	3803	5429	3633	'M1M2M3M4xx'
0	45	13	2862	5831	3760	3834	5323	3643	'M1M2M3M4M5x'
0	46	13	2859	6540	3811	3832	5648	3667	'M1M2M3M4M5M6'
0	47	13	2856	6209	3770	3831	4429	3636	'M3xxxxx'
0	48	13	2850	7329	3751	3812	4449	3616	'A8xxxxx'
0	1	14	2847	10435	3563	3907	4732	3566	'M1(0)M2xxxx'
0	2	14	2852	7410	3554	3888	4634	3573	'M1(2)M2xxx'
0	3	14	2850	7861	3548	3845	4672	3545	'M1(3)M2xxx'
0	4	14	2853	7882	3574	3823	4690	3534	'M1(4)M2xxx'
0	5	14	2842	10058	3592	3760	5486	3530	'M1(5)M2xxx'
0	6	14	2848	10550	3586	3825	4825	3551	'M1(6)M2xxx'
0	7	14	2844	9665	3573	3801	4745	3544	'M1(7)M2xxx'
0	8	14	2849	11260	3572	3786	4952	3543	'M1(8)M2xxx'
0	9	14	2849	11859	3582	3797	5038	3566	'M1(9)M2xxx'
0	10	14	2851	10504	3588	3813	4996	3574	'M1(10)M2xxx'
0	11	14	2860	11650	3614	3782	4747	3562	M1xM2xxx'
0	12	14	2864	16410	3670	3794	4737	3581	'M1(12)M2xxx'
0	13	14	2860	11727	3669	3783	4735	3577	'M1(13)M2xxx'
0	14	14	2857	9229	3726	3844	4876	3633	'M1(14)M2xxx'
0	15	14	2859	8722	3665	3780	4612	3604	'M1xxM2xx'
0	16	14	2858	7564	3643	3761	4603	3569	'M1xxxM2x'
0	17	14	2856	10511	3627	3750	4717	3569	'M1xxxxM2'
0	18	14	2856	16711	3670	3772	4936	3609	'xM3xxxx'
0	19	14	2856	11701	3747	3799	4504	3615	'xxM3xxx'
0	20	14	2853	12013	3702	3761	4914	3585	'xxxM3xx'
0	21	14	2857	11028	3816	3807	4458	3611	'xxxxM3x'
0	22	14	2857	10963	3773	3902	4208	3667	'xxxxxM3'
0	23	14	2854	10574	3652	3769	4492	3582	'xM2xxxx'
0	24	14	2853	7982	3647	3832	4457	3632	'xxxM4xx'
0	25	14	2852	8928	3581	3797	4485	3585	'xxxxM5x'
0	26	14	2855	8903	3596	3817	4131	3584	'xxxxxM6'
0	27	14	2855	7793	3658	3783	5335	3619	'RC(M1M2M3M4xx)'
0	28	14	2859	8285	3654	3756	5731	3612	'RC(M1M2M3M4M5x)'
0	29	14	2855	6924	3683	3733	5566	3585	'RC(M1M2M3M4M5M6)'
0	30	14	2847	7166	3731	3761	5312	3599	'M3M4M1M5M2x'
0	31	14	2847	6082	3767	3731	5226	3592	'M1M2M3M6M5M4'
0	32	14	2849	8311	3768	3730	5578	3571	'M1M2M3M6M4M5'
0	33	14	2857	8753	3768	3708	5250	3587	(17)M5(-3)A11(-3)M5(52)'
0	34	14	2852	11085	3744	3744	4547	3580	'newA8xxxxx'
0	35	14	2858	9847	3834	3800	4670	3620	'newxxxxxA8'
0	36	14	2854	6435	3820	3790	4498	3621	''
0	37	14	2865	14926	3869	3892	3577	3653	'xxxxxx'
0	38	14	2884	12252	3829	3873	4699	3708	'M1M2xxxx'
0	39	14	2880	12570	3766	3793	5083	3635	'M1M2M3xxx'
0	40	14	2867	10761	3740	3869	5697	3698	'M1M2M3M4xx'
0	41	14	2867	9538	3715	3795	5562	3641	'M1M2M3M4M5x'
0	42	14	2866	7827	3822	3800	5680	3665	'M1M2M3M4M5M6'
0	43	14	2873	6540	4040	4030	4611	3857	'M3xxxxx'
100	44	14	2930	7144	5495	4949	6031	4746	'A8xxxxx'
100	45	14	2936	6813	6302	6190	6767	5953	'M1(0)M2xxxx'
0	46	14	2866	5105	4431	4533	4783	4302	'M1(2)M2xxx'
0	47	14	2858	5985	4051	3981	4597	3779	'M1(3)M2xxx'
0	48	14	2855	6856	3961	3935	4701	3733	'M1(4)M2xxx'
0	1	15	2851	7971	3605	3769	4625	3563	'M1(5)M2xxx'
0	2	15	2853	8927	3708	3812	4306	3592	'M1(6)M2xxx'
0	3	15	2855	7813	3813	3910	4268	3693	'M1(7)M2xxx'
0	4	15	2849	8922	3746	3725	4228	3527	'M1(8)M2xxx'
0	5	15	2854	10991	3962	3808	4580	3620	'M1(9)M2xxx'
0	6	15	2852	11398	3943	3954	4587	3768	'M1(10)M2xxx'
0	7	15	2851	13000	3627	3730	4433	3568	M1xM2xxx'
0	8	15	2856	19072	3759	3876	4713	3719	'M1(12)M2xxx'
0	9	15	2852	13573	3629	3775	4453	3612	'M1(13)M2xxx'
0	10	15	2859	12254	3634	3696	4384	3534	'M1(14)M2xxx'
0	11	15	2861	11254	3635	3672	4311	3532	'M1xxM2xx'
0	12	15	2861	9461	3673	3696	4313	3563	'M1xxxM2x'
0	13	15	2854	10755	3715	3720	4292	3597	'M1xxxxM2'
0	14	15	2854	15210	3753	3725	4682	3622	'xM3xxxx'
0	15	15	2852	11260	3672	3692	4281	3580	'xxM3xxx'
0	16	15	2845	11932	3629	3660	4483	3573	'xxxM3xx'
0	17	15	2851	10738	3649	3691	4109	3575	'xxxxM3x'
0	18	15	2849	10532	3674	3714	3897	3584	'xxxxxM3'
0	19	15	2852	10829	3678	3675	4142	3569	'xM2xxxx'
0	20	15	2848	8640	3690	3685	4115	3570	'xxxM4xx'
0	21	15	2850	10316	3673	3692	4183	3584	'xxxxM5x'
0	22	15	2851	9713	3669	3695	3928	3585	'xxxxxM6'
0	23	15	2853	9511	3619	3658	4829	3579	'RC(M1M2M3M4xx)'
0	24	15	2853	9306	3596	3655	4842	3568	'RC(M1M2M3M4M5x)'
0	25	15	2852	7944	3605	3658	4768	3559	'RC(M1M2M3M4M5M6)'
0	26	15	2855	8466	3623	3659	4600	3563	'M3M4M1M5M2x'
0	27	15	2853	7203	3645	3655	4619	3573	'M1M2M3M6M5M4'
0	28	15	2858	10140	3717	3670	4889	3584	'M1M2M3M6M4M5'
0	29	15	2857	9188	3746	3627	4742	3576	(17)M5(-3)A11(-3)M5(52)'
0	30	15	2857	11969	3756	3650	4229	3564	'newA8xxxxx'
0	31	15	2856	10167	3754	3664	4257	3569	'newxxxxxA8'
0	32	15	2849	6533	3766	3665	4174	3574	''
0	33	15	2855	15265	3779	3736	3469	3593	'xxxxxx'
0	34	15	2858	12694	3762	3673	4387	3591	'M1M2xxxx'
0	35	15	2858	13582	3796	3662	4703	3588	'M1M2M3xxx'
0	36	15	2859	13149	3765	3653	4824	3578	'M1M2M3M4xx'
100	37	15	2865	11651	4309	4088	5449	4040	'M1M2M3M4M5x'
100	38	15	2874	11864	5731	5143	6941	5060	'M1M2M3M4M5M6'
100	39	15	2873	12651	5855	5885	6447	5779	'M3xxxxx'
0	40	15	2857	12552	4321	4232	4931	4132	'A8xxxxx'
100	41	15	2870	8630	6489	6031	6818	5901	'M1(0)M2xxxx'
100	42	15	2864	6515	5319	5779	5620	5649	'M1(2)M2xxx'
0	43	15	2858	7222	3946	3905	4316	3804	'M1(3)M2xxx'
100	44	15	2957	7571	4414	4054	4691	3956	'M1(4)M2xxx'
0	45	15	2873	6072	4131	4062	4655	3998	'M1(5)M2xxx'
100	46	15	2876	7412	4773	4008	4877	3915	'M1(6)M2xxx'
100	47	15	2878	7341	6085	5641	6170	5530	'M1(7)M2xxx'
100	48	15	2867	9768	4746	4720	5128	4601	'M1(8)M2xxx'
0	1	16	2848	9955	3602	3829	4281	3599	'M1(9)M2xxx'
0	2	16	2848	9775	3683	3789	4184	3569	'M1(10)M2xxx'
0	3	16	2855	10213	3751	3790	4232	3578	M1xM2xxx'
0	4	16	2851	16170	3725	3744	4366	3561	'M1(12)M2xxx'
0	5	16	2837	10678	3716	3688	4260	3506	'M1(13)M2xxx'
0	6	16	2840	8441	3733	3715	4174	3551	'M1(14)M2xxx'
0	7	16	2840	9743	3574	3652	4179	3506	'M1xxM2xx'
0	8	16	2846	8545	3586	3705	4212	3548	'M1xxxM2x'
0	9	16	2854	14003	3588	3702	4310	3559	'M1xxxxM2'
0	10	16	2876	20205	3623	3690	4619	3567	'xM3xxxx'
0	11	16	2876	14648	3649	3696	4329	3571	'xxM3xxx'
0	12	16	2875	15520	3661	3684	4545	3568	'xxxM3xx'
0	13	16	2853	13505	3650	3695	4187	3576	'xxxxM3x'
0	14	16	2843	13049	3653	3723	3978	3583	'xxxxxM3'
0	15	16	2843	13564	3647	3699	4197	3585	'xM2xxxx'
0	16	16	2846	11252	3611	3684	4220	3566	'xxxM4xx'
0	17	16	2857	11725	3660	3688	4264	3583	'xxxxM5x'
0	18	16	2852	11064	3717	3752	4036	3636	'xxxxxM6'
0	19	16	2848	10654	3668	3644	4771	3580	'RC(M1M2M3M4xx)'
0	20	16	2853	10909	3768	3652	4900	3591	'RC(M1M2M3M4M5x)'
0	21	16	2861	9625	3829	3821	4946	3745	'RC(M1M2M3M4M5M6)'
0	22	16	2859	9553	3785	3729	4676	3639	'M3M4M1M5M2x'
0	23	16	2863	7939	3853	3762	4724	3685	'M1M2M3M6M5M4'
0	24	16	2851	11613	3619	3712	4813	3614	'M1M2M3M6M4M5'
0	25	16	2853	11786	3678	3654	4668	3576	(17)M5(-3)A11(-3)M5(52)'
0	26	16	2863	16303	3883	3701	4320	3604	'newA8xxxxx'
0	27	16	2864	13400	3857	3658	4357	3564	'newxxxxxA8'
0	28	16	2863	7910	3858	3658	4283	3580	''
0	29	16	2860	18786	3723	3729	3471	3588	'xxxxxx'
0	30	16	2855	15178	3711	3683	4433	3604	'M1M2xxxx'
0	31	16	2850	16072	3698	3657	4692	3587	'M1M2M3xxx'
0	32	16	2857	14954	3707	3684	4780	3614	'M1M2M3M4xx'
0	33	16	2855	15377	3713	3696	4968	3621	'M1M2M3M4M5x'
0	34	16	2858	13941	3751	3735	5033	3648	'M1M2M3M4M5M6'
100	35	16	2866	14171	4348	4180	4944	4097	'M3xxxxx'
0	36	16	2856	15724	4174	4179	4742	4064	'A8xxxxx'
0	37	16	2855	14375	3970	4020	4511	3936	'M1(0)M2xxxx'
0	38	16	2854	10013	3976	3860	4597	3763	'M1(2)M2xxx'
100	39	16	2884	11730	4889	4860	5531	4766	'M1(3)M2xxx'
100	40	16	2883	11143	5019	4865	5643	4774	'M1(4)M2xxx'
100	41	16	2864	8593	4480	4562	5324	4491	'M1(5)M2xxx'
100	42	16	2858	9634	4855	4473	5290	4392	'M1(6)M2xxx'
100	43	16	2866	9197	4879	4793	5237	4692	'M1(7)M2xxx'
100	44	16	2870	11473	4768	4139	5173	4068	'M1(8)M2xxx'
100	45	16	2864	8204	5038	4865	5335	4766	'M1(9)M2xxx'
0	46	16	2860	8527	3968	3858	4342	3757	'M1(10)M2xxx'
0	47	16	2855	7943	4011	3820	4427	3720	M1xM2xxx'
0	48	16	2851	12262	4058	3899	4652	3806	'M1(12)M2xxx'

## Sheet: README
Legend
15a - Background for DNA
25a - DNA spot signal (+ background)
35a - Background for protein under the button
65a - Protein signal under the button (+ background)
65b - Background for protein in solution
55b - Protein in solution (+ background)
Bound antigen signal
(65a - 35a) / (25a - 15a)
Free antigen signal
55b - 65b
