# Supplementary material for: Systematic analysis of low-affinity transcription factor binding site clusters in vitro and in vivo establishes their functional relevance
Source: Nat Commun. 2022 Sep 7;13:5273. doi: 10.1038/s41467-022-32971-0 (PMC9452512; doi:10.1038/s41467-022-32971-0)
Supplement: Supplementary file 3 — Source Data [file 41467_2022_32971_MOESM3_ESM.zip › source_data/in-vivo/Pho4_data.xlsx]

## Sheet: Sheet1
	Well	Strain	Promoter	Media	Replicate	Background	Date	Phase	ts_OD600	OD600	ts_GFP100	GFP100	ts_GFP70	GFP70
0	A1	sML034	WT-NN	Pi_rich	1	BY4741	20210624	Exponential	['0:08:05', '0:18:05', '0:28:05', '0:38:05', '0:48:05', '0:58:05', '1:08:05', '1:18:05', '1:28:05', '1:38:05', '1:48:05', '1:58:05', '2:08:05', '2:18:05', '2:28:05', '2:38:05', '2:48:05', '2:58:05', '3:08:05', '3:18:05', '3:28:05', '3:38:05', '3:48:05', '3:58:05', '4:08:05', '4:18:05', '4:28:05', '4:38:05', '4:48:05', '4:58:05', '5:08:05', '5:18:05', '5:28:05', '5:38:05', '5:48:05', '5:58:05', '6…	[0.141, 0.141, 0.141, 0.142, 0.145, 0.148, 0.15, 0.154, 0.157, 0.16, 0.165, 0.173, 0.192, 0.202, 0.199, 0.193, 0.202, 0.209, 0.219, 0.226, 0.235, 0.244, 0.253, 0.265, 0.277, 0.291, 0.304, 0.317, 0.332, 0.346, 0.36, 0.373, 0.389, 0.402, 0.414, 0.429, 0.442, 0.451, 0.459, 0.471, 0.479, 0.486, 0.496, 0.502, 0.508, 0.514, 0.518, 0.525, 0.529, 0.535, 0.536, 0.541, 0.548, 0.551, 0.555, 0.557, 0.56, 0.5…	['0:09:18', '0:19:18', '0:29:18', '0:39:18', '0:49:18', '0:59:18', '1:09:18', '1:19:18', '1:29:18', '1:39:18', '1:49:18', '1:59:18', '2:09:18', '2:19:18', '2:29:18', '2:39:18', '2:49:18', '2:59:18', '3:09:18', '3:19:18', '3:29:18', '3:39:18', '3:49:18', '3:59:18', '4:09:18', '4:19:18', '4:29:18', '4:39:18', '4:49:18', '4:59:18', '5:09:18', '5:19:18', '5:29:18', '5:39:18', '5:49:18', '5:59:18', '6…	[3161.0, 3319.0, 3367.0, 3340.0, 3219.0, 3322.0, 3357.0, 3386.0, 3375.0, 3193.0, 3378.0, 3462.0, 3350.0, 3414.0, 3382.0, 3389.0, 3422.0, 3321.0, 3270.0, 3375.0, 3347.0, 3474.0, 3510.0, 3312.0, 3424.0, 3311.0, 3427.0, 3361.0, 3341.0, 3465.0, 3426.0, 3550.0, 3436.0, 3544.0, 3625.0, 3723.0, 3689.0, 3594.0, 3802.0, 3846.0, 4040.0, 3854.0, 4044.0, 4128.0, 4196.0, 4240.0, 4395.0, 4302.0, 4465.0, 4440.0…	['0:08:37', '0:18:37', '0:28:37', '0:38:37', '0:48:37', '0:58:37', '1:08:37', '1:18:37', '1:28:37', '1:38:37', '1:48:37', '1:58:37', '2:08:37', '2:18:37', '2:28:37', '2:38:37', '2:48:37', '2:58:37', '3:08:37', '3:18:37', '3:28:37', '3:38:37', '3:48:37', '3:58:37', '4:08:37', '4:18:37', '4:28:37', '4:38:37', '4:48:37', '4:58:37', '5:08:37', '5:18:37', '5:28:37', '5:38:37', '5:48:37', '5:58:37', '6…	[204.0, 201.0, 206.0, 217.0, 181.0, 229.0, 212.0, 211.0, 208.0, 247.0, 213.0, 201.0, 221.0, 204.0, 210.0, 231.0, 201.0, 210.0, 208.0, 219.0, 240.0, 205.0, 221.0, 239.0, 200.0, 205.0, 221.0, 230.0, 239.0, 195.0, 235.0, 205.0, 225.0, 208.0, 187.0, 227.0, 240.0, 247.0, 236.0, 258.0, 239.0, 218.0, 241.0, 254.0, 256.0, 260.0, 268.0, 281.0, 280.0, 288.0, 281.0, 295.0, 290.0, 299.0, 294.0, 305.0, 279.0,…
1	A2	sML034	WT-NN	Pi_rich	2	BY4741	20210624	Exponential	['0:08:05', '0:18:05', '0:28:05', '0:38:05', '0:48:05', '0:58:05', '1:08:05', '1:18:05', '1:28:05', '1:38:05', '1:48:05', '1:58:05', '2:08:05', '2:18:05', '2:28:05', '2:38:05', '2:48:05', '2:58:05', '3:08:05', '3:18:05', '3:28:05', '3:38:05', '3:48:05', '3:58:05', '4:08:05', '4:18:05', '4:28:05', '4:38:05', '4:48:05', '4:58:05', '5:08:05', '5:18:05', '5:28:05', '5:38:05', '5:48:05', '5:58:05', '6…	[0.136, 0.137, 0.139, 0.139, 0.141, 0.144, 0.148, 0.151, 0.154, 0.159, 0.178, 0.182, 0.187, 0.18, 0.187, 0.19, 0.198, 0.204, 0.214, 0.222, 0.228, 0.238, 0.249, 0.259, 0.271, 0.281, 0.292, 0.306, 0.323, 0.336, 0.352, 0.367, 0.38, 0.398, 0.409, 0.423, 0.434, 0.444, 0.454, 0.463, 0.471, 0.48, 0.487, 0.494, 0.501, 0.51, 0.514, 0.518, 0.525, 0.527, 0.534, 0.537, 0.542, 0.539, 0.546, 0.547, 0.553, 0.55…	['0:09:18', '0:19:18', '0:29:18', '0:39:18', '0:49:18', '0:59:18', '1:09:18', '1:19:18', '1:29:18', '1:39:18', '1:49:18', '1:59:18', '2:09:18', '2:19:18', '2:29:18', '2:39:18', '2:49:18', '2:59:18', '3:09:18', '3:19:18', '3:29:18', '3:39:18', '3:49:18', '3:59:18', '4:09:18', '4:19:18', '4:29:18', '4:39:18', '4:49:18', '4:59:18', '5:09:18', '5:19:18', '5:29:18', '5:39:18', '5:49:18', '5:59:18', '6…	[3248.0, 3216.0, 3274.0, 3272.0, 3117.0, 3192.0, 3331.0, 3299.0, 3193.0, 3463.0, 3395.0, 3355.0, 3338.0, 3461.0, 3338.0, 3457.0, 3485.0, 3424.0, 3411.0, 3511.0, 3356.0, 3446.0, 3276.0, 3258.0, 3460.0, 3343.0, 3525.0, 3539.0, 3374.0, 3522.0, 3397.0, 3355.0, 3479.0, 3477.0, 3507.0, 3642.0, 3772.0, 3705.0, 3799.0, 3834.0, 3914.0, 3949.0, 3991.0, 4115.0, 4157.0, 4225.0, 4239.0, 4268.0, 4474.0, 4334.0…	['0:08:37', '0:18:37', '0:28:37', '0:38:37', '0:48:37', '0:58:37', '1:08:37', '1:18:37', '1:28:37', '1:38:37', '1:48:37', '1:58:37', '2:08:37', '2:18:37', '2:28:37', '2:38:37', '2:48:37', '2:58:37', '3:08:37', '3:18:37', '3:28:37', '3:38:37', '3:48:37', '3:58:37', '4:08:37', '4:18:37', '4:28:37', '4:38:37', '4:48:37', '4:58:37', '5:08:37', '5:18:37', '5:28:37', '5:38:37', '5:48:37', '5:58:37', '6…	[214.0, 231.0, 210.0, 227.0, 202.0, 193.0, 192.0, 192.0, 193.0, 192.0, 205.0, 209.0, 213.0, 220.0, 203.0, 228.0, 211.0, 214.0, 232.0, 221.0, 226.0, 225.0, 217.0, 188.0, 182.0, 198.0, 218.0, 227.0, 198.0, 201.0, 198.0, 228.0, 205.0, 229.0, 229.0, 206.0, 231.0, 245.0, 244.0, 227.0, 231.0, 247.0, 246.0, 257.0, 258.0, 277.0, 263.0, 262.0, 297.0, 275.0, 276.0, 301.0, 279.0, 274.0, 300.0, 285.0, 290.0,…
2	A3	sML034	WT-NN	Pi_rich	3	BY4741	20210624	Exponential	['0:08:05', '0:18:05', '0:28:05', '0:38:05', '0:48:05', '0:58:05', '1:08:05', '1:18:05', '1:28:05', '1:38:05', '1:48:05', '1:58:05', '2:08:05', '2:18:05', '2:28:05', '2:38:05', '2:48:05', '2:58:05', '3:08:05', '3:18:05', '3:28:05', '3:38:05', '3:48:05', '3:58:05', '4:08:05', '4:18:05', '4:28:05', '4:38:05', '4:48:05', '4:58:05', '5:08:05', '5:18:05', '5:28:05', '5:38:05', '5:48:05', '5:58:05', '6…	[0.138, 0.137, 0.174, 0.191, 0.192, 0.179, 0.178, 0.173, 0.17, 0.161, 0.172, 0.176, 0.194, 0.209, 0.217, 0.222, 0.204, 0.204, 0.213, 0.219, 0.227, 0.235, 0.245, 0.255, 0.266, 0.278, 0.292, 0.306, 0.318, 0.334, 0.349, 0.362, 0.378, 0.391, 0.406, 0.411, 0.42, 0.43, 0.442, 0.45, 0.462, 0.469, 0.478, 0.489, 0.5, 0.505, 0.51, 0.521, 0.524, 0.526, 0.532, 0.538, 0.543, 0.544, 0.551, 0.552, 0.556, 0.559,…	['0:09:18', '0:19:18', '0:29:18', '0:39:18', '0:49:18', '0:59:18', '1:09:18', '1:19:18', '1:29:18', '1:39:18', '1:49:18', '1:59:18', '2:09:18', '2:19:18', '2:29:18', '2:39:18', '2:49:18', '2:59:18', '3:09:18', '3:19:18', '3:29:18', '3:39:18', '3:49:18', '3:59:18', '4:09:18', '4:19:18', '4:29:18', '4:39:18', '4:49:18', '4:59:18', '5:09:18', '5:19:18', '5:29:18', '5:39:18', '5:49:18', '5:59:18', '6…	[3259.0, 3219.0, 3047.0, 3135.0, 3363.0, 3270.0, 3389.0, 3235.0, 3312.0, 3274.0, 3348.0, 3424.0, 3265.0, 3323.0, 3440.0, 3420.0, 3428.0, 3523.0, 3488.0, 3299.0, 3440.0, 3320.0, 3523.0, 3281.0, 3518.0, 3425.0, 3478.0, 3662.0, 3259.0, 3530.0, 3486.0, 3580.0, 3497.0, 3693.0, 3598.0, 3415.0, 3592.0, 3771.0, 3541.0, 3778.0, 3961.0, 3858.0, 3969.0, 4054.0, 4190.0, 4241.0, 4276.0, 4336.0, 4214.0, 4609.0…	['0:08:37', '0:18:37', '0:28:37', '0:38:37', '0:48:37', '0:58:37', '1:08:37', '1:18:37', '1:28:37', '1:38:37', '1:48:37', '1:58:37', '2:08:37', '2:18:37', '2:28:37', '2:38:37', '2:48:37', '2:58:37', '3:08:37', '3:18:37', '3:28:37', '3:38:37', '3:48:37', '3:58:37', '4:08:37', '4:18:37', '4:28:37', '4:38:37', '4:48:37', '4:58:37', '5:08:37', '5:18:37', '5:28:37', '5:38:37', '5:48:37', '5:58:37', '6…	[212.0, 184.0, 196.0, 205.0, 230.0, 201.0, 221.0, 201.0, 218.0, 198.0, 198.0, 195.0, 206.0, 191.0, 209.0, 216.0, 213.0, 236.0, 234.0, 217.0, 208.0, 197.0, 214.0, 218.0, 227.0, 212.0, 221.0, 187.0, 209.0, 212.0, 207.0, 225.0, 233.0, 215.0, 229.0, 240.0, 200.0, 209.0, 231.0, 233.0, 279.0, 257.0, 270.0, 268.0, 258.0, 257.0, 265.0, 278.0, 278.0, 284.0, 288.0, 297.0, 291.0, 300.0, 308.0, 286.0, 291.0,…
3	A4	sML035	WT-NC	Pi_rich	1	BY4741	20210624	Exponential	['0:08:05', '0:18:05', '0:28:05', '0:38:05', '0:48:05', '0:58:05', '1:08:05', '1:18:05', '1:28:05', '1:38:05', '1:48:05', '1:58:05', '2:08:05', '2:18:05', '2:28:05', '2:38:05', '2:48:05', '2:58:05', '3:08:05', '3:18:05', '3:28:05', '3:38:05', '3:48:05', '3:58:05', '4:08:05', '4:18:05', '4:28:05', '4:38:05', '4:48:05', '4:58:05', '5:08:05', '5:18:05', '5:28:05', '5:38:05', '5:48:05', '5:58:05', '6…	[0.142, 0.16, 0.177, 0.208, 0.236, 0.189, 0.229, 0.231, 0.205, 0.169, 0.187, 0.196, 0.231, 0.254, 0.259, 0.265, 0.208, 0.213, 0.221, 0.229, 0.236, 0.246, 0.256, 0.269, 0.28, 0.292, 0.305, 0.32, 0.335, 0.348, 0.361, 0.375, 0.39, 0.401, 0.41, 0.422, 0.435, 0.445, 0.451, 0.462, 0.471, 0.482, 0.487, 0.495, 0.502, 0.505, 0.514, 0.517, 0.524, 0.526, 0.535, 0.535, 0.539, 0.539, 0.545, 0.549, 0.552, 0.55…	['0:09:18', '0:19:18', '0:29:18', '0:39:18', '0:49:18', '0:59:18', '1:09:18', '1:19:18', '1:29:18', '1:39:18', '1:49:18', '1:59:18', '2:09:18', '2:19:18', '2:29:18', '2:39:18', '2:49:18', '2:59:18', '3:09:18', '3:19:18', '3:29:18', '3:39:18', '3:49:18', '3:59:18', '4:09:18', '4:19:18', '4:29:18', '4:39:18', '4:49:18', '4:59:18', '5:09:18', '5:19:18', '5:29:18', '5:39:18', '5:49:18', '5:59:18', '6…	[3214.0, 3236.0, 3344.0, 3320.0, 3345.0, 3249.0, 3320.0, 3397.0, 3324.0, 3375.0, 3422.0, 3479.0, 3445.0, 3545.0, 3646.0, 3615.0, 3468.0, 3588.0, 3471.0, 3429.0, 3697.0, 3616.0, 3725.0, 3698.0, 3760.0, 3923.0, 3875.0, 3874.0, 4088.0, 4027.0, 4161.0, 4284.0, 4293.0, 4223.0, 4423.0, 4326.0, 4370.0, 4581.0, 4617.0, 4904.0, 5022.0, 5108.0, 4996.0, 5119.0, 5016.0, 5205.0, 5280.0, 5216.0, 5501.0, 5381.0…	['0:08:37', '0:18:37', '0:28:37', '0:38:37', '0:48:37', '0:58:37', '1:08:37', '1:18:37', '1:28:37', '1:38:37', '1:48:37', '1:58:37', '2:08:37', '2:18:37', '2:28:37', '2:38:37', '2:48:37', '2:58:37', '3:08:37', '3:18:37', '3:28:37', '3:38:37', '3:48:37', '3:58:37', '4:08:37', '4:18:37', '4:28:37', '4:38:37', '4:48:37', '4:58:37', '5:08:37', '5:18:37', '5:28:37', '5:38:37', '5:48:37', '5:58:37', '6…	[211.0, 202.0, 208.0, 223.0, 221.0, 206.0, 212.0, 231.0, 208.0, 205.0, 220.0, 229.0, 238.0, 221.0, 219.0, 223.0, 229.0, 258.0, 238.0, 218.0, 252.0, 228.0, 219.0, 233.0, 256.0, 245.0, 251.0, 227.0, 293.0, 256.0, 266.0, 290.0, 291.0, 280.0, 303.0, 297.0, 283.0, 290.0, 303.0, 300.0, 291.0, 329.0, 331.0, 314.0, 323.0, 341.0, 329.0, 332.0, 339.0, 328.0, 358.0, 340.0, 360.0, 349.0, 373.0, 338.0, 355.0,…
4	A5	sML035	WT-NC	Pi_rich	2	BY4741	20210624	Exponential	['0:08:05', '0:18:05', '0:28:05', '0:38:05', '0:48:05', '0:58:05', '1:08:05', '1:18:05', '1:28:05', '1:38:05', '1:48:05', '1:58:05', '2:08:05', '2:18:05', '2:28:05', '2:38:05', '2:48:05', '2:58:05', '3:08:05', '3:18:05', '3:28:05', '3:38:05', '3:48:05', '3:58:05', '4:08:05', '4:18:05', '4:28:05', '4:38:05', '4:48:05', '4:58:05', '5:08:05', '5:18:05', '5:28:05', '5:38:05', '5:48:05', '5:58:05', '6…	[0.144, 0.145, 0.158, 0.202, 0.233, 0.204, 0.194, 0.207, 0.19, 0.179, 0.189, 0.212, 0.245, 0.268, 0.271, 0.255, 0.211, 0.214, 0.221, 0.229, 0.238, 0.248, 0.258, 0.269, 0.281, 0.296, 0.308, 0.318, 0.333, 0.346, 0.357, 0.367, 0.381, 0.393, 0.408, 0.42, 0.429, 0.443, 0.448, 0.458, 0.465, 0.473, 0.48, 0.486, 0.494, 0.498, 0.504, 0.509, 0.512, 0.513, 0.522, 0.524, 0.528, 0.528, 0.531, 0.536, 0.537, 0.…	['0:09:18', '0:19:18', '0:29:18', '0:39:18', '0:49:18', '0:59:18', '1:09:18', '1:19:18', '1:29:18', '1:39:18', '1:49:18', '1:59:18', '2:09:18', '2:19:18', '2:29:18', '2:39:18', '2:49:18', '2:59:18', '3:09:18', '3:19:18', '3:29:18', '3:39:18', '3:49:18', '3:59:18', '4:09:18', '4:19:18', '4:29:18', '4:39:18', '4:49:18', '4:59:18', '5:09:18', '5:19:18', '5:29:18', '5:39:18', '5:49:18', '5:59:18', '6…	[3181.0, 3331.0, 3430.0, 3363.0, 3387.0, 3275.0, 3328.0, 3325.0, 3447.0, 3526.0, 3609.0, 3369.0, 3685.0, 3666.0, 3386.0, 3497.0, 3499.0, 3634.0, 3461.0, 3626.0, 3687.0, 3836.0, 3679.0, 3779.0, 3799.0, 3941.0, 3987.0, 3957.0, 4152.0, 4029.0, 4193.0, 4031.0, 4286.0, 4533.0, 4409.0, 4326.0, 4473.0, 4643.0, 4610.0, 4704.0, 4832.0, 4901.0, 4902.0, 4970.0, 5110.0, 5276.0, 5235.0, 5218.0, 5530.0, 5553.0…	['0:08:37', '0:18:37', '0:28:37', '0:38:37', '0:48:37', '0:58:37', '1:08:37', '1:18:37', '1:28:37', '1:38:37', '1:48:37', '1:58:37', '2:08:37', '2:18:37', '2:28:37', '2:38:37', '2:48:37', '2:58:37', '3:08:37', '3:18:37', '3:28:37', '3:38:37', '3:48:37', '3:58:37', '4:08:37', '4:18:37', '4:28:37', '4:38:37', '4:48:37', '4:58:37', '5:08:37', '5:18:37', '5:28:37', '5:38:37', '5:48:37', '5:58:37', '6…	[219.0, 228.0, 238.0, 225.0, 231.0, 241.0, 216.0, 238.0, 202.0, 216.0, 203.0, 205.0, 236.0, 213.0, 229.0, 239.0, 229.0, 236.0, 217.0, 229.0, 239.0, 255.0, 215.0, 249.0, 216.0, 235.0, 271.0, 260.0, 249.0, 262.0, 260.0, 290.0, 285.0, 273.0, 277.0, 254.0, 280.0, 310.0, 309.0, 295.0, 335.0, 329.0, 319.0, 318.0, 350.0, 341.0, 359.0, 312.0, 336.0, 325.0, 360.0, 337.0, 355.0, 348.0, 369.0, 374.0, 369.0,…
5	A6	sML035	WT-NC	Pi_rich	3	BY4741	20210624	Exponential	['0:08:05', '0:18:05', '0:28:05', '0:38:05', '0:48:05', '0:58:05', '1:08:05', '1:18:05', '1:28:05', '1:38:05', '1:48:05', '1:58:05', '2:08:05', '2:18:05', '2:28:05', '2:38:05', '2:48:05', '2:58:05', '3:08:05', '3:18:05', '3:28:05', '3:38:05', '3:48:05', '3:58:05', '4:08:05', '4:18:05', '4:28:05', '4:38:05', '4:48:05', '4:58:05', '5:08:05', '5:18:05', '5:28:05', '5:38:05', '5:48:05', '5:58:05', '6…	[0.168, 0.177, 0.19, 0.211, 0.245, 0.238, 0.209, 0.19, 0.235, 0.2, 0.206, 0.223, 0.263, 0.298, 0.309, 0.303, 0.245, 0.249, 0.255, 0.266, 0.276, 0.283, 0.294, 0.305, 0.317, 0.331, 0.344, 0.358, 0.373, 0.387, 0.399, 0.412, 0.429, 0.437, 0.453, 0.464, 0.477, 0.488, 0.497, 0.508, 0.515, 0.527, 0.532, 0.542, 0.545, 0.554, 0.561, 0.566, 0.571, 0.572, 0.577, 0.58, 0.583, 0.586, 0.59, 0.591, 0.591, 0.595…	['0:09:18', '0:19:18', '0:29:18', '0:39:18', '0:49:18', '0:59:18', '1:09:18', '1:19:18', '1:29:18', '1:39:18', '1:49:18', '1:59:18', '2:09:18', '2:19:18', '2:29:18', '2:39:18', '2:49:18', '2:59:18', '3:09:18', '3:19:18', '3:29:18', '3:39:18', '3:49:18', '3:59:18', '4:09:18', '4:19:18', '4:29:18', '4:39:18', '4:49:18', '4:59:18', '5:09:18', '5:19:18', '5:29:18', '5:39:18', '5:49:18', '5:59:18', '6…	[3261.0, 3240.0, 3492.0, 3463.0, 3447.0, 3508.0, 3335.0, 3425.0, 3408.0, 3334.0, 3302.0, 3381.0, 3377.0, 3545.0, 3560.0, 3508.0, 3462.0, 3548.0, 3535.0, 3562.0, 3589.0, 3851.0, 3758.0, 3680.0, 3832.0, 3834.0, 3969.0, 3943.0, 3912.0, 4241.0, 4219.0, 4080.0, 4287.0, 4383.0, 4327.0, 4280.0, 4581.0, 4633.0, 4588.0, 4879.0, 4821.0, 5027.0, 4933.0, 5145.0, 5087.0, 5225.0, 5171.0, 5209.0, 5382.0, 5380.0…	['0:08:37', '0:18:37', '0:28:37', '0:38:37', '0:48:37', '0:58:37', '1:08:37', '1:18:37', '1:28:37', '1:38:37', '1:48:37', '1:58:37', '2:08:37', '2:18:37', '2:28:37', '2:38:37', '2:48:37', '2:58:37', '3:08:37', '3:18:37', '3:28:37', '3:38:37', '3:48:37', '3:58:37', '4:08:37', '4:18:37', '4:28:37', '4:38:37', '4:48:37', '4:58:37', '5:08:37', '5:18:37', '5:28:37', '5:38:37', '5:48:37', '5:58:37', '6…	[196.0, 228.0, 231.0, 228.0, 219.0, 179.0, 203.0, 217.0, 203.0, 218.0, 208.0, 218.0, 197.0, 217.0, 210.0, 222.0, 202.0, 252.0, 251.0, 230.0, 222.0, 255.0, 209.0, 249.0, 239.0, 236.0, 258.0, 251.0, 268.0, 275.0, 274.0, 275.0, 276.0, 254.0, 283.0, 295.0, 283.0, 287.0, 292.0, 314.0, 313.0, 307.0, 314.0, 305.0, 295.0, 351.0, 340.0, 362.0, 350.0, 354.0, 333.0, 360.0, 357.0, 333.0, 343.0, 339.0, 372.0,…
6	A7	sML036	WT-NA	Pi_rich	1	BY4741	20210624	Exponential	['0:08:05', '0:18:05', '0:28:05', '0:38:05', '0:48:05', '0:58:05', '1:08:05', '1:18:05', '1:28:05', '1:38:05', '1:48:05', '1:58:05', '2:08:05', '2:18:05', '2:28:05', '2:38:05', '2:48:05', '2:58:05', '3:08:05', '3:18:05', '3:28:05', '3:38:05', '3:48:05', '3:58:05', '4:08:05', '4:18:05', '4:28:05', '4:38:05', '4:48:05', '4:58:05', '5:08:05', '5:18:05', '5:28:05', '5:38:05', '5:48:05', '5:58:05', '6…	[0.408, 0.407, 0.419, 0.449, 0.428, 0.423, 0.405, 0.404, 0.409, 0.409, 0.41, 0.41, 0.424, 0.455, 0.45, 0.421, 0.424, 0.424, 0.427, 0.431, 0.435, 0.44, 0.446, 0.451, 0.46, 0.466, 0.475, 0.485, 0.495, 0.506, 0.517, 0.529, 0.537, 0.548, 0.558, 0.568, 0.575, 0.583, 0.59, 0.597, 0.603, 0.608, 0.615, 0.622, 0.626, 0.631, 0.634, 0.638, 0.64, 0.643, 0.644, 0.646, 0.65, 0.649, 0.648, 0.652, 0.65, 0.653, 0…	['0:09:18', '0:19:18', '0:29:18', '0:39:18', '0:49:18', '0:59:18', '1:09:18', '1:19:18', '1:29:18', '1:39:18', '1:49:18', '1:59:18', '2:09:18', '2:19:18', '2:29:18', '2:39:18', '2:49:18', '2:59:18', '3:09:18', '3:19:18', '3:29:18', '3:39:18', '3:49:18', '3:59:18', '4:09:18', '4:19:18', '4:29:18', '4:39:18', '4:49:18', '4:59:18', '5:09:18', '5:19:18', '5:29:18', '5:39:18', '5:49:18', '5:59:18', '6…	[3093.0, 3179.0, 3074.0, 3241.0, 3117.0, 3194.0, 3166.0, 3206.0, 3210.0, 3080.0, 3073.0, 3183.0, 3139.0, 3268.0, 3194.0, 3169.0, 3270.0, 3229.0, 3337.0, 3233.0, 3262.0, 3331.0, 3183.0, 3273.0, 3350.0, 3379.0, 3216.0, 3378.0, 3389.0, 3425.0, 3495.0, 3247.0, 3384.0, 3497.0, 3584.0, 3441.0, 3621.0, 3584.0, 3779.0, 3875.0, 3935.0, 3859.0, 4068.0, 4188.0, 4092.0, 4163.0, 4265.0, 4326.0, 4452.0, 4409.0…	['0:08:37', '0:18:37', '0:28:37', '0:38:37', '0:48:37', '0:58:37', '1:08:37', '1:18:37', '1:28:37', '1:38:37', '1:48:37', '1:58:37', '2:08:37', '2:18:37', '2:28:37', '2:38:37', '2:48:37', '2:58:37', '3:08:37', '3:18:37', '3:28:37', '3:38:37', '3:48:37', '3:58:37', '4:08:37', '4:18:37', '4:28:37', '4:38:37', '4:48:37', '4:58:37', '5:08:37', '5:18:37', '5:28:37', '5:38:37', '5:48:37', '5:58:37', '6…	[181.0, 191.0, 236.0, 210.0, 202.0, 216.0, 213.0, 179.0, 188.0, 201.0, 205.0, 206.0, 189.0, 212.0, 207.0, 197.0, 221.0, 210.0, 202.0, 207.0, 229.0, 213.0, 228.0, 213.0, 215.0, 198.0, 224.0, 216.0, 206.0, 238.0, 221.0, 241.0, 214.0, 248.0, 249.0, 235.0, 243.0, 215.0, 238.0, 251.0, 229.0, 261.0, 257.0, 289.0, 240.0, 279.0, 258.0, 279.0, 281.0, 309.0, 310.0, 288.0, 284.0, 312.0, 278.0, 282.0, 293.0,…
7	A8	sML036	WT-NA	Pi_rich	2	BY4741	20210624	Exponential	['0:08:05', '0:18:05', '0:28:05', '0:38:05', '0:48:05', '0:58:05', '1:08:05', '1:18:05', '1:28:05', '1:38:05', '1:48:05', '1:58:05', '2:08:05', '2:18:05', '2:28:05', '2:38:05', '2:48:05', '2:58:05', '3:08:05', '3:18:05', '3:28:05', '3:38:05', '3:48:05', '3:58:05', '4:08:05', '4:18:05', '4:28:05', '4:38:05', '4:48:05', '4:58:05', '5:08:05', '5:18:05', '5:28:05', '5:38:05', '5:48:05', '5:58:05', '6…	[0.143, 0.142, 0.223, 0.256, 0.249, 0.237, 0.204, 0.199, 0.177, 0.166, 0.169, 0.176, 0.196, 0.241, 0.248, 0.22, 0.21, 0.217, 0.223, 0.234, 0.242, 0.252, 0.258, 0.27, 0.284, 0.295, 0.311, 0.323, 0.337, 0.35, 0.365, 0.38, 0.398, 0.41, 0.423, 0.434, 0.446, 0.455, 0.465, 0.471, 0.48, 0.487, 0.494, 0.502, 0.511, 0.516, 0.521, 0.528, 0.532, 0.537, 0.543, 0.546, 0.551, 0.554, 0.56, 0.564, 0.564, 0.57, 0…	['0:09:18', '0:19:18', '0:29:18', '0:39:18', '0:49:18', '0:59:18', '1:09:18', '1:19:18', '1:29:18', '1:39:18', '1:49:18', '1:59:18', '2:09:18', '2:19:18', '2:29:18', '2:39:18', '2:49:18', '2:59:18', '3:09:18', '3:19:18', '3:29:18', '3:39:18', '3:49:18', '3:59:18', '4:09:18', '4:19:18', '4:29:18', '4:39:18', '4:49:18', '4:59:18', '5:09:18', '5:19:18', '5:29:18', '5:39:18', '5:49:18', '5:59:18', '6…	[3172.0, 3179.0, 3040.0, 3132.0, 3194.0, 3166.0, 3161.0, 3205.0, 3250.0, 3145.0, 3154.0, 3296.0, 3302.0, 3285.0, 3313.0, 3357.0, 3321.0, 3259.0, 3362.0, 3367.0, 3223.0, 3359.0, 3167.0, 3242.0, 3286.0, 3329.0, 3345.0, 3290.0, 3460.0, 3258.0, 3385.0, 3385.0, 3409.0, 3604.0, 3449.0, 3599.0, 3703.0, 3736.0, 3765.0, 3857.0, 3834.0, 3934.0, 3995.0, 4132.0, 4242.0, 4125.0, 4327.0, 4303.0, 4292.0, 4508.0…	['0:08:37', '0:18:37', '0:28:37', '0:38:37', '0:48:37', '0:58:37', '1:08:37', '1:18:37', '1:28:37', '1:38:37', '1:48:37', '1:58:37', '2:08:37', '2:18:37', '2:28:37', '2:38:37', '2:48:37', '2:58:37', '3:08:37', '3:18:37', '3:28:37', '3:38:37', '3:48:37', '3:58:37', '4:08:37', '4:18:37', '4:28:37', '4:38:37', '4:48:37', '4:58:37', '5:08:37', '5:18:37', '5:28:37', '5:38:37', '5:48:37', '5:58:37', '6…	[162.0, 209.0, 182.0, 208.0, 183.0, 181.0, 233.0, 227.0, 237.0, 193.0, 181.0, 182.0, 199.0, 224.0, 184.0, 213.0, 221.0, 214.0, 236.0, 216.0, 179.0, 224.0, 199.0, 210.0, 219.0, 229.0, 200.0, 238.0, 197.0, 178.0, 216.0, 229.0, 209.0, 206.0, 231.0, 244.0, 233.0, 195.0, 217.0, 246.0, 239.0, 246.0, 246.0, 262.0, 277.0, 254.0, 256.0, 259.0, 271.0, 293.0, 284.0, 275.0, 297.0, 290.0, 277.0, 272.0, 282.0,…
8	A9	sML036	WT-NA	Pi_rich	3	BY4741	20210624	Exponential	['0:08:05', '0:18:05', '0:28:05', '0:38:05', '0:48:05', '0:58:05', '1:08:05', '1:18:05', '1:28:05', '1:38:05', '1:48:05', '1:58:05', '2:08:05', '2:18:05', '2:28:05', '2:38:05', '2:48:05', '2:58:05', '3:08:05', '3:18:05', '3:28:05', '3:38:05', '3:48:05', '3:58:05', '4:08:05', '4:18:05', '4:28:05', '4:38:05', '4:48:05', '4:58:05', '5:08:05', '5:18:05', '5:28:05', '5:38:05', '5:48:05', '5:58:05', '6…	[0.141, 0.187, 0.172, 0.228, 0.233, 0.224, 0.215, 0.207, 0.189, 0.165, 0.168, 0.176, 0.183, 0.189, 0.197, 0.203, 0.212, 0.218, 0.225, 0.23, 0.24, 0.253, 0.267, 0.278, 0.289, 0.302, 0.316, 0.327, 0.343, 0.358, 0.369, 0.386, 0.401, 0.411, 0.423, 0.434, 0.446, 0.455, 0.465, 0.474, 0.48, 0.487, 0.496, 0.505, 0.516, 0.519, 0.519, 0.528, 0.534, 0.541, 0.542, 0.548, 0.551, 0.555, 0.557, 0.564, 0.564, 0.…	['0:09:18', '0:19:18', '0:29:18', '0:39:18', '0:49:18', '0:59:18', '1:09:18', '1:19:18', '1:29:18', '1:39:18', '1:49:18', '1:59:18', '2:09:18', '2:19:18', '2:29:18', '2:39:18', '2:49:18', '2:59:18', '3:09:18', '3:19:18', '3:29:18', '3:39:18', '3:49:18', '3:59:18', '4:09:18', '4:19:18', '4:29:18', '4:39:18', '4:49:18', '4:59:18', '5:09:18', '5:19:18', '5:29:18', '5:39:18', '5:49:18', '5:59:18', '6…	[3101.0, 3075.0, 2968.0, 3222.0, 3044.0, 3098.0, 3298.0, 3192.0, 3071.0, 3241.0, 3274.0, 3227.0, 3450.0, 3308.0, 3347.0, 3383.0, 3300.0, 3365.0, 3116.0, 3305.0, 3257.0, 3348.0, 3296.0, 3187.0, 3200.0, 3333.0, 3153.0, 3394.0, 3331.0, 3168.0, 3286.0, 3464.0, 3399.0, 3454.0, 3395.0, 3374.0, 3410.0, 3795.0, 3835.0, 3811.0, 3956.0, 4011.0, 4065.0, 4079.0, 4152.0, 4130.0, 4215.0, 4273.0, 4270.0, 4292.0…	['0:08:37', '0:18:37', '0:28:37', '0:38:37', '0:48:37', '0:58:37', '1:08:37', '1:18:37', '1:28:37', '1:38:37', '1:48:37', '1:58:37', '2:08:37', '2:18:37', '2:28:37', '2:38:37', '2:48:37', '2:58:37', '3:08:37', '3:18:37', '3:28:37', '3:38:37', '3:48:37', '3:58:37', '4:08:37', '4:18:37', '4:28:37', '4:38:37', '4:48:37', '4:58:37', '5:08:37', '5:18:37', '5:28:37', '5:38:37', '5:48:37', '5:58:37', '6…	[208.0, 192.0, 204.0, 195.0, 204.0, 193.0, 174.0, 221.0, 216.0, 196.0, 209.0, 182.0, 214.0, 194.0, 219.0, 202.0, 189.0, 197.0, 187.0, 234.0, 207.0, 227.0, 224.0, 226.0, 185.0, 190.0, 220.0, 224.0, 201.0, 207.0, 203.0, 233.0, 225.0, 197.0, 224.0, 226.0, 219.0, 233.0, 263.0, 251.0, 267.0, 251.0, 271.0, 230.0, 264.0, 270.0, 305.0, 276.0, 286.0, 265.0, 273.0, 305.0, 278.0, 272.0, 269.0, 289.0, 276.0,…
9	A10	sML037	WT-CN	Pi_rich	1	BY4741	20210624	Exponential	['0:08:05', '0:18:05', '0:28:05', '0:38:05', '0:48:05', '0:58:05', '1:08:05', '1:18:05', '1:28:05', '1:38:05', '1:48:05', '1:58:05', '2:08:05', '2:18:05', '2:28:05', '2:38:05', '2:48:05', '2:58:05', '3:08:05', '3:18:05', '3:28:05', '3:38:05', '3:48:05', '3:58:05', '4:08:05', '4:18:05', '4:28:05', '4:38:05', '4:48:05', '4:58:05', '5:08:05', '5:18:05', '5:28:05', '5:38:05', '5:48:05', '5:58:05', '6…	[0.151, 0.147, 0.169, 0.235, 0.23, 0.204, 0.187, 0.176, 0.177, 0.18, 0.187, 0.239, 0.249, 0.23, 0.215, 0.226, 0.233, 0.243, 0.249, 0.261, 0.272, 0.284, 0.296, 0.31, 0.327, 0.342, 0.357, 0.372, 0.387, 0.403, 0.416, 0.429, 0.44, 0.447, 0.458, 0.466, 0.474, 0.485, 0.486, 0.497, 0.506, 0.514, 0.519, 0.522, 0.529, 0.533, 0.535, 0.54, 0.543, 0.546, 0.551, 0.554, 0.555, 0.556, 0.559, 0.56, 0.564, 0.567,…	['0:09:18', '0:19:18', '0:29:18', '0:39:18', '0:49:18', '0:59:18', '1:09:18', '1:19:18', '1:29:18', '1:39:18', '1:49:18', '1:59:18', '2:09:18', '2:19:18', '2:29:18', '2:39:18', '2:49:18', '2:59:18', '3:09:18', '3:19:18', '3:29:18', '3:39:18', '3:49:18', '3:59:18', '4:09:18', '4:19:18', '4:29:18', '4:39:18', '4:49:18', '4:59:18', '5:09:18', '5:19:18', '5:29:18', '5:39:18', '5:49:18', '5:59:18', '6…	[3140.0, 3361.0, 3279.0, 3152.0, 3196.0, 3130.0, 3096.0, 3021.0, 3125.0, 3111.0, 3307.0, 3263.0, 3355.0, 3303.0, 3286.0, 3221.0, 3510.0, 3334.0, 3353.0, 3312.0, 3163.0, 3274.0, 3364.0, 3372.0, 3441.0, 3557.0, 3484.0, 3356.0, 3498.0, 3644.0, 3595.0, 3658.0, 3682.0, 3750.0, 3740.0, 3879.0, 3906.0, 3933.0, 4093.0, 4165.0, 4240.0, 4137.0, 4331.0, 4460.0, 4408.0, 4519.0, 4550.0, 4646.0, 4675.0, 4536.0…	['0:08:37', '0:18:37', '0:28:37', '0:38:37', '0:48:37', '0:58:37', '1:08:37', '1:18:37', '1:28:37', '1:38:37', '1:48:37', '1:58:37', '2:08:37', '2:18:37', '2:28:37', '2:38:37', '2:48:37', '2:58:37', '3:08:37', '3:18:37', '3:28:37', '3:38:37', '3:48:37', '3:58:37', '4:08:37', '4:18:37', '4:28:37', '4:38:37', '4:48:37', '4:58:37', '5:08:37', '5:18:37', '5:28:37', '5:38:37', '5:48:37', '5:58:37', '6…	[197.0, 187.0, 191.0, 187.0, 202.0, 176.0, 208.0, 212.0, 197.0, 205.0, 194.0, 206.0, 226.0, 237.0, 197.0, 204.0, 219.0, 208.0, 192.0, 198.0, 240.0, 179.0, 211.0, 173.0, 232.0, 231.0, 202.0, 199.0, 232.0, 234.0, 253.0, 222.0, 237.0, 252.0, 224.0, 231.0, 260.0, 250.0, 249.0, 253.0, 265.0, 278.0, 279.0, 288.0, 261.0, 294.0, 287.0, 295.0, 315.0, 294.0, 303.0, 310.0, 333.0, 299.0, 351.0, 304.0, 289.0,…
10	A11	sML037	WT-CN	Pi_rich	2	BY4741	20210624	Exponential	['0:08:05', '0:18:05', '0:28:05', '0:38:05', '0:48:05', '0:58:05', '1:08:05', '1:18:05', '1:28:05', '1:38:05', '1:48:05', '1:58:05', '2:08:05', '2:18:05', '2:28:05', '2:38:05', '2:48:05', '2:58:05', '3:08:05', '3:18:05', '3:28:05', '3:38:05', '3:48:05', '3:58:05', '4:08:05', '4:18:05', '4:28:05', '4:38:05', '4:48:05', '4:58:05', '5:08:05', '5:18:05', '5:28:05', '5:38:05', '5:48:05', '5:58:05', '6…	[0.427, 0.414, 0.442, 0.444, 0.453, 0.444, 0.441, 0.435, 0.43, 0.43, 0.438, 0.445, 0.447, 0.448, 0.446, 0.448, 0.452, 0.457, 0.464, 0.47, 0.478, 0.485, 0.493, 0.506, 0.517, 0.529, 0.539, 0.549, 0.563, 0.575, 0.588, 0.601, 0.607, 0.611, 0.615, 0.625, 0.635, 0.638, 0.649, 0.649, 0.655, 0.656, 0.661, 0.663, 0.666, 0.667, 0.67, 0.675, 0.675, 0.679, 0.678, 0.68, 0.679, 0.682, 0.68, 0.682, 0.683, 0.684…	['0:09:18', '0:19:18', '0:29:18', '0:39:18', '0:49:18', '0:59:18', '1:09:18', '1:19:18', '1:29:18', '1:39:18', '1:49:18', '1:59:18', '2:09:18', '2:19:18', '2:29:18', '2:39:18', '2:49:18', '2:59:18', '3:09:18', '3:19:18', '3:29:18', '3:39:18', '3:49:18', '3:59:18', '4:09:18', '4:19:18', '4:29:18', '4:39:18', '4:49:18', '4:59:18', '5:09:18', '5:19:18', '5:29:18', '5:39:18', '5:49:18', '5:59:18', '6…	[3027.0, 3088.0, 3133.0, 3136.0, 3163.0, 3163.0, 3094.0, 3068.0, 3134.0, 3140.0, 3116.0, 2970.0, 3075.0, 3093.0, 3121.0, 3163.0, 3096.0, 3133.0, 3085.0, 3152.0, 3306.0, 3202.0, 3197.0, 3275.0, 3325.0, 3393.0, 3402.0, 3438.0, 3518.0, 3404.0, 3578.0, 3534.0, 3506.0, 3680.0, 3813.0, 3751.0, 3891.0, 3972.0, 3970.0, 4151.0, 4093.0, 4184.0, 4274.0, 4347.0, 4404.0, 4462.0, 4418.0, 4455.0, 4470.0, 4534.0…	['0:08:37', '0:18:37', '0:28:37', '0:38:37', '0:48:37', '0:58:37', '1:08:37', '1:18:37', '1:28:37', '1:38:37', '1:48:37', '1:58:37', '2:08:37', '2:18:37', '2:28:37', '2:38:37', '2:48:37', '2:58:37', '3:08:37', '3:18:37', '3:28:37', '3:38:37', '3:48:37', '3:58:37', '4:08:37', '4:18:37', '4:28:37', '4:38:37', '4:48:37', '4:58:37', '5:08:37', '5:18:37', '5:28:37', '5:38:37', '5:48:37', '5:58:37', '6…	[195.0, 200.0, 170.0, 177.0, 186.0, 189.0, 193.0, 182.0, 196.0, 208.0, 197.0, 209.0, 203.0, 191.0, 194.0, 208.0, 201.0, 203.0, 194.0, 189.0, 231.0, 216.0, 208.0, 235.0, 193.0, 185.0, 231.0, 242.0, 226.0, 211.0, 200.0, 237.0, 246.0, 235.0, 235.0, 240.0, 244.0, 263.0, 268.0, 261.0, 278.0, 274.0, 287.0, 283.0, 284.0, 267.0, 259.0, 276.0, 309.0, 286.0, 269.0, 286.0, 307.0, 311.0, 296.0, 314.0, 317.0,…
11	A12	sML037	WT-CN	Pi_rich	3	BY4741	20210624	Exponential	['0:08:05', '0:18:05', '0:28:05', '0:38:05', '0:48:05', '0:58:05', '1:08:05', '1:18:05', '1:28:05', '1:38:05', '1:48:05', '1:58:05', '2:08:05', '2:18:05', '2:28:05', '2:38:05', '2:48:05', '2:58:05', '3:08:05', '3:18:05', '3:28:05', '3:38:05', '3:48:05', '3:58:05', '4:08:05', '4:18:05', '4:28:05', '4:38:05', '4:48:05', '4:58:05', '5:08:05', '5:18:05', '5:28:05', '5:38:05', '5:48:05', '5:58:05', '6…	[0.147, 0.238, 0.232, 0.215, 0.202, 0.209, 0.212, 0.198, 0.17, 0.175, 0.236, 0.202, 0.199, 0.203, 0.209, 0.22, 0.228, 0.236, 0.252, 0.265, 0.276, 0.285, 0.294, 0.309, 0.322, 0.338, 0.35, 0.368, 0.38, 0.395, 0.41, 0.422, 0.433, 0.443, 0.455, 0.463, 0.47, 0.478, 0.483, 0.489, 0.497, 0.505, 0.508, 0.516, 0.521, 0.524, 0.528, 0.535, 0.538, 0.542, 0.545, 0.549, 0.553, 0.557, 0.559, 0.564, 0.568, 0.572…	['0:09:18', '0:19:18', '0:29:18', '0:39:18', '0:49:18', '0:59:18', '1:09:18', '1:19:18', '1:29:18', '1:39:18', '1:49:18', '1:59:18', '2:09:18', '2:19:18', '2:29:18', '2:39:18', '2:49:18', '2:59:18', '3:09:18', '3:19:18', '3:29:18', '3:39:18', '3:49:18', '3:59:18', '4:09:18', '4:19:18', '4:29:18', '4:39:18', '4:49:18', '4:59:18', '5:09:18', '5:19:18', '5:29:18', '5:39:18', '5:49:18', '5:59:18', '6…	[2960.0, 3041.0, 3019.0, 3213.0, 3154.0, 2979.0, 3152.0, 3042.0, 3206.0, 3097.0, 3074.0, 3077.0, 2995.0, 3074.0, 3116.0, 3276.0, 3124.0, 3193.0, 3106.0, 3264.0, 3198.0, 3284.0, 3311.0, 3356.0, 3296.0, 3186.0, 3369.0, 3473.0, 3488.0, 3447.0, 3343.0, 3507.0, 3610.0, 3663.0, 3772.0, 3747.0, 3684.0, 3911.0, 3835.0, 3944.0, 4007.0, 4175.0, 4113.0, 4362.0, 4248.0, 4233.0, 4622.0, 4489.0, 4526.0, 4543.0…	['0:08:37', '0:18:37', '0:28:37', '0:38:37', '0:48:37', '0:58:37', '1:08:37', '1:18:37', '1:28:37', '1:38:37', '1:48:37', '1:58:37', '2:08:37', '2:18:37', '2:28:37', '2:38:37', '2:48:37', '2:58:37', '3:08:37', '3:18:37', '3:28:37', '3:38:37', '3:48:37', '3:58:37', '4:08:37', '4:18:37', '4:28:37', '4:38:37', '4:48:37', '4:58:37', '5:08:37', '5:18:37', '5:28:37', '5:38:37', '5:48:37', '5:58:37', '6…	[178.0, 160.0, 196.0, 191.0, 200.0, 168.0, 212.0, 214.0, 196.0, 193.0, 211.0, 194.0, 173.0, 188.0, 190.0, 231.0, 204.0, 196.0, 161.0, 190.0, 222.0, 200.0, 206.0, 202.0, 181.0, 213.0, 212.0, 174.0, 211.0, 228.0, 243.0, 221.0, 205.0, 192.0, 220.0, 236.0, 272.0, 269.0, 245.0, 243.0, 266.0, 257.0, 251.0, 258.0, 264.0, 258.0, 278.0, 268.0, 277.0, 286.0, 274.0, 293.0, 292.0, 295.0, 313.0, 298.0, 310.0,…
12	B1	sML038	WT-CC	Pi_rich	1	BY4741	20210624	Exponential	['0:08:05', '0:18:05', '0:28:05', '0:38:05', '0:48:05', '0:58:05', '1:08:05', '1:18:05', '1:28:05', '1:38:05', '1:48:05', '1:58:05', '2:08:05', '2:18:05', '2:28:05', '2:38:05', '2:48:05', '2:58:05', '3:08:05', '3:18:05', '3:28:05', '3:38:05', '3:48:05', '3:58:05', '4:08:05', '4:18:05', '4:28:05', '4:38:05', '4:48:05', '4:58:05', '5:08:05', '5:18:05', '5:28:05', '5:38:05', '5:48:05', '5:58:05', '6…	[0.145, 0.145, 0.149, 0.177, 0.177, 0.155, 0.164, 0.162, 0.165, 0.171, 0.177, 0.181, 0.185, 0.19, 0.199, 0.207, 0.215, 0.22, 0.227, 0.234, 0.242, 0.256, 0.27, 0.282, 0.294, 0.307, 0.32, 0.335, 0.349, 0.362, 0.376, 0.392, 0.405, 0.419, 0.427, 0.44, 0.45, 0.46, 0.471, 0.477, 0.486, 0.494, 0.5, 0.505, 0.51, 0.516, 0.522, 0.528, 0.531, 0.536, 0.538, 0.544, 0.547, 0.549, 0.554, 0.551, 0.556, 0.559, 0.…	['0:09:18', '0:19:18', '0:29:18', '0:39:18', '0:49:18', '0:59:18', '1:09:18', '1:19:18', '1:29:18', '1:39:18', '1:49:18', '1:59:18', '2:09:18', '2:19:18', '2:29:18', '2:39:18', '2:49:18', '2:59:18', '3:09:18', '3:19:18', '3:29:18', '3:39:18', '3:49:18', '3:59:18', '4:09:18', '4:19:18', '4:29:18', '4:39:18', '4:49:18', '4:59:18', '5:09:18', '5:19:18', '5:29:18', '5:39:18', '5:49:18', '5:59:18', '6…	[3361.0, 3423.0, 3612.0, 3749.0, 3763.0, 3803.0, 3894.0, 4119.0, 3909.0, 4208.0, 4394.0, 4441.0, 4451.0, 4628.0, 4716.0, 5081.0, 5135.0, 5249.0, 5221.0, 5388.0, 5492.0, 6019.0, 6008.0, 6317.0, 6567.0, 6691.0, 7076.0, 7396.0, 7854.0, 7887.0, 8306.0, 8632.0, 8592.0, 9152.0, 9381.0, 9495.0, 10091.0, 9924.0, 10323.0, 10237.0, 10383.0, 10764.0, 10637.0, 10994.0, 11095.0, 11398.0, 11743.0, 11804.0, 116…	['0:08:37', '0:18:37', '0:28:37', '0:38:37', '0:48:37', '0:58:37', '1:08:37', '1:18:37', '1:28:37', '1:38:37', '1:48:37', '1:58:37', '2:08:37', '2:18:37', '2:28:37', '2:38:37', '2:48:37', '2:58:37', '3:08:37', '3:18:37', '3:28:37', '3:38:37', '3:48:37', '3:58:37', '4:08:37', '4:18:37', '4:28:37', '4:38:37', '4:48:37', '4:58:37', '5:08:37', '5:18:37', '5:28:37', '5:38:37', '5:48:37', '5:58:37', '6…	[218.0, 217.0, 206.0, 268.0, 234.0, 243.0, 247.0, 243.0, 233.0, 274.0, 297.0, 304.0, 310.0, 304.0, 330.0, 283.0, 319.0, 316.0, 339.0, 333.0, 362.0, 371.0, 406.0, 432.0, 402.0, 443.0, 445.0, 480.0, 497.0, 514.0, 489.0, 527.0, 529.0, 550.0, 560.0, 586.0, 633.0, 616.0, 622.0, 669.0, 666.0, 661.0, 689.0, 704.0, 692.0, 686.0, 711.0, 731.0, 692.0, 685.0, 748.0, 718.0, 737.0, 730.0, 724.0, 756.0, 740.0,…
13	B2	sML038	WT-CC	Pi_rich	2	BY4741	20210624	Exponential	['0:08:05', '0:18:05', '0:28:05', '0:38:05', '0:48:05', '0:58:05', '1:08:05', '1:18:05', '1:28:05', '1:38:05', '1:48:05', '1:58:05', '2:08:05', '2:18:05', '2:28:05', '2:38:05', '2:48:05', '2:58:05', '3:08:05', '3:18:05', '3:28:05', '3:38:05', '3:48:05', '3:58:05', '4:08:05', '4:18:05', '4:28:05', '4:38:05', '4:48:05', '4:58:05', '5:08:05', '5:18:05', '5:28:05', '5:38:05', '5:48:05', '5:58:05', '6…	[0.141, 0.213, 0.221, 0.211, 0.196, 0.164, 0.161, 0.155, 0.16, 0.164, 0.168, 0.174, 0.18, 0.203, 0.226, 0.2, 0.208, 0.216, 0.225, 0.237, 0.246, 0.258, 0.269, 0.282, 0.294, 0.304, 0.319, 0.333, 0.347, 0.361, 0.376, 0.391, 0.406, 0.423, 0.433, 0.445, 0.456, 0.466, 0.473, 0.482, 0.487, 0.497, 0.5, 0.509, 0.512, 0.521, 0.524, 0.527, 0.529, 0.534, 0.539, 0.543, 0.542, 0.546, 0.549, 0.552, 0.556, 0.56,…	['0:09:18', '0:19:18', '0:29:18', '0:39:18', '0:49:18', '0:59:18', '1:09:18', '1:19:18', '1:29:18', '1:39:18', '1:49:18', '1:59:18', '2:09:18', '2:19:18', '2:29:18', '2:39:18', '2:49:18', '2:59:18', '3:09:18', '3:19:18', '3:29:18', '3:39:18', '3:49:18', '3:59:18', '4:09:18', '4:19:18', '4:29:18', '4:39:18', '4:49:18', '4:59:18', '5:09:18', '5:19:18', '5:29:18', '5:39:18', '5:49:18', '5:59:18', '6…	[3586.0, 4380.0, 4346.0, 4100.0, 3863.0, 3784.0, 3974.0, 4075.0, 4173.0, 4244.0, 4529.0, 4180.0, 4601.0, 4588.0, 4879.0, 4841.0, 4998.0, 5180.0, 5285.0, 5475.0, 5611.0, 5951.0, 6017.0, 6488.0, 6852.0, 6945.0, 7427.0, 7813.0, 7907.0, 8267.0, 8523.0, 8789.0, 8962.0, 9170.0, 9497.0, 9875.0, 10053.0, 10199.0, 10698.0, 10943.0, 10975.0, 11432.0, 11216.0, 11662.0, 11704.0, 12458.0, 12256.0, 12896.0, 13…	['0:08:37', '0:18:37', '0:28:37', '0:38:37', '0:48:37', '0:58:37', '1:08:37', '1:18:37', '1:28:37', '1:38:37', '1:48:37', '1:58:37', '2:08:37', '2:18:37', '2:28:37', '2:38:37', '2:48:37', '2:58:37', '3:08:37', '3:18:37', '3:28:37', '3:38:37', '3:48:37', '3:58:37', '4:08:37', '4:18:37', '4:28:37', '4:38:37', '4:48:37', '4:58:37', '5:08:37', '5:18:37', '5:28:37', '5:38:37', '5:48:37', '5:58:37', '6…	[216.0, 259.0, 286.0, 260.0, 243.0, 252.0, 274.0, 282.0, 277.0, 249.0, 288.0, 293.0, 269.0, 277.0, 318.0, 326.0, 311.0, 336.0, 322.0, 356.0, 344.0, 364.0, 404.0, 472.0, 414.0, 466.0, 479.0, 453.0, 484.0, 538.0, 533.0, 542.0, 601.0, 583.0, 626.0, 634.0, 612.0, 660.0, 678.0, 685.0, 657.0, 689.0, 742.0, 709.0, 749.0, 738.0, 745.0, 773.0, 770.0, 770.0, 747.0, 756.0, 812.0, 805.0, 848.0, 804.0, 812.0,…
14	B3	sML038	WT-CC	Pi_rich	3	BY4741	20210624	Exponential	['0:08:05', '0:18:05', '0:28:05', '0:38:05', '0:48:05', '0:58:05', '1:08:05', '1:18:05', '1:28:05', '1:38:05', '1:48:05', '1:58:05', '2:08:05', '2:18:05', '2:28:05', '2:38:05', '2:48:05', '2:58:05', '3:08:05', '3:18:05', '3:28:05', '3:38:05', '3:48:05', '3:58:05', '4:08:05', '4:18:05', '4:28:05', '4:38:05', '4:48:05', '4:58:05', '5:08:05', '5:18:05', '5:28:05', '5:38:05', '5:48:05', '5:58:05', '6…	[0.136, 0.216, 0.239, 0.229, 0.215, 0.2, 0.193, 0.182, 0.16, 0.157, 0.16, 0.166, 0.17, 0.175, 0.206, 0.219, 0.195, 0.202, 0.211, 0.22, 0.227, 0.235, 0.245, 0.256, 0.268, 0.281, 0.292, 0.305, 0.321, 0.332, 0.346, 0.362, 0.378, 0.393, 0.405, 0.42, 0.432, 0.442, 0.452, 0.459, 0.467, 0.473, 0.481, 0.486, 0.496, 0.499, 0.509, 0.515, 0.516, 0.523, 0.529, 0.532, 0.534, 0.54, 0.543, 0.545, 0.549, 0.551, …	['0:09:18', '0:19:18', '0:29:18', '0:39:18', '0:49:18', '0:59:18', '1:09:18', '1:19:18', '1:29:18', '1:39:18', '1:49:18', '1:59:18', '2:09:18', '2:19:18', '2:29:18', '2:39:18', '2:49:18', '2:59:18', '3:09:18', '3:19:18', '3:29:18', '3:39:18', '3:49:18', '3:59:18', '4:09:18', '4:19:18', '4:29:18', '4:39:18', '4:49:18', '4:59:18', '5:09:18', '5:19:18', '5:29:18', '5:39:18', '5:49:18', '5:59:18', '6…	[3511.0, 3816.0, 4356.0, 4430.0, 4548.0, 4568.0, 4066.0, 4223.0, 4006.0, 4118.0, 4248.0, 4302.0, 4630.0, 4509.0, 4642.0, 4796.0, 5156.0, 5263.0, 5335.0, 5547.0, 5633.0, 5798.0, 6138.0, 6247.0, 6572.0, 6901.0, 7047.0, 7179.0, 7634.0, 7880.0, 8026.0, 8346.0, 8384.0, 8802.0, 9232.0, 9300.0, 9493.0, 9804.0, 10014.0, 10168.0, 10567.0, 10660.0, 10856.0, 11004.0, 11317.0, 11624.0, 11395.0, 11790.0, 1211…	['0:08:37', '0:18:37', '0:28:37', '0:38:37', '0:48:37', '0:58:37', '1:08:37', '1:18:37', '1:28:37', '1:38:37', '1:48:37', '1:58:37', '2:08:37', '2:18:37', '2:28:37', '2:38:37', '2:48:37', '2:58:37', '3:08:37', '3:18:37', '3:28:37', '3:38:37', '3:48:37', '3:58:37', '4:08:37', '4:18:37', '4:28:37', '4:38:37', '4:48:37', '4:58:37', '5:08:37', '5:18:37', '5:28:37', '5:38:37', '5:48:37', '5:58:37', '6…	[248.0, 246.0, 258.0, 273.0, 292.0, 261.0, 303.0, 243.0, 244.0, 289.0, 276.0, 277.0, 275.0, 260.0, 307.0, 304.0, 319.0, 343.0, 332.0, 331.0, 367.0, 366.0, 405.0, 417.0, 404.0, 430.0, 426.0, 480.0, 486.0, 489.0, 506.0, 536.0, 530.0, 569.0, 590.0, 593.0, 583.0, 602.0, 587.0, 649.0, 661.0, 691.0, 686.0, 697.0, 742.0, 733.0, 705.0, 697.0, 763.0, 724.0, 770.0, 749.0, 774.0, 752.0, 775.0, 756.0, 804.0,…
15	B4	sML039	WT-CA	Pi_rich	1	BY4741	20210624	Exponential	['0:08:05', '0:18:05', '0:28:05', '0:38:05', '0:48:05', '0:58:05', '1:08:05', '1:18:05', '1:28:05', '1:38:05', '1:48:05', '1:58:05', '2:08:05', '2:18:05', '2:28:05', '2:38:05', '2:48:05', '2:58:05', '3:08:05', '3:18:05', '3:28:05', '3:38:05', '3:48:05', '3:58:05', '4:08:05', '4:18:05', '4:28:05', '4:38:05', '4:48:05', '4:58:05', '5:08:05', '5:18:05', '5:28:05', '5:38:05', '5:48:05', '5:58:05', '6…	[0.151, 0.155, 0.231, 0.248, 0.239, 0.2, 0.204, 0.173, 0.177, 0.182, 0.189, 0.204, 0.239, 0.225, 0.218, 0.227, 0.236, 0.244, 0.254, 0.266, 0.277, 0.29, 0.305, 0.318, 0.335, 0.353, 0.368, 0.381, 0.393, 0.405, 0.422, 0.439, 0.451, 0.464, 0.475, 0.49, 0.496, 0.508, 0.512, 0.523, 0.53, 0.536, 0.543, 0.547, 0.551, 0.554, 0.561, 0.565, 0.57, 0.568, 0.574, 0.576, 0.583, 0.583, 0.584, 0.589, 0.589, 0.594…	['0:09:18', '0:19:18', '0:29:18', '0:39:18', '0:49:18', '0:59:18', '1:09:18', '1:19:18', '1:29:18', '1:39:18', '1:49:18', '1:59:18', '2:09:18', '2:19:18', '2:29:18', '2:39:18', '2:49:18', '2:59:18', '3:09:18', '3:19:18', '3:29:18', '3:39:18', '3:49:18', '3:59:18', '4:09:18', '4:19:18', '4:29:18', '4:39:18', '4:49:18', '4:59:18', '5:09:18', '5:19:18', '5:29:18', '5:39:18', '5:49:18', '5:59:18', '6…	[3181.0, 3290.0, 3183.0, 3142.0, 3217.0, 3452.0, 3321.0, 3283.0, 3299.0, 3311.0, 3361.0, 3395.0, 3398.0, 3448.0, 3515.0, 3543.0, 3473.0, 3379.0, 3359.0, 3400.0, 3388.0, 3337.0, 3463.0, 3420.0, 3377.0, 3509.0, 3385.0, 3507.0, 3458.0, 3520.0, 3435.0, 3611.0, 3719.0, 3678.0, 3870.0, 3808.0, 3947.0, 3963.0, 4173.0, 4123.0, 4252.0, 4351.0, 4194.0, 4270.0, 4263.0, 4486.0, 4622.0, 4591.0, 4600.0, 4598.0…	['0:08:37', '0:18:37', '0:28:37', '0:38:37', '0:48:37', '0:58:37', '1:08:37', '1:18:37', '1:28:37', '1:38:37', '1:48:37', '1:58:37', '2:08:37', '2:18:37', '2:28:37', '2:38:37', '2:48:37', '2:58:37', '3:08:37', '3:18:37', '3:28:37', '3:38:37', '3:48:37', '3:58:37', '4:08:37', '4:18:37', '4:28:37', '4:38:37', '4:48:37', '4:58:37', '5:08:37', '5:18:37', '5:28:37', '5:38:37', '5:48:37', '5:58:37', '6…	[204.0, 210.0, 207.0, 220.0, 181.0, 206.0, 196.0, 209.0, 193.0, 213.0, 207.0, 217.0, 240.0, 206.0, 231.0, 231.0, 188.0, 235.0, 193.0, 216.0, 204.0, 208.0, 205.0, 209.0, 249.0, 206.0, 193.0, 203.0, 238.0, 240.0, 246.0, 215.0, 260.0, 263.0, 267.0, 224.0, 247.0, 280.0, 227.0, 287.0, 304.0, 269.0, 281.0, 284.0, 295.0, 271.0, 302.0, 304.0, 253.0, 304.0, 295.0, 302.0, 306.0, 298.0, 312.0, 314.0, 272.0,…
16	B5	sML039	WT-CA	Pi_rich	2	BY4741	20210624	Exponential	['0:08:05', '0:18:05', '0:28:05', '0:38:05', '0:48:05', '0:58:05', '1:08:05', '1:18:05', '1:28:05', '1:38:05', '1:48:05', '1:58:05', '2:08:05', '2:18:05', '2:28:05', '2:38:05', '2:48:05', '2:58:05', '3:08:05', '3:18:05', '3:28:05', '3:38:05', '3:48:05', '3:58:05', '4:08:05', '4:18:05', '4:28:05', '4:38:05', '4:48:05', '4:58:05', '5:08:05', '5:18:05', '5:28:05', '5:38:05', '5:48:05', '5:58:05', '6…	[0.15, 0.176, 0.196, 0.199, 0.187, 0.184, 0.177, 0.171, 0.174, 0.179, 0.197, 0.207, 0.205, 0.209, 0.214, 0.222, 0.233, 0.242, 0.251, 0.265, 0.275, 0.288, 0.299, 0.312, 0.324, 0.341, 0.356, 0.37, 0.387, 0.402, 0.417, 0.429, 0.441, 0.455, 0.462, 0.476, 0.479, 0.489, 0.496, 0.502, 0.512, 0.512, 0.519, 0.526, 0.527, 0.532, 0.541, 0.543, 0.549, 0.549, 0.554, 0.559, 0.56, 0.565, 0.569, 0.567, 0.569, 0.…	['0:09:18', '0:19:18', '0:29:18', '0:39:18', '0:49:18', '0:59:18', '1:09:18', '1:19:18', '1:29:18', '1:39:18', '1:49:18', '1:59:18', '2:09:18', '2:19:18', '2:29:18', '2:39:18', '2:49:18', '2:59:18', '3:09:18', '3:19:18', '3:29:18', '3:39:18', '3:49:18', '3:59:18', '4:09:18', '4:19:18', '4:29:18', '4:39:18', '4:49:18', '4:59:18', '5:09:18', '5:19:18', '5:29:18', '5:39:18', '5:49:18', '5:59:18', '6…	[3222.0, 3265.0, 3322.0, 3229.0, 3264.0, 3205.0, 3208.0, 3308.0, 3289.0, 3415.0, 3420.0, 3210.0, 3350.0, 3411.0, 3393.0, 3479.0, 3378.0, 3549.0, 3431.0, 3445.0, 3311.0, 3358.0, 3448.0, 3354.0, 3501.0, 3334.0, 3414.0, 3605.0, 3463.0, 3466.0, 3528.0, 3574.0, 3741.0, 3716.0, 3704.0, 3977.0, 3838.0, 3920.0, 4041.0, 3934.0, 4194.0, 4017.0, 4162.0, 4321.0, 4294.0, 4235.0, 4359.0, 4311.0, 4503.0, 4688.0…	['0:08:37', '0:18:37', '0:28:37', '0:38:37', '0:48:37', '0:58:37', '1:08:37', '1:18:37', '1:28:37', '1:38:37', '1:48:37', '1:58:37', '2:08:37', '2:18:37', '2:28:37', '2:38:37', '2:48:37', '2:58:37', '3:08:37', '3:18:37', '3:28:37', '3:38:37', '3:48:37', '3:58:37', '4:08:37', '4:18:37', '4:28:37', '4:38:37', '4:48:37', '4:58:37', '5:08:37', '5:18:37', '5:28:37', '5:38:37', '5:48:37', '5:58:37', '6…	[184.0, 207.0, 202.0, 194.0, 197.0, 207.0, 203.0, 218.0, 214.0, 226.0, 193.0, 220.0, 218.0, 192.0, 213.0, 238.0, 219.0, 217.0, 231.0, 209.0, 207.0, 210.0, 230.0, 217.0, 216.0, 217.0, 228.0, 202.0, 233.0, 221.0, 234.0, 253.0, 240.0, 227.0, 244.0, 249.0, 227.0, 276.0, 255.0, 271.0, 271.0, 272.0, 283.0, 265.0, 247.0, 281.0, 268.0, 310.0, 304.0, 278.0, 299.0, 302.0, 294.0, 247.0, 294.0, 317.0, 313.0,…
17	B6	sML039	WT-CA	Pi_rich	3	BY4741	20210624	Exponential	['0:08:05', '0:18:05', '0:28:05', '0:38:05', '0:48:05', '0:58:05', '1:08:05', '1:18:05', '1:28:05', '1:38:05', '1:48:05', '1:58:05', '2:08:05', '2:18:05', '2:28:05', '2:38:05', '2:48:05', '2:58:05', '3:08:05', '3:18:05', '3:28:05', '3:38:05', '3:48:05', '3:58:05', '4:08:05', '4:18:05', '4:28:05', '4:38:05', '4:48:05', '4:58:05', '5:08:05', '5:18:05', '5:28:05', '5:38:05', '5:48:05', '5:58:05', '6…	[0.131, 0.146, 0.179, 0.183, 0.177, 0.17, 0.172, 0.158, 0.163, 0.16, 0.183, 0.149, 0.151, 0.156, 0.159, 0.162, 0.167, 0.197, 0.184, 0.183, 0.188, 0.194, 0.202, 0.208, 0.218, 0.226, 0.235, 0.244, 0.256, 0.265, 0.277, 0.287, 0.299, 0.311, 0.326, 0.34, 0.355, 0.37, 0.383, 0.394, 0.405, 0.418, 0.428, 0.44, 0.449, 0.459, 0.467, 0.476, 0.481, 0.491, 0.494, 0.499, 0.507, 0.512, 0.521, 0.523, 0.53, 0.533…	['0:09:18', '0:19:18', '0:29:18', '0:39:18', '0:49:18', '0:59:18', '1:09:18', '1:19:18', '1:29:18', '1:39:18', '1:49:18', '1:59:18', '2:09:18', '2:19:18', '2:29:18', '2:39:18', '2:49:18', '2:59:18', '3:09:18', '3:19:18', '3:29:18', '3:39:18', '3:49:18', '3:59:18', '4:09:18', '4:19:18', '4:29:18', '4:39:18', '4:49:18', '4:59:18', '5:09:18', '5:19:18', '5:29:18', '5:39:18', '5:49:18', '5:59:18', '6…	[3163.0, 3143.0, 3007.0, 3219.0, 3159.0, 3217.0, 3302.0, 3080.0, 3236.0, 3089.0, 3280.0, 3197.0, 3104.0, 3276.0, 3365.0, 3176.0, 3260.0, 3275.0, 3216.0, 3366.0, 3419.0, 3231.0, 3414.0, 3268.0, 3534.0, 3460.0, 3557.0, 3419.0, 3358.0, 3317.0, 3360.0, 3235.0, 3389.0, 3368.0, 3421.0, 3449.0, 3405.0, 3547.0, 3535.0, 3484.0, 3482.0, 3638.0, 3538.0, 3742.0, 3766.0, 3736.0, 4114.0, 3928.0, 3997.0, 4192.0…	['0:08:37', '0:18:37', '0:28:37', '0:38:37', '0:48:37', '0:58:37', '1:08:37', '1:18:37', '1:28:37', '1:38:37', '1:48:37', '1:58:37', '2:08:37', '2:18:37', '2:28:37', '2:38:37', '2:48:37', '2:58:37', '3:08:37', '3:18:37', '3:28:37', '3:38:37', '3:48:37', '3:58:37', '4:08:37', '4:18:37', '4:28:37', '4:38:37', '4:48:37', '4:58:37', '5:08:37', '5:18:37', '5:28:37', '5:38:37', '5:48:37', '5:58:37', '6…	[209.0, 196.0, 190.0, 232.0, 204.0, 184.0, 201.0, 219.0, 192.0, 213.0, 200.0, 194.0, 194.0, 195.0, 224.0, 203.0, 186.0, 205.0, 218.0, 205.0, 185.0, 225.0, 240.0, 209.0, 231.0, 225.0, 216.0, 232.0, 210.0, 239.0, 221.0, 224.0, 206.0, 208.0, 215.0, 211.0, 229.0, 218.0, 243.0, 212.0, 232.0, 233.0, 212.0, 241.0, 243.0, 264.0, 243.0, 252.0, 267.0, 256.0, 271.0, 273.0, 302.0, 253.0, 268.0, 276.0, 282.0,…
18	B7	sML040	WT-AN	Pi_rich	1	BY4741	20210624	Exponential	['0:08:05', '0:18:05', '0:28:05', '0:38:05', '0:48:05', '0:58:05', '1:08:05', '1:18:05', '1:28:05', '1:38:05', '1:48:05', '1:58:05', '2:08:05', '2:18:05', '2:28:05', '2:38:05', '2:48:05', '2:58:05', '3:08:05', '3:18:05', '3:28:05', '3:38:05', '3:48:05', '3:58:05', '4:08:05', '4:18:05', '4:28:05', '4:38:05', '4:48:05', '4:58:05', '5:08:05', '5:18:05', '5:28:05', '5:38:05', '5:48:05', '5:58:05', '6…	[0.132, 0.13, 0.181, 0.185, 0.185, 0.156, 0.17, 0.14, 0.141, 0.142, 0.144, 0.146, 0.147, 0.149, 0.152, 0.155, 0.158, 0.161, 0.166, 0.169, 0.208, 0.202, 0.191, 0.194, 0.197, 0.204, 0.211, 0.219, 0.226, 0.235, 0.245, 0.256, 0.265, 0.275, 0.288, 0.3, 0.313, 0.325, 0.338, 0.349, 0.361, 0.373, 0.384, 0.398, 0.408, 0.416, 0.424, 0.43, 0.441, 0.447, 0.457, 0.465, 0.473, 0.477, 0.484, 0.49, 0.498, 0.505,…	['0:09:18', '0:19:18', '0:29:18', '0:39:18', '0:49:18', '0:59:18', '1:09:18', '1:19:18', '1:29:18', '1:39:18', '1:49:18', '1:59:18', '2:09:18', '2:19:18', '2:29:18', '2:39:18', '2:49:18', '2:59:18', '3:09:18', '3:19:18', '3:29:18', '3:39:18', '3:49:18', '3:59:18', '4:09:18', '4:19:18', '4:29:18', '4:39:18', '4:49:18', '4:59:18', '5:09:18', '5:19:18', '5:29:18', '5:39:18', '5:49:18', '5:59:18', '6…	[3237.0, 3267.0, 3186.0, 3106.0, 3358.0, 3094.0, 3245.0, 3237.0, 3247.0, 3253.0, 3189.0, 3124.0, 3291.0, 3192.0, 3299.0, 3168.0, 3166.0, 3376.0, 3291.0, 3458.0, 3439.0, 3297.0, 3235.0, 3480.0, 3346.0, 3365.0, 3438.0, 3365.0, 3434.0, 3468.0, 3464.0, 3233.0, 3299.0, 3452.0, 3335.0, 3378.0, 3473.0, 3436.0, 3477.0, 3494.0, 3555.0, 3522.0, 3504.0, 3541.0, 3684.0, 3640.0, 3628.0, 3729.0, 4001.0, 3815.0…	['0:08:37', '0:18:37', '0:28:37', '0:38:37', '0:48:37', '0:58:37', '1:08:37', '1:18:37', '1:28:37', '1:38:37', '1:48:37', '1:58:37', '2:08:37', '2:18:37', '2:28:37', '2:38:37', '2:48:37', '2:58:37', '3:08:37', '3:18:37', '3:28:37', '3:38:37', '3:48:37', '3:58:37', '4:08:37', '4:18:37', '4:28:37', '4:38:37', '4:48:37', '4:58:37', '5:08:37', '5:18:37', '5:28:37', '5:38:37', '5:48:37', '5:58:37', '6…	[233.0, 207.0, 214.0, 192.0, 211.0, 210.0, 182.0, 215.0, 200.0, 211.0, 185.0, 217.0, 219.0, 196.0, 217.0, 207.0, 231.0, 213.0, 200.0, 221.0, 214.0, 243.0, 222.0, 250.0, 237.0, 209.0, 235.0, 208.0, 211.0, 214.0, 234.0, 201.0, 225.0, 214.0, 247.0, 223.0, 212.0, 226.0, 200.0, 221.0, 195.0, 250.0, 235.0, 218.0, 242.0, 232.0, 238.0, 272.0, 229.0, 233.0, 263.0, 260.0, 262.0, 260.0, 277.0, 273.0, 260.0,…
19	B8	sML040	WT-AN	Pi_rich	2	BY4741	20210624	Exponential	['0:08:05', '0:18:05', '0:28:05', '0:38:05', '0:48:05', '0:58:05', '1:08:05', '1:18:05', '1:28:05', '1:38:05', '1:48:05', '1:58:05', '2:08:05', '2:18:05', '2:28:05', '2:38:05', '2:48:05', '2:58:05', '3:08:05', '3:18:05', '3:28:05', '3:38:05', '3:48:05', '3:58:05', '4:08:05', '4:18:05', '4:28:05', '4:38:05', '4:48:05', '4:58:05', '5:08:05', '5:18:05', '5:28:05', '5:38:05', '5:48:05', '5:58:05', '6…	[0.144, 0.164, 0.193, 0.184, 0.18, 0.18, 0.167, 0.167, 0.173, 0.158, 0.169, 0.161, 0.164, 0.168, 0.172, 0.185, 0.181, 0.187, 0.193, 0.199, 0.204, 0.211, 0.218, 0.226, 0.234, 0.244, 0.249, 0.259, 0.27, 0.281, 0.295, 0.309, 0.32, 0.333, 0.346, 0.358, 0.37, 0.38, 0.394, 0.405, 0.416, 0.427, 0.437, 0.444, 0.452, 0.459, 0.464, 0.47, 0.48, 0.483, 0.489, 0.498, 0.501, 0.506, 0.512, 0.517, 0.521, 0.523, …	['0:09:18', '0:19:18', '0:29:18', '0:39:18', '0:49:18', '0:59:18', '1:09:18', '1:19:18', '1:29:18', '1:39:18', '1:49:18', '1:59:18', '2:09:18', '2:19:18', '2:29:18', '2:39:18', '2:49:18', '2:59:18', '3:09:18', '3:19:18', '3:29:18', '3:39:18', '3:49:18', '3:59:18', '4:09:18', '4:19:18', '4:29:18', '4:39:18', '4:49:18', '4:59:18', '5:09:18', '5:19:18', '5:29:18', '5:39:18', '5:49:18', '5:59:18', '6…	[3103.0, 3208.0, 3201.0, 3235.0, 3195.0, 3258.0, 3340.0, 3103.0, 3360.0, 3041.0, 3256.0, 3229.0, 3261.0, 3340.0, 3382.0, 3383.0, 3372.0, 3360.0, 3383.0, 3357.0, 3285.0, 3433.0, 3442.0, 3417.0, 3351.0, 3416.0, 3564.0, 3378.0, 3511.0, 3469.0, 3247.0, 3357.0, 3395.0, 3240.0, 3278.0, 3430.0, 3450.0, 3573.0, 3530.0, 3476.0, 3516.0, 3598.0, 3731.0, 3833.0, 3745.0, 3773.0, 3952.0, 3865.0, 3938.0, 4073.0…	['0:08:37', '0:18:37', '0:28:37', '0:38:37', '0:48:37', '0:58:37', '1:08:37', '1:18:37', '1:28:37', '1:38:37', '1:48:37', '1:58:37', '2:08:37', '2:18:37', '2:28:37', '2:38:37', '2:48:37', '2:58:37', '3:08:37', '3:18:37', '3:28:37', '3:38:37', '3:48:37', '3:58:37', '4:08:37', '4:18:37', '4:28:37', '4:38:37', '4:48:37', '4:58:37', '5:08:37', '5:18:37', '5:28:37', '5:38:37', '5:48:37', '5:58:37', '6…	[222.0, 208.0, 206.0, 204.0, 208.0, 206.0, 224.0, 194.0, 216.0, 208.0, 218.0, 201.0, 200.0, 212.0, 192.0, 203.0, 215.0, 226.0, 236.0, 198.0, 237.0, 240.0, 221.0, 204.0, 235.0, 227.0, 225.0, 168.0, 221.0, 225.0, 210.0, 215.0, 217.0, 213.0, 208.0, 215.0, 224.0, 206.0, 204.0, 235.0, 197.0, 209.0, 273.0, 240.0, 258.0, 238.0, 242.0, 284.0, 247.0, 249.0, 267.0, 281.0, 252.0, 253.0, 277.0, 267.0, 294.0,…
20	B9	sML040	WT-AN	Pi_rich	3	BY4741	20210624	Exponential	['0:08:05', '0:18:05', '0:28:05', '0:38:05', '0:48:05', '0:58:05', '1:08:05', '1:18:05', '1:28:05', '1:38:05', '1:48:05', '1:58:05', '2:08:05', '2:18:05', '2:28:05', '2:38:05', '2:48:05', '2:58:05', '3:08:05', '3:18:05', '3:28:05', '3:38:05', '3:48:05', '3:58:05', '4:08:05', '4:18:05', '4:28:05', '4:38:05', '4:48:05', '4:58:05', '5:08:05', '5:18:05', '5:28:05', '5:38:05', '5:48:05', '5:58:05', '6…	[0.143, 0.149, 0.145, 0.152, 0.192, 0.205, 0.171, 0.163, 0.153, 0.157, 0.173, 0.187, 0.165, 0.168, 0.172, 0.176, 0.182, 0.187, 0.192, 0.199, 0.204, 0.211, 0.218, 0.225, 0.231, 0.241, 0.248, 0.261, 0.271, 0.282, 0.295, 0.308, 0.32, 0.33, 0.346, 0.357, 0.371, 0.385, 0.394, 0.407, 0.42, 0.428, 0.435, 0.448, 0.453, 0.464, 0.466, 0.474, 0.482, 0.487, 0.493, 0.498, 0.505, 0.51, 0.517, 0.522, 0.525, 0.5…	['0:09:18', '0:19:18', '0:29:18', '0:39:18', '0:49:18', '0:59:18', '1:09:18', '1:19:18', '1:29:18', '1:39:18', '1:49:18', '1:59:18', '2:09:18', '2:19:18', '2:29:18', '2:39:18', '2:49:18', '2:59:18', '3:09:18', '3:19:18', '3:29:18', '3:39:18', '3:49:18', '3:59:18', '4:09:18', '4:19:18', '4:29:18', '4:39:18', '4:49:18', '4:59:18', '5:09:18', '5:19:18', '5:29:18', '5:39:18', '5:49:18', '5:59:18', '6…	[3149.0, 3139.0, 3235.0, 3190.0, 3198.0, 3096.0, 3104.0, 3381.0, 3216.0, 3289.0, 3217.0, 3146.0, 3273.0, 3334.0, 3221.0, 3315.0, 3410.0, 3292.0, 3329.0, 3338.0, 3475.0, 3483.0, 3518.0, 3375.0, 3405.0, 3516.0, 3365.0, 3247.0, 3518.0, 3465.0, 3273.0, 3348.0, 3402.0, 3440.0, 3370.0, 3391.0, 3385.0, 3753.0, 3718.0, 3430.0, 3599.0, 3411.0, 3660.0, 3684.0, 3791.0, 3680.0, 3939.0, 3948.0, 3955.0, 3999.0…	['0:08:37', '0:18:37', '0:28:37', '0:38:37', '0:48:37', '0:58:37', '1:08:37', '1:18:37', '1:28:37', '1:38:37', '1:48:37', '1:58:37', '2:08:37', '2:18:37', '2:28:37', '2:38:37', '2:48:37', '2:58:37', '3:08:37', '3:18:37', '3:28:37', '3:38:37', '3:48:37', '3:58:37', '4:08:37', '4:18:37', '4:28:37', '4:38:37', '4:48:37', '4:58:37', '5:08:37', '5:18:37', '5:28:37', '5:38:37', '5:48:37', '5:58:37', '6…	[189.0, 224.0, 191.0, 205.0, 203.0, 206.0, 195.0, 209.0, 211.0, 215.0, 200.0, 198.0, 195.0, 216.0, 211.0, 204.0, 220.0, 232.0, 196.0, 190.0, 212.0, 221.0, 238.0, 222.0, 223.0, 227.0, 202.0, 225.0, 209.0, 190.0, 211.0, 222.0, 226.0, 195.0, 214.0, 241.0, 195.0, 220.0, 219.0, 229.0, 194.0, 225.0, 228.0, 243.0, 234.0, 248.0, 228.0, 222.0, 258.0, 239.0, 275.0, 253.0, 282.0, 269.0, 274.0, 274.0, 294.0,…
21	B10	sML041	WT-AC	Pi_rich	1	BY4741	20210624	Exponential	['0:08:05', '0:18:05', '0:28:05', '0:38:05', '0:48:05', '0:58:05', '1:08:05', '1:18:05', '1:28:05', '1:38:05', '1:48:05', '1:58:05', '2:08:05', '2:18:05', '2:28:05', '2:38:05', '2:48:05', '2:58:05', '3:08:05', '3:18:05', '3:28:05', '3:38:05', '3:48:05', '3:58:05', '4:08:05', '4:18:05', '4:28:05', '4:38:05', '4:48:05', '4:58:05', '5:08:05', '5:18:05', '5:28:05', '5:38:05', '5:48:05', '5:58:05', '6…	[0.138, 0.167, 0.19, 0.194, 0.192, 0.185, 0.197, 0.201, 0.188, 0.168, 0.17, 0.172, 0.176, 0.187, 0.192, 0.196, 0.203, 0.213, 0.221, 0.228, 0.235, 0.244, 0.259, 0.272, 0.285, 0.296, 0.311, 0.327, 0.34, 0.352, 0.368, 0.381, 0.394, 0.409, 0.424, 0.437, 0.45, 0.456, 0.471, 0.479, 0.488, 0.489, 0.5, 0.507, 0.513, 0.52, 0.523, 0.527, 0.532, 0.537, 0.541, 0.55, 0.55, 0.55, 0.558, 0.561, 0.562, 0.565, 0.…	['0:09:18', '0:19:18', '0:29:18', '0:39:18', '0:49:18', '0:59:18', '1:09:18', '1:19:18', '1:29:18', '1:39:18', '1:49:18', '1:59:18', '2:09:18', '2:19:18', '2:29:18', '2:39:18', '2:49:18', '2:59:18', '3:09:18', '3:19:18', '3:29:18', '3:39:18', '3:49:18', '3:59:18', '4:09:18', '4:19:18', '4:29:18', '4:39:18', '4:49:18', '4:59:18', '5:09:18', '5:19:18', '5:29:18', '5:39:18', '5:49:18', '5:59:18', '6…	[3227.0, 3487.0, 3554.0, 3414.0, 3400.0, 3355.0, 3302.0, 3301.0, 3237.0, 3392.0, 3506.0, 3285.0, 3411.0, 3466.0, 3321.0, 3538.0, 3589.0, 3405.0, 3507.0, 3400.0, 3642.0, 3686.0, 3530.0, 3880.0, 3799.0, 3729.0, 3888.0, 3960.0, 4122.0, 4357.0, 4144.0, 4184.0, 4279.0, 4328.0, 4419.0, 4411.0, 4670.0, 4838.0, 4789.0, 4746.0, 4932.0, 5124.0, 4966.0, 5068.0, 5140.0, 5289.0, 5454.0, 5313.0, 5499.0, 5350.0…	['0:08:37', '0:18:37', '0:28:37', '0:38:37', '0:48:37', '0:58:37', '1:08:37', '1:18:37', '1:28:37', '1:38:37', '1:48:37', '1:58:37', '2:08:37', '2:18:37', '2:28:37', '2:38:37', '2:48:37', '2:58:37', '3:08:37', '3:18:37', '3:28:37', '3:38:37', '3:48:37', '3:58:37', '4:08:37', '4:18:37', '4:28:37', '4:38:37', '4:48:37', '4:58:37', '5:08:37', '5:18:37', '5:28:37', '5:38:37', '5:48:37', '5:58:37', '6…	[231.0, 199.0, 200.0, 211.0, 218.0, 204.0, 207.0, 199.0, 210.0, 193.0, 210.0, 202.0, 225.0, 235.0, 201.0, 221.0, 232.0, 205.0, 214.0, 247.0, 202.0, 257.0, 235.0, 233.0, 230.0, 225.0, 231.0, 237.0, 266.0, 251.0, 242.0, 262.0, 269.0, 273.0, 245.0, 280.0, 290.0, 294.0, 283.0, 313.0, 324.0, 338.0, 328.0, 328.0, 325.0, 334.0, 327.0, 326.0, 339.0, 350.0, 334.0, 341.0, 368.0, 365.0, 380.0, 342.0, 340.0,…
22	B11	sML041	WT-AC	Pi_rich	2	BY4741	20210624	Exponential	['0:08:05', '0:18:05', '0:28:05', '0:38:05', '0:48:05', '0:58:05', '1:08:05', '1:18:05', '1:28:05', '1:38:05', '1:48:05', '1:58:05', '2:08:05', '2:18:05', '2:28:05', '2:38:05', '2:48:05', '2:58:05', '3:08:05', '3:18:05', '3:28:05', '3:38:05', '3:48:05', '3:58:05', '4:08:05', '4:18:05', '4:28:05', '4:38:05', '4:48:05', '4:58:05', '5:08:05', '5:18:05', '5:28:05', '5:38:05', '5:48:05', '5:58:05', '6…	[0.145, 0.164, 0.192, 0.216, 0.201, 0.198, 0.196, 0.199, 0.184, 0.192, 0.173, 0.178, 0.183, 0.19, 0.198, 0.203, 0.212, 0.219, 0.225, 0.235, 0.243, 0.255, 0.264, 0.277, 0.289, 0.302, 0.314, 0.328, 0.344, 0.357, 0.372, 0.389, 0.4, 0.416, 0.428, 0.442, 0.454, 0.462, 0.473, 0.485, 0.491, 0.499, 0.508, 0.512, 0.519, 0.523, 0.524, 0.53, 0.54, 0.547, 0.543, 0.552, 0.555, 0.558, 0.562, 0.569, 0.572, 0.57…	['0:09:18', '0:19:18', '0:29:18', '0:39:18', '0:49:18', '0:59:18', '1:09:18', '1:19:18', '1:29:18', '1:39:18', '1:49:18', '1:59:18', '2:09:18', '2:19:18', '2:29:18', '2:39:18', '2:49:18', '2:59:18', '3:09:18', '3:19:18', '3:29:18', '3:39:18', '3:49:18', '3:59:18', '4:09:18', '4:19:18', '4:29:18', '4:39:18', '4:49:18', '4:59:18', '5:09:18', '5:19:18', '5:29:18', '5:39:18', '5:49:18', '5:59:18', '6…	[3269.0, 3328.0, 3188.0, 3126.0, 3224.0, 3177.0, 3292.0, 3309.0, 3322.0, 3488.0, 3534.0, 3697.0, 3262.0, 3446.0, 3575.0, 3524.0, 3618.0, 3558.0, 3567.0, 3700.0, 3825.0, 3632.0, 3659.0, 3672.0, 3709.0, 3990.0, 3969.0, 4040.0, 3980.0, 4280.0, 4198.0, 4139.0, 4318.0, 4467.0, 4334.0, 4456.0, 4578.0, 4580.0, 4585.0, 4640.0, 4892.0, 4748.0, 5135.0, 5012.0, 5162.0, 5186.0, 5420.0, 5399.0, 5408.0, 5480.0…	['0:08:37', '0:18:37', '0:28:37', '0:38:37', '0:48:37', '0:58:37', '1:08:37', '1:18:37', '1:28:37', '1:38:37', '1:48:37', '1:58:37', '2:08:37', '2:18:37', '2:28:37', '2:38:37', '2:48:37', '2:58:37', '3:08:37', '3:18:37', '3:28:37', '3:38:37', '3:48:37', '3:58:37', '4:08:37', '4:18:37', '4:28:37', '4:38:37', '4:48:37', '4:58:37', '5:08:37', '5:18:37', '5:28:37', '5:38:37', '5:48:37', '5:58:37', '6…	[209.0, 221.0, 201.0, 208.0, 233.0, 219.0, 195.0, 212.0, 192.0, 213.0, 236.0, 209.0, 183.0, 203.0, 243.0, 218.0, 222.0, 206.0, 209.0, 208.0, 229.0, 227.0, 240.0, 249.0, 245.0, 242.0, 242.0, 261.0, 246.0, 264.0, 259.0, 270.0, 270.0, 279.0, 269.0, 294.0, 301.0, 292.0, 298.0, 281.0, 313.0, 334.0, 312.0, 324.0, 332.0, 317.0, 350.0, 318.0, 356.0, 350.0, 327.0, 363.0, 344.0, 357.0, 348.0, 362.0, 367.0,…
23	B12	sML041	WT-AC	Pi_rich	3	BY4741	20210624	Exponential	['0:08:05', '0:18:05', '0:28:05', '0:38:05', '0:48:05', '0:58:05', '1:08:05', '1:18:05', '1:28:05', '1:38:05', '1:48:05', '1:58:05', '2:08:05', '2:18:05', '2:28:05', '2:38:05', '2:48:05', '2:58:05', '3:08:05', '3:18:05', '3:28:05', '3:38:05', '3:48:05', '3:58:05', '4:08:05', '4:18:05', '4:28:05', '4:38:05', '4:48:05', '4:58:05', '5:08:05', '5:18:05', '5:28:05', '5:38:05', '5:48:05', '5:58:05', '6…	[0.159, 0.164, 0.159, 0.205, 0.213, 0.192, 0.192, 0.18, 0.18, 0.184, 0.187, 0.194, 0.2, 0.208, 0.215, 0.219, 0.225, 0.234, 0.242, 0.251, 0.261, 0.271, 0.281, 0.293, 0.304, 0.317, 0.33, 0.345, 0.36, 0.373, 0.387, 0.399, 0.414, 0.429, 0.443, 0.459, 0.466, 0.475, 0.485, 0.494, 0.504, 0.507, 0.514, 0.521, 0.525, 0.531, 0.532, 0.54, 0.543, 0.551, 0.548, 0.553, 0.558, 0.561, 0.565, 0.569, 0.57, 0.572, …	['0:09:18', '0:19:18', '0:29:18', '0:39:18', '0:49:18', '0:59:18', '1:09:18', '1:19:18', '1:29:18', '1:39:18', '1:49:18', '1:59:18', '2:09:18', '2:19:18', '2:29:18', '2:39:18', '2:49:18', '2:59:18', '3:09:18', '3:19:18', '3:29:18', '3:39:18', '3:49:18', '3:59:18', '4:09:18', '4:19:18', '4:29:18', '4:39:18', '4:49:18', '4:59:18', '5:09:18', '5:19:18', '5:29:18', '5:39:18', '5:49:18', '5:59:18', '6…	[3118.0, 3184.0, 3303.0, 3112.0, 3140.0, 3239.0, 3226.0, 3184.0, 3261.0, 3179.0, 3328.0, 3379.0, 3246.0, 3310.0, 3335.0, 3241.0, 3430.0, 3275.0, 3397.0, 3355.0, 3389.0, 3368.0, 3564.0, 3565.0, 3505.0, 3682.0, 3696.0, 3723.0, 3865.0, 4011.0, 4101.0, 4058.0, 4262.0, 4163.0, 4347.0, 4489.0, 4294.0, 4468.0, 4567.0, 4843.0, 4747.0, 4817.0, 5104.0, 4968.0, 5001.0, 5157.0, 5262.0, 5068.0, 5382.0, 5450.0…	['0:08:37', '0:18:37', '0:28:37', '0:38:37', '0:48:37', '0:58:37', '1:08:37', '1:18:37', '1:28:37', '1:38:37', '1:48:37', '1:58:37', '2:08:37', '2:18:37', '2:28:37', '2:38:37', '2:48:37', '2:58:37', '3:08:37', '3:18:37', '3:28:37', '3:38:37', '3:48:37', '3:58:37', '4:08:37', '4:18:37', '4:28:37', '4:38:37', '4:48:37', '4:58:37', '5:08:37', '5:18:37', '5:28:37', '5:38:37', '5:48:37', '5:58:37', '6…	[217.0, 199.0, 195.0, 189.0, 197.0, 217.0, 215.0, 196.0, 183.0, 223.0, 202.0, 214.0, 225.0, 213.0, 233.0, 232.0, 216.0, 189.0, 227.0, 217.0, 224.0, 198.0, 204.0, 218.0, 209.0, 235.0, 257.0, 228.0, 261.0, 242.0, 245.0, 262.0, 259.0, 268.0, 273.0, 273.0, 289.0, 280.0, 290.0, 302.0, 322.0, 313.0, 317.0, 306.0, 338.0, 287.0, 320.0, 351.0, 322.0, 340.0, 334.0, 355.0, 350.0, 350.0, 363.0, 384.0, 337.0,…
24	C1	sML042	WT-AA	Pi_rich	1	BY4741	20210624	Exponential	['0:08:05', '0:18:05', '0:28:05', '0:38:05', '0:48:05', '0:58:05', '1:08:05', '1:18:05', '1:28:05', '1:38:05', '1:48:05', '1:58:05', '2:08:05', '2:18:05', '2:28:05', '2:38:05', '2:48:05', '2:58:05', '3:08:05', '3:18:05', '3:28:05', '3:38:05', '3:48:05', '3:58:05', '4:08:05', '4:18:05', '4:28:05', '4:38:05', '4:48:05', '4:58:05', '5:08:05', '5:18:05', '5:28:05', '5:38:05', '5:48:05', '5:58:05', '6…	[0.144, 0.143, 0.148, 0.156, 0.168, 0.163, 0.157, 0.158, 0.163, 0.16, 0.163, 0.173, 0.17, 0.18, 0.179, 0.182, 0.187, 0.193, 0.197, 0.203, 0.21, 0.217, 0.225, 0.23, 0.238, 0.245, 0.252, 0.264, 0.274, 0.286, 0.298, 0.314, 0.328, 0.343, 0.356, 0.37, 0.386, 0.401, 0.413, 0.428, 0.442, 0.455, 0.466, 0.475, 0.483, 0.49, 0.498, 0.504, 0.509, 0.518, 0.522, 0.53, 0.536, 0.539, 0.545, 0.546, 0.555, 0.556, …	['0:09:18', '0:19:18', '0:29:18', '0:39:18', '0:49:18', '0:59:18', '1:09:18', '1:19:18', '1:29:18', '1:39:18', '1:49:18', '1:59:18', '2:09:18', '2:19:18', '2:29:18', '2:39:18', '2:49:18', '2:59:18', '3:09:18', '3:19:18', '3:29:18', '3:39:18', '3:49:18', '3:59:18', '4:09:18', '4:19:18', '4:29:18', '4:39:18', '4:49:18', '4:59:18', '5:09:18', '5:19:18', '5:29:18', '5:39:18', '5:49:18', '5:59:18', '6…	[3211.0, 3037.0, 3144.0, 3284.0, 3084.0, 3191.0, 3269.0, 3237.0, 3392.0, 3379.0, 3284.0, 3385.0, 3339.0, 3334.0, 3201.0, 3213.0, 3333.0, 3426.0, 3317.0, 3399.0, 3271.0, 3348.0, 3542.0, 3461.0, 3353.0, 3318.0, 3396.0, 3403.0, 3396.0, 3541.0, 3350.0, 3265.0, 3567.0, 3304.0, 3361.0, 3440.0, 3512.0, 3550.0, 3625.0, 3560.0, 3527.0, 3742.0, 3831.0, 3743.0, 3776.0, 3866.0, 3924.0, 3898.0, 4007.0, 4028.0…	['0:08:37', '0:18:37', '0:28:37', '0:38:37', '0:48:37', '0:58:37', '1:08:37', '1:18:37', '1:28:37', '1:38:37', '1:48:37', '1:58:37', '2:08:37', '2:18:37', '2:28:37', '2:38:37', '2:48:37', '2:58:37', '3:08:37', '3:18:37', '3:28:37', '3:38:37', '3:48:37', '3:58:37', '4:08:37', '4:18:37', '4:28:37', '4:38:37', '4:48:37', '4:58:37', '5:08:37', '5:18:37', '5:28:37', '5:38:37', '5:48:37', '5:58:37', '6…	[218.0, 192.0, 202.0, 195.0, 207.0, 183.0, 207.0, 179.0, 209.0, 219.0, 186.0, 192.0, 207.0, 192.0, 180.0, 198.0, 214.0, 226.0, 203.0, 223.0, 210.0, 171.0, 201.0, 221.0, 189.0, 200.0, 219.0, 218.0, 235.0, 211.0, 203.0, 202.0, 218.0, 196.0, 229.0, 222.0, 217.0, 226.0, 201.0, 214.0, 197.0, 234.0, 236.0, 252.0, 250.0, 233.0, 264.0, 232.0, 271.0, 291.0, 264.0, 289.0, 267.0, 290.0, 270.0, 298.0, 286.0,…
25	C2	sML042	WT-AA	Pi_rich	2	BY4741	20210624	Exponential	['0:08:05', '0:18:05', '0:28:05', '0:38:05', '0:48:05', '0:58:05', '1:08:05', '1:18:05', '1:28:05', '1:38:05', '1:48:05', '1:58:05', '2:08:05', '2:18:05', '2:28:05', '2:38:05', '2:48:05', '2:58:05', '3:08:05', '3:18:05', '3:28:05', '3:38:05', '3:48:05', '3:58:05', '4:08:05', '4:18:05', '4:28:05', '4:38:05', '4:48:05', '4:58:05', '5:08:05', '5:18:05', '5:28:05', '5:38:05', '5:48:05', '5:58:05', '6…	[0.14, 0.153, 0.22, 0.204, 0.188, 0.177, 0.163, 0.17, 0.169, 0.203, 0.196, 0.178, 0.182, 0.174, 0.181, 0.182, 0.186, 0.193, 0.193, 0.197, 0.204, 0.209, 0.216, 0.225, 0.233, 0.242, 0.251, 0.26, 0.272, 0.285, 0.296, 0.309, 0.325, 0.339, 0.351, 0.367, 0.381, 0.396, 0.413, 0.426, 0.439, 0.449, 0.459, 0.471, 0.478, 0.487, 0.493, 0.501, 0.508, 0.513, 0.524, 0.525, 0.528, 0.536, 0.542, 0.545, 0.549, 0.5…	['0:09:18', '0:19:18', '0:29:18', '0:39:18', '0:49:18', '0:59:18', '1:09:18', '1:19:18', '1:29:18', '1:39:18', '1:49:18', '1:59:18', '2:09:18', '2:19:18', '2:29:18', '2:39:18', '2:49:18', '2:59:18', '3:09:18', '3:19:18', '3:29:18', '3:39:18', '3:49:18', '3:59:18', '4:09:18', '4:19:18', '4:29:18', '4:39:18', '4:49:18', '4:59:18', '5:09:18', '5:19:18', '5:29:18', '5:39:18', '5:49:18', '5:59:18', '6…	[3212.0, 3302.0, 3357.0, 3230.0, 3252.0, 3251.0, 3275.0, 3233.0, 3310.0, 3295.0, 3215.0, 3431.0, 3377.0, 3306.0, 3481.0, 3390.0, 3148.0, 3185.0, 3347.0, 3336.0, 3321.0, 3204.0, 3387.0, 3382.0, 3335.0, 3453.0, 3338.0, 3397.0, 3303.0, 3405.0, 3400.0, 3434.0, 3385.0, 3416.0, 3338.0, 3416.0, 3484.0, 3497.0, 3652.0, 3643.0, 3503.0, 3533.0, 3695.0, 3805.0, 3830.0, 3953.0, 4022.0, 4166.0, 4215.0, 4280.0…	['0:08:37', '0:18:37', '0:28:37', '0:38:37', '0:48:37', '0:58:37', '1:08:37', '1:18:37', '1:28:37', '1:38:37', '1:48:37', '1:58:37', '2:08:37', '2:18:37', '2:28:37', '2:38:37', '2:48:37', '2:58:37', '3:08:37', '3:18:37', '3:28:37', '3:38:37', '3:48:37', '3:58:37', '4:08:37', '4:18:37', '4:28:37', '4:38:37', '4:48:37', '4:58:37', '5:08:37', '5:18:37', '5:28:37', '5:38:37', '5:48:37', '5:58:37', '6…	[213.0, 187.0, 194.0, 214.0, 217.0, 211.0, 194.0, 189.0, 217.0, 176.0, 199.0, 219.0, 219.0, 215.0, 232.0, 210.0, 212.0, 185.0, 221.0, 210.0, 212.0, 232.0, 231.0, 233.0, 193.0, 216.0, 196.0, 211.0, 169.0, 183.0, 233.0, 195.0, 220.0, 193.0, 223.0, 217.0, 232.0, 210.0, 244.0, 221.0, 230.0, 261.0, 242.0, 238.0, 238.0, 236.0, 242.0, 225.0, 274.0, 278.0, 277.0, 281.0, 249.0, 302.0, 270.0, 296.0, 258.0,…
26	C3	sML042	WT-AA	Pi_rich	3	BY4741	20210624	Exponential	['0:08:05', '0:18:05', '0:28:05', '0:38:05', '0:48:05', '0:58:05', '1:08:05', '1:18:05', '1:28:05', '1:38:05', '1:48:05', '1:58:05', '2:08:05', '2:18:05', '2:28:05', '2:38:05', '2:48:05', '2:58:05', '3:08:05', '3:18:05', '3:28:05', '3:38:05', '3:48:05', '3:58:05', '4:08:05', '4:18:05', '4:28:05', '4:38:05', '4:48:05', '4:58:05', '5:08:05', '5:18:05', '5:28:05', '5:38:05', '5:48:05', '5:58:05', '6…	[0.144, 0.164, 0.171, 0.17, 0.163, 0.16, 0.159, 0.161, 0.183, 0.206, 0.212, 0.204, 0.189, 0.226, 0.225, 0.18, 0.185, 0.191, 0.196, 0.202, 0.206, 0.213, 0.219, 0.227, 0.236, 0.243, 0.253, 0.262, 0.275, 0.285, 0.298, 0.31, 0.325, 0.337, 0.352, 0.367, 0.382, 0.397, 0.408, 0.421, 0.435, 0.446, 0.454, 0.466, 0.475, 0.483, 0.489, 0.496, 0.503, 0.508, 0.516, 0.523, 0.524, 0.53, 0.534, 0.541, 0.545, 0.54…	['0:09:18', '0:19:18', '0:29:18', '0:39:18', '0:49:18', '0:59:18', '1:09:18', '1:19:18', '1:29:18', '1:39:18', '1:49:18', '1:59:18', '2:09:18', '2:19:18', '2:29:18', '2:39:18', '2:49:18', '2:59:18', '3:09:18', '3:19:18', '3:29:18', '3:39:18', '3:49:18', '3:59:18', '4:09:18', '4:19:18', '4:29:18', '4:39:18', '4:49:18', '4:59:18', '5:09:18', '5:19:18', '5:29:18', '5:39:18', '5:49:18', '5:59:18', '6…	[3131.0, 3274.0, 3296.0, 3193.0, 3082.0, 3320.0, 3245.0, 3287.0, 3313.0, 3188.0, 3238.0, 3282.0, 3390.0, 3339.0, 3470.0, 3398.0, 3399.0, 3325.0, 3422.0, 3475.0, 3476.0, 3509.0, 3490.0, 3445.0, 3505.0, 3450.0, 3461.0, 3444.0, 3340.0, 3600.0, 3429.0, 3593.0, 3379.0, 3462.0, 3435.0, 3410.0, 3503.0, 3530.0, 3525.0, 3605.0, 3576.0, 3686.0, 3729.0, 3678.0, 3708.0, 3818.0, 3966.0, 4118.0, 4176.0, 4217.0…	['0:08:37', '0:18:37', '0:28:37', '0:38:37', '0:48:37', '0:58:37', '1:08:37', '1:18:37', '1:28:37', '1:38:37', '1:48:37', '1:58:37', '2:08:37', '2:18:37', '2:28:37', '2:38:37', '2:48:37', '2:58:37', '3:08:37', '3:18:37', '3:28:37', '3:38:37', '3:48:37', '3:58:37', '4:08:37', '4:18:37', '4:28:37', '4:38:37', '4:48:37', '4:58:37', '5:08:37', '5:18:37', '5:28:37', '5:38:37', '5:48:37', '5:58:37', '6…	[179.0, 199.0, 199.0, 201.0, 207.0, 212.0, 189.0, 161.0, 183.0, 178.0, 199.0, 202.0, 209.0, 225.0, 188.0, 230.0, 241.0, 259.0, 244.0, 232.0, 219.0, 194.0, 228.0, 232.0, 236.0, 221.0, 211.0, 212.0, 213.0, 210.0, 238.0, 233.0, 251.0, 210.0, 225.0, 220.0, 219.0, 211.0, 201.0, 200.0, 226.0, 222.0, 245.0, 255.0, 240.0, 272.0, 267.0, 270.0, 259.0, 277.0, 281.0, 299.0, 281.0, 276.0, 266.0, 279.0, 271.0,…
27	C4	sML043	delPho2-NN	Pi_rich	1	BY4741	20210624	Exponential	['0:08:05', '0:18:05', '0:28:05', '0:38:05', '0:48:05', '0:58:05', '1:08:05', '1:18:05', '1:28:05', '1:38:05', '1:48:05', '1:58:05', '2:08:05', '2:18:05', '2:28:05', '2:38:05', '2:48:05', '2:58:05', '3:08:05', '3:18:05', '3:28:05', '3:38:05', '3:48:05', '3:58:05', '4:08:05', '4:18:05', '4:28:05', '4:38:05', '4:48:05', '4:58:05', '5:08:05', '5:18:05', '5:28:05', '5:38:05', '5:48:05', '5:58:05', '6…	[0.145, 0.143, 0.143, 0.179, 0.214, 0.241, 0.221, 0.203, 0.2, 0.203, 0.224, 0.208, 0.215, 0.192, 0.201, 0.21, 0.211, 0.216, 0.223, 0.231, 0.238, 0.249, 0.258, 0.269, 0.28, 0.292, 0.307, 0.32, 0.334, 0.346, 0.364, 0.377, 0.391, 0.408, 0.421, 0.435, 0.448, 0.456, 0.468, 0.477, 0.486, 0.49, 0.5, 0.504, 0.514, 0.517, 0.52, 0.527, 0.53, 0.534, 0.541, 0.541, 0.542, 0.545, 0.555, 0.552, 0.556, 0.561, 0.…	['0:09:18', '0:19:18', '0:29:18', '0:39:18', '0:49:18', '0:59:18', '1:09:18', '1:19:18', '1:29:18', '1:39:18', '1:49:18', '1:59:18', '2:09:18', '2:19:18', '2:29:18', '2:39:18', '2:49:18', '2:59:18', '3:09:18', '3:19:18', '3:29:18', '3:39:18', '3:49:18', '3:59:18', '4:09:18', '4:19:18', '4:29:18', '4:39:18', '4:49:18', '4:59:18', '5:09:18', '5:19:18', '5:29:18', '5:39:18', '5:49:18', '5:59:18', '6…	[3096.0, 3225.0, 3224.0, 3272.0, 3174.0, 3284.0, 3250.0, 3273.0, 3362.0, 3542.0, 3381.0, 3278.0, 3397.0, 3166.0, 3173.0, 3269.0, 3197.0, 3309.0, 3311.0, 3170.0, 3306.0, 3242.0, 3316.0, 3391.0, 3315.0, 3209.0, 3242.0, 3408.0, 3430.0, 3444.0, 3421.0, 3423.0, 3493.0, 3461.0, 3765.0, 3498.0, 3700.0, 3598.0, 3842.0, 3708.0, 3859.0, 4059.0, 4042.0, 4173.0, 4329.0, 4424.0, 4549.0, 4465.0, 4305.0, 4500.0…	['0:08:37', '0:18:37', '0:28:37', '0:38:37', '0:48:37', '0:58:37', '1:08:37', '1:18:37', '1:28:37', '1:38:37', '1:48:37', '1:58:37', '2:08:37', '2:18:37', '2:28:37', '2:38:37', '2:48:37', '2:58:37', '3:08:37', '3:18:37', '3:28:37', '3:38:37', '3:48:37', '3:58:37', '4:08:37', '4:18:37', '4:28:37', '4:38:37', '4:48:37', '4:58:37', '5:08:37', '5:18:37', '5:28:37', '5:38:37', '5:48:37', '5:58:37', '6…	[173.0, 210.0, 229.0, 216.0, 201.0, 219.0, 226.0, 193.0, 211.0, 209.0, 214.0, 213.0, 232.0, 197.0, 199.0, 219.0, 196.0, 191.0, 212.0, 211.0, 212.0, 223.0, 186.0, 222.0, 199.0, 227.0, 207.0, 223.0, 199.0, 220.0, 219.0, 208.0, 207.0, 238.0, 226.0, 197.0, 236.0, 251.0, 271.0, 219.0, 247.0, 288.0, 282.0, 265.0, 271.0, 275.0, 274.0, 298.0, 297.0, 285.0, 287.0, 292.0, 288.0, 298.0, 286.0, 303.0, 273.0,…
28	C5	sML043	delPho2-NN	Pi_rich	2	BY4741	20210624	Exponential	['0:08:05', '0:18:05', '0:28:05', '0:38:05', '0:48:05', '0:58:05', '1:08:05', '1:18:05', '1:28:05', '1:38:05', '1:48:05', '1:58:05', '2:08:05', '2:18:05', '2:28:05', '2:38:05', '2:48:05', '2:58:05', '3:08:05', '3:18:05', '3:28:05', '3:38:05', '3:48:05', '3:58:05', '4:08:05', '4:18:05', '4:28:05', '4:38:05', '4:48:05', '4:58:05', '5:08:05', '5:18:05', '5:28:05', '5:38:05', '5:48:05', '5:58:05', '6…	[0.146, 0.144, 0.19, 0.227, 0.244, 0.229, 0.208, 0.189, 0.202, 0.22, 0.239, 0.223, 0.238, 0.205, 0.194, 0.204, 0.207, 0.211, 0.22, 0.227, 0.233, 0.244, 0.254, 0.265, 0.275, 0.288, 0.3, 0.313, 0.325, 0.34, 0.355, 0.369, 0.384, 0.398, 0.411, 0.416, 0.429, 0.446, 0.454, 0.47, 0.477, 0.487, 0.492, 0.501, 0.508, 0.513, 0.517, 0.526, 0.531, 0.531, 0.534, 0.54, 0.544, 0.545, 0.547, 0.55, 0.552, 0.557, 0…	['0:09:18', '0:19:18', '0:29:18', '0:39:18', '0:49:18', '0:59:18', '1:09:18', '1:19:18', '1:29:18', '1:39:18', '1:49:18', '1:59:18', '2:09:18', '2:19:18', '2:29:18', '2:39:18', '2:49:18', '2:59:18', '3:09:18', '3:19:18', '3:29:18', '3:39:18', '3:49:18', '3:59:18', '4:09:18', '4:19:18', '4:29:18', '4:39:18', '4:49:18', '4:59:18', '5:09:18', '5:19:18', '5:29:18', '5:39:18', '5:49:18', '5:59:18', '6…	[3215.0, 3086.0, 3091.0, 3325.0, 3158.0, 3181.0, 3248.0, 3079.0, 3160.0, 3264.0, 3399.0, 3313.0, 3351.0, 3355.0, 3237.0, 3295.0, 3427.0, 3240.0, 3315.0, 3371.0, 3283.0, 3374.0, 3350.0, 3224.0, 3230.0, 3326.0, 3294.0, 3264.0, 3432.0, 3440.0, 3416.0, 3419.0, 3540.0, 3583.0, 3646.0, 3470.0, 3463.0, 3676.0, 3882.0, 3934.0, 3954.0, 4031.0, 3986.0, 4117.0, 4111.0, 4221.0, 4201.0, 4316.0, 4371.0, 4422.0…	['0:08:37', '0:18:37', '0:28:37', '0:38:37', '0:48:37', '0:58:37', '1:08:37', '1:18:37', '1:28:37', '1:38:37', '1:48:37', '1:58:37', '2:08:37', '2:18:37', '2:28:37', '2:38:37', '2:48:37', '2:58:37', '3:08:37', '3:18:37', '3:28:37', '3:38:37', '3:48:37', '3:58:37', '4:08:37', '4:18:37', '4:28:37', '4:38:37', '4:48:37', '4:58:37', '5:08:37', '5:18:37', '5:28:37', '5:38:37', '5:48:37', '5:58:37', '6…	[181.0, 195.0, 198.0, 195.0, 187.0, 199.0, 214.0, 196.0, 214.0, 206.0, 173.0, 216.0, 228.0, 210.0, 219.0, 200.0, 191.0, 207.0, 205.0, 218.0, 223.0, 191.0, 199.0, 194.0, 190.0, 199.0, 214.0, 202.0, 223.0, 195.0, 212.0, 216.0, 236.0, 227.0, 234.0, 225.0, 224.0, 225.0, 241.0, 242.0, 266.0, 231.0, 259.0, 236.0, 249.0, 242.0, 275.0, 276.0, 264.0, 290.0, 278.0, 302.0, 314.0, 283.0, 277.0, 303.0, 307.0,…
29	C6	sML043	delPho2-NN	Pi_rich	3	BY4741	20210624	Exponential	['0:08:05', '0:18:05', '0:28:05', '0:38:05', '0:48:05', '0:58:05', '1:08:05', '1:18:05', '1:28:05', '1:38:05', '1:48:05', '1:58:05', '2:08:05', '2:18:05', '2:28:05', '2:38:05', '2:48:05', '2:58:05', '3:08:05', '3:18:05', '3:28:05', '3:38:05', '3:48:05', '3:58:05', '4:08:05', '4:18:05', '4:28:05', '4:38:05', '4:48:05', '4:58:05', '5:08:05', '5:18:05', '5:28:05', '5:38:05', '5:48:05', '5:58:05', '6…	[0.121, 0.123, 0.143, 0.15, 0.15, 0.134, 0.142, 0.138, 0.133, 0.129, 0.13, 0.144, 0.163, 0.191, 0.211, 0.202, 0.2, 0.193, 0.188, 0.196, 0.201, 0.217, 0.201, 0.171, 0.176, 0.182, 0.187, 0.193, 0.198, 0.204, 0.213, 0.222, 0.232, 0.24, 0.252, 0.262, 0.273, 0.282, 0.293, 0.304, 0.318, 0.33, 0.342, 0.355, 0.369, 0.379, 0.391, 0.408, 0.416, 0.428, 0.44, 0.451, 0.461, 0.465, 0.475, 0.482, 0.489, 0.495, …	['0:09:18', '0:19:18', '0:29:18', '0:39:18', '0:49:18', '0:59:18', '1:09:18', '1:19:18', '1:29:18', '1:39:18', '1:49:18', '1:59:18', '2:09:18', '2:19:18', '2:29:18', '2:39:18', '2:49:18', '2:59:18', '3:09:18', '3:19:18', '3:29:18', '3:39:18', '3:49:18', '3:59:18', '4:09:18', '4:19:18', '4:29:18', '4:39:18', '4:49:18', '4:59:18', '5:09:18', '5:19:18', '5:29:18', '5:39:18', '5:49:18', '5:59:18', '6…	[3217.0, 3115.0, 3256.0, 3222.0, 3046.0, 3336.0, 3142.0, 3093.0, 3171.0, 3144.0, 3210.0, 3069.0, 3146.0, 3150.0, 3214.0, 3199.0, 3103.0, 3172.0, 3164.0, 3269.0, 3152.0, 3207.0, 3228.0, 3267.0, 3303.0, 3356.0, 3425.0, 3325.0, 3317.0, 3478.0, 3197.0, 3441.0, 3484.0, 3213.0, 3325.0, 3194.0, 3403.0, 3407.0, 3418.0, 3341.0, 3409.0, 3364.0, 3414.0, 3551.0, 3674.0, 3669.0, 3427.0, 3741.0, 3781.0, 3622.0…	['0:08:37', '0:18:37', '0:28:37', '0:38:37', '0:48:37', '0:58:37', '1:08:37', '1:18:37', '1:28:37', '1:38:37', '1:48:37', '1:58:37', '2:08:37', '2:18:37', '2:28:37', '2:38:37', '2:48:37', '2:58:37', '3:08:37', '3:18:37', '3:28:37', '3:38:37', '3:48:37', '3:58:37', '4:08:37', '4:18:37', '4:28:37', '4:38:37', '4:48:37', '4:58:37', '5:08:37', '5:18:37', '5:28:37', '5:38:37', '5:48:37', '5:58:37', '6…	[222.0, 197.0, 206.0, 193.0, 203.0, 211.0, 207.0, 173.0, 208.0, 182.0, 194.0, 194.0, 204.0, 201.0, 228.0, 205.0, 229.0, 179.0, 224.0, 211.0, 186.0, 208.0, 212.0, 196.0, 202.0, 191.0, 223.0, 193.0, 202.0, 240.0, 214.0, 204.0, 214.0, 183.0, 208.0, 234.0, 185.0, 211.0, 199.0, 218.0, 226.0, 235.0, 217.0, 209.0, 238.0, 233.0, 199.0, 239.0, 231.0, 248.0, 240.0, 223.0, 259.0, 230.0, 221.0, 261.0, 268.0,…
30	C7	sML044	delPho2-NC	Pi_rich	1	BY4741	20210624	Exponential	['0:08:05', '0:18:05', '0:28:05', '0:38:05', '0:48:05', '0:58:05', '1:08:05', '1:18:05', '1:28:05', '1:38:05', '1:48:05', '1:58:05', '2:08:05', '2:18:05', '2:28:05', '2:38:05', '2:48:05', '2:58:05', '3:08:05', '3:18:05', '3:28:05', '3:38:05', '3:48:05', '3:58:05', '4:08:05', '4:18:05', '4:28:05', '4:38:05', '4:48:05', '4:58:05', '5:08:05', '5:18:05', '5:28:05', '5:38:05', '5:48:05', '5:58:05', '6…	[0.141, 0.148, 0.213, 0.195, 0.17, 0.169, 0.171, 0.169, 0.188, 0.207, 0.184, 0.209, 0.189, 0.182, 0.188, 0.194, 0.201, 0.206, 0.214, 0.222, 0.231, 0.24, 0.249, 0.259, 0.268, 0.279, 0.293, 0.306, 0.321, 0.335, 0.349, 0.363, 0.379, 0.394, 0.409, 0.421, 0.435, 0.446, 0.457, 0.467, 0.474, 0.48, 0.485, 0.497, 0.503, 0.509, 0.511, 0.52, 0.527, 0.531, 0.534, 0.537, 0.54, 0.545, 0.553, 0.555, 0.557, 0.56…	['0:09:18', '0:19:18', '0:29:18', '0:39:18', '0:49:18', '0:59:18', '1:09:18', '1:19:18', '1:29:18', '1:39:18', '1:49:18', '1:59:18', '2:09:18', '2:19:18', '2:29:18', '2:39:18', '2:49:18', '2:59:18', '3:09:18', '3:19:18', '3:29:18', '3:39:18', '3:49:18', '3:59:18', '4:09:18', '4:19:18', '4:29:18', '4:39:18', '4:49:18', '4:59:18', '5:09:18', '5:19:18', '5:29:18', '5:39:18', '5:49:18', '5:59:18', '6…	[3259.0, 3449.0, 3697.0, 3756.0, 3718.0, 3533.0, 3416.0, 3617.0, 3669.0, 3601.0, 3466.0, 3653.0, 3647.0, 3773.0, 3905.0, 3763.0, 3965.0, 4024.0, 4131.0, 3959.0, 3848.0, 3969.0, 4161.0, 4197.0, 4083.0, 4304.0, 4586.0, 4601.0, 4586.0, 4723.0, 4778.0, 5182.0, 5148.0, 5116.0, 5181.0, 5326.0, 5661.0, 5870.0, 5740.0, 5861.0, 6021.0, 6203.0, 6205.0, 6282.0, 6640.0, 6622.0, 6867.0, 6906.0, 6752.0, 7076.0…	['0:08:37', '0:18:37', '0:28:37', '0:38:37', '0:48:37', '0:58:37', '1:08:37', '1:18:37', '1:28:37', '1:38:37', '1:48:37', '1:58:37', '2:08:37', '2:18:37', '2:28:37', '2:38:37', '2:48:37', '2:58:37', '3:08:37', '3:18:37', '3:28:37', '3:38:37', '3:48:37', '3:58:37', '4:08:37', '4:18:37', '4:28:37', '4:38:37', '4:48:37', '4:58:37', '5:08:37', '5:18:37', '5:28:37', '5:38:37', '5:48:37', '5:58:37', '6…	[202.0, 190.0, 217.0, 213.0, 234.0, 220.0, 232.0, 227.0, 219.0, 239.0, 222.0, 236.0, 206.0, 236.0, 245.0, 251.0, 274.0, 252.0, 243.0, 252.0, 251.0, 255.0, 263.0, 276.0, 271.0, 282.0, 289.0, 292.0, 302.0, 318.0, 314.0, 325.0, 355.0, 318.0, 325.0, 353.0, 332.0, 330.0, 382.0, 371.0, 394.0, 400.0, 411.0, 409.0, 443.0, 425.0, 438.0, 439.0, 430.0, 463.0, 438.0, 452.0, 449.0, 466.0, 470.0, 467.0, 438.0,…
31	C8	sML044	delPho2-NC	Pi_rich	2	BY4741	20210624	Exponential	['0:08:05', '0:18:05', '0:28:05', '0:38:05', '0:48:05', '0:58:05', '1:08:05', '1:18:05', '1:28:05', '1:38:05', '1:48:05', '1:58:05', '2:08:05', '2:18:05', '2:28:05', '2:38:05', '2:48:05', '2:58:05', '3:08:05', '3:18:05', '3:28:05', '3:38:05', '3:48:05', '3:58:05', '4:08:05', '4:18:05', '4:28:05', '4:38:05', '4:48:05', '4:58:05', '5:08:05', '5:18:05', '5:28:05', '5:38:05', '5:48:05', '5:58:05', '6…	[0.163, 0.176, 0.176, 0.168, 0.167, 0.16, 0.173, 0.165, 0.177, 0.171, 0.175, 0.178, 0.185, 0.19, 0.194, 0.201, 0.206, 0.213, 0.219, 0.228, 0.236, 0.247, 0.257, 0.264, 0.274, 0.288, 0.299, 0.311, 0.324, 0.339, 0.351, 0.363, 0.378, 0.392, 0.407, 0.42, 0.433, 0.446, 0.458, 0.465, 0.475, 0.477, 0.488, 0.5, 0.501, 0.511, 0.513, 0.52, 0.526, 0.527, 0.532, 0.54, 0.542, 0.549, 0.552, 0.555, 0.558, 0.56, …	['0:09:18', '0:19:18', '0:29:18', '0:39:18', '0:49:18', '0:59:18', '1:09:18', '1:19:18', '1:29:18', '1:39:18', '1:49:18', '1:59:18', '2:09:18', '2:19:18', '2:29:18', '2:39:18', '2:49:18', '2:59:18', '3:09:18', '3:19:18', '3:29:18', '3:39:18', '3:49:18', '3:59:18', '4:09:18', '4:19:18', '4:29:18', '4:39:18', '4:49:18', '4:59:18', '5:09:18', '5:19:18', '5:29:18', '5:39:18', '5:49:18', '5:59:18', '6…	[3465.0, 3435.0, 3609.0, 3542.0, 3348.0, 3404.0, 3481.0, 3618.0, 3499.0, 3562.0, 3459.0, 3608.0, 3595.0, 3710.0, 3810.0, 3842.0, 3861.0, 3812.0, 4001.0, 3993.0, 4133.0, 4098.0, 4135.0, 4282.0, 4380.0, 4212.0, 4500.0, 4526.0, 4691.0, 4748.0, 4868.0, 5074.0, 5376.0, 5296.0, 5567.0, 5496.0, 5620.0, 5805.0, 5635.0, 5946.0, 5957.0, 6493.0, 6483.0, 6461.0, 6696.0, 6772.0, 6886.0, 6907.0, 6957.0, 7197.0…	['0:08:37', '0:18:37', '0:28:37', '0:38:37', '0:48:37', '0:58:37', '1:08:37', '1:18:37', '1:28:37', '1:38:37', '1:48:37', '1:58:37', '2:08:37', '2:18:37', '2:28:37', '2:38:37', '2:48:37', '2:58:37', '3:08:37', '3:18:37', '3:28:37', '3:38:37', '3:48:37', '3:58:37', '4:08:37', '4:18:37', '4:28:37', '4:38:37', '4:48:37', '4:58:37', '5:08:37', '5:18:37', '5:28:37', '5:38:37', '5:48:37', '5:58:37', '6…	[185.0, 218.0, 223.0, 249.0, 229.0, 209.0, 228.0, 214.0, 228.0, 239.0, 240.0, 236.0, 218.0, 218.0, 231.0, 246.0, 234.0, 246.0, 247.0, 233.0, 241.0, 236.0, 264.0, 272.0, 245.0, 278.0, 290.0, 264.0, 306.0, 305.0, 315.0, 318.0, 303.0, 326.0, 299.0, 337.0, 332.0, 373.0, 375.0, 377.0, 391.0, 379.0, 417.0, 402.0, 457.0, 421.0, 443.0, 446.0, 388.0, 457.0, 470.0, 452.0, 466.0, 484.0, 443.0, 474.0, 482.0,…
32	C9	sML044	delPho2-NC	Pi_rich	3	BY4741	20210624	Exponential	['0:08:05', '0:18:05', '0:28:05', '0:38:05', '0:48:05', '0:58:05', '1:08:05', '1:18:05', '1:28:05', '1:38:05', '1:48:05', '1:58:05', '2:08:05', '2:18:05', '2:28:05', '2:38:05', '2:48:05', '2:58:05', '3:08:05', '3:18:05', '3:28:05', '3:38:05', '3:48:05', '3:58:05', '4:08:05', '4:18:05', '4:28:05', '4:38:05', '4:48:05', '4:58:05', '5:08:05', '5:18:05', '5:28:05', '5:38:05', '5:48:05', '5:58:05', '6…	[0.146, 0.226, 0.213, 0.188, 0.167, 0.167, 0.191, 0.191, 0.205, 0.209, 0.198, 0.172, 0.176, 0.181, 0.186, 0.196, 0.202, 0.208, 0.214, 0.224, 0.23, 0.24, 0.249, 0.259, 0.272, 0.283, 0.295, 0.308, 0.323, 0.336, 0.349, 0.362, 0.379, 0.394, 0.41, 0.42, 0.437, 0.448, 0.46, 0.468, 0.478, 0.487, 0.493, 0.503, 0.508, 0.516, 0.524, 0.527, 0.535, 0.538, 0.543, 0.547, 0.548, 0.55, 0.554, 0.56, 0.563, 0.567,…	['0:09:18', '0:19:18', '0:29:18', '0:39:18', '0:49:18', '0:59:18', '1:09:18', '1:19:18', '1:29:18', '1:39:18', '1:49:18', '1:59:18', '2:09:18', '2:19:18', '2:29:18', '2:39:18', '2:49:18', '2:59:18', '3:09:18', '3:19:18', '3:29:18', '3:39:18', '3:49:18', '3:59:18', '4:09:18', '4:19:18', '4:29:18', '4:39:18', '4:49:18', '4:59:18', '5:09:18', '5:19:18', '5:29:18', '5:39:18', '5:49:18', '5:59:18', '6…	[3295.0, 3647.0, 3560.0, 3745.0, 3482.0, 3341.0, 3435.0, 3525.0, 3476.0, 3446.0, 3510.0, 3491.0, 3713.0, 3656.0, 3579.0, 3754.0, 3644.0, 3689.0, 3776.0, 3643.0, 3893.0, 3952.0, 4018.0, 4036.0, 4161.0, 4332.0, 4223.0, 4472.0, 4743.0, 4651.0, 4748.0, 4914.0, 5141.0, 5121.0, 5240.0, 5278.0, 5518.0, 5657.0, 5783.0, 5947.0, 5924.0, 6104.0, 6283.0, 6252.0, 6472.0, 6517.0, 6612.0, 6780.0, 6772.0, 6924.0…	['0:08:37', '0:18:37', '0:28:37', '0:38:37', '0:48:37', '0:58:37', '1:08:37', '1:18:37', '1:28:37', '1:38:37', '1:48:37', '1:58:37', '2:08:37', '2:18:37', '2:28:37', '2:38:37', '2:48:37', '2:58:37', '3:08:37', '3:18:37', '3:28:37', '3:38:37', '3:48:37', '3:58:37', '4:08:37', '4:18:37', '4:28:37', '4:38:37', '4:48:37', '4:58:37', '5:08:37', '5:18:37', '5:28:37', '5:38:37', '5:48:37', '5:58:37', '6…	[193.0, 209.0, 210.0, 224.0, 208.0, 195.0, 209.0, 190.0, 218.0, 261.0, 250.0, 215.0, 220.0, 213.0, 208.0, 234.0, 225.0, 229.0, 244.0, 240.0, 250.0, 257.0, 235.0, 246.0, 287.0, 240.0, 284.0, 290.0, 324.0, 273.0, 325.0, 313.0, 331.0, 341.0, 330.0, 349.0, 366.0, 356.0, 382.0, 369.0, 402.0, 400.0, 409.0, 421.0, 420.0, 412.0, 441.0, 438.0, 454.0, 410.0, 457.0, 442.0, 443.0, 436.0, 438.0, 441.0, 452.0,…
33	C10	sML045	delPho2-CN	Pi_rich	1	BY4741	20210624	Exponential	['0:08:05', '0:18:05', '0:28:05', '0:38:05', '0:48:05', '0:58:05', '1:08:05', '1:18:05', '1:28:05', '1:38:05', '1:48:05', '1:58:05', '2:08:05', '2:18:05', '2:28:05', '2:38:05', '2:48:05', '2:58:05', '3:08:05', '3:18:05', '3:28:05', '3:38:05', '3:48:05', '3:58:05', '4:08:05', '4:18:05', '4:28:05', '4:38:05', '4:48:05', '4:58:05', '5:08:05', '5:18:05', '5:28:05', '5:38:05', '5:48:05', '5:58:05', '6…	[0.146, 0.17, 0.211, 0.18, 0.199, 0.229, 0.211, 0.225, 0.224, 0.212, 0.181, 0.198, 0.185, 0.189, 0.197, 0.207, 0.211, 0.218, 0.226, 0.236, 0.244, 0.255, 0.267, 0.282, 0.294, 0.305, 0.318, 0.333, 0.347, 0.36, 0.377, 0.392, 0.406, 0.425, 0.44, 0.448, 0.464, 0.473, 0.485, 0.491, 0.5, 0.506, 0.517, 0.527, 0.527, 0.535, 0.54, 0.546, 0.552, 0.554, 0.559, 0.567, 0.567, 0.57, 0.576, 0.577, 0.579, 0.581, …	['0:09:18', '0:19:18', '0:29:18', '0:39:18', '0:49:18', '0:59:18', '1:09:18', '1:19:18', '1:29:18', '1:39:18', '1:49:18', '1:59:18', '2:09:18', '2:19:18', '2:29:18', '2:39:18', '2:49:18', '2:59:18', '3:09:18', '3:19:18', '3:29:18', '3:39:18', '3:49:18', '3:59:18', '4:09:18', '4:19:18', '4:29:18', '4:39:18', '4:49:18', '4:59:18', '5:09:18', '5:19:18', '5:29:18', '5:39:18', '5:49:18', '5:59:18', '6…	[3232.0, 3197.0, 3324.0, 3071.0, 3161.0, 3344.0, 3326.0, 3480.0, 3458.0, 3370.0, 3299.0, 3619.0, 3450.0, 3639.0, 3585.0, 3639.0, 3817.0, 3719.0, 3743.0, 3758.0, 3738.0, 3813.0, 3878.0, 3992.0, 3833.0, 3865.0, 4039.0, 4014.0, 4134.0, 4187.0, 4116.0, 4329.0, 4231.0, 4385.0, 4252.0, 4385.0, 4530.0, 4493.0, 4582.0, 4758.0, 4746.0, 4926.0, 4922.0, 4880.0, 5266.0, 5303.0, 5313.0, 5404.0, 5274.0, 5186.0…	['0:08:37', '0:18:37', '0:28:37', '0:38:37', '0:48:37', '0:58:37', '1:08:37', '1:18:37', '1:28:37', '1:38:37', '1:48:37', '1:58:37', '2:08:37', '2:18:37', '2:28:37', '2:38:37', '2:48:37', '2:58:37', '3:08:37', '3:18:37', '3:28:37', '3:38:37', '3:48:37', '3:58:37', '4:08:37', '4:18:37', '4:28:37', '4:38:37', '4:48:37', '4:58:37', '5:08:37', '5:18:37', '5:28:37', '5:38:37', '5:48:37', '5:58:37', '6…	[204.0, 208.0, 203.0, 197.0, 204.0, 205.0, 202.0, 228.0, 228.0, 222.0, 214.0, 225.0, 211.0, 232.0, 245.0, 218.0, 218.0, 230.0, 249.0, 234.0, 253.0, 234.0, 273.0, 248.0, 233.0, 226.0, 264.0, 255.0, 275.0, 235.0, 269.0, 259.0, 273.0, 269.0, 280.0, 289.0, 278.0, 265.0, 293.0, 312.0, 287.0, 322.0, 310.0, 333.0, 298.0, 319.0, 327.0, 316.0, 311.0, 339.0, 326.0, 356.0, 362.0, 345.0, 348.0, 351.0, 360.0,…
34	C11	sML045	delPho2-CN	Pi_rich	2	BY4741	20210624	Exponential	['0:08:05', '0:18:05', '0:28:05', '0:38:05', '0:48:05', '0:58:05', '1:08:05', '1:18:05', '1:28:05', '1:38:05', '1:48:05', '1:58:05', '2:08:05', '2:18:05', '2:28:05', '2:38:05', '2:48:05', '2:58:05', '3:08:05', '3:18:05', '3:28:05', '3:38:05', '3:48:05', '3:58:05', '4:08:05', '4:18:05', '4:28:05', '4:38:05', '4:48:05', '4:58:05', '5:08:05', '5:18:05', '5:28:05', '5:38:05', '5:48:05', '5:58:05', '6…	[0.146, 0.167, 0.163, 0.171, 0.189, 0.193, 0.18, 0.175, 0.206, 0.199, 0.187, 0.185, 0.195, 0.193, 0.196, 0.203, 0.21, 0.221, 0.227, 0.234, 0.243, 0.253, 0.265, 0.279, 0.292, 0.307, 0.32, 0.334, 0.351, 0.366, 0.382, 0.395, 0.412, 0.427, 0.438, 0.451, 0.463, 0.47, 0.48, 0.487, 0.498, 0.504, 0.509, 0.52, 0.523, 0.53, 0.533, 0.54, 0.54, 0.546, 0.549, 0.558, 0.556, 0.559, 0.566, 0.57, 0.572, 0.575, 0.…	['0:09:18', '0:19:18', '0:29:18', '0:39:18', '0:49:18', '0:59:18', '1:09:18', '1:19:18', '1:29:18', '1:39:18', '1:49:18', '1:59:18', '2:09:18', '2:19:18', '2:29:18', '2:39:18', '2:49:18', '2:59:18', '3:09:18', '3:19:18', '3:29:18', '3:39:18', '3:49:18', '3:59:18', '4:09:18', '4:19:18', '4:29:18', '4:39:18', '4:49:18', '4:59:18', '5:09:18', '5:19:18', '5:29:18', '5:39:18', '5:49:18', '5:59:18', '6…	[3269.0, 3162.0, 3410.0, 3295.0, 3280.0, 3309.0, 3259.0, 3319.0, 3336.0, 3373.0, 3384.0, 3399.0, 3655.0, 3674.0, 3667.0, 3692.0, 3584.0, 3622.0, 3629.0, 3672.0, 3783.0, 3711.0, 3882.0, 3865.0, 3896.0, 3997.0, 3921.0, 3996.0, 4166.0, 4145.0, 4168.0, 4185.0, 4307.0, 4264.0, 4302.0, 4568.0, 4403.0, 4452.0, 4654.0, 4809.0, 4832.0, 5011.0, 4960.0, 5016.0, 5262.0, 5235.0, 5203.0, 5286.0, 5605.0, 5335.0…	['0:08:37', '0:18:37', '0:28:37', '0:38:37', '0:48:37', '0:58:37', '1:08:37', '1:18:37', '1:28:37', '1:38:37', '1:48:37', '1:58:37', '2:08:37', '2:18:37', '2:28:37', '2:38:37', '2:48:37', '2:58:37', '3:08:37', '3:18:37', '3:28:37', '3:38:37', '3:48:37', '3:58:37', '4:08:37', '4:18:37', '4:28:37', '4:38:37', '4:48:37', '4:58:37', '5:08:37', '5:18:37', '5:28:37', '5:38:37', '5:48:37', '5:58:37', '6…	[194.0, 185.0, 207.0, 216.0, 223.0, 229.0, 223.0, 205.0, 191.0, 205.0, 228.0, 204.0, 236.0, 220.0, 219.0, 224.0, 231.0, 206.0, 207.0, 247.0, 252.0, 247.0, 224.0, 270.0, 219.0, 210.0, 255.0, 244.0, 269.0, 272.0, 258.0, 254.0, 254.0, 283.0, 275.0, 269.0, 300.0, 277.0, 307.0, 294.0, 272.0, 335.0, 305.0, 319.0, 324.0, 322.0, 308.0, 319.0, 325.0, 332.0, 346.0, 373.0, 346.0, 338.0, 348.0, 355.0, 390.0,…
35	C12	sML045	delPho2-CN	Pi_rich	3	BY4741	20210624	Exponential	['0:08:05', '0:18:05', '0:28:05', '0:38:05', '0:48:05', '0:58:05', '1:08:05', '1:18:05', '1:28:05', '1:38:05', '1:48:05', '1:58:05', '2:08:05', '2:18:05', '2:28:05', '2:38:05', '2:48:05', '2:58:05', '3:08:05', '3:18:05', '3:28:05', '3:38:05', '3:48:05', '3:58:05', '4:08:05', '4:18:05', '4:28:05', '4:38:05', '4:48:05', '4:58:05', '5:08:05', '5:18:05', '5:28:05', '5:38:05', '5:48:05', '5:58:05', '6…	[0.151, 0.151, 0.151, 0.153, 0.163, 0.166, 0.163, 0.169, 0.169, 0.171, 0.182, 0.184, 0.189, 0.195, 0.202, 0.208, 0.217, 0.223, 0.23, 0.24, 0.249, 0.259, 0.27, 0.28, 0.293, 0.302, 0.318, 0.333, 0.346, 0.361, 0.376, 0.393, 0.41, 0.423, 0.438, 0.448, 0.459, 0.473, 0.479, 0.492, 0.499, 0.503, 0.515, 0.52, 0.524, 0.531, 0.536, 0.547, 0.549, 0.553, 0.558, 0.561, 0.566, 0.571, 0.574, 0.577, 0.579, 0.583…	['0:09:18', '0:19:18', '0:29:18', '0:39:18', '0:49:18', '0:59:18', '1:09:18', '1:19:18', '1:29:18', '1:39:18', '1:49:18', '1:59:18', '2:09:18', '2:19:18', '2:29:18', '2:39:18', '2:49:18', '2:59:18', '3:09:18', '3:19:18', '3:29:18', '3:39:18', '3:49:18', '3:59:18', '4:09:18', '4:19:18', '4:29:18', '4:39:18', '4:49:18', '4:59:18', '5:09:18', '5:19:18', '5:29:18', '5:39:18', '5:49:18', '5:59:18', '6…	[3063.0, 3195.0, 3201.0, 3310.0, 3153.0, 3375.0, 3395.0, 3439.0, 3415.0, 3385.0, 3385.0, 3445.0, 3485.0, 3519.0, 3527.0, 3611.0, 3623.0, 3582.0, 3761.0, 3552.0, 3564.0, 3838.0, 3805.0, 3876.0, 3783.0, 3826.0, 3912.0, 3987.0, 4163.0, 4070.0, 4197.0, 4068.0, 4152.0, 4272.0, 4379.0, 4589.0, 4411.0, 4445.0, 4562.0, 4536.0, 4757.0, 4978.0, 4919.0, 4805.0, 5107.0, 4996.0, 5333.0, 5162.0, 5307.0, 5174.0…	['0:08:37', '0:18:37', '0:28:37', '0:38:37', '0:48:37', '0:58:37', '1:08:37', '1:18:37', '1:28:37', '1:38:37', '1:48:37', '1:58:37', '2:08:37', '2:18:37', '2:28:37', '2:38:37', '2:48:37', '2:58:37', '3:08:37', '3:18:37', '3:28:37', '3:38:37', '3:48:37', '3:58:37', '4:08:37', '4:18:37', '4:28:37', '4:38:37', '4:48:37', '4:58:37', '5:08:37', '5:18:37', '5:28:37', '5:38:37', '5:48:37', '5:58:37', '6…	[219.0, 196.0, 201.0, 221.0, 235.0, 196.0, 208.0, 222.0, 227.0, 206.0, 227.0, 209.0, 237.0, 206.0, 195.0, 216.0, 238.0, 222.0, 220.0, 228.0, 252.0, 220.0, 245.0, 238.0, 239.0, 246.0, 239.0, 253.0, 263.0, 252.0, 247.0, 263.0, 279.0, 242.0, 283.0, 277.0, 260.0, 287.0, 310.0, 270.0, 330.0, 300.0, 322.0, 286.0, 306.0, 319.0, 346.0, 328.0, 299.0, 378.0, 361.0, 366.0, 360.0, 340.0, 367.0, 306.0, 359.0,…
36	D1	sML046	delPho2-CC	Pi_rich	1	BY4741	20210624	Exponential	['0:08:05', '0:18:05', '0:28:05', '0:38:05', '0:48:05', '0:58:05', '1:08:05', '1:18:05', '1:28:05', '1:38:05', '1:48:05', '1:58:05', '2:08:05', '2:18:05', '2:28:05', '2:38:05', '2:48:05', '2:58:05', '3:08:05', '3:18:05', '3:28:05', '3:38:05', '3:48:05', '3:58:05', '4:08:05', '4:18:05', '4:28:05', '4:38:05', '4:48:05', '4:58:05', '5:08:05', '5:18:05', '5:28:05', '5:38:05', '5:48:05', '5:58:05', '6…	[0.148, 0.163, 0.161, 0.176, 0.163, 0.16, 0.167, 0.168, 0.175, 0.176, 0.181, 0.188, 0.193, 0.2, 0.204, 0.211, 0.219, 0.225, 0.233, 0.242, 0.251, 0.263, 0.276, 0.288, 0.302, 0.316, 0.328, 0.343, 0.358, 0.374, 0.388, 0.401, 0.414, 0.426, 0.439, 0.451, 0.458, 0.465, 0.476, 0.482, 0.491, 0.5, 0.509, 0.513, 0.521, 0.525, 0.529, 0.534, 0.54, 0.543, 0.547, 0.551, 0.555, 0.558, 0.564, 0.566, 0.571, 0.573…	['0:09:18', '0:19:18', '0:29:18', '0:39:18', '0:49:18', '0:59:18', '1:09:18', '1:19:18', '1:29:18', '1:39:18', '1:49:18', '1:59:18', '2:09:18', '2:19:18', '2:29:18', '2:39:18', '2:49:18', '2:59:18', '3:09:18', '3:19:18', '3:29:18', '3:39:18', '3:49:18', '3:59:18', '4:09:18', '4:19:18', '4:29:18', '4:39:18', '4:49:18', '4:59:18', '5:09:18', '5:19:18', '5:29:18', '5:39:18', '5:49:18', '5:59:18', '6…	[4676.0, 4787.0, 5195.0, 5307.0, 5467.0, 5447.0, 5625.0, 6092.0, 6231.0, 6969.0, 7484.0, 7809.0, 8063.0, 8608.0, 9110.0, 9601.0, 10106.0, 10547.0, 10988.0, 11797.0, 12437.0, 13428.0, 14051.0, 14839.0, 15797.0, 16826.0, 17864.0, 18961.0, 19616.0, 20855.0, 22290.0, 23859.0, 25505.0, 26710.0, 28129.0, 29744.0, 30774.0, 31841.0, 32432.0, 34089.0, 34205.0, 33302.0, 34478.0, 34644.0, 34682.0, 35667.0, …	['0:08:37', '0:18:37', '0:28:37', '0:38:37', '0:48:37', '0:58:37', '1:08:37', '1:18:37', '1:28:37', '1:38:37', '1:48:37', '1:58:37', '2:08:37', '2:18:37', '2:28:37', '2:38:37', '2:48:37', '2:58:37', '3:08:37', '3:18:37', '3:28:37', '3:38:37', '3:48:37', '3:58:37', '4:08:37', '4:18:37', '4:28:37', '4:38:37', '4:48:37', '4:58:37', '5:08:37', '5:18:37', '5:28:37', '5:38:37', '5:48:37', '5:58:37', '6…	[299.0, 364.0, 344.0, 344.0, 361.0, 359.0, 394.0, 386.0, 393.0, 436.0, 434.0, 482.0, 508.0, 555.0, 583.0, 605.0, 628.0, 667.0, 669.0, 740.0, 771.0, 816.0, 902.0, 951.0, 1000.0, 1067.0, 1084.0, 1201.0, 1256.0, 1304.0, 1378.0, 1464.0, 1573.0, 1611.0, 1666.0, 1753.0, 1886.0, 1887.0, 2014.0, 2041.0, 2051.0, 1952.0, 2015.0, 1978.0, 2023.0, 2063.0, 2127.0, 2206.0, 2176.0, 2222.0, 2222.0, 2175.0, 2201.0…
37	D2	sML046	delPho2-CC	Pi_rich	2	BY4741	20210624	Exponential	['0:08:05', '0:18:05', '0:28:05', '0:38:05', '0:48:05', '0:58:05', '1:08:05', '1:18:05', '1:28:05', '1:38:05', '1:48:05', '1:58:05', '2:08:05', '2:18:05', '2:28:05', '2:38:05', '2:48:05', '2:58:05', '3:08:05', '3:18:05', '3:28:05', '3:38:05', '3:48:05', '3:58:05', '4:08:05', '4:18:05', '4:28:05', '4:38:05', '4:48:05', '4:58:05', '5:08:05', '5:18:05', '5:28:05', '5:38:05', '5:48:05', '5:58:05', '6…	[0.143, 0.152, 0.197, 0.218, 0.225, 0.236, 0.218, 0.208, 0.2, 0.187, 0.244, 0.274, 0.207, 0.2, 0.208, 0.209, 0.215, 0.224, 0.232, 0.245, 0.256, 0.267, 0.278, 0.291, 0.303, 0.319, 0.335, 0.349, 0.363, 0.374, 0.389, 0.411, 0.429, 0.442, 0.455, 0.466, 0.479, 0.486, 0.5, 0.505, 0.513, 0.521, 0.528, 0.537, 0.541, 0.551, 0.553, 0.559, 0.566, 0.569, 0.573, 0.576, 0.581, 0.584, 0.589, 0.592, 0.596, 0.599…	['0:09:18', '0:19:18', '0:29:18', '0:39:18', '0:49:18', '0:59:18', '1:09:18', '1:19:18', '1:29:18', '1:39:18', '1:49:18', '1:59:18', '2:09:18', '2:19:18', '2:29:18', '2:39:18', '2:49:18', '2:59:18', '3:09:18', '3:19:18', '3:29:18', '3:39:18', '3:49:18', '3:59:18', '4:09:18', '4:19:18', '4:29:18', '4:39:18', '4:49:18', '4:59:18', '5:09:18', '5:19:18', '5:29:18', '5:39:18', '5:49:18', '5:59:18', '6…	[5859.0, 6933.0, 8636.0, 9287.0, 8038.0, 7236.0, 6689.0, 7009.0, 7312.0, 7174.0, 7619.0, 8355.0, 9025.0, 8533.0, 9070.0, 10108.0, 10693.0, 10731.0, 11519.0, 12424.0, 13267.0, 14168.0, 14715.0, 16182.0, 16637.0, 18279.0, 18918.0, 20025.0, 20971.0, 24125.0, 26189.0, 24241.0, 24545.0, 25642.0, 26675.0, 27041.0, 27728.0, 28608.0, 28816.0, 29552.0, 29497.0, 29690.0, 29894.0, 29914.0, 30406.0, 30696.0,…	['0:08:37', '0:18:37', '0:28:37', '0:38:37', '0:48:37', '0:58:37', '1:08:37', '1:18:37', '1:28:37', '1:38:37', '1:48:37', '1:58:37', '2:08:37', '2:18:37', '2:28:37', '2:38:37', '2:48:37', '2:58:37', '3:08:37', '3:18:37', '3:28:37', '3:38:37', '3:48:37', '3:58:37', '4:08:37', '4:18:37', '4:28:37', '4:38:37', '4:48:37', '4:58:37', '5:08:37', '5:18:37', '5:28:37', '5:38:37', '5:48:37', '5:58:37', '6…	[342.0, 409.0, 491.0, 571.0, 507.0, 480.0, 420.0, 452.0, 602.0, 503.0, 474.0, 510.0, 717.0, 560.0, 559.0, 613.0, 673.0, 659.0, 701.0, 768.0, 820.0, 872.0, 923.0, 1010.0, 1050.0, 1103.0, 1169.0, 1269.0, 1298.0, 1442.0, 1569.0, 1503.0, 1543.0, 1612.0, 1676.0, 1688.0, 1746.0, 1776.0, 1842.0, 1830.0, 1893.0, 1907.0, 1859.0, 1866.0, 1883.0, 1887.0, 1922.0, 1886.0, 1881.0, 1902.0, 1895.0, 1864.0, 1934.…
38	D3	sML046	delPho2-CC	Pi_rich	3	BY4741	20210624	Exponential	['0:08:05', '0:18:05', '0:28:05', '0:38:05', '0:48:05', '0:58:05', '1:08:05', '1:18:05', '1:28:05', '1:38:05', '1:48:05', '1:58:05', '2:08:05', '2:18:05', '2:28:05', '2:38:05', '2:48:05', '2:58:05', '3:08:05', '3:18:05', '3:28:05', '3:38:05', '3:48:05', '3:58:05', '4:08:05', '4:18:05', '4:28:05', '4:38:05', '4:48:05', '4:58:05', '5:08:05', '5:18:05', '5:28:05', '5:38:05', '5:48:05', '5:58:05', '6…	[0.135, 0.138, 0.171, 0.196, 0.205, 0.218, 0.203, 0.224, 0.223, 0.197, 0.195, 0.226, 0.22, 0.19, 0.182, 0.195, 0.187, 0.193, 0.2, 0.204, 0.212, 0.22, 0.227, 0.235, 0.246, 0.255, 0.264, 0.275, 0.287, 0.3, 0.314, 0.327, 0.342, 0.358, 0.374, 0.387, 0.401, 0.416, 0.431, 0.442, 0.453, 0.461, 0.472, 0.483, 0.488, 0.492, 0.499, 0.508, 0.516, 0.523, 0.529, 0.534, 0.539, 0.544, 0.547, 0.553, 0.555, 0.561,…	['0:09:18', '0:19:18', '0:29:18', '0:39:18', '0:49:18', '0:59:18', '1:09:18', '1:19:18', '1:29:18', '1:39:18', '1:49:18', '1:59:18', '2:09:18', '2:19:18', '2:29:18', '2:39:18', '2:49:18', '2:59:18', '3:09:18', '3:19:18', '3:29:18', '3:39:18', '3:49:18', '3:59:18', '4:09:18', '4:19:18', '4:29:18', '4:39:18', '4:49:18', '4:59:18', '5:09:18', '5:19:18', '5:29:18', '5:39:18', '5:49:18', '5:59:18', '6…	[4962.0, 5500.0, 7062.0, 8144.0, 8639.0, 8982.0, 8899.0, 7259.0, 6693.0, 6519.0, 6421.0, 6448.0, 6749.0, 7027.0, 7601.0, 8021.0, 8262.0, 8759.0, 8935.0, 9579.0, 10018.0, 10673.0, 11115.0, 11893.0, 12229.0, 13252.0, 13808.0, 14828.0, 15625.0, 16794.0, 17740.0, 18300.0, 19503.0, 20172.0, 20234.0, 21790.0, 23034.0, 23145.0, 24119.0, 24616.0, 25609.0, 26641.0, 27009.0, 27509.0, 28296.0, 30005.0, 3031…	['0:08:37', '0:18:37', '0:28:37', '0:38:37', '0:48:37', '0:58:37', '1:08:37', '1:18:37', '1:28:37', '1:38:37', '1:48:37', '1:58:37', '2:08:37', '2:18:37', '2:28:37', '2:38:37', '2:48:37', '2:58:37', '3:08:37', '3:18:37', '3:28:37', '3:38:37', '3:48:37', '3:58:37', '4:08:37', '4:18:37', '4:28:37', '4:38:37', '4:48:37', '4:58:37', '5:08:37', '5:18:37', '5:28:37', '5:38:37', '5:48:37', '5:58:37', '6…	[253.0, 334.0, 465.0, 483.0, 546.0, 538.0, 543.0, 493.0, 504.0, 440.0, 443.0, 403.0, 459.0, 432.0, 456.0, 478.0, 483.0, 551.0, 598.0, 567.0, 647.0, 641.0, 682.0, 737.0, 787.0, 855.0, 850.0, 917.0, 994.0, 1041.0, 1122.0, 1163.0, 1221.0, 1281.0, 1300.0, 1394.0, 1379.0, 1441.0, 1509.0, 1547.0, 1620.0, 1661.0, 1726.0, 1782.0, 1752.0, 1862.0, 1880.0, 1874.0, 1888.0, 1815.0, 1847.0, 1827.0, 1800.0, 179…
39	E1	sML034	WT-NN	Pi_free	1	BY4741	20210624	Exponential	['0:08:05', '0:18:05', '0:28:05', '0:38:05', '0:48:05', '0:58:05', '1:08:05', '1:18:05', '1:28:05', '1:38:05', '1:48:05', '1:58:05', '2:08:05', '2:18:05', '2:28:05', '2:38:05', '2:48:05', '2:58:05', '3:08:05', '3:18:05', '3:28:05', '3:38:05', '3:48:05', '3:58:05', '4:08:05', '4:18:05', '4:28:05', '4:38:05', '4:48:05', '4:58:05', '5:08:05', '5:18:05', '5:28:05', '5:38:05', '5:48:05', '5:58:05', '6…	[0.15, 0.164, 0.174, 0.16, 0.151, 0.148, 0.152, 0.154, 0.148, 0.148, 0.15, 0.153, 0.167, 0.161, 0.166, 0.168, 0.174, 0.174, 0.176, 0.177, 0.18, 0.182, 0.184, 0.186, 0.188, 0.191, 0.193, 0.194, 0.197, 0.199, 0.202, 0.204, 0.207, 0.211, 0.212, 0.216, 0.218, 0.219, 0.221, 0.224, 0.226, 0.23, 0.23, 0.234, 0.236, 0.238, 0.238, 0.242, 0.244, 0.246, 0.247, 0.25, 0.252, 0.254, 0.254, 0.255, 0.259, 0.259,…	['0:09:18', '0:19:18', '0:29:18', '0:39:18', '0:49:18', '0:59:18', '1:09:18', '1:19:18', '1:29:18', '1:39:18', '1:49:18', '1:59:18', '2:09:18', '2:19:18', '2:29:18', '2:39:18', '2:49:18', '2:59:18', '3:09:18', '3:19:18', '3:29:18', '3:39:18', '3:49:18', '3:59:18', '4:09:18', '4:19:18', '4:29:18', '4:39:18', '4:49:18', '4:59:18', '5:09:18', '5:19:18', '5:29:18', '5:39:18', '5:49:18', '5:59:18', '6…	[3207.0, 3285.0, 3312.0, 3261.0, 3372.0, 3440.0, 3502.0, 3841.0, 3895.0, 4229.0, 4471.0, 4821.0, 5064.0, 5549.0, 5963.0, 6326.0, 6616.0, 6951.0, 7346.0, 7486.0, 7877.0, 8230.0, 8476.0, 8789.0, 9020.0, 9638.0, 9771.0, 10150.0, 10122.0, 10559.0, 10866.0, 10756.0, 11011.0, 11619.0, 11920.0, 11995.0, 12209.0, 12932.0, 13444.0, 13398.0, 13595.0, 14013.0, 14376.0, 14694.0, 14719.0, 14875.0, 15447.0, 15…	['0:08:37', '0:18:37', '0:28:37', '0:38:37', '0:48:37', '0:58:37', '1:08:37', '1:18:37', '1:28:37', '1:38:37', '1:48:37', '1:58:37', '2:08:37', '2:18:37', '2:28:37', '2:38:37', '2:48:37', '2:58:37', '3:08:37', '3:18:37', '3:28:37', '3:38:37', '3:48:37', '3:58:37', '4:08:37', '4:18:37', '4:28:37', '4:38:37', '4:48:37', '4:58:37', '5:08:37', '5:18:37', '5:28:37', '5:38:37', '5:48:37', '5:58:37', '6…	[207.0, 211.0, 201.0, 189.0, 220.0, 232.0, 235.0, 253.0, 269.0, 266.0, 281.0, 310.0, 298.0, 350.0, 354.0, 384.0, 428.0, 443.0, 445.0, 486.0, 491.0, 508.0, 529.0, 569.0, 572.0, 623.0, 634.0, 632.0, 612.0, 646.0, 676.0, 681.0, 695.0, 723.0, 740.0, 757.0, 798.0, 787.0, 805.0, 845.0, 888.0, 862.0, 891.0, 868.0, 913.0, 918.0, 973.0, 956.0, 1005.0, 991.0, 1025.0, 1032.0, 1059.0, 1050.0, 1084.0, 1107.0,…
40	E2	sML034	WT-NN	Pi_free	2	BY4741	20210624	Exponential	['0:08:05', '0:18:05', '0:28:05', '0:38:05', '0:48:05', '0:58:05', '1:08:05', '1:18:05', '1:28:05', '1:38:05', '1:48:05', '1:58:05', '2:08:05', '2:18:05', '2:28:05', '2:38:05', '2:48:05', '2:58:05', '3:08:05', '3:18:05', '3:28:05', '3:38:05', '3:48:05', '3:58:05', '4:08:05', '4:18:05', '4:28:05', '4:38:05', '4:48:05', '4:58:05', '5:08:05', '5:18:05', '5:28:05', '5:38:05', '5:48:05', '5:58:05', '6…	[0.139, 0.14, 0.147, 0.156, 0.151, 0.155, 0.153, 0.158, 0.159, 0.159, 0.161, 0.163, 0.167, 0.169, 0.176, 0.174, 0.177, 0.178, 0.182, 0.185, 0.188, 0.19, 0.194, 0.196, 0.199, 0.203, 0.205, 0.208, 0.209, 0.213, 0.215, 0.217, 0.219, 0.222, 0.224, 0.225, 0.227, 0.23, 0.231, 0.232, 0.235, 0.238, 0.242, 0.242, 0.247, 0.248, 0.25, 0.253, 0.256, 0.257, 0.26, 0.261, 0.265, 0.266, 0.269, 0.271, 0.272, 0.27…	['0:09:18', '0:19:18', '0:29:18', '0:39:18', '0:49:18', '0:59:18', '1:09:18', '1:19:18', '1:29:18', '1:39:18', '1:49:18', '1:59:18', '2:09:18', '2:19:18', '2:29:18', '2:39:18', '2:49:18', '2:59:18', '3:09:18', '3:19:18', '3:29:18', '3:39:18', '3:49:18', '3:59:18', '4:09:18', '4:19:18', '4:29:18', '4:39:18', '4:49:18', '4:59:18', '5:09:18', '5:19:18', '5:29:18', '5:39:18', '5:49:18', '5:59:18', '6…	[3117.0, 3149.0, 3276.0, 3070.0, 3349.0, 3452.0, 3538.0, 3857.0, 3895.0, 4275.0, 4545.0, 4819.0, 5225.0, 5662.0, 6091.0, 6317.0, 6841.0, 7151.0, 7499.0, 7938.0, 8089.0, 8346.0, 8992.0, 9295.0, 9318.0, 9873.0, 10156.0, 10403.0, 10932.0, 11088.0, 11413.0, 11727.0, 12024.0, 12379.0, 13157.0, 12881.0, 13168.0, 13468.0, 14045.0, 14161.0, 14538.0, 14968.0, 14845.0, 15649.0, 15735.0, 16015.0, 16479.0, 1…	['0:08:37', '0:18:37', '0:28:37', '0:38:37', '0:48:37', '0:58:37', '1:08:37', '1:18:37', '1:28:37', '1:38:37', '1:48:37', '1:58:37', '2:08:37', '2:18:37', '2:28:37', '2:38:37', '2:48:37', '2:58:37', '3:08:37', '3:18:37', '3:28:37', '3:38:37', '3:48:37', '3:58:37', '4:08:37', '4:18:37', '4:28:37', '4:38:37', '4:48:37', '4:58:37', '5:08:37', '5:18:37', '5:28:37', '5:38:37', '5:48:37', '5:58:37', '6…	[210.0, 176.0, 169.0, 185.0, 205.0, 224.0, 220.0, 257.0, 264.0, 282.0, 273.0, 296.0, 318.0, 354.0, 385.0, 374.0, 411.0, 444.0, 456.0, 493.0, 513.0, 550.0, 556.0, 559.0, 578.0, 616.0, 638.0, 612.0, 666.0, 692.0, 745.0, 774.0, 766.0, 811.0, 824.0, 837.0, 832.0, 837.0, 846.0, 896.0, 898.0, 921.0, 957.0, 947.0, 997.0, 986.0, 1016.0, 1030.0, 1090.0, 1099.0, 1112.0, 1105.0, 1121.0, 1151.0, 1149.0, 1166…
41	E3	sML034	WT-NN	Pi_free	3	BY4741	20210624	Exponential	['0:08:05', '0:18:05', '0:28:05', '0:38:05', '0:48:05', '0:58:05', '1:08:05', '1:18:05', '1:28:05', '1:38:05', '1:48:05', '1:58:05', '2:08:05', '2:18:05', '2:28:05', '2:38:05', '2:48:05', '2:58:05', '3:08:05', '3:18:05', '3:28:05', '3:38:05', '3:48:05', '3:58:05', '4:08:05', '4:18:05', '4:28:05', '4:38:05', '4:48:05', '4:58:05', '5:08:05', '5:18:05', '5:28:05', '5:38:05', '5:48:05', '5:58:05', '6…	[0.16, 0.182, 0.183, 0.175, 0.171, 0.152, 0.155, 0.154, 0.149, 0.157, 0.152, 0.154, 0.158, 0.159, 0.162, 0.165, 0.168, 0.178, 0.181, 0.179, 0.182, 0.186, 0.188, 0.19, 0.193, 0.197, 0.201, 0.204, 0.205, 0.208, 0.21, 0.214, 0.215, 0.22, 0.221, 0.226, 0.227, 0.23, 0.233, 0.236, 0.238, 0.239, 0.242, 0.245, 0.248, 0.249, 0.254, 0.254, 0.258, 0.259, 0.262, 0.264, 0.266, 0.268, 0.269, 0.271, 0.274, 0.27…	['0:09:18', '0:19:18', '0:29:18', '0:39:18', '0:49:18', '0:59:18', '1:09:18', '1:19:18', '1:29:18', '1:39:18', '1:49:18', '1:59:18', '2:09:18', '2:19:18', '2:29:18', '2:39:18', '2:49:18', '2:59:18', '3:09:18', '3:19:18', '3:29:18', '3:39:18', '3:49:18', '3:59:18', '4:09:18', '4:19:18', '4:29:18', '4:39:18', '4:49:18', '4:59:18', '5:09:18', '5:19:18', '5:29:18', '5:39:18', '5:49:18', '5:59:18', '6…	[3186.0, 3274.0, 3303.0, 3380.0, 3331.0, 3468.0, 3718.0, 4099.0, 4147.0, 4538.0, 4859.0, 5103.0, 5802.0, 7206.0, 7209.0, 6493.0, 7517.0, 6993.0, 7426.0, 7923.0, 7981.0, 8257.0, 8780.0, 9136.0, 9311.0, 9708.0, 10128.0, 10681.0, 10772.0, 11238.0, 11632.0, 11682.0, 12191.0, 12607.0, 12994.0, 13398.0, 13624.0, 13880.0, 14256.0, 14384.0, 14857.0, 14876.0, 15622.0, 15326.0, 16004.0, 15984.0, 16512.0, 1…	['0:08:37', '0:18:37', '0:28:37', '0:38:37', '0:48:37', '0:58:37', '1:08:37', '1:18:37', '1:28:37', '1:38:37', '1:48:37', '1:58:37', '2:08:37', '2:18:37', '2:28:37', '2:38:37', '2:48:37', '2:58:37', '3:08:37', '3:18:37', '3:28:37', '3:38:37', '3:48:37', '3:58:37', '4:08:37', '4:18:37', '4:28:37', '4:38:37', '4:48:37', '4:58:37', '5:08:37', '5:18:37', '5:28:37', '5:38:37', '5:48:37', '5:58:37', '6…	[181.0, 169.0, 195.0, 227.0, 183.0, 245.0, 240.0, 219.0, 275.0, 301.0, 339.0, 348.0, 324.0, 448.0, 350.0, 575.0, 468.0, 478.0, 523.0, 486.0, 489.0, 504.0, 531.0, 581.0, 599.0, 621.0, 625.0, 668.0, 686.0, 707.0, 708.0, 732.0, 758.0, 769.0, 813.0, 866.0, 854.0, 882.0, 887.0, 899.0, 912.0, 917.0, 927.0, 971.0, 1002.0, 1009.0, 992.0, 1013.0, 1073.0, 1074.0, 1125.0, 1113.0, 1138.0, 1153.0, 1144.0, 118…
42	E4	sML035	WT-NC	Pi_free	1	BY4741	20210624	Exponential	['0:08:05', '0:18:05', '0:28:05', '0:38:05', '0:48:05', '0:58:05', '1:08:05', '1:18:05', '1:28:05', '1:38:05', '1:48:05', '1:58:05', '2:08:05', '2:18:05', '2:28:05', '2:38:05', '2:48:05', '2:58:05', '3:08:05', '3:18:05', '3:28:05', '3:38:05', '3:48:05', '3:58:05', '4:08:05', '4:18:05', '4:28:05', '4:38:05', '4:48:05', '4:58:05', '5:08:05', '5:18:05', '5:28:05', '5:38:05', '5:48:05', '5:58:05', '6…	[0.138, 0.165, 0.175, 0.178, 0.187, 0.157, 0.156, 0.154, 0.156, 0.161, 0.158, 0.159, 0.194, 0.166, 0.243, 0.221, 0.193, 0.232, 0.176, 0.205, 0.177, 0.18, 0.193, 0.192, 0.189, 0.192, 0.191, 0.195, 0.195, 0.197, 0.197, 0.199, 0.199, 0.202, 0.203, 0.203, 0.205, 0.206, 0.206, 0.208, 0.208, 0.209, 0.211, 0.212, 0.213, 0.214, 0.216, 0.216, 0.218, 0.219, 0.22, 0.221, 0.222, 0.223, 0.224, 0.226, 0.227, 0…	['0:09:18', '0:19:18', '0:29:18', '0:39:18', '0:49:18', '0:59:18', '1:09:18', '1:19:18', '1:29:18', '1:39:18', '1:49:18', '1:59:18', '2:09:18', '2:19:18', '2:29:18', '2:39:18', '2:49:18', '2:59:18', '3:09:18', '3:19:18', '3:29:18', '3:39:18', '3:49:18', '3:59:18', '4:09:18', '4:19:18', '4:29:18', '4:39:18', '4:49:18', '4:59:18', '5:09:18', '5:19:18', '5:29:18', '5:39:18', '5:49:18', '5:59:18', '6…	[3419.0, 3503.0, 3616.0, 3691.0, 3502.0, 3369.0, 3361.0, 4075.0, 3764.0, 4009.0, 4177.0, 4301.0, 4456.0, 4892.0, 4785.0, 4892.0, 5082.0, 5003.0, 4759.0, 5908.0, 5169.0, 5294.0, 5399.0, 5629.0, 6024.0, 5978.0, 5919.0, 6201.0, 6314.0, 6362.0, 6525.0, 6684.0, 6583.0, 6719.0, 6833.0, 7200.0, 6998.0, 7238.0, 7448.0, 7660.0, 7452.0, 7727.0, 7721.0, 7941.0, 7900.0, 8332.0, 8083.0, 8313.0, 8536.0, 8540.0…	['0:08:37', '0:18:37', '0:28:37', '0:38:37', '0:48:37', '0:58:37', '1:08:37', '1:18:37', '1:28:37', '1:38:37', '1:48:37', '1:58:37', '2:08:37', '2:18:37', '2:28:37', '2:38:37', '2:48:37', '2:58:37', '3:08:37', '3:18:37', '3:28:37', '3:38:37', '3:48:37', '3:58:37', '4:08:37', '4:18:37', '4:28:37', '4:38:37', '4:48:37', '4:58:37', '5:08:37', '5:18:37', '5:28:37', '5:38:37', '5:48:37', '5:58:37', '6…	[190.0, 216.0, 227.0, 243.0, 248.0, 206.0, 224.0, 255.0, 243.0, 261.0, 243.0, 272.0, 302.0, 421.0, 293.0, 293.0, 278.0, 322.0, 285.0, 296.0, 361.0, 317.0, 342.0, 384.0, 358.0, 356.0, 386.0, 422.0, 399.0, 401.0, 374.0, 417.0, 410.0, 423.0, 428.0, 443.0, 442.0, 448.0, 465.0, 469.0, 461.0, 482.0, 503.0, 505.0, 521.0, 480.0, 510.0, 511.0, 535.0, 523.0, 545.0, 552.0, 552.0, 539.0, 558.0, 601.0, 584.0,…
43	E5	sML035	WT-NC	Pi_free	2	BY4741	20210624	Exponential	['0:08:05', '0:18:05', '0:28:05', '0:38:05', '0:48:05', '0:58:05', '1:08:05', '1:18:05', '1:28:05', '1:38:05', '1:48:05', '1:58:05', '2:08:05', '2:18:05', '2:28:05', '2:38:05', '2:48:05', '2:58:05', '3:08:05', '3:18:05', '3:28:05', '3:38:05', '3:48:05', '3:58:05', '4:08:05', '4:18:05', '4:28:05', '4:38:05', '4:48:05', '4:58:05', '5:08:05', '5:18:05', '5:28:05', '5:38:05', '5:48:05', '5:58:05', '6…	[0.146, 0.219, 0.233, 0.216, 0.182, 0.166, 0.166, 0.175, 0.165, 0.204, 0.241, 0.17, 0.178, 0.195, 0.177, 0.185, 0.185, 0.194, 0.195, 0.195, 0.197, 0.2, 0.201, 0.205, 0.207, 0.211, 0.214, 0.217, 0.219, 0.222, 0.224, 0.227, 0.228, 0.232, 0.235, 0.237, 0.24, 0.241, 0.246, 0.247, 0.249, 0.251, 0.253, 0.257, 0.26, 0.262, 0.263, 0.267, 0.268, 0.272, 0.273, 0.276, 0.277, 0.281, 0.283, 0.285, 0.288, 0.29…	['0:09:18', '0:19:18', '0:29:18', '0:39:18', '0:49:18', '0:59:18', '1:09:18', '1:19:18', '1:29:18', '1:39:18', '1:49:18', '1:59:18', '2:09:18', '2:19:18', '2:29:18', '2:39:18', '2:49:18', '2:59:18', '3:09:18', '3:19:18', '3:29:18', '3:39:18', '3:49:18', '3:59:18', '4:09:18', '4:19:18', '4:29:18', '4:39:18', '4:49:18', '4:59:18', '5:09:18', '5:19:18', '5:29:18', '5:39:18', '5:49:18', '5:59:18', '6…	[3175.0, 3464.0, 3787.0, 3877.0, 3401.0, 3574.0, 3738.0, 3970.0, 4139.0, 4381.0, 4598.0, 5545.0, 6458.0, 4529.0, 5441.0, 5286.0, 5376.0, 5495.0, 5650.0, 5769.0, 6041.0, 6118.0, 6432.0, 6377.0, 6616.0, 6989.0, 6957.0, 7150.0, 7373.0, 7639.0, 7575.0, 7801.0, 8046.0, 8105.0, 8156.0, 8362.0, 8719.0, 8924.0, 8939.0, 9025.0, 9001.0, 9603.0, 9342.0, 9277.0, 9687.0, 10004.0, 9941.0, 10103.0, 10551.0, 103…	['0:08:37', '0:18:37', '0:28:37', '0:38:37', '0:48:37', '0:58:37', '1:08:37', '1:18:37', '1:28:37', '1:38:37', '1:48:37', '1:58:37', '2:08:37', '2:18:37', '2:28:37', '2:38:37', '2:48:37', '2:58:37', '3:08:37', '3:18:37', '3:28:37', '3:38:37', '3:48:37', '3:58:37', '4:08:37', '4:18:37', '4:28:37', '4:38:37', '4:48:37', '4:58:37', '5:08:37', '5:18:37', '5:28:37', '5:38:37', '5:48:37', '5:58:37', '6…	[201.0, 216.0, 247.0, 236.0, 234.0, 223.0, 238.0, 250.0, 243.0, 270.0, 276.0, 337.0, 377.0, 366.0, 387.0, 372.0, 349.0, 352.0, 318.0, 352.0, 362.0, 376.0, 391.0, 399.0, 400.0, 438.0, 433.0, 463.0, 488.0, 477.0, 490.0, 477.0, 502.0, 515.0, 536.0, 538.0, 563.0, 568.0, 554.0, 550.0, 555.0, 590.0, 594.0, 592.0, 626.0, 642.0, 617.0, 633.0, 667.0, 670.0, 651.0, 662.0, 669.0, 696.0, 699.0, 674.0, 686.0,…
44	E6	sML035	WT-NC	Pi_free	3	BY4741	20210624	Exponential	['0:08:05', '0:18:05', '0:28:05', '0:38:05', '0:48:05', '0:58:05', '1:08:05', '1:18:05', '1:28:05', '1:38:05', '1:48:05', '1:58:05', '2:08:05', '2:18:05', '2:28:05', '2:38:05', '2:48:05', '2:58:05', '3:08:05', '3:18:05', '3:28:05', '3:38:05', '3:48:05', '3:58:05', '4:08:05', '4:18:05', '4:28:05', '4:38:05', '4:48:05', '4:58:05', '5:08:05', '5:18:05', '5:28:05', '5:38:05', '5:48:05', '5:58:05', '6…	[0.173, 0.181, 0.186, 0.19, 0.194, 0.198, 0.201, 0.202, 0.206, 0.207, 0.208, 0.209, 0.21, 0.211, 0.212, 0.212, 0.213, 0.213, 0.213, 0.215, 0.216, 0.218, 0.218, 0.22, 0.22, 0.222, 0.224, 0.225, 0.227, 0.229, 0.232, 0.235, 0.236, 0.239, 0.242, 0.242, 0.245, 0.25, 0.25, 0.254, 0.256, 0.258, 0.261, 0.263, 0.267, 0.267, 0.27, 0.273, 0.274, 0.277, 0.279, 0.28, 0.283, 0.285, 0.288, 0.29, 0.291, 0.292, 0…	['0:09:18', '0:19:18', '0:29:18', '0:39:18', '0:49:18', '0:59:18', '1:09:18', '1:19:18', '1:29:18', '1:39:18', '1:49:18', '1:59:18', '2:09:18', '2:19:18', '2:29:18', '2:39:18', '2:49:18', '2:59:18', '3:09:18', '3:19:18', '3:29:18', '3:39:18', '3:49:18', '3:59:18', '4:09:18', '4:19:18', '4:29:18', '4:39:18', '4:49:18', '4:59:18', '5:09:18', '5:19:18', '5:29:18', '5:39:18', '5:49:18', '5:59:18', '6…	[3439.0, 3525.0, 3439.0, 3621.0, 3611.0, 3603.0, 3758.0, 3965.0, 4111.0, 4494.0, 4499.0, 4496.0, 4762.0, 4957.0, 5359.0, 5436.0, 5479.0, 5646.0, 5684.0, 6022.0, 6041.0, 6225.0, 6448.0, 6394.0, 6593.0, 6781.0, 6944.0, 7076.0, 7241.0, 7522.0, 7676.0, 7539.0, 7864.0, 8093.0, 8098.0, 8175.0, 8422.0, 8425.0, 8925.0, 8935.0, 9186.0, 9223.0, 9503.0, 9469.0, 10079.0, 9791.0, 10076.0, 10058.0, 10161.0, 10…	['0:08:37', '0:18:37', '0:28:37', '0:38:37', '0:48:37', '0:58:37', '1:08:37', '1:18:37', '1:28:37', '1:38:37', '1:48:37', '1:58:37', '2:08:37', '2:18:37', '2:28:37', '2:38:37', '2:48:37', '2:58:37', '3:08:37', '3:18:37', '3:28:37', '3:38:37', '3:48:37', '3:58:37', '4:08:37', '4:18:37', '4:28:37', '4:38:37', '4:48:37', '4:58:37', '5:08:37', '5:18:37', '5:28:37', '5:38:37', '5:48:37', '5:58:37', '6…	[214.0, 214.0, 225.0, 209.0, 222.0, 216.0, 240.0, 236.0, 242.0, 290.0, 277.0, 311.0, 286.0, 337.0, 336.0, 341.0, 357.0, 329.0, 370.0, 355.0, 392.0, 414.0, 417.0, 423.0, 439.0, 432.0, 433.0, 454.0, 433.0, 469.0, 510.0, 502.0, 505.0, 530.0, 483.0, 503.0, 544.0, 523.0, 556.0, 551.0, 592.0, 568.0, 572.0, 589.0, 612.0, 591.0, 627.0, 646.0, 657.0, 623.0, 658.0, 650.0, 663.0, 690.0, 707.0, 676.0, 716.0,…
45	E7	sML036	WT-NA	Pi_free	1	BY4741	20210624	Exponential	['0:08:05', '0:18:05', '0:28:05', '0:38:05', '0:48:05', '0:58:05', '1:08:05', '1:18:05', '1:28:05', '1:38:05', '1:48:05', '1:58:05', '2:08:05', '2:18:05', '2:28:05', '2:38:05', '2:48:05', '2:58:05', '3:08:05', '3:18:05', '3:28:05', '3:38:05', '3:48:05', '3:58:05', '4:08:05', '4:18:05', '4:28:05', '4:38:05', '4:48:05', '4:58:05', '5:08:05', '5:18:05', '5:28:05', '5:38:05', '5:48:05', '5:58:05', '6…	[0.21, 0.207, 0.196, 0.214, 0.16, 0.158, 0.161, 0.164, 0.161, 0.164, 0.168, 0.167, 0.179, 0.172, 0.183, 0.177, 0.188, 0.188, 0.187, 0.19, 0.194, 0.193, 0.195, 0.198, 0.201, 0.205, 0.206, 0.209, 0.211, 0.212, 0.214, 0.217, 0.221, 0.221, 0.224, 0.225, 0.228, 0.23, 0.233, 0.234, 0.237, 0.24, 0.242, 0.245, 0.246, 0.249, 0.252, 0.253, 0.254, 0.257, 0.26, 0.261, 0.263, 0.265, 0.269, 0.268, 0.271, 0.272…	['0:09:18', '0:19:18', '0:29:18', '0:39:18', '0:49:18', '0:59:18', '1:09:18', '1:19:18', '1:29:18', '1:39:18', '1:49:18', '1:59:18', '2:09:18', '2:19:18', '2:29:18', '2:39:18', '2:49:18', '2:59:18', '3:09:18', '3:19:18', '3:29:18', '3:39:18', '3:49:18', '3:59:18', '4:09:18', '4:19:18', '4:29:18', '4:39:18', '4:49:18', '4:59:18', '5:09:18', '5:19:18', '5:29:18', '5:39:18', '5:49:18', '5:59:18', '6…	[3225.0, 3304.0, 3180.0, 3087.0, 3176.0, 3160.0, 3155.0, 3200.0, 3458.0, 3453.0, 3431.0, 3404.0, 3695.0, 3746.0, 3730.0, 3791.0, 4026.0, 3869.0, 4063.0, 4110.0, 4059.0, 4382.0, 4409.0, 4250.0, 4378.0, 4608.0, 4515.0, 4535.0, 4504.0, 4773.0, 4745.0, 4868.0, 5152.0, 5196.0, 4985.0, 5334.0, 5207.0, 5133.0, 5355.0, 5345.0, 5409.0, 5355.0, 5489.0, 5583.0, 5683.0, 5677.0, 5756.0, 5781.0, 6129.0, 5915.0…	['0:08:37', '0:18:37', '0:28:37', '0:38:37', '0:48:37', '0:58:37', '1:08:37', '1:18:37', '1:28:37', '1:38:37', '1:48:37', '1:58:37', '2:08:37', '2:18:37', '2:28:37', '2:38:37', '2:48:37', '2:58:37', '3:08:37', '3:18:37', '3:28:37', '3:38:37', '3:48:37', '3:58:37', '4:08:37', '4:18:37', '4:28:37', '4:38:37', '4:48:37', '4:58:37', '5:08:37', '5:18:37', '5:28:37', '5:38:37', '5:48:37', '5:58:37', '6…	[199.0, 194.0, 196.0, 223.0, 233.0, 236.0, 177.0, 191.0, 209.0, 237.0, 211.0, 226.0, 209.0, 226.0, 258.0, 211.0, 257.0, 278.0, 252.0, 252.0, 231.0, 254.0, 283.0, 261.0, 293.0, 291.0, 298.0, 275.0, 296.0, 295.0, 323.0, 290.0, 318.0, 343.0, 300.0, 343.0, 330.0, 330.0, 326.0, 338.0, 328.0, 359.0, 345.0, 349.0, 370.0, 371.0, 366.0, 364.0, 357.0, 391.0, 368.0, 391.0, 382.0, 414.0, 401.0, 417.0, 383.0,…
46	E8	sML036	WT-NA	Pi_free	2	BY4741	20210624	Exponential	['0:08:05', '0:18:05', '0:28:05', '0:38:05', '0:48:05', '0:58:05', '1:08:05', '1:18:05', '1:28:05', '1:38:05', '1:48:05', '1:58:05', '2:08:05', '2:18:05', '2:28:05', '2:38:05', '2:48:05', '2:58:05', '3:08:05', '3:18:05', '3:28:05', '3:38:05', '3:48:05', '3:58:05', '4:08:05', '4:18:05', '4:28:05', '4:38:05', '4:48:05', '4:58:05', '5:08:05', '5:18:05', '5:28:05', '5:38:05', '5:48:05', '5:58:05', '6…	[0.152, 0.157, 0.153, 0.164, 0.166, 0.159, 0.162, 0.166, 0.172, 0.171, 0.172, 0.175, 0.176, 0.18, 0.184, 0.187, 0.191, 0.193, 0.197, 0.2, 0.202, 0.205, 0.207, 0.21, 0.213, 0.215, 0.218, 0.221, 0.224, 0.226, 0.229, 0.232, 0.233, 0.237, 0.238, 0.241, 0.244, 0.247, 0.25, 0.251, 0.255, 0.257, 0.26, 0.263, 0.266, 0.268, 0.271, 0.272, 0.277, 0.278, 0.281, 0.283, 0.283, 0.287, 0.29, 0.292, 0.293, 0.295,…	['0:09:18', '0:19:18', '0:29:18', '0:39:18', '0:49:18', '0:59:18', '1:09:18', '1:19:18', '1:29:18', '1:39:18', '1:49:18', '1:59:18', '2:09:18', '2:19:18', '2:29:18', '2:39:18', '2:49:18', '2:59:18', '3:09:18', '3:19:18', '3:29:18', '3:39:18', '3:49:18', '3:59:18', '4:09:18', '4:19:18', '4:29:18', '4:39:18', '4:49:18', '4:59:18', '5:09:18', '5:19:18', '5:29:18', '5:39:18', '5:49:18', '5:59:18', '6…	[3179.0, 3223.0, 3233.0, 3308.0, 3090.0, 3203.0, 3332.0, 3282.0, 3438.0, 3470.0, 3577.0, 3476.0, 3667.0, 3685.0, 3830.0, 3766.0, 3998.0, 3924.0, 4244.0, 4116.0, 4432.0, 4284.0, 4476.0, 4625.0, 4436.0, 4640.0, 4744.0, 4770.0, 4789.0, 4908.0, 5019.0, 5053.0, 5029.0, 4944.0, 5000.0, 5175.0, 5309.0, 5473.0, 5259.0, 5251.0, 5514.0, 5557.0, 5649.0, 5762.0, 5662.0, 5708.0, 6193.0, 6073.0, 6082.0, 6104.0…	['0:08:37', '0:18:37', '0:28:37', '0:38:37', '0:48:37', '0:58:37', '1:08:37', '1:18:37', '1:28:37', '1:38:37', '1:48:37', '1:58:37', '2:08:37', '2:18:37', '2:28:37', '2:38:37', '2:48:37', '2:58:37', '3:08:37', '3:18:37', '3:28:37', '3:38:37', '3:48:37', '3:58:37', '4:08:37', '4:18:37', '4:28:37', '4:38:37', '4:48:37', '4:58:37', '5:08:37', '5:18:37', '5:28:37', '5:38:37', '5:48:37', '5:58:37', '6…	[231.0, 200.0, 208.0, 216.0, 226.0, 195.0, 229.0, 222.0, 186.0, 212.0, 199.0, 226.0, 215.0, 201.0, 232.0, 223.0, 274.0, 264.0, 278.0, 254.0, 225.0, 290.0, 277.0, 272.0, 277.0, 297.0, 316.0, 305.0, 296.0, 304.0, 329.0, 279.0, 314.0, 319.0, 354.0, 339.0, 330.0, 337.0, 336.0, 351.0, 339.0, 324.0, 343.0, 377.0, 359.0, 381.0, 393.0, 377.0, 370.0, 412.0, 380.0, 387.0, 377.0, 422.0, 398.0, 399.0, 419.0,…
47	E10	sML037	WT-CN	Pi_free	1	BY4741	20210624	Exponential	['0:08:05', '0:18:05', '0:28:05', '0:38:05', '0:48:05', '0:58:05', '1:08:05', '1:18:05', '1:28:05', '1:38:05', '1:48:05', '1:58:05', '2:08:05', '2:18:05', '2:28:05', '2:38:05', '2:48:05', '2:58:05', '3:08:05', '3:18:05', '3:28:05', '3:38:05', '3:48:05', '3:58:05', '4:08:05', '4:18:05', '4:28:05', '4:38:05', '4:48:05', '4:58:05', '5:08:05', '5:18:05', '5:28:05', '5:38:05', '5:48:05', '5:58:05', '6…	[0.153, 0.168, 0.154, 0.161, 0.164, 0.156, 0.155, 0.159, 0.165, 0.17, 0.172, 0.176, 0.178, 0.184, 0.188, 0.192, 0.196, 0.199, 0.202, 0.204, 0.206, 0.21, 0.214, 0.217, 0.22, 0.223, 0.227, 0.229, 0.234, 0.234, 0.238, 0.243, 0.245, 0.248, 0.251, 0.254, 0.257, 0.261, 0.265, 0.266, 0.269, 0.273, 0.276, 0.279, 0.28, 0.284, 0.286, 0.29, 0.292, 0.296, 0.297, 0.301, 0.304, 0.308, 0.309, 0.309, 0.313, 0.31…	['0:09:18', '0:19:18', '0:29:18', '0:39:18', '0:49:18', '0:59:18', '1:09:18', '1:19:18', '1:29:18', '1:39:18', '1:49:18', '1:59:18', '2:09:18', '2:19:18', '2:29:18', '2:39:18', '2:49:18', '2:59:18', '3:09:18', '3:19:18', '3:29:18', '3:39:18', '3:49:18', '3:59:18', '4:09:18', '4:19:18', '4:29:18', '4:39:18', '4:49:18', '4:59:18', '5:09:18', '5:19:18', '5:29:18', '5:39:18', '5:49:18', '5:59:18', '6…	[3049.0, 3285.0, 3116.0, 3353.0, 3225.0, 3424.0, 3622.0, 3619.0, 3874.0, 4036.0, 4179.0, 4565.0, 4895.0, 4946.0, 5079.0, 5282.0, 5647.0, 5819.0, 6052.0, 5939.0, 6003.0, 6456.0, 6786.0, 6622.0, 7037.0, 7191.0, 7306.0, 7489.0, 7544.0, 7693.0, 7649.0, 7987.0, 8230.0, 8085.0, 8218.0, 8830.0, 8290.0, 8805.0, 8924.0, 8990.0, 9287.0, 9270.0, 9390.0, 9682.0, 9608.0, 9607.0, 9977.0, 10185.0, 10423.0, 1016…	['0:08:37', '0:18:37', '0:28:37', '0:38:37', '0:48:37', '0:58:37', '1:08:37', '1:18:37', '1:28:37', '1:38:37', '1:48:37', '1:58:37', '2:08:37', '2:18:37', '2:28:37', '2:38:37', '2:48:37', '2:58:37', '3:08:37', '3:18:37', '3:28:37', '3:38:37', '3:48:37', '3:58:37', '4:08:37', '4:18:37', '4:28:37', '4:38:37', '4:48:37', '4:58:37', '5:08:37', '5:18:37', '5:28:37', '5:38:37', '5:48:37', '5:58:37', '6…	[186.0, 195.0, 226.0, 204.0, 223.0, 223.0, 221.0, 252.0, 245.0, 264.0, 275.0, 282.0, 324.0, 297.0, 307.0, 333.0, 332.0, 378.0, 367.0, 380.0, 410.0, 402.0, 411.0, 443.0, 438.0, 446.0, 436.0, 483.0, 504.0, 486.0, 488.0, 509.0, 483.0, 523.0, 531.0, 522.0, 551.0, 548.0, 581.0, 566.0, 592.0, 607.0, 609.0, 603.0, 604.0, 620.0, 610.0, 630.0, 656.0, 658.0, 653.0, 652.0, 694.0, 665.0, 691.0, 694.0, 705.0,…
48	E11	sML037	WT-CN	Pi_free	2	BY4741	20210624	Exponential	['0:08:05', '0:18:05', '0:28:05', '0:38:05', '0:48:05', '0:58:05', '1:08:05', '1:18:05', '1:28:05', '1:38:05', '1:48:05', '1:58:05', '2:08:05', '2:18:05', '2:28:05', '2:38:05', '2:48:05', '2:58:05', '3:08:05', '3:18:05', '3:28:05', '3:38:05', '3:48:05', '3:58:05', '4:08:05', '4:18:05', '4:28:05', '4:38:05', '4:48:05', '4:58:05', '5:08:05', '5:18:05', '5:28:05', '5:38:05', '5:48:05', '5:58:05', '6…	[0.153, 0.159, 0.16, 0.158, 0.155, 0.161, 0.165, 0.168, 0.173, 0.177, 0.183, 0.188, 0.194, 0.196, 0.201, 0.204, 0.207, 0.21, 0.214, 0.218, 0.221, 0.227, 0.229, 0.234, 0.236, 0.238, 0.243, 0.247, 0.252, 0.253, 0.258, 0.261, 0.264, 0.269, 0.273, 0.277, 0.278, 0.283, 0.286, 0.288, 0.293, 0.295, 0.3, 0.302, 0.306, 0.308, 0.311, 0.317, 0.318, 0.323, 0.322, 0.328, 0.333, 0.335, 0.338, 0.339, 0.344, 0.3…	['0:09:18', '0:19:18', '0:29:18', '0:39:18', '0:49:18', '0:59:18', '1:09:18', '1:19:18', '1:29:18', '1:39:18', '1:49:18', '1:59:18', '2:09:18', '2:19:18', '2:29:18', '2:39:18', '2:49:18', '2:59:18', '3:09:18', '3:19:18', '3:29:18', '3:39:18', '3:49:18', '3:59:18', '4:09:18', '4:19:18', '4:29:18', '4:39:18', '4:49:18', '4:59:18', '5:09:18', '5:19:18', '5:29:18', '5:39:18', '5:49:18', '5:59:18', '6…	[3115.0, 3126.0, 3165.0, 3277.0, 3247.0, 3512.0, 3581.0, 3765.0, 3863.0, 4359.0, 4473.0, 4868.0, 4844.0, 5176.0, 5322.0, 5658.0, 5789.0, 6109.0, 6183.0, 6311.0, 6725.0, 6865.0, 7168.0, 7431.0, 7317.0, 7665.0, 7740.0, 7791.0, 8119.0, 8093.0, 8350.0, 8485.0, 8802.0, 8755.0, 9140.0, 9143.0, 9273.0, 9423.0, 9630.0, 9761.0, 10211.0, 9953.0, 10500.0, 10418.0, 10358.0, 10457.0, 10698.0, 10799.0, 11226.0…	['0:08:37', '0:18:37', '0:28:37', '0:38:37', '0:48:37', '0:58:37', '1:08:37', '1:18:37', '1:28:37', '1:38:37', '1:48:37', '1:58:37', '2:08:37', '2:18:37', '2:28:37', '2:38:37', '2:48:37', '2:58:37', '3:08:37', '3:18:37', '3:28:37', '3:38:37', '3:48:37', '3:58:37', '4:08:37', '4:18:37', '4:28:37', '4:38:37', '4:48:37', '4:58:37', '5:08:37', '5:18:37', '5:28:37', '5:38:37', '5:48:37', '5:58:37', '6…	[194.0, 194.0, 207.0, 229.0, 168.0, 214.0, 229.0, 228.0, 244.0, 229.0, 273.0, 320.0, 301.0, 324.0, 329.0, 355.0, 393.0, 382.0, 389.0, 410.0, 375.0, 426.0, 421.0, 462.0, 496.0, 485.0, 513.0, 542.0, 525.0, 477.0, 527.0, 535.0, 551.0, 577.0, 577.0, 561.0, 570.0, 594.0, 604.0, 612.0, 622.0, 636.0, 666.0, 666.0, 678.0, 683.0, 669.0, 714.0, 713.0, 716.0, 675.0, 733.0, 718.0, 728.0, 749.0, 715.0, 761.0,…
49	E12	sML037	WT-CN	Pi_free	3	BY4741	20210624	Exponential	['0:08:05', '0:18:05', '0:28:05', '0:38:05', '0:48:05', '0:58:05', '1:08:05', '1:18:05', '1:28:05', '1:38:05', '1:48:05', '1:58:05', '2:08:05', '2:18:05', '2:28:05', '2:38:05', '2:48:05', '2:58:05', '3:08:05', '3:18:05', '3:28:05', '3:38:05', '3:48:05', '3:58:05', '4:08:05', '4:18:05', '4:28:05', '4:38:05', '4:48:05', '4:58:05', '5:08:05', '5:18:05', '5:28:05', '5:38:05', '5:48:05', '5:58:05', '6…	[0.158, 0.158, 0.16, 0.164, 0.166, 0.167, 0.172, 0.174, 0.176, 0.18, 0.184, 0.189, 0.194, 0.198, 0.201, 0.206, 0.209, 0.211, 0.215, 0.219, 0.223, 0.226, 0.231, 0.234, 0.237, 0.241, 0.244, 0.248, 0.252, 0.257, 0.26, 0.264, 0.267, 0.271, 0.276, 0.281, 0.284, 0.286, 0.29, 0.292, 0.296, 0.301, 0.304, 0.308, 0.309, 0.313, 0.317, 0.319, 0.321, 0.325, 0.329, 0.33, 0.333, 0.337, 0.338, 0.341, 0.342, 0.34…	['0:09:18', '0:19:18', '0:29:18', '0:39:18', '0:49:18', '0:59:18', '1:09:18', '1:19:18', '1:29:18', '1:39:18', '1:49:18', '1:59:18', '2:09:18', '2:19:18', '2:29:18', '2:39:18', '2:49:18', '2:59:18', '3:09:18', '3:19:18', '3:29:18', '3:39:18', '3:49:18', '3:59:18', '4:09:18', '4:19:18', '4:29:18', '4:39:18', '4:49:18', '4:59:18', '5:09:18', '5:19:18', '5:29:18', '5:39:18', '5:49:18', '5:59:18', '6…	[3014.0, 3230.0, 3161.0, 3237.0, 3328.0, 3367.0, 3500.0, 3730.0, 4004.0, 4125.0, 4330.0, 4574.0, 4691.0, 5001.0, 5248.0, 5398.0, 5587.0, 6204.0, 6127.0, 6261.0, 6591.0, 6652.0, 6845.0, 6918.0, 7219.0, 7460.0, 7209.0, 7709.0, 7769.0, 8168.0, 8133.0, 8448.0, 8386.0, 8874.0, 8927.0, 9078.0, 9213.0, 9272.0, 9434.0, 9933.0, 9710.0, 10149.0, 10081.0, 10329.0, 10135.0, 10478.0, 10814.0, 10597.0, 10625.0…	['0:08:37', '0:18:37', '0:28:37', '0:38:37', '0:48:37', '0:58:37', '1:08:37', '1:18:37', '1:28:37', '1:38:37', '1:48:37', '1:58:37', '2:08:37', '2:18:37', '2:28:37', '2:38:37', '2:48:37', '2:58:37', '3:08:37', '3:18:37', '3:28:37', '3:38:37', '3:48:37', '3:58:37', '4:08:37', '4:18:37', '4:28:37', '4:38:37', '4:48:37', '4:58:37', '5:08:37', '5:18:37', '5:28:37', '5:38:37', '5:48:37', '5:58:37', '6…	[229.0, 225.0, 203.0, 210.0, 207.0, 213.0, 212.0, 240.0, 236.0, 263.0, 263.0, 292.0, 285.0, 308.0, 341.0, 334.0, 355.0, 365.0, 372.0, 424.0, 394.0, 413.0, 401.0, 420.0, 456.0, 466.0, 433.0, 505.0, 499.0, 506.0, 522.0, 532.0, 557.0, 541.0, 554.0, 542.0, 563.0, 570.0, 576.0, 618.0, 600.0, 628.0, 643.0, 618.0, 660.0, 672.0, 666.0, 681.0, 675.0, 677.0, 692.0, 688.0, 689.0, 722.0, 741.0, 726.0, 751.0,…
50	F1	sML038	WT-CC	Pi_free	1	BY4741	20210624	Exponential	['0:08:05', '0:18:05', '0:28:05', '0:38:05', '0:48:05', '0:58:05', '1:08:05', '1:18:05', '1:28:05', '1:38:05', '1:48:05', '1:58:05', '2:08:05', '2:18:05', '2:28:05', '2:38:05', '2:48:05', '2:58:05', '3:08:05', '3:18:05', '3:28:05', '3:38:05', '3:48:05', '3:58:05', '4:08:05', '4:18:05', '4:28:05', '4:38:05', '4:48:05', '4:58:05', '5:08:05', '5:18:05', '5:28:05', '5:38:05', '5:48:05', '5:58:05', '6…	[0.191, 0.207, 0.21, 0.216, 0.207, 0.197, 0.169, 0.169, 0.157, 0.146, 0.15, 0.152, 0.18, 0.158, 0.164, 0.196, 0.167, 0.196, 0.229, 0.229, 0.229, 0.198, 0.201, 0.211, 0.215, 0.206, 0.21, 0.209, 0.218, 0.222, 0.226, 0.232, 0.229, 0.233, 0.23, 0.233, 0.242, 0.232, 0.235, 0.239, 0.245, 0.244, 0.243, 0.243, 0.246, 0.247, 0.25, 0.251, 0.252, 0.255, 0.257, 0.259, 0.261, 0.264, 0.267, 0.268, 0.269, 0.272…	['0:09:18', '0:19:18', '0:29:18', '0:39:18', '0:49:18', '0:59:18', '1:09:18', '1:19:18', '1:29:18', '1:39:18', '1:49:18', '1:59:18', '2:09:18', '2:19:18', '2:29:18', '2:39:18', '2:49:18', '2:59:18', '3:09:18', '3:19:18', '3:29:18', '3:39:18', '3:49:18', '3:59:18', '4:09:18', '4:19:18', '4:29:18', '4:39:18', '4:49:18', '4:59:18', '5:09:18', '5:19:18', '5:29:18', '5:39:18', '5:49:18', '5:59:18', '6…	[4489.0, 4590.0, 4662.0, 4547.0, 4278.0, 4211.0, 4224.0, 4094.0, 4185.0, 4346.0, 4077.0, 4276.0, 4764.0, 4364.0, 6127.0, 5667.0, 6135.0, 5996.0, 6058.0, 4811.0, 5471.0, 5335.0, 5572.0, 5616.0, 5664.0, 5586.0, 5705.0, 5682.0, 5765.0, 5886.0, 5804.0, 5905.0, 5954.0, 5843.0, 5908.0, 5921.0, 5858.0, 5633.0, 5654.0, 6060.0, 5887.0, 5991.0, 5752.0, 5775.0, 5778.0, 5826.0, 5889.0, 5869.0, 5865.0, 5599.0…	['0:08:37', '0:18:37', '0:28:37', '0:38:37', '0:48:37', '0:58:37', '1:08:37', '1:18:37', '1:28:37', '1:38:37', '1:48:37', '1:58:37', '2:08:37', '2:18:37', '2:28:37', '2:38:37', '2:48:37', '2:58:37', '3:08:37', '3:18:37', '3:28:37', '3:38:37', '3:48:37', '3:58:37', '4:08:37', '4:18:37', '4:28:37', '4:38:37', '4:48:37', '4:58:37', '5:08:37', '5:18:37', '5:28:37', '5:38:37', '5:48:37', '5:58:37', '6…	[264.0, 312.0, 272.0, 303.0, 265.0, 248.0, 251.0, 283.0, 248.0, 274.0, 257.0, 277.0, 316.0, 271.0, 313.0, 316.0, 265.0, 364.0, 318.0, 392.0, 364.0, 340.0, 349.0, 336.0, 342.0, 336.0, 356.0, 332.0, 388.0, 358.0, 379.0, 345.0, 378.0, 355.0, 375.0, 379.0, 335.0, 344.0, 353.0, 360.0, 358.0, 401.0, 386.0, 372.0, 344.0, 369.0, 369.0, 367.0, 382.0, 365.0, 355.0, 375.0, 347.0, 363.0, 377.0, 386.0, 354.0,…
51	F2	sML038	WT-CC	Pi_free	2	BY4741	20210624	Exponential	['0:08:05', '0:18:05', '0:28:05', '0:38:05', '0:48:05', '0:58:05', '1:08:05', '1:18:05', '1:28:05', '1:38:05', '1:48:05', '1:58:05', '2:08:05', '2:18:05', '2:28:05', '2:38:05', '2:48:05', '2:58:05', '3:08:05', '3:18:05', '3:28:05', '3:38:05', '3:48:05', '3:58:05', '4:08:05', '4:18:05', '4:28:05', '4:38:05', '4:48:05', '4:58:05', '5:08:05', '5:18:05', '5:28:05', '5:38:05', '5:48:05', '5:58:05', '6…	[0.14, 0.154, 0.149, 0.145, 0.148, 0.15, 0.155, 0.155, 0.159, 0.162, 0.164, 0.167, 0.17, 0.172, 0.174, 0.178, 0.18, 0.184, 0.187, 0.19, 0.195, 0.199, 0.202, 0.205, 0.208, 0.212, 0.214, 0.217, 0.219, 0.222, 0.226, 0.226, 0.23, 0.232, 0.235, 0.238, 0.239, 0.245, 0.246, 0.248, 0.252, 0.256, 0.258, 0.261, 0.265, 0.269, 0.27, 0.274, 0.275, 0.279, 0.28, 0.283, 0.285, 0.289, 0.289, 0.294, 0.294, 0.296, …	['0:09:18', '0:19:18', '0:29:18', '0:39:18', '0:49:18', '0:59:18', '1:09:18', '1:19:18', '1:29:18', '1:39:18', '1:49:18', '1:59:18', '2:09:18', '2:19:18', '2:29:18', '2:39:18', '2:49:18', '2:59:18', '3:09:18', '3:19:18', '3:29:18', '3:39:18', '3:49:18', '3:59:18', '4:09:18', '4:19:18', '4:29:18', '4:39:18', '4:49:18', '4:59:18', '5:09:18', '5:19:18', '5:29:18', '5:39:18', '5:49:18', '5:59:18', '6…	[3407.0, 3526.0, 3645.0, 3573.0, 3728.0, 3809.0, 3616.0, 3907.0, 3966.0, 4106.0, 4261.0, 4327.0, 4569.0, 4484.0, 4894.0, 4994.0, 4828.0, 4778.0, 5004.0, 5214.0, 5186.0, 5185.0, 5278.0, 5410.0, 5412.0, 5549.0, 5561.0, 5633.0, 5871.0, 5665.0, 5579.0, 5709.0, 5521.0, 5618.0, 6044.0, 5718.0, 5822.0, 5785.0, 5758.0, 5934.0, 5728.0, 6038.0, 5822.0, 6007.0, 6014.0, 5938.0, 6124.0, 5906.0, 5957.0, 6047.0…	['0:08:37', '0:18:37', '0:28:37', '0:38:37', '0:48:37', '0:58:37', '1:08:37', '1:18:37', '1:28:37', '1:38:37', '1:48:37', '1:58:37', '2:08:37', '2:18:37', '2:28:37', '2:38:37', '2:48:37', '2:58:37', '3:08:37', '3:18:37', '3:28:37', '3:38:37', '3:48:37', '3:58:37', '4:08:37', '4:18:37', '4:28:37', '4:38:37', '4:48:37', '4:58:37', '5:08:37', '5:18:37', '5:28:37', '5:38:37', '5:48:37', '5:58:37', '6…	[211.0, 210.0, 214.0, 204.0, 223.0, 251.0, 242.0, 253.0, 252.0, 253.0, 281.0, 282.0, 250.0, 290.0, 297.0, 296.0, 316.0, 311.0, 316.0, 309.0, 326.0, 354.0, 344.0, 317.0, 355.0, 351.0, 331.0, 334.0, 354.0, 360.0, 364.0, 365.0, 388.0, 327.0, 367.0, 343.0, 367.0, 375.0, 369.0, 374.0, 387.0, 394.0, 381.0, 384.0, 393.0, 413.0, 370.0, 408.0, 363.0, 382.0, 357.0, 362.0, 350.0, 378.0, 408.0, 394.0, 400.0,…
52	F3	sML038	WT-CC	Pi_free	3	BY4741	20210624	Exponential	['0:08:05', '0:18:05', '0:28:05', '0:38:05', '0:48:05', '0:58:05', '1:08:05', '1:18:05', '1:28:05', '1:38:05', '1:48:05', '1:58:05', '2:08:05', '2:18:05', '2:28:05', '2:38:05', '2:48:05', '2:58:05', '3:08:05', '3:18:05', '3:28:05', '3:38:05', '3:48:05', '3:58:05', '4:08:05', '4:18:05', '4:28:05', '4:38:05', '4:48:05', '4:58:05', '5:08:05', '5:18:05', '5:28:05', '5:38:05', '5:48:05', '5:58:05', '6…	[0.187, 0.202, 0.177, 0.165, 0.156, 0.16, 0.166, 0.172, 0.185, 0.157, 0.156, 0.163, 0.163, 0.169, 0.172, 0.177, 0.18, 0.182, 0.184, 0.188, 0.192, 0.195, 0.199, 0.201, 0.206, 0.208, 0.21, 0.213, 0.215, 0.22, 0.222, 0.225, 0.227, 0.23, 0.234, 0.237, 0.241, 0.243, 0.248, 0.25, 0.253, 0.257, 0.259, 0.262, 0.266, 0.267, 0.269, 0.272, 0.274, 0.277, 0.278, 0.282, 0.283, 0.286, 0.289, 0.291, 0.293, 0.295…	['0:09:18', '0:19:18', '0:29:18', '0:39:18', '0:49:18', '0:59:18', '1:09:18', '1:19:18', '1:29:18', '1:39:18', '1:49:18', '1:59:18', '2:09:18', '2:19:18', '2:29:18', '2:39:18', '2:49:18', '2:59:18', '3:09:18', '3:19:18', '3:29:18', '3:39:18', '3:49:18', '3:59:18', '4:09:18', '4:19:18', '4:29:18', '4:39:18', '4:49:18', '4:59:18', '5:09:18', '5:19:18', '5:29:18', '5:39:18', '5:49:18', '5:59:18', '6…	[4553.0, 4506.0, 3680.0, 3551.0, 3839.0, 3579.0, 4029.0, 4028.0, 4125.0, 4304.0, 4235.0, 4575.0, 4444.0, 4531.0, 4606.0, 4749.0, 4871.0, 4789.0, 5051.0, 5065.0, 5213.0, 5266.0, 5403.0, 5510.0, 5659.0, 5581.0, 5780.0, 5608.0, 5883.0, 5721.0, 5669.0, 6069.0, 5885.0, 5901.0, 5877.0, 5883.0, 6125.0, 5926.0, 6064.0, 5987.0, 6111.0, 6128.0, 5991.0, 6031.0, 6292.0, 6150.0, 6316.0, 6220.0, 6200.0, 6202.0…	['0:08:37', '0:18:37', '0:28:37', '0:38:37', '0:48:37', '0:58:37', '1:08:37', '1:18:37', '1:28:37', '1:38:37', '1:48:37', '1:58:37', '2:08:37', '2:18:37', '2:28:37', '2:38:37', '2:48:37', '2:58:37', '3:08:37', '3:18:37', '3:28:37', '3:38:37', '3:48:37', '3:58:37', '4:08:37', '4:18:37', '4:28:37', '4:38:37', '4:48:37', '4:58:37', '5:08:37', '5:18:37', '5:28:37', '5:38:37', '5:48:37', '5:58:37', '6…	[266.0, 273.0, 219.0, 240.0, 229.0, 236.0, 261.0, 251.0, 267.0, 248.0, 250.0, 269.0, 277.0, 269.0, 284.0, 288.0, 309.0, 320.0, 302.0, 314.0, 331.0, 327.0, 339.0, 319.0, 355.0, 350.0, 320.0, 339.0, 388.0, 371.0, 381.0, 365.0, 376.0, 342.0, 368.0, 388.0, 372.0, 393.0, 382.0, 385.0, 376.0, 372.0, 389.0, 366.0, 384.0, 400.0, 396.0, 374.0, 394.0, 402.0, 381.0, 386.0, 395.0, 395.0, 393.0, 387.0, 439.0,…
53	F4	sML039	WT-CA	Pi_free	1	BY4741	20210624	Exponential	['0:08:05', '0:18:05', '0:28:05', '0:38:05', '0:48:05', '0:58:05', '1:08:05', '1:18:05', '1:28:05', '1:38:05', '1:48:05', '1:58:05', '2:08:05', '2:18:05', '2:28:05', '2:38:05', '2:48:05', '2:58:05', '3:08:05', '3:18:05', '3:28:05', '3:38:05', '3:48:05', '3:58:05', '4:08:05', '4:18:05', '4:28:05', '4:38:05', '4:48:05', '4:58:05', '5:08:05', '5:18:05', '5:28:05', '5:38:05', '5:48:05', '5:58:05', '6…	[0.168, 0.208, 0.195, 0.178, 0.168, 0.163, 0.172, 0.171, 0.173, 0.176, 0.169, 0.173, 0.177, 0.182, 0.189, 0.192, 0.196, 0.197, 0.199, 0.204, 0.208, 0.211, 0.216, 0.216, 0.22, 0.224, 0.224, 0.228, 0.233, 0.235, 0.24, 0.242, 0.247, 0.25, 0.255, 0.257, 0.261, 0.266, 0.268, 0.272, 0.274, 0.279, 0.281, 0.283, 0.286, 0.288, 0.292, 0.294, 0.298, 0.3, 0.303, 0.305, 0.309, 0.311, 0.314, 0.315, 0.317, 0.32…	['0:09:18', '0:19:18', '0:29:18', '0:39:18', '0:49:18', '0:59:18', '1:09:18', '1:19:18', '1:29:18', '1:39:18', '1:49:18', '1:59:18', '2:09:18', '2:19:18', '2:29:18', '2:39:18', '2:49:18', '2:59:18', '3:09:18', '3:19:18', '3:29:18', '3:39:18', '3:49:18', '3:59:18', '4:09:18', '4:19:18', '4:29:18', '4:39:18', '4:49:18', '4:59:18', '5:09:18', '5:19:18', '5:29:18', '5:39:18', '5:49:18', '5:59:18', '6…	[3102.0, 3180.0, 3096.0, 3275.0, 3280.0, 3165.0, 3255.0, 3281.0, 3320.0, 3258.0, 3308.0, 3461.0, 3398.0, 3375.0, 3367.0, 3336.0, 3461.0, 3577.0, 3538.0, 3477.0, 3592.0, 3542.0, 3435.0, 3629.0, 3711.0, 3649.0, 3560.0, 3647.0, 3696.0, 3690.0, 3658.0, 3721.0, 3769.0, 3793.0, 3849.0, 3735.0, 3611.0, 3705.0, 3795.0, 3778.0, 3889.0, 3636.0, 3737.0, 3918.0, 3548.0, 3885.0, 3812.0, 3968.0, 3937.0, 3937.0…	['0:08:37', '0:18:37', '0:28:37', '0:38:37', '0:48:37', '0:58:37', '1:08:37', '1:18:37', '1:28:37', '1:38:37', '1:48:37', '1:58:37', '2:08:37', '2:18:37', '2:28:37', '2:38:37', '2:48:37', '2:58:37', '3:08:37', '3:18:37', '3:28:37', '3:38:37', '3:48:37', '3:58:37', '4:08:37', '4:18:37', '4:28:37', '4:38:37', '4:48:37', '4:58:37', '5:08:37', '5:18:37', '5:28:37', '5:38:37', '5:48:37', '5:58:37', '6…	[181.0, 178.0, 196.0, 192.0, 198.0, 192.0, 227.0, 181.0, 204.0, 223.0, 219.0, 203.0, 203.0, 198.0, 213.0, 209.0, 225.0, 236.0, 226.0, 234.0, 230.0, 225.0, 240.0, 235.0, 218.0, 218.0, 214.0, 235.0, 252.0, 215.0, 243.0, 257.0, 227.0, 249.0, 236.0, 228.0, 234.0, 253.0, 234.0, 248.0, 213.0, 241.0, 233.0, 259.0, 252.0, 249.0, 245.0, 257.0, 240.0, 253.0, 249.0, 262.0, 237.0, 272.0, 229.0, 235.0, 254.0,…
54	F5	sML039	WT-CA	Pi_free	2	BY4741	20210624	Exponential	['0:08:05', '0:18:05', '0:28:05', '0:38:05', '0:48:05', '0:58:05', '1:08:05', '1:18:05', '1:28:05', '1:38:05', '1:48:05', '1:58:05', '2:08:05', '2:18:05', '2:28:05', '2:38:05', '2:48:05', '2:58:05', '3:08:05', '3:18:05', '3:28:05', '3:38:05', '3:48:05', '3:58:05', '4:08:05', '4:18:05', '4:28:05', '4:38:05', '4:48:05', '4:58:05', '5:08:05', '5:18:05', '5:28:05', '5:38:05', '5:48:05', '5:58:05', '6…	[0.174, 0.217, 0.221, 0.225, 0.192, 0.177, 0.176, 0.198, 0.191, 0.198, 0.19, 0.224, 0.228, 0.204, 0.212, 0.209, 0.214, 0.217, 0.219, 0.225, 0.23, 0.234, 0.237, 0.238, 0.242, 0.245, 0.248, 0.252, 0.256, 0.258, 0.262, 0.265, 0.27, 0.272, 0.279, 0.28, 0.285, 0.288, 0.293, 0.296, 0.301, 0.302, 0.307, 0.309, 0.312, 0.316, 0.319, 0.32, 0.324, 0.326, 0.33, 0.331, 0.334, 0.338, 0.34, 0.344, 0.345, 0.348,…	['0:09:18', '0:19:18', '0:29:18', '0:39:18', '0:49:18', '0:59:18', '1:09:18', '1:19:18', '1:29:18', '1:39:18', '1:49:18', '1:59:18', '2:09:18', '2:19:18', '2:29:18', '2:39:18', '2:49:18', '2:59:18', '3:09:18', '3:19:18', '3:29:18', '3:39:18', '3:49:18', '3:59:18', '4:09:18', '4:19:18', '4:29:18', '4:39:18', '4:49:18', '4:59:18', '5:09:18', '5:19:18', '5:29:18', '5:39:18', '5:49:18', '5:59:18', '6…	[3196.0, 3309.0, 3194.0, 3142.0, 3295.0, 3223.0, 3077.0, 3319.0, 3240.0, 3365.0, 3273.0, 3214.0, 3404.0, 3465.0, 3460.0, 3481.0, 3556.0, 3551.0, 3595.0, 3652.0, 3590.0, 3649.0, 3649.0, 3739.0, 3607.0, 3693.0, 3654.0, 3865.0, 3791.0, 3816.0, 3862.0, 3832.0, 3695.0, 3798.0, 3765.0, 3939.0, 3760.0, 3733.0, 3768.0, 3911.0, 3864.0, 3925.0, 3973.0, 3799.0, 3674.0, 4005.0, 3897.0, 3804.0, 3969.0, 3870.0…	['0:08:37', '0:18:37', '0:28:37', '0:38:37', '0:48:37', '0:58:37', '1:08:37', '1:18:37', '1:28:37', '1:38:37', '1:48:37', '1:58:37', '2:08:37', '2:18:37', '2:28:37', '2:38:37', '2:48:37', '2:58:37', '3:08:37', '3:18:37', '3:28:37', '3:38:37', '3:48:37', '3:58:37', '4:08:37', '4:18:37', '4:28:37', '4:38:37', '4:48:37', '4:58:37', '5:08:37', '5:18:37', '5:28:37', '5:38:37', '5:48:37', '5:58:37', '6…	[191.0, 221.0, 185.0, 192.0, 218.0, 223.0, 213.0, 214.0, 219.0, 180.0, 214.0, 201.0, 216.0, 210.0, 238.0, 181.0, 239.0, 257.0, 221.0, 196.0, 249.0, 230.0, 247.0, 238.0, 233.0, 219.0, 228.0, 227.0, 225.0, 223.0, 243.0, 290.0, 258.0, 232.0, 228.0, 232.0, 240.0, 242.0, 237.0, 241.0, 247.0, 228.0, 246.0, 234.0, 264.0, 271.0, 236.0, 233.0, 244.0, 233.0, 245.0, 207.0, 255.0, 239.0, 262.0, 228.0, 256.0,…
55	F6	sML039	WT-CA	Pi_free	3	BY4741	20210624	Exponential	['0:08:05', '0:18:05', '0:28:05', '0:38:05', '0:48:05', '0:58:05', '1:08:05', '1:18:05', '1:28:05', '1:38:05', '1:48:05', '1:58:05', '2:08:05', '2:18:05', '2:28:05', '2:38:05', '2:48:05', '2:58:05', '3:08:05', '3:18:05', '3:28:05', '3:38:05', '3:48:05', '3:58:05', '4:08:05', '4:18:05', '4:28:05', '4:38:05', '4:48:05', '4:58:05', '5:08:05', '5:18:05', '5:28:05', '5:38:05', '5:48:05', '5:58:05', '6…	[0.165, 0.185, 0.204, 0.185, 0.167, 0.156, 0.166, 0.166, 0.17, 0.178, 0.178, 0.181, 0.187, 0.193, 0.197, 0.2, 0.202, 0.206, 0.209, 0.214, 0.215, 0.219, 0.223, 0.225, 0.229, 0.232, 0.233, 0.237, 0.242, 0.246, 0.249, 0.253, 0.258, 0.262, 0.265, 0.269, 0.273, 0.275, 0.279, 0.281, 0.285, 0.288, 0.292, 0.295, 0.298, 0.303, 0.308, 0.308, 0.311, 0.313, 0.317, 0.32, 0.322, 0.324, 0.328, 0.331, 0.332, 0.3…	['0:09:18', '0:19:18', '0:29:18', '0:39:18', '0:49:18', '0:59:18', '1:09:18', '1:19:18', '1:29:18', '1:39:18', '1:49:18', '1:59:18', '2:09:18', '2:19:18', '2:29:18', '2:39:18', '2:49:18', '2:59:18', '3:09:18', '3:19:18', '3:29:18', '3:39:18', '3:49:18', '3:59:18', '4:09:18', '4:19:18', '4:29:18', '4:39:18', '4:49:18', '4:59:18', '5:09:18', '5:19:18', '5:29:18', '5:39:18', '5:49:18', '5:59:18', '6…	[3261.0, 3231.0, 3082.0, 3168.0, 3260.0, 3077.0, 3248.0, 3230.0, 3151.0, 3279.0, 3270.0, 3392.0, 3446.0, 3289.0, 3505.0, 3437.0, 3426.0, 3469.0, 3417.0, 3486.0, 3539.0, 3539.0, 3716.0, 3601.0, 3651.0, 3519.0, 3768.0, 3609.0, 3850.0, 3601.0, 3700.0, 3761.0, 3898.0, 3757.0, 3545.0, 4058.0, 3752.0, 3969.0, 3873.0, 3665.0, 3820.0, 3877.0, 3785.0, 3848.0, 3883.0, 3884.0, 3911.0, 3963.0, 3847.0, 3998.0…	['0:08:37', '0:18:37', '0:28:37', '0:38:37', '0:48:37', '0:58:37', '1:08:37', '1:18:37', '1:28:37', '1:38:37', '1:48:37', '1:58:37', '2:08:37', '2:18:37', '2:28:37', '2:38:37', '2:48:37', '2:58:37', '3:08:37', '3:18:37', '3:28:37', '3:38:37', '3:48:37', '3:58:37', '4:08:37', '4:18:37', '4:28:37', '4:38:37', '4:48:37', '4:58:37', '5:08:37', '5:18:37', '5:28:37', '5:38:37', '5:48:37', '5:58:37', '6…	[201.0, 220.0, 198.0, 228.0, 196.0, 180.0, 188.0, 202.0, 202.0, 211.0, 199.0, 194.0, 231.0, 216.0, 222.0, 220.0, 211.0, 192.0, 238.0, 220.0, 231.0, 209.0, 227.0, 223.0, 230.0, 260.0, 216.0, 217.0, 248.0, 248.0, 241.0, 251.0, 209.0, 242.0, 250.0, 220.0, 198.0, 266.0, 236.0, 243.0, 260.0, 232.0, 246.0, 242.0, 227.0, 254.0, 271.0, 232.0, 237.0, 263.0, 266.0, 220.0, 215.0, 257.0, 236.0, 277.0, 257.0,…
56	F7	sML040	WT-AN	Pi_free	1	BY4741	20210624	Exponential	['0:08:05', '0:18:05', '0:28:05', '0:38:05', '0:48:05', '0:58:05', '1:08:05', '1:18:05', '1:28:05', '1:38:05', '1:48:05', '1:58:05', '2:08:05', '2:18:05', '2:28:05', '2:38:05', '2:48:05', '2:58:05', '3:08:05', '3:18:05', '3:28:05', '3:38:05', '3:48:05', '3:58:05', '4:08:05', '4:18:05', '4:28:05', '4:38:05', '4:48:05', '4:58:05', '5:08:05', '5:18:05', '5:28:05', '5:38:05', '5:48:05', '5:58:05', '6…	[0.133, 0.142, 0.156, 0.168, 0.168, 0.155, 0.154, 0.147, 0.148, 0.142, 0.144, 0.145, 0.147, 0.151, 0.154, 0.155, 0.155, 0.156, 0.159, 0.161, 0.164, 0.166, 0.169, 0.172, 0.173, 0.175, 0.176, 0.178, 0.179, 0.182, 0.182, 0.183, 0.186, 0.187, 0.189, 0.189, 0.19, 0.191, 0.193, 0.194, 0.195, 0.198, 0.199, 0.199, 0.2, 0.202, 0.202, 0.203, 0.205, 0.206, 0.206, 0.209, 0.21, 0.211, 0.212, 0.214, 0.215, 0.2…	['0:09:18', '0:19:18', '0:29:18', '0:39:18', '0:49:18', '0:59:18', '1:09:18', '1:19:18', '1:29:18', '1:39:18', '1:49:18', '1:59:18', '2:09:18', '2:19:18', '2:29:18', '2:39:18', '2:49:18', '2:59:18', '3:09:18', '3:19:18', '3:29:18', '3:39:18', '3:49:18', '3:59:18', '4:09:18', '4:19:18', '4:29:18', '4:39:18', '4:49:18', '4:59:18', '5:09:18', '5:19:18', '5:29:18', '5:39:18', '5:49:18', '5:59:18', '6…	[3238.0, 3150.0, 3276.0, 3297.0, 3207.0, 3209.0, 3115.0, 3187.0, 3292.0, 3328.0, 3254.0, 3142.0, 3344.0, 3275.0, 3158.0, 3269.0, 3298.0, 3480.0, 3313.0, 3273.0, 3268.0, 3366.0, 3376.0, 3360.0, 3420.0, 3440.0, 3437.0, 3442.0, 3316.0, 3488.0, 3531.0, 3595.0, 3491.0, 3514.0, 3602.0, 3445.0, 3496.0, 3562.0, 3604.0, 3619.0, 3473.0, 3698.0, 3773.0, 3571.0, 3569.0, 3661.0, 3707.0, 3629.0, 3685.0, 3447.0…	['0:08:37', '0:18:37', '0:28:37', '0:38:37', '0:48:37', '0:58:37', '1:08:37', '1:18:37', '1:28:37', '1:38:37', '1:48:37', '1:58:37', '2:08:37', '2:18:37', '2:28:37', '2:38:37', '2:48:37', '2:58:37', '3:08:37', '3:18:37', '3:28:37', '3:38:37', '3:48:37', '3:58:37', '4:08:37', '4:18:37', '4:28:37', '4:38:37', '4:48:37', '4:58:37', '5:08:37', '5:18:37', '5:28:37', '5:38:37', '5:48:37', '5:58:37', '6…	[185.0, 202.0, 213.0, 200.0, 183.0, 213.0, 208.0, 222.0, 199.0, 186.0, 228.0, 224.0, 213.0, 203.0, 203.0, 167.0, 211.0, 204.0, 200.0, 228.0, 210.0, 224.0, 195.0, 225.0, 207.0, 246.0, 213.0, 216.0, 224.0, 249.0, 191.0, 217.0, 231.0, 218.0, 231.0, 231.0, 204.0, 213.0, 221.0, 251.0, 246.0, 193.0, 240.0, 233.0, 245.0, 227.0, 198.0, 214.0, 247.0, 239.0, 239.0, 239.0, 222.0, 245.0, 243.0, 235.0, 220.0,…
57	F8	sML040	WT-AN	Pi_free	2	BY4741	20210624	Exponential	['0:08:05', '0:18:05', '0:28:05', '0:38:05', '0:48:05', '0:58:05', '1:08:05', '1:18:05', '1:28:05', '1:38:05', '1:48:05', '1:58:05', '2:08:05', '2:18:05', '2:28:05', '2:38:05', '2:48:05', '2:58:05', '3:08:05', '3:18:05', '3:28:05', '3:38:05', '3:48:05', '3:58:05', '4:08:05', '4:18:05', '4:28:05', '4:38:05', '4:48:05', '4:58:05', '5:08:05', '5:18:05', '5:28:05', '5:38:05', '5:48:05', '5:58:05', '6…	[0.134, 0.137, 0.143, 0.15, 0.149, 0.147, 0.152, 0.144, 0.142, 0.144, 0.145, 0.148, 0.15, 0.154, 0.155, 0.158, 0.161, 0.164, 0.166, 0.168, 0.172, 0.173, 0.176, 0.177, 0.179, 0.181, 0.183, 0.184, 0.186, 0.189, 0.19, 0.192, 0.194, 0.196, 0.198, 0.199, 0.2, 0.202, 0.203, 0.205, 0.207, 0.208, 0.21, 0.212, 0.213, 0.215, 0.216, 0.218, 0.219, 0.219, 0.221, 0.223, 0.225, 0.227, 0.227, 0.228, 0.23, 0.231,…	['0:09:18', '0:19:18', '0:29:18', '0:39:18', '0:49:18', '0:59:18', '1:09:18', '1:19:18', '1:29:18', '1:39:18', '1:49:18', '1:59:18', '2:09:18', '2:19:18', '2:29:18', '2:39:18', '2:49:18', '2:59:18', '3:09:18', '3:19:18', '3:29:18', '3:39:18', '3:49:18', '3:59:18', '4:09:18', '4:19:18', '4:29:18', '4:39:18', '4:49:18', '4:59:18', '5:09:18', '5:19:18', '5:29:18', '5:39:18', '5:49:18', '5:59:18', '6…	[3111.0, 3151.0, 3139.0, 3083.0, 3210.0, 3058.0, 3230.0, 3252.0, 3240.0, 3300.0, 3115.0, 3109.0, 3167.0, 3409.0, 3328.0, 3254.0, 3283.0, 3388.0, 3167.0, 3268.0, 3210.0, 3483.0, 3461.0, 3393.0, 3328.0, 3448.0, 3479.0, 3433.0, 3468.0, 3425.0, 3569.0, 3553.0, 3600.0, 3490.0, 3315.0, 3427.0, 3416.0, 3498.0, 3398.0, 3411.0, 3614.0, 3471.0, 3583.0, 3554.0, 3583.0, 3498.0, 3489.0, 3581.0, 3616.0, 3506.0…	['0:08:37', '0:18:37', '0:28:37', '0:38:37', '0:48:37', '0:58:37', '1:08:37', '1:18:37', '1:28:37', '1:38:37', '1:48:37', '1:58:37', '2:08:37', '2:18:37', '2:28:37', '2:38:37', '2:48:37', '2:58:37', '3:08:37', '3:18:37', '3:28:37', '3:38:37', '3:48:37', '3:58:37', '4:08:37', '4:18:37', '4:28:37', '4:38:37', '4:48:37', '4:58:37', '5:08:37', '5:18:37', '5:28:37', '5:38:37', '5:48:37', '5:58:37', '6…	[176.0, 213.0, 171.0, 181.0, 201.0, 224.0, 196.0, 206.0, 208.0, 193.0, 217.0, 195.0, 171.0, 218.0, 215.0, 216.0, 221.0, 218.0, 235.0, 210.0, 213.0, 224.0, 222.0, 237.0, 224.0, 202.0, 227.0, 236.0, 206.0, 208.0, 213.0, 243.0, 207.0, 184.0, 217.0, 226.0, 217.0, 229.0, 222.0, 226.0, 219.0, 229.0, 208.0, 221.0, 220.0, 222.0, 219.0, 221.0, 216.0, 235.0, 215.0, 240.0, 233.0, 216.0, 227.0, 217.0, 209.0,…
58	F9	sML040	WT-AN	Pi_free	3	BY4741	20210624	Exponential	['0:08:05', '0:18:05', '0:28:05', '0:38:05', '0:48:05', '0:58:05', '1:08:05', '1:18:05', '1:28:05', '1:38:05', '1:48:05', '1:58:05', '2:08:05', '2:18:05', '2:28:05', '2:38:05', '2:48:05', '2:58:05', '3:08:05', '3:18:05', '3:28:05', '3:38:05', '3:48:05', '3:58:05', '4:08:05', '4:18:05', '4:28:05', '4:38:05', '4:48:05', '4:58:05', '5:08:05', '5:18:05', '5:28:05', '5:38:05', '5:48:05', '5:58:05', '6…	[0.141, 0.142, 0.145, 0.147, 0.148, 0.147, 0.147, 0.145, 0.145, 0.147, 0.15, 0.155, 0.156, 0.161, 0.163, 0.167, 0.17, 0.172, 0.174, 0.176, 0.177, 0.179, 0.182, 0.184, 0.187, 0.189, 0.191, 0.191, 0.193, 0.195, 0.197, 0.2, 0.201, 0.202, 0.205, 0.203, 0.205, 0.209, 0.21, 0.211, 0.213, 0.215, 0.216, 0.217, 0.219, 0.22, 0.222, 0.224, 0.225, 0.225, 0.228, 0.23, 0.231, 0.232, 0.234, 0.233, 0.235, 0.237,…	['0:09:18', '0:19:18', '0:29:18', '0:39:18', '0:49:18', '0:59:18', '1:09:18', '1:19:18', '1:29:18', '1:39:18', '1:49:18', '1:59:18', '2:09:18', '2:19:18', '2:29:18', '2:39:18', '2:49:18', '2:59:18', '3:09:18', '3:19:18', '3:29:18', '3:39:18', '3:49:18', '3:59:18', '4:09:18', '4:19:18', '4:29:18', '4:39:18', '4:49:18', '4:59:18', '5:09:18', '5:19:18', '5:29:18', '5:39:18', '5:49:18', '5:59:18', '6…	[3152.0, 3209.0, 3238.0, 3266.0, 3101.0, 3124.0, 3300.0, 3040.0, 3247.0, 3080.0, 3246.0, 3177.0, 3114.0, 3194.0, 3249.0, 3334.0, 3219.0, 3242.0, 3283.0, 3301.0, 3329.0, 3422.0, 3250.0, 3323.0, 3351.0, 3347.0, 3454.0, 3420.0, 3442.0, 3400.0, 3371.0, 3525.0, 3482.0, 3525.0, 3592.0, 3594.0, 3584.0, 3467.0, 3630.0, 3514.0, 3641.0, 3531.0, 3649.0, 3496.0, 3556.0, 3619.0, 3601.0, 3772.0, 3689.0, 3575.0…	['0:08:37', '0:18:37', '0:28:37', '0:38:37', '0:48:37', '0:58:37', '1:08:37', '1:18:37', '1:28:37', '1:38:37', '1:48:37', '1:58:37', '2:08:37', '2:18:37', '2:28:37', '2:38:37', '2:48:37', '2:58:37', '3:08:37', '3:18:37', '3:28:37', '3:38:37', '3:48:37', '3:58:37', '4:08:37', '4:18:37', '4:28:37', '4:38:37', '4:48:37', '4:58:37', '5:08:37', '5:18:37', '5:28:37', '5:38:37', '5:48:37', '5:58:37', '6…	[178.0, 202.0, 219.0, 182.0, 200.0, 168.0, 199.0, 193.0, 192.0, 224.0, 187.0, 214.0, 200.0, 180.0, 190.0, 203.0, 200.0, 217.0, 168.0, 215.0, 193.0, 209.0, 216.0, 221.0, 223.0, 213.0, 218.0, 199.0, 248.0, 215.0, 217.0, 246.0, 220.0, 234.0, 207.0, 216.0, 231.0, 233.0, 218.0, 229.0, 237.0, 245.0, 238.0, 229.0, 221.0, 224.0, 239.0, 234.0, 195.0, 257.0, 251.0, 239.0, 224.0, 222.0, 261.0, 245.0, 233.0,…
59	F10	sML041	WT-AC	Pi_free	1	BY4741	20210624	Exponential	['0:08:05', '0:18:05', '0:28:05', '0:38:05', '0:48:05', '0:58:05', '1:08:05', '1:18:05', '1:28:05', '1:38:05', '1:48:05', '1:58:05', '2:08:05', '2:18:05', '2:28:05', '2:38:05', '2:48:05', '2:58:05', '3:08:05', '3:18:05', '3:28:05', '3:38:05', '3:48:05', '3:58:05', '4:08:05', '4:18:05', '4:28:05', '4:38:05', '4:48:05', '4:58:05', '5:08:05', '5:18:05', '5:28:05', '5:38:05', '5:48:05', '5:58:05', '6…	[0.139, 0.146, 0.153, 0.151, 0.142, 0.143, 0.141, 0.146, 0.151, 0.155, 0.157, 0.162, 0.165, 0.169, 0.172, 0.174, 0.179, 0.182, 0.185, 0.187, 0.19, 0.192, 0.194, 0.196, 0.199, 0.201, 0.204, 0.207, 0.209, 0.211, 0.214, 0.216, 0.219, 0.22, 0.224, 0.227, 0.227, 0.23, 0.233, 0.233, 0.237, 0.239, 0.241, 0.244, 0.246, 0.249, 0.251, 0.253, 0.255, 0.257, 0.258, 0.262, 0.264, 0.265, 0.269, 0.268, 0.271, 0.…	['0:09:18', '0:19:18', '0:29:18', '0:39:18', '0:49:18', '0:59:18', '1:09:18', '1:19:18', '1:29:18', '1:39:18', '1:49:18', '1:59:18', '2:09:18', '2:19:18', '2:29:18', '2:39:18', '2:49:18', '2:59:18', '3:09:18', '3:19:18', '3:29:18', '3:39:18', '3:49:18', '3:59:18', '4:09:18', '4:19:18', '4:29:18', '4:39:18', '4:49:18', '4:59:18', '5:09:18', '5:19:18', '5:29:18', '5:39:18', '5:49:18', '5:59:18', '6…	[3158.0, 3241.0, 3190.0, 3256.0, 3162.0, 3133.0, 3253.0, 3249.0, 3384.0, 3488.0, 3221.0, 3505.0, 3415.0, 3626.0, 3651.0, 3646.0, 3794.0, 3789.0, 3827.0, 3577.0, 3814.0, 3904.0, 3944.0, 3965.0, 4065.0, 4027.0, 3963.0, 4112.0, 4122.0, 4163.0, 4226.0, 3972.0, 4044.0, 4179.0, 4216.0, 4120.0, 4193.0, 4212.0, 4174.0, 4064.0, 4292.0, 4338.0, 4386.0, 4333.0, 4214.0, 4238.0, 4331.0, 4399.0, 4588.0, 4461.0…	['0:08:37', '0:18:37', '0:28:37', '0:38:37', '0:48:37', '0:58:37', '1:08:37', '1:18:37', '1:28:37', '1:38:37', '1:48:37', '1:58:37', '2:08:37', '2:18:37', '2:28:37', '2:38:37', '2:48:37', '2:58:37', '3:08:37', '3:18:37', '3:28:37', '3:38:37', '3:48:37', '3:58:37', '4:08:37', '4:18:37', '4:28:37', '4:38:37', '4:48:37', '4:58:37', '5:08:37', '5:18:37', '5:28:37', '5:38:37', '5:48:37', '5:58:37', '6…	[202.0, 194.0, 195.0, 190.0, 186.0, 211.0, 229.0, 199.0, 202.0, 220.0, 223.0, 211.0, 227.0, 208.0, 207.0, 212.0, 252.0, 227.0, 207.0, 258.0, 241.0, 250.0, 253.0, 247.0, 260.0, 233.0, 234.0, 278.0, 276.0, 247.0, 262.0, 246.0, 244.0, 284.0, 269.0, 243.0, 275.0, 239.0, 287.0, 264.0, 263.0, 266.0, 289.0, 285.0, 282.0, 276.0, 291.0, 281.0, 261.0, 293.0, 262.0, 314.0, 302.0, 286.0, 289.0, 279.0, 302.0,…
60	F11	sML041	WT-AC	Pi_free	2	BY4741	20210624	Exponential	['0:08:05', '0:18:05', '0:28:05', '0:38:05', '0:48:05', '0:58:05', '1:08:05', '1:18:05', '1:28:05', '1:38:05', '1:48:05', '1:58:05', '2:08:05', '2:18:05', '2:28:05', '2:38:05', '2:48:05', '2:58:05', '3:08:05', '3:18:05', '3:28:05', '3:38:05', '3:48:05', '3:58:05', '4:08:05', '4:18:05', '4:28:05', '4:38:05', '4:48:05', '4:58:05', '5:08:05', '5:18:05', '5:28:05', '5:38:05', '5:48:05', '5:58:05', '6…	[0.146, 0.147, 0.152, 0.155, 0.155, 0.154, 0.156, 0.159, 0.169, 0.165, 0.167, 0.171, 0.174, 0.175, 0.18, 0.181, 0.185, 0.189, 0.192, 0.193, 0.197, 0.199, 0.202, 0.205, 0.207, 0.21, 0.212, 0.215, 0.218, 0.22, 0.223, 0.225, 0.227, 0.23, 0.234, 0.236, 0.237, 0.24, 0.243, 0.246, 0.248, 0.251, 0.253, 0.256, 0.258, 0.26, 0.263, 0.266, 0.268, 0.272, 0.274, 0.275, 0.277, 0.28, 0.281, 0.284, 0.285, 0.288,…	['0:09:18', '0:19:18', '0:29:18', '0:39:18', '0:49:18', '0:59:18', '1:09:18', '1:19:18', '1:29:18', '1:39:18', '1:49:18', '1:59:18', '2:09:18', '2:19:18', '2:29:18', '2:39:18', '2:49:18', '2:59:18', '3:09:18', '3:19:18', '3:29:18', '3:39:18', '3:49:18', '3:59:18', '4:09:18', '4:19:18', '4:29:18', '4:39:18', '4:49:18', '4:59:18', '5:09:18', '5:19:18', '5:29:18', '5:39:18', '5:49:18', '5:59:18', '6…	[3224.0, 3277.0, 3109.0, 3397.0, 3231.0, 3269.0, 3256.0, 3445.0, 3430.0, 3454.0, 3355.0, 3474.0, 3526.0, 3490.0, 3526.0, 3553.0, 3670.0, 3638.0, 3768.0, 3736.0, 3751.0, 3748.0, 3716.0, 4090.0, 3942.0, 3908.0, 3978.0, 4021.0, 4151.0, 3996.0, 4137.0, 4245.0, 4228.0, 4075.0, 4163.0, 4260.0, 4306.0, 4315.0, 4373.0, 4240.0, 4257.0, 4304.0, 4418.0, 4431.0, 4388.0, 4533.0, 4442.0, 4556.0, 4534.0, 4655.0…	['0:08:37', '0:18:37', '0:28:37', '0:38:37', '0:48:37', '0:58:37', '1:08:37', '1:18:37', '1:28:37', '1:38:37', '1:48:37', '1:58:37', '2:08:37', '2:18:37', '2:28:37', '2:38:37', '2:48:37', '2:58:37', '3:08:37', '3:18:37', '3:28:37', '3:38:37', '3:48:37', '3:58:37', '4:08:37', '4:18:37', '4:28:37', '4:38:37', '4:48:37', '4:58:37', '5:08:37', '5:18:37', '5:28:37', '5:38:37', '5:48:37', '5:58:37', '6…	[189.0, 210.0, 200.0, 195.0, 183.0, 208.0, 200.0, 220.0, 219.0, 200.0, 181.0, 232.0, 218.0, 232.0, 213.0, 249.0, 227.0, 242.0, 248.0, 220.0, 229.0, 249.0, 267.0, 236.0, 254.0, 242.0, 240.0, 293.0, 250.0, 251.0, 244.0, 278.0, 277.0, 239.0, 258.0, 257.0, 266.0, 267.0, 248.0, 310.0, 250.0, 258.0, 289.0, 276.0, 263.0, 256.0, 261.0, 282.0, 271.0, 294.0, 287.0, 299.0, 302.0, 273.0, 284.0, 282.0, 310.0,…
61	G1	sML042	WT-AA	Pi_free	1	BY4741	20210624	Exponential	['0:08:05', '0:18:05', '0:28:05', '0:38:05', '0:48:05', '0:58:05', '1:08:05', '1:18:05', '1:28:05', '1:38:05', '1:48:05', '1:58:05', '2:08:05', '2:18:05', '2:28:05', '2:38:05', '2:48:05', '2:58:05', '3:08:05', '3:18:05', '3:28:05', '3:38:05', '3:48:05', '3:58:05', '4:08:05', '4:18:05', '4:28:05', '4:38:05', '4:48:05', '4:58:05', '5:08:05', '5:18:05', '5:28:05', '5:38:05', '5:48:05', '5:58:05', '6…	[0.141, 0.14, 0.153, 0.148, 0.16, 0.166, 0.162, 0.149, 0.152, 0.156, 0.183, 0.172, 0.171, 0.168, 0.178, 0.17, 0.17, 0.173, 0.178, 0.18, 0.184, 0.186, 0.188, 0.193, 0.195, 0.199, 0.202, 0.205, 0.206, 0.21, 0.212, 0.217, 0.219, 0.222, 0.226, 0.228, 0.23, 0.234, 0.237, 0.241, 0.243, 0.247, 0.25, 0.253, 0.257, 0.259, 0.262, 0.264, 0.266, 0.271, 0.272, 0.275, 0.277, 0.28, 0.283, 0.284, 0.287, 0.29, 0.…	['0:09:18', '0:19:18', '0:29:18', '0:39:18', '0:49:18', '0:59:18', '1:09:18', '1:19:18', '1:29:18', '1:39:18', '1:49:18', '1:59:18', '2:09:18', '2:19:18', '2:29:18', '2:39:18', '2:49:18', '2:59:18', '3:09:18', '3:19:18', '3:29:18', '3:39:18', '3:49:18', '3:59:18', '4:09:18', '4:19:18', '4:29:18', '4:39:18', '4:49:18', '4:59:18', '5:09:18', '5:19:18', '5:29:18', '5:39:18', '5:49:18', '5:59:18', '6…	[3075.0, 3084.0, 3259.0, 3221.0, 3117.0, 3095.0, 3215.0, 3269.0, 3287.0, 3317.0, 3169.0, 3267.0, 3224.0, 3197.0, 3108.0, 3259.0, 3272.0, 3280.0, 3346.0, 3279.0, 3394.0, 3343.0, 3305.0, 3315.0, 3528.0, 3462.0, 3260.0, 3445.0, 3495.0, 3537.0, 3551.0, 3416.0, 3505.0, 3725.0, 3640.0, 3543.0, 3657.0, 3728.0, 3681.0, 3689.0, 3678.0, 3829.0, 3600.0, 3618.0, 3759.0, 3749.0, 3858.0, 3627.0, 3750.0, 3856.0…	['0:08:37', '0:18:37', '0:28:37', '0:38:37', '0:48:37', '0:58:37', '1:08:37', '1:18:37', '1:28:37', '1:38:37', '1:48:37', '1:58:37', '2:08:37', '2:18:37', '2:28:37', '2:38:37', '2:48:37', '2:58:37', '3:08:37', '3:18:37', '3:28:37', '3:38:37', '3:48:37', '3:58:37', '4:08:37', '4:18:37', '4:28:37', '4:38:37', '4:48:37', '4:58:37', '5:08:37', '5:18:37', '5:28:37', '5:38:37', '5:48:37', '5:58:37', '6…	[200.0, 211.0, 206.0, 211.0, 201.0, 204.0, 227.0, 243.0, 207.0, 202.0, 198.0, 204.0, 211.0, 181.0, 196.0, 217.0, 188.0, 176.0, 204.0, 200.0, 200.0, 208.0, 231.0, 222.0, 229.0, 215.0, 229.0, 224.0, 222.0, 201.0, 229.0, 247.0, 229.0, 223.0, 265.0, 217.0, 227.0, 230.0, 225.0, 225.0, 252.0, 217.0, 233.0, 241.0, 234.0, 225.0, 233.0, 220.0, 226.0, 244.0, 271.0, 249.0, 257.0, 254.0, 219.0, 246.0, 268.0,…
62	G2	sML042	WT-AA	Pi_free	2	BY4741	20210624	Exponential	['0:08:05', '0:18:05', '0:28:05', '0:38:05', '0:48:05', '0:58:05', '1:08:05', '1:18:05', '1:28:05', '1:38:05', '1:48:05', '1:58:05', '2:08:05', '2:18:05', '2:28:05', '2:38:05', '2:48:05', '2:58:05', '3:08:05', '3:18:05', '3:28:05', '3:38:05', '3:48:05', '3:58:05', '4:08:05', '4:18:05', '4:28:05', '4:38:05', '4:48:05', '4:58:05', '5:08:05', '5:18:05', '5:28:05', '5:38:05', '5:48:05', '5:58:05', '6…	[0.151, 0.187, 0.202, 0.222, 0.217, 0.192, 0.166, 0.177, 0.177, 0.185, 0.183, 0.186, 0.19, 0.193, 0.198, 0.185, 0.186, 0.22, 0.185, 0.197, 0.196, 0.196, 0.197, 0.201, 0.202, 0.205, 0.208, 0.211, 0.214, 0.218, 0.222, 0.226, 0.23, 0.234, 0.237, 0.241, 0.245, 0.248, 0.251, 0.253, 0.258, 0.26, 0.262, 0.263, 0.267, 0.27, 0.274, 0.277, 0.278, 0.281, 0.284, 0.287, 0.29, 0.293, 0.295, 0.297, 0.301, 0.301…	['0:09:18', '0:19:18', '0:29:18', '0:39:18', '0:49:18', '0:59:18', '1:09:18', '1:19:18', '1:29:18', '1:39:18', '1:49:18', '1:59:18', '2:09:18', '2:19:18', '2:29:18', '2:39:18', '2:49:18', '2:59:18', '3:09:18', '3:19:18', '3:29:18', '3:39:18', '3:49:18', '3:59:18', '4:09:18', '4:19:18', '4:29:18', '4:39:18', '4:49:18', '4:59:18', '5:09:18', '5:19:18', '5:29:18', '5:39:18', '5:49:18', '5:59:18', '6…	[3196.0, 3146.0, 3227.0, 3299.0, 3212.0, 3215.0, 3239.0, 3280.0, 3251.0, 3334.0, 3336.0, 3440.0, 3432.0, 3388.0, 3363.0, 3279.0, 3270.0, 3150.0, 3253.0, 3418.0, 3312.0, 3403.0, 3322.0, 3361.0, 3503.0, 3458.0, 3209.0, 3371.0, 3314.0, 3460.0, 3413.0, 3455.0, 3465.0, 3404.0, 3394.0, 3681.0, 3371.0, 3431.0, 3479.0, 3739.0, 3529.0, 3618.0, 3560.0, 3614.0, 3515.0, 3648.0, 3657.0, 3563.0, 3675.0, 3559.0…	['0:08:37', '0:18:37', '0:28:37', '0:38:37', '0:48:37', '0:58:37', '1:08:37', '1:18:37', '1:28:37', '1:38:37', '1:48:37', '1:58:37', '2:08:37', '2:18:37', '2:28:37', '2:38:37', '2:48:37', '2:58:37', '3:08:37', '3:18:37', '3:28:37', '3:38:37', '3:48:37', '3:58:37', '4:08:37', '4:18:37', '4:28:37', '4:38:37', '4:48:37', '4:58:37', '5:08:37', '5:18:37', '5:28:37', '5:38:37', '5:48:37', '5:58:37', '6…	[201.0, 187.0, 200.0, 208.0, 218.0, 216.0, 202.0, 201.0, 205.0, 188.0, 197.0, 229.0, 208.0, 201.0, 224.0, 197.0, 210.0, 191.0, 219.0, 206.0, 203.0, 197.0, 214.0, 237.0, 219.0, 208.0, 196.0, 236.0, 193.0, 210.0, 205.0, 185.0, 206.0, 222.0, 216.0, 240.0, 233.0, 214.0, 254.0, 233.0, 190.0, 244.0, 262.0, 241.0, 253.0, 204.0, 218.0, 217.0, 252.0, 207.0, 229.0, 230.0, 242.0, 226.0, 222.0, 257.0, 238.0,…
63	G3	sML042	WT-AA	Pi_free	3	BY4741	20210624	Exponential	['0:08:05', '0:18:05', '0:28:05', '0:38:05', '0:48:05', '0:58:05', '1:08:05', '1:18:05', '1:28:05', '1:38:05', '1:48:05', '1:58:05', '2:08:05', '2:18:05', '2:28:05', '2:38:05', '2:48:05', '2:58:05', '3:08:05', '3:18:05', '3:28:05', '3:38:05', '3:48:05', '3:58:05', '4:08:05', '4:18:05', '4:28:05', '4:38:05', '4:48:05', '4:58:05', '5:08:05', '5:18:05', '5:28:05', '5:38:05', '5:48:05', '5:58:05', '6…	[0.139, 0.212, 0.221, 0.234, 0.234, 0.219, 0.197, 0.183, 0.175, 0.175, 0.174, 0.199, 0.192, 0.2, 0.196, 0.198, 0.201, 0.204, 0.186, 0.199, 0.194, 0.196, 0.199, 0.202, 0.204, 0.207, 0.211, 0.213, 0.216, 0.219, 0.224, 0.228, 0.231, 0.234, 0.238, 0.242, 0.245, 0.248, 0.251, 0.255, 0.259, 0.26, 0.264, 0.267, 0.271, 0.272, 0.276, 0.278, 0.283, 0.284, 0.286, 0.288, 0.292, 0.296, 0.297, 0.3, 0.301, 0.30…	['0:09:18', '0:19:18', '0:29:18', '0:39:18', '0:49:18', '0:59:18', '1:09:18', '1:19:18', '1:29:18', '1:39:18', '1:49:18', '1:59:18', '2:09:18', '2:19:18', '2:29:18', '2:39:18', '2:49:18', '2:59:18', '3:09:18', '3:19:18', '3:29:18', '3:39:18', '3:49:18', '3:59:18', '4:09:18', '4:19:18', '4:29:18', '4:39:18', '4:49:18', '4:59:18', '5:09:18', '5:19:18', '5:29:18', '5:39:18', '5:49:18', '5:59:18', '6…	[3204.0, 3173.0, 3187.0, 3333.0, 3301.0, 3238.0, 3417.0, 3079.0, 3285.0, 3445.0, 3233.0, 3445.0, 3328.0, 3182.0, 3154.0, 3361.0, 3336.0, 3324.0, 3454.0, 3303.0, 3445.0, 3483.0, 3530.0, 3382.0, 3427.0, 3459.0, 3678.0, 3554.0, 3523.0, 3626.0, 3722.0, 3668.0, 3652.0, 3597.0, 3693.0, 3612.0, 3709.0, 3608.0, 3702.0, 3768.0, 3878.0, 3821.0, 3733.0, 3700.0, 3825.0, 3865.0, 3623.0, 3805.0, 3797.0, 3821.0…	['0:08:37', '0:18:37', '0:28:37', '0:38:37', '0:48:37', '0:58:37', '1:08:37', '1:18:37', '1:28:37', '1:38:37', '1:48:37', '1:58:37', '2:08:37', '2:18:37', '2:28:37', '2:38:37', '2:48:37', '2:58:37', '3:08:37', '3:18:37', '3:28:37', '3:38:37', '3:48:37', '3:58:37', '4:08:37', '4:18:37', '4:28:37', '4:38:37', '4:48:37', '4:58:37', '5:08:37', '5:18:37', '5:28:37', '5:38:37', '5:48:37', '5:58:37', '6…	[183.0, 216.0, 225.0, 209.0, 203.0, 197.0, 198.0, 182.0, 215.0, 232.0, 221.0, 215.0, 187.0, 187.0, 212.0, 204.0, 217.0, 226.0, 199.0, 217.0, 209.0, 207.0, 252.0, 221.0, 230.0, 215.0, 229.0, 219.0, 216.0, 244.0, 237.0, 225.0, 237.0, 223.0, 223.0, 250.0, 229.0, 241.0, 239.0, 232.0, 245.0, 243.0, 236.0, 218.0, 252.0, 205.0, 245.0, 230.0, 218.0, 249.0, 264.0, 241.0, 224.0, 257.0, 255.0, 234.0, 217.0,…
64	G4	sML043	delPho2-NN	Pi_free	1	BY4741	20210624	Exponential	['0:08:05', '0:18:05', '0:28:05', '0:38:05', '0:48:05', '0:58:05', '1:08:05', '1:18:05', '1:28:05', '1:38:05', '1:48:05', '1:58:05', '2:08:05', '2:18:05', '2:28:05', '2:38:05', '2:48:05', '2:58:05', '3:08:05', '3:18:05', '3:28:05', '3:38:05', '3:48:05', '3:58:05', '4:08:05', '4:18:05', '4:28:05', '4:38:05', '4:48:05', '4:58:05', '5:08:05', '5:18:05', '5:28:05', '5:38:05', '5:48:05', '5:58:05', '6…	[0.141, 0.216, 0.229, 0.235, 0.226, 0.187, 0.171, 0.161, 0.174, 0.175, 0.18, 0.191, 0.211, 0.181, 0.186, 0.208, 0.191, 0.196, 0.197, 0.194, 0.195, 0.19, 0.194, 0.197, 0.198, 0.2, 0.201, 0.202, 0.205, 0.206, 0.209, 0.21, 0.212, 0.212, 0.214, 0.217, 0.217, 0.221, 0.224, 0.225, 0.228, 0.229, 0.231, 0.233, 0.235, 0.237, 0.239, 0.238, 0.24, 0.24, 0.243, 0.244, 0.244, 0.245, 0.247, 0.249, 0.249, 0.251,…	['0:09:18', '0:19:18', '0:29:18', '0:39:18', '0:49:18', '0:59:18', '1:09:18', '1:19:18', '1:29:18', '1:39:18', '1:49:18', '1:59:18', '2:09:18', '2:19:18', '2:29:18', '2:39:18', '2:49:18', '2:59:18', '3:09:18', '3:19:18', '3:29:18', '3:39:18', '3:49:18', '3:59:18', '4:09:18', '4:19:18', '4:29:18', '4:39:18', '4:49:18', '4:59:18', '5:09:18', '5:19:18', '5:29:18', '5:39:18', '5:49:18', '5:59:18', '6…	[3025.0, 3120.0, 3134.0, 3096.0, 3251.0, 3057.0, 3189.0, 3313.0, 3229.0, 3218.0, 3367.0, 3221.0, 3489.0, 3344.0, 3369.0, 3567.0, 3596.0, 3767.0, 3677.0, 3793.0, 3816.0, 3889.0, 3868.0, 3881.0, 3940.0, 4002.0, 4143.0, 4131.0, 4337.0, 4111.0, 4265.0, 4376.0, 4410.0, 4680.0, 4584.0, 4419.0, 4475.0, 4831.0, 4732.0, 4762.0, 4578.0, 5017.0, 5006.0, 4894.0, 5110.0, 5048.0, 5302.0, 5286.0, 5268.0, 5270.0…	['0:08:37', '0:18:37', '0:28:37', '0:38:37', '0:48:37', '0:58:37', '1:08:37', '1:18:37', '1:28:37', '1:38:37', '1:48:37', '1:58:37', '2:08:37', '2:18:37', '2:28:37', '2:38:37', '2:48:37', '2:58:37', '3:08:37', '3:18:37', '3:28:37', '3:38:37', '3:48:37', '3:58:37', '4:08:37', '4:18:37', '4:28:37', '4:38:37', '4:48:37', '4:58:37', '5:08:37', '5:18:37', '5:28:37', '5:38:37', '5:48:37', '5:58:37', '6…	[209.0, 192.0, 204.0, 215.0, 193.0, 192.0, 181.0, 209.0, 215.0, 204.0, 203.0, 201.0, 220.0, 233.0, 202.0, 207.0, 225.0, 232.0, 219.0, 257.0, 232.0, 237.0, 214.0, 252.0, 261.0, 278.0, 260.0, 256.0, 274.0, 268.0, 277.0, 283.0, 274.0, 293.0, 288.0, 278.0, 304.0, 294.0, 287.0, 299.0, 321.0, 323.0, 301.0, 298.0, 308.0, 317.0, 300.0, 334.0, 293.0, 316.0, 334.0, 337.0, 301.0, 343.0, 366.0, 354.0, 351.0,…
65	G5	sML043	delPho2-NN	Pi_free	2	BY4741	20210624	Exponential	['0:08:05', '0:18:05', '0:28:05', '0:38:05', '0:48:05', '0:58:05', '1:08:05', '1:18:05', '1:28:05', '1:38:05', '1:48:05', '1:58:05', '2:08:05', '2:18:05', '2:28:05', '2:38:05', '2:48:05', '2:58:05', '3:08:05', '3:18:05', '3:28:05', '3:38:05', '3:48:05', '3:58:05', '4:08:05', '4:18:05', '4:28:05', '4:38:05', '4:48:05', '4:58:05', '5:08:05', '5:18:05', '5:28:05', '5:38:05', '5:48:05', '5:58:05', '6…	[0.14, 0.22, 0.227, 0.234, 0.182, 0.179, 0.207, 0.2, 0.21, 0.209, 0.204, 0.199, 0.188, 0.206, 0.206, 0.194, 0.19, 0.192, 0.2, 0.197, 0.192, 0.195, 0.197, 0.2, 0.202, 0.203, 0.205, 0.207, 0.209, 0.212, 0.213, 0.216, 0.219, 0.22, 0.222, 0.225, 0.227, 0.228, 0.23, 0.232, 0.233, 0.234, 0.237, 0.238, 0.239, 0.241, 0.244, 0.246, 0.246, 0.247, 0.25, 0.252, 0.252, 0.253, 0.254, 0.255, 0.258, 0.259, 0.259…	['0:09:18', '0:19:18', '0:29:18', '0:39:18', '0:49:18', '0:59:18', '1:09:18', '1:19:18', '1:29:18', '1:39:18', '1:49:18', '1:59:18', '2:09:18', '2:19:18', '2:29:18', '2:39:18', '2:49:18', '2:59:18', '3:09:18', '3:19:18', '3:29:18', '3:39:18', '3:49:18', '3:59:18', '4:09:18', '4:19:18', '4:29:18', '4:39:18', '4:49:18', '4:59:18', '5:09:18', '5:19:18', '5:29:18', '5:39:18', '5:49:18', '5:59:18', '6…	[3091.0, 3193.0, 3190.0, 3148.0, 3157.0, 3246.0, 3187.0, 3281.0, 3315.0, 3270.0, 3400.0, 3452.0, 3508.0, 3517.0, 3538.0, 3588.0, 3684.0, 3777.0, 3741.0, 3830.0, 4029.0, 3996.0, 4106.0, 4173.0, 3988.0, 4263.0, 4208.0, 4290.0, 4307.0, 4352.0, 4615.0, 4591.0, 4584.0, 4621.0, 4680.0, 4769.0, 4793.0, 4942.0, 4774.0, 5094.0, 5057.0, 5083.0, 5147.0, 5129.0, 5148.0, 5358.0, 5343.0, 5452.0, 5509.0, 5538.0…	['0:08:37', '0:18:37', '0:28:37', '0:38:37', '0:48:37', '0:58:37', '1:08:37', '1:18:37', '1:28:37', '1:38:37', '1:48:37', '1:58:37', '2:08:37', '2:18:37', '2:28:37', '2:38:37', '2:48:37', '2:58:37', '3:08:37', '3:18:37', '3:28:37', '3:38:37', '3:48:37', '3:58:37', '4:08:37', '4:18:37', '4:28:37', '4:38:37', '4:48:37', '4:58:37', '5:08:37', '5:18:37', '5:28:37', '5:38:37', '5:48:37', '5:58:37', '6…	[211.0, 184.0, 198.0, 204.0, 181.0, 189.0, 211.0, 221.0, 222.0, 218.0, 225.0, 192.0, 181.0, 222.0, 187.0, 227.0, 232.0, 253.0, 215.0, 230.0, 235.0, 264.0, 284.0, 261.0, 286.0, 257.0, 276.0, 295.0, 260.0, 256.0, 300.0, 287.0, 310.0, 286.0, 289.0, 315.0, 322.0, 293.0, 298.0, 314.0, 348.0, 312.0, 311.0, 333.0, 319.0, 332.0, 364.0, 330.0, 345.0, 327.0, 364.0, 351.0, 322.0, 341.0, 354.0, 364.0, 367.0,…
66	G6	sML043	delPho2-NN	Pi_free	3	BY4741	20210624	Exponential	['0:08:05', '0:18:05', '0:28:05', '0:38:05', '0:48:05', '0:58:05', '1:08:05', '1:18:05', '1:28:05', '1:38:05', '1:48:05', '1:58:05', '2:08:05', '2:18:05', '2:28:05', '2:38:05', '2:48:05', '2:58:05', '3:08:05', '3:18:05', '3:28:05', '3:38:05', '3:48:05', '3:58:05', '4:08:05', '4:18:05', '4:28:05', '4:38:05', '4:48:05', '4:58:05', '5:08:05', '5:18:05', '5:28:05', '5:38:05', '5:48:05', '5:58:05', '6…	[0.155, 0.217, 0.209, 0.173, 0.158, 0.167, 0.165, 0.162, 0.172, 0.163, 0.175, 0.18, 0.192, 0.199, 0.188, 0.191, 0.186, 0.184, 0.186, 0.189, 0.192, 0.195, 0.195, 0.197, 0.201, 0.201, 0.204, 0.207, 0.208, 0.209, 0.211, 0.213, 0.215, 0.22, 0.22, 0.223, 0.225, 0.228, 0.229, 0.232, 0.235, 0.235, 0.237, 0.238, 0.241, 0.242, 0.246, 0.246, 0.246, 0.249, 0.25, 0.252, 0.252, 0.256, 0.256, 0.257, 0.258, 0.2…	['0:09:18', '0:19:18', '0:29:18', '0:39:18', '0:49:18', '0:59:18', '1:09:18', '1:19:18', '1:29:18', '1:39:18', '1:49:18', '1:59:18', '2:09:18', '2:19:18', '2:29:18', '2:39:18', '2:49:18', '2:59:18', '3:09:18', '3:19:18', '3:29:18', '3:39:18', '3:49:18', '3:59:18', '4:09:18', '4:19:18', '4:29:18', '4:39:18', '4:49:18', '4:59:18', '5:09:18', '5:19:18', '5:29:18', '5:39:18', '5:49:18', '5:59:18', '6…	[3173.0, 3210.0, 3142.0, 3138.0, 3248.0, 3237.0, 3223.0, 3223.0, 3213.0, 3178.0, 3277.0, 3360.0, 3447.0, 3425.0, 3566.0, 3549.0, 3670.0, 3687.0, 3757.0, 3863.0, 3965.0, 3964.0, 4140.0, 4111.0, 4277.0, 4236.0, 4223.0, 4445.0, 4146.0, 4448.0, 4269.0, 4561.0, 4630.0, 4466.0, 4528.0, 4841.0, 4684.0, 4760.0, 4889.0, 4868.0, 4829.0, 5178.0, 5027.0, 5195.0, 5242.0, 5150.0, 5100.0, 5304.0, 5486.0, 5321.0…	['0:08:37', '0:18:37', '0:28:37', '0:38:37', '0:48:37', '0:58:37', '1:08:37', '1:18:37', '1:28:37', '1:38:37', '1:48:37', '1:58:37', '2:08:37', '2:18:37', '2:28:37', '2:38:37', '2:48:37', '2:58:37', '3:08:37', '3:18:37', '3:28:37', '3:38:37', '3:48:37', '3:58:37', '4:08:37', '4:18:37', '4:28:37', '4:38:37', '4:48:37', '4:58:37', '5:08:37', '5:18:37', '5:28:37', '5:38:37', '5:48:37', '5:58:37', '6…	[190.0, 191.0, 195.0, 214.0, 207.0, 203.0, 172.0, 212.0, 190.0, 197.0, 207.0, 226.0, 230.0, 244.0, 241.0, 244.0, 231.0, 232.0, 249.0, 231.0, 237.0, 240.0, 232.0, 260.0, 243.0, 247.0, 271.0, 265.0, 278.0, 273.0, 277.0, 294.0, 282.0, 299.0, 327.0, 294.0, 310.0, 288.0, 299.0, 296.0, 327.0, 303.0, 307.0, 310.0, 313.0, 348.0, 326.0, 310.0, 354.0, 356.0, 342.0, 342.0, 342.0, 331.0, 374.0, 358.0, 335.0,…
67	G7	sML044	delPho2-NC	Pi_free	1	BY4741	20210624	Exponential	['0:08:05', '0:18:05', '0:28:05', '0:38:05', '0:48:05', '0:58:05', '1:08:05', '1:18:05', '1:28:05', '1:38:05', '1:48:05', '1:58:05', '2:08:05', '2:18:05', '2:28:05', '2:38:05', '2:48:05', '2:58:05', '3:08:05', '3:18:05', '3:28:05', '3:38:05', '3:48:05', '3:58:05', '4:08:05', '4:18:05', '4:28:05', '4:38:05', '4:48:05', '4:58:05', '5:08:05', '5:18:05', '5:28:05', '5:38:05', '5:48:05', '5:58:05', '6…	[0.147, 0.194, 0.215, 0.175, 0.144, 0.149, 0.157, 0.152, 0.153, 0.157, 0.159, 0.207, 0.182, 0.173, 0.168, 0.17, 0.171, 0.173, 0.178, 0.179, 0.18, 0.182, 0.185, 0.187, 0.189, 0.19, 0.193, 0.195, 0.197, 0.198, 0.202, 0.205, 0.206, 0.208, 0.211, 0.212, 0.214, 0.217, 0.219, 0.218, 0.221, 0.224, 0.226, 0.228, 0.23, 0.231, 0.234, 0.236, 0.237, 0.238, 0.241, 0.243, 0.243, 0.245, 0.248, 0.249, 0.25, 0.25…	['0:09:18', '0:19:18', '0:29:18', '0:39:18', '0:49:18', '0:59:18', '1:09:18', '1:19:18', '1:29:18', '1:39:18', '1:49:18', '1:59:18', '2:09:18', '2:19:18', '2:29:18', '2:39:18', '2:49:18', '2:59:18', '3:09:18', '3:19:18', '3:29:18', '3:39:18', '3:49:18', '3:59:18', '4:09:18', '4:19:18', '4:29:18', '4:39:18', '4:49:18', '4:59:18', '5:09:18', '5:19:18', '5:29:18', '5:39:18', '5:49:18', '5:59:18', '6…	[3185.0, 3678.0, 3602.0, 3250.0, 3345.0, 3330.0, 3427.0, 3313.0, 3367.0, 3716.0, 3678.0, 3647.0, 3734.0, 3841.0, 3697.0, 4056.0, 4015.0, 3966.0, 4155.0, 4320.0, 4405.0, 4552.0, 4501.0, 4594.0, 4609.0, 4544.0, 4537.0, 5005.0, 4827.0, 4826.0, 4932.0, 5020.0, 5016.0, 5162.0, 5353.0, 5217.0, 5306.0, 5397.0, 5456.0, 5426.0, 5487.0, 5602.0, 5445.0, 5483.0, 5719.0, 5714.0, 5687.0, 5845.0, 5545.0, 5820.0…	['0:08:37', '0:18:37', '0:28:37', '0:38:37', '0:48:37', '0:58:37', '1:08:37', '1:18:37', '1:28:37', '1:38:37', '1:48:37', '1:58:37', '2:08:37', '2:18:37', '2:28:37', '2:38:37', '2:48:37', '2:58:37', '3:08:37', '3:18:37', '3:28:37', '3:38:37', '3:48:37', '3:58:37', '4:08:37', '4:18:37', '4:28:37', '4:38:37', '4:48:37', '4:58:37', '5:08:37', '5:18:37', '5:28:37', '5:38:37', '5:48:37', '5:58:37', '6…	[195.0, 217.0, 224.0, 197.0, 203.0, 238.0, 205.0, 245.0, 222.0, 246.0, 214.0, 205.0, 230.0, 246.0, 257.0, 247.0, 243.0, 257.0, 263.0, 250.0, 272.0, 300.0, 292.0, 289.0, 299.0, 296.0, 316.0, 322.0, 299.0, 293.0, 314.0, 331.0, 336.0, 316.0, 324.0, 340.0, 306.0, 327.0, 350.0, 334.0, 349.0, 368.0, 369.0, 336.0, 349.0, 355.0, 368.0, 374.0, 343.0, 371.0, 366.0, 349.0, 376.0, 367.0, 365.0, 378.0, 395.0,…
68	G8	sML044	delPho2-NC	Pi_free	2	BY4741	20210624	Exponential	['0:08:05', '0:18:05', '0:28:05', '0:38:05', '0:48:05', '0:58:05', '1:08:05', '1:18:05', '1:28:05', '1:38:05', '1:48:05', '1:58:05', '2:08:05', '2:18:05', '2:28:05', '2:38:05', '2:48:05', '2:58:05', '3:08:05', '3:18:05', '3:28:05', '3:38:05', '3:48:05', '3:58:05', '4:08:05', '4:18:05', '4:28:05', '4:38:05', '4:48:05', '4:58:05', '5:08:05', '5:18:05', '5:28:05', '5:38:05', '5:48:05', '5:58:05', '6…	[0.14, 0.142, 0.145, 0.147, 0.149, 0.15, 0.152, 0.153, 0.157, 0.157, 0.161, 0.164, 0.167, 0.168, 0.17, 0.176, 0.177, 0.179, 0.182, 0.186, 0.189, 0.191, 0.195, 0.197, 0.199, 0.203, 0.205, 0.208, 0.21, 0.213, 0.215, 0.217, 0.219, 0.222, 0.225, 0.226, 0.229, 0.231, 0.234, 0.234, 0.237, 0.24, 0.242, 0.244, 0.247, 0.249, 0.251, 0.254, 0.256, 0.258, 0.261, 0.263, 0.265, 0.267, 0.268, 0.27, 0.273, 0.275…	['0:09:18', '0:19:18', '0:29:18', '0:39:18', '0:49:18', '0:59:18', '1:09:18', '1:19:18', '1:29:18', '1:39:18', '1:49:18', '1:59:18', '2:09:18', '2:19:18', '2:29:18', '2:39:18', '2:49:18', '2:59:18', '3:09:18', '3:19:18', '3:29:18', '3:39:18', '3:49:18', '3:59:18', '4:09:18', '4:19:18', '4:29:18', '4:39:18', '4:49:18', '4:59:18', '5:09:18', '5:19:18', '5:29:18', '5:39:18', '5:49:18', '5:59:18', '6…	[3187.0, 3257.0, 3354.0, 3318.0, 3282.0, 3191.0, 3387.0, 3441.0, 3496.0, 3738.0, 3739.0, 3577.0, 4081.0, 3963.0, 4101.0, 4097.0, 4381.0, 4299.0, 4497.0, 4518.0, 4738.0, 4779.0, 4807.0, 4985.0, 5022.0, 5062.0, 5125.0, 5069.0, 5187.0, 5285.0, 5413.0, 5222.0, 5556.0, 5619.0, 5788.0, 5602.0, 5598.0, 5730.0, 5836.0, 5933.0, 5983.0, 6024.0, 6047.0, 6090.0, 6011.0, 6115.0, 6333.0, 6432.0, 6504.0, 6221.0…	['0:08:37', '0:18:37', '0:28:37', '0:38:37', '0:48:37', '0:58:37', '1:08:37', '1:18:37', '1:28:37', '1:38:37', '1:48:37', '1:58:37', '2:08:37', '2:18:37', '2:28:37', '2:38:37', '2:48:37', '2:58:37', '3:08:37', '3:18:37', '3:28:37', '3:38:37', '3:48:37', '3:58:37', '4:08:37', '4:18:37', '4:28:37', '4:38:37', '4:48:37', '4:58:37', '5:08:37', '5:18:37', '5:28:37', '5:38:37', '5:48:37', '5:58:37', '6…	[185.0, 214.0, 198.0, 210.0, 220.0, 219.0, 229.0, 225.0, 207.0, 240.0, 241.0, 234.0, 225.0, 246.0, 280.0, 257.0, 243.0, 287.0, 295.0, 276.0, 277.0, 314.0, 289.0, 311.0, 327.0, 339.0, 328.0, 304.0, 302.0, 364.0, 334.0, 337.0, 349.0, 345.0, 352.0, 329.0, 341.0, 372.0, 372.0, 344.0, 361.0, 372.0, 400.0, 381.0, 383.0, 386.0, 407.0, 403.0, 400.0, 401.0, 402.0, 399.0, 408.0, 422.0, 404.0, 398.0, 429.0,…
69	G9	sML044	delPho2-NC	Pi_free	3	BY4741	20210624	Exponential	['0:08:05', '0:18:05', '0:28:05', '0:38:05', '0:48:05', '0:58:05', '1:08:05', '1:18:05', '1:28:05', '1:38:05', '1:48:05', '1:58:05', '2:08:05', '2:18:05', '2:28:05', '2:38:05', '2:48:05', '2:58:05', '3:08:05', '3:18:05', '3:28:05', '3:38:05', '3:48:05', '3:58:05', '4:08:05', '4:18:05', '4:28:05', '4:38:05', '4:48:05', '4:58:05', '5:08:05', '5:18:05', '5:28:05', '5:38:05', '5:48:05', '5:58:05', '6…	[0.139, 0.139, 0.151, 0.151, 0.145, 0.147, 0.149, 0.153, 0.154, 0.158, 0.159, 0.162, 0.166, 0.169, 0.172, 0.177, 0.18, 0.182, 0.186, 0.188, 0.193, 0.195, 0.197, 0.2, 0.201, 0.204, 0.207, 0.21, 0.212, 0.214, 0.216, 0.219, 0.222, 0.225, 0.227, 0.228, 0.231, 0.234, 0.235, 0.236, 0.238, 0.242, 0.242, 0.246, 0.248, 0.251, 0.254, 0.256, 0.257, 0.261, 0.261, 0.264, 0.265, 0.268, 0.27, 0.273, 0.274, 0.27…	['0:09:18', '0:19:18', '0:29:18', '0:39:18', '0:49:18', '0:59:18', '1:09:18', '1:19:18', '1:29:18', '1:39:18', '1:49:18', '1:59:18', '2:09:18', '2:19:18', '2:29:18', '2:39:18', '2:49:18', '2:59:18', '3:09:18', '3:19:18', '3:29:18', '3:39:18', '3:49:18', '3:59:18', '4:09:18', '4:19:18', '4:29:18', '4:39:18', '4:49:18', '4:59:18', '5:09:18', '5:19:18', '5:29:18', '5:39:18', '5:49:18', '5:59:18', '6…	[3309.0, 3275.0, 3271.0, 3458.0, 3549.0, 3352.0, 3330.0, 3532.0, 3608.0, 3619.0, 3614.0, 3901.0, 3750.0, 3942.0, 4280.0, 4328.0, 4502.0, 4320.0, 4581.0, 4642.0, 4817.0, 4795.0, 4834.0, 4876.0, 4851.0, 5009.0, 5193.0, 5351.0, 5383.0, 5284.0, 5336.0, 5534.0, 5575.0, 5463.0, 5522.0, 5693.0, 5652.0, 5743.0, 5725.0, 5896.0, 5985.0, 5864.0, 6033.0, 6047.0, 6174.0, 6319.0, 6352.0, 6321.0, 6327.0, 6418.0…	['0:08:37', '0:18:37', '0:28:37', '0:38:37', '0:48:37', '0:58:37', '1:08:37', '1:18:37', '1:28:37', '1:38:37', '1:48:37', '1:58:37', '2:08:37', '2:18:37', '2:28:37', '2:38:37', '2:48:37', '2:58:37', '3:08:37', '3:18:37', '3:28:37', '3:38:37', '3:48:37', '3:58:37', '4:08:37', '4:18:37', '4:28:37', '4:38:37', '4:48:37', '4:58:37', '5:08:37', '5:18:37', '5:28:37', '5:38:37', '5:48:37', '5:58:37', '6…	[196.0, 193.0, 211.0, 175.0, 203.0, 194.0, 205.0, 226.0, 232.0, 220.0, 253.0, 221.0, 275.0, 247.0, 236.0, 282.0, 243.0, 275.0, 297.0, 315.0, 299.0, 292.0, 301.0, 313.0, 320.0, 305.0, 356.0, 347.0, 333.0, 355.0, 342.0, 346.0, 346.0, 322.0, 353.0, 352.0, 354.0, 373.0, 372.0, 359.0, 369.0, 362.0, 391.0, 402.0, 403.0, 383.0, 406.0, 405.0, 387.0, 407.0, 389.0, 408.0, 397.0, 418.0, 414.0, 435.0, 415.0,…
70	G10	sML045	delPho2-CN	Pi_free	1	BY4741	20210624	Exponential	['0:08:05', '0:18:05', '0:28:05', '0:38:05', '0:48:05', '0:58:05', '1:08:05', '1:18:05', '1:28:05', '1:38:05', '1:48:05', '1:58:05', '2:08:05', '2:18:05', '2:28:05', '2:38:05', '2:48:05', '2:58:05', '3:08:05', '3:18:05', '3:28:05', '3:38:05', '3:48:05', '3:58:05', '4:08:05', '4:18:05', '4:28:05', '4:38:05', '4:48:05', '4:58:05', '5:08:05', '5:18:05', '5:28:05', '5:38:05', '5:48:05', '5:58:05', '6…	[0.144, 0.143, 0.143, 0.148, 0.145, 0.145, 0.145, 0.148, 0.15, 0.155, 0.157, 0.16, 0.163, 0.166, 0.169, 0.174, 0.177, 0.18, 0.183, 0.186, 0.189, 0.193, 0.192, 0.193, 0.194, 0.197, 0.198, 0.201, 0.205, 0.208, 0.21, 0.214, 0.214, 0.218, 0.219, 0.22, 0.224, 0.226, 0.229, 0.23, 0.232, 0.236, 0.238, 0.239, 0.243, 0.246, 0.247, 0.249, 0.25, 0.253, 0.253, 0.256, 0.259, 0.261, 0.263, 0.264, 0.266, 0.268,…	['0:09:18', '0:19:18', '0:29:18', '0:39:18', '0:49:18', '0:59:18', '1:09:18', '1:19:18', '1:29:18', '1:39:18', '1:49:18', '1:59:18', '2:09:18', '2:19:18', '2:29:18', '2:39:18', '2:49:18', '2:59:18', '3:09:18', '3:19:18', '3:29:18', '3:39:18', '3:49:18', '3:59:18', '4:09:18', '4:19:18', '4:29:18', '4:39:18', '4:49:18', '4:59:18', '5:09:18', '5:19:18', '5:29:18', '5:39:18', '5:49:18', '5:59:18', '6…	[3228.0, 3155.0, 3306.0, 3263.0, 3203.0, 3266.0, 3442.0, 3552.0, 3612.0, 4054.0, 3890.0, 4092.0, 4174.0, 4389.0, 4584.0, 4568.0, 4774.0, 4915.0, 5095.0, 5366.0, 5494.0, 5577.0, 5690.0, 5844.0, 5898.0, 6228.0, 6257.0, 6421.0, 6628.0, 6724.0, 6569.0, 7071.0, 6974.0, 6857.0, 7100.0, 7049.0, 7224.0, 7464.0, 7640.0, 7444.0, 7396.0, 7595.0, 7786.0, 7648.0, 7731.0, 8103.0, 8064.0, 8235.0, 8179.0, 8478.0…	['0:08:37', '0:18:37', '0:28:37', '0:38:37', '0:48:37', '0:58:37', '1:08:37', '1:18:37', '1:28:37', '1:38:37', '1:48:37', '1:58:37', '2:08:37', '2:18:37', '2:28:37', '2:38:37', '2:48:37', '2:58:37', '3:08:37', '3:18:37', '3:28:37', '3:38:37', '3:48:37', '3:58:37', '4:08:37', '4:18:37', '4:28:37', '4:38:37', '4:48:37', '4:58:37', '5:08:37', '5:18:37', '5:28:37', '5:38:37', '5:48:37', '5:58:37', '6…	[200.0, 225.0, 172.0, 210.0, 197.0, 191.0, 245.0, 237.0, 239.0, 257.0, 263.0, 274.0, 264.0, 292.0, 258.0, 284.0, 320.0, 322.0, 357.0, 345.0, 347.0, 361.0, 352.0, 375.0, 361.0, 378.0, 372.0, 415.0, 431.0, 456.0, 419.0, 418.0, 456.0, 427.0, 449.0, 456.0, 461.0, 449.0, 456.0, 453.0, 481.0, 468.0, 484.0, 501.0, 506.0, 496.0, 512.0, 520.0, 500.0, 501.0, 500.0, 511.0, 534.0, 539.0, 569.0, 569.0, 536.0,…
71	G11	sML045	delPho2-CN	Pi_free	2	BY4741	20210624	Exponential	['0:08:05', '0:18:05', '0:28:05', '0:38:05', '0:48:05', '0:58:05', '1:08:05', '1:18:05', '1:28:05', '1:38:05', '1:48:05', '1:58:05', '2:08:05', '2:18:05', '2:28:05', '2:38:05', '2:48:05', '2:58:05', '3:08:05', '3:18:05', '3:28:05', '3:38:05', '3:48:05', '3:58:05', '4:08:05', '4:18:05', '4:28:05', '4:38:05', '4:48:05', '4:58:05', '5:08:05', '5:18:05', '5:28:05', '5:38:05', '5:48:05', '5:58:05', '6…	[0.148, 0.153, 0.152, 0.148, 0.15, 0.153, 0.153, 0.156, 0.16, 0.163, 0.167, 0.17, 0.173, 0.177, 0.18, 0.185, 0.189, 0.192, 0.195, 0.199, 0.201, 0.204, 0.207, 0.209, 0.212, 0.215, 0.218, 0.222, 0.224, 0.227, 0.23, 0.233, 0.235, 0.239, 0.24, 0.244, 0.247, 0.249, 0.254, 0.255, 0.259, 0.262, 0.264, 0.267, 0.27, 0.273, 0.274, 0.278, 0.28, 0.282, 0.285, 0.286, 0.291, 0.292, 0.294, 0.295, 0.298, 0.3, 0.…	['0:09:18', '0:19:18', '0:29:18', '0:39:18', '0:49:18', '0:59:18', '1:09:18', '1:19:18', '1:29:18', '1:39:18', '1:49:18', '1:59:18', '2:09:18', '2:19:18', '2:29:18', '2:39:18', '2:49:18', '2:59:18', '3:09:18', '3:19:18', '3:29:18', '3:39:18', '3:49:18', '3:59:18', '4:09:18', '4:19:18', '4:29:18', '4:39:18', '4:49:18', '4:59:18', '5:09:18', '5:19:18', '5:29:18', '5:39:18', '5:49:18', '5:59:18', '6…	[3370.0, 3206.0, 3272.0, 3172.0, 3265.0, 3585.0, 3529.0, 3626.0, 3770.0, 4066.0, 4051.0, 4368.0, 4595.0, 4688.0, 5024.0, 5283.0, 5354.0, 5597.0, 5718.0, 5891.0, 5889.0, 6237.0, 6412.0, 6336.0, 6420.0, 6911.0, 6911.0, 6935.0, 6928.0, 7184.0, 7279.0, 7718.0, 7566.0, 7677.0, 7490.0, 7916.0, 8060.0, 8239.0, 8141.0, 8459.0, 8478.0, 8454.0, 8828.0, 8912.0, 8808.0, 8995.0, 8895.0, 8920.0, 9222.0, 9390.0…	['0:08:37', '0:18:37', '0:28:37', '0:38:37', '0:48:37', '0:58:37', '1:08:37', '1:18:37', '1:28:37', '1:38:37', '1:48:37', '1:58:37', '2:08:37', '2:18:37', '2:28:37', '2:38:37', '2:48:37', '2:58:37', '3:08:37', '3:18:37', '3:28:37', '3:38:37', '3:48:37', '3:58:37', '4:08:37', '4:18:37', '4:28:37', '4:38:37', '4:48:37', '4:58:37', '5:08:37', '5:18:37', '5:28:37', '5:38:37', '5:48:37', '5:58:37', '6…	[229.0, 221.0, 216.0, 191.0, 201.0, 215.0, 233.0, 226.0, 242.0, 249.0, 246.0, 259.0, 271.0, 307.0, 313.0, 318.0, 321.0, 366.0, 373.0, 386.0, 370.0, 362.0, 386.0, 401.0, 412.0, 413.0, 436.0, 446.0, 447.0, 441.0, 466.0, 458.0, 490.0, 493.0, 490.0, 495.0, 500.0, 504.0, 487.0, 557.0, 533.0, 539.0, 537.0, 549.0, 559.0, 561.0, 567.0, 576.0, 550.0, 558.0, 585.0, 598.0, 617.0, 619.0, 609.0, 618.0, 620.0,…
72	G12	sML045	delPho2-CN	Pi_free	3	BY4741	20210624	Exponential	['0:08:05', '0:18:05', '0:28:05', '0:38:05', '0:48:05', '0:58:05', '1:08:05', '1:18:05', '1:28:05', '1:38:05', '1:48:05', '1:58:05', '2:08:05', '2:18:05', '2:28:05', '2:38:05', '2:48:05', '2:58:05', '3:08:05', '3:18:05', '3:28:05', '3:38:05', '3:48:05', '3:58:05', '4:08:05', '4:18:05', '4:28:05', '4:38:05', '4:48:05', '4:58:05', '5:08:05', '5:18:05', '5:28:05', '5:38:05', '5:48:05', '5:58:05', '6…	[0.158, 0.153, 0.156, 0.157, 0.157, 0.157, 0.159, 0.16, 0.165, 0.169, 0.17, 0.172, 0.18, 0.183, 0.183, 0.185, 0.189, 0.192, 0.194, 0.198, 0.2, 0.204, 0.206, 0.209, 0.212, 0.214, 0.217, 0.219, 0.223, 0.226, 0.229, 0.232, 0.236, 0.238, 0.24, 0.242, 0.247, 0.25, 0.254, 0.255, 0.26, 0.261, 0.264, 0.267, 0.271, 0.274, 0.275, 0.278, 0.282, 0.282, 0.285, 0.289, 0.292, 0.293, 0.295, 0.297, 0.3, 0.301, 0.…	['0:09:18', '0:19:18', '0:29:18', '0:39:18', '0:49:18', '0:59:18', '1:09:18', '1:19:18', '1:29:18', '1:39:18', '1:49:18', '1:59:18', '2:09:18', '2:19:18', '2:29:18', '2:39:18', '2:49:18', '2:59:18', '3:09:18', '3:19:18', '3:29:18', '3:39:18', '3:49:18', '3:59:18', '4:09:18', '4:19:18', '4:29:18', '4:39:18', '4:49:18', '4:59:18', '5:09:18', '5:19:18', '5:29:18', '5:39:18', '5:49:18', '5:59:18', '6…	[3154.0, 3192.0, 3192.0, 3200.0, 3340.0, 3534.0, 3459.0, 3556.0, 3731.0, 3896.0, 4101.0, 4220.0, 4528.0, 4552.0, 4869.0, 5097.0, 5282.0, 5597.0, 5532.0, 5517.0, 5871.0, 5728.0, 6082.0, 6210.0, 6380.0, 6445.0, 6727.0, 6785.0, 6971.0, 7206.0, 7153.0, 7461.0, 7398.0, 7653.0, 7653.0, 7983.0, 8022.0, 8078.0, 7853.0, 8289.0, 8373.0, 8385.0, 8457.0, 8596.0, 8660.0, 8718.0, 8832.0, 8862.0, 9121.0, 9272.0…	['0:08:37', '0:18:37', '0:28:37', '0:38:37', '0:48:37', '0:58:37', '1:08:37', '1:18:37', '1:28:37', '1:38:37', '1:48:37', '1:58:37', '2:08:37', '2:18:37', '2:28:37', '2:38:37', '2:48:37', '2:58:37', '3:08:37', '3:18:37', '3:28:37', '3:38:37', '3:48:37', '3:58:37', '4:08:37', '4:18:37', '4:28:37', '4:38:37', '4:48:37', '4:58:37', '5:08:37', '5:18:37', '5:28:37', '5:38:37', '5:48:37', '5:58:37', '6…	[200.0, 215.0, 199.0, 183.0, 208.0, 223.0, 238.0, 195.0, 249.0, 269.0, 265.0, 272.0, 281.0, 282.0, 273.0, 336.0, 329.0, 341.0, 343.0, 353.0, 367.0, 370.0, 343.0, 384.0, 409.0, 407.0, 437.0, 433.0, 443.0, 437.0, 445.0, 470.0, 477.0, 476.0, 483.0, 478.0, 466.0, 505.0, 508.0, 523.0, 513.0, 509.0, 538.0, 543.0, 561.0, 559.0, 578.0, 553.0, 552.0, 533.0, 570.0, 568.0, 559.0, 567.0, 561.0, 593.0, 619.0,…
73	H1	sML046	delPho2-CC	Pi_free	1	BY4741	20210624	Exponential	['0:08:05', '0:18:05', '0:28:05', '0:38:05', '0:48:05', '0:58:05', '1:08:05', '1:18:05', '1:28:05', '1:38:05', '1:48:05', '1:58:05', '2:08:05', '2:18:05', '2:28:05', '2:38:05', '2:48:05', '2:58:05', '3:08:05', '3:18:05', '3:28:05', '3:38:05', '3:48:05', '3:58:05', '4:08:05', '4:18:05', '4:28:05', '4:38:05', '4:48:05', '4:58:05', '5:08:05', '5:18:05', '5:28:05', '5:38:05', '5:48:05', '5:58:05', '6…	[0.205, 0.19, 0.161, 0.155, 0.154, 0.155, 0.158, 0.159, 0.161, 0.165, 0.165, 0.168, 0.17, 0.172, 0.178, 0.18, 0.184, 0.189, 0.192, 0.195, 0.2, 0.204, 0.206, 0.209, 0.212, 0.216, 0.219, 0.219, 0.222, 0.224, 0.226, 0.227, 0.23, 0.233, 0.236, 0.239, 0.242, 0.248, 0.251, 0.253, 0.258, 0.261, 0.263, 0.266, 0.271, 0.272, 0.275, 0.278, 0.281, 0.283, 0.285, 0.287, 0.289, 0.293, 0.295, 0.298, 0.3, 0.303, …	['0:09:18', '0:19:18', '0:29:18', '0:39:18', '0:49:18', '0:59:18', '1:09:18', '1:19:18', '1:29:18', '1:39:18', '1:49:18', '1:59:18', '2:09:18', '2:19:18', '2:29:18', '2:39:18', '2:49:18', '2:59:18', '3:09:18', '3:19:18', '3:29:18', '3:39:18', '3:49:18', '3:59:18', '4:09:18', '4:19:18', '4:29:18', '4:39:18', '4:49:18', '4:59:18', '5:09:18', '5:19:18', '5:29:18', '5:39:18', '5:49:18', '5:59:18', '6…	[6806.0, 4863.0, 4556.0, 4663.0, 4639.0, 5066.0, 5146.0, 5498.0, 5581.0, 6004.0, 6043.0, 6224.0, 6817.0, 6977.0, 7384.0, 7409.0, 7933.0, 8187.0, 8718.0, 8630.0, 9092.0, 8874.0, 8877.0, 9171.0, 9281.0, 9594.0, 9587.0, 9577.0, 10120.0, 10318.0, 10113.0, 10123.0, 10245.0, 10267.0, 10234.0, 10603.0, 10516.0, 10558.0, 11150.0, 10844.0, 11165.0, 10899.0, 11027.0, 11105.0, 11174.0, 11260.0, 11447.0, 113…	['0:08:37', '0:18:37', '0:28:37', '0:38:37', '0:48:37', '0:58:37', '1:08:37', '1:18:37', '1:28:37', '1:38:37', '1:48:37', '1:58:37', '2:08:37', '2:18:37', '2:28:37', '2:38:37', '2:48:37', '2:58:37', '3:08:37', '3:18:37', '3:28:37', '3:38:37', '3:48:37', '3:58:37', '4:08:37', '4:18:37', '4:28:37', '4:38:37', '4:48:37', '4:58:37', '5:08:37', '5:18:37', '5:28:37', '5:38:37', '5:48:37', '5:58:37', '6…	[471.0, 299.0, 269.0, 265.0, 278.0, 326.0, 341.0, 330.0, 363.0, 382.0, 405.0, 394.0, 390.0, 422.0, 486.0, 459.0, 517.0, 508.0, 537.0, 534.0, 513.0, 556.0, 559.0, 553.0, 575.0, 584.0, 615.0, 607.0, 634.0, 617.0, 589.0, 621.0, 658.0, 639.0, 619.0, 642.0, 682.0, 683.0, 658.0, 644.0, 644.0, 678.0, 685.0, 674.0, 730.0, 727.0, 705.0, 704.0, 730.0, 698.0, 715.0, 700.0, 694.0, 715.0, 714.0, 733.0, 725.0,…
74	H2	sML046	delPho2-CC	Pi_free	2	BY4741	20210624	Exponential	['0:08:05', '0:18:05', '0:28:05', '0:38:05', '0:48:05', '0:58:05', '1:08:05', '1:18:05', '1:28:05', '1:38:05', '1:48:05', '1:58:05', '2:08:05', '2:18:05', '2:28:05', '2:38:05', '2:48:05', '2:58:05', '3:08:05', '3:18:05', '3:28:05', '3:38:05', '3:48:05', '3:58:05', '4:08:05', '4:18:05', '4:28:05', '4:38:05', '4:48:05', '4:58:05', '5:08:05', '5:18:05', '5:28:05', '5:38:05', '5:48:05', '5:58:05', '6…	[0.152, 0.239, 0.251, 0.252, 0.243, 0.241, 0.195, 0.188, 0.192, 0.193, 0.198, 0.196, 0.241, 0.223, 0.196, 0.207, 0.277, 0.206, 0.212, 0.214, 0.219, 0.221, 0.227, 0.228, 0.233, 0.238, 0.242, 0.245, 0.248, 0.251, 0.253, 0.257, 0.261, 0.263, 0.267, 0.27, 0.276, 0.278, 0.282, 0.283, 0.287, 0.29, 0.293, 0.296, 0.301, 0.304, 0.307, 0.308, 0.312, 0.315, 0.318, 0.32, 0.323, 0.326, 0.33, 0.331, 0.332, 0.3…	['0:09:18', '0:19:18', '0:29:18', '0:39:18', '0:49:18', '0:59:18', '1:09:18', '1:19:18', '1:29:18', '1:39:18', '1:49:18', '1:59:18', '2:09:18', '2:19:18', '2:29:18', '2:39:18', '2:49:18', '2:59:18', '3:09:18', '3:19:18', '3:29:18', '3:39:18', '3:49:18', '3:59:18', '4:09:18', '4:19:18', '4:29:18', '4:39:18', '4:49:18', '4:59:18', '5:09:18', '5:19:18', '5:29:18', '5:39:18', '5:49:18', '5:59:18', '6…	[7695.0, 10175.0, 10273.0, 10582.0, 9676.0, 7346.0, 6889.0, 7051.0, 7088.0, 7169.0, 7449.0, 7626.0, 9673.0, 10821.0, 8472.0, 8272.0, 8444.0, 8666.0, 8733.0, 9317.0, 9500.0, 9839.0, 9977.0, 10380.0, 10627.0, 10733.0, 11087.0, 11058.0, 11186.0, 11546.0, 11237.0, 11359.0, 11361.0, 11738.0, 11848.0, 11978.0, 11936.0, 12071.0, 12017.0, 11999.0, 12327.0, 12313.0, 12434.0, 12633.0, 12454.0, 12436.0, 125…	['0:08:37', '0:18:37', '0:28:37', '0:38:37', '0:48:37', '0:58:37', '1:08:37', '1:18:37', '1:28:37', '1:38:37', '1:48:37', '1:58:37', '2:08:37', '2:18:37', '2:28:37', '2:38:37', '2:48:37', '2:58:37', '3:08:37', '3:18:37', '3:28:37', '3:38:37', '3:48:37', '3:58:37', '4:08:37', '4:18:37', '4:28:37', '4:38:37', '4:48:37', '4:58:37', '5:08:37', '5:18:37', '5:28:37', '5:38:37', '5:48:37', '5:58:37', '6…	[461.0, 622.0, 661.0, 636.0, 641.0, 469.0, 419.0, 439.0, 429.0, 480.0, 457.0, 482.0, 488.0, 512.0, 582.0, 516.0, 525.0, 554.0, 600.0, 602.0, 594.0, 601.0, 615.0, 611.0, 648.0, 677.0, 662.0, 708.0, 674.0, 643.0, 713.0, 700.0, 733.0, 734.0, 712.0, 745.0, 746.0, 725.0, 757.0, 758.0, 757.0, 756.0, 764.0, 752.0, 779.0, 819.0, 770.0, 777.0, 804.0, 802.0, 760.0, 752.0, 749.0, 818.0, 768.0, 759.0, 781.0,…
75	H3	sML046	delPho2-CC	Pi_free	3	BY4741	20210624	Exponential	['0:08:05', '0:18:05', '0:28:05', '0:38:05', '0:48:05', '0:58:05', '1:08:05', '1:18:05', '1:28:05', '1:38:05', '1:48:05', '1:58:05', '2:08:05', '2:18:05', '2:28:05', '2:38:05', '2:48:05', '2:58:05', '3:08:05', '3:18:05', '3:28:05', '3:38:05', '3:48:05', '3:58:05', '4:08:05', '4:18:05', '4:28:05', '4:38:05', '4:48:05', '4:58:05', '5:08:05', '5:18:05', '5:28:05', '5:38:05', '5:48:05', '5:58:05', '6…	[0.159, 0.243, 0.247, 0.246, 0.219, 0.217, 0.198, 0.18, 0.195, 0.221, 0.205, 0.208, 0.191, 0.191, 0.217, 0.247, 0.205, 0.257, 0.206, 0.212, 0.217, 0.221, 0.225, 0.228, 0.232, 0.237, 0.241, 0.242, 0.248, 0.252, 0.254, 0.257, 0.261, 0.264, 0.268, 0.272, 0.275, 0.278, 0.283, 0.287, 0.289, 0.294, 0.297, 0.301, 0.303, 0.306, 0.309, 0.312, 0.313, 0.315, 0.317, 0.319, 0.323, 0.324, 0.326, 0.328, 0.331, …	['0:09:18', '0:19:18', '0:29:18', '0:39:18', '0:49:18', '0:59:18', '1:09:18', '1:19:18', '1:29:18', '1:39:18', '1:49:18', '1:59:18', '2:09:18', '2:19:18', '2:29:18', '2:39:18', '2:49:18', '2:59:18', '3:09:18', '3:19:18', '3:29:18', '3:39:18', '3:49:18', '3:59:18', '4:09:18', '4:19:18', '4:29:18', '4:39:18', '4:49:18', '4:59:18', '5:09:18', '5:19:18', '5:29:18', '5:39:18', '5:49:18', '5:59:18', '6…	[7751.0, 9792.0, 10493.0, 10377.0, 8804.0, 6573.0, 7310.0, 7040.0, 8485.0, 7552.0, 7979.0, 9093.0, 8015.0, 8351.0, 8956.0, 9235.0, 9023.0, 8896.0, 8986.0, 8999.0, 9543.0, 9711.0, 10076.0, 10281.0, 10248.0, 10625.0, 10968.0, 10792.0, 11190.0, 11345.0, 11393.0, 11751.0, 11705.0, 11853.0, 11779.0, 12049.0, 12117.0, 12124.0, 12253.0, 12156.0, 12464.0, 12255.0, 12592.0, 12470.0, 12405.0, 12731.0, 1269…	['0:08:37', '0:18:37', '0:28:37', '0:38:37', '0:48:37', '0:58:37', '1:08:37', '1:18:37', '1:28:37', '1:38:37', '1:48:37', '1:58:37', '2:08:37', '2:18:37', '2:28:37', '2:38:37', '2:48:37', '2:58:37', '3:08:37', '3:18:37', '3:28:37', '3:38:37', '3:48:37', '3:58:37', '4:08:37', '4:18:37', '4:28:37', '4:38:37', '4:48:37', '4:58:37', '5:08:37', '5:18:37', '5:28:37', '5:38:37', '5:48:37', '5:58:37', '6…	[435.0, 621.0, 655.0, 663.0, 602.0, 449.0, 448.0, 526.0, 484.0, 455.0, 547.0, 475.0, 561.0, 506.0, 507.0, 787.0, 538.0, 567.0, 576.0, 553.0, 577.0, 595.0, 628.0, 661.0, 632.0, 670.0, 664.0, 709.0, 698.0, 737.0, 731.0, 724.0, 720.0, 710.0, 729.0, 736.0, 768.0, 772.0, 759.0, 792.0, 762.0, 784.0, 774.0, 786.0, 781.0, 792.0, 818.0, 776.0, 774.0, 794.0, 794.0, 768.0, 793.0, 791.0, 800.0, 745.0, 802.0,…
76	A1	sML034	WT-NN	Pi_rich	1	BY4741	20210629	Exponential	['0:08:05', '0:18:05', '0:28:05', '0:38:05', '0:48:05', '0:58:05', '1:08:05', '1:18:05', '1:28:05', '1:38:05', '1:48:05', '1:58:05', '2:08:05', '2:18:05', '2:28:05', '2:38:05', '2:48:05', '2:58:05', '3:08:05', '3:18:05', '3:28:05', '3:38:05', '3:48:05', '3:58:05', '4:08:05', '4:18:05', '4:28:05', '4:38:05', '4:48:05', '4:58:05', '5:08:05', '5:18:05', '5:28:05', '5:38:05', '5:48:05', '5:58:05', '6…	[0.143, 0.143, 0.175, 0.182, 0.163, 0.204, 0.221, 0.178, 0.189, 0.185, 0.214, 0.219, 0.238, 0.242, 0.242, 0.204, 0.208, 0.217, 0.224, 0.232, 0.241, 0.251, 0.261, 0.274, 0.283, 0.298, 0.312, 0.327, 0.344, 0.356, 0.372, 0.386, 0.399, 0.415, 0.428, 0.441, 0.451, 0.463, 0.471, 0.477, 0.489, 0.496, 0.505, 0.513, 0.519, 0.525, 0.533, 0.535, 0.536, 0.545, 0.547, 0.552, 0.551, 0.555, 0.554, 0.56, 0.564, …	['0:09:18', '0:19:18', '0:29:18', '0:39:18', '0:49:18', '0:59:18', '1:09:18', '1:19:18', '1:29:18', '1:39:18', '1:49:18', '1:59:18', '2:09:18', '2:19:18', '2:29:18', '2:39:18', '2:49:18', '2:59:18', '3:09:18', '3:19:18', '3:29:18', '3:39:18', '3:49:18', '3:59:18', '4:09:18', '4:19:18', '4:29:18', '4:39:18', '4:49:18', '4:59:18', '5:09:18', '5:19:18', '5:29:18', '5:39:18', '5:49:18', '5:59:18', '6…	[3195.0, 3277.0, 3284.0, 3349.0, 3301.0, 3288.0, 3150.0, 3178.0, 3175.0, 3187.0, 3135.0, 3081.0, 3032.0, 3212.0, 3184.0, 3129.0, 3165.0, 3125.0, 3249.0, 3231.0, 3355.0, 3384.0, 3372.0, 3199.0, 3380.0, 3425.0, 3282.0, 3427.0, 3431.0, 3277.0, 3485.0, 3383.0, 3495.0, 3477.0, 3765.0, 3708.0, 3693.0, 3875.0, 3779.0, 3881.0, 4065.0, 4174.0, 4175.0, 4244.0, 4319.0, 4190.0, 4328.0, 4442.0, 4628.0, 4532.0…	['0:08:37', '0:18:37', '0:28:37', '0:38:37', '0:48:37', '0:58:37', '1:08:37', '1:18:37', '1:28:37', '1:38:37', '1:48:37', '1:58:37', '2:08:37', '2:18:37', '2:28:37', '2:38:37', '2:48:37', '2:58:37', '3:08:37', '3:18:37', '3:28:37', '3:38:37', '3:48:37', '3:58:37', '4:08:37', '4:18:37', '4:28:37', '4:38:37', '4:48:37', '4:58:37', '5:08:37', '5:18:37', '5:28:37', '5:38:37', '5:48:37', '5:58:37', '6…	[185.0, 228.0, 204.0, 225.0, 202.0, 205.0, 221.0, 202.0, 205.0, 200.0, 201.0, 189.0, 198.0, 215.0, 192.0, 202.0, 191.0, 212.0, 205.0, 200.0, 210.0, 208.0, 195.0, 212.0, 207.0, 218.0, 215.0, 209.0, 213.0, 193.0, 214.0, 223.0, 226.0, 226.0, 225.0, 238.0, 214.0, 226.0, 257.0, 255.0, 252.0, 255.0, 274.0, 271.0, 277.0, 272.0, 263.0, 301.0, 277.0, 295.0, 299.0, 294.0, 284.0, 310.0, 281.0, 324.0, 309.0,…
77	A2	sML034	WT-NN	Pi_rich	2	BY4741	20210629	Exponential	['0:08:05', '0:18:05', '0:28:05', '0:38:05', '0:48:05', '0:58:05', '1:08:05', '1:18:05', '1:28:05', '1:38:05', '1:48:05', '1:58:05', '2:08:05', '2:18:05', '2:28:05', '2:38:05', '2:48:05', '2:58:05', '3:08:05', '3:18:05', '3:28:05', '3:38:05', '3:48:05', '3:58:05', '4:08:05', '4:18:05', '4:28:05', '4:38:05', '4:48:05', '4:58:05', '5:08:05', '5:18:05', '5:28:05', '5:38:05', '5:48:05', '5:58:05', '6…	[0.137, 0.164, 0.204, 0.216, 0.23, 0.228, 0.23, 0.214, 0.219, 0.22, 0.227, 0.226, 0.229, 0.227, 0.224, 0.228, 0.202, 0.206, 0.213, 0.22, 0.227, 0.236, 0.247, 0.255, 0.267, 0.279, 0.29, 0.306, 0.318, 0.332, 0.346, 0.359, 0.374, 0.386, 0.403, 0.412, 0.428, 0.437, 0.447, 0.456, 0.466, 0.477, 0.484, 0.493, 0.497, 0.506, 0.512, 0.517, 0.523, 0.523, 0.525, 0.53, 0.535, 0.546, 0.548, 0.554, 0.552, 0.561…	['0:09:18', '0:19:18', '0:29:18', '0:39:18', '0:49:18', '0:59:18', '1:09:18', '1:19:18', '1:29:18', '1:39:18', '1:49:18', '1:59:18', '2:09:18', '2:19:18', '2:29:18', '2:39:18', '2:49:18', '2:59:18', '3:09:18', '3:19:18', '3:29:18', '3:39:18', '3:49:18', '3:59:18', '4:09:18', '4:19:18', '4:29:18', '4:39:18', '4:49:18', '4:59:18', '5:09:18', '5:19:18', '5:29:18', '5:39:18', '5:49:18', '5:59:18', '6…	[3237.0, 3199.0, 3280.0, 3184.0, 3244.0, 3256.0, 3219.0, 3153.0, 3345.0, 3076.0, 3235.0, 3228.0, 3362.0, 3282.0, 3325.0, 3381.0, 3340.0, 3408.0, 3376.0, 3333.0, 3163.0, 3286.0, 3336.0, 3208.0, 3285.0, 3412.0, 3384.0, 3179.0, 3301.0, 3342.0, 3426.0, 3338.0, 3341.0, 3377.0, 3516.0, 3474.0, 3541.0, 3498.0, 3599.0, 3830.0, 3746.0, 3735.0, 3958.0, 4162.0, 4091.0, 4040.0, 4275.0, 4183.0, 4369.0, 4271.0…	['0:08:37', '0:18:37', '0:28:37', '0:38:37', '0:48:37', '0:58:37', '1:08:37', '1:18:37', '1:28:37', '1:38:37', '1:48:37', '1:58:37', '2:08:37', '2:18:37', '2:28:37', '2:38:37', '2:48:37', '2:58:37', '3:08:37', '3:18:37', '3:28:37', '3:38:37', '3:48:37', '3:58:37', '4:08:37', '4:18:37', '4:28:37', '4:38:37', '4:48:37', '4:58:37', '5:08:37', '5:18:37', '5:28:37', '5:38:37', '5:48:37', '5:58:37', '6…	[192.0, 190.0, 204.0, 201.0, 211.0, 203.0, 191.0, 195.0, 220.0, 203.0, 198.0, 230.0, 207.0, 202.0, 203.0, 211.0, 213.0, 206.0, 199.0, 233.0, 202.0, 204.0, 193.0, 207.0, 195.0, 215.0, 220.0, 197.0, 200.0, 211.0, 209.0, 212.0, 221.0, 215.0, 210.0, 237.0, 226.0, 231.0, 225.0, 240.0, 251.0, 249.0, 264.0, 261.0, 266.0, 273.0, 281.0, 254.0, 269.0, 267.0, 273.0, 293.0, 278.0, 276.0, 282.0, 268.0, 317.0,…
78	A3	sML034	WT-NN	Pi_rich	3	BY4741	20210629	Exponential	['0:08:05', '0:18:05', '0:28:05', '0:38:05', '0:48:05', '0:58:05', '1:08:05', '1:18:05', '1:28:05', '1:38:05', '1:48:05', '1:58:05', '2:08:05', '2:18:05', '2:28:05', '2:38:05', '2:48:05', '2:58:05', '3:08:05', '3:18:05', '3:28:05', '3:38:05', '3:48:05', '3:58:05', '4:08:05', '4:18:05', '4:28:05', '4:38:05', '4:48:05', '4:58:05', '5:08:05', '5:18:05', '5:28:05', '5:38:05', '5:48:05', '5:58:05', '6…	[0.142, 0.208, 0.22, 0.245, 0.247, 0.246, 0.225, 0.237, 0.24, 0.218, 0.23, 0.234, 0.232, 0.232, 0.238, 0.207, 0.212, 0.219, 0.226, 0.234, 0.241, 0.252, 0.263, 0.274, 0.287, 0.3, 0.313, 0.328, 0.341, 0.356, 0.372, 0.386, 0.4, 0.414, 0.429, 0.441, 0.453, 0.461, 0.473, 0.48, 0.49, 0.499, 0.502, 0.51, 0.517, 0.518, 0.523, 0.527, 0.53, 0.536, 0.537, 0.542, 0.546, 0.549, 0.551, 0.558, 0.561, 0.564, 0.5…	['0:09:18', '0:19:18', '0:29:18', '0:39:18', '0:49:18', '0:59:18', '1:09:18', '1:19:18', '1:29:18', '1:39:18', '1:49:18', '1:59:18', '2:09:18', '2:19:18', '2:29:18', '2:39:18', '2:49:18', '2:59:18', '3:09:18', '3:19:18', '3:29:18', '3:39:18', '3:49:18', '3:59:18', '4:09:18', '4:19:18', '4:29:18', '4:39:18', '4:49:18', '4:59:18', '5:09:18', '5:19:18', '5:29:18', '5:39:18', '5:49:18', '5:59:18', '6…	[3216.0, 3371.0, 3463.0, 3300.0, 3528.0, 3251.0, 3546.0, 3315.0, 3247.0, 3361.0, 3370.0, 3572.0, 3360.0, 3497.0, 3401.0, 3427.0, 3330.0, 3167.0, 3293.0, 3242.0, 3299.0, 3508.0, 3359.0, 3421.0, 3389.0, 3193.0, 3306.0, 3399.0, 3356.0, 3386.0, 3508.0, 3318.0, 3408.0, 3588.0, 3629.0, 3641.0, 3707.0, 3719.0, 3875.0, 3976.0, 3925.0, 4003.0, 4204.0, 4188.0, 4131.0, 4238.0, 4312.0, 4340.0, 4392.0, 4583.0…	['0:08:37', '0:18:37', '0:28:37', '0:38:37', '0:48:37', '0:58:37', '1:08:37', '1:18:37', '1:28:37', '1:38:37', '1:48:37', '1:58:37', '2:08:37', '2:18:37', '2:28:37', '2:38:37', '2:48:37', '2:58:37', '3:08:37', '3:18:37', '3:28:37', '3:38:37', '3:48:37', '3:58:37', '4:08:37', '4:18:37', '4:28:37', '4:38:37', '4:48:37', '4:58:37', '5:08:37', '5:18:37', '5:28:37', '5:38:37', '5:48:37', '5:58:37', '6…	[206.0, 196.0, 211.0, 212.0, 218.0, 195.0, 211.0, 220.0, 224.0, 217.0, 219.0, 205.0, 218.0, 207.0, 199.0, 220.0, 194.0, 201.0, 209.0, 213.0, 208.0, 196.0, 209.0, 222.0, 219.0, 209.0, 226.0, 222.0, 217.0, 226.0, 204.0, 224.0, 217.0, 243.0, 228.0, 246.0, 242.0, 223.0, 246.0, 254.0, 265.0, 271.0, 280.0, 279.0, 271.0, 271.0, 278.0, 289.0, 307.0, 291.0, 285.0, 297.0, 279.0, 293.0, 290.0, 316.0, 321.0,…
79	A4	sML035	WT-NC	Pi_rich	1	BY4741	20210629	Exponential	['0:08:05', '0:18:05', '0:28:05', '0:38:05', '0:48:05', '0:58:05', '1:08:05', '1:18:05', '1:28:05', '1:38:05', '1:48:05', '1:58:05', '2:08:05', '2:18:05', '2:28:05', '2:38:05', '2:48:05', '2:58:05', '3:08:05', '3:18:05', '3:28:05', '3:38:05', '3:48:05', '3:58:05', '4:08:05', '4:18:05', '4:28:05', '4:38:05', '4:48:05', '4:58:05', '5:08:05', '5:18:05', '5:28:05', '5:38:05', '5:48:05', '5:58:05', '6…	[0.136, 0.134, 0.135, 0.166, 0.175, 0.175, 0.18, 0.149, 0.187, 0.163, 0.181, 0.181, 0.203, 0.204, 0.208, 0.213, 0.207, 0.198, 0.203, 0.211, 0.216, 0.225, 0.235, 0.244, 0.254, 0.268, 0.278, 0.292, 0.305, 0.319, 0.332, 0.346, 0.358, 0.376, 0.388, 0.402, 0.413, 0.422, 0.434, 0.441, 0.45, 0.457, 0.461, 0.472, 0.476, 0.483, 0.49, 0.496, 0.502, 0.506, 0.515, 0.517, 0.522, 0.526, 0.532, 0.537, 0.54, 0.5…	['0:09:18', '0:19:18', '0:29:18', '0:39:18', '0:49:18', '0:59:18', '1:09:18', '1:19:18', '1:29:18', '1:39:18', '1:49:18', '1:59:18', '2:09:18', '2:19:18', '2:29:18', '2:39:18', '2:49:18', '2:59:18', '3:09:18', '3:19:18', '3:29:18', '3:39:18', '3:49:18', '3:59:18', '4:09:18', '4:19:18', '4:29:18', '4:39:18', '4:49:18', '4:59:18', '5:09:18', '5:19:18', '5:29:18', '5:39:18', '5:49:18', '5:59:18', '6…	[3190.0, 3255.0, 3429.0, 3334.0, 3373.0, 3237.0, 3338.0, 3244.0, 3380.0, 3328.0, 3418.0, 3385.0, 3364.0, 3386.0, 3456.0, 3351.0, 3341.0, 3439.0, 3392.0, 3613.0, 3551.0, 3372.0, 3501.0, 3580.0, 3587.0, 3559.0, 3733.0, 3709.0, 3891.0, 3836.0, 3819.0, 3985.0, 3934.0, 4083.0, 4106.0, 4215.0, 4450.0, 4299.0, 4255.0, 4521.0, 4574.0, 4617.0, 4916.0, 4675.0, 4837.0, 4963.0, 5121.0, 4928.0, 5100.0, 5147.0…	['0:08:37', '0:18:37', '0:28:37', '0:38:37', '0:48:37', '0:58:37', '1:08:37', '1:18:37', '1:28:37', '1:38:37', '1:48:37', '1:58:37', '2:08:37', '2:18:37', '2:28:37', '2:38:37', '2:48:37', '2:58:37', '3:08:37', '3:18:37', '3:28:37', '3:38:37', '3:48:37', '3:58:37', '4:08:37', '4:18:37', '4:28:37', '4:38:37', '4:48:37', '4:58:37', '5:08:37', '5:18:37', '5:28:37', '5:38:37', '5:48:37', '5:58:37', '6…	[183.0, 193.0, 209.0, 214.0, 202.0, 208.0, 225.0, 210.0, 205.0, 198.0, 222.0, 219.0, 219.0, 211.0, 216.0, 209.0, 206.0, 199.0, 214.0, 212.0, 210.0, 225.0, 230.0, 222.0, 228.0, 214.0, 247.0, 228.0, 236.0, 237.0, 234.0, 256.0, 244.0, 259.0, 272.0, 276.0, 255.0, 273.0, 292.0, 279.0, 299.0, 285.0, 295.0, 319.0, 301.0, 331.0, 301.0, 309.0, 322.0, 333.0, 337.0, 335.0, 323.0, 336.0, 347.0, 332.0, 338.0,…
80	A5	sML035	WT-NC	Pi_rich	2	BY4741	20210629	Exponential	['0:08:05', '0:18:05', '0:28:05', '0:38:05', '0:48:05', '0:58:05', '1:08:05', '1:18:05', '1:28:05', '1:38:05', '1:48:05', '1:58:05', '2:08:05', '2:18:05', '2:28:05', '2:38:05', '2:48:05', '2:58:05', '3:08:05', '3:18:05', '3:28:05', '3:38:05', '3:48:05', '3:58:05', '4:08:05', '4:18:05', '4:28:05', '4:38:05', '4:48:05', '4:58:05', '5:08:05', '5:18:05', '5:28:05', '5:38:05', '5:48:05', '5:58:05', '6…	[0.135, 0.177, 0.197, 0.21, 0.195, 0.199, 0.196, 0.178, 0.188, 0.167, 0.192, 0.191, 0.211, 0.208, 0.208, 0.212, 0.211, 0.202, 0.209, 0.214, 0.221, 0.229, 0.238, 0.247, 0.258, 0.27, 0.281, 0.296, 0.309, 0.323, 0.337, 0.35, 0.363, 0.38, 0.391, 0.404, 0.413, 0.423, 0.436, 0.444, 0.456, 0.461, 0.469, 0.478, 0.489, 0.492, 0.499, 0.505, 0.511, 0.514, 0.521, 0.523, 0.529, 0.532, 0.538, 0.54, 0.543, 0.54…	['0:09:18', '0:19:18', '0:29:18', '0:39:18', '0:49:18', '0:59:18', '1:09:18', '1:19:18', '1:29:18', '1:39:18', '1:49:18', '1:59:18', '2:09:18', '2:19:18', '2:29:18', '2:39:18', '2:49:18', '2:59:18', '3:09:18', '3:19:18', '3:29:18', '3:39:18', '3:49:18', '3:59:18', '4:09:18', '4:19:18', '4:29:18', '4:39:18', '4:49:18', '4:59:18', '5:09:18', '5:19:18', '5:29:18', '5:39:18', '5:49:18', '5:59:18', '6…	[3236.0, 3351.0, 3437.0, 3536.0, 3390.0, 3485.0, 3453.0, 3389.0, 3533.0, 3537.0, 3559.0, 3330.0, 3350.0, 3639.0, 3705.0, 3606.0, 3510.0, 3633.0, 3655.0, 3357.0, 3585.0, 3599.0, 3562.0, 3547.0, 3655.0, 3792.0, 3659.0, 3652.0, 3868.0, 3831.0, 4061.0, 4073.0, 4100.0, 4266.0, 4448.0, 4349.0, 4296.0, 4409.0, 4516.0, 4522.0, 4773.0, 4703.0, 4744.0, 4850.0, 4895.0, 5046.0, 5106.0, 5182.0, 5200.0, 5456.0…	['0:08:37', '0:18:37', '0:28:37', '0:38:37', '0:48:37', '0:58:37', '1:08:37', '1:18:37', '1:28:37', '1:38:37', '1:48:37', '1:58:37', '2:08:37', '2:18:37', '2:28:37', '2:38:37', '2:48:37', '2:58:37', '3:08:37', '3:18:37', '3:28:37', '3:38:37', '3:48:37', '3:58:37', '4:08:37', '4:18:37', '4:28:37', '4:38:37', '4:48:37', '4:58:37', '5:08:37', '5:18:37', '5:28:37', '5:38:37', '5:48:37', '5:58:37', '6…	[201.0, 214.0, 219.0, 215.0, 213.0, 231.0, 206.0, 216.0, 249.0, 228.0, 220.0, 210.0, 226.0, 225.0, 197.0, 221.0, 242.0, 213.0, 223.0, 232.0, 232.0, 232.0, 233.0, 229.0, 223.0, 228.0, 233.0, 244.0, 248.0, 224.0, 265.0, 257.0, 254.0, 265.0, 257.0, 277.0, 282.0, 284.0, 293.0, 291.0, 291.0, 309.0, 302.0, 305.0, 330.0, 316.0, 314.0, 330.0, 353.0, 338.0, 355.0, 333.0, 345.0, 337.0, 340.0, 360.0, 375.0,…
81	A6	sML035	WT-NC	Pi_rich	3	BY4741	20210629	Exponential	['0:08:05', '0:18:05', '0:28:05', '0:38:05', '0:48:05', '0:58:05', '1:08:05', '1:18:05', '1:28:05', '1:38:05', '1:48:05', '1:58:05', '2:08:05', '2:18:05', '2:28:05', '2:38:05', '2:48:05', '2:58:05', '3:08:05', '3:18:05', '3:28:05', '3:38:05', '3:48:05', '3:58:05', '4:08:05', '4:18:05', '4:28:05', '4:38:05', '4:48:05', '4:58:05', '5:08:05', '5:18:05', '5:28:05', '5:38:05', '5:48:05', '5:58:05', '6…	[0.14, 0.153, 0.192, 0.192, 0.181, 0.204, 0.182, 0.196, 0.211, 0.171, 0.171, 0.168, 0.173, 0.179, 0.186, 0.191, 0.196, 0.205, 0.211, 0.218, 0.224, 0.233, 0.241, 0.251, 0.264, 0.274, 0.288, 0.3, 0.312, 0.326, 0.341, 0.353, 0.365, 0.381, 0.395, 0.408, 0.419, 0.43, 0.44, 0.449, 0.459, 0.466, 0.474, 0.483, 0.489, 0.497, 0.502, 0.508, 0.512, 0.517, 0.523, 0.528, 0.531, 0.537, 0.539, 0.544, 0.547, 0.55…	['0:09:18', '0:19:18', '0:29:18', '0:39:18', '0:49:18', '0:59:18', '1:09:18', '1:19:18', '1:29:18', '1:39:18', '1:49:18', '1:59:18', '2:09:18', '2:19:18', '2:29:18', '2:39:18', '2:49:18', '2:59:18', '3:09:18', '3:19:18', '3:29:18', '3:39:18', '3:49:18', '3:59:18', '4:09:18', '4:19:18', '4:29:18', '4:39:18', '4:49:18', '4:59:18', '5:09:18', '5:19:18', '5:29:18', '5:39:18', '5:49:18', '5:59:18', '6…	[3192.0, 3209.0, 3296.0, 3210.0, 3284.0, 3133.0, 3079.0, 3238.0, 3144.0, 3289.0, 3105.0, 3298.0, 3310.0, 3454.0, 3433.0, 3310.0, 3429.0, 3396.0, 3562.0, 3527.0, 3553.0, 3434.0, 3633.0, 3492.0, 3658.0, 3652.0, 3597.0, 3608.0, 3877.0, 3937.0, 3984.0, 3986.0, 4100.0, 4171.0, 4125.0, 4254.0, 4219.0, 4221.0, 4345.0, 4605.0, 4546.0, 4732.0, 4641.0, 4924.0, 4973.0, 4963.0, 4911.0, 5085.0, 5015.0, 5105.0…	['0:08:37', '0:18:37', '0:28:37', '0:38:37', '0:48:37', '0:58:37', '1:08:37', '1:18:37', '1:28:37', '1:38:37', '1:48:37', '1:58:37', '2:08:37', '2:18:37', '2:28:37', '2:38:37', '2:48:37', '2:58:37', '3:08:37', '3:18:37', '3:28:37', '3:38:37', '3:48:37', '3:58:37', '4:08:37', '4:18:37', '4:28:37', '4:38:37', '4:48:37', '4:58:37', '5:08:37', '5:18:37', '5:28:37', '5:38:37', '5:48:37', '5:58:37', '6…	[227.0, 211.0, 222.0, 207.0, 217.0, 201.0, 182.0, 202.0, 205.0, 199.0, 198.0, 204.0, 200.0, 222.0, 215.0, 213.0, 229.0, 202.0, 213.0, 217.0, 236.0, 220.0, 236.0, 228.0, 219.0, 228.0, 236.0, 238.0, 246.0, 231.0, 257.0, 256.0, 256.0, 253.0, 270.0, 258.0, 263.0, 256.0, 287.0, 275.0, 292.0, 291.0, 294.0, 290.0, 296.0, 318.0, 331.0, 326.0, 334.0, 312.0, 321.0, 319.0, 346.0, 341.0, 363.0, 341.0, 340.0,…
82	A7	sML036	WT-NA	Pi_rich	1	BY4741	20210629	Exponential	['0:08:05', '0:18:05', '0:28:05', '0:38:05', '0:48:05', '0:58:05', '1:08:05', '1:18:05', '1:28:05', '1:38:05', '1:48:05', '1:58:05', '2:08:05', '2:18:05', '2:28:05', '2:38:05', '2:48:05', '2:58:05', '3:08:05', '3:18:05', '3:28:05', '3:38:05', '3:48:05', '3:58:05', '4:08:05', '4:18:05', '4:28:05', '4:38:05', '4:48:05', '4:58:05', '5:08:05', '5:18:05', '5:28:05', '5:38:05', '5:48:05', '5:58:05', '6…	[0.144, 0.221, 0.226, 0.225, 0.224, 0.222, 0.19, 0.181, 0.207, 0.217, 0.225, 0.219, 0.215, 0.211, 0.2, 0.209, 0.218, 0.224, 0.236, 0.245, 0.256, 0.266, 0.275, 0.288, 0.298, 0.312, 0.329, 0.344, 0.356, 0.372, 0.387, 0.401, 0.415, 0.428, 0.437, 0.449, 0.458, 0.468, 0.477, 0.484, 0.495, 0.501, 0.51, 0.514, 0.522, 0.527, 0.534, 0.539, 0.546, 0.548, 0.555, 0.559, 0.56, 0.564, 0.567, 0.573, 0.577, 0.58…	['0:09:18', '0:19:18', '0:29:18', '0:39:18', '0:49:18', '0:59:18', '1:09:18', '1:19:18', '1:29:18', '1:39:18', '1:49:18', '1:59:18', '2:09:18', '2:19:18', '2:29:18', '2:39:18', '2:49:18', '2:59:18', '3:09:18', '3:19:18', '3:29:18', '3:39:18', '3:49:18', '3:59:18', '4:09:18', '4:19:18', '4:29:18', '4:39:18', '4:49:18', '4:59:18', '5:09:18', '5:19:18', '5:29:18', '5:39:18', '5:49:18', '5:59:18', '6…	[3284.0, 3332.0, 3483.0, 3367.0, 3430.0, 3205.0, 3287.0, 3356.0, 3219.0, 3305.0, 3247.0, 3254.0, 3156.0, 3338.0, 3261.0, 3254.0, 3222.0, 3325.0, 3308.0, 3126.0, 3561.0, 3314.0, 3440.0, 3350.0, 3409.0, 3335.0, 3416.0, 3418.0, 3504.0, 3499.0, 3410.0, 3456.0, 3629.0, 3634.0, 3641.0, 3774.0, 3843.0, 3891.0, 3768.0, 4091.0, 3954.0, 4176.0, 4143.0, 4104.0, 4149.0, 4270.0, 4581.0, 4381.0, 4599.0, 4646.0…	['0:08:37', '0:18:37', '0:28:37', '0:38:37', '0:48:37', '0:58:37', '1:08:37', '1:18:37', '1:28:37', '1:38:37', '1:48:37', '1:58:37', '2:08:37', '2:18:37', '2:28:37', '2:38:37', '2:48:37', '2:58:37', '3:08:37', '3:18:37', '3:28:37', '3:38:37', '3:48:37', '3:58:37', '4:08:37', '4:18:37', '4:28:37', '4:38:37', '4:48:37', '4:58:37', '5:08:37', '5:18:37', '5:28:37', '5:38:37', '5:48:37', '5:58:37', '6…	[194.0, 214.0, 219.0, 208.0, 221.0, 213.0, 213.0, 208.0, 200.0, 205.0, 181.0, 217.0, 197.0, 197.0, 218.0, 205.0, 206.0, 207.0, 201.0, 207.0, 207.0, 223.0, 203.0, 218.0, 209.0, 203.0, 222.0, 218.0, 234.0, 210.0, 241.0, 225.0, 220.0, 228.0, 251.0, 245.0, 241.0, 224.0, 263.0, 235.0, 234.0, 260.0, 265.0, 267.0, 269.0, 275.0, 289.0, 277.0, 272.0, 292.0, 276.0, 304.0, 309.0, 285.0, 296.0, 293.0, 293.0,…
83	A8	sML036	WT-NA	Pi_rich	2	BY4741	20210629	Exponential	['0:08:05', '0:18:05', '0:28:05', '0:38:05', '0:48:05', '0:58:05', '1:08:05', '1:18:05', '1:28:05', '1:38:05', '1:48:05', '1:58:05', '2:08:05', '2:18:05', '2:28:05', '2:38:05', '2:48:05', '2:58:05', '3:08:05', '3:18:05', '3:28:05', '3:38:05', '3:48:05', '3:58:05', '4:08:05', '4:18:05', '4:28:05', '4:38:05', '4:48:05', '4:58:05', '5:08:05', '5:18:05', '5:28:05', '5:38:05', '5:48:05', '5:58:05', '6…	[0.149, 0.196, 0.206, 0.217, 0.22, 0.2, 0.173, 0.172, 0.173, 0.184, 0.214, 0.216, 0.212, 0.208, 0.202, 0.209, 0.22, 0.227, 0.238, 0.248, 0.257, 0.264, 0.274, 0.287, 0.3, 0.313, 0.329, 0.344, 0.358, 0.374, 0.388, 0.401, 0.415, 0.429, 0.441, 0.453, 0.464, 0.472, 0.482, 0.488, 0.498, 0.506, 0.507, 0.521, 0.529, 0.531, 0.539, 0.542, 0.549, 0.553, 0.559, 0.56, 0.565, 0.567, 0.573, 0.577, 0.579, 0.58, …	['0:09:18', '0:19:18', '0:29:18', '0:39:18', '0:49:18', '0:59:18', '1:09:18', '1:19:18', '1:29:18', '1:39:18', '1:49:18', '1:59:18', '2:09:18', '2:19:18', '2:29:18', '2:39:18', '2:49:18', '2:59:18', '3:09:18', '3:19:18', '3:29:18', '3:39:18', '3:49:18', '3:59:18', '4:09:18', '4:19:18', '4:29:18', '4:39:18', '4:49:18', '4:59:18', '5:09:18', '5:19:18', '5:29:18', '5:39:18', '5:49:18', '5:59:18', '6…	[3387.0, 3271.0, 3397.0, 3126.0, 3234.0, 3282.0, 3167.0, 3345.0, 3290.0, 3342.0, 3285.0, 3358.0, 3270.0, 3301.0, 3389.0, 3491.0, 3347.0, 3367.0, 3294.0, 3349.0, 3532.0, 3441.0, 3373.0, 3430.0, 3290.0, 3473.0, 3288.0, 3331.0, 3666.0, 3611.0, 3546.0, 3637.0, 3520.0, 3657.0, 3740.0, 3775.0, 3945.0, 3835.0, 4044.0, 4128.0, 4211.0, 4217.0, 4296.0, 4377.0, 4522.0, 4506.0, 4332.0, 4553.0, 4673.0, 4641.0…	['0:08:37', '0:18:37', '0:28:37', '0:38:37', '0:48:37', '0:58:37', '1:08:37', '1:18:37', '1:28:37', '1:38:37', '1:48:37', '1:58:37', '2:08:37', '2:18:37', '2:28:37', '2:38:37', '2:48:37', '2:58:37', '3:08:37', '3:18:37', '3:28:37', '3:38:37', '3:48:37', '3:58:37', '4:08:37', '4:18:37', '4:28:37', '4:38:37', '4:48:37', '4:58:37', '5:08:37', '5:18:37', '5:28:37', '5:38:37', '5:48:37', '5:58:37', '6…	[209.0, 226.0, 213.0, 202.0, 201.0, 203.0, 220.0, 197.0, 206.0, 216.0, 202.0, 213.0, 222.0, 210.0, 208.0, 185.0, 231.0, 216.0, 221.0, 225.0, 216.0, 232.0, 234.0, 226.0, 190.0, 206.0, 231.0, 224.0, 227.0, 230.0, 207.0, 237.0, 236.0, 221.0, 252.0, 243.0, 263.0, 248.0, 265.0, 270.0, 256.0, 249.0, 266.0, 274.0, 269.0, 304.0, 270.0, 297.0, 290.0, 309.0, 297.0, 295.0, 283.0, 320.0, 301.0, 309.0, 315.0,…
84	A9	sML036	WT-NA	Pi_rich	3	BY4741	20210629	Exponential	['0:08:05', '0:18:05', '0:28:05', '0:38:05', '0:48:05', '0:58:05', '1:08:05', '1:18:05', '1:28:05', '1:38:05', '1:48:05', '1:58:05', '2:08:05', '2:18:05', '2:28:05', '2:38:05', '2:48:05', '2:58:05', '3:08:05', '3:18:05', '3:28:05', '3:38:05', '3:48:05', '3:58:05', '4:08:05', '4:18:05', '4:28:05', '4:38:05', '4:48:05', '4:58:05', '5:08:05', '5:18:05', '5:28:05', '5:38:05', '5:48:05', '5:58:05', '6…	[0.147, 0.152, 0.205, 0.2, 0.185, 0.163, 0.163, 0.175, 0.174, 0.176, 0.178, 0.185, 0.19, 0.197, 0.203, 0.213, 0.219, 0.227, 0.233, 0.239, 0.252, 0.264, 0.275, 0.287, 0.3, 0.316, 0.33, 0.343, 0.355, 0.369, 0.384, 0.398, 0.414, 0.429, 0.439, 0.452, 0.463, 0.47, 0.482, 0.486, 0.497, 0.505, 0.509, 0.517, 0.529, 0.528, 0.536, 0.544, 0.547, 0.556, 0.56, 0.568, 0.57, 0.573, 0.577, 0.583, 0.586, 0.588, 0…	['0:09:18', '0:19:18', '0:29:18', '0:39:18', '0:49:18', '0:59:18', '1:09:18', '1:19:18', '1:29:18', '1:39:18', '1:49:18', '1:59:18', '2:09:18', '2:19:18', '2:29:18', '2:39:18', '2:49:18', '2:59:18', '3:09:18', '3:19:18', '3:29:18', '3:39:18', '3:49:18', '3:59:18', '4:09:18', '4:19:18', '4:29:18', '4:39:18', '4:49:18', '4:59:18', '5:09:18', '5:19:18', '5:29:18', '5:39:18', '5:49:18', '5:59:18', '6…	[3380.0, 3410.0, 3483.0, 3381.0, 3387.0, 3438.0, 3383.0, 3385.0, 3409.0, 3500.0, 3401.0, 3579.0, 3400.0, 3601.0, 3571.0, 3644.0, 3426.0, 3517.0, 3646.0, 3482.0, 3373.0, 3477.0, 3579.0, 3529.0, 3489.0, 3484.0, 3524.0, 3486.0, 3448.0, 3628.0, 3554.0, 3704.0, 3739.0, 3801.0, 3836.0, 3752.0, 3903.0, 3942.0, 4055.0, 4243.0, 4150.0, 4216.0, 4228.0, 4338.0, 4399.0, 4462.0, 4697.0, 4633.0, 4576.0, 4557.0…	['0:08:37', '0:18:37', '0:28:37', '0:38:37', '0:48:37', '0:58:37', '1:08:37', '1:18:37', '1:28:37', '1:38:37', '1:48:37', '1:58:37', '2:08:37', '2:18:37', '2:28:37', '2:38:37', '2:48:37', '2:58:37', '3:08:37', '3:18:37', '3:28:37', '3:38:37', '3:48:37', '3:58:37', '4:08:37', '4:18:37', '4:28:37', '4:38:37', '4:48:37', '4:58:37', '5:08:37', '5:18:37', '5:28:37', '5:38:37', '5:48:37', '5:58:37', '6…	[202.0, 201.0, 236.0, 237.0, 224.0, 212.0, 223.0, 231.0, 239.0, 224.0, 220.0, 206.0, 215.0, 218.0, 230.0, 194.0, 229.0, 226.0, 236.0, 235.0, 214.0, 231.0, 238.0, 226.0, 226.0, 224.0, 231.0, 231.0, 224.0, 218.0, 234.0, 234.0, 241.0, 244.0, 221.0, 254.0, 262.0, 259.0, 267.0, 256.0, 276.0, 291.0, 272.0, 277.0, 289.0, 286.0, 278.0, 319.0, 293.0, 316.0, 324.0, 313.0, 315.0, 315.0, 313.0, 318.0, 340.0,…
85	A10	sML037	WT-CN	Pi_rich	1	BY4741	20210629	Exponential	['0:08:05', '0:18:05', '0:28:05', '0:38:05', '0:48:05', '0:58:05', '1:08:05', '1:18:05', '1:28:05', '1:38:05', '1:48:05', '1:58:05', '2:08:05', '2:18:05', '2:28:05', '2:38:05', '2:48:05', '2:58:05', '3:08:05', '3:18:05', '3:28:05', '3:38:05', '3:48:05', '3:58:05', '4:08:05', '4:18:05', '4:28:05', '4:38:05', '4:48:05', '4:58:05', '5:08:05', '5:18:05', '5:28:05', '5:38:05', '5:48:05', '5:58:05', '6…	[0.182, 0.183, 0.197, 0.219, 0.206, 0.214, 0.162, 0.204, 0.163, 0.17, 0.191, 0.202, 0.192, 0.2, 0.199, 0.205, 0.215, 0.223, 0.232, 0.242, 0.249, 0.259, 0.27, 0.283, 0.298, 0.313, 0.325, 0.341, 0.354, 0.371, 0.387, 0.4, 0.416, 0.427, 0.438, 0.451, 0.459, 0.47, 0.482, 0.488, 0.495, 0.502, 0.509, 0.516, 0.52, 0.529, 0.531, 0.533, 0.542, 0.543, 0.548, 0.549, 0.552, 0.557, 0.561, 0.565, 0.567, 0.569, …	['0:09:18', '0:19:18', '0:29:18', '0:39:18', '0:49:18', '0:59:18', '1:09:18', '1:19:18', '1:29:18', '1:39:18', '1:49:18', '1:59:18', '2:09:18', '2:19:18', '2:29:18', '2:39:18', '2:49:18', '2:59:18', '3:09:18', '3:19:18', '3:29:18', '3:39:18', '3:49:18', '3:59:18', '4:09:18', '4:19:18', '4:29:18', '4:39:18', '4:49:18', '4:59:18', '5:09:18', '5:19:18', '5:29:18', '5:39:18', '5:49:18', '5:59:18', '6…	[3316.0, 3297.0, 3388.0, 3318.0, 3213.0, 3168.0, 3189.0, 3122.0, 3179.0, 3339.0, 3406.0, 3195.0, 3302.0, 3201.0, 3270.0, 3290.0, 3212.0, 3299.0, 3207.0, 3366.0, 3282.0, 3272.0, 3410.0, 3297.0, 3282.0, 3354.0, 3489.0, 3405.0, 3375.0, 3520.0, 3450.0, 3625.0, 3555.0, 3727.0, 3638.0, 3700.0, 3942.0, 3667.0, 3981.0, 3921.0, 4124.0, 4137.0, 4231.0, 4317.0, 4425.0, 4495.0, 4515.0, 4386.0, 4738.0, 4701.0…	['0:08:37', '0:18:37', '0:28:37', '0:38:37', '0:48:37', '0:58:37', '1:08:37', '1:18:37', '1:28:37', '1:38:37', '1:48:37', '1:58:37', '2:08:37', '2:18:37', '2:28:37', '2:38:37', '2:48:37', '2:58:37', '3:08:37', '3:18:37', '3:28:37', '3:38:37', '3:48:37', '3:58:37', '4:08:37', '4:18:37', '4:28:37', '4:38:37', '4:48:37', '4:58:37', '5:08:37', '5:18:37', '5:28:37', '5:38:37', '5:48:37', '5:58:37', '6…	[210.0, 207.0, 208.0, 228.0, 195.0, 215.0, 211.0, 206.0, 190.0, 204.0, 211.0, 217.0, 201.0, 200.0, 195.0, 206.0, 192.0, 219.0, 216.0, 202.0, 204.0, 201.0, 200.0, 213.0, 210.0, 217.0, 209.0, 230.0, 214.0, 218.0, 220.0, 215.0, 244.0, 227.0, 233.0, 234.0, 252.0, 249.0, 243.0, 260.0, 252.0, 258.0, 278.0, 278.0, 265.0, 272.0, 304.0, 307.0, 291.0, 319.0, 295.0, 292.0, 294.0, 291.0, 302.0, 303.0, 323.0,…
86	A11	sML037	WT-CN	Pi_rich	2	BY4741	20210629	Exponential	['0:08:05', '0:18:05', '0:28:05', '0:38:05', '0:48:05', '0:58:05', '1:08:05', '1:18:05', '1:28:05', '1:38:05', '1:48:05', '1:58:05', '2:08:05', '2:18:05', '2:28:05', '2:38:05', '2:48:05', '2:58:05', '3:08:05', '3:18:05', '3:28:05', '3:38:05', '3:48:05', '3:58:05', '4:08:05', '4:18:05', '4:28:05', '4:38:05', '4:48:05', '4:58:05', '5:08:05', '5:18:05', '5:28:05', '5:38:05', '5:48:05', '5:58:05', '6…	[0.15, 0.148, 0.149, 0.15, 0.153, 0.155, 0.157, 0.161, 0.164, 0.17, 0.174, 0.18, 0.187, 0.195, 0.2, 0.204, 0.214, 0.22, 0.231, 0.24, 0.25, 0.26, 0.27, 0.283, 0.296, 0.31, 0.325, 0.338, 0.356, 0.371, 0.387, 0.401, 0.414, 0.428, 0.442, 0.451, 0.464, 0.474, 0.482, 0.492, 0.5, 0.505, 0.513, 0.523, 0.532, 0.538, 0.543, 0.547, 0.548, 0.552, 0.556, 0.56, 0.568, 0.572, 0.567, 0.573, 0.577, 0.578, 0.583, …	['0:09:18', '0:19:18', '0:29:18', '0:39:18', '0:49:18', '0:59:18', '1:09:18', '1:19:18', '1:29:18', '1:39:18', '1:49:18', '1:59:18', '2:09:18', '2:19:18', '2:29:18', '2:39:18', '2:49:18', '2:59:18', '3:09:18', '3:19:18', '3:29:18', '3:39:18', '3:49:18', '3:59:18', '4:09:18', '4:19:18', '4:29:18', '4:39:18', '4:49:18', '4:59:18', '5:09:18', '5:19:18', '5:29:18', '5:39:18', '5:49:18', '5:59:18', '6…	[3190.0, 3465.0, 3336.0, 3294.0, 3303.0, 3361.0, 3362.0, 3463.0, 3399.0, 3353.0, 3381.0, 3382.0, 3416.0, 3455.0, 3443.0, 3421.0, 3436.0, 3440.0, 3447.0, 3471.0, 3475.0, 3527.0, 3460.0, 3389.0, 3279.0, 3435.0, 3465.0, 3518.0, 3460.0, 3637.0, 3642.0, 3623.0, 3576.0, 3762.0, 3652.0, 3773.0, 3930.0, 3916.0, 3882.0, 4047.0, 4285.0, 4126.0, 4305.0, 4266.0, 4287.0, 4499.0, 4479.0, 4628.0, 4700.0, 4634.0…	['0:08:37', '0:18:37', '0:28:37', '0:38:37', '0:48:37', '0:58:37', '1:08:37', '1:18:37', '1:28:37', '1:38:37', '1:48:37', '1:58:37', '2:08:37', '2:18:37', '2:28:37', '2:38:37', '2:48:37', '2:58:37', '3:08:37', '3:18:37', '3:28:37', '3:38:37', '3:48:37', '3:58:37', '4:08:37', '4:18:37', '4:28:37', '4:38:37', '4:48:37', '4:58:37', '5:08:37', '5:18:37', '5:28:37', '5:38:37', '5:48:37', '5:58:37', '6…	[219.0, 200.0, 225.0, 230.0, 218.0, 224.0, 202.0, 211.0, 216.0, 218.0, 219.0, 207.0, 236.0, 218.0, 210.0, 205.0, 215.0, 219.0, 229.0, 224.0, 219.0, 187.0, 222.0, 213.0, 210.0, 214.0, 220.0, 225.0, 226.0, 229.0, 243.0, 233.0, 216.0, 240.0, 235.0, 251.0, 234.0, 248.0, 265.0, 261.0, 266.0, 269.0, 278.0, 285.0, 269.0, 279.0, 284.0, 274.0, 317.0, 307.0, 294.0, 304.0, 279.0, 302.0, 304.0, 331.0, 303.0,…
87	A12	sML037	WT-CN	Pi_rich	3	BY4741	20210629	Exponential	['0:08:05', '0:18:05', '0:28:05', '0:38:05', '0:48:05', '0:58:05', '1:08:05', '1:18:05', '1:28:05', '1:38:05', '1:48:05', '1:58:05', '2:08:05', '2:18:05', '2:28:05', '2:38:05', '2:48:05', '2:58:05', '3:08:05', '3:18:05', '3:28:05', '3:38:05', '3:48:05', '3:58:05', '4:08:05', '4:18:05', '4:28:05', '4:38:05', '4:48:05', '4:58:05', '5:08:05', '5:18:05', '5:28:05', '5:38:05', '5:48:05', '5:58:05', '6…	[0.163, 0.148, 0.151, 0.154, 0.156, 0.16, 0.163, 0.166, 0.169, 0.173, 0.178, 0.184, 0.191, 0.196, 0.203, 0.208, 0.214, 0.223, 0.233, 0.242, 0.253, 0.264, 0.274, 0.287, 0.3, 0.313, 0.329, 0.339, 0.355, 0.372, 0.386, 0.398, 0.416, 0.427, 0.441, 0.459, 0.47, 0.477, 0.488, 0.496, 0.507, 0.514, 0.519, 0.531, 0.538, 0.538, 0.544, 0.549, 0.553, 0.56, 0.562, 0.568, 0.567, 0.57, 0.576, 0.577, 0.582, 0.581…	['0:09:18', '0:19:18', '0:29:18', '0:39:18', '0:49:18', '0:59:18', '1:09:18', '1:19:18', '1:29:18', '1:39:18', '1:49:18', '1:59:18', '2:09:18', '2:19:18', '2:29:18', '2:39:18', '2:49:18', '2:59:18', '3:09:18', '3:19:18', '3:29:18', '3:39:18', '3:49:18', '3:59:18', '4:09:18', '4:19:18', '4:29:18', '4:39:18', '4:49:18', '4:59:18', '5:09:18', '5:19:18', '5:29:18', '5:39:18', '5:49:18', '5:59:18', '6…	[3256.0, 3203.0, 3312.0, 3227.0, 3253.0, 3230.0, 3308.0, 3255.0, 3250.0, 3213.0, 3301.0, 3229.0, 3346.0, 3347.0, 3448.0, 3472.0, 3420.0, 3312.0, 3437.0, 3336.0, 3343.0, 3365.0, 3427.0, 3447.0, 3243.0, 3268.0, 3443.0, 3405.0, 3365.0, 3416.0, 3404.0, 3548.0, 3595.0, 3596.0, 3570.0, 3699.0, 3794.0, 3928.0, 3953.0, 3990.0, 4057.0, 4271.0, 4179.0, 4404.0, 4425.0, 4489.0, 4574.0, 4489.0, 4411.0, 4630.0…	['0:08:37', '0:18:37', '0:28:37', '0:38:37', '0:48:37', '0:58:37', '1:08:37', '1:18:37', '1:28:37', '1:38:37', '1:48:37', '1:58:37', '2:08:37', '2:18:37', '2:28:37', '2:38:37', '2:48:37', '2:58:37', '3:08:37', '3:18:37', '3:28:37', '3:38:37', '3:48:37', '3:58:37', '4:08:37', '4:18:37', '4:28:37', '4:38:37', '4:48:37', '4:58:37', '5:08:37', '5:18:37', '5:28:37', '5:38:37', '5:48:37', '5:58:37', '6…	[209.0, 226.0, 210.0, 195.0, 189.0, 208.0, 208.0, 195.0, 193.0, 191.0, 199.0, 233.0, 215.0, 213.0, 213.0, 207.0, 215.0, 220.0, 227.0, 217.0, 210.0, 217.0, 222.0, 210.0, 213.0, 217.0, 200.0, 227.0, 223.0, 214.0, 214.0, 228.0, 229.0, 220.0, 224.0, 228.0, 255.0, 243.0, 240.0, 275.0, 255.0, 242.0, 279.0, 266.0, 292.0, 290.0, 291.0, 305.0, 286.0, 281.0, 290.0, 302.0, 295.0, 285.0, 313.0, 313.0, 313.0,…
88	B1	sML038	WT-CC	Pi_rich	1	BY4741	20210629	Exponential	['0:08:05', '0:18:05', '0:28:05', '0:38:05', '0:48:05', '0:58:05', '1:08:05', '1:18:05', '1:28:05', '1:38:05', '1:48:05', '1:58:05', '2:08:05', '2:18:05', '2:28:05', '2:38:05', '2:48:05', '2:58:05', '3:08:05', '3:18:05', '3:28:05', '3:38:05', '3:48:05', '3:58:05', '4:08:05', '4:18:05', '4:28:05', '4:38:05', '4:48:05', '4:58:05', '5:08:05', '5:18:05', '5:28:05', '5:38:05', '5:48:05', '5:58:05', '6…	[0.143, 0.143, 0.145, 0.146, 0.149, 0.154, 0.154, 0.157, 0.161, 0.165, 0.17, 0.175, 0.18, 0.193, 0.195, 0.198, 0.205, 0.211, 0.22, 0.227, 0.236, 0.245, 0.255, 0.268, 0.279, 0.292, 0.305, 0.32, 0.334, 0.349, 0.364, 0.379, 0.392, 0.406, 0.421, 0.437, 0.446, 0.454, 0.465, 0.472, 0.483, 0.491, 0.5, 0.507, 0.514, 0.521, 0.525, 0.53, 0.536, 0.542, 0.545, 0.55, 0.554, 0.558, 0.566, 0.569, 0.571, 0.571, …	['0:09:18', '0:19:18', '0:29:18', '0:39:18', '0:49:18', '0:59:18', '1:09:18', '1:19:18', '1:29:18', '1:39:18', '1:49:18', '1:59:18', '2:09:18', '2:19:18', '2:29:18', '2:39:18', '2:49:18', '2:59:18', '3:09:18', '3:19:18', '3:29:18', '3:39:18', '3:49:18', '3:59:18', '4:09:18', '4:19:18', '4:29:18', '4:39:18', '4:49:18', '4:59:18', '5:09:18', '5:19:18', '5:29:18', '5:39:18', '5:49:18', '5:59:18', '6…	[3472.0, 3458.0, 3470.0, 3690.0, 3609.0, 3719.0, 3680.0, 3952.0, 4013.0, 4191.0, 4345.0, 4308.0, 4464.0, 4698.0, 4967.0, 4883.0, 4993.0, 5167.0, 5322.0, 5470.0, 5679.0, 5965.0, 6269.0, 6323.0, 6623.0, 6964.0, 7136.0, 7439.0, 7884.0, 8316.0, 8444.0, 8481.0, 8911.0, 9192.0, 9641.0, 9837.0, 9833.0, 10039.0, 10645.0, 10760.0, 10769.0, 10996.0, 10896.0, 11116.0, 10959.0, 11268.0, 11268.0, 11342.0, 114…	['0:08:37', '0:18:37', '0:28:37', '0:38:37', '0:48:37', '0:58:37', '1:08:37', '1:18:37', '1:28:37', '1:38:37', '1:48:37', '1:58:37', '2:08:37', '2:18:37', '2:28:37', '2:38:37', '2:48:37', '2:58:37', '3:08:37', '3:18:37', '3:28:37', '3:38:37', '3:48:37', '3:58:37', '4:08:37', '4:18:37', '4:28:37', '4:38:37', '4:48:37', '4:58:37', '5:08:37', '5:18:37', '5:28:37', '5:38:37', '5:48:37', '5:58:37', '6…	[244.0, 220.0, 223.0, 234.0, 256.0, 247.0, 224.0, 248.0, 261.0, 242.0, 270.0, 274.0, 303.0, 293.0, 309.0, 322.0, 319.0, 325.0, 311.0, 379.0, 365.0, 368.0, 405.0, 412.0, 412.0, 443.0, 453.0, 481.0, 484.0, 519.0, 535.0, 550.0, 547.0, 585.0, 601.0, 626.0, 630.0, 643.0, 667.0, 669.0, 675.0, 657.0, 705.0, 697.0, 699.0, 700.0, 707.0, 706.0, 737.0, 716.0, 723.0, 734.0, 710.0, 732.0, 736.0, 708.0, 720.0,…
89	B2	sML038	WT-CC	Pi_rich	2	BY4741	20210629	Exponential	['0:08:05', '0:18:05', '0:28:05', '0:38:05', '0:48:05', '0:58:05', '1:08:05', '1:18:05', '1:28:05', '1:38:05', '1:48:05', '1:58:05', '2:08:05', '2:18:05', '2:28:05', '2:38:05', '2:48:05', '2:58:05', '3:08:05', '3:18:05', '3:28:05', '3:38:05', '3:48:05', '3:58:05', '4:08:05', '4:18:05', '4:28:05', '4:38:05', '4:48:05', '4:58:05', '5:08:05', '5:18:05', '5:28:05', '5:38:05', '5:48:05', '5:58:05', '6…	[0.141, 0.145, 0.225, 0.227, 0.228, 0.224, 0.218, 0.214, 0.203, 0.16, 0.165, 0.175, 0.201, 0.201, 0.202, 0.208, 0.202, 0.207, 0.212, 0.22, 0.229, 0.237, 0.249, 0.257, 0.269, 0.279, 0.292, 0.305, 0.32, 0.334, 0.349, 0.361, 0.377, 0.389, 0.407, 0.419, 0.43, 0.442, 0.454, 0.464, 0.474, 0.484, 0.49, 0.5, 0.505, 0.512, 0.516, 0.52, 0.524, 0.527, 0.529, 0.531, 0.539, 0.544, 0.545, 0.548, 0.553, 0.555, …	['0:09:18', '0:19:18', '0:29:18', '0:39:18', '0:49:18', '0:59:18', '1:09:18', '1:19:18', '1:29:18', '1:39:18', '1:49:18', '1:59:18', '2:09:18', '2:19:18', '2:29:18', '2:39:18', '2:49:18', '2:59:18', '3:09:18', '3:19:18', '3:29:18', '3:39:18', '3:49:18', '3:59:18', '4:09:18', '4:19:18', '4:29:18', '4:39:18', '4:49:18', '4:59:18', '5:09:18', '5:19:18', '5:29:18', '5:39:18', '5:49:18', '5:59:18', '6…	[3554.0, 3295.0, 4190.0, 4389.0, 4642.0, 4567.0, 4659.0, 4741.0, 5054.0, 4654.0, 4565.0, 4373.0, 4591.0, 4595.0, 4722.0, 4836.0, 4914.0, 5192.0, 5374.0, 5411.0, 5795.0, 5895.0, 5899.0, 6228.0, 6297.0, 6735.0, 6948.0, 7366.0, 7228.0, 7878.0, 7964.0, 8445.0, 8472.0, 8880.0, 9216.0, 9275.0, 9363.0, 9791.0, 10126.0, 10246.0, 10761.0, 10803.0, 11069.0, 10761.0, 10851.0, 11196.0, 11215.0, 11611.0, 1181…	['0:08:37', '0:18:37', '0:28:37', '0:38:37', '0:48:37', '0:58:37', '1:08:37', '1:18:37', '1:28:37', '1:38:37', '1:48:37', '1:58:37', '2:08:37', '2:18:37', '2:28:37', '2:38:37', '2:48:37', '2:58:37', '3:08:37', '3:18:37', '3:28:37', '3:38:37', '3:48:37', '3:58:37', '4:08:37', '4:18:37', '4:28:37', '4:38:37', '4:48:37', '4:58:37', '5:08:37', '5:18:37', '5:28:37', '5:38:37', '5:48:37', '5:58:37', '6…	[212.0, 217.0, 248.0, 264.0, 298.0, 272.0, 305.0, 288.0, 310.0, 307.0, 287.0, 293.0, 321.0, 286.0, 306.0, 285.0, 320.0, 329.0, 332.0, 347.0, 339.0, 365.0, 379.0, 407.0, 412.0, 405.0, 443.0, 454.0, 468.0, 488.0, 528.0, 511.0, 533.0, 561.0, 578.0, 590.0, 605.0, 601.0, 639.0, 657.0, 645.0, 655.0, 674.0, 656.0, 685.0, 710.0, 723.0, 734.0, 736.0, 740.0, 758.0, 741.0, 750.0, 739.0, 752.0, 730.0, 768.0,…
90	B3	sML038	WT-CC	Pi_rich	3	BY4741	20210629	Exponential	['0:08:05', '0:18:05', '0:28:05', '0:38:05', '0:48:05', '0:58:05', '1:08:05', '1:18:05', '1:28:05', '1:38:05', '1:48:05', '1:58:05', '2:08:05', '2:18:05', '2:28:05', '2:38:05', '2:48:05', '2:58:05', '3:08:05', '3:18:05', '3:28:05', '3:38:05', '3:48:05', '3:58:05', '4:08:05', '4:18:05', '4:28:05', '4:38:05', '4:48:05', '4:58:05', '5:08:05', '5:18:05', '5:28:05', '5:38:05', '5:48:05', '5:58:05', '6…	[0.138, 0.189, 0.216, 0.219, 0.213, 0.204, 0.159, 0.18, 0.159, 0.163, 0.168, 0.172, 0.178, 0.206, 0.213, 0.203, 0.202, 0.208, 0.215, 0.226, 0.235, 0.245, 0.255, 0.265, 0.278, 0.287, 0.302, 0.317, 0.333, 0.346, 0.36, 0.376, 0.389, 0.4, 0.413, 0.429, 0.435, 0.448, 0.456, 0.465, 0.472, 0.477, 0.486, 0.493, 0.498, 0.505, 0.51, 0.518, 0.524, 0.527, 0.53, 0.537, 0.541, 0.544, 0.546, 0.549, 0.554, 0.558…	['0:09:18', '0:19:18', '0:29:18', '0:39:18', '0:49:18', '0:59:18', '1:09:18', '1:19:18', '1:29:18', '1:39:18', '1:49:18', '1:59:18', '2:09:18', '2:19:18', '2:29:18', '2:39:18', '2:49:18', '2:59:18', '3:09:18', '3:19:18', '3:29:18', '3:39:18', '3:49:18', '3:59:18', '4:09:18', '4:19:18', '4:29:18', '4:39:18', '4:49:18', '4:59:18', '5:09:18', '5:19:18', '5:29:18', '5:39:18', '5:49:18', '5:59:18', '6…	[3647.0, 3922.0, 4387.0, 4510.0, 4613.0, 4516.0, 4429.0, 4218.0, 4180.0, 4055.0, 4147.0, 4593.0, 4643.0, 4618.0, 4934.0, 4875.0, 4901.0, 5238.0, 5275.0, 5425.0, 5598.0, 5899.0, 6261.0, 6529.0, 6764.0, 6658.0, 6989.0, 7486.0, 7550.0, 8103.0, 8140.0, 8666.0, 8909.0, 8918.0, 9405.0, 9392.0, 9986.0, 10170.0, 10480.0, 10613.0, 11003.0, 11438.0, 12149.0, 12110.0, 11752.0, 11720.0, 12094.0, 11782.0, 116…	['0:08:37', '0:18:37', '0:28:37', '0:38:37', '0:48:37', '0:58:37', '1:08:37', '1:18:37', '1:28:37', '1:38:37', '1:48:37', '1:58:37', '2:08:37', '2:18:37', '2:28:37', '2:38:37', '2:48:37', '2:58:37', '3:08:37', '3:18:37', '3:28:37', '3:38:37', '3:48:37', '3:58:37', '4:08:37', '4:18:37', '4:28:37', '4:38:37', '4:48:37', '4:58:37', '5:08:37', '5:18:37', '5:28:37', '5:38:37', '5:48:37', '5:58:37', '6…	[213.0, 246.0, 291.0, 305.0, 279.0, 280.0, 286.0, 250.0, 287.0, 261.0, 270.0, 260.0, 293.0, 289.0, 294.0, 311.0, 318.0, 314.0, 331.0, 340.0, 359.0, 366.0, 394.0, 401.0, 422.0, 447.0, 436.0, 456.0, 480.0, 501.0, 526.0, 547.0, 568.0, 581.0, 593.0, 595.0, 592.0, 637.0, 661.0, 653.0, 684.0, 721.0, 728.0, 740.0, 698.0, 729.0, 737.0, 733.0, 714.0, 736.0, 769.0, 745.0, 731.0, 771.0, 740.0, 773.0, 770.0,…
91	B4	sML039	WT-CA	Pi_rich	1	BY4741	20210629	Exponential	['0:08:05', '0:18:05', '0:28:05', '0:38:05', '0:48:05', '0:58:05', '1:08:05', '1:18:05', '1:28:05', '1:38:05', '1:48:05', '1:58:05', '2:08:05', '2:18:05', '2:28:05', '2:38:05', '2:48:05', '2:58:05', '3:08:05', '3:18:05', '3:28:05', '3:38:05', '3:48:05', '3:58:05', '4:08:05', '4:18:05', '4:28:05', '4:38:05', '4:48:05', '4:58:05', '5:08:05', '5:18:05', '5:28:05', '5:38:05', '5:48:05', '5:58:05', '6…	[0.184, 0.252, 0.255, 0.246, 0.237, 0.209, 0.182, 0.147, 0.152, 0.155, 0.157, 0.163, 0.166, 0.172, 0.177, 0.199, 0.243, 0.242, 0.233, 0.218, 0.215, 0.222, 0.23, 0.24, 0.251, 0.26, 0.271, 0.282, 0.294, 0.308, 0.319, 0.334, 0.348, 0.362, 0.376, 0.388, 0.403, 0.416, 0.427, 0.434, 0.447, 0.455, 0.461, 0.472, 0.477, 0.485, 0.493, 0.502, 0.509, 0.51, 0.517, 0.522, 0.528, 0.535, 0.54, 0.543, 0.544, 0.55…	['0:09:18', '0:19:18', '0:29:18', '0:39:18', '0:49:18', '0:59:18', '1:09:18', '1:19:18', '1:29:18', '1:39:18', '1:49:18', '1:59:18', '2:09:18', '2:19:18', '2:29:18', '2:39:18', '2:49:18', '2:59:18', '3:09:18', '3:19:18', '3:29:18', '3:39:18', '3:49:18', '3:59:18', '4:09:18', '4:19:18', '4:29:18', '4:39:18', '4:49:18', '4:59:18', '5:09:18', '5:19:18', '5:29:18', '5:39:18', '5:49:18', '5:59:18', '6…	[3334.0, 3209.0, 3234.0, 3318.0, 3301.0, 3315.0, 3469.0, 3353.0, 3275.0, 3121.0, 3365.0, 3352.0, 3444.0, 3321.0, 3281.0, 3299.0, 3376.0, 3373.0, 3410.0, 3324.0, 3224.0, 3374.0, 3378.0, 3382.0, 3452.0, 3394.0, 3344.0, 3334.0, 3322.0, 3517.0, 3410.0, 3437.0, 3332.0, 3463.0, 3501.0, 3494.0, 3655.0, 3463.0, 3623.0, 3706.0, 3716.0, 3874.0, 3820.0, 4007.0, 3925.0, 4080.0, 4122.0, 4139.0, 4164.0, 4221.0…	['0:08:37', '0:18:37', '0:28:37', '0:38:37', '0:48:37', '0:58:37', '1:08:37', '1:18:37', '1:28:37', '1:38:37', '1:48:37', '1:58:37', '2:08:37', '2:18:37', '2:28:37', '2:38:37', '2:48:37', '2:58:37', '3:08:37', '3:18:37', '3:28:37', '3:38:37', '3:48:37', '3:58:37', '4:08:37', '4:18:37', '4:28:37', '4:38:37', '4:48:37', '4:58:37', '5:08:37', '5:18:37', '5:28:37', '5:38:37', '5:48:37', '5:58:37', '6…	[199.0, 211.0, 226.0, 217.0, 205.0, 224.0, 209.0, 195.0, 221.0, 212.0, 206.0, 193.0, 201.0, 212.0, 213.0, 207.0, 202.0, 199.0, 222.0, 198.0, 212.0, 201.0, 221.0, 212.0, 220.0, 221.0, 202.0, 219.0, 210.0, 210.0, 222.0, 208.0, 207.0, 228.0, 218.0, 230.0, 240.0, 240.0, 225.0, 236.0, 240.0, 228.0, 244.0, 253.0, 265.0, 262.0, 281.0, 259.0, 260.0, 273.0, 282.0, 272.0, 293.0, 271.0, 299.0, 284.0, 294.0,…
92	B5	sML039	WT-CA	Pi_rich	2	BY4741	20210629	Exponential	['0:08:05', '0:18:05', '0:28:05', '0:38:05', '0:48:05', '0:58:05', '1:08:05', '1:18:05', '1:28:05', '1:38:05', '1:48:05', '1:58:05', '2:08:05', '2:18:05', '2:28:05', '2:38:05', '2:48:05', '2:58:05', '3:08:05', '3:18:05', '3:28:05', '3:38:05', '3:48:05', '3:58:05', '4:08:05', '4:18:05', '4:28:05', '4:38:05', '4:48:05', '4:58:05', '5:08:05', '5:18:05', '5:28:05', '5:38:05', '5:48:05', '5:58:05', '6…	[0.141, 0.199, 0.24, 0.252, 0.257, 0.254, 0.251, 0.247, 0.246, 0.205, 0.165, 0.164, 0.169, 0.173, 0.179, 0.237, 0.233, 0.236, 0.206, 0.211, 0.217, 0.225, 0.233, 0.241, 0.252, 0.262, 0.273, 0.283, 0.296, 0.308, 0.323, 0.338, 0.351, 0.365, 0.38, 0.392, 0.408, 0.421, 0.435, 0.444, 0.455, 0.466, 0.473, 0.478, 0.485, 0.491, 0.5, 0.502, 0.509, 0.514, 0.52, 0.525, 0.529, 0.536, 0.538, 0.538, 0.545, 0.54…	['0:09:18', '0:19:18', '0:29:18', '0:39:18', '0:49:18', '0:59:18', '1:09:18', '1:19:18', '1:29:18', '1:39:18', '1:49:18', '1:59:18', '2:09:18', '2:19:18', '2:29:18', '2:39:18', '2:49:18', '2:59:18', '3:09:18', '3:19:18', '3:29:18', '3:39:18', '3:49:18', '3:59:18', '4:09:18', '4:19:18', '4:29:18', '4:39:18', '4:49:18', '4:59:18', '5:09:18', '5:19:18', '5:29:18', '5:39:18', '5:49:18', '5:59:18', '6…	[3214.0, 3224.0, 3385.0, 3281.0, 3329.0, 3245.0, 3400.0, 3262.0, 3278.0, 3250.0, 3186.0, 3340.0, 3306.0, 3239.0, 3420.0, 3182.0, 3269.0, 3282.0, 3483.0, 3432.0, 3340.0, 3292.0, 3348.0, 3263.0, 3453.0, 3306.0, 3562.0, 3343.0, 3482.0, 3376.0, 3469.0, 3485.0, 3387.0, 3549.0, 3569.0, 3544.0, 3684.0, 3689.0, 3607.0, 3674.0, 3826.0, 3690.0, 3772.0, 4011.0, 3983.0, 3965.0, 4040.0, 4085.0, 4134.0, 4310.0…	['0:08:37', '0:18:37', '0:28:37', '0:38:37', '0:48:37', '0:58:37', '1:08:37', '1:18:37', '1:28:37', '1:38:37', '1:48:37', '1:58:37', '2:08:37', '2:18:37', '2:28:37', '2:38:37', '2:48:37', '2:58:37', '3:08:37', '3:18:37', '3:28:37', '3:38:37', '3:48:37', '3:58:37', '4:08:37', '4:18:37', '4:28:37', '4:38:37', '4:48:37', '4:58:37', '5:08:37', '5:18:37', '5:28:37', '5:38:37', '5:48:37', '5:58:37', '6…	[203.0, 206.0, 199.0, 214.0, 211.0, 197.0, 204.0, 224.0, 214.0, 222.0, 211.0, 212.0, 202.0, 212.0, 208.0, 206.0, 217.0, 205.0, 188.0, 215.0, 213.0, 210.0, 214.0, 211.0, 221.0, 209.0, 225.0, 211.0, 230.0, 205.0, 210.0, 209.0, 208.0, 236.0, 220.0, 228.0, 228.0, 217.0, 226.0, 233.0, 241.0, 230.0, 260.0, 247.0, 263.0, 254.0, 279.0, 248.0, 269.0, 267.0, 283.0, 268.0, 288.0, 302.0, 290.0, 289.0, 281.0,…
93	B6	sML039	WT-CA	Pi_rich	3	BY4741	20210629	Exponential	['0:08:05', '0:18:05', '0:28:05', '0:38:05', '0:48:05', '0:58:05', '1:08:05', '1:18:05', '1:28:05', '1:38:05', '1:48:05', '1:58:05', '2:08:05', '2:18:05', '2:28:05', '2:38:05', '2:48:05', '2:58:05', '3:08:05', '3:18:05', '3:28:05', '3:38:05', '3:48:05', '3:58:05', '4:08:05', '4:18:05', '4:28:05', '4:38:05', '4:48:05', '4:58:05', '5:08:05', '5:18:05', '5:28:05', '5:38:05', '5:48:05', '5:58:05', '6…	[0.153, 0.146, 0.169, 0.167, 0.147, 0.151, 0.149, 0.152, 0.155, 0.158, 0.161, 0.165, 0.169, 0.174, 0.181, 0.184, 0.191, 0.198, 0.205, 0.212, 0.22, 0.225, 0.233, 0.239, 0.245, 0.256, 0.268, 0.28, 0.292, 0.3, 0.312, 0.326, 0.336, 0.349, 0.367, 0.378, 0.392, 0.405, 0.417, 0.427, 0.436, 0.446, 0.452, 0.462, 0.471, 0.474, 0.484, 0.489, 0.493, 0.5, 0.506, 0.51, 0.515, 0.521, 0.524, 0.529, 0.532, 0.533,…	['0:09:18', '0:19:18', '0:29:18', '0:39:18', '0:49:18', '0:59:18', '1:09:18', '1:19:18', '1:29:18', '1:39:18', '1:49:18', '1:59:18', '2:09:18', '2:19:18', '2:29:18', '2:39:18', '2:49:18', '2:59:18', '3:09:18', '3:19:18', '3:29:18', '3:39:18', '3:49:18', '3:59:18', '4:09:18', '4:19:18', '4:29:18', '4:39:18', '4:49:18', '4:59:18', '5:09:18', '5:19:18', '5:29:18', '5:39:18', '5:49:18', '5:59:18', '6…	[3417.0, 3358.0, 3283.0, 3474.0, 3217.0, 3231.0, 3277.0, 3286.0, 3197.0, 3203.0, 3068.0, 3315.0, 3315.0, 3249.0, 3284.0, 3319.0, 3342.0, 3319.0, 3316.0, 3397.0, 3237.0, 3436.0, 3310.0, 3393.0, 3403.0, 3289.0, 3281.0, 3334.0, 3214.0, 3275.0, 3232.0, 3333.0, 3269.0, 3466.0, 3390.0, 3506.0, 3400.0, 3527.0, 3506.0, 3494.0, 3686.0, 3594.0, 3716.0, 3835.0, 3759.0, 3772.0, 3651.0, 4114.0, 4058.0, 4234.0…	['0:08:37', '0:18:37', '0:28:37', '0:38:37', '0:48:37', '0:58:37', '1:08:37', '1:18:37', '1:28:37', '1:38:37', '1:48:37', '1:58:37', '2:08:37', '2:18:37', '2:28:37', '2:38:37', '2:48:37', '2:58:37', '3:08:37', '3:18:37', '3:28:37', '3:38:37', '3:48:37', '3:58:37', '4:08:37', '4:18:37', '4:28:37', '4:38:37', '4:48:37', '4:58:37', '5:08:37', '5:18:37', '5:28:37', '5:38:37', '5:48:37', '5:58:37', '6…	[188.0, 206.0, 227.0, 190.0, 210.0, 189.0, 202.0, 201.0, 207.0, 195.0, 203.0, 203.0, 213.0, 223.0, 204.0, 201.0, 211.0, 206.0, 233.0, 219.0, 216.0, 213.0, 199.0, 206.0, 215.0, 218.0, 208.0, 202.0, 210.0, 217.0, 200.0, 197.0, 214.0, 222.0, 204.0, 229.0, 209.0, 218.0, 221.0, 232.0, 227.0, 242.0, 222.0, 220.0, 241.0, 254.0, 243.0, 273.0, 242.0, 265.0, 277.0, 263.0, 286.0, 281.0, 267.0, 285.0, 291.0,…
94	B7	sML040	WT-AN	Pi_rich	1	BY4741	20210629	Exponential	['0:08:05', '0:18:05', '0:28:05', '0:38:05', '0:48:05', '0:58:05', '1:08:05', '1:18:05', '1:28:05', '1:38:05', '1:48:05', '1:58:05', '2:08:05', '2:18:05', '2:28:05', '2:38:05', '2:48:05', '2:58:05', '3:08:05', '3:18:05', '3:28:05', '3:38:05', '3:48:05', '3:58:05', '4:08:05', '4:18:05', '4:28:05', '4:38:05', '4:48:05', '4:58:05', '5:08:05', '5:18:05', '5:28:05', '5:38:05', '5:48:05', '5:58:05', '6…	[0.172, 0.174, 0.191, 0.175, 0.177, 0.18, 0.183, 0.186, 0.189, 0.195, 0.2, 0.207, 0.212, 0.219, 0.229, 0.233, 0.241, 0.249, 0.259, 0.268, 0.278, 0.29, 0.303, 0.317, 0.33, 0.344, 0.358, 0.37, 0.384, 0.399, 0.416, 0.425, 0.44, 0.454, 0.462, 0.472, 0.479, 0.484, 0.492, 0.496, 0.505, 0.51, 0.516, 0.518, 0.529, 0.533, 0.543, 0.546, 0.552, 0.553, 0.56, 0.562, 0.567, 0.568, 0.57, 0.575, 0.58, 0.583, 0.5…	['0:09:18', '0:19:18', '0:29:18', '0:39:18', '0:49:18', '0:59:18', '1:09:18', '1:19:18', '1:29:18', '1:39:18', '1:49:18', '1:59:18', '2:09:18', '2:19:18', '2:29:18', '2:39:18', '2:49:18', '2:59:18', '3:09:18', '3:19:18', '3:29:18', '3:39:18', '3:49:18', '3:59:18', '4:09:18', '4:19:18', '4:29:18', '4:39:18', '4:49:18', '4:59:18', '5:09:18', '5:19:18', '5:29:18', '5:39:18', '5:49:18', '5:59:18', '6…	[3120.0, 3378.0, 3207.0, 3292.0, 3142.0, 3221.0, 3315.0, 3294.0, 3300.0, 3200.0, 3184.0, 3251.0, 3193.0, 3089.0, 3264.0, 3270.0, 3134.0, 3190.0, 3150.0, 3229.0, 3271.0, 3387.0, 3302.0, 3282.0, 3285.0, 3251.0, 3372.0, 3476.0, 3374.0, 3303.0, 3541.0, 3437.0, 3484.0, 3627.0, 3582.0, 3608.0, 3651.0, 3642.0, 3850.0, 3956.0, 3839.0, 3871.0, 4003.0, 4038.0, 3959.0, 3987.0, 4135.0, 4228.0, 4190.0, 4179.0…	['0:08:37', '0:18:37', '0:28:37', '0:38:37', '0:48:37', '0:58:37', '1:08:37', '1:18:37', '1:28:37', '1:38:37', '1:48:37', '1:58:37', '2:08:37', '2:18:37', '2:28:37', '2:38:37', '2:48:37', '2:58:37', '3:08:37', '3:18:37', '3:28:37', '3:38:37', '3:48:37', '3:58:37', '4:08:37', '4:18:37', '4:28:37', '4:38:37', '4:48:37', '4:58:37', '5:08:37', '5:18:37', '5:28:37', '5:38:37', '5:48:37', '5:58:37', '6…	[198.0, 201.0, 201.0, 204.0, 209.0, 194.0, 209.0, 204.0, 210.0, 207.0, 192.0, 207.0, 227.0, 212.0, 199.0, 219.0, 214.0, 199.0, 211.0, 214.0, 206.0, 197.0, 213.0, 190.0, 213.0, 219.0, 214.0, 220.0, 230.0, 214.0, 214.0, 244.0, 244.0, 228.0, 232.0, 238.0, 226.0, 214.0, 258.0, 260.0, 234.0, 257.0, 251.0, 232.0, 264.0, 253.0, 289.0, 271.0, 283.0, 267.0, 276.0, 267.0, 284.0, 272.0, 281.0, 271.0, 295.0,…
95	B8	sML040	WT-AN	Pi_rich	2	BY4741	20210629	Exponential	['0:08:05', '0:18:05', '0:28:05', '0:38:05', '0:48:05', '0:58:05', '1:08:05', '1:18:05', '1:28:05', '1:38:05', '1:48:05', '1:58:05', '2:08:05', '2:18:05', '2:28:05', '2:38:05', '2:48:05', '2:58:05', '3:08:05', '3:18:05', '3:28:05', '3:38:05', '3:48:05', '3:58:05', '4:08:05', '4:18:05', '4:28:05', '4:38:05', '4:48:05', '4:58:05', '5:08:05', '5:18:05', '5:28:05', '5:38:05', '5:48:05', '5:58:05', '6…	[0.166, 0.202, 0.215, 0.216, 0.214, 0.209, 0.179, 0.179, 0.184, 0.188, 0.2, 0.203, 0.207, 0.211, 0.218, 0.225, 0.231, 0.242, 0.25, 0.26, 0.27, 0.281, 0.292, 0.306, 0.315, 0.331, 0.345, 0.361, 0.376, 0.388, 0.402, 0.417, 0.429, 0.44, 0.452, 0.463, 0.47, 0.476, 0.489, 0.493, 0.5, 0.508, 0.511, 0.514, 0.523, 0.529, 0.536, 0.542, 0.542, 0.548, 0.555, 0.561, 0.563, 0.565, 0.571, 0.574, 0.581, 0.584, 0…	['0:09:18', '0:19:18', '0:29:18', '0:39:18', '0:49:18', '0:59:18', '1:09:18', '1:19:18', '1:29:18', '1:39:18', '1:49:18', '1:59:18', '2:09:18', '2:19:18', '2:29:18', '2:39:18', '2:49:18', '2:59:18', '3:09:18', '3:19:18', '3:29:18', '3:39:18', '3:49:18', '3:59:18', '4:09:18', '4:19:18', '4:29:18', '4:39:18', '4:49:18', '4:59:18', '5:09:18', '5:19:18', '5:29:18', '5:39:18', '5:49:18', '5:59:18', '6…	[3141.0, 3348.0, 3336.0, 3310.0, 3224.0, 3214.0, 3206.0, 3213.0, 3244.0, 3276.0, 3304.0, 3452.0, 3299.0, 3389.0, 3256.0, 3297.0, 3421.0, 3444.0, 3397.0, 3150.0, 3392.0, 3212.0, 3408.0, 3265.0, 3264.0, 3270.0, 3396.0, 3224.0, 3336.0, 3386.0, 3610.0, 3420.0, 3524.0, 3547.0, 3611.0, 3666.0, 3598.0, 3791.0, 3970.0, 3912.0, 4077.0, 3905.0, 4030.0, 4025.0, 4142.0, 4092.0, 4231.0, 4334.0, 4328.0, 4248.0…	['0:08:37', '0:18:37', '0:28:37', '0:38:37', '0:48:37', '0:58:37', '1:08:37', '1:18:37', '1:28:37', '1:38:37', '1:48:37', '1:58:37', '2:08:37', '2:18:37', '2:28:37', '2:38:37', '2:48:37', '2:58:37', '3:08:37', '3:18:37', '3:28:37', '3:38:37', '3:48:37', '3:58:37', '4:08:37', '4:18:37', '4:28:37', '4:38:37', '4:48:37', '4:58:37', '5:08:37', '5:18:37', '5:28:37', '5:38:37', '5:48:37', '5:58:37', '6…	[192.0, 204.0, 211.0, 200.0, 203.0, 199.0, 198.0, 212.0, 201.0, 214.0, 218.0, 209.0, 218.0, 198.0, 219.0, 215.0, 219.0, 204.0, 225.0, 215.0, 224.0, 219.0, 206.0, 205.0, 206.0, 196.0, 208.0, 210.0, 215.0, 214.0, 225.0, 210.0, 234.0, 229.0, 240.0, 242.0, 244.0, 228.0, 246.0, 256.0, 247.0, 254.0, 274.0, 253.0, 256.0, 285.0, 268.0, 258.0, 274.0, 281.0, 269.0, 284.0, 281.0, 282.0, 265.0, 270.0, 284.0,…
96	B9	sML040	WT-AN	Pi_rich	3	BY4741	20210629	Exponential	['0:08:05', '0:18:05', '0:28:05', '0:38:05', '0:48:05', '0:58:05', '1:08:05', '1:18:05', '1:28:05', '1:38:05', '1:48:05', '1:58:05', '2:08:05', '2:18:05', '2:28:05', '2:38:05', '2:48:05', '2:58:05', '3:08:05', '3:18:05', '3:28:05', '3:38:05', '3:48:05', '3:58:05', '4:08:05', '4:18:05', '4:28:05', '4:38:05', '4:48:05', '4:58:05', '5:08:05', '5:18:05', '5:28:05', '5:38:05', '5:48:05', '5:58:05', '6…	[0.165, 0.173, 0.189, 0.217, 0.199, 0.19, 0.206, 0.192, 0.197, 0.204, 0.205, 0.2, 0.206, 0.211, 0.216, 0.223, 0.232, 0.24, 0.249, 0.258, 0.265, 0.276, 0.287, 0.301, 0.313, 0.326, 0.339, 0.354, 0.369, 0.383, 0.398, 0.411, 0.424, 0.435, 0.447, 0.456, 0.462, 0.474, 0.479, 0.484, 0.493, 0.496, 0.503, 0.508, 0.516, 0.523, 0.531, 0.532, 0.54, 0.544, 0.553, 0.554, 0.557, 0.563, 0.568, 0.571, 0.573, 0.57…	['0:09:18', '0:19:18', '0:29:18', '0:39:18', '0:49:18', '0:59:18', '1:09:18', '1:19:18', '1:29:18', '1:39:18', '1:49:18', '1:59:18', '2:09:18', '2:19:18', '2:29:18', '2:39:18', '2:49:18', '2:59:18', '3:09:18', '3:19:18', '3:29:18', '3:39:18', '3:49:18', '3:59:18', '4:09:18', '4:19:18', '4:29:18', '4:39:18', '4:49:18', '4:59:18', '5:09:18', '5:19:18', '5:29:18', '5:39:18', '5:49:18', '5:59:18', '6…	[3256.0, 3233.0, 3249.0, 3249.0, 3200.0, 3276.0, 3089.0, 3372.0, 3226.0, 3316.0, 3287.0, 3465.0, 3389.0, 3323.0, 3345.0, 3384.0, 3359.0, 3285.0, 3282.0, 3283.0, 3249.0, 3289.0, 3385.0, 3190.0, 3479.0, 3334.0, 3306.0, 3327.0, 3416.0, 3372.0, 3507.0, 3595.0, 3542.0, 3546.0, 3490.0, 3765.0, 3482.0, 3766.0, 3654.0, 3872.0, 3955.0, 3947.0, 3786.0, 3978.0, 3961.0, 4094.0, 4087.0, 4299.0, 4365.0, 4257.0…	['0:08:37', '0:18:37', '0:28:37', '0:38:37', '0:48:37', '0:58:37', '1:08:37', '1:18:37', '1:28:37', '1:38:37', '1:48:37', '1:58:37', '2:08:37', '2:18:37', '2:28:37', '2:38:37', '2:48:37', '2:58:37', '3:08:37', '3:18:37', '3:28:37', '3:38:37', '3:48:37', '3:58:37', '4:08:37', '4:18:37', '4:28:37', '4:38:37', '4:48:37', '4:58:37', '5:08:37', '5:18:37', '5:28:37', '5:38:37', '5:48:37', '5:58:37', '6…	[216.0, 218.0, 193.0, 225.0, 201.0, 217.0, 220.0, 200.0, 195.0, 200.0, 214.0, 200.0, 222.0, 228.0, 201.0, 216.0, 217.0, 207.0, 216.0, 220.0, 241.0, 212.0, 224.0, 208.0, 223.0, 215.0, 212.0, 220.0, 215.0, 205.0, 219.0, 227.0, 203.0, 243.0, 221.0, 236.0, 234.0, 234.0, 240.0, 241.0, 255.0, 260.0, 263.0, 266.0, 268.0, 274.0, 273.0, 249.0, 255.0, 269.0, 289.0, 264.0, 270.0, 290.0, 299.0, 281.0, 297.0,…
97	B10	sML041	WT-AC	Pi_rich	1	BY4741	20210629	Exponential	['0:08:05', '0:18:05', '0:28:05', '0:38:05', '0:48:05', '0:58:05', '1:08:05', '1:18:05', '1:28:05', '1:38:05', '1:48:05', '1:58:05', '2:08:05', '2:18:05', '2:28:05', '2:38:05', '2:48:05', '2:58:05', '3:08:05', '3:18:05', '3:28:05', '3:38:05', '3:48:05', '3:58:05', '4:08:05', '4:18:05', '4:28:05', '4:38:05', '4:48:05', '4:58:05', '5:08:05', '5:18:05', '5:28:05', '5:38:05', '5:48:05', '5:58:05', '6…	[0.172, 0.171, 0.174, 0.188, 0.178, 0.172, 0.172, 0.176, 0.179, 0.185, 0.191, 0.197, 0.204, 0.209, 0.216, 0.225, 0.235, 0.245, 0.254, 0.266, 0.272, 0.286, 0.3, 0.314, 0.327, 0.341, 0.356, 0.375, 0.388, 0.404, 0.422, 0.431, 0.445, 0.458, 0.468, 0.48, 0.487, 0.493, 0.501, 0.506, 0.513, 0.519, 0.522, 0.536, 0.54, 0.548, 0.55, 0.55, 0.554, 0.556, 0.563, 0.565, 0.568, 0.568, 0.574, 0.587, 0.582, 0.582…	['0:09:18', '0:19:18', '0:29:18', '0:39:18', '0:49:18', '0:59:18', '1:09:18', '1:19:18', '1:29:18', '1:39:18', '1:49:18', '1:59:18', '2:09:18', '2:19:18', '2:29:18', '2:39:18', '2:49:18', '2:59:18', '3:09:18', '3:19:18', '3:29:18', '3:39:18', '3:49:18', '3:59:18', '4:09:18', '4:19:18', '4:29:18', '4:39:18', '4:49:18', '4:59:18', '5:09:18', '5:19:18', '5:29:18', '5:39:18', '5:49:18', '5:59:18', '6…	[3237.0, 3455.0, 3415.0, 3293.0, 3348.0, 3534.0, 3383.0, 3324.0, 3505.0, 3353.0, 3512.0, 3555.0, 3440.0, 3545.0, 3618.0, 3378.0, 3674.0, 3509.0, 3530.0, 3685.0, 3741.0, 3766.0, 3679.0, 4012.0, 4033.0, 3955.0, 4023.0, 4130.0, 4261.0, 4292.0, 4386.0, 4350.0, 4474.0, 4699.0, 4675.0, 4734.0, 4900.0, 4944.0, 5033.0, 5289.0, 5346.0, 5483.0, 5560.0, 5412.0, 5642.0, 5474.0, 5583.0, 5719.0, 5841.0, 5776.0…	['0:08:37', '0:18:37', '0:28:37', '0:38:37', '0:48:37', '0:58:37', '1:08:37', '1:18:37', '1:28:37', '1:38:37', '1:48:37', '1:58:37', '2:08:37', '2:18:37', '2:28:37', '2:38:37', '2:48:37', '2:58:37', '3:08:37', '3:18:37', '3:28:37', '3:38:37', '3:48:37', '3:58:37', '4:08:37', '4:18:37', '4:28:37', '4:38:37', '4:48:37', '4:58:37', '5:08:37', '5:18:37', '5:28:37', '5:38:37', '5:48:37', '5:58:37', '6…	[220.0, 206.0, 225.0, 221.0, 207.0, 208.0, 226.0, 230.0, 205.0, 210.0, 215.0, 213.0, 206.0, 221.0, 223.0, 234.0, 212.0, 221.0, 237.0, 263.0, 242.0, 235.0, 249.0, 246.0, 272.0, 262.0, 248.0, 259.0, 273.0, 272.0, 271.0, 277.0, 269.0, 302.0, 306.0, 297.0, 310.0, 299.0, 315.0, 337.0, 347.0, 343.0, 343.0, 333.0, 358.0, 355.0, 357.0, 349.0, 375.0, 368.0, 361.0, 380.0, 380.0, 389.0, 374.0, 379.0, 369.0,…
98	B11	sML041	WT-AC	Pi_rich	2	BY4741	20210629	Exponential	['0:08:05', '0:18:05', '0:28:05', '0:38:05', '0:48:05', '0:58:05', '1:08:05', '1:18:05', '1:28:05', '1:38:05', '1:48:05', '1:58:05', '2:08:05', '2:18:05', '2:28:05', '2:38:05', '2:48:05', '2:58:05', '3:08:05', '3:18:05', '3:28:05', '3:38:05', '3:48:05', '3:58:05', '4:08:05', '4:18:05', '4:28:05', '4:38:05', '4:48:05', '4:58:05', '5:08:05', '5:18:05', '5:28:05', '5:38:05', '5:48:05', '5:58:05', '6…	[0.165, 0.152, 0.168, 0.172, 0.173, 0.162, 0.165, 0.17, 0.174, 0.18, 0.184, 0.192, 0.198, 0.206, 0.228, 0.217, 0.226, 0.235, 0.247, 0.258, 0.27, 0.281, 0.292, 0.308, 0.319, 0.336, 0.35, 0.363, 0.378, 0.391, 0.407, 0.421, 0.433, 0.444, 0.457, 0.466, 0.474, 0.485, 0.49, 0.501, 0.505, 0.51, 0.514, 0.524, 0.532, 0.535, 0.541, 0.549, 0.552, 0.553, 0.555, 0.561, 0.563, 0.565, 0.574, 0.576, 0.577, 0.581…	['0:09:18', '0:19:18', '0:29:18', '0:39:18', '0:49:18', '0:59:18', '1:09:18', '1:19:18', '1:29:18', '1:39:18', '1:49:18', '1:59:18', '2:09:18', '2:19:18', '2:29:18', '2:39:18', '2:49:18', '2:59:18', '3:09:18', '3:19:18', '3:29:18', '3:39:18', '3:49:18', '3:59:18', '4:09:18', '4:19:18', '4:29:18', '4:39:18', '4:49:18', '4:59:18', '5:09:18', '5:19:18', '5:29:18', '5:39:18', '5:49:18', '5:59:18', '6…	[3449.0, 3433.0, 3248.0, 3315.0, 3429.0, 3448.0, 3396.0, 3370.0, 3380.0, 3447.0, 3383.0, 3560.0, 3626.0, 3646.0, 3430.0, 3681.0, 3752.0, 3560.0, 3752.0, 3678.0, 3793.0, 3936.0, 3876.0, 3774.0, 4019.0, 4040.0, 4066.0, 4159.0, 4234.0, 4610.0, 4540.0, 4630.0, 4848.0, 4682.0, 4915.0, 4919.0, 5026.0, 4894.0, 5118.0, 5248.0, 5317.0, 5608.0, 5513.0, 5605.0, 5704.0, 5660.0, 5713.0, 5733.0, 5730.0, 5966.0…	['0:08:37', '0:18:37', '0:28:37', '0:38:37', '0:48:37', '0:58:37', '1:08:37', '1:18:37', '1:28:37', '1:38:37', '1:48:37', '1:58:37', '2:08:37', '2:18:37', '2:28:37', '2:38:37', '2:48:37', '2:58:37', '3:08:37', '3:18:37', '3:28:37', '3:38:37', '3:48:37', '3:58:37', '4:08:37', '4:18:37', '4:28:37', '4:38:37', '4:48:37', '4:58:37', '5:08:37', '5:18:37', '5:28:37', '5:38:37', '5:48:37', '5:58:37', '6…	[233.0, 240.0, 214.0, 217.0, 192.0, 222.0, 203.0, 227.0, 198.0, 215.0, 215.0, 225.0, 212.0, 233.0, 236.0, 224.0, 222.0, 245.0, 240.0, 221.0, 231.0, 242.0, 259.0, 244.0, 249.0, 256.0, 269.0, 265.0, 287.0, 292.0, 290.0, 287.0, 284.0, 300.0, 325.0, 325.0, 301.0, 316.0, 345.0, 325.0, 331.0, 347.0, 338.0, 378.0, 361.0, 350.0, 343.0, 363.0, 375.0, 364.0, 387.0, 386.0, 387.0, 370.0, 395.0, 404.0, 374.0,…
99	B12	sML041	WT-AC	Pi_rich	3	BY4741	20210629	Exponential	['0:08:05', '0:18:05', '0:28:05', '0:38:05', '0:48:05', '0:58:05', '1:08:05', '1:18:05', '1:28:05', '1:38:05', '1:48:05', '1:58:05', '2:08:05', '2:18:05', '2:28:05', '2:38:05', '2:48:05', '2:58:05', '3:08:05', '3:18:05', '3:28:05', '3:38:05', '3:48:05', '3:58:05', '4:08:05', '4:18:05', '4:28:05', '4:38:05', '4:48:05', '4:58:05', '5:08:05', '5:18:05', '5:28:05', '5:38:05', '5:48:05', '5:58:05', '6…	[0.153, 0.151, 0.15, 0.151, 0.154, 0.155, 0.157, 0.158, 0.162, 0.164, 0.168, 0.173, 0.178, 0.183, 0.188, 0.198, 0.205, 0.211, 0.218, 0.227, 0.234, 0.246, 0.255, 0.267, 0.276, 0.289, 0.302, 0.316, 0.33, 0.344, 0.358, 0.372, 0.386, 0.404, 0.417, 0.43, 0.444, 0.454, 0.463, 0.472, 0.485, 0.494, 0.499, 0.505, 0.512, 0.518, 0.528, 0.535, 0.543, 0.548, 0.558, 0.56, 0.566, 0.569, 0.576, 0.576, 0.577, 0.5…	['0:09:18', '0:19:18', '0:29:18', '0:39:18', '0:49:18', '0:59:18', '1:09:18', '1:19:18', '1:29:18', '1:39:18', '1:49:18', '1:59:18', '2:09:18', '2:19:18', '2:29:18', '2:39:18', '2:49:18', '2:59:18', '3:09:18', '3:19:18', '3:29:18', '3:39:18', '3:49:18', '3:59:18', '4:09:18', '4:19:18', '4:29:18', '4:39:18', '4:49:18', '4:59:18', '5:09:18', '5:19:18', '5:29:18', '5:39:18', '5:49:18', '5:59:18', '6…	[3542.0, 3400.0, 3421.0, 3332.0, 3453.0, 3535.0, 3331.0, 3425.0, 3435.0, 3379.0, 3322.0, 3501.0, 3612.0, 3613.0, 3601.0, 3610.0, 3556.0, 3539.0, 3633.0, 3657.0, 3678.0, 3838.0, 3751.0, 3806.0, 3811.0, 3864.0, 3809.0, 4006.0, 3946.0, 4150.0, 4131.0, 4258.0, 4324.0, 4440.0, 4422.0, 4491.0, 4449.0, 4808.0, 4747.0, 4920.0, 5033.0, 5036.0, 5022.0, 5257.0, 5104.0, 5293.0, 5125.0, 5334.0, 5577.0, 5357.0…	['0:08:37', '0:18:37', '0:28:37', '0:38:37', '0:48:37', '0:58:37', '1:08:37', '1:18:37', '1:28:37', '1:38:37', '1:48:37', '1:58:37', '2:08:37', '2:18:37', '2:28:37', '2:38:37', '2:48:37', '2:58:37', '3:08:37', '3:18:37', '3:28:37', '3:38:37', '3:48:37', '3:58:37', '4:08:37', '4:18:37', '4:28:37', '4:38:37', '4:48:37', '4:58:37', '5:08:37', '5:18:37', '5:28:37', '5:38:37', '5:48:37', '5:58:37', '6…	[216.0, 220.0, 220.0, 209.0, 201.0, 215.0, 214.0, 213.0, 218.0, 214.0, 222.0, 227.0, 219.0, 214.0, 227.0, 251.0, 218.0, 244.0, 226.0, 231.0, 225.0, 242.0, 249.0, 233.0, 249.0, 255.0, 264.0, 253.0, 265.0, 277.0, 256.0, 267.0, 264.0, 263.0, 282.0, 279.0, 303.0, 283.0, 318.0, 299.0, 300.0, 314.0, 343.0, 331.0, 345.0, 325.0, 337.0, 349.0, 337.0, 349.0, 361.0, 368.0, 361.0, 338.0, 351.0, 383.0, 365.0,…
100	C1	sML042	WT-AA	Pi_rich	1	BY4741	20210629	Exponential	['0:08:05', '0:18:05', '0:28:05', '0:38:05', '0:48:05', '0:58:05', '1:08:05', '1:18:05', '1:28:05', '1:38:05', '1:48:05', '1:58:05', '2:08:05', '2:18:05', '2:28:05', '2:38:05', '2:48:05', '2:58:05', '3:08:05', '3:18:05', '3:28:05', '3:38:05', '3:48:05', '3:58:05', '4:08:05', '4:18:05', '4:28:05', '4:38:05', '4:48:05', '4:58:05', '5:08:05', '5:18:05', '5:28:05', '5:38:05', '5:48:05', '5:58:05', '6…	[0.153, 0.213, 0.232, 0.226, 0.211, 0.196, 0.199, 0.185, 0.186, 0.179, 0.194, 0.185, 0.19, 0.196, 0.199, 0.204, 0.207, 0.213, 0.219, 0.228, 0.236, 0.245, 0.255, 0.265, 0.273, 0.284, 0.296, 0.309, 0.321, 0.337, 0.35, 0.366, 0.38, 0.396, 0.409, 0.425, 0.438, 0.449, 0.461, 0.47, 0.48, 0.489, 0.495, 0.505, 0.512, 0.518, 0.526, 0.528, 0.533, 0.539, 0.544, 0.548, 0.555, 0.558, 0.563, 0.565, 0.575, 0.57…	['0:09:18', '0:19:18', '0:29:18', '0:39:18', '0:49:18', '0:59:18', '1:09:18', '1:19:18', '1:29:18', '1:39:18', '1:49:18', '1:59:18', '2:09:18', '2:19:18', '2:29:18', '2:39:18', '2:49:18', '2:59:18', '3:09:18', '3:19:18', '3:29:18', '3:39:18', '3:49:18', '3:59:18', '4:09:18', '4:19:18', '4:29:18', '4:39:18', '4:49:18', '4:59:18', '5:09:18', '5:19:18', '5:29:18', '5:39:18', '5:49:18', '5:59:18', '6…	[3248.0, 3092.0, 3429.0, 3194.0, 3287.0, 3156.0, 3229.0, 3310.0, 3226.0, 3276.0, 3424.0, 3182.0, 3186.0, 3293.0, 3385.0, 3388.0, 3252.0, 3221.0, 3233.0, 3387.0, 3320.0, 3341.0, 3248.0, 3352.0, 3393.0, 3176.0, 3225.0, 3196.0, 3323.0, 3467.0, 3437.0, 3340.0, 3538.0, 3548.0, 3563.0, 3469.0, 3625.0, 3685.0, 3530.0, 3600.0, 3965.0, 3876.0, 3927.0, 4091.0, 4144.0, 4187.0, 4194.0, 4353.0, 4348.0, 4560.0…	['0:08:37', '0:18:37', '0:28:37', '0:38:37', '0:48:37', '0:58:37', '1:08:37', '1:18:37', '1:28:37', '1:38:37', '1:48:37', '1:58:37', '2:08:37', '2:18:37', '2:28:37', '2:38:37', '2:48:37', '2:58:37', '3:08:37', '3:18:37', '3:28:37', '3:38:37', '3:48:37', '3:58:37', '4:08:37', '4:18:37', '4:28:37', '4:38:37', '4:48:37', '4:58:37', '5:08:37', '5:18:37', '5:28:37', '5:38:37', '5:48:37', '5:58:37', '6…	[203.0, 201.0, 198.0, 202.0, 201.0, 205.0, 171.0, 212.0, 197.0, 200.0, 218.0, 204.0, 194.0, 215.0, 200.0, 223.0, 208.0, 193.0, 195.0, 207.0, 213.0, 208.0, 229.0, 200.0, 217.0, 221.0, 223.0, 198.0, 206.0, 234.0, 197.0, 212.0, 217.0, 228.0, 229.0, 218.0, 238.0, 229.0, 244.0, 245.0, 259.0, 249.0, 250.0, 247.0, 269.0, 264.0, 259.0, 297.0, 278.0, 280.0, 285.0, 310.0, 288.0, 282.0, 292.0, 312.0, 310.0,…
101	C2	sML042	WT-AA	Pi_rich	2	BY4741	20210629	Exponential	['0:08:05', '0:18:05', '0:28:05', '0:38:05', '0:48:05', '0:58:05', '1:08:05', '1:18:05', '1:28:05', '1:38:05', '1:48:05', '1:58:05', '2:08:05', '2:18:05', '2:28:05', '2:38:05', '2:48:05', '2:58:05', '3:08:05', '3:18:05', '3:28:05', '3:38:05', '3:48:05', '3:58:05', '4:08:05', '4:18:05', '4:28:05', '4:38:05', '4:48:05', '4:58:05', '5:08:05', '5:18:05', '5:28:05', '5:38:05', '5:48:05', '5:58:05', '6…	[0.155, 0.16, 0.235, 0.255, 0.244, 0.228, 0.219, 0.203, 0.198, 0.202, 0.186, 0.192, 0.194, 0.2, 0.209, 0.21, 0.212, 0.216, 0.221, 0.229, 0.235, 0.244, 0.254, 0.264, 0.275, 0.285, 0.298, 0.311, 0.324, 0.338, 0.35, 0.367, 0.38, 0.396, 0.41, 0.428, 0.442, 0.454, 0.468, 0.479, 0.488, 0.498, 0.505, 0.513, 0.517, 0.523, 0.531, 0.536, 0.54, 0.544, 0.552, 0.556, 0.56, 0.565, 0.567, 0.569, 0.575, 0.579, 0…	['0:09:18', '0:19:18', '0:29:18', '0:39:18', '0:49:18', '0:59:18', '1:09:18', '1:19:18', '1:29:18', '1:39:18', '1:49:18', '1:59:18', '2:09:18', '2:19:18', '2:29:18', '2:39:18', '2:49:18', '2:59:18', '3:09:18', '3:19:18', '3:29:18', '3:39:18', '3:49:18', '3:59:18', '4:09:18', '4:19:18', '4:29:18', '4:39:18', '4:49:18', '4:59:18', '5:09:18', '5:19:18', '5:29:18', '5:39:18', '5:49:18', '5:59:18', '6…	[3252.0, 3387.0, 3344.0, 3154.0, 3372.0, 3362.0, 3112.0, 3237.0, 3322.0, 3294.0, 3328.0, 3244.0, 3319.0, 3391.0, 3441.0, 3424.0, 3543.0, 3473.0, 3513.0, 3485.0, 3374.0, 3523.0, 3511.0, 3459.0, 3489.0, 3339.0, 3214.0, 3360.0, 3490.0, 3469.0, 3281.0, 3442.0, 3495.0, 3570.0, 3455.0, 3532.0, 3689.0, 3620.0, 3813.0, 3919.0, 3917.0, 3692.0, 4020.0, 3907.0, 4072.0, 4118.0, 4084.0, 4157.0, 4261.0, 4272.0…	['0:08:37', '0:18:37', '0:28:37', '0:38:37', '0:48:37', '0:58:37', '1:08:37', '1:18:37', '1:28:37', '1:38:37', '1:48:37', '1:58:37', '2:08:37', '2:18:37', '2:28:37', '2:38:37', '2:48:37', '2:58:37', '3:08:37', '3:18:37', '3:28:37', '3:38:37', '3:48:37', '3:58:37', '4:08:37', '4:18:37', '4:28:37', '4:38:37', '4:48:37', '4:58:37', '5:08:37', '5:18:37', '5:28:37', '5:38:37', '5:48:37', '5:58:37', '6…	[201.0, 212.0, 210.0, 210.0, 216.0, 191.0, 219.0, 225.0, 211.0, 209.0, 211.0, 214.0, 212.0, 224.0, 202.0, 222.0, 219.0, 208.0, 222.0, 224.0, 233.0, 192.0, 234.0, 218.0, 220.0, 203.0, 234.0, 208.0, 221.0, 217.0, 189.0, 225.0, 222.0, 212.0, 221.0, 224.0, 226.0, 245.0, 246.0, 223.0, 248.0, 243.0, 243.0, 250.0, 241.0, 243.0, 272.0, 258.0, 273.0, 272.0, 283.0, 276.0, 306.0, 278.0, 273.0, 302.0, 288.0,…
102	C3	sML042	WT-AA	Pi_rich	3	BY4741	20210629	Exponential	['0:08:05', '0:18:05', '0:28:05', '0:38:05', '0:48:05', '0:58:05', '1:08:05', '1:18:05', '1:28:05', '1:38:05', '1:48:05', '1:58:05', '2:08:05', '2:18:05', '2:28:05', '2:38:05', '2:48:05', '2:58:05', '3:08:05', '3:18:05', '3:28:05', '3:38:05', '3:48:05', '3:58:05', '4:08:05', '4:18:05', '4:28:05', '4:38:05', '4:48:05', '4:58:05', '5:08:05', '5:18:05', '5:28:05', '5:38:05', '5:48:05', '5:58:05', '6…	[0.191, 0.178, 0.169, 0.17, 0.167, 0.165, 0.169, 0.168, 0.175, 0.173, 0.176, 0.181, 0.185, 0.19, 0.195, 0.201, 0.207, 0.212, 0.218, 0.224, 0.232, 0.24, 0.247, 0.259, 0.269, 0.28, 0.291, 0.301, 0.317, 0.331, 0.347, 0.36, 0.373, 0.388, 0.403, 0.418, 0.43, 0.436, 0.447, 0.462, 0.472, 0.482, 0.493, 0.499, 0.51, 0.52, 0.528, 0.535, 0.539, 0.546, 0.554, 0.556, 0.563, 0.571, 0.573, 0.58, 0.582, 0.585, 0…	['0:09:18', '0:19:18', '0:29:18', '0:39:18', '0:49:18', '0:59:18', '1:09:18', '1:19:18', '1:29:18', '1:39:18', '1:49:18', '1:59:18', '2:09:18', '2:19:18', '2:29:18', '2:39:18', '2:49:18', '2:59:18', '3:09:18', '3:19:18', '3:29:18', '3:39:18', '3:49:18', '3:59:18', '4:09:18', '4:19:18', '4:29:18', '4:39:18', '4:49:18', '4:59:18', '5:09:18', '5:19:18', '5:29:18', '5:39:18', '5:49:18', '5:59:18', '6…	[3257.0, 3304.0, 3277.0, 3214.0, 3284.0, 3238.0, 3165.0, 3263.0, 3354.0, 3260.0, 3328.0, 3431.0, 3239.0, 3390.0, 3250.0, 3431.0, 3509.0, 3357.0, 3500.0, 3366.0, 3474.0, 3318.0, 3336.0, 3536.0, 3467.0, 3484.0, 3449.0, 3328.0, 3312.0, 3480.0, 3441.0, 3479.0, 3386.0, 3508.0, 3553.0, 3534.0, 3758.0, 3640.0, 3627.0, 3634.0, 3724.0, 3783.0, 3821.0, 3900.0, 4082.0, 4119.0, 4176.0, 4140.0, 4423.0, 4378.0…	['0:08:37', '0:18:37', '0:28:37', '0:38:37', '0:48:37', '0:58:37', '1:08:37', '1:18:37', '1:28:37', '1:38:37', '1:48:37', '1:58:37', '2:08:37', '2:18:37', '2:28:37', '2:38:37', '2:48:37', '2:58:37', '3:08:37', '3:18:37', '3:28:37', '3:38:37', '3:48:37', '3:58:37', '4:08:37', '4:18:37', '4:28:37', '4:38:37', '4:48:37', '4:58:37', '5:08:37', '5:18:37', '5:28:37', '5:38:37', '5:48:37', '5:58:37', '6…	[205.0, 201.0, 192.0, 215.0, 212.0, 190.0, 226.0, 217.0, 217.0, 201.0, 207.0, 240.0, 196.0, 199.0, 217.0, 212.0, 220.0, 201.0, 216.0, 230.0, 209.0, 207.0, 211.0, 216.0, 219.0, 234.0, 207.0, 231.0, 220.0, 211.0, 223.0, 217.0, 224.0, 233.0, 225.0, 207.0, 237.0, 239.0, 218.0, 237.0, 250.0, 251.0, 248.0, 249.0, 265.0, 245.0, 247.0, 275.0, 287.0, 288.0, 292.0, 277.0, 283.0, 288.0, 308.0, 327.0, 284.0,…
103	C4	sML043	delPho2-NN	Pi_rich	1	BY4741	20210629	Exponential	['0:08:05', '0:18:05', '0:28:05', '0:38:05', '0:48:05', '0:58:05', '1:08:05', '1:18:05', '1:28:05', '1:38:05', '1:48:05', '1:58:05', '2:08:05', '2:18:05', '2:28:05', '2:38:05', '2:48:05', '2:58:05', '3:08:05', '3:18:05', '3:28:05', '3:38:05', '3:48:05', '3:58:05', '4:08:05', '4:18:05', '4:28:05', '4:38:05', '4:48:05', '4:58:05', '5:08:05', '5:18:05', '5:28:05', '5:38:05', '5:48:05', '5:58:05', '6…	[0.14, 0.14, 0.153, 0.168, 0.189, 0.201, 0.213, 0.218, 0.209, 0.197, 0.19, 0.181, 0.184, 0.197, 0.204, 0.206, 0.211, 0.218, 0.226, 0.233, 0.245, 0.253, 0.264, 0.278, 0.289, 0.303, 0.315, 0.33, 0.344, 0.36, 0.374, 0.389, 0.4, 0.415, 0.43, 0.444, 0.457, 0.468, 0.473, 0.479, 0.488, 0.495, 0.499, 0.507, 0.514, 0.515, 0.527, 0.528, 0.533, 0.537, 0.54, 0.546, 0.548, 0.552, 0.559, 0.558, 0.563, 0.564, 0…	['0:09:18', '0:19:18', '0:29:18', '0:39:18', '0:49:18', '0:59:18', '1:09:18', '1:19:18', '1:29:18', '1:39:18', '1:49:18', '1:59:18', '2:09:18', '2:19:18', '2:29:18', '2:39:18', '2:49:18', '2:59:18', '3:09:18', '3:19:18', '3:29:18', '3:39:18', '3:49:18', '3:59:18', '4:09:18', '4:19:18', '4:29:18', '4:39:18', '4:49:18', '4:59:18', '5:09:18', '5:19:18', '5:29:18', '5:39:18', '5:49:18', '5:59:18', '6…	[3215.0, 3278.0, 3269.0, 3279.0, 3291.0, 3257.0, 3218.0, 3338.0, 3269.0, 3254.0, 3404.0, 3304.0, 3363.0, 3286.0, 3373.0, 3388.0, 3427.0, 3442.0, 3408.0, 3342.0, 3349.0, 3352.0, 3380.0, 3348.0, 3313.0, 3411.0, 3199.0, 3374.0, 3402.0, 3324.0, 3518.0, 3422.0, 3563.0, 3697.0, 3629.0, 3829.0, 3834.0, 4024.0, 3846.0, 4124.0, 3929.0, 3992.0, 4157.0, 3976.0, 4201.0, 4296.0, 4274.0, 4483.0, 4388.0, 4608.0…	['0:08:37', '0:18:37', '0:28:37', '0:38:37', '0:48:37', '0:58:37', '1:08:37', '1:18:37', '1:28:37', '1:38:37', '1:48:37', '1:58:37', '2:08:37', '2:18:37', '2:28:37', '2:38:37', '2:48:37', '2:58:37', '3:08:37', '3:18:37', '3:28:37', '3:38:37', '3:48:37', '3:58:37', '4:08:37', '4:18:37', '4:28:37', '4:38:37', '4:48:37', '4:58:37', '5:08:37', '5:18:37', '5:28:37', '5:38:37', '5:48:37', '5:58:37', '6…	[211.0, 207.0, 177.0, 190.0, 191.0, 212.0, 212.0, 200.0, 212.0, 206.0, 234.0, 203.0, 194.0, 220.0, 203.0, 223.0, 218.0, 206.0, 213.0, 221.0, 232.0, 208.0, 212.0, 224.0, 228.0, 205.0, 208.0, 223.0, 218.0, 228.0, 228.0, 226.0, 229.0, 241.0, 246.0, 217.0, 263.0, 243.0, 243.0, 261.0, 265.0, 248.0, 238.0, 285.0, 280.0, 263.0, 266.0, 267.0, 287.0, 281.0, 293.0, 310.0, 287.0, 316.0, 296.0, 319.0, 289.0,…
104	C5	sML043	delPho2-NN	Pi_rich	2	BY4741	20210629	Exponential	['0:08:05', '0:18:05', '0:28:05', '0:38:05', '0:48:05', '0:58:05', '1:08:05', '1:18:05', '1:28:05', '1:38:05', '1:48:05', '1:58:05', '2:08:05', '2:18:05', '2:28:05', '2:38:05', '2:48:05', '2:58:05', '3:08:05', '3:18:05', '3:28:05', '3:38:05', '3:48:05', '3:58:05', '4:08:05', '4:18:05', '4:28:05', '4:38:05', '4:48:05', '4:58:05', '5:08:05', '5:18:05', '5:28:05', '5:38:05', '5:48:05', '5:58:05', '6…	[0.154, 0.153, 0.17, 0.198, 0.209, 0.232, 0.239, 0.221, 0.192, 0.19, 0.2, 0.214, 0.195, 0.2, 0.209, 0.211, 0.216, 0.223, 0.23, 0.239, 0.249, 0.26, 0.271, 0.281, 0.293, 0.305, 0.319, 0.334, 0.348, 0.362, 0.377, 0.392, 0.403, 0.422, 0.43, 0.444, 0.455, 0.462, 0.474, 0.481, 0.491, 0.497, 0.505, 0.511, 0.517, 0.524, 0.532, 0.534, 0.537, 0.54, 0.542, 0.549, 0.548, 0.553, 0.559, 0.557, 0.563, 0.563, 0.…	['0:09:18', '0:19:18', '0:29:18', '0:39:18', '0:49:18', '0:59:18', '1:09:18', '1:19:18', '1:29:18', '1:39:18', '1:49:18', '1:59:18', '2:09:18', '2:19:18', '2:29:18', '2:39:18', '2:49:18', '2:59:18', '3:09:18', '3:19:18', '3:29:18', '3:39:18', '3:49:18', '3:59:18', '4:09:18', '4:19:18', '4:29:18', '4:39:18', '4:49:18', '4:59:18', '5:09:18', '5:19:18', '5:29:18', '5:39:18', '5:49:18', '5:59:18', '6…	[3311.0, 3174.0, 3288.0, 3199.0, 3225.0, 3298.0, 3162.0, 3348.0, 3273.0, 3230.0, 3291.0, 3306.0, 3447.0, 3303.0, 3249.0, 3397.0, 3313.0, 3407.0, 3354.0, 3286.0, 3378.0, 3366.0, 3302.0, 3316.0, 3228.0, 3297.0, 3364.0, 3344.0, 3395.0, 3490.0, 3465.0, 3246.0, 3554.0, 3414.0, 3561.0, 3679.0, 3756.0, 3752.0, 3890.0, 3960.0, 3979.0, 4078.0, 4032.0, 4242.0, 4231.0, 4279.0, 4270.0, 4435.0, 4410.0, 4505.0…	['0:08:37', '0:18:37', '0:28:37', '0:38:37', '0:48:37', '0:58:37', '1:08:37', '1:18:37', '1:28:37', '1:38:37', '1:48:37', '1:58:37', '2:08:37', '2:18:37', '2:28:37', '2:38:37', '2:48:37', '2:58:37', '3:08:37', '3:18:37', '3:28:37', '3:38:37', '3:48:37', '3:58:37', '4:08:37', '4:18:37', '4:28:37', '4:38:37', '4:48:37', '4:58:37', '5:08:37', '5:18:37', '5:28:37', '5:38:37', '5:48:37', '5:58:37', '6…	[208.0, 213.0, 195.0, 203.0, 205.0, 195.0, 194.0, 203.0, 213.0, 207.0, 193.0, 213.0, 209.0, 196.0, 213.0, 205.0, 217.0, 214.0, 209.0, 225.0, 209.0, 217.0, 213.0, 214.0, 215.0, 219.0, 196.0, 222.0, 221.0, 233.0, 223.0, 234.0, 214.0, 235.0, 225.0, 229.0, 248.0, 233.0, 250.0, 237.0, 235.0, 245.0, 258.0, 255.0, 266.0, 271.0, 285.0, 275.0, 284.0, 296.0, 284.0, 309.0, 317.0, 298.0, 316.0, 311.0, 300.0,…
105	C6	sML043	delPho2-NN	Pi_rich	3	BY4741	20210629	Exponential	['0:08:05', '0:18:05', '0:28:05', '0:38:05', '0:48:05', '0:58:05', '1:08:05', '1:18:05', '1:28:05', '1:38:05', '1:48:05', '1:58:05', '2:08:05', '2:18:05', '2:28:05', '2:38:05', '2:48:05', '2:58:05', '3:08:05', '3:18:05', '3:28:05', '3:38:05', '3:48:05', '3:58:05', '4:08:05', '4:18:05', '4:28:05', '4:38:05', '4:48:05', '4:58:05', '5:08:05', '5:18:05', '5:28:05', '5:38:05', '5:48:05', '5:58:05', '6…	[0.145, 0.19, 0.228, 0.228, 0.224, 0.203, 0.189, 0.176, 0.176, 0.201, 0.194, 0.193, 0.188, 0.195, 0.199, 0.204, 0.212, 0.218, 0.226, 0.235, 0.246, 0.257, 0.266, 0.28, 0.293, 0.306, 0.319, 0.333, 0.347, 0.361, 0.374, 0.388, 0.401, 0.414, 0.428, 0.439, 0.449, 0.461, 0.473, 0.48, 0.491, 0.498, 0.507, 0.515, 0.52, 0.531, 0.531, 0.536, 0.542, 0.541, 0.551, 0.548, 0.548, 0.552, 0.558, 0.563, 0.565, 0.5…	['0:09:18', '0:19:18', '0:29:18', '0:39:18', '0:49:18', '0:59:18', '1:09:18', '1:19:18', '1:29:18', '1:39:18', '1:49:18', '1:59:18', '2:09:18', '2:19:18', '2:29:18', '2:39:18', '2:49:18', '2:59:18', '3:09:18', '3:19:18', '3:29:18', '3:39:18', '3:49:18', '3:59:18', '4:09:18', '4:19:18', '4:29:18', '4:39:18', '4:49:18', '4:59:18', '5:09:18', '5:19:18', '5:29:18', '5:39:18', '5:49:18', '5:59:18', '6…	[3333.0, 3185.0, 3290.0, 3358.0, 3204.0, 3225.0, 3268.0, 3303.0, 3278.0, 3247.0, 3179.0, 3327.0, 3346.0, 3347.0, 3365.0, 3339.0, 3241.0, 3257.0, 3325.0, 3222.0, 3292.0, 3177.0, 3367.0, 3215.0, 3228.0, 3413.0, 3473.0, 3245.0, 3421.0, 3381.0, 3475.0, 3554.0, 3491.0, 3667.0, 3760.0, 3617.0, 3712.0, 3650.0, 3810.0, 3950.0, 4020.0, 3842.0, 4132.0, 3956.0, 4168.0, 4130.0, 4271.0, 4183.0, 4268.0, 4205.0…	['0:08:37', '0:18:37', '0:28:37', '0:38:37', '0:48:37', '0:58:37', '1:08:37', '1:18:37', '1:28:37', '1:38:37', '1:48:37', '1:58:37', '2:08:37', '2:18:37', '2:28:37', '2:38:37', '2:48:37', '2:58:37', '3:08:37', '3:18:37', '3:28:37', '3:38:37', '3:48:37', '3:58:37', '4:08:37', '4:18:37', '4:28:37', '4:38:37', '4:48:37', '4:58:37', '5:08:37', '5:18:37', '5:28:37', '5:38:37', '5:48:37', '5:58:37', '6…	[204.0, 218.0, 208.0, 202.0, 207.0, 202.0, 191.0, 202.0, 210.0, 207.0, 223.0, 203.0, 202.0, 201.0, 211.0, 221.0, 203.0, 193.0, 195.0, 197.0, 218.0, 204.0, 195.0, 205.0, 217.0, 189.0, 204.0, 227.0, 222.0, 223.0, 229.0, 214.0, 222.0, 232.0, 229.0, 249.0, 251.0, 229.0, 229.0, 242.0, 260.0, 257.0, 257.0, 254.0, 267.0, 278.0, 284.0, 272.0, 279.0, 273.0, 281.0, 285.0, 312.0, 273.0, 298.0, 309.0, 299.0,…
106	C7	sML044	delPho2-NC	Pi_rich	1	BY4741	20210629	Exponential	['0:08:05', '0:18:05', '0:28:05', '0:38:05', '0:48:05', '0:58:05', '1:08:05', '1:18:05', '1:28:05', '1:38:05', '1:48:05', '1:58:05', '2:08:05', '2:18:05', '2:28:05', '2:38:05', '2:48:05', '2:58:05', '3:08:05', '3:18:05', '3:28:05', '3:38:05', '3:48:05', '3:58:05', '4:08:05', '4:18:05', '4:28:05', '4:38:05', '4:48:05', '4:58:05', '5:08:05', '5:18:05', '5:28:05', '5:38:05', '5:48:05', '5:58:05', '6…	[0.15, 0.174, 0.241, 0.248, 0.241, 0.211, 0.209, 0.191, 0.181, 0.241, 0.201, 0.196, 0.228, 0.224, 0.211, 0.219, 0.227, 0.237, 0.248, 0.259, 0.27, 0.283, 0.294, 0.311, 0.324, 0.34, 0.354, 0.37, 0.383, 0.396, 0.41, 0.424, 0.435, 0.451, 0.458, 0.469, 0.477, 0.486, 0.491, 0.5, 0.51, 0.515, 0.52, 0.528, 0.536, 0.542, 0.545, 0.552, 0.555, 0.562, 0.565, 0.568, 0.572, 0.574, 0.58, 0.583, 0.583, 0.588, 0.…	['0:09:18', '0:19:18', '0:29:18', '0:39:18', '0:49:18', '0:59:18', '1:09:18', '1:19:18', '1:29:18', '1:39:18', '1:49:18', '1:59:18', '2:09:18', '2:19:18', '2:29:18', '2:39:18', '2:49:18', '2:59:18', '3:09:18', '3:19:18', '3:29:18', '3:39:18', '3:49:18', '3:59:18', '4:09:18', '4:19:18', '4:29:18', '4:39:18', '4:49:18', '4:59:18', '5:09:18', '5:19:18', '5:29:18', '5:39:18', '5:49:18', '5:59:18', '6…	[3317.0, 3563.0, 3735.0, 3700.0, 3747.0, 3950.0, 3823.0, 3601.0, 3572.0, 3602.0, 3598.0, 3672.0, 3647.0, 3548.0, 3670.0, 3740.0, 3729.0, 3951.0, 3859.0, 3828.0, 4258.0, 4209.0, 4456.0, 4526.0, 4600.0, 4722.0, 4783.0, 5015.0, 5140.0, 5154.0, 5345.0, 5610.0, 5802.0, 5572.0, 6370.0, 6780.0, 6912.0, 6780.0, 7236.0, 7157.0, 7151.0, 7587.0, 7705.0, 7678.0, 7819.0, 7845.0, 7853.0, 7984.0, 8181.0, 8204.0…	['0:08:37', '0:18:37', '0:28:37', '0:38:37', '0:48:37', '0:58:37', '1:08:37', '1:18:37', '1:28:37', '1:38:37', '1:48:37', '1:58:37', '2:08:37', '2:18:37', '2:28:37', '2:38:37', '2:48:37', '2:58:37', '3:08:37', '3:18:37', '3:28:37', '3:38:37', '3:48:37', '3:58:37', '4:08:37', '4:18:37', '4:28:37', '4:38:37', '4:48:37', '4:58:37', '5:08:37', '5:18:37', '5:28:37', '5:38:37', '5:48:37', '5:58:37', '6…	[199.0, 229.0, 221.0, 232.0, 240.0, 237.0, 241.0, 210.0, 239.0, 242.0, 227.0, 225.0, 238.0, 257.0, 234.0, 228.0, 229.0, 245.0, 232.0, 274.0, 279.0, 279.0, 272.0, 284.0, 287.0, 297.0, 320.0, 324.0, 329.0, 336.0, 340.0, 343.0, 341.0, 353.0, 373.0, 408.0, 430.0, 445.0, 459.0, 461.0, 429.0, 458.0, 490.0, 471.0, 500.0, 489.0, 475.0, 499.0, 509.0, 504.0, 485.0, 522.0, 500.0, 515.0, 506.0, 518.0, 518.0,…
107	C8	sML044	delPho2-NC	Pi_rich	2	BY4741	20210629	Exponential	['0:08:05', '0:18:05', '0:28:05', '0:38:05', '0:48:05', '0:58:05', '1:08:05', '1:18:05', '1:28:05', '1:38:05', '1:48:05', '1:58:05', '2:08:05', '2:18:05', '2:28:05', '2:38:05', '2:48:05', '2:58:05', '3:08:05', '3:18:05', '3:28:05', '3:38:05', '3:48:05', '3:58:05', '4:08:05', '4:18:05', '4:28:05', '4:38:05', '4:48:05', '4:58:05', '5:08:05', '5:18:05', '5:28:05', '5:38:05', '5:48:05', '5:58:05', '6…	[0.157, 0.156, 0.157, 0.159, 0.161, 0.166, 0.17, 0.174, 0.18, 0.183, 0.19, 0.195, 0.201, 0.207, 0.213, 0.221, 0.229, 0.237, 0.248, 0.258, 0.269, 0.282, 0.294, 0.307, 0.323, 0.336, 0.351, 0.367, 0.382, 0.398, 0.414, 0.427, 0.44, 0.453, 0.464, 0.474, 0.487, 0.492, 0.502, 0.51, 0.518, 0.523, 0.532, 0.537, 0.544, 0.547, 0.549, 0.555, 0.559, 0.564, 0.564, 0.57, 0.571, 0.572, 0.574, 0.583, 0.58, 0.585,…	['0:09:18', '0:19:18', '0:29:18', '0:39:18', '0:49:18', '0:59:18', '1:09:18', '1:19:18', '1:29:18', '1:39:18', '1:49:18', '1:59:18', '2:09:18', '2:19:18', '2:29:18', '2:39:18', '2:49:18', '2:59:18', '3:09:18', '3:19:18', '3:29:18', '3:39:18', '3:49:18', '3:59:18', '4:09:18', '4:19:18', '4:29:18', '4:39:18', '4:49:18', '4:59:18', '5:09:18', '5:19:18', '5:29:18', '5:39:18', '5:49:18', '5:59:18', '6…	[3481.0, 3344.0, 3236.0, 3367.0, 3282.0, 3244.0, 3318.0, 3539.0, 3401.0, 3509.0, 3523.0, 3472.0, 3487.0, 3505.0, 3610.0, 3704.0, 3641.0, 3831.0, 3952.0, 3914.0, 3943.0, 4159.0, 4365.0, 4382.0, 4345.0, 4725.0, 4707.0, 4910.0, 5022.0, 5091.0, 5266.0, 5448.0, 5416.0, 5672.0, 5821.0, 5757.0, 6035.0, 6193.0, 6340.0, 6517.0, 6596.0, 6565.0, 6641.0, 6674.0, 6846.0, 6800.0, 6808.0, 6965.0, 7009.0, 7000.0…	['0:08:37', '0:18:37', '0:28:37', '0:38:37', '0:48:37', '0:58:37', '1:08:37', '1:18:37', '1:28:37', '1:38:37', '1:48:37', '1:58:37', '2:08:37', '2:18:37', '2:28:37', '2:38:37', '2:48:37', '2:58:37', '3:08:37', '3:18:37', '3:28:37', '3:38:37', '3:48:37', '3:58:37', '4:08:37', '4:18:37', '4:28:37', '4:38:37', '4:48:37', '4:58:37', '5:08:37', '5:18:37', '5:28:37', '5:38:37', '5:48:37', '5:58:37', '6…	[216.0, 215.0, 210.0, 217.0, 202.0, 200.0, 213.0, 227.0, 222.0, 202.0, 220.0, 211.0, 233.0, 230.0, 234.0, 220.0, 246.0, 237.0, 221.0, 243.0, 273.0, 249.0, 257.0, 291.0, 278.0, 296.0, 318.0, 295.0, 316.0, 329.0, 322.0, 327.0, 344.0, 353.0, 349.0, 382.0, 378.0, 376.0, 414.0, 382.0, 395.0, 402.0, 433.0, 433.0, 412.0, 430.0, 417.0, 439.0, 456.0, 469.0, 456.0, 459.0, 453.0, 451.0, 474.0, 461.0, 468.0,…
108	C9	sML044	delPho2-NC	Pi_rich	3	BY4741	20210629	Exponential	['0:08:05', '0:18:05', '0:28:05', '0:38:05', '0:48:05', '0:58:05', '1:08:05', '1:18:05', '1:28:05', '1:38:05', '1:48:05', '1:58:05', '2:08:05', '2:18:05', '2:28:05', '2:38:05', '2:48:05', '2:58:05', '3:08:05', '3:18:05', '3:28:05', '3:38:05', '3:48:05', '3:58:05', '4:08:05', '4:18:05', '4:28:05', '4:38:05', '4:48:05', '4:58:05', '5:08:05', '5:18:05', '5:28:05', '5:38:05', '5:48:05', '5:58:05', '6…	[0.149, 0.204, 0.248, 0.246, 0.22, 0.191, 0.173, 0.209, 0.203, 0.242, 0.238, 0.189, 0.196, 0.205, 0.209, 0.216, 0.226, 0.234, 0.243, 0.257, 0.268, 0.277, 0.288, 0.302, 0.316, 0.331, 0.345, 0.362, 0.378, 0.395, 0.41, 0.424, 0.439, 0.452, 0.462, 0.472, 0.48, 0.487, 0.5, 0.506, 0.513, 0.517, 0.524, 0.533, 0.538, 0.54, 0.548, 0.551, 0.558, 0.559, 0.562, 0.565, 0.567, 0.573, 0.575, 0.579, 0.584, 0.589…	['0:09:18', '0:19:18', '0:29:18', '0:39:18', '0:49:18', '0:59:18', '1:09:18', '1:19:18', '1:29:18', '1:39:18', '1:49:18', '1:59:18', '2:09:18', '2:19:18', '2:29:18', '2:39:18', '2:49:18', '2:59:18', '3:09:18', '3:19:18', '3:29:18', '3:39:18', '3:49:18', '3:59:18', '4:09:18', '4:19:18', '4:29:18', '4:39:18', '4:49:18', '4:59:18', '5:09:18', '5:19:18', '5:29:18', '5:39:18', '5:49:18', '5:59:18', '6…	[3376.0, 3511.0, 3805.0, 3774.0, 3643.0, 3511.0, 3506.0, 3528.0, 3573.0, 3733.0, 3601.0, 3819.0, 3805.0, 3747.0, 3909.0, 3903.0, 4005.0, 3983.0, 3927.0, 4062.0, 4019.0, 4204.0, 4260.0, 4581.0, 4408.0, 4853.0, 4865.0, 4983.0, 5120.0, 5146.0, 5302.0, 5478.0, 5724.0, 5560.0, 5883.0, 6021.0, 6235.0, 6124.0, 6447.0, 6430.0, 6700.0, 6737.0, 7014.0, 6778.0, 7076.0, 7187.0, 7499.0, 7380.0, 7409.0, 7617.0…	['0:08:37', '0:18:37', '0:28:37', '0:38:37', '0:48:37', '0:58:37', '1:08:37', '1:18:37', '1:28:37', '1:38:37', '1:48:37', '1:58:37', '2:08:37', '2:18:37', '2:28:37', '2:38:37', '2:48:37', '2:58:37', '3:08:37', '3:18:37', '3:28:37', '3:38:37', '3:48:37', '3:58:37', '4:08:37', '4:18:37', '4:28:37', '4:38:37', '4:48:37', '4:58:37', '5:08:37', '5:18:37', '5:28:37', '5:38:37', '5:48:37', '5:58:37', '6…	[217.0, 212.0, 230.0, 248.0, 253.0, 232.0, 203.0, 233.0, 237.0, 227.0, 228.0, 240.0, 227.0, 246.0, 233.0, 238.0, 238.0, 263.0, 254.0, 265.0, 276.0, 252.0, 263.0, 288.0, 302.0, 298.0, 289.0, 308.0, 322.0, 326.0, 353.0, 334.0, 356.0, 366.0, 364.0, 382.0, 366.0, 415.0, 415.0, 418.0, 424.0, 424.0, 445.0, 426.0, 442.0, 447.0, 437.0, 448.0, 469.0, 453.0, 484.0, 478.0, 485.0, 464.0, 468.0, 502.0, 480.0,…
109	C10	sML045	delPho2-CN	Pi_rich	1	BY4741	20210629	Exponential	['0:08:05', '0:18:05', '0:28:05', '0:38:05', '0:48:05', '0:58:05', '1:08:05', '1:18:05', '1:28:05', '1:38:05', '1:48:05', '1:58:05', '2:08:05', '2:18:05', '2:28:05', '2:38:05', '2:48:05', '2:58:05', '3:08:05', '3:18:05', '3:28:05', '3:38:05', '3:48:05', '3:58:05', '4:08:05', '4:18:05', '4:28:05', '4:38:05', '4:48:05', '4:58:05', '5:08:05', '5:18:05', '5:28:05', '5:38:05', '5:48:05', '5:58:05', '6…	[0.144, 0.186, 0.217, 0.206, 0.178, 0.169, 0.163, 0.171, 0.173, 0.206, 0.189, 0.198, 0.183, 0.189, 0.194, 0.203, 0.209, 0.215, 0.224, 0.233, 0.242, 0.254, 0.264, 0.277, 0.286, 0.298, 0.312, 0.325, 0.342, 0.357, 0.374, 0.391, 0.402, 0.418, 0.433, 0.448, 0.458, 0.467, 0.479, 0.485, 0.496, 0.506, 0.512, 0.517, 0.526, 0.529, 0.537, 0.545, 0.547, 0.551, 0.559, 0.557, 0.56, 0.563, 0.571, 0.57, 0.577, 0…	['0:09:18', '0:19:18', '0:29:18', '0:39:18', '0:49:18', '0:59:18', '1:09:18', '1:19:18', '1:29:18', '1:39:18', '1:49:18', '1:59:18', '2:09:18', '2:19:18', '2:29:18', '2:39:18', '2:49:18', '2:59:18', '3:09:18', '3:19:18', '3:29:18', '3:39:18', '3:49:18', '3:59:18', '4:09:18', '4:19:18', '4:29:18', '4:39:18', '4:49:18', '4:59:18', '5:09:18', '5:19:18', '5:29:18', '5:39:18', '5:49:18', '5:59:18', '6…	[3283.0, 3273.0, 3384.0, 3271.0, 3336.0, 3117.0, 3276.0, 3268.0, 3317.0, 3354.0, 3282.0, 3238.0, 3376.0, 3504.0, 3428.0, 3560.0, 3574.0, 3318.0, 3623.0, 3672.0, 3573.0, 3503.0, 3484.0, 3627.0, 3763.0, 3706.0, 3782.0, 3722.0, 3704.0, 3828.0, 3793.0, 3803.0, 3835.0, 3867.0, 4180.0, 4197.0, 4096.0, 4269.0, 4185.0, 4291.0, 4538.0, 4608.0, 4595.0, 4726.0, 4815.0, 4795.0, 4951.0, 4920.0, 5122.0, 5197.0…	['0:08:37', '0:18:37', '0:28:37', '0:38:37', '0:48:37', '0:58:37', '1:08:37', '1:18:37', '1:28:37', '1:38:37', '1:48:37', '1:58:37', '2:08:37', '2:18:37', '2:28:37', '2:38:37', '2:48:37', '2:58:37', '3:08:37', '3:18:37', '3:28:37', '3:38:37', '3:48:37', '3:58:37', '4:08:37', '4:18:37', '4:28:37', '4:38:37', '4:48:37', '4:58:37', '5:08:37', '5:18:37', '5:28:37', '5:38:37', '5:48:37', '5:58:37', '6…	[210.0, 199.0, 214.0, 215.0, 224.0, 219.0, 181.0, 205.0, 218.0, 216.0, 218.0, 209.0, 247.0, 215.0, 236.0, 238.0, 225.0, 217.0, 236.0, 217.0, 241.0, 225.0, 237.0, 251.0, 234.0, 235.0, 217.0, 231.0, 229.0, 256.0, 253.0, 243.0, 249.0, 254.0, 260.0, 264.0, 273.0, 264.0, 288.0, 297.0, 279.0, 297.0, 305.0, 305.0, 306.0, 315.0, 311.0, 321.0, 327.0, 320.0, 318.0, 338.0, 355.0, 346.0, 342.0, 335.0, 348.0,…
110	C11	sML045	delPho2-CN	Pi_rich	2	BY4741	20210629	Exponential	['0:08:05', '0:18:05', '0:28:05', '0:38:05', '0:48:05', '0:58:05', '1:08:05', '1:18:05', '1:28:05', '1:38:05', '1:48:05', '1:58:05', '2:08:05', '2:18:05', '2:28:05', '2:38:05', '2:48:05', '2:58:05', '3:08:05', '3:18:05', '3:28:05', '3:38:05', '3:48:05', '3:58:05', '4:08:05', '4:18:05', '4:28:05', '4:38:05', '4:48:05', '4:58:05', '5:08:05', '5:18:05', '5:28:05', '5:38:05', '5:48:05', '5:58:05', '6…	[0.143, 0.198, 0.23, 0.221, 0.176, 0.158, 0.178, 0.181, 0.161, 0.221, 0.175, 0.173, 0.171, 0.175, 0.18, 0.186, 0.193, 0.201, 0.207, 0.215, 0.223, 0.234, 0.242, 0.254, 0.262, 0.276, 0.285, 0.299, 0.316, 0.327, 0.342, 0.358, 0.373, 0.388, 0.403, 0.417, 0.427, 0.443, 0.453, 0.465, 0.478, 0.483, 0.492, 0.502, 0.511, 0.518, 0.52, 0.53, 0.533, 0.538, 0.545, 0.547, 0.553, 0.552, 0.561, 0.562, 0.567, 0.5…	['0:09:18', '0:19:18', '0:29:18', '0:39:18', '0:49:18', '0:59:18', '1:09:18', '1:19:18', '1:29:18', '1:39:18', '1:49:18', '1:59:18', '2:09:18', '2:19:18', '2:29:18', '2:39:18', '2:49:18', '2:59:18', '3:09:18', '3:19:18', '3:29:18', '3:39:18', '3:49:18', '3:59:18', '4:09:18', '4:19:18', '4:29:18', '4:39:18', '4:49:18', '4:59:18', '5:09:18', '5:19:18', '5:29:18', '5:39:18', '5:49:18', '5:59:18', '6…	[3198.0, 3292.0, 3323.0, 3291.0, 3352.0, 3354.0, 3348.0, 3325.0, 3226.0, 3243.0, 3368.0, 3449.0, 3502.0, 3347.0, 3345.0, 3322.0, 3366.0, 3567.0, 3507.0, 3550.0, 3631.0, 3548.0, 3520.0, 3689.0, 3562.0, 3493.0, 3450.0, 3570.0, 3762.0, 3706.0, 3801.0, 3719.0, 3967.0, 3989.0, 3921.0, 4000.0, 4081.0, 4039.0, 4300.0, 4159.0, 4361.0, 4424.0, 4522.0, 4479.0, 4530.0, 4716.0, 4932.0, 4813.0, 5080.0, 4710.0…	['0:08:37', '0:18:37', '0:28:37', '0:38:37', '0:48:37', '0:58:37', '1:08:37', '1:18:37', '1:28:37', '1:38:37', '1:48:37', '1:58:37', '2:08:37', '2:18:37', '2:28:37', '2:38:37', '2:48:37', '2:58:37', '3:08:37', '3:18:37', '3:28:37', '3:38:37', '3:48:37', '3:58:37', '4:08:37', '4:18:37', '4:28:37', '4:38:37', '4:48:37', '4:58:37', '5:08:37', '5:18:37', '5:28:37', '5:38:37', '5:48:37', '5:58:37', '6…	[212.0, 207.0, 201.0, 209.0, 209.0, 209.0, 200.0, 223.0, 209.0, 210.0, 202.0, 199.0, 215.0, 220.0, 231.0, 208.0, 229.0, 214.0, 240.0, 228.0, 211.0, 228.0, 207.0, 236.0, 239.0, 214.0, 233.0, 232.0, 222.0, 261.0, 247.0, 243.0, 266.0, 238.0, 262.0, 247.0, 227.0, 261.0, 265.0, 269.0, 283.0, 251.0, 295.0, 284.0, 315.0, 284.0, 297.0, 315.0, 314.0, 311.0, 316.0, 320.0, 314.0, 341.0, 340.0, 321.0, 348.0,…
111	C12	sML045	delPho2-CN	Pi_rich	3	BY4741	20210629	Exponential	['0:08:05', '0:18:05', '0:28:05', '0:38:05', '0:48:05', '0:58:05', '1:08:05', '1:18:05', '1:28:05', '1:38:05', '1:48:05', '1:58:05', '2:08:05', '2:18:05', '2:28:05', '2:38:05', '2:48:05', '2:58:05', '3:08:05', '3:18:05', '3:28:05', '3:38:05', '3:48:05', '3:58:05', '4:08:05', '4:18:05', '4:28:05', '4:38:05', '4:48:05', '4:58:05', '5:08:05', '5:18:05', '5:28:05', '5:38:05', '5:48:05', '5:58:05', '6…	[0.155, 0.153, 0.153, 0.154, 0.154, 0.156, 0.157, 0.159, 0.162, 0.165, 0.167, 0.171, 0.177, 0.182, 0.188, 0.192, 0.198, 0.206, 0.213, 0.22, 0.228, 0.237, 0.248, 0.258, 0.269, 0.282, 0.296, 0.309, 0.324, 0.338, 0.351, 0.363, 0.381, 0.396, 0.41, 0.425, 0.44, 0.454, 0.468, 0.477, 0.485, 0.498, 0.504, 0.513, 0.524, 0.531, 0.536, 0.543, 0.548, 0.554, 0.558, 0.565, 0.57, 0.573, 0.573, 0.582, 0.582, 0.5…	['0:09:18', '0:19:18', '0:29:18', '0:39:18', '0:49:18', '0:59:18', '1:09:18', '1:19:18', '1:29:18', '1:39:18', '1:49:18', '1:59:18', '2:09:18', '2:19:18', '2:29:18', '2:39:18', '2:49:18', '2:59:18', '3:09:18', '3:19:18', '3:29:18', '3:39:18', '3:49:18', '3:59:18', '4:09:18', '4:19:18', '4:29:18', '4:39:18', '4:49:18', '4:59:18', '5:09:18', '5:19:18', '5:29:18', '5:39:18', '5:49:18', '5:59:18', '6…	[3497.0, 3339.0, 3344.0, 3362.0, 3371.0, 3346.0, 3258.0, 3412.0, 3406.0, 3453.0, 3436.0, 3477.0, 3425.0, 3332.0, 3524.0, 3506.0, 3464.0, 3284.0, 3557.0, 3515.0, 3628.0, 3595.0, 3549.0, 3500.0, 3440.0, 3518.0, 3613.0, 3513.0, 3826.0, 3787.0, 3885.0, 3655.0, 3875.0, 3830.0, 4052.0, 4082.0, 4018.0, 4092.0, 4234.0, 4198.0, 4394.0, 4523.0, 4558.0, 4612.0, 4571.0, 4689.0, 4801.0, 4797.0, 4989.0, 5308.0…	['0:08:37', '0:18:37', '0:28:37', '0:38:37', '0:48:37', '0:58:37', '1:08:37', '1:18:37', '1:28:37', '1:38:37', '1:48:37', '1:58:37', '2:08:37', '2:18:37', '2:28:37', '2:38:37', '2:48:37', '2:58:37', '3:08:37', '3:18:37', '3:28:37', '3:38:37', '3:48:37', '3:58:37', '4:08:37', '4:18:37', '4:28:37', '4:38:37', '4:48:37', '4:58:37', '5:08:37', '5:18:37', '5:28:37', '5:38:37', '5:48:37', '5:58:37', '6…	[210.0, 200.0, 198.0, 202.0, 200.0, 221.0, 214.0, 201.0, 206.0, 212.0, 207.0, 214.0, 231.0, 218.0, 205.0, 227.0, 215.0, 215.0, 223.0, 235.0, 227.0, 224.0, 229.0, 244.0, 225.0, 235.0, 218.0, 240.0, 223.0, 251.0, 241.0, 247.0, 238.0, 233.0, 250.0, 248.0, 266.0, 275.0, 256.0, 275.0, 274.0, 281.0, 289.0, 293.0, 286.0, 296.0, 293.0, 325.0, 316.0, 310.0, 322.0, 321.0, 343.0, 319.0, 328.0, 336.0, 354.0,…
112	D1	sML046	delPho2-CC	Pi_rich	1	BY4741	20210629	Exponential	['0:08:05', '0:18:05', '0:28:05', '0:38:05', '0:48:05', '0:58:05', '1:08:05', '1:18:05', '1:28:05', '1:38:05', '1:48:05', '1:58:05', '2:08:05', '2:18:05', '2:28:05', '2:38:05', '2:48:05', '2:58:05', '3:08:05', '3:18:05', '3:28:05', '3:38:05', '3:48:05', '3:58:05', '4:08:05', '4:18:05', '4:28:05', '4:38:05', '4:48:05', '4:58:05', '5:08:05', '5:18:05', '5:28:05', '5:38:05', '5:48:05', '5:58:05', '6…	[0.139, 0.146, 0.14, 0.151, 0.154, 0.146, 0.146, 0.151, 0.157, 0.162, 0.16, 0.164, 0.168, 0.173, 0.179, 0.185, 0.19, 0.196, 0.209, 0.215, 0.215, 0.222, 0.23, 0.24, 0.253, 0.262, 0.276, 0.286, 0.301, 0.316, 0.33, 0.344, 0.358, 0.372, 0.387, 0.399, 0.414, 0.425, 0.436, 0.444, 0.456, 0.458, 0.466, 0.47, 0.48, 0.483, 0.493, 0.499, 0.504, 0.51, 0.514, 0.52, 0.523, 0.527, 0.531, 0.534, 0.537, 0.545, 0.…	['0:09:18', '0:19:18', '0:29:18', '0:39:18', '0:49:18', '0:59:18', '1:09:18', '1:19:18', '1:29:18', '1:39:18', '1:49:18', '1:59:18', '2:09:18', '2:19:18', '2:29:18', '2:39:18', '2:49:18', '2:59:18', '3:09:18', '3:19:18', '3:29:18', '3:39:18', '3:49:18', '3:59:18', '4:09:18', '4:19:18', '4:29:18', '4:39:18', '4:49:18', '4:59:18', '5:09:18', '5:19:18', '5:29:18', '5:39:18', '5:49:18', '5:59:18', '6…	[4556.0, 4652.0, 4748.0, 4885.0, 5011.0, 5134.0, 5500.0, 5766.0, 6041.0, 6298.0, 6521.0, 6792.0, 7161.0, 7642.0, 7996.0, 8543.0, 9080.0, 9375.0, 9804.0, 10466.0, 10739.0, 11064.0, 11803.0, 12833.0, 13410.0, 14085.0, 15094.0, 16185.0, 16743.0, 17560.0, 19211.0, 20076.0, 20520.0, 21626.0, 22187.0, 23163.0, 24110.0, 24286.0, 25684.0, 26387.0, 27700.0, 30225.0, 28320.0, 31910.0, 31413.0, 32563.0, 335…	['0:08:37', '0:18:37', '0:28:37', '0:38:37', '0:48:37', '0:58:37', '1:08:37', '1:18:37', '1:28:37', '1:38:37', '1:48:37', '1:58:37', '2:08:37', '2:18:37', '2:28:37', '2:38:37', '2:48:37', '2:58:37', '3:08:37', '3:18:37', '3:28:37', '3:38:37', '3:48:37', '3:58:37', '4:08:37', '4:18:37', '4:28:37', '4:38:37', '4:48:37', '4:58:37', '5:08:37', '5:18:37', '5:28:37', '5:38:37', '5:48:37', '5:58:37', '6…	[299.0, 295.0, 298.0, 320.0, 329.0, 342.0, 341.0, 335.0, 362.0, 387.0, 423.0, 435.0, 452.0, 461.0, 518.0, 523.0, 564.0, 608.0, 612.0, 637.0, 679.0, 689.0, 754.0, 766.0, 833.0, 883.0, 934.0, 1009.0, 1065.0, 1147.0, 1153.0, 1220.0, 1278.0, 1346.0, 1387.0, 1438.0, 1517.0, 1566.0, 1621.0, 1623.0, 1788.0, 1892.0, 1841.0, 1983.0, 1932.0, 1972.0, 2028.0, 2078.0, 2003.0, 2106.0, 2074.0, 2189.0, 2056.0, 2…
113	D2	sML046	delPho2-CC	Pi_rich	2	BY4741	20210629	Exponential	['0:08:05', '0:18:05', '0:28:05', '0:38:05', '0:48:05', '0:58:05', '1:08:05', '1:18:05', '1:28:05', '1:38:05', '1:48:05', '1:58:05', '2:08:05', '2:18:05', '2:28:05', '2:38:05', '2:48:05', '2:58:05', '3:08:05', '3:18:05', '3:28:05', '3:38:05', '3:48:05', '3:58:05', '4:08:05', '4:18:05', '4:28:05', '4:38:05', '4:48:05', '4:58:05', '5:08:05', '5:18:05', '5:28:05', '5:38:05', '5:48:05', '5:58:05', '6…	[0.132, 0.138, 0.181, 0.181, 0.195, 0.209, 0.208, 0.217, 0.218, 0.209, 0.199, 0.187, 0.206, 0.203, 0.217, 0.186, 0.188, 0.204, 0.199, 0.206, 0.214, 0.218, 0.227, 0.236, 0.246, 0.257, 0.267, 0.28, 0.293, 0.306, 0.32, 0.335, 0.349, 0.365, 0.379, 0.392, 0.407, 0.417, 0.43, 0.44, 0.452, 0.462, 0.468, 0.477, 0.486, 0.491, 0.498, 0.507, 0.513, 0.518, 0.525, 0.53, 0.534, 0.536, 0.542, 0.544, 0.547, 0.55…	['0:09:18', '0:19:18', '0:29:18', '0:39:18', '0:49:18', '0:59:18', '1:09:18', '1:19:18', '1:29:18', '1:39:18', '1:49:18', '1:59:18', '2:09:18', '2:19:18', '2:29:18', '2:39:18', '2:49:18', '2:59:18', '3:09:18', '3:19:18', '3:29:18', '3:39:18', '3:49:18', '3:59:18', '4:09:18', '4:19:18', '4:29:18', '4:39:18', '4:49:18', '4:59:18', '5:09:18', '5:19:18', '5:29:18', '5:39:18', '5:49:18', '5:59:18', '6…	[4431.0, 5423.0, 6915.0, 7331.0, 8161.0, 9064.0, 9649.0, 9948.0, 10342.0, 10017.0, 9437.0, 9608.0, 9591.0, 7932.0, 10112.0, 8049.0, 8539.0, 9161.0, 9634.0, 10009.0, 10411.0, 11128.0, 11999.0, 12974.0, 13478.0, 14200.0, 14854.0, 15941.0, 16518.0, 17471.0, 17964.0, 19345.0, 20170.0, 20730.0, 21774.0, 22815.0, 23851.0, 25003.0, 25552.0, 26128.0, 26353.0, 27425.0, 27830.0, 28047.0, 28172.0, 27998.0, …	['0:08:37', '0:18:37', '0:28:37', '0:38:37', '0:48:37', '0:58:37', '1:08:37', '1:18:37', '1:28:37', '1:38:37', '1:48:37', '1:58:37', '2:08:37', '2:18:37', '2:28:37', '2:38:37', '2:48:37', '2:58:37', '3:08:37', '3:18:37', '3:28:37', '3:38:37', '3:48:37', '3:58:37', '4:08:37', '4:18:37', '4:28:37', '4:38:37', '4:48:37', '4:58:37', '5:08:37', '5:18:37', '5:28:37', '5:38:37', '5:48:37', '5:58:37', '6…	[275.0, 300.0, 437.0, 479.0, 543.0, 586.0, 590.0, 613.0, 631.0, 620.0, 571.0, 610.0, 550.0, 520.0, 635.0, 601.0, 542.0, 576.0, 579.0, 634.0, 658.0, 704.0, 749.0, 792.0, 848.0, 902.0, 905.0, 980.0, 1059.0, 1104.0, 1135.0, 1221.0, 1249.0, 1351.0, 1368.0, 1371.0, 1465.0, 1569.0, 1631.0, 1610.0, 1677.0, 1719.0, 1707.0, 1791.0, 1704.0, 1740.0, 1823.0, 1825.0, 1811.0, 1855.0, 1859.0, 1861.0, 1884.0, 18…
114	D3	sML046	delPho2-CC	Pi_rich	3	BY4741	20210629	Exponential	['0:08:05', '0:18:05', '0:28:05', '0:38:05', '0:48:05', '0:58:05', '1:08:05', '1:18:05', '1:28:05', '1:38:05', '1:48:05', '1:58:05', '2:08:05', '2:18:05', '2:28:05', '2:38:05', '2:48:05', '2:58:05', '3:08:05', '3:18:05', '3:28:05', '3:38:05', '3:48:05', '3:58:05', '4:08:05', '4:18:05', '4:28:05', '4:38:05', '4:48:05', '4:58:05', '5:08:05', '5:18:05', '5:28:05', '5:38:05', '5:48:05', '5:58:05', '6…	[0.135, 0.141, 0.155, 0.174, 0.184, 0.199, 0.207, 0.212, 0.218, 0.215, 0.217, 0.215, 0.209, 0.216, 0.182, 0.199, 0.187, 0.202, 0.201, 0.208, 0.214, 0.221, 0.229, 0.238, 0.248, 0.259, 0.269, 0.281, 0.293, 0.308, 0.32, 0.334, 0.35, 0.364, 0.381, 0.393, 0.405, 0.417, 0.43, 0.442, 0.452, 0.463, 0.469, 0.478, 0.489, 0.494, 0.503, 0.509, 0.513, 0.515, 0.521, 0.523, 0.53, 0.533, 0.538, 0.541, 0.543, 0.5…	['0:09:18', '0:19:18', '0:29:18', '0:39:18', '0:49:18', '0:59:18', '1:09:18', '1:19:18', '1:29:18', '1:39:18', '1:49:18', '1:59:18', '2:09:18', '2:19:18', '2:29:18', '2:39:18', '2:49:18', '2:59:18', '3:09:18', '3:19:18', '3:29:18', '3:39:18', '3:49:18', '3:59:18', '4:09:18', '4:19:18', '4:29:18', '4:39:18', '4:49:18', '4:59:18', '5:09:18', '5:19:18', '5:29:18', '5:39:18', '5:49:18', '5:59:18', '6…	[4303.0, 4961.0, 6445.0, 7040.0, 7682.0, 8225.0, 9363.0, 9669.0, 10019.0, 9665.0, 9761.0, 9612.0, 9194.0, 8848.0, 9109.0, 8918.0, 8498.0, 9208.0, 9464.0, 10053.0, 10574.0, 11078.0, 11874.0, 12315.0, 13023.0, 14060.0, 15047.0, 15284.0, 16838.0, 17081.0, 17985.0, 19312.0, 19955.0, 20647.0, 21884.0, 22715.0, 23484.0, 24227.0, 25007.0, 26148.0, 26785.0, 26726.0, 27555.0, 28150.0, 28239.0, 28257.0, 28…	['0:08:37', '0:18:37', '0:28:37', '0:38:37', '0:48:37', '0:58:37', '1:08:37', '1:18:37', '1:28:37', '1:38:37', '1:48:37', '1:58:37', '2:08:37', '2:18:37', '2:28:37', '2:38:37', '2:48:37', '2:58:37', '3:08:37', '3:18:37', '3:28:37', '3:38:37', '3:48:37', '3:58:37', '4:08:37', '4:18:37', '4:28:37', '4:38:37', '4:48:37', '4:58:37', '5:08:37', '5:18:37', '5:28:37', '5:38:37', '5:48:37', '5:58:37', '6…	[265.0, 281.0, 388.0, 461.0, 480.0, 529.0, 565.0, 591.0, 613.0, 621.0, 603.0, 641.0, 605.0, 540.0, 513.0, 499.0, 543.0, 539.0, 586.0, 620.0, 647.0, 685.0, 751.0, 766.0, 764.0, 871.0, 927.0, 974.0, 1023.0, 1100.0, 1121.0, 1194.0, 1263.0, 1301.0, 1372.0, 1412.0, 1469.0, 1479.0, 1539.0, 1627.0, 1655.0, 1673.0, 1732.0, 1754.0, 1775.0, 1757.0, 1781.0, 1798.0, 1782.0, 1953.0, 1916.0, 2013.0, 1968.0, 19…
115	E1	sML034	WT-NN	Pi_free	1	BY4741	20210629	Exponential	['0:08:05', '0:18:05', '0:28:05', '0:38:05', '0:48:05', '0:58:05', '1:08:05', '1:18:05', '1:28:05', '1:38:05', '1:48:05', '1:58:05', '2:08:05', '2:18:05', '2:28:05', '2:38:05', '2:48:05', '2:58:05', '3:08:05', '3:18:05', '3:28:05', '3:38:05', '3:48:05', '3:58:05', '4:08:05', '4:18:05', '4:28:05', '4:38:05', '4:48:05', '4:58:05', '5:08:05', '5:18:05', '5:28:05', '5:38:05', '5:48:05', '5:58:05', '6…	[0.188, 0.205, 0.221, 0.191, 0.19, 0.17, 0.162, 0.161, 0.186, 0.165, 0.238, 0.157, 0.169, 0.165, 0.219, 0.165, 0.184, 0.184, 0.18, 0.184, 0.186, 0.186, 0.187, 0.187, 0.187, 0.189, 0.191, 0.195, 0.198, 0.2, 0.203, 0.204, 0.207, 0.211, 0.214, 0.218, 0.219, 0.221, 0.224, 0.226, 0.227, 0.229, 0.232, 0.233, 0.237, 0.238, 0.242, 0.242, 0.245, 0.247, 0.25, 0.251, 0.252, 0.255, 0.257, 0.258, 0.261, 0.263…	['0:09:18', '0:19:18', '0:29:18', '0:39:18', '0:49:18', '0:59:18', '1:09:18', '1:19:18', '1:29:18', '1:39:18', '1:49:18', '1:59:18', '2:09:18', '2:19:18', '2:29:18', '2:39:18', '2:49:18', '2:59:18', '3:09:18', '3:19:18', '3:29:18', '3:39:18', '3:49:18', '3:59:18', '4:09:18', '4:19:18', '4:29:18', '4:39:18', '4:49:18', '4:59:18', '5:09:18', '5:19:18', '5:29:18', '5:39:18', '5:49:18', '5:59:18', '6…	[3286.0, 3280.0, 3370.0, 3309.0, 3337.0, 3460.0, 3430.0, 3756.0, 3895.0, 4078.0, 4360.0, 4349.0, 4664.0, 6306.0, 5330.0, 5649.0, 5808.0, 6409.0, 6492.0, 6784.0, 7119.0, 7440.0, 7870.0, 8084.0, 8367.0, 8647.0, 9200.0, 9273.0, 9678.0, 9610.0, 10150.0, 10513.0, 10765.0, 11373.0, 11645.0, 12077.0, 12261.0, 12606.0, 12765.0, 13132.0, 13363.0, 13678.0, 14192.0, 14582.0, 14506.0, 15204.0, 15473.0, 15500…	['0:08:37', '0:18:37', '0:28:37', '0:38:37', '0:48:37', '0:58:37', '1:08:37', '1:18:37', '1:28:37', '1:38:37', '1:48:37', '1:58:37', '2:08:37', '2:18:37', '2:28:37', '2:38:37', '2:48:37', '2:58:37', '3:08:37', '3:18:37', '3:28:37', '3:38:37', '3:48:37', '3:58:37', '4:08:37', '4:18:37', '4:28:37', '4:38:37', '4:48:37', '4:58:37', '5:08:37', '5:18:37', '5:28:37', '5:38:37', '5:48:37', '5:58:37', '6…	[197.0, 214.0, 206.0, 226.0, 199.0, 210.0, 213.0, 241.0, 258.0, 269.0, 251.0, 289.0, 465.0, 306.0, 351.0, 334.0, 390.0, 384.0, 414.0, 434.0, 461.0, 461.0, 500.0, 500.0, 513.0, 532.0, 567.0, 596.0, 608.0, 617.0, 637.0, 659.0, 691.0, 704.0, 740.0, 766.0, 764.0, 798.0, 804.0, 820.0, 867.0, 848.0, 884.0, 927.0, 916.0, 932.0, 918.0, 963.0, 981.0, 981.0, 1027.0, 1048.0, 1051.0, 1073.0, 1049.0, 1113.0, …
116	E2	sML034	WT-NN	Pi_free	2	BY4741	20210629	Exponential	['0:08:05', '0:18:05', '0:28:05', '0:38:05', '0:48:05', '0:58:05', '1:08:05', '1:18:05', '1:28:05', '1:38:05', '1:48:05', '1:58:05', '2:08:05', '2:18:05', '2:28:05', '2:38:05', '2:48:05', '2:58:05', '3:08:05', '3:18:05', '3:28:05', '3:38:05', '3:48:05', '3:58:05', '4:08:05', '4:18:05', '4:28:05', '4:38:05', '4:48:05', '4:58:05', '5:08:05', '5:18:05', '5:28:05', '5:38:05', '5:48:05', '5:58:05', '6…	[0.148, 0.208, 0.233, 0.218, 0.221, 0.208, 0.191, 0.188, 0.217, 0.253, 0.244, 0.231, 0.236, 0.224, 0.24, 0.209, 0.206, 0.204, 0.207, 0.201, 0.205, 0.207, 0.21, 0.214, 0.217, 0.22, 0.224, 0.228, 0.231, 0.234, 0.238, 0.241, 0.243, 0.247, 0.251, 0.253, 0.257, 0.26, 0.262, 0.263, 0.268, 0.269, 0.274, 0.277, 0.28, 0.282, 0.286, 0.289, 0.292, 0.294, 0.299, 0.301, 0.301, 0.303, 0.306, 0.307, 0.309, 0.31…	['0:09:18', '0:19:18', '0:29:18', '0:39:18', '0:49:18', '0:59:18', '1:09:18', '1:19:18', '1:29:18', '1:39:18', '1:49:18', '1:59:18', '2:09:18', '2:19:18', '2:29:18', '2:39:18', '2:49:18', '2:59:18', '3:09:18', '3:19:18', '3:29:18', '3:39:18', '3:49:18', '3:59:18', '4:09:18', '4:19:18', '4:29:18', '4:39:18', '4:49:18', '4:59:18', '5:09:18', '5:19:18', '5:29:18', '5:39:18', '5:49:18', '5:59:18', '6…	[3177.0, 3288.0, 3332.0, 3491.0, 3520.0, 3618.0, 3661.0, 4163.0, 4256.0, 5208.0, 6066.0, 5209.0, 5499.0, 5832.0, 7928.0, 7494.0, 6948.0, 7058.0, 7323.0, 7674.0, 8288.0, 8382.0, 8620.0, 9185.0, 9629.0, 9768.0, 10443.0, 10889.0, 11203.0, 11604.0, 11871.0, 12315.0, 13306.0, 13161.0, 13906.0, 14001.0, 14177.0, 14800.0, 15557.0, 15373.0, 15871.0, 16114.0, 16453.0, 16846.0, 17041.0, 17174.0, 17965.0, 1…	['0:08:37', '0:18:37', '0:28:37', '0:38:37', '0:48:37', '0:58:37', '1:08:37', '1:18:37', '1:28:37', '1:38:37', '1:48:37', '1:58:37', '2:08:37', '2:18:37', '2:28:37', '2:38:37', '2:48:37', '2:58:37', '3:08:37', '3:18:37', '3:28:37', '3:38:37', '3:48:37', '3:58:37', '4:08:37', '4:18:37', '4:28:37', '4:38:37', '4:48:37', '4:58:37', '5:08:37', '5:18:37', '5:28:37', '5:38:37', '5:48:37', '5:58:37', '6…	[199.0, 200.0, 219.0, 215.0, 214.0, 227.0, 247.0, 258.0, 282.0, 254.0, 296.0, 293.0, 350.0, 378.0, 461.0, 520.0, 434.0, 428.0, 449.0, 480.0, 518.0, 520.0, 565.0, 577.0, 611.0, 638.0, 649.0, 675.0, 697.0, 720.0, 764.0, 764.0, 802.0, 811.0, 866.0, 883.0, 900.0, 941.0, 968.0, 945.0, 991.0, 990.0, 1020.0, 1047.0, 1071.0, 1097.0, 1113.0, 1146.0, 1166.0, 1154.0, 1218.0, 1198.0, 1240.0, 1250.0, 1265.0, …
117	E3	sML034	WT-NN	Pi_free	3	BY4741	20210629	Exponential	['0:08:05', '0:18:05', '0:28:05', '0:38:05', '0:48:05', '0:58:05', '1:08:05', '1:18:05', '1:28:05', '1:38:05', '1:48:05', '1:58:05', '2:08:05', '2:18:05', '2:28:05', '2:38:05', '2:48:05', '2:58:05', '3:08:05', '3:18:05', '3:28:05', '3:38:05', '3:48:05', '3:58:05', '4:08:05', '4:18:05', '4:28:05', '4:38:05', '4:48:05', '4:58:05', '5:08:05', '5:18:05', '5:28:05', '5:38:05', '5:48:05', '5:58:05', '6…	[0.141, 0.179, 0.224, 0.231, 0.221, 0.194, 0.205, 0.201, 0.228, 0.249, 0.223, 0.235, 0.237, 0.212, 0.207, 0.22, 0.192, 0.191, 0.195, 0.193, 0.195, 0.198, 0.2, 0.204, 0.209, 0.212, 0.214, 0.219, 0.22, 0.224, 0.228, 0.231, 0.235, 0.237, 0.24, 0.244, 0.246, 0.249, 0.254, 0.256, 0.261, 0.264, 0.264, 0.268, 0.271, 0.274, 0.276, 0.279, 0.281, 0.284, 0.286, 0.289, 0.29, 0.294, 0.294, 0.296, 0.3, 0.303, …	['0:09:18', '0:19:18', '0:29:18', '0:39:18', '0:49:18', '0:59:18', '1:09:18', '1:19:18', '1:29:18', '1:39:18', '1:49:18', '1:59:18', '2:09:18', '2:19:18', '2:29:18', '2:39:18', '2:49:18', '2:59:18', '3:09:18', '3:19:18', '3:29:18', '3:39:18', '3:49:18', '3:59:18', '4:09:18', '4:19:18', '4:29:18', '4:39:18', '4:49:18', '4:59:18', '5:09:18', '5:19:18', '5:29:18', '5:39:18', '5:49:18', '5:59:18', '6…	[3190.0, 3427.0, 3462.0, 3418.0, 3762.0, 3735.0, 4071.0, 4140.0, 5491.0, 4655.0, 6093.0, 5550.0, 6345.0, 5993.0, 7108.0, 7602.0, 7714.0, 7204.0, 7468.0, 7974.0, 8148.0, 8841.0, 9034.0, 9378.0, 9691.0, 10118.0, 10323.0, 11045.0, 11201.0, 11607.0, 11996.0, 12345.0, 13039.0, 13052.0, 13613.0, 13942.0, 14484.0, 14763.0, 15220.0, 15415.0, 15606.0, 16182.0, 16632.0, 17169.0, 17291.0, 17257.0, 18309.0, …	['0:08:37', '0:18:37', '0:28:37', '0:38:37', '0:48:37', '0:58:37', '1:08:37', '1:18:37', '1:28:37', '1:38:37', '1:48:37', '1:58:37', '2:08:37', '2:18:37', '2:28:37', '2:38:37', '2:48:37', '2:58:37', '3:08:37', '3:18:37', '3:28:37', '3:38:37', '3:48:37', '3:58:37', '4:08:37', '4:18:37', '4:28:37', '4:38:37', '4:48:37', '4:58:37', '5:08:37', '5:18:37', '5:28:37', '5:38:37', '5:48:37', '5:58:37', '6…	[197.0, 206.0, 209.0, 226.0, 238.0, 230.0, 254.0, 261.0, 289.0, 319.0, 297.0, 374.0, 389.0, 407.0, 438.0, 490.0, 439.0, 436.0, 481.0, 481.0, 530.0, 544.0, 568.0, 604.0, 602.0, 640.0, 656.0, 700.0, 692.0, 733.0, 769.0, 770.0, 823.0, 826.0, 873.0, 858.0, 900.0, 936.0, 923.0, 967.0, 980.0, 1031.0, 1071.0, 1092.0, 1079.0, 1114.0, 1090.0, 1138.0, 1146.0, 1172.0, 1209.0, 1199.0, 1226.0, 1253.0, 1284.0,…
118	E4	sML035	WT-NC	Pi_free	1	BY4741	20210629	Exponential	['0:08:05', '0:18:05', '0:28:05', '0:38:05', '0:48:05', '0:58:05', '1:08:05', '1:18:05', '1:28:05', '1:38:05', '1:48:05', '1:58:05', '2:08:05', '2:18:05', '2:28:05', '2:38:05', '2:48:05', '2:58:05', '3:08:05', '3:18:05', '3:28:05', '3:38:05', '3:48:05', '3:58:05', '4:08:05', '4:18:05', '4:28:05', '4:38:05', '4:48:05', '4:58:05', '5:08:05', '5:18:05', '5:28:05', '5:38:05', '5:48:05', '5:58:05', '6…	[0.134, 0.18, 0.189, 0.203, 0.202, 0.16, 0.144, 0.143, 0.157, 0.156, 0.147, 0.151, 0.165, 0.159, 0.152, 0.157, 0.158, 0.17, 0.166, 0.167, 0.17, 0.174, 0.174, 0.177, 0.177, 0.179, 0.18, 0.183, 0.186, 0.188, 0.189, 0.19, 0.192, 0.193, 0.196, 0.197, 0.198, 0.201, 0.203, 0.204, 0.206, 0.208, 0.21, 0.212, 0.213, 0.216, 0.217, 0.218, 0.22, 0.222, 0.223, 0.225, 0.227, 0.228, 0.23, 0.231, 0.233, 0.235, 0…	['0:09:18', '0:19:18', '0:29:18', '0:39:18', '0:49:18', '0:59:18', '1:09:18', '1:19:18', '1:29:18', '1:39:18', '1:49:18', '1:59:18', '2:09:18', '2:19:18', '2:29:18', '2:39:18', '2:49:18', '2:59:18', '3:09:18', '3:19:18', '3:29:18', '3:39:18', '3:49:18', '3:59:18', '4:09:18', '4:19:18', '4:29:18', '4:39:18', '4:49:18', '4:59:18', '5:09:18', '5:19:18', '5:29:18', '5:39:18', '5:49:18', '5:59:18', '6…	[3266.0, 3456.0, 3491.0, 3710.0, 3726.0, 3371.0, 3242.0, 3285.0, 3562.0, 3585.0, 3783.0, 3753.0, 4082.0, 4269.0, 4351.0, 4995.0, 5031.0, 4758.0, 4768.0, 4986.0, 5083.0, 5469.0, 5621.0, 5460.0, 5762.0, 5836.0, 5984.0, 6172.0, 6172.0, 6394.0, 6620.0, 6511.0, 6902.0, 6893.0, 7093.0, 7119.0, 7172.0, 7393.0, 7502.0, 7601.0, 7743.0, 7923.0, 7832.0, 8016.0, 8026.0, 8254.0, 8237.0, 8383.0, 8489.0, 8647.0…	['0:08:37', '0:18:37', '0:28:37', '0:38:37', '0:48:37', '0:58:37', '1:08:37', '1:18:37', '1:28:37', '1:38:37', '1:48:37', '1:58:37', '2:08:37', '2:18:37', '2:28:37', '2:38:37', '2:48:37', '2:58:37', '3:08:37', '3:18:37', '3:28:37', '3:38:37', '3:48:37', '3:58:37', '4:08:37', '4:18:37', '4:28:37', '4:38:37', '4:48:37', '4:58:37', '5:08:37', '5:18:37', '5:28:37', '5:38:37', '5:48:37', '5:58:37', '6…	[208.0, 211.0, 232.0, 222.0, 226.0, 240.0, 228.0, 223.0, 233.0, 224.0, 258.0, 242.0, 270.0, 263.0, 274.0, 277.0, 311.0, 299.0, 303.0, 311.0, 321.0, 339.0, 349.0, 351.0, 356.0, 370.0, 375.0, 374.0, 387.0, 412.0, 384.0, 433.0, 417.0, 416.0, 442.0, 437.0, 446.0, 473.0, 473.0, 484.0, 508.0, 483.0, 490.0, 491.0, 518.0, 527.0, 525.0, 507.0, 566.0, 563.0, 543.0, 579.0, 571.0, 573.0, 563.0, 586.0, 595.0,…
119	E5	sML035	WT-NC	Pi_free	2	BY4741	20210629	Exponential	['0:08:05', '0:18:05', '0:28:05', '0:38:05', '0:48:05', '0:58:05', '1:08:05', '1:18:05', '1:28:05', '1:38:05', '1:48:05', '1:58:05', '2:08:05', '2:18:05', '2:28:05', '2:38:05', '2:48:05', '2:58:05', '3:08:05', '3:18:05', '3:28:05', '3:38:05', '3:48:05', '3:58:05', '4:08:05', '4:18:05', '4:28:05', '4:38:05', '4:48:05', '4:58:05', '5:08:05', '5:18:05', '5:28:05', '5:38:05', '5:48:05', '5:58:05', '6…	[0.161, 0.203, 0.21, 0.213, 0.209, 0.175, 0.149, 0.147, 0.153, 0.155, 0.154, 0.156, 0.164, 0.161, 0.165, 0.175, 0.171, 0.176, 0.181, 0.182, 0.185, 0.186, 0.19, 0.191, 0.195, 0.197, 0.198, 0.2, 0.202, 0.205, 0.207, 0.21, 0.213, 0.217, 0.218, 0.218, 0.221, 0.223, 0.227, 0.228, 0.231, 0.234, 0.236, 0.239, 0.242, 0.243, 0.246, 0.247, 0.249, 0.252, 0.255, 0.256, 0.259, 0.26, 0.262, 0.265, 0.267, 0.269…	['0:09:18', '0:19:18', '0:29:18', '0:39:18', '0:49:18', '0:59:18', '1:09:18', '1:19:18', '1:29:18', '1:39:18', '1:49:18', '1:59:18', '2:09:18', '2:19:18', '2:29:18', '2:39:18', '2:49:18', '2:59:18', '3:09:18', '3:19:18', '3:29:18', '3:39:18', '3:49:18', '3:59:18', '4:09:18', '4:19:18', '4:29:18', '4:39:18', '4:49:18', '4:59:18', '5:09:18', '5:19:18', '5:29:18', '5:39:18', '5:49:18', '5:59:18', '6…	[3504.0, 3511.0, 3750.0, 3697.0, 3722.0, 3441.0, 3370.0, 3619.0, 3644.0, 3999.0, 3931.0, 4251.0, 4164.0, 5110.0, 4669.0, 4794.0, 5293.0, 5464.0, 5330.0, 5536.0, 5703.0, 5913.0, 6252.0, 6370.0, 6484.0, 6511.0, 6595.0, 6773.0, 7168.0, 7262.0, 7355.0, 7473.0, 7935.0, 7899.0, 8034.0, 8049.0, 8268.0, 8404.0, 8215.0, 8558.0, 8703.0, 8782.0, 9109.0, 9282.0, 9391.0, 9441.0, 9817.0, 9488.0, 9825.0, 9916.0…	['0:08:37', '0:18:37', '0:28:37', '0:38:37', '0:48:37', '0:58:37', '1:08:37', '1:18:37', '1:28:37', '1:38:37', '1:48:37', '1:58:37', '2:08:37', '2:18:37', '2:28:37', '2:38:37', '2:48:37', '2:58:37', '3:08:37', '3:18:37', '3:28:37', '3:38:37', '3:48:37', '3:58:37', '4:08:37', '4:18:37', '4:28:37', '4:38:37', '4:48:37', '4:58:37', '5:08:37', '5:18:37', '5:28:37', '5:38:37', '5:48:37', '5:58:37', '6…	[214.0, 221.0, 234.0, 221.0, 210.0, 224.0, 232.0, 247.0, 245.0, 244.0, 270.0, 265.0, 298.0, 320.0, 296.0, 317.0, 315.0, 319.0, 332.0, 350.0, 367.0, 384.0, 357.0, 395.0, 395.0, 402.0, 444.0, 421.0, 418.0, 446.0, 484.0, 474.0, 482.0, 471.0, 483.0, 495.0, 497.0, 527.0, 523.0, 528.0, 555.0, 544.0, 550.0, 594.0, 596.0, 588.0, 605.0, 609.0, 610.0, 636.0, 640.0, 656.0, 637.0, 649.0, 648.0, 665.0, 678.0,…
120	E6	sML035	WT-NC	Pi_free	3	BY4741	20210629	Exponential	['0:08:05', '0:18:05', '0:28:05', '0:38:05', '0:48:05', '0:58:05', '1:08:05', '1:18:05', '1:28:05', '1:38:05', '1:48:05', '1:58:05', '2:08:05', '2:18:05', '2:28:05', '2:38:05', '2:48:05', '2:58:05', '3:08:05', '3:18:05', '3:28:05', '3:38:05', '3:48:05', '3:58:05', '4:08:05', '4:18:05', '4:28:05', '4:38:05', '4:48:05', '4:58:05', '5:08:05', '5:18:05', '5:28:05', '5:38:05', '5:48:05', '5:58:05', '6…	[0.226, 0.244, 0.241, 0.237, 0.229, 0.21, 0.195, 0.176, 0.172, 0.168, 0.174, 0.176, 0.175, 0.177, 0.181, 0.182, 0.185, 0.189, 0.198, 0.193, 0.197, 0.2, 0.202, 0.204, 0.207, 0.208, 0.212, 0.214, 0.219, 0.22, 0.224, 0.224, 0.228, 0.23, 0.232, 0.234, 0.236, 0.239, 0.242, 0.246, 0.249, 0.253, 0.255, 0.258, 0.261, 0.262, 0.262, 0.265, 0.267, 0.267, 0.27, 0.272, 0.275, 0.277, 0.277, 0.281, 0.282, 0.284…	['0:09:18', '0:19:18', '0:29:18', '0:39:18', '0:49:18', '0:59:18', '1:09:18', '1:19:18', '1:29:18', '1:39:18', '1:49:18', '1:59:18', '2:09:18', '2:19:18', '2:29:18', '2:39:18', '2:49:18', '2:59:18', '3:09:18', '3:19:18', '3:29:18', '3:39:18', '3:49:18', '3:59:18', '4:09:18', '4:19:18', '4:29:18', '4:39:18', '4:49:18', '4:59:18', '5:09:18', '5:19:18', '5:29:18', '5:39:18', '5:49:18', '5:59:18', '6…	[3402.0, 3496.0, 3659.0, 3926.0, 3731.0, 3673.0, 3491.0, 3633.0, 3841.0, 3981.0, 4446.0, 4502.0, 4446.0, 4880.0, 4803.0, 5094.0, 5337.0, 5559.0, 5552.0, 5722.0, 5832.0, 6179.0, 6230.0, 6609.0, 6794.0, 6719.0, 6850.0, 7314.0, 7328.0, 7345.0, 7799.0, 7728.0, 7690.0, 8035.0, 8308.0, 8650.0, 8652.0, 8754.0, 8879.0, 8996.0, 9296.0, 9206.0, 9349.0, 9488.0, 10034.0, 10072.0, 10108.0, 10367.0, 10523.0, 1…	['0:08:37', '0:18:37', '0:28:37', '0:38:37', '0:48:37', '0:58:37', '1:08:37', '1:18:37', '1:28:37', '1:38:37', '1:48:37', '1:58:37', '2:08:37', '2:18:37', '2:28:37', '2:38:37', '2:48:37', '2:58:37', '3:08:37', '3:18:37', '3:28:37', '3:38:37', '3:48:37', '3:58:37', '4:08:37', '4:18:37', '4:28:37', '4:38:37', '4:48:37', '4:58:37', '5:08:37', '5:18:37', '5:28:37', '5:38:37', '5:48:37', '5:58:37', '6…	[223.0, 223.0, 218.0, 238.0, 247.0, 245.0, 231.0, 221.0, 233.0, 242.0, 279.0, 280.0, 315.0, 283.0, 307.0, 314.0, 389.0, 351.0, 342.0, 360.0, 387.0, 369.0, 390.0, 414.0, 414.0, 413.0, 435.0, 444.0, 468.0, 464.0, 484.0, 532.0, 493.0, 506.0, 516.0, 515.0, 562.0, 564.0, 575.0, 565.0, 585.0, 589.0, 597.0, 613.0, 609.0, 628.0, 638.0, 620.0, 648.0, 693.0, 670.0, 665.0, 698.0, 670.0, 667.0, 697.0, 710.0,…
121	E7	sML036	WT-NA	Pi_free	1	BY4741	20210629	Exponential	['0:08:05', '0:18:05', '0:28:05', '0:38:05', '0:48:05', '0:58:05', '1:08:05', '1:18:05', '1:28:05', '1:38:05', '1:48:05', '1:58:05', '2:08:05', '2:18:05', '2:28:05', '2:38:05', '2:48:05', '2:58:05', '3:08:05', '3:18:05', '3:28:05', '3:38:05', '3:48:05', '3:58:05', '4:08:05', '4:18:05', '4:28:05', '4:38:05', '4:48:05', '4:58:05', '5:08:05', '5:18:05', '5:28:05', '5:38:05', '5:48:05', '5:58:05', '6…	[0.163, 0.165, 0.174, 0.168, 0.166, 0.167, 0.168, 0.17, 0.172, 0.175, 0.18, 0.187, 0.188, 0.186, 0.186, 0.189, 0.19, 0.194, 0.196, 0.196, 0.2, 0.202, 0.205, 0.206, 0.208, 0.212, 0.215, 0.218, 0.221, 0.225, 0.229, 0.232, 0.234, 0.236, 0.238, 0.242, 0.245, 0.247, 0.25, 0.253, 0.256, 0.257, 0.259, 0.262, 0.265, 0.264, 0.268, 0.272, 0.274, 0.277, 0.279, 0.279, 0.284, 0.285, 0.286, 0.289, 0.292, 0.293…	['0:09:18', '0:19:18', '0:29:18', '0:39:18', '0:49:18', '0:59:18', '1:09:18', '1:19:18', '1:29:18', '1:39:18', '1:49:18', '1:59:18', '2:09:18', '2:19:18', '2:29:18', '2:39:18', '2:49:18', '2:59:18', '3:09:18', '3:19:18', '3:29:18', '3:39:18', '3:49:18', '3:59:18', '4:09:18', '4:19:18', '4:29:18', '4:39:18', '4:49:18', '4:59:18', '5:09:18', '5:19:18', '5:29:18', '5:39:18', '5:49:18', '5:59:18', '6…	[3203.0, 3145.0, 3345.0, 3323.0, 3258.0, 3408.0, 3211.0, 3321.0, 3453.0, 3488.0, 3602.0, 3700.0, 3765.0, 3869.0, 3949.0, 3963.0, 4176.0, 4355.0, 4431.0, 4307.0, 4552.0, 4612.0, 4697.0, 4862.0, 4981.0, 4980.0, 5232.0, 5245.0, 5252.0, 5227.0, 5600.0, 5789.0, 5565.0, 5877.0, 5859.0, 5811.0, 6173.0, 6204.0, 6433.0, 6459.0, 6720.0, 6593.0, 6816.0, 6796.0, 6963.0, 6800.0, 7031.0, 7043.0, 7270.0, 7410.0…	['0:08:37', '0:18:37', '0:28:37', '0:38:37', '0:48:37', '0:58:37', '1:08:37', '1:18:37', '1:28:37', '1:38:37', '1:48:37', '1:58:37', '2:08:37', '2:18:37', '2:28:37', '2:38:37', '2:48:37', '2:58:37', '3:08:37', '3:18:37', '3:28:37', '3:38:37', '3:48:37', '3:58:37', '4:08:37', '4:18:37', '4:28:37', '4:38:37', '4:48:37', '4:58:37', '5:08:37', '5:18:37', '5:28:37', '5:38:37', '5:48:37', '5:58:37', '6…	[198.0, 198.0, 189.0, 200.0, 186.0, 219.0, 202.0, 197.0, 218.0, 208.0, 234.0, 247.0, 238.0, 239.0, 240.0, 243.0, 260.0, 260.0, 278.0, 285.0, 275.0, 269.0, 291.0, 329.0, 289.0, 316.0, 347.0, 336.0, 332.0, 337.0, 353.0, 362.0, 372.0, 361.0, 362.0, 386.0, 401.0, 411.0, 389.0, 415.0, 421.0, 433.0, 419.0, 423.0, 450.0, 434.0, 456.0, 457.0, 450.0, 463.0, 466.0, 496.0, 472.0, 495.0, 499.0, 499.0, 522.0,…
122	E8	sML036	WT-NA	Pi_free	2	BY4741	20210629	Exponential	['0:08:05', '0:18:05', '0:28:05', '0:38:05', '0:48:05', '0:58:05', '1:08:05', '1:18:05', '1:28:05', '1:38:05', '1:48:05', '1:58:05', '2:08:05', '2:18:05', '2:28:05', '2:38:05', '2:48:05', '2:58:05', '3:08:05', '3:18:05', '3:28:05', '3:38:05', '3:48:05', '3:58:05', '4:08:05', '4:18:05', '4:28:05', '4:38:05', '4:48:05', '4:58:05', '5:08:05', '5:18:05', '5:28:05', '5:38:05', '5:48:05', '5:58:05', '6…	[0.207, 0.241, 0.244, 0.239, 0.209, 0.176, 0.174, 0.187, 0.247, 0.212, 0.192, 0.201, 0.202, 0.197, 0.195, 0.198, 0.201, 0.203, 0.207, 0.21, 0.216, 0.218, 0.22, 0.221, 0.223, 0.226, 0.229, 0.233, 0.236, 0.24, 0.244, 0.248, 0.252, 0.257, 0.258, 0.261, 0.265, 0.269, 0.272, 0.275, 0.278, 0.28, 0.283, 0.289, 0.29, 0.294, 0.297, 0.3, 0.305, 0.304, 0.307, 0.311, 0.314, 0.317, 0.318, 0.321, 0.323, 0.327,…	['0:09:18', '0:19:18', '0:29:18', '0:39:18', '0:49:18', '0:59:18', '1:09:18', '1:19:18', '1:29:18', '1:39:18', '1:49:18', '1:59:18', '2:09:18', '2:19:18', '2:29:18', '2:39:18', '2:49:18', '2:59:18', '3:09:18', '3:19:18', '3:29:18', '3:39:18', '3:49:18', '3:59:18', '4:09:18', '4:19:18', '4:29:18', '4:39:18', '4:49:18', '4:59:18', '5:09:18', '5:19:18', '5:29:18', '5:39:18', '5:49:18', '5:59:18', '6…	[3139.0, 3103.0, 3286.0, 3242.0, 3295.0, 3114.0, 3383.0, 3420.0, 3690.0, 3924.0, 3695.0, 4027.0, 3900.0, 3952.0, 4062.0, 4169.0, 4265.0, 4463.0, 4478.0, 4769.0, 4615.0, 4681.0, 5134.0, 5077.0, 5281.0, 5365.0, 5327.0, 5597.0, 5542.0, 5766.0, 5876.0, 5909.0, 6274.0, 6074.0, 6220.0, 6396.0, 6513.0, 6582.0, 6563.0, 6740.0, 6902.0, 7152.0, 6898.0, 6954.0, 7334.0, 7410.0, 7508.0, 7587.0, 7834.0, 7865.0…	['0:08:37', '0:18:37', '0:28:37', '0:38:37', '0:48:37', '0:58:37', '1:08:37', '1:18:37', '1:28:37', '1:38:37', '1:48:37', '1:58:37', '2:08:37', '2:18:37', '2:28:37', '2:38:37', '2:48:37', '2:58:37', '3:08:37', '3:18:37', '3:28:37', '3:38:37', '3:48:37', '3:58:37', '4:08:37', '4:18:37', '4:28:37', '4:38:37', '4:48:37', '4:58:37', '5:08:37', '5:18:37', '5:28:37', '5:38:37', '5:48:37', '5:58:37', '6…	[198.0, 201.0, 201.0, 222.0, 195.0, 190.0, 218.0, 221.0, 248.0, 248.0, 247.0, 256.0, 230.0, 254.0, 265.0, 260.0, 286.0, 292.0, 289.0, 296.0, 306.0, 296.0, 325.0, 316.0, 328.0, 316.0, 352.0, 339.0, 344.0, 370.0, 368.0, 399.0, 386.0, 377.0, 399.0, 411.0, 428.0, 395.0, 419.0, 444.0, 427.0, 455.0, 464.0, 475.0, 474.0, 462.0, 470.0, 493.0, 482.0, 475.0, 507.0, 527.0, 528.0, 522.0, 522.0, 540.0, 549.0,…
123	E10	sML037	WT-CN	Pi_free	1	BY4741	20210629	Exponential	['0:08:05', '0:18:05', '0:28:05', '0:38:05', '0:48:05', '0:58:05', '1:08:05', '1:18:05', '1:28:05', '1:38:05', '1:48:05', '1:58:05', '2:08:05', '2:18:05', '2:28:05', '2:38:05', '2:48:05', '2:58:05', '3:08:05', '3:18:05', '3:28:05', '3:38:05', '3:48:05', '3:58:05', '4:08:05', '4:18:05', '4:28:05', '4:38:05', '4:48:05', '4:58:05', '5:08:05', '5:18:05', '5:28:05', '5:38:05', '5:48:05', '5:58:05', '6…	[0.151, 0.16, 0.16, 0.159, 0.159, 0.16, 0.16, 0.165, 0.174, 0.173, 0.173, 0.175, 0.176, 0.187, 0.181, 0.185, 0.188, 0.191, 0.194, 0.197, 0.199, 0.202, 0.203, 0.206, 0.208, 0.21, 0.213, 0.217, 0.218, 0.221, 0.225, 0.228, 0.229, 0.231, 0.234, 0.237, 0.239, 0.241, 0.245, 0.248, 0.25, 0.252, 0.254, 0.258, 0.259, 0.263, 0.265, 0.265, 0.268, 0.271, 0.273, 0.274, 0.277, 0.279, 0.281, 0.283, 0.286, 0.288…	['0:09:18', '0:19:18', '0:29:18', '0:39:18', '0:49:18', '0:59:18', '1:09:18', '1:19:18', '1:29:18', '1:39:18', '1:49:18', '1:59:18', '2:09:18', '2:19:18', '2:29:18', '2:39:18', '2:49:18', '2:59:18', '3:09:18', '3:19:18', '3:29:18', '3:39:18', '3:49:18', '3:59:18', '4:09:18', '4:19:18', '4:29:18', '4:39:18', '4:49:18', '4:59:18', '5:09:18', '5:19:18', '5:29:18', '5:39:18', '5:49:18', '5:59:18', '6…	[3107.0, 3149.0, 3140.0, 3139.0, 3210.0, 3278.0, 3188.0, 3394.0, 3539.0, 3735.0, 4138.0, 4171.0, 4395.0, 4746.0, 4711.0, 4877.0, 5293.0, 5386.0, 5515.0, 5582.0, 5822.0, 6029.0, 6107.0, 6100.0, 6333.0, 6416.0, 6733.0, 6706.0, 6932.0, 7137.0, 7315.0, 7206.0, 7399.0, 7532.0, 7939.0, 8019.0, 7852.0, 8098.0, 8056.0, 8269.0, 8337.0, 8404.0, 8732.0, 8671.0, 8996.0, 8823.0, 8855.0, 9304.0, 9271.0, 9168.0…	['0:08:37', '0:18:37', '0:28:37', '0:38:37', '0:48:37', '0:58:37', '1:08:37', '1:18:37', '1:28:37', '1:38:37', '1:48:37', '1:58:37', '2:08:37', '2:18:37', '2:28:37', '2:38:37', '2:48:37', '2:58:37', '3:08:37', '3:18:37', '3:28:37', '3:38:37', '3:48:37', '3:58:37', '4:08:37', '4:18:37', '4:28:37', '4:38:37', '4:48:37', '4:58:37', '5:08:37', '5:18:37', '5:28:37', '5:38:37', '5:48:37', '5:58:37', '6…	[198.0, 202.0, 205.0, 202.0, 197.0, 186.0, 213.0, 220.0, 220.0, 218.0, 237.0, 266.0, 270.0, 286.0, 303.0, 294.0, 320.0, 322.0, 349.0, 338.0, 352.0, 374.0, 394.0, 412.0, 401.0, 414.0, 424.0, 403.0, 459.0, 449.0, 475.0, 453.0, 449.0, 480.0, 481.0, 493.0, 483.0, 486.0, 505.0, 547.0, 513.0, 535.0, 531.0, 537.0, 554.0, 583.0, 569.0, 566.0, 567.0, 586.0, 606.0, 616.0, 616.0, 613.0, 620.0, 613.0, 603.0,…
124	E11	sML037	WT-CN	Pi_free	2	BY4741	20210629	Exponential	['0:08:05', '0:18:05', '0:28:05', '0:38:05', '0:48:05', '0:58:05', '1:08:05', '1:18:05', '1:28:05', '1:38:05', '1:48:05', '1:58:05', '2:08:05', '2:18:05', '2:28:05', '2:38:05', '2:48:05', '2:58:05', '3:08:05', '3:18:05', '3:28:05', '3:38:05', '3:48:05', '3:58:05', '4:08:05', '4:18:05', '4:28:05', '4:38:05', '4:48:05', '4:58:05', '5:08:05', '5:18:05', '5:28:05', '5:38:05', '5:48:05', '5:58:05', '6…	[0.161, 0.16, 0.161, 0.162, 0.174, 0.165, 0.169, 0.17, 0.173, 0.176, 0.179, 0.182, 0.185, 0.188, 0.192, 0.194, 0.196, 0.199, 0.2, 0.203, 0.208, 0.21, 0.214, 0.218, 0.22, 0.222, 0.224, 0.229, 0.232, 0.235, 0.239, 0.243, 0.246, 0.247, 0.252, 0.254, 0.258, 0.261, 0.266, 0.27, 0.272, 0.275, 0.278, 0.28, 0.283, 0.285, 0.289, 0.291, 0.295, 0.297, 0.3, 0.302, 0.307, 0.307, 0.311, 0.314, 0.316, 0.317, 0.…	['0:09:18', '0:19:18', '0:29:18', '0:39:18', '0:49:18', '0:59:18', '1:09:18', '1:19:18', '1:29:18', '1:39:18', '1:49:18', '1:59:18', '2:09:18', '2:19:18', '2:29:18', '2:39:18', '2:49:18', '2:59:18', '3:09:18', '3:19:18', '3:29:18', '3:39:18', '3:49:18', '3:59:18', '4:09:18', '4:19:18', '4:29:18', '4:39:18', '4:49:18', '4:59:18', '5:09:18', '5:19:18', '5:29:18', '5:39:18', '5:49:18', '5:59:18', '6…	[3196.0, 3214.0, 3249.0, 3163.0, 3353.0, 3314.0, 3432.0, 3543.0, 3798.0, 3885.0, 4326.0, 4259.0, 4505.0, 4588.0, 5038.0, 5244.0, 5408.0, 5479.0, 5810.0, 5813.0, 6130.0, 6490.0, 6690.0, 6783.0, 6754.0, 6961.0, 7128.0, 7234.0, 7583.0, 7504.0, 7883.0, 8039.0, 8230.0, 8314.0, 8263.0, 8514.0, 8807.0, 8844.0, 8893.0, 9145.0, 9251.0, 9411.0, 9561.0, 9605.0, 9471.0, 9786.0, 9753.0, 10207.0, 10123.0, 1031…	['0:08:37', '0:18:37', '0:28:37', '0:38:37', '0:48:37', '0:58:37', '1:08:37', '1:18:37', '1:28:37', '1:38:37', '1:48:37', '1:58:37', '2:08:37', '2:18:37', '2:28:37', '2:38:37', '2:48:37', '2:58:37', '3:08:37', '3:18:37', '3:28:37', '3:38:37', '3:48:37', '3:58:37', '4:08:37', '4:18:37', '4:28:37', '4:38:37', '4:48:37', '4:58:37', '5:08:37', '5:18:37', '5:28:37', '5:38:37', '5:48:37', '5:58:37', '6…	[200.0, 207.0, 203.0, 193.0, 208.0, 191.0, 214.0, 224.0, 240.0, 251.0, 278.0, 280.0, 290.0, 303.0, 310.0, 327.0, 339.0, 323.0, 359.0, 374.0, 376.0, 382.0, 421.0, 412.0, 415.0, 418.0, 458.0, 452.0, 470.0, 462.0, 483.0, 506.0, 499.0, 506.0, 544.0, 546.0, 538.0, 567.0, 570.0, 573.0, 585.0, 565.0, 583.0, 599.0, 635.0, 628.0, 618.0, 632.0, 647.0, 644.0, 661.0, 662.0, 665.0, 683.0, 669.0, 719.0, 710.0,…
125	E12	sML037	WT-CN	Pi_free	3	BY4741	20210629	Exponential	['0:08:05', '0:18:05', '0:28:05', '0:38:05', '0:48:05', '0:58:05', '1:08:05', '1:18:05', '1:28:05', '1:38:05', '1:48:05', '1:58:05', '2:08:05', '2:18:05', '2:28:05', '2:38:05', '2:48:05', '2:58:05', '3:08:05', '3:18:05', '3:28:05', '3:38:05', '3:48:05', '3:58:05', '4:08:05', '4:18:05', '4:28:05', '4:38:05', '4:48:05', '4:58:05', '5:08:05', '5:18:05', '5:28:05', '5:38:05', '5:48:05', '5:58:05', '6…	[0.177, 0.178, 0.179, 0.181, 0.182, 0.183, 0.183, 0.186, 0.188, 0.189, 0.191, 0.193, 0.196, 0.197, 0.2, 0.202, 0.204, 0.207, 0.209, 0.212, 0.215, 0.217, 0.22, 0.223, 0.225, 0.228, 0.232, 0.235, 0.238, 0.243, 0.245, 0.246, 0.249, 0.253, 0.257, 0.259, 0.265, 0.267, 0.27, 0.273, 0.276, 0.278, 0.283, 0.285, 0.288, 0.292, 0.296, 0.299, 0.301, 0.303, 0.306, 0.307, 0.311, 0.314, 0.315, 0.32, 0.32, 0.323…	['0:09:18', '0:19:18', '0:29:18', '0:39:18', '0:49:18', '0:59:18', '1:09:18', '1:19:18', '1:29:18', '1:39:18', '1:49:18', '1:59:18', '2:09:18', '2:19:18', '2:29:18', '2:39:18', '2:49:18', '2:59:18', '3:09:18', '3:19:18', '3:29:18', '3:39:18', '3:49:18', '3:59:18', '4:09:18', '4:19:18', '4:29:18', '4:39:18', '4:49:18', '4:59:18', '5:09:18', '5:19:18', '5:29:18', '5:39:18', '5:49:18', '5:59:18', '6…	[3227.0, 3409.0, 3442.0, 3288.0, 3321.0, 3489.0, 3764.0, 3666.0, 4054.0, 4207.0, 4365.0, 4370.0, 4689.0, 4841.0, 5193.0, 5113.0, 5311.0, 5769.0, 5748.0, 6298.0, 6341.0, 6450.0, 6537.0, 6741.0, 7114.0, 7190.0, 7142.0, 7243.0, 7265.0, 7409.0, 7608.0, 7858.0, 7836.0, 8159.0, 8164.0, 8408.0, 8702.0, 8738.0, 8734.0, 8983.0, 9132.0, 9160.0, 9325.0, 9523.0, 9668.0, 9588.0, 9815.0, 9759.0, 9863.0, 10085.…	['0:08:37', '0:18:37', '0:28:37', '0:38:37', '0:48:37', '0:58:37', '1:08:37', '1:18:37', '1:28:37', '1:38:37', '1:48:37', '1:58:37', '2:08:37', '2:18:37', '2:28:37', '2:38:37', '2:48:37', '2:58:37', '3:08:37', '3:18:37', '3:28:37', '3:38:37', '3:48:37', '3:58:37', '4:08:37', '4:18:37', '4:28:37', '4:38:37', '4:48:37', '4:58:37', '5:08:37', '5:18:37', '5:28:37', '5:38:37', '5:48:37', '5:58:37', '6…	[222.0, 213.0, 217.0, 218.0, 212.0, 206.0, 233.0, 225.0, 246.0, 262.0, 287.0, 288.0, 302.0, 299.0, 326.0, 340.0, 358.0, 377.0, 365.0, 389.0, 371.0, 399.0, 405.0, 428.0, 422.0, 413.0, 454.0, 452.0, 461.0, 464.0, 491.0, 505.0, 487.0, 507.0, 505.0, 519.0, 553.0, 543.0, 552.0, 559.0, 573.0, 594.0, 586.0, 614.0, 616.0, 575.0, 575.0, 613.0, 638.0, 623.0, 612.0, 648.0, 658.0, 633.0, 688.0, 669.0, 672.0,…
126	F1	sML038	WT-CC	Pi_free	1	BY4741	20210629	Exponential	['0:08:05', '0:18:05', '0:28:05', '0:38:05', '0:48:05', '0:58:05', '1:08:05', '1:18:05', '1:28:05', '1:38:05', '1:48:05', '1:58:05', '2:08:05', '2:18:05', '2:28:05', '2:38:05', '2:48:05', '2:58:05', '3:08:05', '3:18:05', '3:28:05', '3:38:05', '3:48:05', '3:58:05', '4:08:05', '4:18:05', '4:28:05', '4:38:05', '4:48:05', '4:58:05', '5:08:05', '5:18:05', '5:28:05', '5:38:05', '5:48:05', '5:58:05', '6…	[0.155, 0.179, 0.168, 0.181, 0.164, 0.173, 0.154, 0.143, 0.143, 0.144, 0.218, 0.145, 0.147, 0.199, 0.15, 0.217, 0.155, 0.16, 0.159, 0.201, 0.186, 0.17, 0.203, 0.195, 0.177, 0.177, 0.18, 0.183, 0.184, 0.186, 0.189, 0.191, 0.193, 0.194, 0.196, 0.199, 0.201, 0.203, 0.205, 0.207, 0.21, 0.212, 0.212, 0.214, 0.217, 0.219, 0.222, 0.223, 0.224, 0.228, 0.228, 0.229, 0.233, 0.233, 0.234, 0.236, 0.237, 0.24…	['0:09:18', '0:19:18', '0:29:18', '0:39:18', '0:49:18', '0:59:18', '1:09:18', '1:19:18', '1:29:18', '1:39:18', '1:49:18', '1:59:18', '2:09:18', '2:19:18', '2:29:18', '2:39:18', '2:49:18', '2:59:18', '3:09:18', '3:19:18', '3:29:18', '3:39:18', '3:49:18', '3:59:18', '4:09:18', '4:19:18', '4:29:18', '4:39:18', '4:49:18', '4:59:18', '5:09:18', '5:19:18', '5:29:18', '5:39:18', '5:49:18', '5:59:18', '6…	[3967.0, 3780.0, 3799.0, 3861.0, 3706.0, 3690.0, 3628.0, 3802.0, 3762.0, 4070.0, 3874.0, 4050.0, 3995.0, 4084.0, 4191.0, 4306.0, 4399.0, 5894.0, 5309.0, 5493.0, 5306.0, 4573.0, 4708.0, 4714.0, 4769.0, 5272.0, 4909.0, 4850.0, 5001.0, 4944.0, 5096.0, 5179.0, 5270.0, 5297.0, 5162.0, 5195.0, 5191.0, 5274.0, 5004.0, 5217.0, 5185.0, 5255.0, 5242.0, 5410.0, 5335.0, 5465.0, 5270.0, 5415.0, 5316.0, 5409.0…	['0:08:37', '0:18:37', '0:28:37', '0:38:37', '0:48:37', '0:58:37', '1:08:37', '1:18:37', '1:28:37', '1:38:37', '1:48:37', '1:58:37', '2:08:37', '2:18:37', '2:28:37', '2:38:37', '2:48:37', '2:58:37', '3:08:37', '3:18:37', '3:28:37', '3:38:37', '3:48:37', '3:58:37', '4:08:37', '4:18:37', '4:28:37', '4:38:37', '4:48:37', '4:58:37', '5:08:37', '5:18:37', '5:28:37', '5:38:37', '5:48:37', '5:58:37', '6…	[240.0, 236.0, 254.0, 257.0, 216.0, 218.0, 205.0, 233.0, 246.0, 254.0, 256.0, 270.0, 264.0, 285.0, 259.0, 271.0, 253.0, 275.0, 296.0, 305.0, 382.0, 282.0, 290.0, 301.0, 337.0, 306.0, 305.0, 299.0, 309.0, 314.0, 330.0, 320.0, 314.0, 324.0, 334.0, 337.0, 310.0, 319.0, 328.0, 334.0, 331.0, 319.0, 340.0, 336.0, 342.0, 345.0, 357.0, 313.0, 347.0, 340.0, 340.0, 331.0, 360.0, 351.0, 350.0, 338.0, 343.0,…
127	F2	sML038	WT-CC	Pi_free	2	BY4741	20210629	Exponential	['0:08:05', '0:18:05', '0:28:05', '0:38:05', '0:48:05', '0:58:05', '1:08:05', '1:18:05', '1:28:05', '1:38:05', '1:48:05', '1:58:05', '2:08:05', '2:18:05', '2:28:05', '2:38:05', '2:48:05', '2:58:05', '3:08:05', '3:18:05', '3:28:05', '3:38:05', '3:48:05', '3:58:05', '4:08:05', '4:18:05', '4:28:05', '4:38:05', '4:48:05', '4:58:05', '5:08:05', '5:18:05', '5:28:05', '5:38:05', '5:48:05', '5:58:05', '6…	[0.136, 0.167, 0.192, 0.207, 0.208, 0.207, 0.203, 0.189, 0.174, 0.194, 0.189, 0.171, 0.175, 0.218, 0.203, 0.206, 0.209, 0.212, 0.186, 0.192, 0.185, 0.178, 0.182, 0.183, 0.185, 0.188, 0.191, 0.194, 0.195, 0.198, 0.201, 0.205, 0.205, 0.209, 0.211, 0.214, 0.216, 0.217, 0.221, 0.222, 0.221, 0.225, 0.227, 0.23, 0.232, 0.235, 0.237, 0.24, 0.24, 0.245, 0.246, 0.248, 0.251, 0.253, 0.255, 0.256, 0.257, 0.…	['0:09:18', '0:19:18', '0:29:18', '0:39:18', '0:49:18', '0:59:18', '1:09:18', '1:19:18', '1:29:18', '1:39:18', '1:49:18', '1:59:18', '2:09:18', '2:19:18', '2:29:18', '2:39:18', '2:49:18', '2:59:18', '3:09:18', '3:19:18', '3:29:18', '3:39:18', '3:49:18', '3:59:18', '4:09:18', '4:19:18', '4:29:18', '4:39:18', '4:49:18', '4:59:18', '5:09:18', '5:19:18', '5:29:18', '5:39:18', '5:49:18', '5:59:18', '6…	[3815.0, 4498.0, 4703.0, 4717.0, 4849.0, 4722.0, 4284.0, 4142.0, 5554.0, 5641.0, 4774.0, 4726.0, 4501.0, 4458.0, 4822.0, 5455.0, 5732.0, 5387.0, 4660.0, 4643.0, 4715.0, 4747.0, 4762.0, 5055.0, 4788.0, 4792.0, 5015.0, 4981.0, 5288.0, 5135.0, 5307.0, 5264.0, 5403.0, 5371.0, 5603.0, 5381.0, 5550.0, 5555.0, 5436.0, 5423.0, 5625.0, 5312.0, 5385.0, 5463.0, 5582.0, 5594.0, 5465.0, 5683.0, 5558.0, 5669.0…	['0:08:37', '0:18:37', '0:28:37', '0:38:37', '0:48:37', '0:58:37', '1:08:37', '1:18:37', '1:28:37', '1:38:37', '1:48:37', '1:58:37', '2:08:37', '2:18:37', '2:28:37', '2:38:37', '2:48:37', '2:58:37', '3:08:37', '3:18:37', '3:28:37', '3:38:37', '3:48:37', '3:58:37', '4:08:37', '4:18:37', '4:28:37', '4:38:37', '4:48:37', '4:58:37', '5:08:37', '5:18:37', '5:28:37', '5:38:37', '5:48:37', '5:58:37', '6…	[216.0, 284.0, 274.0, 283.0, 307.0, 297.0, 282.0, 264.0, 347.0, 278.0, 252.0, 293.0, 335.0, 268.0, 368.0, 359.0, 331.0, 329.0, 304.0, 302.0, 288.0, 307.0, 298.0, 299.0, 322.0, 306.0, 320.0, 353.0, 289.0, 302.0, 329.0, 328.0, 323.0, 332.0, 327.0, 340.0, 339.0, 342.0, 343.0, 349.0, 353.0, 359.0, 347.0, 344.0, 355.0, 363.0, 363.0, 347.0, 377.0, 346.0, 338.0, 363.0, 341.0, 338.0, 359.0, 359.0, 351.0,…
128	F3	sML038	WT-CC	Pi_free	3	BY4741	20210629	Exponential	['0:08:05', '0:18:05', '0:28:05', '0:38:05', '0:48:05', '0:58:05', '1:08:05', '1:18:05', '1:28:05', '1:38:05', '1:48:05', '1:58:05', '2:08:05', '2:18:05', '2:28:05', '2:38:05', '2:48:05', '2:58:05', '3:08:05', '3:18:05', '3:28:05', '3:38:05', '3:48:05', '3:58:05', '4:08:05', '4:18:05', '4:28:05', '4:38:05', '4:48:05', '4:58:05', '5:08:05', '5:18:05', '5:28:05', '5:38:05', '5:48:05', '5:58:05', '6…	[0.146, 0.176, 0.209, 0.223, 0.218, 0.216, 0.208, 0.234, 0.23, 0.188, 0.179, 0.208, 0.176, 0.192, 0.196, 0.212, 0.188, 0.192, 0.195, 0.199, 0.202, 0.203, 0.207, 0.21, 0.213, 0.217, 0.218, 0.221, 0.225, 0.228, 0.23, 0.233, 0.236, 0.238, 0.241, 0.244, 0.248, 0.249, 0.252, 0.256, 0.26, 0.261, 0.266, 0.27, 0.271, 0.274, 0.274, 0.277, 0.279, 0.281, 0.285, 0.287, 0.288, 0.289, 0.293, 0.296, 0.298, 0.3,…	['0:09:18', '0:19:18', '0:29:18', '0:39:18', '0:49:18', '0:59:18', '1:09:18', '1:19:18', '1:29:18', '1:39:18', '1:49:18', '1:59:18', '2:09:18', '2:19:18', '2:29:18', '2:39:18', '2:49:18', '2:59:18', '3:09:18', '3:19:18', '3:29:18', '3:39:18', '3:49:18', '3:59:18', '4:09:18', '4:19:18', '4:29:18', '4:39:18', '4:49:18', '4:59:18', '5:09:18', '5:19:18', '5:29:18', '5:39:18', '5:49:18', '5:59:18', '6…	[4070.0, 4573.0, 4856.0, 4720.0, 5102.0, 4474.0, 4562.0, 4300.0, 4310.0, 4273.0, 4525.0, 4501.0, 4784.0, 4818.0, 5246.0, 5122.0, 4990.0, 4900.0, 5202.0, 5077.0, 5327.0, 5436.0, 5603.0, 5534.0, 5659.0, 5579.0, 5724.0, 5655.0, 5716.0, 5804.0, 5964.0, 5813.0, 5966.0, 5874.0, 6061.0, 6058.0, 6134.0, 6179.0, 6176.0, 6187.0, 6164.0, 6160.0, 6296.0, 6179.0, 6367.0, 6462.0, 6137.0, 6136.0, 6304.0, 6091.0…	['0:08:37', '0:18:37', '0:28:37', '0:38:37', '0:48:37', '0:58:37', '1:08:37', '1:18:37', '1:28:37', '1:38:37', '1:48:37', '1:58:37', '2:08:37', '2:18:37', '2:28:37', '2:38:37', '2:48:37', '2:58:37', '3:08:37', '3:18:37', '3:28:37', '3:38:37', '3:48:37', '3:58:37', '4:08:37', '4:18:37', '4:28:37', '4:38:37', '4:48:37', '4:58:37', '5:08:37', '5:18:37', '5:28:37', '5:38:37', '5:48:37', '5:58:37', '6…	[233.0, 262.0, 308.0, 311.0, 321.0, 293.0, 270.0, 272.0, 268.0, 235.0, 269.0, 272.0, 351.0, 299.0, 313.0, 309.0, 320.0, 292.0, 331.0, 324.0, 334.0, 323.0, 341.0, 336.0, 340.0, 348.0, 366.0, 338.0, 356.0, 360.0, 365.0, 433.0, 384.0, 386.0, 396.0, 396.0, 409.0, 375.0, 380.0, 362.0, 375.0, 374.0, 382.0, 380.0, 386.0, 379.0, 379.0, 379.0, 389.0, 406.0, 407.0, 410.0, 399.0, 396.0, 400.0, 414.0, 400.0,…
129	F4	sML039	WT-CA	Pi_free	1	BY4741	20210629	Exponential	['0:08:05', '0:18:05', '0:28:05', '0:38:05', '0:48:05', '0:58:05', '1:08:05', '1:18:05', '1:28:05', '1:38:05', '1:48:05', '1:58:05', '2:08:05', '2:18:05', '2:28:05', '2:38:05', '2:48:05', '2:58:05', '3:08:05', '3:18:05', '3:28:05', '3:38:05', '3:48:05', '3:58:05', '4:08:05', '4:18:05', '4:28:05', '4:38:05', '4:48:05', '4:58:05', '5:08:05', '5:18:05', '5:28:05', '5:38:05', '5:48:05', '5:58:05', '6…	[0.127, 0.126, 0.158, 0.179, 0.196, 0.209, 0.2, 0.181, 0.176, 0.158, 0.156, 0.15, 0.146, 0.148, 0.156, 0.161, 0.171, 0.161, 0.152, 0.153, 0.196, 0.215, 0.159, 0.162, 0.163, 0.198, 0.173, 0.173, 0.173, 0.175, 0.177, 0.18, 0.181, 0.184, 0.184, 0.187, 0.188, 0.19, 0.192, 0.194, 0.195, 0.197, 0.2, 0.201, 0.202, 0.204, 0.205, 0.207, 0.207, 0.209, 0.211, 0.211, 0.213, 0.213, 0.216, 0.217, 0.218, 0.219,…	['0:09:18', '0:19:18', '0:29:18', '0:39:18', '0:49:18', '0:59:18', '1:09:18', '1:19:18', '1:29:18', '1:39:18', '1:49:18', '1:59:18', '2:09:18', '2:19:18', '2:29:18', '2:39:18', '2:49:18', '2:59:18', '3:09:18', '3:19:18', '3:29:18', '3:39:18', '3:49:18', '3:59:18', '4:09:18', '4:19:18', '4:29:18', '4:39:18', '4:49:18', '4:59:18', '5:09:18', '5:19:18', '5:29:18', '5:39:18', '5:49:18', '5:59:18', '6…	[3193.0, 3104.0, 3161.0, 3224.0, 3202.0, 3151.0, 3145.0, 3090.0, 2970.0, 3185.0, 3125.0, 3002.0, 3316.0, 3232.0, 3200.0, 3207.0, 3124.0, 3208.0, 3186.0, 3185.0, 3295.0, 3185.0, 3329.0, 3364.0, 3394.0, 3190.0, 3052.0, 3286.0, 3445.0, 3248.0, 3410.0, 3316.0, 3215.0, 3438.0, 3340.0, 3421.0, 3289.0, 3271.0, 3438.0, 3345.0, 3515.0, 3587.0, 3313.0, 3575.0, 3516.0, 3358.0, 3550.0, 3448.0, 3429.0, 3487.0…	['0:08:37', '0:18:37', '0:28:37', '0:38:37', '0:48:37', '0:58:37', '1:08:37', '1:18:37', '1:28:37', '1:38:37', '1:48:37', '1:58:37', '2:08:37', '2:18:37', '2:28:37', '2:38:37', '2:48:37', '2:58:37', '3:08:37', '3:18:37', '3:28:37', '3:38:37', '3:48:37', '3:58:37', '4:08:37', '4:18:37', '4:28:37', '4:38:37', '4:48:37', '4:58:37', '5:08:37', '5:18:37', '5:28:37', '5:38:37', '5:48:37', '5:58:37', '6…	[196.0, 209.0, 189.0, 201.0, 206.0, 180.0, 190.0, 196.0, 195.0, 199.0, 211.0, 218.0, 190.0, 212.0, 196.0, 205.0, 194.0, 207.0, 217.0, 205.0, 223.0, 212.0, 201.0, 201.0, 215.0, 216.0, 225.0, 209.0, 215.0, 208.0, 193.0, 197.0, 207.0, 214.0, 236.0, 207.0, 205.0, 224.0, 230.0, 222.0, 225.0, 209.0, 198.0, 217.0, 205.0, 220.0, 226.0, 214.0, 230.0, 210.0, 225.0, 210.0, 249.0, 224.0, 204.0, 212.0, 197.0,…
130	F5	sML039	WT-CA	Pi_free	2	BY4741	20210629	Exponential	['0:08:05', '0:18:05', '0:28:05', '0:38:05', '0:48:05', '0:58:05', '1:08:05', '1:18:05', '1:28:05', '1:38:05', '1:48:05', '1:58:05', '2:08:05', '2:18:05', '2:28:05', '2:38:05', '2:48:05', '2:58:05', '3:08:05', '3:18:05', '3:28:05', '3:38:05', '3:48:05', '3:58:05', '4:08:05', '4:18:05', '4:28:05', '4:38:05', '4:48:05', '4:58:05', '5:08:05', '5:18:05', '5:28:05', '5:38:05', '5:48:05', '5:58:05', '6…	[0.147, 0.189, 0.222, 0.235, 0.226, 0.204, 0.174, 0.169, 0.17, 0.171, 0.172, 0.171, 0.173, 0.172, 0.175, 0.175, 0.193, 0.18, 0.187, 0.189, 0.19, 0.195, 0.196, 0.197, 0.2, 0.202, 0.204, 0.206, 0.209, 0.212, 0.215, 0.217, 0.22, 0.221, 0.223, 0.224, 0.227, 0.229, 0.232, 0.232, 0.235, 0.237, 0.238, 0.239, 0.241, 0.243, 0.245, 0.248, 0.251, 0.252, 0.255, 0.255, 0.259, 0.26, 0.261, 0.262, 0.264, 0.266,…	['0:09:18', '0:19:18', '0:29:18', '0:39:18', '0:49:18', '0:59:18', '1:09:18', '1:19:18', '1:29:18', '1:39:18', '1:49:18', '1:59:18', '2:09:18', '2:19:18', '2:29:18', '2:39:18', '2:49:18', '2:59:18', '3:09:18', '3:19:18', '3:29:18', '3:39:18', '3:49:18', '3:59:18', '4:09:18', '4:19:18', '4:29:18', '4:39:18', '4:49:18', '4:59:18', '5:09:18', '5:19:18', '5:29:18', '5:39:18', '5:49:18', '5:59:18', '6…	[3158.0, 3153.0, 3141.0, 3423.0, 3098.0, 3127.0, 3077.0, 3182.0, 3036.0, 3186.0, 3167.0, 3114.0, 3224.0, 3256.0, 3286.0, 3241.0, 3272.0, 3436.0, 3304.0, 3238.0, 3307.0, 3341.0, 3350.0, 3439.0, 3481.0, 3106.0, 3191.0, 3265.0, 3275.0, 3272.0, 3341.0, 3310.0, 3415.0, 3354.0, 3385.0, 3307.0, 3442.0, 3370.0, 3442.0, 3399.0, 3337.0, 3387.0, 3544.0, 3425.0, 3551.0, 3435.0, 3378.0, 3504.0, 3395.0, 3368.0…	['0:08:37', '0:18:37', '0:28:37', '0:38:37', '0:48:37', '0:58:37', '1:08:37', '1:18:37', '1:28:37', '1:38:37', '1:48:37', '1:58:37', '2:08:37', '2:18:37', '2:28:37', '2:38:37', '2:48:37', '2:58:37', '3:08:37', '3:18:37', '3:28:37', '3:38:37', '3:48:37', '3:58:37', '4:08:37', '4:18:37', '4:28:37', '4:38:37', '4:48:37', '4:58:37', '5:08:37', '5:18:37', '5:28:37', '5:38:37', '5:48:37', '5:58:37', '6…	[199.0, 222.0, 197.0, 205.0, 213.0, 212.0, 205.0, 195.0, 211.0, 194.0, 209.0, 205.0, 210.0, 228.0, 198.0, 200.0, 199.0, 205.0, 228.0, 222.0, 203.0, 228.0, 227.0, 215.0, 203.0, 212.0, 205.0, 218.0, 214.0, 224.0, 216.0, 229.0, 216.0, 209.0, 219.0, 225.0, 239.0, 216.0, 228.0, 202.0, 226.0, 228.0, 221.0, 222.0, 211.0, 200.0, 219.0, 226.0, 224.0, 224.0, 217.0, 196.0, 233.0, 236.0, 220.0, 252.0, 215.0,…
131	F6	sML039	WT-CA	Pi_free	3	BY4741	20210629	Exponential	['0:08:05', '0:18:05', '0:28:05', '0:38:05', '0:48:05', '0:58:05', '1:08:05', '1:18:05', '1:28:05', '1:38:05', '1:48:05', '1:58:05', '2:08:05', '2:18:05', '2:28:05', '2:38:05', '2:48:05', '2:58:05', '3:08:05', '3:18:05', '3:28:05', '3:38:05', '3:48:05', '3:58:05', '4:08:05', '4:18:05', '4:28:05', '4:38:05', '4:48:05', '4:58:05', '5:08:05', '5:18:05', '5:28:05', '5:38:05', '5:48:05', '5:58:05', '6…	[0.144, 0.195, 0.212, 0.226, 0.218, 0.177, 0.158, 0.16, 0.161, 0.158, 0.165, 0.16, 0.165, 0.164, 0.168, 0.167, 0.171, 0.179, 0.178, 0.183, 0.185, 0.189, 0.19, 0.193, 0.196, 0.197, 0.199, 0.202, 0.205, 0.207, 0.21, 0.212, 0.216, 0.217, 0.22, 0.222, 0.223, 0.225, 0.227, 0.227, 0.229, 0.233, 0.233, 0.236, 0.238, 0.24, 0.242, 0.244, 0.247, 0.249, 0.252, 0.254, 0.258, 0.258, 0.26, 0.262, 0.265, 0.266,…	['0:09:18', '0:19:18', '0:29:18', '0:39:18', '0:49:18', '0:59:18', '1:09:18', '1:19:18', '1:29:18', '1:39:18', '1:49:18', '1:59:18', '2:09:18', '2:19:18', '2:29:18', '2:39:18', '2:49:18', '2:59:18', '3:09:18', '3:19:18', '3:29:18', '3:39:18', '3:49:18', '3:59:18', '4:09:18', '4:19:18', '4:29:18', '4:39:18', '4:49:18', '4:59:18', '5:09:18', '5:19:18', '5:29:18', '5:39:18', '5:49:18', '5:59:18', '6…	[3024.0, 3111.0, 3086.0, 3141.0, 3208.0, 3100.0, 3054.0, 3082.0, 3163.0, 3162.0, 3057.0, 3022.0, 3095.0, 3232.0, 3118.0, 3128.0, 3263.0, 3151.0, 3273.0, 3241.0, 3154.0, 3262.0, 3202.0, 3245.0, 3237.0, 3157.0, 3204.0, 3221.0, 3197.0, 3263.0, 3295.0, 3316.0, 3457.0, 3239.0, 3376.0, 3296.0, 3321.0, 3361.0, 3465.0, 3365.0, 3339.0, 3406.0, 3315.0, 3442.0, 3400.0, 3448.0, 3502.0, 3420.0, 3506.0, 3462.0…	['0:08:37', '0:18:37', '0:28:37', '0:38:37', '0:48:37', '0:58:37', '1:08:37', '1:18:37', '1:28:37', '1:38:37', '1:48:37', '1:58:37', '2:08:37', '2:18:37', '2:28:37', '2:38:37', '2:48:37', '2:58:37', '3:08:37', '3:18:37', '3:28:37', '3:38:37', '3:48:37', '3:58:37', '4:08:37', '4:18:37', '4:28:37', '4:38:37', '4:48:37', '4:58:37', '5:08:37', '5:18:37', '5:28:37', '5:38:37', '5:48:37', '5:58:37', '6…	[195.0, 208.0, 191.0, 196.0, 190.0, 189.0, 208.0, 198.0, 186.0, 186.0, 199.0, 203.0, 198.0, 199.0, 205.0, 188.0, 189.0, 205.0, 209.0, 200.0, 197.0, 195.0, 204.0, 220.0, 211.0, 188.0, 221.0, 203.0, 231.0, 197.0, 196.0, 201.0, 233.0, 215.0, 206.0, 210.0, 215.0, 207.0, 218.0, 216.0, 220.0, 202.0, 236.0, 197.0, 224.0, 219.0, 214.0, 204.0, 209.0, 225.0, 214.0, 217.0, 218.0, 221.0, 198.0, 231.0, 230.0,…
132	F7	sML040	WT-AN	Pi_free	1	BY4741	20210629	Exponential	['0:08:05', '0:18:05', '0:28:05', '0:38:05', '0:48:05', '0:58:05', '1:08:05', '1:18:05', '1:28:05', '1:38:05', '1:48:05', '1:58:05', '2:08:05', '2:18:05', '2:28:05', '2:38:05', '2:48:05', '2:58:05', '3:08:05', '3:18:05', '3:28:05', '3:38:05', '3:48:05', '3:58:05', '4:08:05', '4:18:05', '4:28:05', '4:38:05', '4:48:05', '4:58:05', '5:08:05', '5:18:05', '5:28:05', '5:38:05', '5:48:05', '5:58:05', '6…	[0.186, 0.189, 0.194, 0.204, 0.185, 0.165, 0.159, 0.163, 0.162, 0.163, 0.164, 0.168, 0.172, 0.176, 0.178, 0.18, 0.184, 0.186, 0.19, 0.192, 0.193, 0.195, 0.198, 0.199, 0.202, 0.205, 0.208, 0.21, 0.213, 0.216, 0.217, 0.219, 0.222, 0.224, 0.226, 0.229, 0.233, 0.235, 0.237, 0.241, 0.244, 0.246, 0.248, 0.251, 0.253, 0.254, 0.256, 0.259, 0.261, 0.263, 0.266, 0.268, 0.27, 0.272, 0.275, 0.275, 0.277, 0.2…	['0:09:18', '0:19:18', '0:29:18', '0:39:18', '0:49:18', '0:59:18', '1:09:18', '1:19:18', '1:29:18', '1:39:18', '1:49:18', '1:59:18', '2:09:18', '2:19:18', '2:29:18', '2:39:18', '2:49:18', '2:59:18', '3:09:18', '3:19:18', '3:29:18', '3:39:18', '3:49:18', '3:59:18', '4:09:18', '4:19:18', '4:29:18', '4:39:18', '4:49:18', '4:59:18', '5:09:18', '5:19:18', '5:29:18', '5:39:18', '5:49:18', '5:59:18', '6…	[3192.0, 3208.0, 3343.0, 3217.0, 3156.0, 3124.0, 3145.0, 3203.0, 3128.0, 3125.0, 3206.0, 3310.0, 3164.0, 3324.0, 3190.0, 3281.0, 3180.0, 3384.0, 3320.0, 3379.0, 3330.0, 3367.0, 3352.0, 3378.0, 3351.0, 3378.0, 3396.0, 3490.0, 3555.0, 3460.0, 3647.0, 3581.0, 3542.0, 3652.0, 3559.0, 3604.0, 3695.0, 3683.0, 3625.0, 3712.0, 3654.0, 3805.0, 3799.0, 3757.0, 3790.0, 3933.0, 3641.0, 3688.0, 3928.0, 3932.0…	['0:08:37', '0:18:37', '0:28:37', '0:38:37', '0:48:37', '0:58:37', '1:08:37', '1:18:37', '1:28:37', '1:38:37', '1:48:37', '1:58:37', '2:08:37', '2:18:37', '2:28:37', '2:38:37', '2:48:37', '2:58:37', '3:08:37', '3:18:37', '3:28:37', '3:38:37', '3:48:37', '3:58:37', '4:08:37', '4:18:37', '4:28:37', '4:38:37', '4:48:37', '4:58:37', '5:08:37', '5:18:37', '5:28:37', '5:38:37', '5:48:37', '5:58:37', '6…	[208.0, 204.0, 206.0, 191.0, 185.0, 211.0, 208.0, 195.0, 202.0, 169.0, 204.0, 191.0, 188.0, 206.0, 209.0, 207.0, 209.0, 217.0, 198.0, 223.0, 215.0, 199.0, 208.0, 227.0, 203.0, 231.0, 224.0, 210.0, 236.0, 215.0, 235.0, 235.0, 223.0, 219.0, 223.0, 247.0, 243.0, 233.0, 207.0, 213.0, 239.0, 240.0, 234.0, 238.0, 263.0, 228.0, 247.0, 248.0, 259.0, 241.0, 247.0, 236.0, 251.0, 222.0, 251.0, 248.0, 233.0,…
133	F8	sML040	WT-AN	Pi_free	2	BY4741	20210629	Exponential	['0:08:05', '0:18:05', '0:28:05', '0:38:05', '0:48:05', '0:58:05', '1:08:05', '1:18:05', '1:28:05', '1:38:05', '1:48:05', '1:58:05', '2:08:05', '2:18:05', '2:28:05', '2:38:05', '2:48:05', '2:58:05', '3:08:05', '3:18:05', '3:28:05', '3:38:05', '3:48:05', '3:58:05', '4:08:05', '4:18:05', '4:28:05', '4:38:05', '4:48:05', '4:58:05', '5:08:05', '5:18:05', '5:28:05', '5:38:05', '5:48:05', '5:58:05', '6…	[0.227, 0.246, 0.211, 0.193, 0.19, 0.199, 0.199, 0.201, 0.196, 0.196, 0.2, 0.201, 0.204, 0.21, 0.215, 0.216, 0.221, 0.224, 0.226, 0.229, 0.231, 0.235, 0.239, 0.241, 0.244, 0.247, 0.249, 0.249, 0.254, 0.255, 0.259, 0.262, 0.266, 0.269, 0.272, 0.277, 0.279, 0.282, 0.285, 0.288, 0.293, 0.296, 0.299, 0.302, 0.306, 0.308, 0.311, 0.314, 0.316, 0.318, 0.321, 0.325, 0.328, 0.331, 0.332, 0.333, 0.337, 0.3…	['0:09:18', '0:19:18', '0:29:18', '0:39:18', '0:49:18', '0:59:18', '1:09:18', '1:19:18', '1:29:18', '1:39:18', '1:49:18', '1:59:18', '2:09:18', '2:19:18', '2:29:18', '2:39:18', '2:49:18', '2:59:18', '3:09:18', '3:19:18', '3:29:18', '3:39:18', '3:49:18', '3:59:18', '4:09:18', '4:19:18', '4:29:18', '4:39:18', '4:49:18', '4:59:18', '5:09:18', '5:19:18', '5:29:18', '5:39:18', '5:49:18', '5:59:18', '6…	[3295.0, 3232.0, 3278.0, 3273.0, 3174.0, 3199.0, 3133.0, 3256.0, 3255.0, 3262.0, 3231.0, 3253.0, 3243.0, 3291.0, 3294.0, 3298.0, 3297.0, 3384.0, 3465.0, 3445.0, 3518.0, 3462.0, 3534.0, 3579.0, 3652.0, 3536.0, 3497.0, 3589.0, 3544.0, 3689.0, 3716.0, 3674.0, 3673.0, 3635.0, 3707.0, 3584.0, 3602.0, 3604.0, 3675.0, 3642.0, 3742.0, 3678.0, 3805.0, 3919.0, 3913.0, 3870.0, 3715.0, 3841.0, 3816.0, 3811.0…	['0:08:37', '0:18:37', '0:28:37', '0:38:37', '0:48:37', '0:58:37', '1:08:37', '1:18:37', '1:28:37', '1:38:37', '1:48:37', '1:58:37', '2:08:37', '2:18:37', '2:28:37', '2:38:37', '2:48:37', '2:58:37', '3:08:37', '3:18:37', '3:28:37', '3:38:37', '3:48:37', '3:58:37', '4:08:37', '4:18:37', '4:28:37', '4:38:37', '4:48:37', '4:58:37', '5:08:37', '5:18:37', '5:28:37', '5:38:37', '5:48:37', '5:58:37', '6…	[211.0, 198.0, 179.0, 203.0, 208.0, 191.0, 223.0, 205.0, 193.0, 208.0, 207.0, 199.0, 209.0, 210.0, 217.0, 199.0, 206.0, 212.0, 202.0, 221.0, 215.0, 223.0, 230.0, 225.0, 214.0, 214.0, 215.0, 222.0, 219.0, 233.0, 211.0, 223.0, 236.0, 227.0, 236.0, 199.0, 225.0, 237.0, 212.0, 247.0, 245.0, 229.0, 226.0, 230.0, 241.0, 236.0, 233.0, 242.0, 237.0, 236.0, 254.0, 241.0, 246.0, 245.0, 240.0, 243.0, 233.0,…
134	F9	sML040	WT-AN	Pi_free	3	BY4741	20210629	Exponential	['0:08:05', '0:18:05', '0:28:05', '0:38:05', '0:48:05', '0:58:05', '1:08:05', '1:18:05', '1:28:05', '1:38:05', '1:48:05', '1:58:05', '2:08:05', '2:18:05', '2:28:05', '2:38:05', '2:48:05', '2:58:05', '3:08:05', '3:18:05', '3:28:05', '3:38:05', '3:48:05', '3:58:05', '4:08:05', '4:18:05', '4:28:05', '4:38:05', '4:48:05', '4:58:05', '5:08:05', '5:18:05', '5:28:05', '5:38:05', '5:48:05', '5:58:05', '6…	[0.213, 0.241, 0.188, 0.179, 0.174, 0.172, 0.174, 0.178, 0.181, 0.184, 0.185, 0.191, 0.194, 0.2, 0.205, 0.208, 0.211, 0.214, 0.217, 0.22, 0.221, 0.225, 0.228, 0.231, 0.234, 0.239, 0.24, 0.245, 0.245, 0.25, 0.255, 0.259, 0.262, 0.267, 0.269, 0.274, 0.277, 0.281, 0.284, 0.288, 0.292, 0.297, 0.298, 0.303, 0.306, 0.309, 0.313, 0.317, 0.32, 0.323, 0.326, 0.328, 0.331, 0.333, 0.335, 0.337, 0.341, 0.341…	['0:09:18', '0:19:18', '0:29:18', '0:39:18', '0:49:18', '0:59:18', '1:09:18', '1:19:18', '1:29:18', '1:39:18', '1:49:18', '1:59:18', '2:09:18', '2:19:18', '2:29:18', '2:39:18', '2:49:18', '2:59:18', '3:09:18', '3:19:18', '3:29:18', '3:39:18', '3:49:18', '3:59:18', '4:09:18', '4:19:18', '4:29:18', '4:39:18', '4:49:18', '4:59:18', '5:09:18', '5:19:18', '5:29:18', '5:39:18', '5:49:18', '5:59:18', '6…	[3192.0, 3224.0, 3293.0, 3079.0, 3196.0, 3121.0, 3214.0, 3092.0, 3182.0, 3209.0, 3358.0, 3292.0, 3299.0, 3222.0, 3278.0, 3266.0, 3447.0, 3483.0, 3429.0, 3531.0, 3378.0, 3557.0, 3475.0, 3586.0, 3451.0, 3474.0, 3548.0, 3701.0, 3484.0, 3666.0, 3621.0, 3670.0, 3658.0, 3733.0, 3834.0, 3790.0, 3878.0, 3655.0, 3789.0, 3940.0, 3883.0, 3802.0, 3834.0, 3836.0, 3894.0, 3971.0, 3982.0, 4004.0, 3800.0, 3973.0…	['0:08:37', '0:18:37', '0:28:37', '0:38:37', '0:48:37', '0:58:37', '1:08:37', '1:18:37', '1:28:37', '1:38:37', '1:48:37', '1:58:37', '2:08:37', '2:18:37', '2:28:37', '2:38:37', '2:48:37', '2:58:37', '3:08:37', '3:18:37', '3:28:37', '3:38:37', '3:48:37', '3:58:37', '4:08:37', '4:18:37', '4:28:37', '4:38:37', '4:48:37', '4:58:37', '5:08:37', '5:18:37', '5:28:37', '5:38:37', '5:48:37', '5:58:37', '6…	[188.0, 217.0, 197.0, 217.0, 211.0, 188.0, 212.0, 198.0, 199.0, 206.0, 195.0, 189.0, 214.0, 212.0, 220.0, 214.0, 209.0, 225.0, 210.0, 206.0, 238.0, 204.0, 229.0, 215.0, 236.0, 231.0, 224.0, 233.0, 208.0, 229.0, 243.0, 232.0, 222.0, 220.0, 228.0, 234.0, 239.0, 243.0, 237.0, 242.0, 247.0, 234.0, 253.0, 250.0, 245.0, 231.0, 250.0, 255.0, 237.0, 251.0, 258.0, 250.0, 269.0, 243.0, 271.0, 252.0, 264.0,…
135	F10	sML041	WT-AC	Pi_free	1	BY4741	20210629	Exponential	['0:08:05', '0:18:05', '0:28:05', '0:38:05', '0:48:05', '0:58:05', '1:08:05', '1:18:05', '1:28:05', '1:38:05', '1:48:05', '1:58:05', '2:08:05', '2:18:05', '2:28:05', '2:38:05', '2:48:05', '2:58:05', '3:08:05', '3:18:05', '3:28:05', '3:38:05', '3:48:05', '3:58:05', '4:08:05', '4:18:05', '4:28:05', '4:38:05', '4:48:05', '4:58:05', '5:08:05', '5:18:05', '5:28:05', '5:38:05', '5:48:05', '5:58:05', '6…	[0.153, 0.157, 0.155, 0.157, 0.158, 0.164, 0.168, 0.168, 0.17, 0.175, 0.177, 0.178, 0.181, 0.185, 0.187, 0.19, 0.192, 0.194, 0.197, 0.2, 0.202, 0.205, 0.208, 0.209, 0.213, 0.215, 0.217, 0.22, 0.224, 0.226, 0.228, 0.233, 0.235, 0.238, 0.241, 0.244, 0.246, 0.25, 0.251, 0.255, 0.256, 0.26, 0.261, 0.264, 0.269, 0.272, 0.274, 0.276, 0.279, 0.281, 0.285, 0.287, 0.29, 0.29, 0.293, 0.295, 0.299, 0.299, 0…	['0:09:18', '0:19:18', '0:29:18', '0:39:18', '0:49:18', '0:59:18', '1:09:18', '1:19:18', '1:29:18', '1:39:18', '1:49:18', '1:59:18', '2:09:18', '2:19:18', '2:29:18', '2:39:18', '2:49:18', '2:59:18', '3:09:18', '3:19:18', '3:29:18', '3:39:18', '3:49:18', '3:59:18', '4:09:18', '4:19:18', '4:29:18', '4:39:18', '4:49:18', '4:59:18', '5:09:18', '5:19:18', '5:29:18', '5:39:18', '5:49:18', '5:59:18', '6…	[3273.0, 3271.0, 3235.0, 3205.0, 3199.0, 3335.0, 3345.0, 3303.0, 3473.0, 3425.0, 3537.0, 3437.0, 3577.0, 3621.0, 3873.0, 3584.0, 3823.0, 3736.0, 3802.0, 3969.0, 3861.0, 4073.0, 4132.0, 4152.0, 4128.0, 4142.0, 4275.0, 4321.0, 4170.0, 4361.0, 4451.0, 4287.0, 4409.0, 4406.0, 4470.0, 4487.0, 4455.0, 4584.0, 4503.0, 4346.0, 4730.0, 4762.0, 4601.0, 4598.0, 4663.0, 4609.0, 4701.0, 4811.0, 4670.0, 4726.0…	['0:08:37', '0:18:37', '0:28:37', '0:38:37', '0:48:37', '0:58:37', '1:08:37', '1:18:37', '1:28:37', '1:38:37', '1:48:37', '1:58:37', '2:08:37', '2:18:37', '2:28:37', '2:38:37', '2:48:37', '2:58:37', '3:08:37', '3:18:37', '3:28:37', '3:38:37', '3:48:37', '3:58:37', '4:08:37', '4:18:37', '4:28:37', '4:38:37', '4:48:37', '4:58:37', '5:08:37', '5:18:37', '5:28:37', '5:38:37', '5:48:37', '5:58:37', '6…	[201.0, 212.0, 190.0, 218.0, 193.0, 221.0, 199.0, 224.0, 234.0, 221.0, 252.0, 217.0, 219.0, 205.0, 217.0, 246.0, 227.0, 226.0, 252.0, 255.0, 242.0, 270.0, 262.0, 262.0, 267.0, 258.0, 277.0, 272.0, 256.0, 269.0, 281.0, 275.0, 286.0, 264.0, 276.0, 272.0, 298.0, 293.0, 278.0, 283.0, 276.0, 301.0, 295.0, 294.0, 289.0, 295.0, 314.0, 287.0, 306.0, 293.0, 292.0, 304.0, 301.0, 316.0, 322.0, 299.0, 317.0,…
136	F11	sML041	WT-AC	Pi_free	2	BY4741	20210629	Exponential	['0:08:05', '0:18:05', '0:28:05', '0:38:05', '0:48:05', '0:58:05', '1:08:05', '1:18:05', '1:28:05', '1:38:05', '1:48:05', '1:58:05', '2:08:05', '2:18:05', '2:28:05', '2:38:05', '2:48:05', '2:58:05', '3:08:05', '3:18:05', '3:28:05', '3:38:05', '3:48:05', '3:58:05', '4:08:05', '4:18:05', '4:28:05', '4:38:05', '4:48:05', '4:58:05', '5:08:05', '5:18:05', '5:28:05', '5:38:05', '5:48:05', '5:58:05', '6…	[0.194, 0.187, 0.177, 0.165, 0.16, 0.165, 0.171, 0.174, 0.183, 0.188, 0.187, 0.191, 0.196, 0.2, 0.202, 0.204, 0.205, 0.209, 0.212, 0.216, 0.219, 0.224, 0.225, 0.23, 0.235, 0.237, 0.24, 0.244, 0.248, 0.252, 0.256, 0.262, 0.265, 0.269, 0.273, 0.277, 0.28, 0.284, 0.287, 0.295, 0.297, 0.301, 0.303, 0.307, 0.312, 0.311, 0.319, 0.323, 0.326, 0.328, 0.335, 0.337, 0.338, 0.34, 0.345, 0.349, 0.351, 0.354,…	['0:09:18', '0:19:18', '0:29:18', '0:39:18', '0:49:18', '0:59:18', '1:09:18', '1:19:18', '1:29:18', '1:39:18', '1:49:18', '1:59:18', '2:09:18', '2:19:18', '2:29:18', '2:39:18', '2:49:18', '2:59:18', '3:09:18', '3:19:18', '3:29:18', '3:39:18', '3:49:18', '3:59:18', '4:09:18', '4:19:18', '4:29:18', '4:39:18', '4:49:18', '4:59:18', '5:09:18', '5:19:18', '5:29:18', '5:39:18', '5:49:18', '5:59:18', '6…	[3314.0, 3184.0, 3247.0, 3109.0, 3174.0, 3250.0, 3317.0, 3347.0, 3519.0, 3563.0, 3533.0, 3672.0, 3840.0, 3662.0, 3693.0, 3882.0, 3819.0, 3891.0, 4007.0, 4162.0, 4211.0, 4127.0, 4257.0, 4335.0, 4320.0, 4246.0, 4482.0, 4375.0, 4499.0, 4438.0, 4722.0, 4638.0, 4482.0, 4498.0, 4743.0, 4751.0, 4771.0, 4907.0, 4702.0, 4783.0, 4769.0, 4852.0, 4878.0, 4836.0, 4980.0, 4849.0, 4991.0, 4967.0, 4900.0, 5066.0…	['0:08:37', '0:18:37', '0:28:37', '0:38:37', '0:48:37', '0:58:37', '1:08:37', '1:18:37', '1:28:37', '1:38:37', '1:48:37', '1:58:37', '2:08:37', '2:18:37', '2:28:37', '2:38:37', '2:48:37', '2:58:37', '3:08:37', '3:18:37', '3:28:37', '3:38:37', '3:48:37', '3:58:37', '4:08:37', '4:18:37', '4:28:37', '4:38:37', '4:48:37', '4:58:37', '5:08:37', '5:18:37', '5:28:37', '5:38:37', '5:48:37', '5:58:37', '6…	[211.0, 210.0, 202.0, 199.0, 200.0, 192.0, 213.0, 213.0, 211.0, 210.0, 237.0, 229.0, 238.0, 219.0, 225.0, 238.0, 251.0, 256.0, 238.0, 252.0, 260.0, 262.0, 263.0, 258.0, 274.0, 289.0, 290.0, 285.0, 279.0, 293.0, 284.0, 294.0, 290.0, 276.0, 320.0, 296.0, 317.0, 296.0, 288.0, 313.0, 303.0, 309.0, 289.0, 296.0, 300.0, 319.0, 290.0, 310.0, 316.0, 309.0, 321.0, 304.0, 326.0, 309.0, 310.0, 331.0, 332.0,…
137	G1	sML042	WT-AA	Pi_free	1	BY4741	20210629	Exponential	['0:08:05', '0:18:05', '0:28:05', '0:38:05', '0:48:05', '0:58:05', '1:08:05', '1:18:05', '1:28:05', '1:38:05', '1:48:05', '1:58:05', '2:08:05', '2:18:05', '2:28:05', '2:38:05', '2:48:05', '2:58:05', '3:08:05', '3:18:05', '3:28:05', '3:38:05', '3:48:05', '3:58:05', '4:08:05', '4:18:05', '4:28:05', '4:38:05', '4:48:05', '4:58:05', '5:08:05', '5:18:05', '5:28:05', '5:38:05', '5:48:05', '5:58:05', '6…	[0.179, 0.185, 0.186, 0.188, 0.186, 0.186, 0.185, 0.184, 0.19, 0.182, 0.182, 0.181, 0.181, 0.181, 0.181, 0.183, 0.187, 0.189, 0.191, 0.195, 0.198, 0.201, 0.204, 0.208, 0.212, 0.215, 0.219, 0.223, 0.228, 0.231, 0.235, 0.239, 0.242, 0.248, 0.25, 0.256, 0.259, 0.261, 0.265, 0.268, 0.274, 0.275, 0.281, 0.282, 0.287, 0.291, 0.293, 0.295, 0.3, 0.303, 0.307, 0.308, 0.312, 0.316, 0.321, 0.322, 0.323, 0.3…	['0:09:18', '0:19:18', '0:29:18', '0:39:18', '0:49:18', '0:59:18', '1:09:18', '1:19:18', '1:29:18', '1:39:18', '1:49:18', '1:59:18', '2:09:18', '2:19:18', '2:29:18', '2:39:18', '2:49:18', '2:59:18', '3:09:18', '3:19:18', '3:29:18', '3:39:18', '3:49:18', '3:59:18', '4:09:18', '4:19:18', '4:29:18', '4:39:18', '4:49:18', '4:59:18', '5:09:18', '5:19:18', '5:29:18', '5:39:18', '5:49:18', '5:59:18', '6…	[3422.0, 3118.0, 3330.0, 3309.0, 3271.0, 3318.0, 3396.0, 3249.0, 3248.0, 3381.0, 3345.0, 3347.0, 3353.0, 3456.0, 3367.0, 3469.0, 3579.0, 3426.0, 3499.0, 3523.0, 3495.0, 3561.0, 3432.0, 3723.0, 3561.0, 3590.0, 3590.0, 3575.0, 3494.0, 3711.0, 3708.0, 3698.0, 3830.0, 3692.0, 3818.0, 3684.0, 3766.0, 3781.0, 3679.0, 3926.0, 3853.0, 3892.0, 3806.0, 3877.0, 3843.0, 3800.0, 3802.0, 3654.0, 3808.0, 3781.0…	['0:08:37', '0:18:37', '0:28:37', '0:38:37', '0:48:37', '0:58:37', '1:08:37', '1:18:37', '1:28:37', '1:38:37', '1:48:37', '1:58:37', '2:08:37', '2:18:37', '2:28:37', '2:38:37', '2:48:37', '2:58:37', '3:08:37', '3:18:37', '3:28:37', '3:38:37', '3:48:37', '3:58:37', '4:08:37', '4:18:37', '4:28:37', '4:38:37', '4:48:37', '4:58:37', '5:08:37', '5:18:37', '5:28:37', '5:38:37', '5:48:37', '5:58:37', '6…	[189.0, 224.0, 203.0, 199.0, 202.0, 200.0, 174.0, 206.0, 224.0, 232.0, 221.0, 205.0, 203.0, 210.0, 221.0, 207.0, 230.0, 227.0, 220.0, 220.0, 230.0, 225.0, 220.0, 216.0, 224.0, 229.0, 224.0, 260.0, 236.0, 248.0, 258.0, 232.0, 226.0, 259.0, 236.0, 255.0, 242.0, 238.0, 237.0, 250.0, 228.0, 244.0, 230.0, 238.0, 231.0, 226.0, 236.0, 236.0, 244.0, 223.0, 228.0, 231.0, 232.0, 261.0, 229.0, 224.0, 245.0,…
138	G2	sML042	WT-AA	Pi_free	2	BY4741	20210629	Exponential	['0:08:05', '0:18:05', '0:28:05', '0:38:05', '0:48:05', '0:58:05', '1:08:05', '1:18:05', '1:28:05', '1:38:05', '1:48:05', '1:58:05', '2:08:05', '2:18:05', '2:28:05', '2:38:05', '2:48:05', '2:58:05', '3:08:05', '3:18:05', '3:28:05', '3:38:05', '3:48:05', '3:58:05', '4:08:05', '4:18:05', '4:28:05', '4:38:05', '4:48:05', '4:58:05', '5:08:05', '5:18:05', '5:28:05', '5:38:05', '5:48:05', '5:58:05', '6…	[0.204, 0.213, 0.209, 0.187, 0.186, 0.197, 0.192, 0.195, 0.197, 0.203, 0.208, 0.202, 0.233, 0.197, 0.196, 0.195, 0.202, 0.204, 0.208, 0.211, 0.215, 0.219, 0.224, 0.227, 0.232, 0.238, 0.242, 0.247, 0.253, 0.256, 0.263, 0.265, 0.27, 0.274, 0.278, 0.284, 0.287, 0.292, 0.297, 0.301, 0.305, 0.309, 0.313, 0.317, 0.319, 0.327, 0.329, 0.331, 0.337, 0.339, 0.346, 0.349, 0.353, 0.354, 0.357, 0.362, 0.364, …	['0:09:18', '0:19:18', '0:29:18', '0:39:18', '0:49:18', '0:59:18', '1:09:18', '1:19:18', '1:29:18', '1:39:18', '1:49:18', '1:59:18', '2:09:18', '2:19:18', '2:29:18', '2:39:18', '2:49:18', '2:59:18', '3:09:18', '3:19:18', '3:29:18', '3:39:18', '3:49:18', '3:59:18', '4:09:18', '4:19:18', '4:29:18', '4:39:18', '4:49:18', '4:59:18', '5:09:18', '5:19:18', '5:29:18', '5:39:18', '5:49:18', '5:59:18', '6…	[3145.0, 3307.0, 3182.0, 3289.0, 3303.0, 3249.0, 3258.0, 3182.0, 3269.0, 3202.0, 3130.0, 3252.0, 3294.0, 3244.0, 3382.0, 3436.0, 3501.0, 3332.0, 3515.0, 3506.0, 3436.0, 3629.0, 3512.0, 3557.0, 3669.0, 3623.0, 3641.0, 3665.0, 3558.0, 3771.0, 3813.0, 3650.0, 3715.0, 3682.0, 3719.0, 3612.0, 3627.0, 3704.0, 3759.0, 3687.0, 3757.0, 3800.0, 3805.0, 3794.0, 3896.0, 3721.0, 3871.0, 3752.0, 3889.0, 3772.0…	['0:08:37', '0:18:37', '0:28:37', '0:38:37', '0:48:37', '0:58:37', '1:08:37', '1:18:37', '1:28:37', '1:38:37', '1:48:37', '1:58:37', '2:08:37', '2:18:37', '2:28:37', '2:38:37', '2:48:37', '2:58:37', '3:08:37', '3:18:37', '3:28:37', '3:38:37', '3:48:37', '3:58:37', '4:08:37', '4:18:37', '4:28:37', '4:38:37', '4:48:37', '4:58:37', '5:08:37', '5:18:37', '5:28:37', '5:38:37', '5:48:37', '5:58:37', '6…	[197.0, 205.0, 199.0, 191.0, 198.0, 209.0, 196.0, 206.0, 225.0, 190.0, 197.0, 207.0, 206.0, 220.0, 207.0, 205.0, 211.0, 225.0, 216.0, 207.0, 216.0, 238.0, 221.0, 214.0, 220.0, 211.0, 240.0, 230.0, 230.0, 247.0, 208.0, 250.0, 228.0, 235.0, 229.0, 244.0, 226.0, 224.0, 247.0, 235.0, 229.0, 240.0, 256.0, 231.0, 225.0, 252.0, 239.0, 260.0, 240.0, 231.0, 236.0, 246.0, 274.0, 245.0, 241.0, 220.0, 259.0,…
139	G3	sML042	WT-AA	Pi_free	3	BY4741	20210629	Exponential	['0:08:05', '0:18:05', '0:28:05', '0:38:05', '0:48:05', '0:58:05', '1:08:05', '1:18:05', '1:28:05', '1:38:05', '1:48:05', '1:58:05', '2:08:05', '2:18:05', '2:28:05', '2:38:05', '2:48:05', '2:58:05', '3:08:05', '3:18:05', '3:28:05', '3:38:05', '3:48:05', '3:58:05', '4:08:05', '4:18:05', '4:28:05', '4:38:05', '4:48:05', '4:58:05', '5:08:05', '5:18:05', '5:28:05', '5:38:05', '5:48:05', '5:58:05', '6…	[0.176, 0.182, 0.157, 0.164, 0.184, 0.195, 0.204, 0.181, 0.181, 0.186, 0.185, 0.181, 0.185, 0.192, 0.191, 0.195, 0.199, 0.203, 0.208, 0.213, 0.214, 0.22, 0.223, 0.227, 0.231, 0.237, 0.24, 0.245, 0.247, 0.253, 0.258, 0.263, 0.267, 0.273, 0.278, 0.282, 0.285, 0.289, 0.294, 0.3, 0.304, 0.309, 0.313, 0.316, 0.321, 0.323, 0.328, 0.333, 0.335, 0.34, 0.342, 0.346, 0.351, 0.352, 0.357, 0.359, 0.364, 0.36…	['0:09:18', '0:19:18', '0:29:18', '0:39:18', '0:49:18', '0:59:18', '1:09:18', '1:19:18', '1:29:18', '1:39:18', '1:49:18', '1:59:18', '2:09:18', '2:19:18', '2:29:18', '2:39:18', '2:49:18', '2:59:18', '3:09:18', '3:19:18', '3:29:18', '3:39:18', '3:49:18', '3:59:18', '4:09:18', '4:19:18', '4:29:18', '4:39:18', '4:49:18', '4:59:18', '5:09:18', '5:19:18', '5:29:18', '5:39:18', '5:49:18', '5:59:18', '6…	[3107.0, 2987.0, 3203.0, 3015.0, 3136.0, 3180.0, 3148.0, 3267.0, 3174.0, 3291.0, 3368.0, 3227.0, 3292.0, 3290.0, 3366.0, 3478.0, 3360.0, 3492.0, 3473.0, 3453.0, 3352.0, 3442.0, 3418.0, 3363.0, 3435.0, 3484.0, 3552.0, 3532.0, 3532.0, 3483.0, 3522.0, 3659.0, 3621.0, 3551.0, 3675.0, 3615.0, 3456.0, 3749.0, 3654.0, 3620.0, 3603.0, 3726.0, 3726.0, 3692.0, 3735.0, 3646.0, 3676.0, 3714.0, 3664.0, 3821.0…	['0:08:37', '0:18:37', '0:28:37', '0:38:37', '0:48:37', '0:58:37', '1:08:37', '1:18:37', '1:28:37', '1:38:37', '1:48:37', '1:58:37', '2:08:37', '2:18:37', '2:28:37', '2:38:37', '2:48:37', '2:58:37', '3:08:37', '3:18:37', '3:28:37', '3:38:37', '3:48:37', '3:58:37', '4:08:37', '4:18:37', '4:28:37', '4:38:37', '4:48:37', '4:58:37', '5:08:37', '5:18:37', '5:28:37', '5:38:37', '5:48:37', '5:58:37', '6…	[196.0, 194.0, 191.0, 182.0, 201.0, 192.0, 211.0, 217.0, 220.0, 206.0, 213.0, 205.0, 201.0, 189.0, 208.0, 215.0, 201.0, 203.0, 215.0, 214.0, 232.0, 223.0, 220.0, 225.0, 221.0, 236.0, 226.0, 251.0, 216.0, 226.0, 219.0, 230.0, 228.0, 235.0, 231.0, 205.0, 228.0, 208.0, 237.0, 232.0, 233.0, 225.0, 225.0, 251.0, 233.0, 228.0, 253.0, 251.0, 224.0, 244.0, 238.0, 232.0, 244.0, 244.0, 224.0, 254.0, 241.0,…
140	G4	sML043	delPho2-NN	Pi_free	1	BY4741	20210629	Exponential	['0:08:05', '0:18:05', '0:28:05', '0:38:05', '0:48:05', '0:58:05', '1:08:05', '1:18:05', '1:28:05', '1:38:05', '1:48:05', '1:58:05', '2:08:05', '2:18:05', '2:28:05', '2:38:05', '2:48:05', '2:58:05', '3:08:05', '3:18:05', '3:28:05', '3:38:05', '3:48:05', '3:58:05', '4:08:05', '4:18:05', '4:28:05', '4:38:05', '4:48:05', '4:58:05', '5:08:05', '5:18:05', '5:28:05', '5:38:05', '5:48:05', '5:58:05', '6…	[0.145, 0.17, 0.149, 0.149, 0.153, 0.153, 0.154, 0.156, 0.159, 0.161, 0.165, 0.165, 0.167, 0.17, 0.173, 0.175, 0.177, 0.18, 0.18, 0.183, 0.185, 0.189, 0.19, 0.191, 0.194, 0.196, 0.198, 0.201, 0.202, 0.205, 0.207, 0.208, 0.21, 0.213, 0.215, 0.215, 0.218, 0.22, 0.221, 0.225, 0.225, 0.228, 0.23, 0.232, 0.233, 0.235, 0.237, 0.238, 0.239, 0.241, 0.243, 0.244, 0.248, 0.248, 0.249, 0.251, 0.25, 0.252, 0…	['0:09:18', '0:19:18', '0:29:18', '0:39:18', '0:49:18', '0:59:18', '1:09:18', '1:19:18', '1:29:18', '1:39:18', '1:49:18', '1:59:18', '2:09:18', '2:19:18', '2:29:18', '2:39:18', '2:49:18', '2:59:18', '3:09:18', '3:19:18', '3:29:18', '3:39:18', '3:49:18', '3:59:18', '4:09:18', '4:19:18', '4:29:18', '4:39:18', '4:49:18', '4:59:18', '5:09:18', '5:19:18', '5:29:18', '5:39:18', '5:49:18', '5:59:18', '6…	[3300.0, 3319.0, 3146.0, 3223.0, 3183.0, 3263.0, 3287.0, 3078.0, 3183.0, 3253.0, 3221.0, 3264.0, 3180.0, 3339.0, 3386.0, 3516.0, 3530.0, 3642.0, 3598.0, 3806.0, 3794.0, 3932.0, 3682.0, 3873.0, 4002.0, 3923.0, 4269.0, 4172.0, 4117.0, 4244.0, 4357.0, 4359.0, 4528.0, 4453.0, 4604.0, 4587.0, 4515.0, 4751.0, 4588.0, 4608.0, 4911.0, 4695.0, 4755.0, 4903.0, 4908.0, 4916.0, 5029.0, 5132.0, 5043.0, 5142.0…	['0:08:37', '0:18:37', '0:28:37', '0:38:37', '0:48:37', '0:58:37', '1:08:37', '1:18:37', '1:28:37', '1:38:37', '1:48:37', '1:58:37', '2:08:37', '2:18:37', '2:28:37', '2:38:37', '2:48:37', '2:58:37', '3:08:37', '3:18:37', '3:28:37', '3:38:37', '3:48:37', '3:58:37', '4:08:37', '4:18:37', '4:28:37', '4:38:37', '4:48:37', '4:58:37', '5:08:37', '5:18:37', '5:28:37', '5:38:37', '5:48:37', '5:58:37', '6…	[190.0, 189.0, 206.0, 197.0, 177.0, 209.0, 201.0, 185.0, 218.0, 207.0, 197.0, 204.0, 216.0, 228.0, 203.0, 213.0, 236.0, 214.0, 215.0, 235.0, 218.0, 228.0, 251.0, 257.0, 258.0, 253.0, 259.0, 251.0, 253.0, 278.0, 277.0, 275.0, 287.0, 273.0, 289.0, 305.0, 298.0, 310.0, 314.0, 302.0, 307.0, 310.0, 309.0, 300.0, 287.0, 304.0, 297.0, 316.0, 324.0, 313.0, 321.0, 311.0, 314.0, 306.0, 333.0, 326.0, 332.0,…
141	G5	sML043	delPho2-NN	Pi_free	2	BY4741	20210629	Exponential	['0:08:05', '0:18:05', '0:28:05', '0:38:05', '0:48:05', '0:58:05', '1:08:05', '1:18:05', '1:28:05', '1:38:05', '1:48:05', '1:58:05', '2:08:05', '2:18:05', '2:28:05', '2:38:05', '2:48:05', '2:58:05', '3:08:05', '3:18:05', '3:28:05', '3:38:05', '3:48:05', '3:58:05', '4:08:05', '4:18:05', '4:28:05', '4:38:05', '4:48:05', '4:58:05', '5:08:05', '5:18:05', '5:28:05', '5:38:05', '5:48:05', '5:58:05', '6…	[0.147, 0.175, 0.217, 0.21, 0.18, 0.156, 0.154, 0.159, 0.173, 0.175, 0.176, 0.179, 0.189, 0.204, 0.206, 0.197, 0.192, 0.193, 0.196, 0.199, 0.2, 0.203, 0.204, 0.207, 0.209, 0.211, 0.212, 0.213, 0.216, 0.22, 0.222, 0.223, 0.227, 0.228, 0.229, 0.232, 0.234, 0.235, 0.239, 0.24, 0.241, 0.244, 0.246, 0.247, 0.251, 0.252, 0.253, 0.256, 0.256, 0.257, 0.26, 0.262, 0.264, 0.266, 0.268, 0.267, 0.269, 0.269,…	['0:09:18', '0:19:18', '0:29:18', '0:39:18', '0:49:18', '0:59:18', '1:09:18', '1:19:18', '1:29:18', '1:39:18', '1:49:18', '1:59:18', '2:09:18', '2:19:18', '2:29:18', '2:39:18', '2:49:18', '2:59:18', '3:09:18', '3:19:18', '3:29:18', '3:39:18', '3:49:18', '3:59:18', '4:09:18', '4:19:18', '4:29:18', '4:39:18', '4:49:18', '4:59:18', '5:09:18', '5:19:18', '5:29:18', '5:39:18', '5:49:18', '5:59:18', '6…	[3153.0, 3176.0, 3224.0, 3228.0, 3145.0, 3155.0, 3203.0, 3256.0, 3120.0, 3182.0, 3305.0, 3183.0, 3411.0, 3465.0, 3438.0, 3385.0, 3654.0, 3594.0, 3788.0, 3660.0, 3819.0, 3912.0, 4012.0, 3967.0, 4161.0, 4005.0, 4138.0, 4194.0, 4341.0, 4392.0, 4354.0, 4520.0, 4448.0, 4660.0, 4540.0, 4675.0, 4667.0, 4765.0, 4885.0, 4904.0, 5122.0, 4877.0, 5063.0, 5145.0, 5216.0, 5158.0, 5113.0, 5106.0, 5343.0, 5203.0…	['0:08:37', '0:18:37', '0:28:37', '0:38:37', '0:48:37', '0:58:37', '1:08:37', '1:18:37', '1:28:37', '1:38:37', '1:48:37', '1:58:37', '2:08:37', '2:18:37', '2:28:37', '2:38:37', '2:48:37', '2:58:37', '3:08:37', '3:18:37', '3:28:37', '3:38:37', '3:48:37', '3:58:37', '4:08:37', '4:18:37', '4:28:37', '4:38:37', '4:48:37', '4:58:37', '5:08:37', '5:18:37', '5:28:37', '5:38:37', '5:48:37', '5:58:37', '6…	[180.0, 200.0, 212.0, 220.0, 188.0, 189.0, 208.0, 200.0, 203.0, 219.0, 179.0, 226.0, 202.0, 214.0, 211.0, 209.0, 229.0, 234.0, 210.0, 231.0, 237.0, 256.0, 239.0, 232.0, 245.0, 267.0, 251.0, 255.0, 271.0, 244.0, 286.0, 280.0, 287.0, 285.0, 298.0, 273.0, 297.0, 284.0, 318.0, 324.0, 298.0, 321.0, 323.0, 319.0, 330.0, 302.0, 296.0, 293.0, 355.0, 322.0, 329.0, 340.0, 350.0, 326.0, 352.0, 356.0, 356.0,…
142	G6	sML043	delPho2-NN	Pi_free	3	BY4741	20210629	Exponential	['0:08:05', '0:18:05', '0:28:05', '0:38:05', '0:48:05', '0:58:05', '1:08:05', '1:18:05', '1:28:05', '1:38:05', '1:48:05', '1:58:05', '2:08:05', '2:18:05', '2:28:05', '2:38:05', '2:48:05', '2:58:05', '3:08:05', '3:18:05', '3:28:05', '3:38:05', '3:48:05', '3:58:05', '4:08:05', '4:18:05', '4:28:05', '4:38:05', '4:48:05', '4:58:05', '5:08:05', '5:18:05', '5:28:05', '5:38:05', '5:48:05', '5:58:05', '6…	[0.148, 0.153, 0.163, 0.162, 0.156, 0.157, 0.157, 0.158, 0.16, 0.163, 0.168, 0.17, 0.172, 0.176, 0.178, 0.181, 0.186, 0.189, 0.192, 0.195, 0.199, 0.199, 0.203, 0.204, 0.204, 0.205, 0.208, 0.21, 0.212, 0.216, 0.217, 0.219, 0.222, 0.226, 0.227, 0.23, 0.231, 0.234, 0.237, 0.239, 0.241, 0.243, 0.243, 0.247, 0.25, 0.251, 0.253, 0.255, 0.257, 0.258, 0.261, 0.262, 0.263, 0.265, 0.265, 0.269, 0.27, 0.271…	['0:09:18', '0:19:18', '0:29:18', '0:39:18', '0:49:18', '0:59:18', '1:09:18', '1:19:18', '1:29:18', '1:39:18', '1:49:18', '1:59:18', '2:09:18', '2:19:18', '2:29:18', '2:39:18', '2:49:18', '2:59:18', '3:09:18', '3:19:18', '3:29:18', '3:39:18', '3:49:18', '3:59:18', '4:09:18', '4:19:18', '4:29:18', '4:39:18', '4:49:18', '4:59:18', '5:09:18', '5:19:18', '5:29:18', '5:39:18', '5:49:18', '5:59:18', '6…	[3210.0, 3318.0, 3211.0, 3221.0, 3137.0, 3283.0, 3300.0, 3132.0, 3359.0, 3253.0, 3234.0, 3316.0, 3297.0, 3674.0, 3503.0, 3598.0, 3562.0, 3562.0, 3702.0, 3688.0, 3835.0, 3856.0, 3922.0, 3983.0, 4253.0, 4282.0, 4207.0, 4121.0, 4235.0, 4318.0, 4215.0, 4225.0, 4477.0, 4442.0, 4456.0, 4716.0, 4757.0, 4953.0, 4713.0, 4966.0, 4935.0, 4928.0, 4928.0, 4877.0, 5134.0, 5099.0, 5236.0, 5136.0, 5457.0, 5399.0…	['0:08:37', '0:18:37', '0:28:37', '0:38:37', '0:48:37', '0:58:37', '1:08:37', '1:18:37', '1:28:37', '1:38:37', '1:48:37', '1:58:37', '2:08:37', '2:18:37', '2:28:37', '2:38:37', '2:48:37', '2:58:37', '3:08:37', '3:18:37', '3:28:37', '3:38:37', '3:48:37', '3:58:37', '4:08:37', '4:18:37', '4:28:37', '4:38:37', '4:48:37', '4:58:37', '5:08:37', '5:18:37', '5:28:37', '5:38:37', '5:48:37', '5:58:37', '6…	[208.0, 200.0, 205.0, 200.0, 212.0, 196.0, 172.0, 195.0, 205.0, 203.0, 216.0, 217.0, 222.0, 212.0, 215.0, 198.0, 220.0, 224.0, 233.0, 249.0, 248.0, 239.0, 257.0, 258.0, 259.0, 273.0, 270.0, 260.0, 236.0, 281.0, 284.0, 262.0, 276.0, 298.0, 294.0, 311.0, 279.0, 305.0, 302.0, 301.0, 308.0, 313.0, 324.0, 326.0, 308.0, 333.0, 310.0, 342.0, 331.0, 312.0, 337.0, 362.0, 331.0, 326.0, 320.0, 342.0, 345.0,…
143	G7	sML044	delPho2-NC	Pi_free	1	BY4741	20210629	Exponential	['0:08:05', '0:18:05', '0:28:05', '0:38:05', '0:48:05', '0:58:05', '1:08:05', '1:18:05', '1:28:05', '1:38:05', '1:48:05', '1:58:05', '2:08:05', '2:18:05', '2:28:05', '2:38:05', '2:48:05', '2:58:05', '3:08:05', '3:18:05', '3:28:05', '3:38:05', '3:48:05', '3:58:05', '4:08:05', '4:18:05', '4:28:05', '4:38:05', '4:48:05', '4:58:05', '5:08:05', '5:18:05', '5:28:05', '5:38:05', '5:48:05', '5:58:05', '6…	[0.149, 0.215, 0.228, 0.198, 0.168, 0.16, 0.162, 0.168, 0.173, 0.179, 0.18, 0.188, 0.187, 0.19, 0.195, 0.198, 0.201, 0.205, 0.206, 0.206, 0.208, 0.211, 0.215, 0.218, 0.222, 0.226, 0.229, 0.231, 0.233, 0.236, 0.239, 0.243, 0.246, 0.249, 0.253, 0.258, 0.261, 0.263, 0.266, 0.27, 0.274, 0.277, 0.279, 0.283, 0.286, 0.288, 0.292, 0.295, 0.299, 0.302, 0.305, 0.308, 0.308, 0.312, 0.314, 0.315, 0.32, 0.32…	['0:09:18', '0:19:18', '0:29:18', '0:39:18', '0:49:18', '0:59:18', '1:09:18', '1:19:18', '1:29:18', '1:39:18', '1:49:18', '1:59:18', '2:09:18', '2:19:18', '2:29:18', '2:39:18', '2:49:18', '2:59:18', '3:09:18', '3:19:18', '3:29:18', '3:39:18', '3:49:18', '3:59:18', '4:09:18', '4:19:18', '4:29:18', '4:39:18', '4:49:18', '4:59:18', '5:09:18', '5:19:18', '5:29:18', '5:39:18', '5:49:18', '5:59:18', '6…	[3261.0, 3667.0, 3476.0, 3404.0, 3270.0, 3473.0, 3457.0, 3513.0, 3565.0, 3748.0, 3836.0, 3985.0, 4039.0, 4217.0, 4275.0, 4337.0, 4469.0, 4694.0, 4715.0, 4734.0, 4870.0, 5179.0, 5233.0, 5331.0, 5393.0, 5518.0, 5594.0, 5720.0, 5667.0, 5808.0, 5912.0, 5917.0, 6102.0, 5944.0, 6170.0, 6393.0, 6438.0, 6565.0, 6654.0, 6617.0, 6790.0, 6830.0, 6552.0, 6612.0, 6997.0, 6864.0, 7235.0, 6873.0, 6953.0, 7087.0…	['0:08:37', '0:18:37', '0:28:37', '0:38:37', '0:48:37', '0:58:37', '1:08:37', '1:18:37', '1:28:37', '1:38:37', '1:48:37', '1:58:37', '2:08:37', '2:18:37', '2:28:37', '2:38:37', '2:48:37', '2:58:37', '3:08:37', '3:18:37', '3:28:37', '3:38:37', '3:48:37', '3:58:37', '4:08:37', '4:18:37', '4:28:37', '4:38:37', '4:48:37', '4:58:37', '5:08:37', '5:18:37', '5:28:37', '5:38:37', '5:48:37', '5:58:37', '6…	[216.0, 229.0, 212.0, 182.0, 231.0, 228.0, 206.0, 208.0, 234.0, 244.0, 238.0, 238.0, 264.0, 268.0, 261.0, 288.0, 279.0, 303.0, 292.0, 282.0, 302.0, 314.0, 340.0, 327.0, 337.0, 343.0, 340.0, 359.0, 373.0, 373.0, 377.0, 386.0, 377.0, 402.0, 401.0, 380.0, 412.0, 395.0, 428.0, 405.0, 409.0, 413.0, 432.0, 426.0, 436.0, 441.0, 442.0, 446.0, 468.0, 446.0, 457.0, 454.0, 489.0, 475.0, 475.0, 427.0, 482.0,…
144	G8	sML044	delPho2-NC	Pi_free	2	BY4741	20210629	Exponential	['0:08:05', '0:18:05', '0:28:05', '0:38:05', '0:48:05', '0:58:05', '1:08:05', '1:18:05', '1:28:05', '1:38:05', '1:48:05', '1:58:05', '2:08:05', '2:18:05', '2:28:05', '2:38:05', '2:48:05', '2:58:05', '3:08:05', '3:18:05', '3:28:05', '3:38:05', '3:48:05', '3:58:05', '4:08:05', '4:18:05', '4:28:05', '4:38:05', '4:48:05', '4:58:05', '5:08:05', '5:18:05', '5:28:05', '5:38:05', '5:48:05', '5:58:05', '6…	[0.159, 0.171, 0.166, 0.165, 0.169, 0.17, 0.172, 0.174, 0.177, 0.183, 0.187, 0.192, 0.198, 0.203, 0.207, 0.209, 0.213, 0.215, 0.218, 0.224, 0.225, 0.23, 0.233, 0.235, 0.239, 0.243, 0.246, 0.249, 0.254, 0.259, 0.264, 0.267, 0.27, 0.275, 0.276, 0.28, 0.284, 0.287, 0.293, 0.295, 0.299, 0.302, 0.304, 0.31, 0.313, 0.313, 0.32, 0.322, 0.327, 0.329, 0.332, 0.336, 0.337, 0.341, 0.344, 0.348, 0.351, 0.353…	['0:09:18', '0:19:18', '0:29:18', '0:39:18', '0:49:18', '0:59:18', '1:09:18', '1:19:18', '1:29:18', '1:39:18', '1:49:18', '1:59:18', '2:09:18', '2:19:18', '2:29:18', '2:39:18', '2:49:18', '2:59:18', '3:09:18', '3:19:18', '3:29:18', '3:39:18', '3:49:18', '3:59:18', '4:09:18', '4:19:18', '4:29:18', '4:39:18', '4:49:18', '4:59:18', '5:09:18', '5:19:18', '5:29:18', '5:39:18', '5:49:18', '5:59:18', '6…	[3230.0, 3419.0, 3431.0, 3414.0, 3439.0, 3528.0, 3510.0, 3457.0, 3776.0, 3815.0, 4000.0, 4140.0, 4166.0, 4393.0, 4452.0, 4570.0, 4732.0, 4875.0, 4950.0, 5322.0, 5423.0, 5473.0, 5561.0, 5532.0, 5616.0, 5734.0, 6031.0, 6027.0, 5956.0, 6159.0, 6260.0, 6411.0, 6449.0, 6594.0, 6566.0, 6617.0, 6746.0, 6793.0, 7138.0, 7047.0, 6958.0, 7089.0, 7174.0, 7431.0, 7254.0, 7369.0, 7485.0, 7575.0, 7581.0, 7599.0…	['0:08:37', '0:18:37', '0:28:37', '0:38:37', '0:48:37', '0:58:37', '1:08:37', '1:18:37', '1:28:37', '1:38:37', '1:48:37', '1:58:37', '2:08:37', '2:18:37', '2:28:37', '2:38:37', '2:48:37', '2:58:37', '3:08:37', '3:18:37', '3:28:37', '3:38:37', '3:48:37', '3:58:37', '4:08:37', '4:18:37', '4:28:37', '4:38:37', '4:48:37', '4:58:37', '5:08:37', '5:18:37', '5:28:37', '5:38:37', '5:48:37', '5:58:37', '6…	[200.0, 208.0, 200.0, 218.0, 219.0, 220.0, 238.0, 224.0, 236.0, 247.0, 245.0, 258.0, 277.0, 291.0, 290.0, 282.0, 293.0, 300.0, 313.0, 323.0, 360.0, 341.0, 344.0, 360.0, 363.0, 378.0, 378.0, 382.0, 368.0, 388.0, 399.0, 403.0, 418.0, 404.0, 419.0, 438.0, 453.0, 437.0, 426.0, 429.0, 451.0, 432.0, 437.0, 465.0, 458.0, 457.0, 455.0, 488.0, 471.0, 496.0, 481.0, 492.0, 489.0, 476.0, 499.0, 508.0, 511.0,…
145	G9	sML044	delPho2-NC	Pi_free	3	BY4741	20210629	Exponential	['0:08:05', '0:18:05', '0:28:05', '0:38:05', '0:48:05', '0:58:05', '1:08:05', '1:18:05', '1:28:05', '1:38:05', '1:48:05', '1:58:05', '2:08:05', '2:18:05', '2:28:05', '2:38:05', '2:48:05', '2:58:05', '3:08:05', '3:18:05', '3:28:05', '3:38:05', '3:48:05', '3:58:05', '4:08:05', '4:18:05', '4:28:05', '4:38:05', '4:48:05', '4:58:05', '5:08:05', '5:18:05', '5:28:05', '5:38:05', '5:48:05', '5:58:05', '6…	[0.161, 0.205, 0.173, 0.164, 0.164, 0.169, 0.17, 0.173, 0.178, 0.186, 0.185, 0.191, 0.194, 0.198, 0.201, 0.202, 0.209, 0.212, 0.214, 0.218, 0.221, 0.224, 0.229, 0.232, 0.234, 0.237, 0.241, 0.244, 0.247, 0.25, 0.253, 0.257, 0.261, 0.266, 0.269, 0.272, 0.278, 0.279, 0.281, 0.286, 0.285, 0.291, 0.291, 0.295, 0.3, 0.304, 0.307, 0.31, 0.314, 0.318, 0.321, 0.323, 0.326, 0.328, 0.332, 0.334, 0.338, 0.34…	['0:09:18', '0:19:18', '0:29:18', '0:39:18', '0:49:18', '0:59:18', '1:09:18', '1:19:18', '1:29:18', '1:39:18', '1:49:18', '1:59:18', '2:09:18', '2:19:18', '2:29:18', '2:39:18', '2:49:18', '2:59:18', '3:09:18', '3:19:18', '3:29:18', '3:39:18', '3:49:18', '3:59:18', '4:09:18', '4:19:18', '4:29:18', '4:39:18', '4:49:18', '4:59:18', '5:09:18', '5:19:18', '5:29:18', '5:39:18', '5:49:18', '5:59:18', '6…	[3327.0, 3714.0, 3350.0, 3360.0, 3226.0, 3371.0, 3501.0, 3470.0, 3568.0, 3781.0, 4069.0, 4035.0, 4239.0, 4291.0, 4455.0, 4447.0, 4718.0, 4886.0, 5132.0, 5012.0, 5013.0, 5437.0, 5421.0, 5595.0, 5630.0, 5836.0, 5973.0, 5770.0, 6001.0, 6149.0, 6369.0, 6257.0, 6342.0, 6388.0, 6587.0, 6341.0, 6747.0, 6567.0, 6933.0, 6798.0, 7001.0, 7007.0, 7187.0, 7018.0, 7106.0, 7144.0, 7467.0, 7193.0, 7462.0, 7321.0…	['0:08:37', '0:18:37', '0:28:37', '0:38:37', '0:48:37', '0:58:37', '1:08:37', '1:18:37', '1:28:37', '1:38:37', '1:48:37', '1:58:37', '2:08:37', '2:18:37', '2:28:37', '2:38:37', '2:48:37', '2:58:37', '3:08:37', '3:18:37', '3:28:37', '3:38:37', '3:48:37', '3:58:37', '4:08:37', '4:18:37', '4:28:37', '4:38:37', '4:48:37', '4:58:37', '5:08:37', '5:18:37', '5:28:37', '5:38:37', '5:48:37', '5:58:37', '6…	[211.0, 224.0, 197.0, 212.0, 221.0, 220.0, 221.0, 220.0, 240.0, 232.0, 256.0, 255.0, 275.0, 275.0, 254.0, 283.0, 288.0, 305.0, 301.0, 329.0, 331.0, 331.0, 342.0, 358.0, 345.0, 363.0, 374.0, 374.0, 392.0, 379.0, 373.0, 379.0, 399.0, 403.0, 423.0, 397.0, 432.0, 435.0, 418.0, 452.0, 439.0, 446.0, 446.0, 427.0, 445.0, 451.0, 481.0, 462.0, 476.0, 468.0, 458.0, 466.0, 488.0, 482.0, 483.0, 477.0, 480.0,…
146	G10	sML045	delPho2-CN	Pi_free	1	BY4741	20210629	Exponential	['0:08:05', '0:18:05', '0:28:05', '0:38:05', '0:48:05', '0:58:05', '1:08:05', '1:18:05', '1:28:05', '1:38:05', '1:48:05', '1:58:05', '2:08:05', '2:18:05', '2:28:05', '2:38:05', '2:48:05', '2:58:05', '3:08:05', '3:18:05', '3:28:05', '3:38:05', '3:48:05', '3:58:05', '4:08:05', '4:18:05', '4:28:05', '4:38:05', '4:48:05', '4:58:05', '5:08:05', '5:18:05', '5:28:05', '5:38:05', '5:48:05', '5:58:05', '6…	[0.157, 0.189, 0.143, 0.142, 0.145, 0.149, 0.147, 0.15, 0.153, 0.156, 0.159, 0.164, 0.165, 0.166, 0.171, 0.172, 0.176, 0.179, 0.183, 0.185, 0.187, 0.191, 0.191, 0.194, 0.197, 0.199, 0.202, 0.204, 0.206, 0.21, 0.212, 0.216, 0.217, 0.221, 0.222, 0.227, 0.226, 0.23, 0.232, 0.234, 0.236, 0.238, 0.241, 0.242, 0.243, 0.245, 0.247, 0.249, 0.251, 0.253, 0.255, 0.257, 0.26, 0.263, 0.263, 0.266, 0.269, 0.2…	['0:09:18', '0:19:18', '0:29:18', '0:39:18', '0:49:18', '0:59:18', '1:09:18', '1:19:18', '1:29:18', '1:39:18', '1:49:18', '1:59:18', '2:09:18', '2:19:18', '2:29:18', '2:39:18', '2:49:18', '2:59:18', '3:09:18', '3:19:18', '3:29:18', '3:39:18', '3:49:18', '3:59:18', '4:09:18', '4:19:18', '4:29:18', '4:39:18', '4:49:18', '4:59:18', '5:09:18', '5:19:18', '5:29:18', '5:39:18', '5:49:18', '5:59:18', '6…	[3056.0, 3235.0, 3308.0, 3137.0, 3435.0, 3394.0, 3406.0, 3549.0, 3714.0, 3594.0, 3770.0, 3963.0, 4289.0, 4492.0, 4736.0, 4728.0, 5011.0, 5251.0, 5420.0, 5637.0, 5742.0, 5708.0, 6086.0, 6079.0, 6396.0, 6358.0, 6592.0, 6591.0, 6756.0, 7015.0, 6998.0, 7274.0, 7070.0, 7619.0, 7419.0, 7527.0, 7832.0, 8032.0, 7693.0, 7994.0, 7969.0, 8091.0, 8239.0, 8173.0, 8404.0, 8479.0, 8479.0, 8378.0, 8739.0, 8708.0…	['0:08:37', '0:18:37', '0:28:37', '0:38:37', '0:48:37', '0:58:37', '1:08:37', '1:18:37', '1:28:37', '1:38:37', '1:48:37', '1:58:37', '2:08:37', '2:18:37', '2:28:37', '2:38:37', '2:48:37', '2:58:37', '3:08:37', '3:18:37', '3:28:37', '3:38:37', '3:48:37', '3:58:37', '4:08:37', '4:18:37', '4:28:37', '4:38:37', '4:48:37', '4:58:37', '5:08:37', '5:18:37', '5:28:37', '5:38:37', '5:48:37', '5:58:37', '6…	[196.0, 195.0, 182.0, 211.0, 219.0, 178.0, 199.0, 223.0, 226.0, 231.0, 257.0, 256.0, 283.0, 300.0, 300.0, 308.0, 320.0, 332.0, 354.0, 348.0, 366.0, 380.0, 390.0, 389.0, 407.0, 381.0, 433.0, 405.0, 406.0, 426.0, 431.0, 429.0, 459.0, 463.0, 469.0, 481.0, 483.0, 487.0, 515.0, 492.0, 504.0, 509.0, 521.0, 512.0, 507.0, 549.0, 559.0, 540.0, 552.0, 569.0, 540.0, 558.0, 568.0, 582.0, 577.0, 572.0, 568.0,…
147	G11	sML045	delPho2-CN	Pi_free	2	BY4741	20210629	Exponential	['0:08:05', '0:18:05', '0:28:05', '0:38:05', '0:48:05', '0:58:05', '1:08:05', '1:18:05', '1:28:05', '1:38:05', '1:48:05', '1:58:05', '2:08:05', '2:18:05', '2:28:05', '2:38:05', '2:48:05', '2:58:05', '3:08:05', '3:18:05', '3:28:05', '3:38:05', '3:48:05', '3:58:05', '4:08:05', '4:18:05', '4:28:05', '4:38:05', '4:48:05', '4:58:05', '5:08:05', '5:18:05', '5:28:05', '5:38:05', '5:48:05', '5:58:05', '6…	[0.154, 0.153, 0.154, 0.152, 0.152, 0.153, 0.157, 0.161, 0.165, 0.168, 0.172, 0.177, 0.179, 0.186, 0.189, 0.19, 0.194, 0.196, 0.198, 0.202, 0.204, 0.208, 0.211, 0.213, 0.216, 0.217, 0.221, 0.226, 0.229, 0.231, 0.234, 0.238, 0.24, 0.244, 0.247, 0.249, 0.251, 0.253, 0.257, 0.26, 0.262, 0.266, 0.266, 0.27, 0.272, 0.277, 0.279, 0.282, 0.285, 0.286, 0.292, 0.292, 0.294, 0.297, 0.3, 0.304, 0.304, 0.307…	['0:09:18', '0:19:18', '0:29:18', '0:39:18', '0:49:18', '0:59:18', '1:09:18', '1:19:18', '1:29:18', '1:39:18', '1:49:18', '1:59:18', '2:09:18', '2:19:18', '2:29:18', '2:39:18', '2:49:18', '2:59:18', '3:09:18', '3:19:18', '3:29:18', '3:39:18', '3:49:18', '3:59:18', '4:09:18', '4:19:18', '4:29:18', '4:39:18', '4:49:18', '4:59:18', '5:09:18', '5:19:18', '5:29:18', '5:39:18', '5:49:18', '5:59:18', '6…	[3188.0, 3306.0, 3186.0, 3159.0, 3481.0, 3288.0, 3387.0, 3549.0, 3675.0, 4077.0, 3980.0, 4212.0, 4483.0, 4520.0, 4826.0, 5180.0, 5285.0, 5699.0, 5711.0, 5713.0, 6028.0, 6206.0, 6512.0, 6603.0, 6888.0, 6812.0, 7064.0, 7056.0, 7375.0, 7468.0, 7624.0, 7663.0, 7879.0, 8068.0, 8101.0, 8078.0, 8174.0, 8264.0, 8587.0, 8746.0, 8903.0, 8760.0, 8809.0, 9353.0, 9281.0, 9050.0, 9298.0, 9625.0, 9432.0, 9567.0…	['0:08:37', '0:18:37', '0:28:37', '0:38:37', '0:48:37', '0:58:37', '1:08:37', '1:18:37', '1:28:37', '1:38:37', '1:48:37', '1:58:37', '2:08:37', '2:18:37', '2:28:37', '2:38:37', '2:48:37', '2:58:37', '3:08:37', '3:18:37', '3:28:37', '3:38:37', '3:48:37', '3:58:37', '4:08:37', '4:18:37', '4:28:37', '4:38:37', '4:48:37', '4:58:37', '5:08:37', '5:18:37', '5:28:37', '5:38:37', '5:48:37', '5:58:37', '6…	[213.0, 205.0, 190.0, 212.0, 205.0, 204.0, 222.0, 228.0, 232.0, 239.0, 256.0, 281.0, 285.0, 303.0, 310.0, 331.0, 333.0, 362.0, 358.0, 392.0, 380.0, 378.0, 396.0, 419.0, 438.0, 434.0, 448.0, 462.0, 463.0, 450.0, 502.0, 488.0, 494.0, 492.0, 512.0, 515.0, 521.0, 521.0, 548.0, 527.0, 565.0, 545.0, 574.0, 562.0, 567.0, 564.0, 580.0, 590.0, 607.0, 593.0, 616.0, 623.0, 625.0, 629.0, 632.0, 647.0, 644.0,…
148	G12	sML045	delPho2-CN	Pi_free	3	BY4741	20210629	Exponential	['0:08:05', '0:18:05', '0:28:05', '0:38:05', '0:48:05', '0:58:05', '1:08:05', '1:18:05', '1:28:05', '1:38:05', '1:48:05', '1:58:05', '2:08:05', '2:18:05', '2:28:05', '2:38:05', '2:48:05', '2:58:05', '3:08:05', '3:18:05', '3:28:05', '3:38:05', '3:48:05', '3:58:05', '4:08:05', '4:18:05', '4:28:05', '4:38:05', '4:48:05', '4:58:05', '5:08:05', '5:18:05', '5:28:05', '5:38:05', '5:48:05', '5:58:05', '6…	[0.172, 0.173, 0.179, 0.183, 0.175, 0.177, 0.178, 0.182, 0.183, 0.189, 0.183, 0.187, 0.189, 0.191, 0.192, 0.196, 0.2, 0.199, 0.201, 0.204, 0.207, 0.21, 0.214, 0.216, 0.219, 0.221, 0.224, 0.227, 0.229, 0.232, 0.235, 0.237, 0.241, 0.243, 0.247, 0.25, 0.252, 0.255, 0.258, 0.261, 0.266, 0.268, 0.271, 0.274, 0.278, 0.279, 0.282, 0.284, 0.286, 0.29, 0.291, 0.295, 0.297, 0.3, 0.303, 0.303, 0.308, 0.31, …	['0:09:18', '0:19:18', '0:29:18', '0:39:18', '0:49:18', '0:59:18', '1:09:18', '1:19:18', '1:29:18', '1:39:18', '1:49:18', '1:59:18', '2:09:18', '2:19:18', '2:29:18', '2:39:18', '2:49:18', '2:59:18', '3:09:18', '3:19:18', '3:29:18', '3:39:18', '3:49:18', '3:59:18', '4:09:18', '4:19:18', '4:29:18', '4:39:18', '4:49:18', '4:59:18', '5:09:18', '5:19:18', '5:29:18', '5:39:18', '5:49:18', '5:59:18', '6…	[3357.0, 3263.0, 3312.0, 3249.0, 3479.0, 3398.0, 3588.0, 4007.0, 4026.0, 4220.0, 4221.0, 4393.0, 4717.0, 4752.0, 4854.0, 5212.0, 5398.0, 5556.0, 5868.0, 5936.0, 6017.0, 6408.0, 6507.0, 6604.0, 6780.0, 6857.0, 7133.0, 7425.0, 7272.0, 7423.0, 7342.0, 7701.0, 7985.0, 7947.0, 8119.0, 8355.0, 8135.0, 8342.0, 8523.0, 8582.0, 8344.0, 8794.0, 8613.0, 8865.0, 9083.0, 8990.0, 9366.0, 9448.0, 9607.0, 9420.0…	['0:08:37', '0:18:37', '0:28:37', '0:38:37', '0:48:37', '0:58:37', '1:08:37', '1:18:37', '1:28:37', '1:38:37', '1:48:37', '1:58:37', '2:08:37', '2:18:37', '2:28:37', '2:38:37', '2:48:37', '2:58:37', '3:08:37', '3:18:37', '3:28:37', '3:38:37', '3:48:37', '3:58:37', '4:08:37', '4:18:37', '4:28:37', '4:38:37', '4:48:37', '4:58:37', '5:08:37', '5:18:37', '5:28:37', '5:38:37', '5:48:37', '5:58:37', '6…	[187.0, 198.0, 200.0, 195.0, 217.0, 210.0, 239.0, 255.0, 239.0, 242.0, 252.0, 270.0, 285.0, 298.0, 327.0, 312.0, 331.0, 336.0, 351.0, 357.0, 382.0, 414.0, 421.0, 414.0, 425.0, 423.0, 429.0, 465.0, 456.0, 471.0, 470.0, 490.0, 480.0, 500.0, 528.0, 502.0, 513.0, 529.0, 530.0, 527.0, 542.0, 541.0, 574.0, 580.0, 584.0, 564.0, 586.0, 580.0, 597.0, 592.0, 609.0, 636.0, 586.0, 620.0, 618.0, 625.0, 632.0,…
149	H1	sML046	delPho2-CC	Pi_free	1	BY4741	20210629	Exponential	['0:08:05', '0:18:05', '0:28:05', '0:38:05', '0:48:05', '0:58:05', '1:08:05', '1:18:05', '1:28:05', '1:38:05', '1:48:05', '1:58:05', '2:08:05', '2:18:05', '2:28:05', '2:38:05', '2:48:05', '2:58:05', '3:08:05', '3:18:05', '3:28:05', '3:38:05', '3:48:05', '3:58:05', '4:08:05', '4:18:05', '4:28:05', '4:38:05', '4:48:05', '4:58:05', '5:08:05', '5:18:05', '5:28:05', '5:38:05', '5:48:05', '5:58:05', '6…	[0.143, 0.148, 0.153, 0.159, 0.164, 0.169, 0.173, 0.178, 0.181, 0.187, 0.19, 0.191, 0.193, 0.196, 0.198, 0.199, 0.199, 0.2, 0.201, 0.201, 0.202, 0.201, 0.203, 0.203, 0.204, 0.204, 0.205, 0.207, 0.209, 0.208, 0.211, 0.21, 0.211, 0.212, 0.213, 0.214, 0.216, 0.217, 0.219, 0.22, 0.221, 0.222, 0.223, 0.226, 0.227, 0.229, 0.23, 0.231, 0.232, 0.235, 0.236, 0.237, 0.238, 0.24, 0.238, 0.24, 0.242, 0.243, …	['0:09:18', '0:19:18', '0:29:18', '0:39:18', '0:49:18', '0:59:18', '1:09:18', '1:19:18', '1:29:18', '1:39:18', '1:49:18', '1:59:18', '2:09:18', '2:19:18', '2:29:18', '2:39:18', '2:49:18', '2:59:18', '3:09:18', '3:19:18', '3:29:18', '3:39:18', '3:49:18', '3:59:18', '4:09:18', '4:19:18', '4:29:18', '4:39:18', '4:49:18', '4:59:18', '5:09:18', '5:19:18', '5:29:18', '5:39:18', '5:49:18', '5:59:18', '6…	[4997.0, 5056.0, 5056.0, 5271.0, 5442.0, 6040.0, 6221.0, 6239.0, 6623.0, 6804.0, 7182.0, 7413.0, 7334.0, 7686.0, 7947.0, 8164.0, 8021.0, 8641.0, 8441.0, 8600.0, 8428.0, 8939.0, 8937.0, 8772.0, 8989.0, 8818.0, 9245.0, 9277.0, 9324.0, 9300.0, 9673.0, 9333.0, 9199.0, 9469.0, 9468.0, 9650.0, 9600.0, 9667.0, 9661.0, 9415.0, 9773.0, 9577.0, 9566.0, 9499.0, 9654.0, 9602.0, 9877.0, 9667.0, 9560.0, 9759.0…	['0:08:37', '0:18:37', '0:28:37', '0:38:37', '0:48:37', '0:58:37', '1:08:37', '1:18:37', '1:28:37', '1:38:37', '1:48:37', '1:58:37', '2:08:37', '2:18:37', '2:28:37', '2:38:37', '2:48:37', '2:58:37', '3:08:37', '3:18:37', '3:28:37', '3:38:37', '3:48:37', '3:58:37', '4:08:37', '4:18:37', '4:28:37', '4:38:37', '4:48:37', '4:58:37', '5:08:37', '5:18:37', '5:28:37', '5:38:37', '5:48:37', '5:58:37', '6…	[329.0, 309.0, 329.0, 326.0, 356.0, 356.0, 403.0, 394.0, 405.0, 433.0, 446.0, 474.0, 487.0, 477.0, 486.0, 511.0, 511.0, 528.0, 533.0, 530.0, 530.0, 563.0, 542.0, 564.0, 560.0, 567.0, 566.0, 597.0, 579.0, 588.0, 582.0, 584.0, 621.0, 595.0, 598.0, 593.0, 611.0, 597.0, 585.0, 611.0, 596.0, 588.0, 604.0, 631.0, 618.0, 621.0, 615.0, 601.0, 613.0, 602.0, 593.0, 616.0, 618.0, 603.0, 606.0, 605.0, 585.0,…
150	H2	sML046	delPho2-CC	Pi_free	2	BY4741	20210629	Exponential	['0:08:05', '0:18:05', '0:28:05', '0:38:05', '0:48:05', '0:58:05', '1:08:05', '1:18:05', '1:28:05', '1:38:05', '1:48:05', '1:58:05', '2:08:05', '2:18:05', '2:28:05', '2:38:05', '2:48:05', '2:58:05', '3:08:05', '3:18:05', '3:28:05', '3:38:05', '3:48:05', '3:58:05', '4:08:05', '4:18:05', '4:28:05', '4:38:05', '4:48:05', '4:58:05', '5:08:05', '5:18:05', '5:28:05', '5:38:05', '5:48:05', '5:58:05', '6…	[0.151, 0.162, 0.162, 0.166, 0.171, 0.17, 0.169, 0.172, 0.173, 0.178, 0.179, 0.181, 0.184, 0.183, 0.186, 0.187, 0.19, 0.191, 0.193, 0.199, 0.198, 0.2, 0.202, 0.205, 0.22, 0.222, 0.236, 0.219, 0.223, 0.224, 0.225, 0.242, 0.234, 0.244, 0.231, 0.248, 0.236, 0.248, 0.241, 0.249, 0.258, 0.247, 0.256, 0.25, 0.255, 0.257, 0.262, 0.258, 0.258, 0.267, 0.268, 0.266, 0.269, 0.267, 0.27, 0.271, 0.273, 0.276,…	['0:09:18', '0:19:18', '0:29:18', '0:39:18', '0:49:18', '0:59:18', '1:09:18', '1:19:18', '1:29:18', '1:39:18', '1:49:18', '1:59:18', '2:09:18', '2:19:18', '2:29:18', '2:39:18', '2:49:18', '2:59:18', '3:09:18', '3:19:18', '3:29:18', '3:39:18', '3:49:18', '3:59:18', '4:09:18', '4:19:18', '4:29:18', '4:39:18', '4:49:18', '4:59:18', '5:09:18', '5:19:18', '5:29:18', '5:39:18', '5:49:18', '5:59:18', '6…	[4986.0, 5054.0, 5368.0, 5708.0, 5684.0, 6075.0, 6180.0, 6684.0, 7073.0, 7328.0, 7749.0, 7994.0, 8229.0, 8337.0, 8503.0, 8697.0, 8687.0, 9261.0, 9141.0, 10876.0, 8898.0, 9089.0, 9544.0, 9748.0, 10997.0, 11070.0, 11028.0, 11133.0, 11333.0, 10934.0, 11158.0, 11464.0, 11359.0, 11674.0, 11782.0, 11944.0, 11348.0, 11652.0, 11722.0, 11873.0, 11987.0, 11675.0, 12155.0, 11746.0, 11799.0, 11390.0, 11994.0…	['0:08:37', '0:18:37', '0:28:37', '0:38:37', '0:48:37', '0:58:37', '1:08:37', '1:18:37', '1:28:37', '1:38:37', '1:48:37', '1:58:37', '2:08:37', '2:18:37', '2:28:37', '2:38:37', '2:48:37', '2:58:37', '3:08:37', '3:18:37', '3:28:37', '3:38:37', '3:48:37', '3:58:37', '4:08:37', '4:18:37', '4:28:37', '4:38:37', '4:48:37', '4:58:37', '5:08:37', '5:18:37', '5:28:37', '5:38:37', '5:48:37', '5:58:37', '6…	[313.0, 303.0, 330.0, 335.0, 380.0, 405.0, 398.0, 384.0, 444.0, 456.0, 468.0, 469.0, 526.0, 504.0, 549.0, 545.0, 548.0, 611.0, 534.0, 606.0, 574.0, 562.0, 573.0, 645.0, 681.0, 680.0, 699.0, 697.0, 716.0, 732.0, 707.0, 731.0, 711.0, 750.0, 714.0, 748.0, 729.0, 735.0, 712.0, 750.0, 709.0, 708.0, 730.0, 728.0, 742.0, 758.0, 742.0, 735.0, 724.0, 730.0, 729.0, 701.0, 723.0, 714.0, 721.0, 718.0, 715.0,…
151	H3	sML046	delPho2-CC	Pi_free	3	BY4741	20210629	Exponential	['0:08:05', '0:18:05', '0:28:05', '0:38:05', '0:48:05', '0:58:05', '1:08:05', '1:18:05', '1:28:05', '1:38:05', '1:48:05', '1:58:05', '2:08:05', '2:18:05', '2:28:05', '2:38:05', '2:48:05', '2:58:05', '3:08:05', '3:18:05', '3:28:05', '3:38:05', '3:48:05', '3:58:05', '4:08:05', '4:18:05', '4:28:05', '4:38:05', '4:48:05', '4:58:05', '5:08:05', '5:18:05', '5:28:05', '5:38:05', '5:48:05', '5:58:05', '6…	[0.191, 0.218, 0.219, 0.194, 0.179, 0.165, 0.164, 0.159, 0.162, 0.165, 0.172, 0.174, 0.185, 0.179, 0.192, 0.178, 0.181, 0.18, 0.183, 0.185, 0.188, 0.19, 0.193, 0.194, 0.197, 0.2, 0.202, 0.203, 0.206, 0.209, 0.211, 0.213, 0.215, 0.219, 0.221, 0.225, 0.227, 0.23, 0.232, 0.234, 0.238, 0.24, 0.243, 0.246, 0.245, 0.249, 0.25, 0.252, 0.254, 0.256, 0.258, 0.259, 0.261, 0.265, 0.265, 0.267, 0.27, 0.272, …	['0:09:18', '0:19:18', '0:29:18', '0:39:18', '0:49:18', '0:59:18', '1:09:18', '1:19:18', '1:29:18', '1:39:18', '1:49:18', '1:59:18', '2:09:18', '2:19:18', '2:29:18', '2:39:18', '2:49:18', '2:59:18', '3:09:18', '3:19:18', '3:29:18', '3:39:18', '3:49:18', '3:59:18', '4:09:18', '4:19:18', '4:29:18', '4:39:18', '4:49:18', '4:59:18', '5:09:18', '5:19:18', '5:29:18', '5:39:18', '5:49:18', '5:59:18', '6…	[7596.0, 8853.0, 7936.0, 4925.0, 4843.0, 5084.0, 4951.0, 5432.0, 5325.0, 5712.0, 6054.0, 6390.0, 6445.0, 6793.0, 6939.0, 7014.0, 7129.0, 7643.0, 7852.0, 8082.0, 8170.0, 8267.0, 8610.0, 8690.0, 8981.0, 8915.0, 8769.0, 9219.0, 9278.0, 9505.0, 9575.0, 9798.0, 9728.0, 9732.0, 10235.0, 10230.0, 10337.0, 10167.0, 10401.0, 10292.0, 10542.0, 10628.0, 10494.0, 10475.0, 10616.0, 10658.0, 10773.0, 10670.0, …	['0:08:37', '0:18:37', '0:28:37', '0:38:37', '0:48:37', '0:58:37', '1:08:37', '1:18:37', '1:28:37', '1:38:37', '1:48:37', '1:58:37', '2:08:37', '2:18:37', '2:28:37', '2:38:37', '2:48:37', '2:58:37', '3:08:37', '3:18:37', '3:28:37', '3:38:37', '3:48:37', '3:58:37', '4:08:37', '4:18:37', '4:28:37', '4:38:37', '4:48:37', '4:58:37', '5:08:37', '5:18:37', '5:28:37', '5:38:37', '5:48:37', '5:58:37', '6…	[471.0, 568.0, 573.0, 437.0, 309.0, 342.0, 327.0, 387.0, 355.0, 364.0, 396.0, 386.0, 436.0, 449.0, 439.0, 432.0, 454.0, 447.0, 499.0, 529.0, 505.0, 509.0, 548.0, 527.0, 542.0, 586.0, 590.0, 571.0, 583.0, 597.0, 593.0, 584.0, 593.0, 621.0, 622.0, 624.0, 639.0, 644.0, 631.0, 658.0, 642.0, 654.0, 678.0, 650.0, 661.0, 648.0, 681.0, 629.0, 660.0, 666.0, 675.0, 648.0, 682.0, 682.0, 671.0, 654.0, 661.0,…
152	A1	sML034	WT-NN	Pi_rich	1	BY4741	20210706	Exponential	['0:08:05', '0:18:05', '0:28:05', '0:38:05', '0:48:05', '0:58:05', '1:08:05', '1:18:05', '1:28:05', '1:38:05', '1:48:05', '1:58:05', '2:08:05', '2:18:05', '2:28:05', '2:38:05', '2:48:05', '2:58:05', '3:08:05', '3:18:05', '3:28:05', '3:38:05', '3:48:05', '3:58:05', '4:08:05', '4:18:05', '4:28:05', '4:38:05', '4:48:05', '4:58:05', '5:08:05', '5:18:05', '5:28:05', '5:38:05', '5:48:05', '5:58:05', '6…	[0.153, 0.222, 0.239, 0.236, 0.242, 0.232, 0.223, 0.213, 0.23, 0.224, 0.217, 0.228, 0.238, 0.239, 0.216, 0.224, 0.232, 0.24, 0.249, 0.259, 0.268, 0.281, 0.294, 0.31, 0.322, 0.339, 0.353, 0.369, 0.384, 0.401, 0.414, 0.431, 0.443, 0.454, 0.462, 0.472, 0.48, 0.488, 0.494, 0.502, 0.506, 0.513, 0.52, 0.526, 0.531, 0.533, 0.54, 0.542, 0.547, 0.55, 0.552, 0.557, 0.562, 0.566, 0.569, 0.574, 0.572, 0.573,…	['0:09:18', '0:19:18', '0:29:18', '0:39:18', '0:49:18', '0:59:18', '1:09:18', '1:19:18', '1:29:18', '1:39:18', '1:49:18', '1:59:18', '2:09:18', '2:19:18', '2:29:18', '2:39:18', '2:49:18', '2:59:18', '3:09:18', '3:19:18', '3:29:18', '3:39:18', '3:49:18', '3:59:18', '4:09:18', '4:19:18', '4:29:18', '4:39:18', '4:49:18', '4:59:18', '5:09:18', '5:19:18', '5:29:18', '5:39:18', '5:49:18', '5:59:18', '6…	[2902.0, 2978.0, 3016.0, 3141.0, 2968.0, 2901.0, 2893.0, 2827.0, 2898.0, 3122.0, 3063.0, 3193.0, 3122.0, 2902.0, 3029.0, 2967.0, 3057.0, 3017.0, 3052.0, 3131.0, 3050.0, 3071.0, 3117.0, 3211.0, 3151.0, 3222.0, 3101.0, 3230.0, 3306.0, 3260.0, 3264.0, 3289.0, 3313.0, 3482.0, 3488.0, 3714.0, 3712.0, 3768.0, 3856.0, 3903.0, 3808.0, 3941.0, 3926.0, 4052.0, 3963.0, 4024.0, 3999.0, 4058.0, 4250.0, 4145.0…	['0:08:37', '0:18:37', '0:28:37', '0:38:37', '0:48:37', '0:58:37', '1:08:37', '1:18:37', '1:28:37', '1:38:37', '1:48:37', '1:58:37', '2:08:37', '2:18:37', '2:28:37', '2:38:37', '2:48:37', '2:58:37', '3:08:37', '3:18:37', '3:28:37', '3:38:37', '3:48:37', '3:58:37', '4:08:37', '4:18:37', '4:28:37', '4:38:37', '4:48:37', '4:58:37', '5:08:37', '5:18:37', '5:28:37', '5:38:37', '5:48:37', '5:58:37', '6…	[181.0, 195.0, 182.0, 163.0, 175.0, 204.0, 189.0, 187.0, 178.0, 184.0, 196.0, 199.0, 210.0, 175.0, 197.0, 174.0, 177.0, 191.0, 198.0, 189.0, 204.0, 211.0, 208.0, 195.0, 194.0, 219.0, 193.0, 217.0, 189.0, 199.0, 220.0, 216.0, 214.0, 217.0, 213.0, 238.0, 241.0, 227.0, 234.0, 247.0, 230.0, 267.0, 250.0, 267.0, 281.0, 253.0, 271.0, 292.0, 259.0, 282.0, 274.0, 283.0, 300.0, 307.0, 301.0, 265.0, 292.0,…
153	A2	sML034	WT-NN	Pi_rich	2	BY4741	20210706	Exponential	['0:08:05', '0:18:05', '0:28:05', '0:38:05', '0:48:05', '0:58:05', '1:08:05', '1:18:05', '1:28:05', '1:38:05', '1:48:05', '1:58:05', '2:08:05', '2:18:05', '2:28:05', '2:38:05', '2:48:05', '2:58:05', '3:08:05', '3:18:05', '3:28:05', '3:38:05', '3:48:05', '3:58:05', '4:08:05', '4:18:05', '4:28:05', '4:38:05', '4:48:05', '4:58:05', '5:08:05', '5:18:05', '5:28:05', '5:38:05', '5:48:05', '5:58:05', '6…	[0.175, 0.233, 0.216, 0.249, 0.254, 0.255, 0.249, 0.243, 0.239, 0.246, 0.222, 0.23, 0.244, 0.244, 0.224, 0.228, 0.232, 0.241, 0.248, 0.257, 0.268, 0.281, 0.293, 0.303, 0.318, 0.332, 0.346, 0.36, 0.377, 0.39, 0.406, 0.419, 0.433, 0.442, 0.455, 0.465, 0.477, 0.482, 0.494, 0.506, 0.512, 0.519, 0.527, 0.531, 0.535, 0.541, 0.55, 0.556, 0.558, 0.565, 0.565, 0.568, 0.574, 0.578, 0.578, 0.582, 0.586, 0.5…	['0:09:18', '0:19:18', '0:29:18', '0:39:18', '0:49:18', '0:59:18', '1:09:18', '1:19:18', '1:29:18', '1:39:18', '1:49:18', '1:59:18', '2:09:18', '2:19:18', '2:29:18', '2:39:18', '2:49:18', '2:59:18', '3:09:18', '3:19:18', '3:29:18', '3:39:18', '3:49:18', '3:59:18', '4:09:18', '4:19:18', '4:29:18', '4:39:18', '4:49:18', '4:59:18', '5:09:18', '5:19:18', '5:29:18', '5:39:18', '5:49:18', '5:59:18', '6…	[3024.0, 2941.0, 3024.0, 3004.0, 3018.0, 2978.0, 2964.0, 2955.0, 3012.0, 3134.0, 3034.0, 3042.0, 3073.0, 3022.0, 3164.0, 3114.0, 3238.0, 3250.0, 3200.0, 3242.0, 3075.0, 3290.0, 3357.0, 3063.0, 3227.0, 3119.0, 3234.0, 3213.0, 3133.0, 3247.0, 3451.0, 3478.0, 3414.0, 3454.0, 3634.0, 3732.0, 3643.0, 3669.0, 3870.0, 3990.0, 4043.0, 3800.0, 4045.0, 4003.0, 4289.0, 4043.0, 4331.0, 4365.0, 4391.0, 4483.0…	['0:08:37', '0:18:37', '0:28:37', '0:38:37', '0:48:37', '0:58:37', '1:08:37', '1:18:37', '1:28:37', '1:38:37', '1:48:37', '1:58:37', '2:08:37', '2:18:37', '2:28:37', '2:38:37', '2:48:37', '2:58:37', '3:08:37', '3:18:37', '3:28:37', '3:38:37', '3:48:37', '3:58:37', '4:08:37', '4:18:37', '4:28:37', '4:38:37', '4:48:37', '4:58:37', '5:08:37', '5:18:37', '5:28:37', '5:38:37', '5:48:37', '5:58:37', '6…	[159.0, 188.0, 166.0, 205.0, 202.0, 172.0, 184.0, 182.0, 224.0, 191.0, 216.0, 185.0, 190.0, 206.0, 199.0, 195.0, 218.0, 187.0, 216.0, 192.0, 206.0, 192.0, 196.0, 234.0, 216.0, 193.0, 212.0, 202.0, 220.0, 236.0, 231.0, 211.0, 202.0, 192.0, 213.0, 231.0, 247.0, 237.0, 271.0, 250.0, 223.0, 268.0, 261.0, 271.0, 286.0, 289.0, 300.0, 293.0, 277.0, 245.0, 303.0, 287.0, 271.0, 306.0, 299.0, 292.0, 288.0,…
154	A3	sML034	WT-NN	Pi_rich	3	BY4741	20210706	Exponential	['0:08:05', '0:18:05', '0:28:05', '0:38:05', '0:48:05', '0:58:05', '1:08:05', '1:18:05', '1:28:05', '1:38:05', '1:48:05', '1:58:05', '2:08:05', '2:18:05', '2:28:05', '2:38:05', '2:48:05', '2:58:05', '3:08:05', '3:18:05', '3:28:05', '3:38:05', '3:48:05', '3:58:05', '4:08:05', '4:18:05', '4:28:05', '4:38:05', '4:48:05', '4:58:05', '5:08:05', '5:18:05', '5:28:05', '5:38:05', '5:48:05', '5:58:05', '6…	[0.154, 0.16, 0.22, 0.238, 0.231, 0.224, 0.231, 0.227, 0.235, 0.223, 0.208, 0.224, 0.235, 0.231, 0.211, 0.217, 0.224, 0.232, 0.24, 0.25, 0.259, 0.273, 0.285, 0.296, 0.31, 0.327, 0.34, 0.357, 0.37, 0.385, 0.4, 0.414, 0.424, 0.439, 0.452, 0.458, 0.468, 0.475, 0.483, 0.488, 0.496, 0.504, 0.51, 0.518, 0.519, 0.52, 0.528, 0.529, 0.533, 0.538, 0.54, 0.544, 0.546, 0.554, 0.552, 0.561, 0.562, 0.56, 0.563…	['0:09:18', '0:19:18', '0:29:18', '0:39:18', '0:49:18', '0:59:18', '1:09:18', '1:19:18', '1:29:18', '1:39:18', '1:49:18', '1:59:18', '2:09:18', '2:19:18', '2:29:18', '2:39:18', '2:49:18', '2:59:18', '3:09:18', '3:19:18', '3:29:18', '3:39:18', '3:49:18', '3:59:18', '4:09:18', '4:19:18', '4:29:18', '4:39:18', '4:49:18', '4:59:18', '5:09:18', '5:19:18', '5:29:18', '5:39:18', '5:49:18', '5:59:18', '6…	[2944.0, 2939.0, 3004.0, 3008.0, 3021.0, 2914.0, 2958.0, 3015.0, 3019.0, 2962.0, 2833.0, 2993.0, 3000.0, 3193.0, 3055.0, 3159.0, 3276.0, 3085.0, 3078.0, 3164.0, 3268.0, 3036.0, 3181.0, 3031.0, 3110.0, 3338.0, 3214.0, 3155.0, 3188.0, 3356.0, 3183.0, 3161.0, 3296.0, 3498.0, 3473.0, 3567.0, 3740.0, 3823.0, 3659.0, 3717.0, 3844.0, 3876.0, 3835.0, 3982.0, 4044.0, 4067.0, 4153.0, 4252.0, 4424.0, 4262.0…	['0:08:37', '0:18:37', '0:28:37', '0:38:37', '0:48:37', '0:58:37', '1:08:37', '1:18:37', '1:28:37', '1:38:37', '1:48:37', '1:58:37', '2:08:37', '2:18:37', '2:28:37', '2:38:37', '2:48:37', '2:58:37', '3:08:37', '3:18:37', '3:28:37', '3:38:37', '3:48:37', '3:58:37', '4:08:37', '4:18:37', '4:28:37', '4:38:37', '4:48:37', '4:58:37', '5:08:37', '5:18:37', '5:28:37', '5:38:37', '5:48:37', '5:58:37', '6…	[192.0, 185.0, 186.0, 202.0, 202.0, 188.0, 202.0, 193.0, 173.0, 160.0, 180.0, 167.0, 217.0, 180.0, 177.0, 198.0, 194.0, 183.0, 223.0, 183.0, 199.0, 178.0, 191.0, 180.0, 234.0, 205.0, 215.0, 219.0, 224.0, 220.0, 194.0, 218.0, 238.0, 231.0, 253.0, 231.0, 260.0, 234.0, 266.0, 261.0, 226.0, 263.0, 238.0, 252.0, 260.0, 260.0, 269.0, 284.0, 275.0, 263.0, 302.0, 278.0, 290.0, 287.0, 250.0, 315.0, 287.0,…
155	A4	sML035	WT-NC	Pi_rich	1	BY4741	20210706	Exponential	['0:08:05', '0:18:05', '0:28:05', '0:38:05', '0:48:05', '0:58:05', '1:08:05', '1:18:05', '1:28:05', '1:38:05', '1:48:05', '1:58:05', '2:08:05', '2:18:05', '2:28:05', '2:38:05', '2:48:05', '2:58:05', '3:08:05', '3:18:05', '3:28:05', '3:38:05', '3:48:05', '3:58:05', '4:08:05', '4:18:05', '4:28:05', '4:38:05', '4:48:05', '4:58:05', '5:08:05', '5:18:05', '5:28:05', '5:38:05', '5:48:05', '5:58:05', '6…	[0.167, 0.16, 0.223, 0.273, 0.279, 0.28, 0.285, 0.261, 0.253, 0.273, 0.26, 0.222, 0.254, 0.267, 0.273, 0.287, 0.276, 0.224, 0.229, 0.235, 0.242, 0.25, 0.258, 0.268, 0.278, 0.288, 0.3, 0.313, 0.325, 0.338, 0.35, 0.365, 0.38, 0.396, 0.409, 0.422, 0.436, 0.448, 0.459, 0.47, 0.477, 0.484, 0.494, 0.499, 0.506, 0.513, 0.518, 0.528, 0.529, 0.535, 0.538, 0.541, 0.545, 0.553, 0.558, 0.562, 0.563, 0.565, 0…	['0:09:18', '0:19:18', '0:29:18', '0:39:18', '0:49:18', '0:59:18', '1:09:18', '1:19:18', '1:29:18', '1:39:18', '1:49:18', '1:59:18', '2:09:18', '2:19:18', '2:29:18', '2:39:18', '2:49:18', '2:59:18', '3:09:18', '3:19:18', '3:29:18', '3:39:18', '3:49:18', '3:59:18', '4:09:18', '4:19:18', '4:29:18', '4:39:18', '4:49:18', '4:59:18', '5:09:18', '5:19:18', '5:29:18', '5:39:18', '5:49:18', '5:59:18', '6…	[2899.0, 3033.0, 3147.0, 3302.0, 3303.0, 3166.0, 3252.0, 3174.0, 3131.0, 3048.0, 3173.0, 3226.0, 3040.0, 3169.0, 3262.0, 3342.0, 3363.0, 3382.0, 3363.0, 3429.0, 3504.0, 3562.0, 3490.0, 3519.0, 3574.0, 3578.0, 3623.0, 3645.0, 3632.0, 3599.0, 4015.0, 3988.0, 3880.0, 3938.0, 4188.0, 4035.0, 4234.0, 4332.0, 4085.0, 4420.0, 4402.0, 4529.0, 4774.0, 4672.0, 4893.0, 4874.0, 5096.0, 5022.0, 5017.0, 5197.0…	['0:08:37', '0:18:37', '0:28:37', '0:38:37', '0:48:37', '0:58:37', '1:08:37', '1:18:37', '1:28:37', '1:38:37', '1:48:37', '1:58:37', '2:08:37', '2:18:37', '2:28:37', '2:38:37', '2:48:37', '2:58:37', '3:08:37', '3:18:37', '3:28:37', '3:38:37', '3:48:37', '3:58:37', '4:08:37', '4:18:37', '4:28:37', '4:38:37', '4:48:37', '4:58:37', '5:08:37', '5:18:37', '5:28:37', '5:38:37', '5:48:37', '5:58:37', '6…	[226.0, 224.0, 209.0, 180.0, 158.0, 190.0, 186.0, 182.0, 197.0, 180.0, 205.0, 198.0, 186.0, 184.0, 184.0, 199.0, 188.0, 210.0, 243.0, 190.0, 204.0, 243.0, 216.0, 221.0, 246.0, 214.0, 220.0, 244.0, 231.0, 245.0, 246.0, 258.0, 250.0, 266.0, 256.0, 250.0, 252.0, 271.0, 285.0, 275.0, 279.0, 248.0, 288.0, 300.0, 329.0, 334.0, 323.0, 306.0, 303.0, 304.0, 338.0, 363.0, 326.0, 340.0, 316.0, 323.0, 322.0,…
156	A5	sML035	WT-NC	Pi_rich	2	BY4741	20210706	Exponential	['0:08:05', '0:18:05', '0:28:05', '0:38:05', '0:48:05', '0:58:05', '1:08:05', '1:18:05', '1:28:05', '1:38:05', '1:48:05', '1:58:05', '2:08:05', '2:18:05', '2:28:05', '2:38:05', '2:48:05', '2:58:05', '3:08:05', '3:18:05', '3:28:05', '3:38:05', '3:48:05', '3:58:05', '4:08:05', '4:18:05', '4:28:05', '4:38:05', '4:48:05', '4:58:05', '5:08:05', '5:18:05', '5:28:05', '5:38:05', '5:48:05', '5:58:05', '6…	[0.16, 0.15, 0.217, 0.276, 0.277, 0.28, 0.283, 0.26, 0.29, 0.292, 0.284, 0.257, 0.256, 0.225, 0.233, 0.26, 0.265, 0.204, 0.212, 0.216, 0.222, 0.229, 0.236, 0.247, 0.257, 0.267, 0.277, 0.289, 0.304, 0.315, 0.328, 0.343, 0.354, 0.37, 0.384, 0.396, 0.413, 0.424, 0.435, 0.447, 0.455, 0.463, 0.473, 0.484, 0.489, 0.498, 0.505, 0.509, 0.516, 0.523, 0.528, 0.535, 0.54, 0.544, 0.548, 0.552, 0.554, 0.56, 0…	['0:09:18', '0:19:18', '0:29:18', '0:39:18', '0:49:18', '0:59:18', '1:09:18', '1:19:18', '1:29:18', '1:39:18', '1:49:18', '1:59:18', '2:09:18', '2:19:18', '2:29:18', '2:39:18', '2:49:18', '2:59:18', '3:09:18', '3:19:18', '3:29:18', '3:39:18', '3:49:18', '3:59:18', '4:09:18', '4:19:18', '4:29:18', '4:39:18', '4:49:18', '4:59:18', '5:09:18', '5:19:18', '5:29:18', '5:39:18', '5:49:18', '5:59:18', '6…	[3237.0, 3105.0, 3223.0, 3316.0, 3265.0, 3134.0, 3252.0, 3255.0, 3261.0, 3204.0, 3346.0, 3304.0, 3285.0, 3199.0, 3269.0, 3332.0, 3350.0, 3512.0, 3395.0, 3386.0, 3411.0, 3556.0, 3514.0, 3520.0, 3512.0, 3567.0, 3393.0, 3578.0, 3739.0, 3950.0, 3762.0, 3886.0, 3978.0, 3934.0, 3905.0, 3857.0, 4237.0, 3943.0, 4211.0, 4305.0, 4379.0, 4711.0, 4546.0, 4523.0, 4791.0, 4810.0, 5047.0, 5042.0, 5072.0, 5364.0…	['0:08:37', '0:18:37', '0:28:37', '0:38:37', '0:48:37', '0:58:37', '1:08:37', '1:18:37', '1:28:37', '1:38:37', '1:48:37', '1:58:37', '2:08:37', '2:18:37', '2:28:37', '2:38:37', '2:48:37', '2:58:37', '3:08:37', '3:18:37', '3:28:37', '3:38:37', '3:48:37', '3:58:37', '4:08:37', '4:18:37', '4:28:37', '4:38:37', '4:48:37', '4:58:37', '5:08:37', '5:18:37', '5:28:37', '5:38:37', '5:48:37', '5:58:37', '6…	[197.0, 183.0, 203.0, 208.0, 208.0, 185.0, 176.0, 184.0, 219.0, 210.0, 214.0, 157.0, 205.0, 226.0, 201.0, 213.0, 223.0, 214.0, 208.0, 236.0, 227.0, 214.0, 216.0, 227.0, 248.0, 225.0, 225.0, 228.0, 232.0, 235.0, 247.0, 242.0, 247.0, 246.0, 249.0, 255.0, 228.0, 261.0, 243.0, 265.0, 280.0, 271.0, 290.0, 289.0, 314.0, 258.0, 315.0, 317.0, 328.0, 323.0, 338.0, 317.0, 320.0, 341.0, 338.0, 318.0, 336.0,…
157	A6	sML035	WT-NC	Pi_rich	3	BY4741	20210706	Exponential	['0:08:05', '0:18:05', '0:28:05', '0:38:05', '0:48:05', '0:58:05', '1:08:05', '1:18:05', '1:28:05', '1:38:05', '1:48:05', '1:58:05', '2:08:05', '2:18:05', '2:28:05', '2:38:05', '2:48:05', '2:58:05', '3:08:05', '3:18:05', '3:28:05', '3:38:05', '3:48:05', '3:58:05', '4:08:05', '4:18:05', '4:28:05', '4:38:05', '4:48:05', '4:58:05', '5:08:05', '5:18:05', '5:28:05', '5:38:05', '5:48:05', '5:58:05', '6…	[0.143, 0.148, 0.214, 0.252, 0.201, 0.187, 0.222, 0.212, 0.197, 0.208, 0.187, 0.218, 0.194, 0.226, 0.242, 0.203, 0.195, 0.198, 0.206, 0.211, 0.219, 0.226, 0.236, 0.244, 0.253, 0.265, 0.276, 0.288, 0.301, 0.312, 0.326, 0.339, 0.354, 0.363, 0.379, 0.391, 0.404, 0.416, 0.428, 0.439, 0.452, 0.457, 0.467, 0.473, 0.481, 0.489, 0.494, 0.505, 0.511, 0.514, 0.523, 0.525, 0.529, 0.533, 0.538, 0.543, 0.546,…	['0:09:18', '0:19:18', '0:29:18', '0:39:18', '0:49:18', '0:59:18', '1:09:18', '1:19:18', '1:29:18', '1:39:18', '1:49:18', '1:59:18', '2:09:18', '2:19:18', '2:29:18', '2:39:18', '2:49:18', '2:59:18', '3:09:18', '3:19:18', '3:29:18', '3:39:18', '3:49:18', '3:59:18', '4:09:18', '4:19:18', '4:29:18', '4:39:18', '4:49:18', '4:59:18', '5:09:18', '5:19:18', '5:29:18', '5:39:18', '5:49:18', '5:59:18', '6…	[2946.0, 3078.0, 3189.0, 3176.0, 3031.0, 3107.0, 3025.0, 3045.0, 2969.0, 3014.0, 3084.0, 2998.0, 3204.0, 3141.0, 3192.0, 3112.0, 3276.0, 3300.0, 3245.0, 3207.0, 3521.0, 3501.0, 3533.0, 3573.0, 3458.0, 3461.0, 3574.0, 3528.0, 3445.0, 3757.0, 3622.0, 3829.0, 3616.0, 3950.0, 3957.0, 3980.0, 4003.0, 4218.0, 4152.0, 4258.0, 4467.0, 4466.0, 4615.0, 4744.0, 4649.0, 4769.0, 4831.0, 4840.0, 4889.0, 4840.0…	['0:08:37', '0:18:37', '0:28:37', '0:38:37', '0:48:37', '0:58:37', '1:08:37', '1:18:37', '1:28:37', '1:38:37', '1:48:37', '1:58:37', '2:08:37', '2:18:37', '2:28:37', '2:38:37', '2:48:37', '2:58:37', '3:08:37', '3:18:37', '3:28:37', '3:38:37', '3:48:37', '3:58:37', '4:08:37', '4:18:37', '4:28:37', '4:38:37', '4:48:37', '4:58:37', '5:08:37', '5:18:37', '5:28:37', '5:38:37', '5:48:37', '5:58:37', '6…	[180.0, 182.0, 204.0, 185.0, 201.0, 201.0, 217.0, 203.0, 190.0, 196.0, 204.0, 196.0, 175.0, 178.0, 231.0, 200.0, 219.0, 215.0, 179.0, 181.0, 214.0, 199.0, 231.0, 220.0, 270.0, 211.0, 222.0, 250.0, 219.0, 218.0, 261.0, 231.0, 238.0, 264.0, 259.0, 233.0, 257.0, 242.0, 257.0, 252.0, 281.0, 279.0, 295.0, 284.0, 305.0, 274.0, 288.0, 289.0, 299.0, 328.0, 269.0, 288.0, 329.0, 338.0, 340.0, 326.0, 336.0,…
158	A7	sML036	WT-NA	Pi_rich	1	BY4741	20210706	Exponential	['0:08:05', '0:18:05', '0:28:05', '0:38:05', '0:48:05', '0:58:05', '1:08:05', '1:18:05', '1:28:05', '1:38:05', '1:48:05', '1:58:05', '2:08:05', '2:18:05', '2:28:05', '2:38:05', '2:48:05', '2:58:05', '3:08:05', '3:18:05', '3:28:05', '3:38:05', '3:48:05', '3:58:05', '4:08:05', '4:18:05', '4:28:05', '4:38:05', '4:48:05', '4:58:05', '5:08:05', '5:18:05', '5:28:05', '5:38:05', '5:48:05', '5:58:05', '6…	[0.155, 0.153, 0.22, 0.24, 0.219, 0.181, 0.184, 0.186, 0.182, 0.225, 0.225, 0.241, 0.242, 0.237, 0.211, 0.218, 0.227, 0.236, 0.246, 0.256, 0.265, 0.278, 0.29, 0.304, 0.318, 0.332, 0.348, 0.363, 0.378, 0.39, 0.404, 0.419, 0.43, 0.437, 0.451, 0.465, 0.473, 0.48, 0.484, 0.501, 0.507, 0.513, 0.516, 0.524, 0.52, 0.53, 0.532, 0.551, 0.546, 0.559, 0.552, 0.568, 0.556, 0.569, 0.568, 0.571, 0.574, 0.573, …	['0:09:18', '0:19:18', '0:29:18', '0:39:18', '0:49:18', '0:59:18', '1:09:18', '1:19:18', '1:29:18', '1:39:18', '1:49:18', '1:59:18', '2:09:18', '2:19:18', '2:29:18', '2:39:18', '2:49:18', '2:59:18', '3:09:18', '3:19:18', '3:29:18', '3:39:18', '3:49:18', '3:59:18', '4:09:18', '4:19:18', '4:29:18', '4:39:18', '4:49:18', '4:59:18', '5:09:18', '5:19:18', '5:29:18', '5:39:18', '5:49:18', '5:59:18', '6…	[3093.0, 3007.0, 2978.0, 3003.0, 3039.0, 2986.0, 2896.0, 3127.0, 2994.0, 3155.0, 3080.0, 3021.0, 3196.0, 3126.0, 3104.0, 2892.0, 3047.0, 3098.0, 3097.0, 3072.0, 3196.0, 3160.0, 3194.0, 3081.0, 3205.0, 3200.0, 3189.0, 3159.0, 3257.0, 3346.0, 3448.0, 3186.0, 3328.0, 3377.0, 3513.0, 3539.0, 3714.0, 3636.0, 3782.0, 3882.0, 3830.0, 3906.0, 3927.0, 4035.0, 4295.0, 4114.0, 4439.0, 4209.0, 4271.0, 4355.0…	['0:08:37', '0:18:37', '0:28:37', '0:38:37', '0:48:37', '0:58:37', '1:08:37', '1:18:37', '1:28:37', '1:38:37', '1:48:37', '1:58:37', '2:08:37', '2:18:37', '2:28:37', '2:38:37', '2:48:37', '2:58:37', '3:08:37', '3:18:37', '3:28:37', '3:38:37', '3:48:37', '3:58:37', '4:08:37', '4:18:37', '4:28:37', '4:38:37', '4:48:37', '4:58:37', '5:08:37', '5:18:37', '5:28:37', '5:38:37', '5:48:37', '5:58:37', '6…	[203.0, 181.0, 202.0, 165.0, 174.0, 185.0, 192.0, 183.0, 211.0, 204.0, 184.0, 206.0, 210.0, 219.0, 209.0, 195.0, 223.0, 183.0, 216.0, 180.0, 189.0, 203.0, 211.0, 204.0, 215.0, 204.0, 210.0, 217.0, 215.0, 235.0, 228.0, 230.0, 212.0, 213.0, 229.0, 199.0, 257.0, 240.0, 244.0, 259.0, 233.0, 240.0, 273.0, 282.0, 252.0, 266.0, 295.0, 258.0, 267.0, 302.0, 318.0, 323.0, 312.0, 295.0, 275.0, 310.0, 287.0,…
159	A8	sML036	WT-NA	Pi_rich	2	BY4741	20210706	Exponential	['0:08:05', '0:18:05', '0:28:05', '0:38:05', '0:48:05', '0:58:05', '1:08:05', '1:18:05', '1:28:05', '1:38:05', '1:48:05', '1:58:05', '2:08:05', '2:18:05', '2:28:05', '2:38:05', '2:48:05', '2:58:05', '3:08:05', '3:18:05', '3:28:05', '3:38:05', '3:48:05', '3:58:05', '4:08:05', '4:18:05', '4:28:05', '4:38:05', '4:48:05', '4:58:05', '5:08:05', '5:18:05', '5:28:05', '5:38:05', '5:48:05', '5:58:05', '6…	[0.199, 0.175, 0.219, 0.209, 0.226, 0.169, 0.211, 0.247, 0.18, 0.232, 0.249, 0.251, 0.227, 0.208, 0.21, 0.219, 0.23, 0.237, 0.247, 0.259, 0.267, 0.277, 0.288, 0.301, 0.313, 0.329, 0.343, 0.359, 0.371, 0.39, 0.404, 0.419, 0.43, 0.446, 0.456, 0.466, 0.476, 0.484, 0.491, 0.505, 0.507, 0.514, 0.52, 0.53, 0.534, 0.537, 0.54, 0.547, 0.553, 0.559, 0.559, 0.564, 0.565, 0.567, 0.566, 0.574, 0.578, 0.579, …	['0:09:18', '0:19:18', '0:29:18', '0:39:18', '0:49:18', '0:59:18', '1:09:18', '1:19:18', '1:29:18', '1:39:18', '1:49:18', '1:59:18', '2:09:18', '2:19:18', '2:29:18', '2:39:18', '2:49:18', '2:59:18', '3:09:18', '3:19:18', '3:29:18', '3:39:18', '3:49:18', '3:59:18', '4:09:18', '4:19:18', '4:29:18', '4:39:18', '4:49:18', '4:59:18', '5:09:18', '5:19:18', '5:29:18', '5:39:18', '5:49:18', '5:59:18', '6…	[3018.0, 3133.0, 3065.0, 3023.0, 3104.0, 3029.0, 3095.0, 2978.0, 3012.0, 3030.0, 3105.0, 3022.0, 3117.0, 3041.0, 3190.0, 3214.0, 3121.0, 3104.0, 3049.0, 3216.0, 3125.0, 3128.0, 3248.0, 3211.0, 3092.0, 3179.0, 3177.0, 3303.0, 3248.0, 3289.0, 3342.0, 3361.0, 3487.0, 3492.0, 3433.0, 3626.0, 3622.0, 3740.0, 3869.0, 4007.0, 3869.0, 4166.0, 4010.0, 4007.0, 4229.0, 4356.0, 4371.0, 4309.0, 4405.0, 4595.0…	['0:08:37', '0:18:37', '0:28:37', '0:38:37', '0:48:37', '0:58:37', '1:08:37', '1:18:37', '1:28:37', '1:38:37', '1:48:37', '1:58:37', '2:08:37', '2:18:37', '2:28:37', '2:38:37', '2:48:37', '2:58:37', '3:08:37', '3:18:37', '3:28:37', '3:38:37', '3:48:37', '3:58:37', '4:08:37', '4:18:37', '4:28:37', '4:38:37', '4:48:37', '4:58:37', '5:08:37', '5:18:37', '5:28:37', '5:38:37', '5:48:37', '5:58:37', '6…	[190.0, 185.0, 171.0, 201.0, 206.0, 176.0, 224.0, 197.0, 172.0, 191.0, 206.0, 206.0, 188.0, 197.0, 186.0, 216.0, 209.0, 184.0, 196.0, 242.0, 214.0, 188.0, 207.0, 213.0, 170.0, 188.0, 179.0, 206.0, 227.0, 229.0, 221.0, 234.0, 197.0, 236.0, 245.0, 237.0, 220.0, 226.0, 224.0, 242.0, 241.0, 209.0, 275.0, 287.0, 291.0, 287.0, 303.0, 270.0, 313.0, 273.0, 269.0, 282.0, 274.0, 271.0, 272.0, 292.0, 314.0,…
[truncated: 297 more rows]
