# Supplementary material for: Systematic analysis of low-affinity transcription factor binding site clusters in vitro and in vivo establishes their functional relevance
Source: Nat Commun. 2022 Sep 7;13:5273. doi: 10.1038/s41467-022-32971-0 (PMC9452512; doi:10.1038/s41467-022-32971-0)
Supplement: Supplementary file 3 — Source Data [file 41467_2022_32971_MOESM3_ESM.zip › source_data/in-vivo/Zif268_data.xlsx]

## Sheet: Sheet1
	Well	Strain	Promoter	Media	Date	Phase	Background	ts_OD600	OD600	ts_GFP100	GFP100	ts_GFP70	GFP70	ts_mScarlet70	ts_mScarlet100	SCAR70	SCAR100
0	A1	sAS001	xxxxxx	URA	20210511	Exponential	Inducible-Z3EV	['0:06:43', '0:16:43', '0:26:43', '0:36:43', '0:46:43', '0:56:43', '1:06:43', '1:16:43', '1:26:43', '1:36:43', '1:46:43', '1:56:43', '2:06:43', '2:16:43', '2:26:43', '2:36:43', '2:46:43', '2:56:43', '3:06:43', '3:16:43', '3:26:43', '3:36:43', '3:46:43', '3:56:43', '4:06:43', '4:16:43', '4:26:43', '4:36:43', '4:46:43', '4:56:43', '5:06:43', '5:16:43', '5:26:43', '5:36:43', '5:46:43', '5:56:43', '6…	[0.118, 0.119, 0.121, 0.131, 0.137, 0.145, 0.138, 0.146, 0.137, 0.148, 0.147, 0.155, 0.158, 0.164, 0.177, 0.179, 0.189, 0.187, 0.202, 0.203, 0.212, 0.221, 0.233, 0.245, 0.26, 0.275, 0.295, 0.309, 0.329, 0.346, 0.361, 0.38, 0.398, 0.414, 0.438, 0.46, 0.488, 0.509, 0.535, 0.559, 0.583, 0.605, 0.625, 0.646, 0.663, 0.678, 0.692, 0.704, 0.712, 0.725, 0.732, 0.74, 0.748, 0.757, 0.762, 0.767, 0.772, 0.7…	['0:09:17', '0:19:17', '0:29:17', '0:39:17', '0:49:17', '0:59:17', '1:09:17', '1:19:17', '1:29:17', '1:39:17', '1:49:17', '1:59:17', '2:09:17', '2:19:17', '2:29:17', '2:39:17', '2:49:17', '2:59:17', '3:09:17', '3:19:17', '3:29:17', '3:39:17', '3:49:17', '3:59:17', '4:09:17', '4:19:17', '4:29:17', '4:39:17', '4:49:17', '4:59:17', '5:09:17', '5:19:17', '5:29:17', '5:39:17', '5:49:17', '5:59:17', '6…	[2645.0, 2599.0, 2583.0, 2572.0, 2632.0, 2764.0, 2690.0, 2579.0, 2647.0, 2733.0, 2888.0, 2685.0, 2679.0, 2567.0, 2906.0, 2785.0, 2848.0, 2947.0, 2902.0, 2780.0, 2836.0, 2692.0, 2872.0, 2871.0, 2772.0, 2963.0, 2850.0, 2859.0, 3054.0, 2991.0, 3081.0, 3169.0, 3111.0, 3084.0, 3133.0, 3202.0, 3257.0, 3382.0, 3202.0, 3208.0, 3122.0, 3190.0, 3282.0, 3369.0, 3244.0, 3313.0, 3243.0, 3415.0, 3597.0, 3521.0…	['0:08:36', '0:18:36', '0:28:36', '0:38:36', '0:48:36', '0:58:36', '1:08:36', '1:18:36', '1:28:36', '1:38:36', '1:48:36', '1:58:36', '2:08:36', '2:18:36', '2:28:36', '2:38:36', '2:48:36', '2:58:36', '3:08:36', '3:18:36', '3:28:36', '3:38:36', '3:48:36', '3:58:36', '4:08:36', '4:18:36', '4:28:36', '4:38:36', '4:48:36', '4:58:36', '5:08:36', '5:18:36', '5:28:36', '5:38:36', '5:48:36', '5:58:36', '6…	[199.0, 168.0, 163.0, 157.0, 164.0, 184.0, 136.0, 152.0, 182.0, 191.0, 186.0, 180.0, 196.0, 186.0, 199.0, 176.0, 202.0, 182.0, 185.0, 188.0, 191.0, 177.0, 161.0, 218.0, 140.0, 191.0, 197.0, 150.0, 172.0, 172.0, 182.0, 207.0, 199.0, 207.0, 216.0, 189.0, 206.0, 212.0, 213.0, 198.0, 196.0, 195.0, 202.0, 211.0, 182.0, 185.0, 201.0, 216.0, 253.0, 235.0, 219.0, 237.0, 241.0, 244.0, 232.0, 227.0, 237.0,…	['0:07:15', '0:17:15', '0:27:15', '0:37:15', '0:47:15', '0:57:15', '1:07:15', '1:17:15', '1:27:15', '1:37:15', '1:47:15', '1:57:15', '2:07:15', '2:17:15', '2:27:15', '2:37:15', '2:47:15', '2:57:15', '3:07:15', '3:17:15', '3:27:15', '3:37:15', '3:47:15', '3:57:15', '4:07:15', '4:17:15', '4:27:15', '4:37:15', '4:47:15', '4:57:15', '5:07:15', '5:17:15', '5:27:15', '5:37:15', '5:47:15', '5:57:15', '6…	['0:07:56', '0:17:56', '0:27:56', '0:37:56', '0:47:56', '0:57:56', '1:07:56', '1:17:56', '1:27:56', '1:37:56', '1:47:56', '1:57:56', '2:07:56', '2:17:56', '2:27:56', '2:37:56', '2:47:56', '2:57:56', '3:07:56', '3:17:56', '3:27:56', '3:37:56', '3:47:56', '3:57:56', '4:07:56', '4:17:56', '4:27:56', '4:37:56', '4:47:56', '4:57:56', '5:07:56', '5:17:56', '5:27:56', '5:37:56', '5:47:56', '5:57:56', '6…	[12.0, 0.0, 0.0, 24.0, 6.0, 38.0, 2.0, 24.0, 37.0, 0.0, 38.0, 39.0, 24.0, 0.0, 11.0, 0.0, 0.0, 11.0, 0.0, 14.0, 30.0, 23.0, 0.0, 0.0, 0.0, 0.0, 21.0, 0.0, 2.0, 8.0, 29.0, 0.0, 27.0, 8.0, 19.0, 7.0, 13.0, 0.0, 0.0, 7.0, 0.0, 41.0, 9.0, 1.0, 0.0, 0.0, 0.0, 12.0, 0.0, 0.0, 6.0, 0.0, 5.0, 0.0, 2.0, 38.0, 0.0, 1.0, 0.0, 10.0, 0.0, 25.0, 0.0, 0.0, 11.0, 7.0, 0.0, 4.0, 0.0, 0.0, 0.0, 0.0, 0.0, 6.0, 11.0…	[99.0, 127.0, 127.0, 102.0, 85.0, 104.0, 131.0, 106.0, 105.0, 110.0, 99.0, 121.0, 131.0, 110.0, 121.0, 137.0, 142.0, 107.0, 54.0, 122.0, 108.0, 103.0, 116.0, 86.0, 132.0, 102.0, 145.0, 116.0, 98.0, 111.0, 111.0, 139.0, 112.0, 88.0, 117.0, 124.0, 111.0, 128.0, 86.0, 104.0, 119.0, 69.0, 102.0, 110.0, 93.0, 100.0, 119.0, 111.0, 98.0, 137.0, 77.0, 133.0, 86.0, 96.0, 119.0, 109.0, 106.0, 76.0, 90.0, 1…
1	A2	sAS002	W2xxxxx	URA	20210511	Exponential	Inducible-Z3EV	['0:06:43', '0:16:43', '0:26:43', '0:36:43', '0:46:43', '0:56:43', '1:06:43', '1:16:43', '1:26:43', '1:36:43', '1:46:43', '1:56:43', '2:06:43', '2:16:43', '2:26:43', '2:36:43', '2:46:43', '2:56:43', '3:06:43', '3:16:43', '3:26:43', '3:36:43', '3:46:43', '3:56:43', '4:06:43', '4:16:43', '4:26:43', '4:36:43', '4:46:43', '4:56:43', '5:06:43', '5:16:43', '5:26:43', '5:36:43', '5:46:43', '5:56:43', '6…	[0.122, 0.123, 0.124, 0.128, 0.127, 0.128, 0.133, 0.143, 0.143, 0.149, 0.147, 0.156, 0.167, 0.172, 0.178, 0.178, 0.18, 0.187, 0.196, 0.205, 0.214, 0.224, 0.236, 0.249, 0.262, 0.275, 0.291, 0.308, 0.32, 0.34, 0.353, 0.366, 0.382, 0.405, 0.425, 0.442, 0.466, 0.49, 0.515, 0.538, 0.564, 0.588, 0.61, 0.632, 0.654, 0.667, 0.681, 0.692, 0.703, 0.71, 0.717, 0.726, 0.73, 0.737, 0.736, 0.742, 0.744, 0.747,…	['0:09:17', '0:19:17', '0:29:17', '0:39:17', '0:49:17', '0:59:17', '1:09:17', '1:19:17', '1:29:17', '1:39:17', '1:49:17', '1:59:17', '2:09:17', '2:19:17', '2:29:17', '2:39:17', '2:49:17', '2:59:17', '3:09:17', '3:19:17', '3:29:17', '3:39:17', '3:49:17', '3:59:17', '4:09:17', '4:19:17', '4:29:17', '4:39:17', '4:49:17', '4:59:17', '5:09:17', '5:19:17', '5:29:17', '5:39:17', '5:49:17', '5:59:17', '6…	[2652.0, 2709.0, 2662.0, 2681.0, 2740.0, 2701.0, 2808.0, 2781.0, 2738.0, 2801.0, 2789.0, 2880.0, 2908.0, 2802.0, 2771.0, 2813.0, 2967.0, 3068.0, 2947.0, 2979.0, 3021.0, 2854.0, 2825.0, 2959.0, 2783.0, 2945.0, 2939.0, 3035.0, 3079.0, 2974.0, 3163.0, 3201.0, 3202.0, 3139.0, 3233.0, 3095.0, 3125.0, 3127.0, 3214.0, 3255.0, 3271.0, 3201.0, 3316.0, 3233.0, 3422.0, 3471.0, 3408.0, 3493.0, 3515.0, 3391.0…	['0:08:36', '0:18:36', '0:28:36', '0:38:36', '0:48:36', '0:58:36', '1:08:36', '1:18:36', '1:28:36', '1:38:36', '1:48:36', '1:58:36', '2:08:36', '2:18:36', '2:28:36', '2:38:36', '2:48:36', '2:58:36', '3:08:36', '3:18:36', '3:28:36', '3:38:36', '3:48:36', '3:58:36', '4:08:36', '4:18:36', '4:28:36', '4:38:36', '4:48:36', '4:58:36', '5:08:36', '5:18:36', '5:28:36', '5:38:36', '5:48:36', '5:58:36', '6…	[150.0, 158.0, 185.0, 173.0, 170.0, 209.0, 168.0, 186.0, 189.0, 189.0, 176.0, 193.0, 170.0, 189.0, 172.0, 200.0, 175.0, 179.0, 178.0, 178.0, 210.0, 175.0, 176.0, 156.0, 168.0, 174.0, 184.0, 170.0, 218.0, 212.0, 216.0, 189.0, 188.0, 207.0, 222.0, 183.0, 215.0, 177.0, 172.0, 183.0, 205.0, 216.0, 211.0, 209.0, 202.0, 206.0, 212.0, 206.0, 251.0, 220.0, 246.0, 252.0, 243.0, 237.0, 258.0, 226.0, 194.0,…	['0:07:15', '0:17:15', '0:27:15', '0:37:15', '0:47:15', '0:57:15', '1:07:15', '1:17:15', '1:27:15', '1:37:15', '1:47:15', '1:57:15', '2:07:15', '2:17:15', '2:27:15', '2:37:15', '2:47:15', '2:57:15', '3:07:15', '3:17:15', '3:27:15', '3:37:15', '3:47:15', '3:57:15', '4:07:15', '4:17:15', '4:27:15', '4:37:15', '4:47:15', '4:57:15', '5:07:15', '5:17:15', '5:27:15', '5:37:15', '5:47:15', '5:57:15', '6…	['0:07:56', '0:17:56', '0:27:56', '0:37:56', '0:47:56', '0:57:56', '1:07:56', '1:17:56', '1:27:56', '1:37:56', '1:47:56', '1:57:56', '2:07:56', '2:17:56', '2:27:56', '2:37:56', '2:47:56', '2:57:56', '3:07:56', '3:17:56', '3:27:56', '3:37:56', '3:47:56', '3:57:56', '4:07:56', '4:17:56', '4:27:56', '4:37:56', '4:47:56', '4:57:56', '5:07:56', '5:17:56', '5:27:56', '5:37:56', '5:47:56', '5:57:56', '6…	[0.0, 9.0, 11.0, 8.0, 17.0, 6.0, 4.0, 27.0, 0.0, 14.0, 8.0, 0.0, 0.0, 0.0, 0.0, 0.0, 9.0, 0.0, 0.0, 2.0, 31.0, 9.0, 7.0, 10.0, 23.0, 0.0, 2.0, 4.0, 18.0, 0.0, 7.0, 11.0, 0.0, 2.0, 0.0, 44.0, 0.0, 3.0, 19.0, 22.0, 0.0, 32.0, 0.0, 28.0, 0.0, 10.0, 18.0, 17.0, 12.0, 18.0, 0.0, 16.0, 23.0, 0.0, 0.0, 10.0, 2.0, 25.0, 0.0, 2.0, 0.0, 14.0, 18.0, 16.0, 0.0, 17.0, 7.0, 33.0, 27.0, 6.0, 24.0, 0.0, 4.0, 8.0…	[111.0, 105.0, 131.0, 119.0, 112.0, 120.0, 106.0, 118.0, 89.0, 111.0, 108.0, 121.0, 152.0, 123.0, 140.0, 118.0, 130.0, 105.0, 118.0, 139.0, 133.0, 101.0, 122.0, 107.0, 114.0, 112.0, 118.0, 114.0, 160.0, 110.0, 125.0, 105.0, 101.0, 76.0, 115.0, 87.0, 126.0, 140.0, 114.0, 67.0, 90.0, 110.0, 155.0, 81.0, 122.0, 90.0, 124.0, 126.0, 104.0, 127.0, 135.0, 110.0, 146.0, 76.0, 108.0, 92.0, 86.0, 124.0, 98…
2	A3	sAS003	S1xxxxx	URA	20210511	Exponential	Inducible-Z3EV	['0:06:43', '0:16:43', '0:26:43', '0:36:43', '0:46:43', '0:56:43', '1:06:43', '1:16:43', '1:26:43', '1:36:43', '1:46:43', '1:56:43', '2:06:43', '2:16:43', '2:26:43', '2:36:43', '2:46:43', '2:56:43', '3:06:43', '3:16:43', '3:26:43', '3:36:43', '3:46:43', '3:56:43', '4:06:43', '4:16:43', '4:26:43', '4:36:43', '4:46:43', '4:56:43', '5:06:43', '5:16:43', '5:26:43', '5:36:43', '5:46:43', '5:56:43', '6…	[0.131, 0.131, 0.132, 0.133, 0.135, 0.139, 0.144, 0.161, 0.16, 0.164, 0.161, 0.167, 0.19, 0.178, 0.201, 0.199, 0.202, 0.21, 0.221, 0.23, 0.242, 0.254, 0.268, 0.281, 0.297, 0.314, 0.333, 0.348, 0.364, 0.382, 0.395, 0.418, 0.44, 0.466, 0.489, 0.507, 0.534, 0.555, 0.585, 0.611, 0.637, 0.66, 0.682, 0.699, 0.715, 0.725, 0.738, 0.748, 0.756, 0.765, 0.774, 0.784, 0.788, 0.792, 0.796, 0.797, 0.801, 0.805…	['0:09:17', '0:19:17', '0:29:17', '0:39:17', '0:49:17', '0:59:17', '1:09:17', '1:19:17', '1:29:17', '1:39:17', '1:49:17', '1:59:17', '2:09:17', '2:19:17', '2:29:17', '2:39:17', '2:49:17', '2:59:17', '3:09:17', '3:19:17', '3:29:17', '3:39:17', '3:49:17', '3:59:17', '4:09:17', '4:19:17', '4:29:17', '4:39:17', '4:49:17', '4:59:17', '5:09:17', '5:19:17', '5:29:17', '5:39:17', '5:49:17', '5:59:17', '6…	[2743.0, 2684.0, 2647.0, 2621.0, 2700.0, 2745.0, 2727.0, 2851.0, 2812.0, 2782.0, 2829.0, 2769.0, 2896.0, 3058.0, 2919.0, 2943.0, 2932.0, 2991.0, 3015.0, 2800.0, 2738.0, 2911.0, 2894.0, 2946.0, 2912.0, 3105.0, 3066.0, 2940.0, 3075.0, 2976.0, 3093.0, 3172.0, 3420.0, 3216.0, 3230.0, 3242.0, 3226.0, 3306.0, 3320.0, 3411.0, 3403.0, 3508.0, 3403.0, 3508.0, 3228.0, 3442.0, 3739.0, 3693.0, 3750.0, 3719.0…	['0:08:36', '0:18:36', '0:28:36', '0:38:36', '0:48:36', '0:58:36', '1:08:36', '1:18:36', '1:28:36', '1:38:36', '1:48:36', '1:58:36', '2:08:36', '2:18:36', '2:28:36', '2:38:36', '2:48:36', '2:58:36', '3:08:36', '3:18:36', '3:28:36', '3:38:36', '3:48:36', '3:58:36', '4:08:36', '4:18:36', '4:28:36', '4:38:36', '4:48:36', '4:58:36', '5:08:36', '5:18:36', '5:28:36', '5:38:36', '5:48:36', '5:58:36', '6…	[171.0, 175.0, 146.0, 177.0, 174.0, 178.0, 144.0, 176.0, 209.0, 155.0, 177.0, 188.0, 160.0, 189.0, 197.0, 182.0, 173.0, 193.0, 186.0, 173.0, 195.0, 151.0, 192.0, 183.0, 184.0, 194.0, 202.0, 178.0, 191.0, 203.0, 186.0, 197.0, 196.0, 209.0, 170.0, 182.0, 185.0, 206.0, 208.0, 230.0, 196.0, 222.0, 204.0, 210.0, 238.0, 230.0, 230.0, 234.0, 236.0, 234.0, 277.0, 244.0, 238.0, 252.0, 251.0, 255.0, 262.0,…	['0:07:15', '0:17:15', '0:27:15', '0:37:15', '0:47:15', '0:57:15', '1:07:15', '1:17:15', '1:27:15', '1:37:15', '1:47:15', '1:57:15', '2:07:15', '2:17:15', '2:27:15', '2:37:15', '2:47:15', '2:57:15', '3:07:15', '3:17:15', '3:27:15', '3:37:15', '3:47:15', '3:57:15', '4:07:15', '4:17:15', '4:27:15', '4:37:15', '4:47:15', '4:57:15', '5:07:15', '5:17:15', '5:27:15', '5:37:15', '5:47:15', '5:57:15', '6…	['0:07:56', '0:17:56', '0:27:56', '0:37:56', '0:47:56', '0:57:56', '1:07:56', '1:17:56', '1:27:56', '1:37:56', '1:47:56', '1:57:56', '2:07:56', '2:17:56', '2:27:56', '2:37:56', '2:47:56', '2:57:56', '3:07:56', '3:17:56', '3:27:56', '3:37:56', '3:47:56', '3:57:56', '4:07:56', '4:17:56', '4:27:56', '4:37:56', '4:47:56', '4:57:56', '5:07:56', '5:17:56', '5:27:56', '5:37:56', '5:47:56', '5:57:56', '6…	[0.0, 0.0, 12.0, 15.0, 0.0, 0.0, 18.0, 23.0, 7.0, 2.0, 1.0, 3.0, 0.0, 20.0, 0.0, 29.0, 33.0, 0.0, 0.0, 1.0, 3.0, 10.0, 29.0, 0.0, 2.0, 22.0, 20.0, 11.0, 0.0, 19.0, 0.0, 12.0, 7.0, 0.0, 0.0, 4.0, 0.0, 25.0, 8.0, 0.0, 39.0, 28.0, 6.0, 0.0, 20.0, 0.0, 27.0, 0.0, 28.0, 0.0, 21.0, 0.0, 0.0, 32.0, 15.0, 10.0, 11.0, 0.0, 0.0, 2.0, 8.0, 7.0, 30.0, 0.0, 0.0, 3.0, 5.0, 0.0, 4.0, 0.0, 3.0, 0.0, 35.0, 0.0, 0…	[115.0, 103.0, 116.0, 123.0, 105.0, 119.0, 145.0, 92.0, 131.0, 136.0, 124.0, 128.0, 142.0, 160.0, 137.0, 111.0, 139.0, 115.0, 132.0, 89.0, 130.0, 117.0, 137.0, 130.0, 135.0, 119.0, 135.0, 72.0, 96.0, 143.0, 96.0, 84.0, 69.0, 85.0, 88.0, 116.0, 116.0, 86.0, 131.0, 121.0, 90.0, 109.0, 103.0, 88.0, 109.0, 80.0, 119.0, 119.0, 97.0, 108.0, 140.0, 122.0, 82.0, 115.0, 115.0, 135.0, 107.0, 131.0, 85.0, 1…
3	A4	sAS004	M1xxxxx	URA	20210511	Exponential	Inducible-Z3EV	['0:06:43', '0:16:43', '0:26:43', '0:36:43', '0:46:43', '0:56:43', '1:06:43', '1:16:43', '1:26:43', '1:36:43', '1:46:43', '1:56:43', '2:06:43', '2:16:43', '2:26:43', '2:36:43', '2:46:43', '2:56:43', '3:06:43', '3:16:43', '3:26:43', '3:36:43', '3:46:43', '3:56:43', '4:06:43', '4:16:43', '4:26:43', '4:36:43', '4:46:43', '4:56:43', '5:06:43', '5:16:43', '5:26:43', '5:36:43', '5:46:43', '5:56:43', '6…	[0.121, 0.121, 0.124, 0.125, 0.126, 0.128, 0.129, 0.131, 0.134, 0.137, 0.141, 0.145, 0.149, 0.154, 0.16, 0.166, 0.171, 0.181, 0.189, 0.199, 0.208, 0.218, 0.229, 0.242, 0.255, 0.269, 0.285, 0.3, 0.317, 0.333, 0.349, 0.37, 0.387, 0.408, 0.424, 0.445, 0.468, 0.491, 0.512, 0.535, 0.562, 0.585, 0.607, 0.633, 0.652, 0.675, 0.691, 0.705, 0.712, 0.725, 0.735, 0.74, 0.75, 0.756, 0.765, 0.772, 0.778, 0.784…	['0:09:17', '0:19:17', '0:29:17', '0:39:17', '0:49:17', '0:59:17', '1:09:17', '1:19:17', '1:29:17', '1:39:17', '1:49:17', '1:59:17', '2:09:17', '2:19:17', '2:29:17', '2:39:17', '2:49:17', '2:59:17', '3:09:17', '3:19:17', '3:29:17', '3:39:17', '3:49:17', '3:59:17', '4:09:17', '4:19:17', '4:29:17', '4:39:17', '4:49:17', '4:59:17', '5:09:17', '5:19:17', '5:29:17', '5:39:17', '5:49:17', '5:59:17', '6…	[2633.0, 2614.0, 2553.0, 2617.0, 2659.0, 2644.0, 2838.0, 2755.0, 2642.0, 2604.0, 2612.0, 2804.0, 2822.0, 2714.0, 2709.0, 2779.0, 2835.0, 2926.0, 3005.0, 2882.0, 2870.0, 2798.0, 3019.0, 2835.0, 2879.0, 3046.0, 2911.0, 2954.0, 2936.0, 2986.0, 3018.0, 3106.0, 3130.0, 3265.0, 3128.0, 2993.0, 3322.0, 3162.0, 3280.0, 3170.0, 3276.0, 3314.0, 3391.0, 3303.0, 3330.0, 3522.0, 3500.0, 3474.0, 3586.0, 3503.0…	['0:08:36', '0:18:36', '0:28:36', '0:38:36', '0:48:36', '0:58:36', '1:08:36', '1:18:36', '1:28:36', '1:38:36', '1:48:36', '1:58:36', '2:08:36', '2:18:36', '2:28:36', '2:38:36', '2:48:36', '2:58:36', '3:08:36', '3:18:36', '3:28:36', '3:38:36', '3:48:36', '3:58:36', '4:08:36', '4:18:36', '4:28:36', '4:38:36', '4:48:36', '4:58:36', '5:08:36', '5:18:36', '5:28:36', '5:38:36', '5:48:36', '5:58:36', '6…	[148.0, 154.0, 166.0, 157.0, 159.0, 159.0, 168.0, 175.0, 177.0, 186.0, 165.0, 172.0, 192.0, 163.0, 171.0, 163.0, 181.0, 179.0, 136.0, 199.0, 201.0, 160.0, 172.0, 193.0, 212.0, 188.0, 186.0, 191.0, 178.0, 178.0, 190.0, 178.0, 174.0, 176.0, 214.0, 180.0, 223.0, 199.0, 216.0, 195.0, 184.0, 227.0, 228.0, 206.0, 214.0, 237.0, 205.0, 226.0, 221.0, 267.0, 243.0, 227.0, 234.0, 240.0, 223.0, 264.0, 244.0,…	['0:07:15', '0:17:15', '0:27:15', '0:37:15', '0:47:15', '0:57:15', '1:07:15', '1:17:15', '1:27:15', '1:37:15', '1:47:15', '1:57:15', '2:07:15', '2:17:15', '2:27:15', '2:37:15', '2:47:15', '2:57:15', '3:07:15', '3:17:15', '3:27:15', '3:37:15', '3:47:15', '3:57:15', '4:07:15', '4:17:15', '4:27:15', '4:37:15', '4:47:15', '4:57:15', '5:07:15', '5:17:15', '5:27:15', '5:37:15', '5:47:15', '5:57:15', '6…	['0:07:56', '0:17:56', '0:27:56', '0:37:56', '0:47:56', '0:57:56', '1:07:56', '1:17:56', '1:27:56', '1:37:56', '1:47:56', '1:57:56', '2:07:56', '2:17:56', '2:27:56', '2:37:56', '2:47:56', '2:57:56', '3:07:56', '3:17:56', '3:27:56', '3:37:56', '3:47:56', '3:57:56', '4:07:56', '4:17:56', '4:27:56', '4:37:56', '4:47:56', '4:57:56', '5:07:56', '5:17:56', '5:27:56', '5:37:56', '5:47:56', '5:57:56', '6…	[9.0, 2.0, 26.0, 16.0, 0.0, 11.0, 5.0, 31.0, 0.0, 22.0, 15.0, 33.0, 3.0, 35.0, 0.0, 1.0, 0.0, 8.0, 0.0, 20.0, 22.0, 0.0, 3.0, 26.0, 3.0, 13.0, 10.0, 5.0, 0.0, 0.0, 0.0, 13.0, 15.0, 0.0, 14.0, 0.0, 2.0, 30.0, 10.0, 0.0, 0.0, 0.0, 0.0, 3.0, 0.0, 15.0, 0.0, 26.0, 13.0, 7.0, 3.0, 13.0, 0.0, 13.0, 19.0, 0.0, 4.0, 1.0, 0.0, 0.0, 13.0, 0.0, 0.0, 2.0, 14.0, 14.0, 16.0, 8.0, 0.0, 33.0, 0.0, 17.0, 18.0, 10…	[129.0, 80.0, 105.0, 108.0, 72.0, 99.0, 128.0, 142.0, 134.0, 86.0, 136.0, 126.0, 118.0, 103.0, 99.0, 112.0, 129.0, 104.0, 106.0, 109.0, 97.0, 116.0, 98.0, 103.0, 91.0, 129.0, 135.0, 117.0, 123.0, 94.0, 134.0, 88.0, 85.0, 103.0, 106.0, 123.0, 113.0, 128.0, 87.0, 99.0, 87.0, 83.0, 125.0, 106.0, 114.0, 160.0, 86.0, 139.0, 115.0, 110.0, 117.0, 96.0, 82.0, 123.0, 124.0, 137.0, 109.0, 95.0, 72.0, 85.0,…
4	A6	sAS006	M1M2M3xxx	URA	20210511	Exponential	Inducible-Z3EV	['0:06:43', '0:16:43', '0:26:43', '0:36:43', '0:46:43', '0:56:43', '1:06:43', '1:16:43', '1:26:43', '1:36:43', '1:46:43', '1:56:43', '2:06:43', '2:16:43', '2:26:43', '2:36:43', '2:46:43', '2:56:43', '3:06:43', '3:16:43', '3:26:43', '3:36:43', '3:46:43', '3:56:43', '4:06:43', '4:16:43', '4:26:43', '4:36:43', '4:46:43', '4:56:43', '5:06:43', '5:16:43', '5:26:43', '5:36:43', '5:46:43', '5:56:43', '6…	[0.124, 0.125, 0.127, 0.128, 0.127, 0.129, 0.133, 0.135, 0.137, 0.141, 0.145, 0.15, 0.154, 0.16, 0.165, 0.171, 0.18, 0.188, 0.196, 0.205, 0.217, 0.227, 0.237, 0.25, 0.264, 0.278, 0.296, 0.311, 0.328, 0.344, 0.36, 0.384, 0.403, 0.427, 0.446, 0.466, 0.486, 0.506, 0.533, 0.559, 0.58, 0.606, 0.629, 0.651, 0.667, 0.677, 0.693, 0.703, 0.712, 0.722, 0.73, 0.738, 0.746, 0.754, 0.761, 0.765, 0.771, 0.773,…	['0:09:17', '0:19:17', '0:29:17', '0:39:17', '0:49:17', '0:59:17', '1:09:17', '1:19:17', '1:29:17', '1:39:17', '1:49:17', '1:59:17', '2:09:17', '2:19:17', '2:29:17', '2:39:17', '2:49:17', '2:59:17', '3:09:17', '3:19:17', '3:29:17', '3:39:17', '3:49:17', '3:59:17', '4:09:17', '4:19:17', '4:29:17', '4:39:17', '4:49:17', '4:59:17', '5:09:17', '5:19:17', '5:29:17', '5:39:17', '5:49:17', '5:59:17', '6…	[2644.0, 2668.0, 2779.0, 2833.0, 2840.0, 2808.0, 2741.0, 2753.0, 2877.0, 2888.0, 2994.0, 2834.0, 2963.0, 3026.0, 3197.0, 3040.0, 3017.0, 3011.0, 2982.0, 2913.0, 2984.0, 2985.0, 3142.0, 3114.0, 3103.0, 3098.0, 3180.0, 3222.0, 3406.0, 3402.0, 3394.0, 3548.0, 3506.0, 3518.0, 3744.0, 3689.0, 3761.0, 3717.0, 3898.0, 4008.0, 3948.0, 4244.0, 4184.0, 4256.0, 4458.0, 4587.0, 4615.0, 4773.0, 4953.0, 4839.0…	['0:08:36', '0:18:36', '0:28:36', '0:38:36', '0:48:36', '0:58:36', '1:08:36', '1:18:36', '1:28:36', '1:38:36', '1:48:36', '1:58:36', '2:08:36', '2:18:36', '2:28:36', '2:38:36', '2:48:36', '2:58:36', '3:08:36', '3:18:36', '3:28:36', '3:38:36', '3:48:36', '3:58:36', '4:08:36', '4:18:36', '4:28:36', '4:38:36', '4:48:36', '4:58:36', '5:08:36', '5:18:36', '5:28:36', '5:38:36', '5:48:36', '5:58:36', '6…	[166.0, 168.0, 200.0, 190.0, 170.0, 193.0, 174.0, 177.0, 165.0, 157.0, 208.0, 181.0, 204.0, 219.0, 193.0, 183.0, 153.0, 198.0, 199.0, 179.0, 190.0, 200.0, 185.0, 197.0, 214.0, 199.0, 213.0, 203.0, 207.0, 208.0, 210.0, 220.0, 240.0, 238.0, 246.0, 213.0, 216.0, 215.0, 239.0, 257.0, 232.0, 253.0, 273.0, 265.0, 297.0, 278.0, 261.0, 309.0, 306.0, 276.0, 296.0, 319.0, 313.0, 311.0, 329.0, 352.0, 361.0,…	['0:07:15', '0:17:15', '0:27:15', '0:37:15', '0:47:15', '0:57:15', '1:07:15', '1:17:15', '1:27:15', '1:37:15', '1:47:15', '1:57:15', '2:07:15', '2:17:15', '2:27:15', '2:37:15', '2:47:15', '2:57:15', '3:07:15', '3:17:15', '3:27:15', '3:37:15', '3:47:15', '3:57:15', '4:07:15', '4:17:15', '4:27:15', '4:37:15', '4:47:15', '4:57:15', '5:07:15', '5:17:15', '5:27:15', '5:37:15', '5:47:15', '5:57:15', '6…	['0:07:56', '0:17:56', '0:27:56', '0:37:56', '0:47:56', '0:57:56', '1:07:56', '1:17:56', '1:27:56', '1:37:56', '1:47:56', '1:57:56', '2:07:56', '2:17:56', '2:27:56', '2:37:56', '2:47:56', '2:57:56', '3:07:56', '3:17:56', '3:27:56', '3:37:56', '3:47:56', '3:57:56', '4:07:56', '4:17:56', '4:27:56', '4:37:56', '4:47:56', '4:57:56', '5:07:56', '5:17:56', '5:27:56', '5:37:56', '5:47:56', '5:57:56', '6…	[30.0, 23.0, 0.0, 4.0, 0.0, 21.0, 0.0, 0.0, 31.0, 0.0, 24.0, 16.0, 3.0, 23.0, 26.0, 16.0, 24.0, 13.0, 0.0, 16.0, 18.0, 38.0, 0.0, 5.0, 0.0, 0.0, 0.0, 4.0, 0.0, 18.0, 7.0, 8.0, 7.0, 11.0, 0.0, 2.0, 35.0, 27.0, 0.0, 11.0, 0.0, 2.0, 17.0, 0.0, 42.0, 18.0, 0.0, 16.0, 3.0, 8.0, 25.0, 16.0, 17.0, 0.0, 5.0, 0.0, 22.0, 21.0, 19.0, 21.0, 21.0, 0.0, 12.0, 13.0, 0.0, 23.0, 0.0, 24.0, 9.0, 0.0, 11.0, 0.0, 30…	[121.0, 109.0, 117.0, 116.0, 79.0, 138.0, 142.0, 150.0, 150.0, 109.0, 132.0, 142.0, 119.0, 147.0, 144.0, 140.0, 140.0, 125.0, 128.0, 127.0, 112.0, 134.0, 98.0, 126.0, 113.0, 110.0, 138.0, 113.0, 109.0, 142.0, 120.0, 114.0, 118.0, 113.0, 135.0, 112.0, 120.0, 128.0, 120.0, 135.0, 100.0, 89.0, 95.0, 111.0, 116.0, 90.0, 129.0, 124.0, 130.0, 109.0, 100.0, 116.0, 138.0, 153.0, 138.0, 117.0, 119.0, 121.…
5	A7	sAS007	W2W3W1W4W3W2	URA	20210511	Exponential	Inducible-Z3EV	['0:06:43', '0:16:43', '0:26:43', '0:36:43', '0:46:43', '0:56:43', '1:06:43', '1:16:43', '1:26:43', '1:36:43', '1:46:43', '1:56:43', '2:06:43', '2:16:43', '2:26:43', '2:36:43', '2:46:43', '2:56:43', '3:06:43', '3:16:43', '3:26:43', '3:36:43', '3:46:43', '3:56:43', '4:06:43', '4:16:43', '4:26:43', '4:36:43', '4:46:43', '4:56:43', '5:06:43', '5:16:43', '5:26:43', '5:36:43', '5:46:43', '5:56:43', '6…	[0.126, 0.127, 0.127, 0.128, 0.128, 0.137, 0.144, 0.153, 0.16, 0.167, 0.168, 0.162, 0.155, 0.16, 0.165, 0.173, 0.183, 0.189, 0.198, 0.204, 0.214, 0.226, 0.237, 0.25, 0.264, 0.274, 0.29, 0.304, 0.32, 0.334, 0.349, 0.367, 0.384, 0.412, 0.436, 0.456, 0.478, 0.499, 0.52, 0.542, 0.568, 0.591, 0.614, 0.638, 0.659, 0.675, 0.689, 0.704, 0.714, 0.727, 0.736, 0.744, 0.75, 0.755, 0.763, 0.767, 0.776, 0.782,…	['0:09:17', '0:19:17', '0:29:17', '0:39:17', '0:49:17', '0:59:17', '1:09:17', '1:19:17', '1:29:17', '1:39:17', '1:49:17', '1:59:17', '2:09:17', '2:19:17', '2:29:17', '2:39:17', '2:49:17', '2:59:17', '3:09:17', '3:19:17', '3:29:17', '3:39:17', '3:49:17', '3:59:17', '4:09:17', '4:19:17', '4:29:17', '4:39:17', '4:49:17', '4:59:17', '5:09:17', '5:19:17', '5:29:17', '5:39:17', '5:49:17', '5:59:17', '6…	[2737.0, 2657.0, 2746.0, 2700.0, 2696.0, 2670.0, 2676.0, 2660.0, 2803.0, 2725.0, 2935.0, 2883.0, 2911.0, 2865.0, 2831.0, 2907.0, 3008.0, 2906.0, 3002.0, 3050.0, 2875.0, 2878.0, 2848.0, 3011.0, 2859.0, 2738.0, 3062.0, 2939.0, 3102.0, 2951.0, 3068.0, 3115.0, 3287.0, 3295.0, 3280.0, 3232.0, 3356.0, 3451.0, 3479.0, 3448.0, 3419.0, 3503.0, 3565.0, 3499.0, 3763.0, 3746.0, 3728.0, 4024.0, 4033.0, 4147.0…	['0:08:36', '0:18:36', '0:28:36', '0:38:36', '0:48:36', '0:58:36', '1:08:36', '1:18:36', '1:28:36', '1:38:36', '1:48:36', '1:58:36', '2:08:36', '2:18:36', '2:28:36', '2:38:36', '2:48:36', '2:58:36', '3:08:36', '3:18:36', '3:28:36', '3:38:36', '3:48:36', '3:58:36', '4:08:36', '4:18:36', '4:28:36', '4:38:36', '4:48:36', '4:58:36', '5:08:36', '5:18:36', '5:28:36', '5:38:36', '5:48:36', '5:58:36', '6…	[142.0, 171.0, 176.0, 195.0, 179.0, 169.0, 189.0, 193.0, 201.0, 179.0, 164.0, 168.0, 163.0, 167.0, 196.0, 186.0, 160.0, 192.0, 192.0, 173.0, 193.0, 183.0, 176.0, 188.0, 198.0, 149.0, 196.0, 199.0, 193.0, 185.0, 202.0, 183.0, 202.0, 210.0, 207.0, 218.0, 210.0, 214.0, 204.0, 209.0, 216.0, 224.0, 206.0, 245.0, 234.0, 249.0, 245.0, 241.0, 261.0, 249.0, 279.0, 272.0, 292.0, 228.0, 302.0, 266.0, 284.0,…	['0:07:15', '0:17:15', '0:27:15', '0:37:15', '0:47:15', '0:57:15', '1:07:15', '1:17:15', '1:27:15', '1:37:15', '1:47:15', '1:57:15', '2:07:15', '2:17:15', '2:27:15', '2:37:15', '2:47:15', '2:57:15', '3:07:15', '3:17:15', '3:27:15', '3:37:15', '3:47:15', '3:57:15', '4:07:15', '4:17:15', '4:27:15', '4:37:15', '4:47:15', '4:57:15', '5:07:15', '5:17:15', '5:27:15', '5:37:15', '5:47:15', '5:57:15', '6…	['0:07:56', '0:17:56', '0:27:56', '0:37:56', '0:47:56', '0:57:56', '1:07:56', '1:17:56', '1:27:56', '1:37:56', '1:47:56', '1:57:56', '2:07:56', '2:17:56', '2:27:56', '2:37:56', '2:47:56', '2:57:56', '3:07:56', '3:17:56', '3:27:56', '3:37:56', '3:47:56', '3:57:56', '4:07:56', '4:17:56', '4:27:56', '4:37:56', '4:47:56', '4:57:56', '5:07:56', '5:17:56', '5:27:56', '5:37:56', '5:47:56', '5:57:56', '6…	[0.0, 5.0, 30.0, 9.0, 17.0, 0.0, 28.0, 2.0, 0.0, 16.0, 21.0, 0.0, 0.0, 0.0, 0.0, 7.0, 10.0, 18.0, 3.0, 14.0, 0.0, 13.0, 0.0, 11.0, 9.0, 9.0, 21.0, 3.0, 18.0, 1.0, 0.0, 18.0, 19.0, 0.0, 0.0, 0.0, 6.0, 8.0, 19.0, 21.0, 0.0, 36.0, 0.0, 0.0, 10.0, 26.0, 12.0, 0.0, 19.0, 0.0, 18.0, 3.0, 0.0, 17.0, 18.0, 3.0, 4.0, 13.0, 4.0, 12.0, 0.0, 3.0, 0.0, 15.0, 0.0, 3.0, 16.0, 9.0, 0.0, 18.0, 0.0, 29.0, 25.0, 0.…	[100.0, 120.0, 108.0, 84.0, 114.0, 87.0, 125.0, 114.0, 144.0, 150.0, 126.0, 110.0, 132.0, 99.0, 139.0, 112.0, 94.0, 119.0, 118.0, 122.0, 137.0, 105.0, 112.0, 114.0, 121.0, 137.0, 100.0, 99.0, 108.0, 115.0, 92.0, 133.0, 106.0, 90.0, 107.0, 116.0, 101.0, 104.0, 126.0, 96.0, 92.0, 125.0, 134.0, 85.0, 119.0, 105.0, 89.0, 82.0, 88.0, 101.0, 124.0, 110.0, 109.0, 122.0, 104.0, 115.0, 108.0, 115.0, 76.0,…
6	A8	sAS008	M1M2M3M4M5M6	URA	20210511	Exponential	Inducible-Z3EV	['0:06:43', '0:16:43', '0:26:43', '0:36:43', '0:46:43', '0:56:43', '1:06:43', '1:16:43', '1:26:43', '1:36:43', '1:46:43', '1:56:43', '2:06:43', '2:16:43', '2:26:43', '2:36:43', '2:46:43', '2:56:43', '3:06:43', '3:16:43', '3:26:43', '3:36:43', '3:46:43', '3:56:43', '4:06:43', '4:16:43', '4:26:43', '4:36:43', '4:46:43', '4:56:43', '5:06:43', '5:16:43', '5:26:43', '5:36:43', '5:46:43', '5:56:43', '6…	[0.117, 0.118, 0.118, 0.119, 0.123, 0.126, 0.139, 0.129, 0.132, 0.132, 0.136, 0.14, 0.143, 0.147, 0.152, 0.157, 0.164, 0.17, 0.177, 0.185, 0.192, 0.202, 0.211, 0.223, 0.234, 0.248, 0.263, 0.274, 0.287, 0.303, 0.321, 0.337, 0.351, 0.367, 0.386, 0.4, 0.425, 0.45, 0.473, 0.494, 0.511, 0.538, 0.561, 0.585, 0.607, 0.629, 0.652, 0.668, 0.682, 0.701, 0.708, 0.721, 0.728, 0.734, 0.743, 0.749, 0.758, 0.76…	['0:09:17', '0:19:17', '0:29:17', '0:39:17', '0:49:17', '0:59:17', '1:09:17', '1:19:17', '1:29:17', '1:39:17', '1:49:17', '1:59:17', '2:09:17', '2:19:17', '2:29:17', '2:39:17', '2:49:17', '2:59:17', '3:09:17', '3:19:17', '3:29:17', '3:39:17', '3:49:17', '3:59:17', '4:09:17', '4:19:17', '4:29:17', '4:39:17', '4:49:17', '4:59:17', '5:09:17', '5:19:17', '5:29:17', '5:39:17', '5:49:17', '5:59:17', '6…	[2819.0, 2976.0, 2701.0, 2894.0, 2820.0, 2934.0, 2964.0, 2968.0, 2997.0, 2909.0, 2887.0, 2975.0, 3165.0, 3132.0, 3170.0, 3148.0, 3282.0, 3290.0, 3256.0, 3387.0, 3444.0, 3473.0, 3602.0, 3550.0, 3636.0, 3700.0, 3498.0, 3659.0, 3676.0, 3909.0, 3897.0, 4026.0, 4054.0, 4398.0, 4401.0, 4539.0, 4630.0, 4686.0, 4962.0, 5169.0, 5353.0, 5681.0, 6010.0, 5949.0, 6329.0, 6657.0, 7182.0, 7173.0, 7673.0, 7924.0…	['0:08:36', '0:18:36', '0:28:36', '0:38:36', '0:48:36', '0:58:36', '1:08:36', '1:18:36', '1:28:36', '1:38:36', '1:48:36', '1:58:36', '2:08:36', '2:18:36', '2:28:36', '2:38:36', '2:48:36', '2:58:36', '3:08:36', '3:18:36', '3:28:36', '3:38:36', '3:48:36', '3:58:36', '4:08:36', '4:18:36', '4:28:36', '4:38:36', '4:48:36', '4:58:36', '5:08:36', '5:18:36', '5:28:36', '5:38:36', '5:48:36', '5:58:36', '6…	[177.0, 189.0, 168.0, 159.0, 183.0, 175.0, 189.0, 175.0, 191.0, 188.0, 180.0, 175.0, 186.0, 177.0, 204.0, 200.0, 207.0, 216.0, 192.0, 209.0, 224.0, 220.0, 207.0, 215.0, 249.0, 208.0, 241.0, 253.0, 233.0, 233.0, 239.0, 250.0, 245.0, 238.0, 252.0, 280.0, 292.0, 338.0, 310.0, 343.0, 339.0, 353.0, 376.0, 371.0, 423.0, 418.0, 409.0, 447.0, 476.0, 462.0, 500.0, 483.0, 480.0, 497.0, 526.0, 505.0, 555.0,…	['0:07:15', '0:17:15', '0:27:15', '0:37:15', '0:47:15', '0:57:15', '1:07:15', '1:17:15', '1:27:15', '1:37:15', '1:47:15', '1:57:15', '2:07:15', '2:17:15', '2:27:15', '2:37:15', '2:47:15', '2:57:15', '3:07:15', '3:17:15', '3:27:15', '3:37:15', '3:47:15', '3:57:15', '4:07:15', '4:17:15', '4:27:15', '4:37:15', '4:47:15', '4:57:15', '5:07:15', '5:17:15', '5:27:15', '5:37:15', '5:47:15', '5:57:15', '6…	['0:07:56', '0:17:56', '0:27:56', '0:37:56', '0:47:56', '0:57:56', '1:07:56', '1:17:56', '1:27:56', '1:37:56', '1:47:56', '1:57:56', '2:07:56', '2:17:56', '2:27:56', '2:37:56', '2:47:56', '2:57:56', '3:07:56', '3:17:56', '3:27:56', '3:37:56', '3:47:56', '3:57:56', '4:07:56', '4:17:56', '4:27:56', '4:37:56', '4:47:56', '4:57:56', '5:07:56', '5:17:56', '5:27:56', '5:37:56', '5:47:56', '5:57:56', '6…	[0.0, 3.0, 14.0, 26.0, 10.0, 0.0, 0.0, 34.0, 18.0, 3.0, 14.0, 0.0, 0.0, 28.0, 0.0, 0.0, 18.0, 14.0, 4.0, 25.0, 25.0, 23.0, 6.0, 12.0, 19.0, 12.0, 21.0, 6.0, 13.0, 40.0, 26.0, 23.0, 8.0, 7.0, 0.0, 27.0, 4.0, 17.0, 20.0, 7.0, 1.0, 2.0, 6.0, 21.0, 9.0, 12.0, 16.0, 20.0, 16.0, 20.0, 16.0, 0.0, 10.0, 0.0, 0.0, 0.0, 5.0, 28.0, 0.0, 0.0, 5.0, 1.0, 0.0, 0.0, 0.0, 9.0, 3.0, 4.0, 0.0, 0.0, 12.0, 5.0, 5.0, …	[133.0, 93.0, 98.0, 113.0, 107.0, 108.0, 124.0, 130.0, 128.0, 107.0, 139.0, 123.0, 114.0, 124.0, 104.0, 104.0, 123.0, 135.0, 120.0, 103.0, 147.0, 133.0, 110.0, 136.0, 92.0, 105.0, 127.0, 104.0, 75.0, 98.0, 105.0, 121.0, 105.0, 92.0, 104.0, 118.0, 100.0, 126.0, 97.0, 117.0, 136.0, 110.0, 100.0, 117.0, 112.0, 99.0, 125.0, 132.0, 99.0, 86.0, 100.0, 99.0, 148.0, 117.0, 75.0, 90.0, 99.0, 101.0, 107.0,…
7	B1	sAS001	xxxxxx	URA	20210511	Exponential	Inducible-Z3EV	['0:06:43', '0:16:43', '0:26:43', '0:36:43', '0:46:43', '0:56:43', '1:06:43', '1:16:43', '1:26:43', '1:36:43', '1:46:43', '1:56:43', '2:06:43', '2:16:43', '2:26:43', '2:36:43', '2:46:43', '2:56:43', '3:06:43', '3:16:43', '3:26:43', '3:36:43', '3:46:43', '3:56:43', '4:06:43', '4:16:43', '4:26:43', '4:36:43', '4:46:43', '4:56:43', '5:06:43', '5:16:43', '5:26:43', '5:36:43', '5:46:43', '5:56:43', '6…	[0.128, 0.129, 0.13, 0.131, 0.134, 0.164, 0.168, 0.187, 0.177, 0.178, 0.161, 0.164, 0.175, 0.178, 0.185, 0.193, 0.205, 0.216, 0.224, 0.23, 0.241, 0.253, 0.264, 0.278, 0.297, 0.314, 0.33, 0.35, 0.368, 0.39, 0.409, 0.43, 0.452, 0.478, 0.501, 0.526, 0.546, 0.567, 0.585, 0.609, 0.632, 0.652, 0.675, 0.691, 0.705, 0.723, 0.737, 0.754, 0.763, 0.773, 0.782, 0.794, 0.808, 0.822, 0.834, 0.848, 0.853, 0.861…	['0:09:17', '0:19:17', '0:29:17', '0:39:17', '0:49:17', '0:59:17', '1:09:17', '1:19:17', '1:29:17', '1:39:17', '1:49:17', '1:59:17', '2:09:17', '2:19:17', '2:29:17', '2:39:17', '2:49:17', '2:59:17', '3:09:17', '3:19:17', '3:29:17', '3:39:17', '3:49:17', '3:59:17', '4:09:17', '4:19:17', '4:29:17', '4:39:17', '4:49:17', '4:59:17', '5:09:17', '5:19:17', '5:29:17', '5:39:17', '5:49:17', '5:59:17', '6…	[2702.0, 2766.0, 2708.0, 2709.0, 2699.0, 2644.0, 2749.0, 2869.0, 2747.0, 2724.0, 2834.0, 2818.0, 2839.0, 3069.0, 2840.0, 2952.0, 2692.0, 2750.0, 2872.0, 2652.0, 2833.0, 2981.0, 2868.0, 2875.0, 2888.0, 2927.0, 2990.0, 2888.0, 2917.0, 3080.0, 2935.0, 3130.0, 3164.0, 3201.0, 3151.0, 3178.0, 3246.0, 3411.0, 3262.0, 3120.0, 3293.0, 3283.0, 3503.0, 3372.0, 3374.0, 3423.0, 3418.0, 3641.0, 3429.0, 3845.0…	['0:08:36', '0:18:36', '0:28:36', '0:38:36', '0:48:36', '0:58:36', '1:08:36', '1:18:36', '1:28:36', '1:38:36', '1:48:36', '1:58:36', '2:08:36', '2:18:36', '2:28:36', '2:38:36', '2:48:36', '2:58:36', '3:08:36', '3:18:36', '3:28:36', '3:38:36', '3:48:36', '3:58:36', '4:08:36', '4:18:36', '4:28:36', '4:38:36', '4:48:36', '4:58:36', '5:08:36', '5:18:36', '5:28:36', '5:38:36', '5:48:36', '5:58:36', '6…	[144.0, 169.0, 156.0, 157.0, 184.0, 192.0, 177.0, 167.0, 150.0, 161.0, 166.0, 186.0, 167.0, 181.0, 194.0, 161.0, 171.0, 190.0, 169.0, 184.0, 160.0, 193.0, 179.0, 173.0, 180.0, 171.0, 204.0, 196.0, 175.0, 189.0, 210.0, 166.0, 220.0, 225.0, 185.0, 199.0, 225.0, 190.0, 194.0, 210.0, 206.0, 230.0, 207.0, 224.0, 224.0, 226.0, 219.0, 216.0, 269.0, 201.0, 247.0, 250.0, 271.0, 270.0, 240.0, 267.0, 238.0,…	['0:07:15', '0:17:15', '0:27:15', '0:37:15', '0:47:15', '0:57:15', '1:07:15', '1:17:15', '1:27:15', '1:37:15', '1:47:15', '1:57:15', '2:07:15', '2:17:15', '2:27:15', '2:37:15', '2:47:15', '2:57:15', '3:07:15', '3:17:15', '3:27:15', '3:37:15', '3:47:15', '3:57:15', '4:07:15', '4:17:15', '4:27:15', '4:37:15', '4:47:15', '4:57:15', '5:07:15', '5:17:15', '5:27:15', '5:37:15', '5:47:15', '5:57:15', '6…	['0:07:56', '0:17:56', '0:27:56', '0:37:56', '0:47:56', '0:57:56', '1:07:56', '1:17:56', '1:27:56', '1:37:56', '1:47:56', '1:57:56', '2:07:56', '2:17:56', '2:27:56', '2:37:56', '2:47:56', '2:57:56', '3:07:56', '3:17:56', '3:27:56', '3:37:56', '3:47:56', '3:57:56', '4:07:56', '4:17:56', '4:27:56', '4:37:56', '4:47:56', '4:57:56', '5:07:56', '5:17:56', '5:27:56', '5:37:56', '5:47:56', '5:57:56', '6…	[39.0, 6.0, 0.0, 19.0, 35.0, 10.0, 0.0, 20.0, 0.0, 17.0, 10.0, 21.0, 0.0, 18.0, 46.0, 0.0, 16.0, 20.0, 0.0, 18.0, 0.0, 3.0, 0.0, 7.0, 23.0, 9.0, 2.0, 15.0, 7.0, 0.0, 15.0, 15.0, 0.0, 0.0, 6.0, 17.0, 5.0, 8.0, 9.0, 10.0, 4.0, 23.0, 11.0, 0.0, 16.0, 14.0, 2.0, 0.0, 4.0, 6.0, 0.0, 9.0, 0.0, 5.0, 6.0, 6.0, 8.0, 0.0, 22.0, 0.0, 0.0, 6.0, 20.0, 29.0, 2.0, 16.0, 0.0, 0.0, 0.0, 6.0, 36.0, 0.0, 4.0, 5.0, …	[118.0, 136.0, 124.0, 126.0, 118.0, 99.0, 110.0, 77.0, 111.0, 135.0, 139.0, 105.0, 111.0, 120.0, 105.0, 117.0, 95.0, 93.0, 126.0, 97.0, 122.0, 121.0, 87.0, 109.0, 122.0, 92.0, 83.0, 127.0, 113.0, 114.0, 85.0, 142.0, 124.0, 106.0, 115.0, 101.0, 82.0, 124.0, 148.0, 82.0, 124.0, 125.0, 128.0, 80.0, 118.0, 78.0, 110.0, 100.0, 113.0, 118.0, 114.0, 103.0, 109.0, 83.0, 97.0, 121.0, 76.0, 105.0, 111.0, 1…
8	B2	sAS002	W2xxxxx	URA	20210511	Exponential	Inducible-Z3EV	['0:06:43', '0:16:43', '0:26:43', '0:36:43', '0:46:43', '0:56:43', '1:06:43', '1:16:43', '1:26:43', '1:36:43', '1:46:43', '1:56:43', '2:06:43', '2:16:43', '2:26:43', '2:36:43', '2:46:43', '2:56:43', '3:06:43', '3:16:43', '3:26:43', '3:36:43', '3:46:43', '3:56:43', '4:06:43', '4:16:43', '4:26:43', '4:36:43', '4:46:43', '4:56:43', '5:06:43', '5:16:43', '5:26:43', '5:36:43', '5:46:43', '5:56:43', '6…	[0.127, 0.128, 0.131, 0.137, 0.143, 0.138, 0.148, 0.158, 0.149, 0.161, 0.158, 0.163, 0.168, 0.175, 0.181, 0.189, 0.199, 0.207, 0.217, 0.226, 0.238, 0.249, 0.262, 0.275, 0.292, 0.31, 0.326, 0.34, 0.36, 0.379, 0.396, 0.417, 0.432, 0.448, 0.467, 0.492, 0.513, 0.536, 0.561, 0.588, 0.614, 0.637, 0.659, 0.68, 0.694, 0.71, 0.727, 0.74, 0.753, 0.764, 0.774, 0.784, 0.791, 0.8, 0.814, 0.823, 0.835, 0.848, …	['0:09:17', '0:19:17', '0:29:17', '0:39:17', '0:49:17', '0:59:17', '1:09:17', '1:19:17', '1:29:17', '1:39:17', '1:49:17', '1:59:17', '2:09:17', '2:19:17', '2:29:17', '2:39:17', '2:49:17', '2:59:17', '3:09:17', '3:19:17', '3:29:17', '3:39:17', '3:49:17', '3:59:17', '4:09:17', '4:19:17', '4:29:17', '4:39:17', '4:49:17', '4:59:17', '5:09:17', '5:19:17', '5:29:17', '5:39:17', '5:49:17', '5:59:17', '6…	[2704.0, 2721.0, 2593.0, 2695.0, 2864.0, 2786.0, 2825.0, 2739.0, 2816.0, 2829.0, 2788.0, 2840.0, 2978.0, 3034.0, 3065.0, 2877.0, 2929.0, 2999.0, 2854.0, 2818.0, 2952.0, 2890.0, 3133.0, 2898.0, 2893.0, 2896.0, 2873.0, 2959.0, 2932.0, 3185.0, 3091.0, 3135.0, 3257.0, 3088.0, 3038.0, 3164.0, 3281.0, 3167.0, 3248.0, 3072.0, 3235.0, 3246.0, 3264.0, 3528.0, 3460.0, 3577.0, 3465.0, 3658.0, 3688.0, 3731.0…	['0:08:36', '0:18:36', '0:28:36', '0:38:36', '0:48:36', '0:58:36', '1:08:36', '1:18:36', '1:28:36', '1:38:36', '1:48:36', '1:58:36', '2:08:36', '2:18:36', '2:28:36', '2:38:36', '2:48:36', '2:58:36', '3:08:36', '3:18:36', '3:28:36', '3:38:36', '3:48:36', '3:58:36', '4:08:36', '4:18:36', '4:28:36', '4:38:36', '4:48:36', '4:58:36', '5:08:36', '5:18:36', '5:28:36', '5:38:36', '5:48:36', '5:58:36', '6…	[183.0, 144.0, 207.0, 197.0, 175.0, 188.0, 170.0, 160.0, 169.0, 159.0, 187.0, 191.0, 168.0, 200.0, 186.0, 202.0, 174.0, 206.0, 208.0, 184.0, 209.0, 209.0, 159.0, 155.0, 189.0, 206.0, 179.0, 215.0, 195.0, 185.0, 212.0, 190.0, 193.0, 206.0, 218.0, 206.0, 225.0, 221.0, 219.0, 186.0, 175.0, 202.0, 209.0, 195.0, 217.0, 215.0, 208.0, 232.0, 248.0, 230.0, 201.0, 241.0, 230.0, 225.0, 281.0, 225.0, 265.0,…	['0:07:15', '0:17:15', '0:27:15', '0:37:15', '0:47:15', '0:57:15', '1:07:15', '1:17:15', '1:27:15', '1:37:15', '1:47:15', '1:57:15', '2:07:15', '2:17:15', '2:27:15', '2:37:15', '2:47:15', '2:57:15', '3:07:15', '3:17:15', '3:27:15', '3:37:15', '3:47:15', '3:57:15', '4:07:15', '4:17:15', '4:27:15', '4:37:15', '4:47:15', '4:57:15', '5:07:15', '5:17:15', '5:27:15', '5:37:15', '5:47:15', '5:57:15', '6…	['0:07:56', '0:17:56', '0:27:56', '0:37:56', '0:47:56', '0:57:56', '1:07:56', '1:17:56', '1:27:56', '1:37:56', '1:47:56', '1:57:56', '2:07:56', '2:17:56', '2:27:56', '2:37:56', '2:47:56', '2:57:56', '3:07:56', '3:17:56', '3:27:56', '3:37:56', '3:47:56', '3:57:56', '4:07:56', '4:17:56', '4:27:56', '4:37:56', '4:47:56', '4:57:56', '5:07:56', '5:17:56', '5:27:56', '5:37:56', '5:47:56', '5:57:56', '6…	[6.0, 25.0, 0.0, 33.0, 29.0, 0.0, 0.0, 0.0, 1.0, 2.0, 4.0, 23.0, 0.0, 1.0, 12.0, 28.0, 5.0, 12.0, 0.0, 9.0, 13.0, 14.0, 7.0, 0.0, 0.0, 16.0, 1.0, 5.0, 0.0, 0.0, 5.0, 14.0, 30.0, 41.0, 11.0, 0.0, 28.0, 0.0, 13.0, 4.0, 12.0, 19.0, 8.0, 0.0, 0.0, 23.0, 0.0, 0.0, 22.0, 9.0, 15.0, 1.0, 21.0, 18.0, 0.0, 0.0, 15.0, 1.0, 4.0, 13.0, 25.0, 0.0, 1.0, 19.0, 9.0, 14.0, 12.0, 14.0, 12.0, 27.0, 8.0, 0.0, 9.0, 1…	[134.0, 105.0, 121.0, 138.0, 137.0, 133.0, 94.0, 113.0, 128.0, 135.0, 135.0, 91.0, 112.0, 124.0, 115.0, 124.0, 126.0, 78.0, 114.0, 143.0, 115.0, 142.0, 89.0, 129.0, 107.0, 122.0, 127.0, 136.0, 138.0, 128.0, 119.0, 106.0, 125.0, 147.0, 116.0, 68.0, 120.0, 101.0, 99.0, 81.0, 90.0, 113.0, 132.0, 67.0, 86.0, 116.0, 96.0, 85.0, 136.0, 94.0, 125.0, 95.0, 88.0, 129.0, 121.0, 130.0, 143.0, 138.0, 115.0, …
9	B3	sAS003	S1xxxxx	URA	20210511	Exponential	Inducible-Z3EV	['0:06:43', '0:16:43', '0:26:43', '0:36:43', '0:46:43', '0:56:43', '1:06:43', '1:16:43', '1:26:43', '1:36:43', '1:46:43', '1:56:43', '2:06:43', '2:16:43', '2:26:43', '2:36:43', '2:46:43', '2:56:43', '3:06:43', '3:16:43', '3:26:43', '3:36:43', '3:46:43', '3:56:43', '4:06:43', '4:16:43', '4:26:43', '4:36:43', '4:46:43', '4:56:43', '5:06:43', '5:16:43', '5:26:43', '5:36:43', '5:46:43', '5:56:43', '6…	[0.128, 0.131, 0.137, 0.144, 0.144, 0.145, 0.146, 0.148, 0.151, 0.157, 0.169, 0.172, 0.176, 0.182, 0.192, 0.205, 0.213, 0.223, 0.234, 0.246, 0.26, 0.274, 0.289, 0.302, 0.322, 0.338, 0.356, 0.375, 0.394, 0.414, 0.432, 0.456, 0.481, 0.503, 0.524, 0.547, 0.576, 0.596, 0.62, 0.645, 0.67, 0.689, 0.705, 0.719, 0.73, 0.74, 0.75, 0.756, 0.764, 0.775, 0.781, 0.789, 0.794, 0.802, 0.809, 0.817, 0.825, 0.833…	['0:09:17', '0:19:17', '0:29:17', '0:39:17', '0:49:17', '0:59:17', '1:09:17', '1:19:17', '1:29:17', '1:39:17', '1:49:17', '1:59:17', '2:09:17', '2:19:17', '2:29:17', '2:39:17', '2:49:17', '2:59:17', '3:09:17', '3:19:17', '3:29:17', '3:39:17', '3:49:17', '3:59:17', '4:09:17', '4:19:17', '4:29:17', '4:39:17', '4:49:17', '4:59:17', '5:09:17', '5:19:17', '5:29:17', '5:39:17', '5:49:17', '5:59:17', '6…	[2637.0, 2588.0, 2547.0, 2561.0, 2729.0, 2799.0, 2648.0, 2644.0, 2682.0, 2748.0, 2759.0, 2842.0, 2685.0, 2909.0, 2825.0, 2898.0, 2758.0, 2694.0, 2806.0, 2779.0, 2837.0, 2890.0, 2862.0, 2944.0, 2847.0, 2869.0, 3000.0, 3016.0, 3123.0, 3148.0, 3114.0, 3019.0, 3236.0, 3183.0, 3248.0, 3226.0, 3312.0, 3319.0, 3170.0, 3188.0, 3391.0, 3297.0, 3374.0, 3611.0, 3661.0, 3509.0, 3689.0, 3654.0, 3857.0, 3842.0…	['0:08:36', '0:18:36', '0:28:36', '0:38:36', '0:48:36', '0:58:36', '1:08:36', '1:18:36', '1:28:36', '1:38:36', '1:48:36', '1:58:36', '2:08:36', '2:18:36', '2:28:36', '2:38:36', '2:48:36', '2:58:36', '3:08:36', '3:18:36', '3:28:36', '3:38:36', '3:48:36', '3:58:36', '4:08:36', '4:18:36', '4:28:36', '4:38:36', '4:48:36', '4:58:36', '5:08:36', '5:18:36', '5:28:36', '5:38:36', '5:48:36', '5:58:36', '6…	[154.0, 176.0, 183.0, 172.0, 171.0, 173.0, 172.0, 147.0, 158.0, 158.0, 160.0, 194.0, 175.0, 184.0, 184.0, 171.0, 181.0, 174.0, 168.0, 194.0, 185.0, 173.0, 186.0, 196.0, 185.0, 160.0, 197.0, 181.0, 172.0, 188.0, 202.0, 202.0, 194.0, 201.0, 205.0, 219.0, 215.0, 214.0, 202.0, 199.0, 243.0, 207.0, 220.0, 237.0, 203.0, 228.0, 231.0, 236.0, 249.0, 220.0, 241.0, 260.0, 218.0, 274.0, 249.0, 254.0, 244.0,…	['0:07:15', '0:17:15', '0:27:15', '0:37:15', '0:47:15', '0:57:15', '1:07:15', '1:17:15', '1:27:15', '1:37:15', '1:47:15', '1:57:15', '2:07:15', '2:17:15', '2:27:15', '2:37:15', '2:47:15', '2:57:15', '3:07:15', '3:17:15', '3:27:15', '3:37:15', '3:47:15', '3:57:15', '4:07:15', '4:17:15', '4:27:15', '4:37:15', '4:47:15', '4:57:15', '5:07:15', '5:17:15', '5:27:15', '5:37:15', '5:47:15', '5:57:15', '6…	['0:07:56', '0:17:56', '0:27:56', '0:37:56', '0:47:56', '0:57:56', '1:07:56', '1:17:56', '1:27:56', '1:37:56', '1:47:56', '1:57:56', '2:07:56', '2:17:56', '2:27:56', '2:37:56', '2:47:56', '2:57:56', '3:07:56', '3:17:56', '3:27:56', '3:37:56', '3:47:56', '3:57:56', '4:07:56', '4:17:56', '4:27:56', '4:37:56', '4:47:56', '4:57:56', '5:07:56', '5:17:56', '5:27:56', '5:37:56', '5:47:56', '5:57:56', '6…	[2.0, 30.0, 0.0, 0.0, 0.0, 16.0, 3.0, 16.0, 10.0, 5.0, 1.0, 0.0, 0.0, 13.0, 13.0, 11.0, 0.0, 19.0, 0.0, 0.0, 21.0, 16.0, 36.0, 3.0, 14.0, 10.0, 3.0, 14.0, 0.0, 23.0, 1.0, 22.0, 0.0, 0.0, 40.0, 0.0, 21.0, 11.0, 11.0, 4.0, 20.0, 2.0, 1.0, 15.0, 26.0, 0.0, 30.0, 26.0, 0.0, 0.0, 3.0, 17.0, 0.0, 34.0, 9.0, 0.0, 0.0, 25.0, 3.0, 20.0, 6.0, 0.0, 9.0, 0.0, 0.0, 1.0, 13.0, 7.0, 0.0, 5.0, 9.0, 0.0, 2.0, 18.…	[106.0, 115.0, 128.0, 126.0, 102.0, 103.0, 98.0, 109.0, 100.0, 127.0, 85.0, 114.0, 93.0, 111.0, 107.0, 142.0, 120.0, 102.0, 138.0, 119.0, 93.0, 95.0, 84.0, 118.0, 82.0, 104.0, 114.0, 145.0, 97.0, 81.0, 99.0, 94.0, 128.0, 91.0, 130.0, 70.0, 132.0, 116.0, 139.0, 92.0, 105.0, 121.0, 106.0, 124.0, 116.0, 101.0, 110.0, 101.0, 99.0, 102.0, 101.0, 100.0, 113.0, 158.0, 127.0, 117.0, 95.0, 137.0, 112.0, 1…
10	B4	sAS004	M1xxxxx	URA	20210511	Exponential	Inducible-Z3EV	['0:06:43', '0:16:43', '0:26:43', '0:36:43', '0:46:43', '0:56:43', '1:06:43', '1:16:43', '1:26:43', '1:36:43', '1:46:43', '1:56:43', '2:06:43', '2:16:43', '2:26:43', '2:36:43', '2:46:43', '2:56:43', '3:06:43', '3:16:43', '3:26:43', '3:36:43', '3:46:43', '3:56:43', '4:06:43', '4:16:43', '4:26:43', '4:36:43', '4:46:43', '4:56:43', '5:06:43', '5:16:43', '5:26:43', '5:36:43', '5:46:43', '5:56:43', '6…	[0.127, 0.127, 0.127, 0.128, 0.129, 0.132, 0.142, 0.141, 0.147, 0.155, 0.151, 0.156, 0.16, 0.166, 0.17, 0.177, 0.187, 0.194, 0.202, 0.213, 0.225, 0.234, 0.247, 0.261, 0.275, 0.285, 0.303, 0.319, 0.338, 0.352, 0.369, 0.392, 0.407, 0.436, 0.454, 0.477, 0.5, 0.52, 0.545, 0.564, 0.587, 0.612, 0.636, 0.653, 0.674, 0.689, 0.707, 0.713, 0.73, 0.741, 0.752, 0.761, 0.77, 0.781, 0.79, 0.798, 0.804, 0.814, …	['0:09:17', '0:19:17', '0:29:17', '0:39:17', '0:49:17', '0:59:17', '1:09:17', '1:19:17', '1:29:17', '1:39:17', '1:49:17', '1:59:17', '2:09:17', '2:19:17', '2:29:17', '2:39:17', '2:49:17', '2:59:17', '3:09:17', '3:19:17', '3:29:17', '3:39:17', '3:49:17', '3:59:17', '4:09:17', '4:19:17', '4:29:17', '4:39:17', '4:49:17', '4:59:17', '5:09:17', '5:19:17', '5:29:17', '5:39:17', '5:49:17', '5:59:17', '6…	[2721.0, 2795.0, 2708.0, 2697.0, 2771.0, 2628.0, 2775.0, 2754.0, 2722.0, 2883.0, 2754.0, 2846.0, 3044.0, 2865.0, 2865.0, 2858.0, 3025.0, 2943.0, 2849.0, 3008.0, 2903.0, 2783.0, 2832.0, 2853.0, 2904.0, 2928.0, 3041.0, 2870.0, 2952.0, 3039.0, 3191.0, 2941.0, 3048.0, 3050.0, 3188.0, 3237.0, 3228.0, 3294.0, 3223.0, 3243.0, 3419.0, 3231.0, 3377.0, 3423.0, 3283.0, 3469.0, 3520.0, 3642.0, 3688.0, 3569.0…	['0:08:36', '0:18:36', '0:28:36', '0:38:36', '0:48:36', '0:58:36', '1:08:36', '1:18:36', '1:28:36', '1:38:36', '1:48:36', '1:58:36', '2:08:36', '2:18:36', '2:28:36', '2:38:36', '2:48:36', '2:58:36', '3:08:36', '3:18:36', '3:28:36', '3:38:36', '3:48:36', '3:58:36', '4:08:36', '4:18:36', '4:28:36', '4:38:36', '4:48:36', '4:58:36', '5:08:36', '5:18:36', '5:28:36', '5:38:36', '5:48:36', '5:58:36', '6…	[153.0, 167.0, 177.0, 185.0, 165.0, 161.0, 157.0, 173.0, 208.0, 173.0, 166.0, 159.0, 169.0, 161.0, 165.0, 176.0, 177.0, 175.0, 193.0, 173.0, 172.0, 158.0, 173.0, 193.0, 179.0, 197.0, 204.0, 180.0, 201.0, 175.0, 192.0, 191.0, 201.0, 203.0, 197.0, 204.0, 206.0, 212.0, 193.0, 229.0, 179.0, 228.0, 201.0, 235.0, 233.0, 229.0, 241.0, 239.0, 201.0, 261.0, 231.0, 248.0, 213.0, 226.0, 280.0, 269.0, 249.0,…	['0:07:15', '0:17:15', '0:27:15', '0:37:15', '0:47:15', '0:57:15', '1:07:15', '1:17:15', '1:27:15', '1:37:15', '1:47:15', '1:57:15', '2:07:15', '2:17:15', '2:27:15', '2:37:15', '2:47:15', '2:57:15', '3:07:15', '3:17:15', '3:27:15', '3:37:15', '3:47:15', '3:57:15', '4:07:15', '4:17:15', '4:27:15', '4:37:15', '4:47:15', '4:57:15', '5:07:15', '5:17:15', '5:27:15', '5:37:15', '5:47:15', '5:57:15', '6…	['0:07:56', '0:17:56', '0:27:56', '0:37:56', '0:47:56', '0:57:56', '1:07:56', '1:17:56', '1:27:56', '1:37:56', '1:47:56', '1:57:56', '2:07:56', '2:17:56', '2:27:56', '2:37:56', '2:47:56', '2:57:56', '3:07:56', '3:17:56', '3:27:56', '3:37:56', '3:47:56', '3:57:56', '4:07:56', '4:17:56', '4:27:56', '4:37:56', '4:47:56', '4:57:56', '5:07:56', '5:17:56', '5:27:56', '5:37:56', '5:47:56', '5:57:56', '6…	[12.0, 23.0, 0.0, 31.0, 8.0, 16.0, 11.0, 21.0, 1.0, 29.0, 3.0, 0.0, 21.0, 16.0, 5.0, 0.0, 0.0, 1.0, 12.0, 26.0, 32.0, 0.0, 12.0, 8.0, 0.0, 20.0, 5.0, 0.0, 12.0, 7.0, 29.0, 3.0, 30.0, 0.0, 4.0, 0.0, 24.0, 0.0, 0.0, 10.0, 21.0, 18.0, 0.0, 31.0, 0.0, 45.0, 10.0, 17.0, 28.0, 7.0, 0.0, 0.0, 11.0, 0.0, 4.0, 14.0, 0.0, 0.0, 0.0, 24.0, 0.0, 17.0, 5.0, 0.0, 3.0, 0.0, 0.0, 20.0, 10.0, 17.0, 8.0, 12.0, 33.0…	[104.0, 103.0, 87.0, 112.0, 134.0, 104.0, 139.0, 113.0, 113.0, 107.0, 96.0, 138.0, 140.0, 150.0, 127.0, 154.0, 149.0, 101.0, 113.0, 136.0, 65.0, 114.0, 87.0, 110.0, 63.0, 132.0, 144.0, 128.0, 89.0, 113.0, 139.0, 98.0, 103.0, 104.0, 115.0, 135.0, 99.0, 118.0, 105.0, 110.0, 96.0, 120.0, 127.0, 88.0, 114.0, 125.0, 115.0, 149.0, 104.0, 70.0, 118.0, 98.0, 94.0, 100.0, 126.0, 121.0, 130.0, 134.0, 100.0…
11	B6	sAS006	M1M2M3xxx	URA	20210511	Exponential	Inducible-Z3EV	['0:06:43', '0:16:43', '0:26:43', '0:36:43', '0:46:43', '0:56:43', '1:06:43', '1:16:43', '1:26:43', '1:36:43', '1:46:43', '1:56:43', '2:06:43', '2:16:43', '2:26:43', '2:36:43', '2:46:43', '2:56:43', '3:06:43', '3:16:43', '3:26:43', '3:36:43', '3:46:43', '3:56:43', '4:06:43', '4:16:43', '4:26:43', '4:36:43', '4:46:43', '4:56:43', '5:06:43', '5:16:43', '5:26:43', '5:36:43', '5:46:43', '5:56:43', '6…	[0.129, 0.129, 0.13, 0.132, 0.139, 0.143, 0.137, 0.14, 0.145, 0.152, 0.16, 0.164, 0.166, 0.169, 0.174, 0.182, 0.19, 0.2, 0.21, 0.221, 0.232, 0.244, 0.256, 0.272, 0.285, 0.301, 0.316, 0.33, 0.348, 0.367, 0.386, 0.408, 0.429, 0.455, 0.475, 0.494, 0.519, 0.546, 0.567, 0.589, 0.615, 0.634, 0.661, 0.677, 0.692, 0.704, 0.712, 0.722, 0.732, 0.739, 0.746, 0.753, 0.761, 0.771, 0.784, 0.791, 0.802, 0.81, 0…	['0:09:17', '0:19:17', '0:29:17', '0:39:17', '0:49:17', '0:59:17', '1:09:17', '1:19:17', '1:29:17', '1:39:17', '1:49:17', '1:59:17', '2:09:17', '2:19:17', '2:29:17', '2:39:17', '2:49:17', '2:59:17', '3:09:17', '3:19:17', '3:29:17', '3:39:17', '3:49:17', '3:59:17', '4:09:17', '4:19:17', '4:29:17', '4:39:17', '4:49:17', '4:59:17', '5:09:17', '5:19:17', '5:29:17', '5:39:17', '5:49:17', '5:59:17', '6…	[2713.0, 2677.0, 2647.0, 2763.0, 2777.0, 2869.0, 2718.0, 2686.0, 2923.0, 2836.0, 2887.0, 3020.0, 2953.0, 2965.0, 2943.0, 2978.0, 2973.0, 3017.0, 2904.0, 2839.0, 3050.0, 3102.0, 3001.0, 3220.0, 3210.0, 3209.0, 3116.0, 3099.0, 3138.0, 3330.0, 3391.0, 3538.0, 3537.0, 3610.0, 3652.0, 3644.0, 3647.0, 3863.0, 3792.0, 3938.0, 3965.0, 4012.0, 3995.0, 4228.0, 4304.0, 4408.0, 4421.0, 4736.0, 4805.0, 4999.0…	['0:08:36', '0:18:36', '0:28:36', '0:38:36', '0:48:36', '0:58:36', '1:08:36', '1:18:36', '1:28:36', '1:38:36', '1:48:36', '1:58:36', '2:08:36', '2:18:36', '2:28:36', '2:38:36', '2:48:36', '2:58:36', '3:08:36', '3:18:36', '3:28:36', '3:38:36', '3:48:36', '3:58:36', '4:08:36', '4:18:36', '4:28:36', '4:38:36', '4:48:36', '4:58:36', '5:08:36', '5:18:36', '5:28:36', '5:38:36', '5:48:36', '5:58:36', '6…	[185.0, 147.0, 149.0, 176.0, 163.0, 158.0, 165.0, 169.0, 159.0, 180.0, 196.0, 195.0, 196.0, 228.0, 193.0, 209.0, 175.0, 198.0, 164.0, 186.0, 184.0, 209.0, 192.0, 190.0, 193.0, 204.0, 200.0, 212.0, 194.0, 189.0, 229.0, 231.0, 228.0, 232.0, 238.0, 233.0, 253.0, 240.0, 243.0, 264.0, 235.0, 261.0, 248.0, 256.0, 280.0, 264.0, 277.0, 316.0, 324.0, 310.0, 324.0, 322.0, 295.0, 334.0, 322.0, 338.0, 376.0,…	['0:07:15', '0:17:15', '0:27:15', '0:37:15', '0:47:15', '0:57:15', '1:07:15', '1:17:15', '1:27:15', '1:37:15', '1:47:15', '1:57:15', '2:07:15', '2:17:15', '2:27:15', '2:37:15', '2:47:15', '2:57:15', '3:07:15', '3:17:15', '3:27:15', '3:37:15', '3:47:15', '3:57:15', '4:07:15', '4:17:15', '4:27:15', '4:37:15', '4:47:15', '4:57:15', '5:07:15', '5:17:15', '5:27:15', '5:37:15', '5:47:15', '5:57:15', '6…	['0:07:56', '0:17:56', '0:27:56', '0:37:56', '0:47:56', '0:57:56', '1:07:56', '1:17:56', '1:27:56', '1:37:56', '1:47:56', '1:57:56', '2:07:56', '2:17:56', '2:27:56', '2:37:56', '2:47:56', '2:57:56', '3:07:56', '3:17:56', '3:27:56', '3:37:56', '3:47:56', '3:57:56', '4:07:56', '4:17:56', '4:27:56', '4:37:56', '4:47:56', '4:57:56', '5:07:56', '5:17:56', '5:27:56', '5:37:56', '5:47:56', '5:57:56', '6…	[0.0, 0.0, 21.0, 8.0, 0.0, 27.0, 0.0, 4.0, 10.0, 20.0, 13.0, 3.0, 6.0, 9.0, 36.0, 10.0, 6.0, 32.0, 20.0, 0.0, 2.0, 24.0, 13.0, 21.0, 33.0, 23.0, 9.0, 0.0, 1.0, 12.0, 9.0, 7.0, 8.0, 5.0, 0.0, 0.0, 31.0, 9.0, 0.0, 22.0, 0.0, 9.0, 28.0, 26.0, 0.0, 12.0, 4.0, 1.0, 0.0, 0.0, 7.0, 2.0, 0.0, 0.0, 26.0, 10.0, 5.0, 19.0, 0.0, 3.0, 0.0, 39.0, 5.0, 0.0, 30.0, 0.0, 35.0, 23.0, 8.0, 0.0, 3.0, 10.0, 17.0, 3.0,…	[126.0, 136.0, 136.0, 137.0, 131.0, 109.0, 144.0, 140.0, 128.0, 134.0, 102.0, 112.0, 111.0, 160.0, 144.0, 122.0, 106.0, 153.0, 125.0, 143.0, 142.0, 120.0, 133.0, 108.0, 143.0, 134.0, 112.0, 120.0, 127.0, 129.0, 118.0, 114.0, 127.0, 171.0, 158.0, 79.0, 128.0, 124.0, 168.0, 134.0, 132.0, 153.0, 110.0, 124.0, 95.0, 121.0, 111.0, 89.0, 173.0, 143.0, 99.0, 128.0, 136.0, 116.0, 162.0, 101.0, 138.0, 148…
12	B7	sAS007	W2W3W1W4W3W2	URA	20210511	Exponential	Inducible-Z3EV	['0:06:43', '0:16:43', '0:26:43', '0:36:43', '0:46:43', '0:56:43', '1:06:43', '1:16:43', '1:26:43', '1:36:43', '1:46:43', '1:56:43', '2:06:43', '2:16:43', '2:26:43', '2:36:43', '2:46:43', '2:56:43', '3:06:43', '3:16:43', '3:26:43', '3:36:43', '3:46:43', '3:56:43', '4:06:43', '4:16:43', '4:26:43', '4:36:43', '4:46:43', '4:56:43', '5:06:43', '5:16:43', '5:26:43', '5:36:43', '5:46:43', '5:56:43', '6…	[0.126, 0.127, 0.127, 0.141, 0.137, 0.133, 0.135, 0.137, 0.146, 0.149, 0.154, 0.161, 0.163, 0.168, 0.173, 0.18, 0.19, 0.198, 0.209, 0.217, 0.229, 0.239, 0.253, 0.265, 0.279, 0.291, 0.311, 0.324, 0.344, 0.359, 0.372, 0.394, 0.413, 0.442, 0.459, 0.481, 0.501, 0.524, 0.547, 0.57, 0.592, 0.617, 0.637, 0.656, 0.676, 0.689, 0.703, 0.718, 0.73, 0.74, 0.748, 0.757, 0.769, 0.781, 0.785, 0.792, 0.794, 0.80…	['0:09:17', '0:19:17', '0:29:17', '0:39:17', '0:49:17', '0:59:17', '1:09:17', '1:19:17', '1:29:17', '1:39:17', '1:49:17', '1:59:17', '2:09:17', '2:19:17', '2:29:17', '2:39:17', '2:49:17', '2:59:17', '3:09:17', '3:19:17', '3:29:17', '3:39:17', '3:49:17', '3:59:17', '4:09:17', '4:19:17', '4:29:17', '4:39:17', '4:49:17', '4:59:17', '5:09:17', '5:19:17', '5:29:17', '5:39:17', '5:49:17', '5:59:17', '6…	[2696.0, 2660.0, 2647.0, 2772.0, 2689.0, 2628.0, 2752.0, 2830.0, 2742.0, 2761.0, 2892.0, 2926.0, 2867.0, 2813.0, 2880.0, 2934.0, 2924.0, 3060.0, 3086.0, 3116.0, 2923.0, 2854.0, 2978.0, 2928.0, 2836.0, 2956.0, 2831.0, 2866.0, 3064.0, 3052.0, 3056.0, 3237.0, 3287.0, 3265.0, 3017.0, 3307.0, 3177.0, 3421.0, 3293.0, 3457.0, 3530.0, 3501.0, 3596.0, 3665.0, 3906.0, 4034.0, 3920.0, 4060.0, 4150.0, 4238.0…	['0:08:36', '0:18:36', '0:28:36', '0:38:36', '0:48:36', '0:58:36', '1:08:36', '1:18:36', '1:28:36', '1:38:36', '1:48:36', '1:58:36', '2:08:36', '2:18:36', '2:28:36', '2:38:36', '2:48:36', '2:58:36', '3:08:36', '3:18:36', '3:28:36', '3:38:36', '3:48:36', '3:58:36', '4:08:36', '4:18:36', '4:28:36', '4:38:36', '4:48:36', '4:58:36', '5:08:36', '5:18:36', '5:28:36', '5:38:36', '5:48:36', '5:58:36', '6…	[179.0, 150.0, 189.0, 174.0, 203.0, 170.0, 176.0, 164.0, 196.0, 183.0, 188.0, 184.0, 194.0, 184.0, 205.0, 186.0, 174.0, 194.0, 188.0, 187.0, 182.0, 198.0, 193.0, 175.0, 174.0, 178.0, 183.0, 163.0, 204.0, 208.0, 223.0, 184.0, 197.0, 205.0, 212.0, 192.0, 225.0, 227.0, 222.0, 241.0, 211.0, 229.0, 225.0, 251.0, 235.0, 262.0, 239.0, 249.0, 256.0, 266.0, 308.0, 259.0, 258.0, 239.0, 288.0, 290.0, 283.0,…	['0:07:15', '0:17:15', '0:27:15', '0:37:15', '0:47:15', '0:57:15', '1:07:15', '1:17:15', '1:27:15', '1:37:15', '1:47:15', '1:57:15', '2:07:15', '2:17:15', '2:27:15', '2:37:15', '2:47:15', '2:57:15', '3:07:15', '3:17:15', '3:27:15', '3:37:15', '3:47:15', '3:57:15', '4:07:15', '4:17:15', '4:27:15', '4:37:15', '4:47:15', '4:57:15', '5:07:15', '5:17:15', '5:27:15', '5:37:15', '5:47:15', '5:57:15', '6…	['0:07:56', '0:17:56', '0:27:56', '0:37:56', '0:47:56', '0:57:56', '1:07:56', '1:17:56', '1:27:56', '1:37:56', '1:47:56', '1:57:56', '2:07:56', '2:17:56', '2:27:56', '2:37:56', '2:47:56', '2:57:56', '3:07:56', '3:17:56', '3:27:56', '3:37:56', '3:47:56', '3:57:56', '4:07:56', '4:17:56', '4:27:56', '4:37:56', '4:47:56', '4:57:56', '5:07:56', '5:17:56', '5:27:56', '5:37:56', '5:47:56', '5:57:56', '6…	[0.0, 5.0, 11.0, 13.0, 0.0, 0.0, 28.0, 0.0, 6.0, 0.0, 0.0, 15.0, 17.0, 28.0, 16.0, 0.0, 1.0, 28.0, 0.0, 19.0, 9.0, 18.0, 19.0, 33.0, 6.0, 16.0, 0.0, 0.0, 34.0, 0.0, 0.0, 10.0, 3.0, 12.0, 22.0, 10.0, 16.0, 0.0, 0.0, 18.0, 27.0, 30.0, 0.0, 7.0, 3.0, 0.0, 6.0, 0.0, 0.0, 1.0, 0.0, 13.0, 4.0, 0.0, 11.0, 6.0, 6.0, 13.0, 1.0, 28.0, 0.0, 0.0, 23.0, 16.0, 34.0, 11.0, 26.0, 5.0, 11.0, 18.0, 20.0, 8.0, 12.0…	[128.0, 114.0, 124.0, 108.0, 108.0, 103.0, 97.0, 126.0, 133.0, 121.0, 117.0, 153.0, 90.0, 127.0, 132.0, 132.0, 117.0, 135.0, 129.0, 133.0, 102.0, 127.0, 118.0, 102.0, 80.0, 105.0, 122.0, 104.0, 105.0, 115.0, 107.0, 123.0, 120.0, 99.0, 117.0, 84.0, 96.0, 102.0, 121.0, 130.0, 147.0, 97.0, 86.0, 97.0, 114.0, 96.0, 105.0, 84.0, 97.0, 135.0, 115.0, 108.0, 100.0, 116.0, 72.0, 130.0, 116.0, 119.0, 129.0…
13	B8	sAS008	M1M2M3M4M5M6	URA	20210511	Exponential	Inducible-Z3EV	['0:06:43', '0:16:43', '0:26:43', '0:36:43', '0:46:43', '0:56:43', '1:06:43', '1:16:43', '1:26:43', '1:36:43', '1:46:43', '1:56:43', '2:06:43', '2:16:43', '2:26:43', '2:36:43', '2:46:43', '2:56:43', '3:06:43', '3:16:43', '3:26:43', '3:36:43', '3:46:43', '3:56:43', '4:06:43', '4:16:43', '4:26:43', '4:36:43', '4:46:43', '4:56:43', '5:06:43', '5:16:43', '5:26:43', '5:36:43', '5:46:43', '5:56:43', '6…	[0.123, 0.124, 0.124, 0.124, 0.126, 0.128, 0.13, 0.133, 0.143, 0.151, 0.153, 0.152, 0.157, 0.162, 0.167, 0.175, 0.176, 0.182, 0.188, 0.198, 0.207, 0.217, 0.229, 0.242, 0.257, 0.269, 0.284, 0.294, 0.313, 0.327, 0.341, 0.359, 0.376, 0.397, 0.42, 0.443, 0.468, 0.49, 0.512, 0.535, 0.558, 0.58, 0.603, 0.625, 0.647, 0.669, 0.686, 0.699, 0.709, 0.72, 0.728, 0.738, 0.749, 0.752, 0.768, 0.772, 0.782, 0.79…	['0:09:17', '0:19:17', '0:29:17', '0:39:17', '0:49:17', '0:59:17', '1:09:17', '1:19:17', '1:29:17', '1:39:17', '1:49:17', '1:59:17', '2:09:17', '2:19:17', '2:29:17', '2:39:17', '2:49:17', '2:59:17', '3:09:17', '3:19:17', '3:29:17', '3:39:17', '3:49:17', '3:59:17', '4:09:17', '4:19:17', '4:29:17', '4:39:17', '4:49:17', '4:59:17', '5:09:17', '5:19:17', '5:29:17', '5:39:17', '5:49:17', '5:59:17', '6…	[2810.0, 2723.0, 2810.0, 2744.0, 2912.0, 2926.0, 2896.0, 2927.0, 2898.0, 3048.0, 3081.0, 3141.0, 3096.0, 3134.0, 3168.0, 3094.0, 3187.0, 3191.0, 3308.0, 3481.0, 3355.0, 3587.0, 3498.0, 3564.0, 3601.0, 3539.0, 3728.0, 3813.0, 3900.0, 3951.0, 3907.0, 4128.0, 4164.0, 4231.0, 4486.0, 4619.0, 4763.0, 5055.0, 5029.0, 5337.0, 5650.0, 5803.0, 6090.0, 6292.0, 6568.0, 6859.0, 6838.0, 7392.0, 7497.0, 7697.0…	['0:08:36', '0:18:36', '0:28:36', '0:38:36', '0:48:36', '0:58:36', '1:08:36', '1:18:36', '1:28:36', '1:38:36', '1:48:36', '1:58:36', '2:08:36', '2:18:36', '2:28:36', '2:38:36', '2:48:36', '2:58:36', '3:08:36', '3:18:36', '3:28:36', '3:38:36', '3:48:36', '3:58:36', '4:08:36', '4:18:36', '4:28:36', '4:38:36', '4:48:36', '4:58:36', '5:08:36', '5:18:36', '5:28:36', '5:38:36', '5:48:36', '5:58:36', '6…	[196.0, 168.0, 159.0, 196.0, 189.0, 179.0, 158.0, 180.0, 175.0, 184.0, 183.0, 174.0, 186.0, 177.0, 178.0, 161.0, 183.0, 206.0, 183.0, 193.0, 216.0, 231.0, 178.0, 216.0, 212.0, 219.0, 209.0, 229.0, 255.0, 249.0, 264.0, 273.0, 252.0, 265.0, 266.0, 287.0, 302.0, 327.0, 360.0, 336.0, 367.0, 362.0, 357.0, 383.0, 414.0, 421.0, 428.0, 436.0, 484.0, 510.0, 500.0, 491.0, 522.0, 506.0, 518.0, 543.0, 541.0,…	['0:07:15', '0:17:15', '0:27:15', '0:37:15', '0:47:15', '0:57:15', '1:07:15', '1:17:15', '1:27:15', '1:37:15', '1:47:15', '1:57:15', '2:07:15', '2:17:15', '2:27:15', '2:37:15', '2:47:15', '2:57:15', '3:07:15', '3:17:15', '3:27:15', '3:37:15', '3:47:15', '3:57:15', '4:07:15', '4:17:15', '4:27:15', '4:37:15', '4:47:15', '4:57:15', '5:07:15', '5:17:15', '5:27:15', '5:37:15', '5:47:15', '5:57:15', '6…	['0:07:56', '0:17:56', '0:27:56', '0:37:56', '0:47:56', '0:57:56', '1:07:56', '1:17:56', '1:27:56', '1:37:56', '1:47:56', '1:57:56', '2:07:56', '2:17:56', '2:27:56', '2:37:56', '2:47:56', '2:57:56', '3:07:56', '3:17:56', '3:27:56', '3:37:56', '3:47:56', '3:57:56', '4:07:56', '4:17:56', '4:27:56', '4:37:56', '4:47:56', '4:57:56', '5:07:56', '5:17:56', '5:27:56', '5:37:56', '5:47:56', '5:57:56', '6…	[0.0, 0.0, 0.0, 18.0, 0.0, 0.0, 1.0, 0.0, 28.0, 45.0, 13.0, 14.0, 1.0, 0.0, 18.0, 7.0, 2.0, 9.0, 4.0, 7.0, 14.0, 3.0, 3.0, 7.0, 0.0, 10.0, 10.0, 0.0, 1.0, 2.0, 0.0, 10.0, 23.0, 2.0, 3.0, 5.0, 0.0, 3.0, 11.0, 5.0, 38.0, 0.0, 14.0, 42.0, 0.0, 16.0, 0.0, 2.0, 2.0, 31.0, 6.0, 11.0, 0.0, 0.0, 17.0, 31.0, 11.0, 3.0, 23.0, 21.0, 6.0, 0.0, 20.0, 22.0, 0.0, 23.0, 0.0, 3.0, 15.0, 0.0, 0.0, 0.0, 16.0, 19.0,…	[123.0, 95.0, 103.0, 139.0, 102.0, 124.0, 94.0, 118.0, 113.0, 108.0, 93.0, 92.0, 113.0, 128.0, 131.0, 75.0, 117.0, 139.0, 148.0, 110.0, 135.0, 111.0, 136.0, 152.0, 110.0, 84.0, 116.0, 115.0, 121.0, 88.0, 109.0, 123.0, 120.0, 115.0, 104.0, 137.0, 100.0, 140.0, 100.0, 102.0, 74.0, 86.0, 106.0, 102.0, 92.0, 102.0, 97.0, 101.0, 138.0, 118.0, 69.0, 80.0, 139.0, 103.0, 129.0, 94.0, 94.0, 98.0, 103.0, 9…
14	C1	sAS001	xxxxxx	URA	20210511	Exponential	Inducible-Z3EV	['0:06:43', '0:16:43', '0:26:43', '0:36:43', '0:46:43', '0:56:43', '1:06:43', '1:16:43', '1:26:43', '1:36:43', '1:46:43', '1:56:43', '2:06:43', '2:16:43', '2:26:43', '2:36:43', '2:46:43', '2:56:43', '3:06:43', '3:16:43', '3:26:43', '3:36:43', '3:46:43', '3:56:43', '4:06:43', '4:16:43', '4:26:43', '4:36:43', '4:46:43', '4:56:43', '5:06:43', '5:16:43', '5:26:43', '5:36:43', '5:46:43', '5:56:43', '6…	[0.129, 0.129, 0.131, 0.133, 0.136, 0.142, 0.147, 0.157, 0.164, 0.166, 0.165, 0.167, 0.172, 0.18, 0.187, 0.194, 0.202, 0.213, 0.222, 0.234, 0.247, 0.26, 0.273, 0.287, 0.302, 0.32, 0.335, 0.348, 0.367, 0.384, 0.399, 0.419, 0.442, 0.464, 0.486, 0.51, 0.532, 0.553, 0.581, 0.609, 0.628, 0.654, 0.674, 0.695, 0.714, 0.732, 0.748, 0.76, 0.776, 0.784, 0.796, 0.812, 0.821, 0.834, 0.843, 0.853, 0.869, 0.87…	['0:09:17', '0:19:17', '0:29:17', '0:39:17', '0:49:17', '0:59:17', '1:09:17', '1:19:17', '1:29:17', '1:39:17', '1:49:17', '1:59:17', '2:09:17', '2:19:17', '2:29:17', '2:39:17', '2:49:17', '2:59:17', '3:09:17', '3:19:17', '3:29:17', '3:39:17', '3:49:17', '3:59:17', '4:09:17', '4:19:17', '4:29:17', '4:39:17', '4:49:17', '4:59:17', '5:09:17', '5:19:17', '5:29:17', '5:39:17', '5:49:17', '5:59:17', '6…	[2652.0, 2693.0, 2667.0, 2731.0, 2697.0, 2734.0, 2712.0, 2657.0, 2798.0, 2833.0, 2916.0, 2879.0, 2890.0, 2884.0, 2860.0, 2907.0, 2745.0, 2845.0, 2897.0, 3013.0, 3099.0, 2956.0, 2916.0, 2931.0, 2888.0, 3000.0, 2894.0, 2999.0, 3046.0, 3110.0, 3172.0, 3179.0, 3172.0, 3192.0, 3134.0, 3284.0, 3338.0, 3153.0, 3411.0, 3298.0, 3302.0, 3373.0, 3252.0, 3448.0, 3529.0, 3401.0, 3544.0, 3603.0, 3718.0, 3696.0…	['0:08:36', '0:18:36', '0:28:36', '0:38:36', '0:48:36', '0:58:36', '1:08:36', '1:18:36', '1:28:36', '1:38:36', '1:48:36', '1:58:36', '2:08:36', '2:18:36', '2:28:36', '2:38:36', '2:48:36', '2:58:36', '3:08:36', '3:18:36', '3:28:36', '3:38:36', '3:48:36', '3:58:36', '4:08:36', '4:18:36', '4:28:36', '4:38:36', '4:48:36', '4:58:36', '5:08:36', '5:18:36', '5:28:36', '5:38:36', '5:48:36', '5:58:36', '6…	[131.0, 145.0, 174.0, 149.0, 187.0, 172.0, 160.0, 192.0, 163.0, 196.0, 168.0, 164.0, 175.0, 168.0, 169.0, 174.0, 166.0, 201.0, 152.0, 167.0, 169.0, 204.0, 180.0, 187.0, 194.0, 213.0, 179.0, 189.0, 181.0, 202.0, 209.0, 173.0, 212.0, 215.0, 183.0, 225.0, 194.0, 220.0, 248.0, 207.0, 186.0, 225.0, 211.0, 190.0, 233.0, 235.0, 254.0, 231.0, 237.0, 219.0, 241.0, 262.0, 233.0, 264.0, 252.0, 240.0, 229.0,…	['0:07:15', '0:17:15', '0:27:15', '0:37:15', '0:47:15', '0:57:15', '1:07:15', '1:17:15', '1:27:15', '1:37:15', '1:47:15', '1:57:15', '2:07:15', '2:17:15', '2:27:15', '2:37:15', '2:47:15', '2:57:15', '3:07:15', '3:17:15', '3:27:15', '3:37:15', '3:47:15', '3:57:15', '4:07:15', '4:17:15', '4:27:15', '4:37:15', '4:47:15', '4:57:15', '5:07:15', '5:17:15', '5:27:15', '5:37:15', '5:47:15', '5:57:15', '6…	['0:07:56', '0:17:56', '0:27:56', '0:37:56', '0:47:56', '0:57:56', '1:07:56', '1:17:56', '1:27:56', '1:37:56', '1:47:56', '1:57:56', '2:07:56', '2:17:56', '2:27:56', '2:37:56', '2:47:56', '2:57:56', '3:07:56', '3:17:56', '3:27:56', '3:37:56', '3:47:56', '3:57:56', '4:07:56', '4:17:56', '4:27:56', '4:37:56', '4:47:56', '4:57:56', '5:07:56', '5:17:56', '5:27:56', '5:37:56', '5:47:56', '5:57:56', '6…	[0.0, 23.0, 11.0, 4.0, 8.0, 26.0, 12.0, 19.0, 3.0, 0.0, 28.0, 9.0, 11.0, 14.0, 22.0, 0.0, 0.0, 0.0, 10.0, 29.0, 0.0, 0.0, 0.0, 0.0, 27.0, 13.0, 25.0, 3.0, 4.0, 26.0, 18.0, 27.0, 21.0, 24.0, 0.0, 11.0, 0.0, 20.0, 0.0, 18.0, 0.0, 8.0, 14.0, 0.0, 0.0, 0.0, 0.0, 17.0, 0.0, 38.0, 5.0, 7.0, 0.0, 7.0, 7.0, 1.0, 0.0, 0.0, 2.0, 17.0, 0.0, 13.0, 16.0, 27.0, 30.0, 2.0, 12.0, 0.0, 0.0, 34.0, 13.0, 22.0, 8.0,…	[101.0, 107.0, 96.0, 140.0, 55.0, 134.0, 73.0, 112.0, 113.0, 136.0, 92.0, 94.0, 110.0, 115.0, 98.0, 93.0, 117.0, 100.0, 116.0, 109.0, 144.0, 99.0, 121.0, 102.0, 138.0, 99.0, 111.0, 84.0, 120.0, 118.0, 131.0, 103.0, 106.0, 90.0, 129.0, 60.0, 91.0, 88.0, 78.0, 112.0, 90.0, 86.0, 76.0, 116.0, 115.0, 113.0, 115.0, 106.0, 100.0, 120.0, 104.0, 101.0, 97.0, 115.0, 122.0, 107.0, 82.0, 83.0, 114.0, 109.0,…
15	C2	sAS002	W2xxxxx	URA	20210511	Exponential	Inducible-Z3EV	['0:06:43', '0:16:43', '0:26:43', '0:36:43', '0:46:43', '0:56:43', '1:06:43', '1:16:43', '1:26:43', '1:36:43', '1:46:43', '1:56:43', '2:06:43', '2:16:43', '2:26:43', '2:36:43', '2:46:43', '2:56:43', '3:06:43', '3:16:43', '3:26:43', '3:36:43', '3:46:43', '3:56:43', '4:06:43', '4:16:43', '4:26:43', '4:36:43', '4:46:43', '4:56:43', '5:06:43', '5:16:43', '5:26:43', '5:36:43', '5:46:43', '5:56:43', '6…	[0.129, 0.13, 0.131, 0.132, 0.134, 0.156, 0.167, 0.181, 0.172, 0.165, 0.16, 0.166, 0.17, 0.176, 0.186, 0.189, 0.198, 0.21, 0.22, 0.228, 0.237, 0.25, 0.262, 0.274, 0.288, 0.307, 0.323, 0.341, 0.36, 0.377, 0.396, 0.417, 0.435, 0.461, 0.482, 0.507, 0.533, 0.556, 0.585, 0.605, 0.63, 0.651, 0.671, 0.693, 0.711, 0.725, 0.739, 0.754, 0.771, 0.784, 0.799, 0.808, 0.813, 0.831, 0.846, 0.852, 0.864, 0.872, …	['0:09:17', '0:19:17', '0:29:17', '0:39:17', '0:49:17', '0:59:17', '1:09:17', '1:19:17', '1:29:17', '1:39:17', '1:49:17', '1:59:17', '2:09:17', '2:19:17', '2:29:17', '2:39:17', '2:49:17', '2:59:17', '3:09:17', '3:19:17', '3:29:17', '3:39:17', '3:49:17', '3:59:17', '4:09:17', '4:19:17', '4:29:17', '4:39:17', '4:49:17', '4:59:17', '5:09:17', '5:19:17', '5:29:17', '5:39:17', '5:49:17', '5:59:17', '6…	[2675.0, 2640.0, 2686.0, 2766.0, 2723.0, 2736.0, 2828.0, 2819.0, 2769.0, 2966.0, 2862.0, 2868.0, 2778.0, 3065.0, 3100.0, 2944.0, 2959.0, 2902.0, 3041.0, 2934.0, 2794.0, 2828.0, 2907.0, 2797.0, 2928.0, 2988.0, 3100.0, 3028.0, 3029.0, 3173.0, 3019.0, 3082.0, 3043.0, 3197.0, 3240.0, 3183.0, 3297.0, 3195.0, 3358.0, 3315.0, 3356.0, 3378.0, 3307.0, 3296.0, 3371.0, 3538.0, 3547.0, 3426.0, 3676.0, 3778.0…	['0:08:36', '0:18:36', '0:28:36', '0:38:36', '0:48:36', '0:58:36', '1:08:36', '1:18:36', '1:28:36', '1:38:36', '1:48:36', '1:58:36', '2:08:36', '2:18:36', '2:28:36', '2:38:36', '2:48:36', '2:58:36', '3:08:36', '3:18:36', '3:28:36', '3:38:36', '3:48:36', '3:58:36', '4:08:36', '4:18:36', '4:28:36', '4:38:36', '4:48:36', '4:58:36', '5:08:36', '5:18:36', '5:28:36', '5:38:36', '5:48:36', '5:58:36', '6…	[168.0, 194.0, 151.0, 166.0, 168.0, 172.0, 176.0, 191.0, 199.0, 128.0, 174.0, 170.0, 199.0, 180.0, 170.0, 196.0, 200.0, 180.0, 179.0, 182.0, 174.0, 169.0, 189.0, 171.0, 181.0, 207.0, 173.0, 210.0, 188.0, 166.0, 192.0, 178.0, 203.0, 221.0, 180.0, 187.0, 194.0, 210.0, 218.0, 205.0, 196.0, 208.0, 219.0, 234.0, 228.0, 196.0, 226.0, 210.0, 222.0, 252.0, 246.0, 246.0, 232.0, 244.0, 237.0, 242.0, 257.0,…	['0:07:15', '0:17:15', '0:27:15', '0:37:15', '0:47:15', '0:57:15', '1:07:15', '1:17:15', '1:27:15', '1:37:15', '1:47:15', '1:57:15', '2:07:15', '2:17:15', '2:27:15', '2:37:15', '2:47:15', '2:57:15', '3:07:15', '3:17:15', '3:27:15', '3:37:15', '3:47:15', '3:57:15', '4:07:15', '4:17:15', '4:27:15', '4:37:15', '4:47:15', '4:57:15', '5:07:15', '5:17:15', '5:27:15', '5:37:15', '5:47:15', '5:57:15', '6…	['0:07:56', '0:17:56', '0:27:56', '0:37:56', '0:47:56', '0:57:56', '1:07:56', '1:17:56', '1:27:56', '1:37:56', '1:47:56', '1:57:56', '2:07:56', '2:17:56', '2:27:56', '2:37:56', '2:47:56', '2:57:56', '3:07:56', '3:17:56', '3:27:56', '3:37:56', '3:47:56', '3:57:56', '4:07:56', '4:17:56', '4:27:56', '4:37:56', '4:47:56', '4:57:56', '5:07:56', '5:17:56', '5:27:56', '5:37:56', '5:47:56', '5:57:56', '6…	[0.0, 1.0, 11.0, 16.0, 0.0, 0.0, 0.0, 4.0, 18.0, 35.0, 0.0, 0.0, 17.0, 18.0, 35.0, 6.0, 13.0, 12.0, 0.0, 21.0, 12.0, 15.0, 18.0, 3.0, 1.0, 0.0, 17.0, 23.0, 0.0, 0.0, 0.0, 29.0, 3.0, 18.0, 32.0, 2.0, 0.0, 12.0, 7.0, 0.0, 0.0, 20.0, 16.0, 0.0, 17.0, 11.0, 0.0, 9.0, 19.0, 1.0, 2.0, 3.0, 0.0, 0.0, 9.0, 0.0, 33.0, 7.0, 0.0, 16.0, 3.0, 5.0, 9.0, 24.0, 0.0, 22.0, 18.0, 5.0, 0.0, 0.0, 15.0, 6.0, 9.0, 37.…	[136.0, 126.0, 85.0, 119.0, 97.0, 92.0, 104.0, 85.0, 113.0, 88.0, 146.0, 126.0, 99.0, 112.0, 132.0, 138.0, 128.0, 77.0, 144.0, 133.0, 152.0, 95.0, 98.0, 102.0, 90.0, 108.0, 110.0, 107.0, 105.0, 111.0, 99.0, 53.0, 140.0, 80.0, 106.0, 102.0, 99.0, 56.0, 108.0, 97.0, 112.0, 76.0, 121.0, 54.0, 92.0, 93.0, 106.0, 99.0, 94.0, 110.0, 83.0, 111.0, 95.0, 90.0, 117.0, 116.0, 146.0, 87.0, 120.0, 85.0, 112.0…
16	C3	sAS003	S1xxxxx	URA	20210511	Exponential	Inducible-Z3EV	['0:06:43', '0:16:43', '0:26:43', '0:36:43', '0:46:43', '0:56:43', '1:06:43', '1:16:43', '1:26:43', '1:36:43', '1:46:43', '1:56:43', '2:06:43', '2:16:43', '2:26:43', '2:36:43', '2:46:43', '2:56:43', '3:06:43', '3:16:43', '3:26:43', '3:36:43', '3:46:43', '3:56:43', '4:06:43', '4:16:43', '4:26:43', '4:36:43', '4:46:43', '4:56:43', '5:06:43', '5:16:43', '5:26:43', '5:36:43', '5:46:43', '5:56:43', '6…	[0.132, 0.134, 0.148, 0.151, 0.157, 0.15, 0.157, 0.163, 0.166, 0.168, 0.171, 0.177, 0.181, 0.188, 0.193, 0.2, 0.211, 0.221, 0.231, 0.246, 0.258, 0.271, 0.286, 0.302, 0.32, 0.336, 0.353, 0.369, 0.393, 0.415, 0.435, 0.455, 0.474, 0.501, 0.519, 0.543, 0.57, 0.592, 0.619, 0.645, 0.669, 0.694, 0.716, 0.741, 0.763, 0.786, 0.817, 0.84, 0.87, 0.883, 0.907, 0.926, 0.944, 0.961, 0.981, 0.989, 1.006, 1.024,…	['0:09:17', '0:19:17', '0:29:17', '0:39:17', '0:49:17', '0:59:17', '1:09:17', '1:19:17', '1:29:17', '1:39:17', '1:49:17', '1:59:17', '2:09:17', '2:19:17', '2:29:17', '2:39:17', '2:49:17', '2:59:17', '3:09:17', '3:19:17', '3:29:17', '3:39:17', '3:49:17', '3:59:17', '4:09:17', '4:19:17', '4:29:17', '4:39:17', '4:49:17', '4:59:17', '5:09:17', '5:19:17', '5:29:17', '5:39:17', '5:49:17', '5:59:17', '6…	[2547.0, 2566.0, 2632.0, 2536.0, 2574.0, 2658.0, 2655.0, 2654.0, 2834.0, 2692.0, 2646.0, 2948.0, 2742.0, 2770.0, 2867.0, 2858.0, 2844.0, 2841.0, 2808.0, 2921.0, 2738.0, 2792.0, 2698.0, 2864.0, 2931.0, 2996.0, 2991.0, 3015.0, 2928.0, 3111.0, 3115.0, 3121.0, 3167.0, 3163.0, 3268.0, 3258.0, 3126.0, 3243.0, 3275.0, 3355.0, 3250.0, 3399.0, 3322.0, 3428.0, 3457.0, 3566.0, 3480.0, 3658.0, 3782.0, 3987.0…	['0:08:36', '0:18:36', '0:28:36', '0:38:36', '0:48:36', '0:58:36', '1:08:36', '1:18:36', '1:28:36', '1:38:36', '1:48:36', '1:58:36', '2:08:36', '2:18:36', '2:28:36', '2:38:36', '2:48:36', '2:58:36', '3:08:36', '3:18:36', '3:28:36', '3:38:36', '3:48:36', '3:58:36', '4:08:36', '4:18:36', '4:28:36', '4:38:36', '4:48:36', '4:58:36', '5:08:36', '5:18:36', '5:28:36', '5:38:36', '5:48:36', '5:58:36', '6…	[164.0, 175.0, 189.0, 174.0, 176.0, 164.0, 160.0, 189.0, 167.0, 197.0, 176.0, 159.0, 162.0, 157.0, 166.0, 197.0, 167.0, 177.0, 151.0, 194.0, 191.0, 198.0, 171.0, 177.0, 186.0, 187.0, 179.0, 225.0, 177.0, 153.0, 166.0, 203.0, 205.0, 220.0, 198.0, 205.0, 182.0, 168.0, 217.0, 214.0, 239.0, 228.0, 226.0, 224.0, 205.0, 214.0, 229.0, 221.0, 265.0, 228.0, 263.0, 223.0, 261.0, 246.0, 259.0, 277.0, 263.0,…	['0:07:15', '0:17:15', '0:27:15', '0:37:15', '0:47:15', '0:57:15', '1:07:15', '1:17:15', '1:27:15', '1:37:15', '1:47:15', '1:57:15', '2:07:15', '2:17:15', '2:27:15', '2:37:15', '2:47:15', '2:57:15', '3:07:15', '3:17:15', '3:27:15', '3:37:15', '3:47:15', '3:57:15', '4:07:15', '4:17:15', '4:27:15', '4:37:15', '4:47:15', '4:57:15', '5:07:15', '5:17:15', '5:27:15', '5:37:15', '5:47:15', '5:57:15', '6…	['0:07:56', '0:17:56', '0:27:56', '0:37:56', '0:47:56', '0:57:56', '1:07:56', '1:17:56', '1:27:56', '1:37:56', '1:47:56', '1:57:56', '2:07:56', '2:17:56', '2:27:56', '2:37:56', '2:47:56', '2:57:56', '3:07:56', '3:17:56', '3:27:56', '3:37:56', '3:47:56', '3:57:56', '4:07:56', '4:17:56', '4:27:56', '4:37:56', '4:47:56', '4:57:56', '5:07:56', '5:17:56', '5:27:56', '5:37:56', '5:47:56', '5:57:56', '6…	[0.0, 0.0, 18.0, 18.0, 7.0, 22.0, 21.0, 27.0, 0.0, 14.0, 10.0, 1.0, 0.0, 16.0, 0.0, 0.0, 12.0, 5.0, 14.0, 7.0, 13.0, 36.0, 25.0, 0.0, 52.0, 0.0, 0.0, 0.0, 6.0, 0.0, 10.0, 0.0, 0.0, 18.0, 0.0, 3.0, 8.0, 4.0, 23.0, 9.0, 0.0, 0.0, 24.0, 0.0, 18.0, 35.0, 0.0, 1.0, 0.0, 0.0, 0.0, 0.0, 8.0, 17.0, 0.0, 0.0, 0.0, 18.0, 0.0, 1.0, 32.0, 8.0, 7.0, 0.0, 15.0, 4.0, 30.0, 0.0, 5.0, 22.0, 0.0, 9.0, 0.0, 21.0, 1…	[118.0, 95.0, 100.0, 127.0, 126.0, 114.0, 79.0, 132.0, 111.0, 145.0, 88.0, 125.0, 121.0, 76.0, 83.0, 113.0, 128.0, 110.0, 138.0, 104.0, 143.0, 119.0, 96.0, 90.0, 126.0, 83.0, 103.0, 81.0, 118.0, 90.0, 99.0, 92.0, 98.0, 111.0, 111.0, 91.0, 77.0, 110.0, 90.0, 160.0, 144.0, 121.0, 94.0, 90.0, 93.0, 102.0, 82.0, 91.0, 85.0, 82.0, 83.0, 124.0, 165.0, 127.0, 107.0, 96.0, 98.0, 85.0, 132.0, 124.0, 121.0…
17	C4	sAS004	M1xxxxx	URA	20210511	Exponential	Inducible-Z3EV	['0:06:43', '0:16:43', '0:26:43', '0:36:43', '0:46:43', '0:56:43', '1:06:43', '1:16:43', '1:26:43', '1:36:43', '1:46:43', '1:56:43', '2:06:43', '2:16:43', '2:26:43', '2:36:43', '2:46:43', '2:56:43', '3:06:43', '3:16:43', '3:26:43', '3:36:43', '3:46:43', '3:56:43', '4:06:43', '4:16:43', '4:26:43', '4:36:43', '4:46:43', '4:56:43', '5:06:43', '5:16:43', '5:26:43', '5:36:43', '5:46:43', '5:56:43', '6…	[0.124, 0.126, 0.131, 0.134, 0.139, 0.142, 0.141, 0.14, 0.143, 0.146, 0.149, 0.157, 0.161, 0.166, 0.174, 0.179, 0.183, 0.195, 0.203, 0.213, 0.223, 0.233, 0.246, 0.258, 0.272, 0.286, 0.301, 0.316, 0.333, 0.352, 0.368, 0.386, 0.406, 0.427, 0.447, 0.468, 0.491, 0.516, 0.538, 0.561, 0.584, 0.611, 0.636, 0.658, 0.676, 0.696, 0.717, 0.732, 0.747, 0.763, 0.777, 0.794, 0.81, 0.825, 0.836, 0.854, 0.869, 0…	['0:09:17', '0:19:17', '0:29:17', '0:39:17', '0:49:17', '0:59:17', '1:09:17', '1:19:17', '1:29:17', '1:39:17', '1:49:17', '1:59:17', '2:09:17', '2:19:17', '2:29:17', '2:39:17', '2:49:17', '2:59:17', '3:09:17', '3:19:17', '3:29:17', '3:39:17', '3:49:17', '3:59:17', '4:09:17', '4:19:17', '4:29:17', '4:39:17', '4:49:17', '4:59:17', '5:09:17', '5:19:17', '5:29:17', '5:39:17', '5:49:17', '5:59:17', '6…	[2651.0, 2608.0, 2466.0, 2803.0, 2740.0, 2755.0, 2670.0, 2593.0, 2663.0, 2784.0, 2954.0, 2803.0, 2796.0, 2900.0, 2874.0, 2851.0, 3038.0, 2862.0, 2973.0, 2878.0, 2880.0, 2782.0, 2822.0, 2636.0, 2823.0, 2763.0, 2889.0, 2862.0, 2875.0, 3014.0, 3087.0, 3038.0, 3017.0, 3150.0, 2980.0, 3106.0, 3130.0, 3212.0, 3202.0, 3274.0, 3340.0, 3202.0, 3238.0, 3352.0, 3396.0, 3394.0, 3430.0, 3593.0, 3611.0, 3767.0…	['0:08:36', '0:18:36', '0:28:36', '0:38:36', '0:48:36', '0:58:36', '1:08:36', '1:18:36', '1:28:36', '1:38:36', '1:48:36', '1:58:36', '2:08:36', '2:18:36', '2:28:36', '2:38:36', '2:48:36', '2:58:36', '3:08:36', '3:18:36', '3:28:36', '3:38:36', '3:48:36', '3:58:36', '4:08:36', '4:18:36', '4:28:36', '4:38:36', '4:48:36', '4:58:36', '5:08:36', '5:18:36', '5:28:36', '5:38:36', '5:48:36', '5:58:36', '6…	[185.0, 155.0, 160.0, 176.0, 173.0, 179.0, 176.0, 163.0, 175.0, 178.0, 167.0, 179.0, 170.0, 150.0, 221.0, 184.0, 192.0, 210.0, 165.0, 171.0, 187.0, 158.0, 167.0, 158.0, 184.0, 194.0, 206.0, 173.0, 153.0, 192.0, 182.0, 206.0, 189.0, 205.0, 176.0, 206.0, 204.0, 215.0, 216.0, 216.0, 222.0, 210.0, 196.0, 199.0, 203.0, 189.0, 230.0, 222.0, 208.0, 220.0, 233.0, 201.0, 228.0, 239.0, 224.0, 258.0, 243.0,…	['0:07:15', '0:17:15', '0:27:15', '0:37:15', '0:47:15', '0:57:15', '1:07:15', '1:17:15', '1:27:15', '1:37:15', '1:47:15', '1:57:15', '2:07:15', '2:17:15', '2:27:15', '2:37:15', '2:47:15', '2:57:15', '3:07:15', '3:17:15', '3:27:15', '3:37:15', '3:47:15', '3:57:15', '4:07:15', '4:17:15', '4:27:15', '4:37:15', '4:47:15', '4:57:15', '5:07:15', '5:17:15', '5:27:15', '5:37:15', '5:47:15', '5:57:15', '6…	['0:07:56', '0:17:56', '0:27:56', '0:37:56', '0:47:56', '0:57:56', '1:07:56', '1:17:56', '1:27:56', '1:37:56', '1:47:56', '1:57:56', '2:07:56', '2:17:56', '2:27:56', '2:37:56', '2:47:56', '2:57:56', '3:07:56', '3:17:56', '3:27:56', '3:37:56', '3:47:56', '3:57:56', '4:07:56', '4:17:56', '4:27:56', '4:37:56', '4:47:56', '4:57:56', '5:07:56', '5:17:56', '5:27:56', '5:37:56', '5:47:56', '5:57:56', '6…	[4.0, 0.0, 26.0, 0.0, 0.0, 0.0, 0.0, 0.0, 0.0, 21.0, 15.0, 0.0, 16.0, 17.0, 14.0, 22.0, 10.0, 9.0, 34.0, 0.0, 2.0, 5.0, 0.0, 38.0, 31.0, 0.0, 10.0, 0.0, 4.0, 3.0, 7.0, 3.0, 12.0, 8.0, 0.0, 18.0, 12.0, 3.0, 0.0, 2.0, 2.0, 12.0, 0.0, 5.0, 19.0, 16.0, 13.0, 4.0, 0.0, 6.0, 9.0, 7.0, 5.0, 15.0, 10.0, 24.0, 34.0, 10.0, 3.0, 0.0, 0.0, 23.0, 0.0, 0.0, 0.0, 0.0, 20.0, 0.0, 13.0, 15.0, 9.0, 15.0, 14.0, 24.…	[144.0, 86.0, 120.0, 134.0, 116.0, 124.0, 108.0, 109.0, 104.0, 121.0, 136.0, 97.0, 113.0, 138.0, 122.0, 134.0, 127.0, 86.0, 107.0, 137.0, 121.0, 96.0, 63.0, 99.0, 111.0, 96.0, 138.0, 101.0, 98.0, 101.0, 103.0, 102.0, 104.0, 110.0, 71.0, 125.0, 142.0, 107.0, 102.0, 150.0, 123.0, 115.0, 113.0, 98.0, 95.0, 92.0, 112.0, 123.0, 119.0, 123.0, 104.0, 93.0, 136.0, 132.0, 127.0, 89.0, 133.0, 100.0, 103.0,…
18	C6	sAS006	M1M2M3xxx	URA	20210511	Exponential	Inducible-Z3EV	['0:06:43', '0:16:43', '0:26:43', '0:36:43', '0:46:43', '0:56:43', '1:06:43', '1:16:43', '1:26:43', '1:36:43', '1:46:43', '1:56:43', '2:06:43', '2:16:43', '2:26:43', '2:36:43', '2:46:43', '2:56:43', '3:06:43', '3:16:43', '3:26:43', '3:36:43', '3:46:43', '3:56:43', '4:06:43', '4:16:43', '4:26:43', '4:36:43', '4:46:43', '4:56:43', '5:06:43', '5:16:43', '5:26:43', '5:36:43', '5:46:43', '5:56:43', '6…	[0.126, 0.127, 0.129, 0.133, 0.134, 0.132, 0.135, 0.138, 0.141, 0.144, 0.149, 0.155, 0.16, 0.167, 0.173, 0.181, 0.188, 0.201, 0.212, 0.222, 0.23, 0.242, 0.256, 0.267, 0.282, 0.3, 0.318, 0.332, 0.347, 0.365, 0.382, 0.406, 0.428, 0.451, 0.47, 0.494, 0.516, 0.539, 0.564, 0.591, 0.617, 0.645, 0.662, 0.688, 0.707, 0.718, 0.743, 0.756, 0.783, 0.801, 0.811, 0.834, 0.853, 0.867, 0.882, 0.895, 0.908, 0.92…	['0:09:17', '0:19:17', '0:29:17', '0:39:17', '0:49:17', '0:59:17', '1:09:17', '1:19:17', '1:29:17', '1:39:17', '1:49:17', '1:59:17', '2:09:17', '2:19:17', '2:29:17', '2:39:17', '2:49:17', '2:59:17', '3:09:17', '3:19:17', '3:29:17', '3:39:17', '3:49:17', '3:59:17', '4:09:17', '4:19:17', '4:29:17', '4:39:17', '4:49:17', '4:59:17', '5:09:17', '5:19:17', '5:29:17', '5:39:17', '5:49:17', '5:59:17', '6…	[2764.0, 2680.0, 2835.0, 2664.0, 2800.0, 2701.0, 2779.0, 2966.0, 2937.0, 2909.0, 2962.0, 2912.0, 2968.0, 3103.0, 3054.0, 3050.0, 3075.0, 3087.0, 3004.0, 3070.0, 3101.0, 3047.0, 2970.0, 3052.0, 3007.0, 3165.0, 3184.0, 3338.0, 3401.0, 3240.0, 3434.0, 3481.0, 3408.0, 3566.0, 3684.0, 3729.0, 3739.0, 3789.0, 3974.0, 4076.0, 3967.0, 4107.0, 4290.0, 4432.0, 4546.0, 4554.0, 4691.0, 4826.0, 4948.0, 5184.0…	['0:08:36', '0:18:36', '0:28:36', '0:38:36', '0:48:36', '0:58:36', '1:08:36', '1:18:36', '1:28:36', '1:38:36', '1:48:36', '1:58:36', '2:08:36', '2:18:36', '2:28:36', '2:38:36', '2:48:36', '2:58:36', '3:08:36', '3:18:36', '3:28:36', '3:38:36', '3:48:36', '3:58:36', '4:08:36', '4:18:36', '4:28:36', '4:38:36', '4:48:36', '4:58:36', '5:08:36', '5:18:36', '5:28:36', '5:38:36', '5:48:36', '5:58:36', '6…	[171.0, 174.0, 161.0, 167.0, 169.0, 207.0, 194.0, 162.0, 184.0, 180.0, 181.0, 188.0, 196.0, 183.0, 204.0, 215.0, 214.0, 205.0, 189.0, 164.0, 215.0, 210.0, 206.0, 209.0, 198.0, 192.0, 202.0, 202.0, 247.0, 187.0, 208.0, 201.0, 226.0, 229.0, 231.0, 227.0, 207.0, 190.0, 267.0, 233.0, 265.0, 260.0, 289.0, 275.0, 268.0, 298.0, 316.0, 299.0, 287.0, 296.0, 316.0, 294.0, 345.0, 301.0, 335.0, 335.0, 316.0,…	['0:07:15', '0:17:15', '0:27:15', '0:37:15', '0:47:15', '0:57:15', '1:07:15', '1:17:15', '1:27:15', '1:37:15', '1:47:15', '1:57:15', '2:07:15', '2:17:15', '2:27:15', '2:37:15', '2:47:15', '2:57:15', '3:07:15', '3:17:15', '3:27:15', '3:37:15', '3:47:15', '3:57:15', '4:07:15', '4:17:15', '4:27:15', '4:37:15', '4:47:15', '4:57:15', '5:07:15', '5:17:15', '5:27:15', '5:37:15', '5:47:15', '5:57:15', '6…	['0:07:56', '0:17:56', '0:27:56', '0:37:56', '0:47:56', '0:57:56', '1:07:56', '1:17:56', '1:27:56', '1:37:56', '1:47:56', '1:57:56', '2:07:56', '2:17:56', '2:27:56', '2:37:56', '2:47:56', '2:57:56', '3:07:56', '3:17:56', '3:27:56', '3:37:56', '3:47:56', '3:57:56', '4:07:56', '4:17:56', '4:27:56', '4:37:56', '4:47:56', '4:57:56', '5:07:56', '5:17:56', '5:27:56', '5:37:56', '5:47:56', '5:57:56', '6…	[23.0, 15.0, 9.0, 4.0, 0.0, 5.0, 0.0, 3.0, 18.0, 0.0, 24.0, 15.0, 0.0, 23.0, 0.0, 6.0, 11.0, 1.0, 5.0, 15.0, 36.0, 8.0, 24.0, 0.0, 17.0, 24.0, 0.0, 12.0, 15.0, 9.0, 23.0, 0.0, 13.0, 7.0, 3.0, 0.0, 0.0, 2.0, 8.0, 15.0, 10.0, 30.0, 1.0, 0.0, 13.0, 0.0, 12.0, 0.0, 28.0, 0.0, 0.0, 13.0, 0.0, 9.0, 10.0, 0.0, 0.0, 9.0, 22.0, 27.0, 0.0, 28.0, 7.0, 29.0, 9.0, 0.0, 14.0, 14.0, 0.0, 0.0, 0.0, 27.0, 0.0, 10…	[123.0, 120.0, 152.0, 107.0, 154.0, 104.0, 175.0, 151.0, 137.0, 139.0, 139.0, 145.0, 118.0, 151.0, 114.0, 127.0, 127.0, 120.0, 86.0, 108.0, 128.0, 155.0, 128.0, 144.0, 143.0, 89.0, 107.0, 100.0, 117.0, 108.0, 121.0, 119.0, 90.0, 100.0, 113.0, 113.0, 120.0, 110.0, 137.0, 129.0, 115.0, 113.0, 103.0, 123.0, 125.0, 107.0, 117.0, 116.0, 145.0, 120.0, 141.0, 121.0, 124.0, 146.0, 97.0, 169.0, 92.0, 117.…
19	C7	sAS007	W2W3W1W4W3W2	URA	20210511	Exponential	Inducible-Z3EV	['0:06:43', '0:16:43', '0:26:43', '0:36:43', '0:46:43', '0:56:43', '1:06:43', '1:16:43', '1:26:43', '1:36:43', '1:46:43', '1:56:43', '2:06:43', '2:16:43', '2:26:43', '2:36:43', '2:46:43', '2:56:43', '3:06:43', '3:16:43', '3:26:43', '3:36:43', '3:46:43', '3:56:43', '4:06:43', '4:16:43', '4:26:43', '4:36:43', '4:46:43', '4:56:43', '5:06:43', '5:16:43', '5:26:43', '5:36:43', '5:46:43', '5:56:43', '6…	[0.128, 0.143, 0.14, 0.131, 0.132, 0.134, 0.136, 0.14, 0.144, 0.147, 0.154, 0.16, 0.17, 0.177, 0.178, 0.182, 0.189, 0.197, 0.208, 0.219, 0.227, 0.239, 0.249, 0.264, 0.277, 0.29, 0.307, 0.322, 0.342, 0.358, 0.368, 0.39, 0.407, 0.43, 0.45, 0.473, 0.496, 0.517, 0.54, 0.563, 0.588, 0.612, 0.634, 0.658, 0.681, 0.699, 0.723, 0.74, 0.764, 0.782, 0.795, 0.821, 0.835, 0.848, 0.866, 0.874, 0.892, 0.908, 0.…	['0:09:17', '0:19:17', '0:29:17', '0:39:17', '0:49:17', '0:59:17', '1:09:17', '1:19:17', '1:29:17', '1:39:17', '1:49:17', '1:59:17', '2:09:17', '2:19:17', '2:29:17', '2:39:17', '2:49:17', '2:59:17', '3:09:17', '3:19:17', '3:29:17', '3:39:17', '3:49:17', '3:59:17', '4:09:17', '4:19:17', '4:29:17', '4:39:17', '4:49:17', '4:59:17', '5:09:17', '5:19:17', '5:29:17', '5:39:17', '5:49:17', '5:59:17', '6…	[2742.0, 2586.0, 2680.0, 2583.0, 2710.0, 2779.0, 2645.0, 2811.0, 2793.0, 2770.0, 2750.0, 2848.0, 2960.0, 2867.0, 2818.0, 2928.0, 2983.0, 3043.0, 2864.0, 3084.0, 3046.0, 2949.0, 2943.0, 2942.0, 3040.0, 3018.0, 3116.0, 2978.0, 2953.0, 2982.0, 3049.0, 3017.0, 3240.0, 3310.0, 3446.0, 3246.0, 3345.0, 3376.0, 3415.0, 3581.0, 3443.0, 3588.0, 3517.0, 3670.0, 3861.0, 3802.0, 3872.0, 4133.0, 4199.0, 4194.0…	['0:08:36', '0:18:36', '0:28:36', '0:38:36', '0:48:36', '0:58:36', '1:08:36', '1:18:36', '1:28:36', '1:38:36', '1:48:36', '1:58:36', '2:08:36', '2:18:36', '2:28:36', '2:38:36', '2:48:36', '2:58:36', '3:08:36', '3:18:36', '3:28:36', '3:38:36', '3:48:36', '3:58:36', '4:08:36', '4:18:36', '4:28:36', '4:38:36', '4:48:36', '4:58:36', '5:08:36', '5:18:36', '5:28:36', '5:38:36', '5:48:36', '5:58:36', '6…	[181.0, 187.0, 170.0, 171.0, 167.0, 180.0, 144.0, 182.0, 173.0, 195.0, 159.0, 182.0, 168.0, 172.0, 181.0, 205.0, 170.0, 185.0, 195.0, 179.0, 196.0, 186.0, 194.0, 186.0, 178.0, 156.0, 191.0, 204.0, 214.0, 201.0, 181.0, 184.0, 224.0, 178.0, 221.0, 189.0, 207.0, 207.0, 210.0, 214.0, 223.0, 230.0, 225.0, 232.0, 251.0, 221.0, 244.0, 220.0, 256.0, 229.0, 259.0, 271.0, 257.0, 281.0, 278.0, 293.0, 289.0,…	['0:07:15', '0:17:15', '0:27:15', '0:37:15', '0:47:15', '0:57:15', '1:07:15', '1:17:15', '1:27:15', '1:37:15', '1:47:15', '1:57:15', '2:07:15', '2:17:15', '2:27:15', '2:37:15', '2:47:15', '2:57:15', '3:07:15', '3:17:15', '3:27:15', '3:37:15', '3:47:15', '3:57:15', '4:07:15', '4:17:15', '4:27:15', '4:37:15', '4:47:15', '4:57:15', '5:07:15', '5:17:15', '5:27:15', '5:37:15', '5:47:15', '5:57:15', '6…	['0:07:56', '0:17:56', '0:27:56', '0:37:56', '0:47:56', '0:57:56', '1:07:56', '1:17:56', '1:27:56', '1:37:56', '1:47:56', '1:57:56', '2:07:56', '2:17:56', '2:27:56', '2:37:56', '2:47:56', '2:57:56', '3:07:56', '3:17:56', '3:27:56', '3:37:56', '3:47:56', '3:57:56', '4:07:56', '4:17:56', '4:27:56', '4:37:56', '4:47:56', '4:57:56', '5:07:56', '5:17:56', '5:27:56', '5:37:56', '5:47:56', '5:57:56', '6…	[0.0, 0.0, 4.0, 26.0, 2.0, 0.0, 0.0, 32.0, 20.0, 30.0, 1.0, 38.0, 18.0, 14.0, 0.0, 12.0, 8.0, 0.0, 8.0, 16.0, 0.0, 16.0, 20.0, 14.0, 8.0, 1.0, 26.0, 0.0, 7.0, 0.0, 3.0, 1.0, 6.0, 26.0, 0.0, 3.0, 0.0, 19.0, 0.0, 9.0, 0.0, 0.0, 9.0, 28.0, 13.0, 3.0, 0.0, 11.0, 25.0, 9.0, 0.0, 6.0, 1.0, 15.0, 0.0, 4.0, 0.0, 12.0, 25.0, 0.0, 0.0, 0.0, 4.0, 20.0, 0.0, 0.0, 16.0, 0.0, 6.0, 0.0, 20.0, 0.0, 0.0, 0.0, 4.0…	[145.0, 58.0, 109.0, 145.0, 98.0, 105.0, 97.0, 115.0, 117.0, 134.0, 102.0, 128.0, 114.0, 137.0, 106.0, 107.0, 121.0, 152.0, 144.0, 151.0, 108.0, 148.0, 124.0, 109.0, 109.0, 91.0, 91.0, 114.0, 90.0, 145.0, 114.0, 124.0, 83.0, 127.0, 75.0, 111.0, 158.0, 102.0, 124.0, 102.0, 83.0, 146.0, 98.0, 110.0, 128.0, 86.0, 116.0, 99.0, 135.0, 121.0, 134.0, 130.0, 83.0, 116.0, 107.0, 101.0, 69.0, 110.0, 98.0, …
20	C8	sAS008	M1M2M3M4M5M6	URA	20210511	Exponential	Inducible-Z3EV	['0:06:43', '0:16:43', '0:26:43', '0:36:43', '0:46:43', '0:56:43', '1:06:43', '1:16:43', '1:26:43', '1:36:43', '1:46:43', '1:56:43', '2:06:43', '2:16:43', '2:26:43', '2:36:43', '2:46:43', '2:56:43', '3:06:43', '3:16:43', '3:26:43', '3:36:43', '3:46:43', '3:56:43', '4:06:43', '4:16:43', '4:26:43', '4:36:43', '4:46:43', '4:56:43', '5:06:43', '5:16:43', '5:26:43', '5:36:43', '5:46:43', '5:56:43', '6…	[0.123, 0.124, 0.126, 0.131, 0.133, 0.134, 0.134, 0.137, 0.138, 0.141, 0.147, 0.15, 0.155, 0.16, 0.165, 0.17, 0.176, 0.182, 0.19, 0.2, 0.207, 0.22, 0.232, 0.243, 0.255, 0.267, 0.28, 0.296, 0.313, 0.328, 0.343, 0.364, 0.381, 0.401, 0.421, 0.443, 0.466, 0.483, 0.504, 0.523, 0.543, 0.568, 0.591, 0.62, 0.64, 0.663, 0.687, 0.706, 0.729, 0.753, 0.766, 0.793, 0.808, 0.826, 0.849, 0.861, 0.87, 0.883, 0.9…	['0:09:17', '0:19:17', '0:29:17', '0:39:17', '0:49:17', '0:59:17', '1:09:17', '1:19:17', '1:29:17', '1:39:17', '1:49:17', '1:59:17', '2:09:17', '2:19:17', '2:29:17', '2:39:17', '2:49:17', '2:59:17', '3:09:17', '3:19:17', '3:29:17', '3:39:17', '3:49:17', '3:59:17', '4:09:17', '4:19:17', '4:29:17', '4:39:17', '4:49:17', '4:59:17', '5:09:17', '5:19:17', '5:29:17', '5:39:17', '5:49:17', '5:59:17', '6…	[2769.0, 2749.0, 2847.0, 2797.0, 2805.0, 2878.0, 2980.0, 2945.0, 3015.0, 3040.0, 3013.0, 2933.0, 3171.0, 3049.0, 3177.0, 3201.0, 3319.0, 3256.0, 3420.0, 3363.0, 3476.0, 3460.0, 3641.0, 3606.0, 3586.0, 3477.0, 3557.0, 3673.0, 3630.0, 3803.0, 3997.0, 3918.0, 4236.0, 4357.0, 4379.0, 4611.0, 4815.0, 4804.0, 4946.0, 5189.0, 5760.0, 6089.0, 6222.0, 6842.0, 6862.0, 6683.0, 7118.0, 7488.0, 7699.0, 8565.0…	['0:08:36', '0:18:36', '0:28:36', '0:38:36', '0:48:36', '0:58:36', '1:08:36', '1:18:36', '1:28:36', '1:38:36', '1:48:36', '1:58:36', '2:08:36', '2:18:36', '2:28:36', '2:38:36', '2:48:36', '2:58:36', '3:08:36', '3:18:36', '3:28:36', '3:38:36', '3:48:36', '3:58:36', '4:08:36', '4:18:36', '4:28:36', '4:38:36', '4:48:36', '4:58:36', '5:08:36', '5:18:36', '5:28:36', '5:38:36', '5:48:36', '5:58:36', '6…	[167.0, 168.0, 180.0, 178.0, 163.0, 176.0, 192.0, 143.0, 167.0, 189.0, 209.0, 193.0, 185.0, 197.0, 200.0, 200.0, 204.0, 189.0, 201.0, 209.0, 200.0, 234.0, 217.0, 222.0, 221.0, 243.0, 243.0, 224.0, 229.0, 246.0, 242.0, 239.0, 241.0, 228.0, 291.0, 307.0, 306.0, 315.0, 338.0, 302.0, 341.0, 368.0, 384.0, 408.0, 412.0, 445.0, 419.0, 447.0, 469.0, 496.0, 484.0, 535.0, 543.0, 541.0, 568.0, 566.0, 563.0,…	['0:07:15', '0:17:15', '0:27:15', '0:37:15', '0:47:15', '0:57:15', '1:07:15', '1:17:15', '1:27:15', '1:37:15', '1:47:15', '1:57:15', '2:07:15', '2:17:15', '2:27:15', '2:37:15', '2:47:15', '2:57:15', '3:07:15', '3:17:15', '3:27:15', '3:37:15', '3:47:15', '3:57:15', '4:07:15', '4:17:15', '4:27:15', '4:37:15', '4:47:15', '4:57:15', '5:07:15', '5:17:15', '5:27:15', '5:37:15', '5:47:15', '5:57:15', '6…	['0:07:56', '0:17:56', '0:27:56', '0:37:56', '0:47:56', '0:57:56', '1:07:56', '1:17:56', '1:27:56', '1:37:56', '1:47:56', '1:57:56', '2:07:56', '2:17:56', '2:27:56', '2:37:56', '2:47:56', '2:57:56', '3:07:56', '3:17:56', '3:27:56', '3:37:56', '3:47:56', '3:57:56', '4:07:56', '4:17:56', '4:27:56', '4:37:56', '4:47:56', '4:57:56', '5:07:56', '5:17:56', '5:27:56', '5:37:56', '5:47:56', '5:57:56', '6…	[7.0, 18.0, 6.0, 9.0, 0.0, 0.0, 8.0, 6.0, 21.0, 0.0, 1.0, 15.0, 18.0, 20.0, 29.0, 3.0, 6.0, 34.0, 13.0, 24.0, 0.0, 7.0, 19.0, 9.0, 14.0, 14.0, 17.0, 10.0, 15.0, 29.0, 27.0, 0.0, 17.0, 13.0, 0.0, 0.0, 12.0, 15.0, 26.0, 19.0, 6.0, 25.0, 6.0, 3.0, 18.0, 14.0, 0.0, 30.0, 0.0, 13.0, 13.0, 5.0, 1.0, 15.0, 2.0, 0.0, 20.0, 15.0, 0.0, 1.0, 14.0, 3.0, 1.0, 10.0, 7.0, 19.0, 6.0, 11.0, 2.0, 9.0, 1.0, 19.0, 0…	[92.0, 93.0, 85.0, 110.0, 149.0, 105.0, 110.0, 124.0, 109.0, 120.0, 95.0, 117.0, 77.0, 112.0, 121.0, 105.0, 98.0, 114.0, 130.0, 147.0, 130.0, 109.0, 72.0, 131.0, 113.0, 114.0, 92.0, 109.0, 90.0, 94.0, 112.0, 110.0, 109.0, 120.0, 85.0, 118.0, 84.0, 107.0, 90.0, 118.0, 80.0, 107.0, 115.0, 119.0, 106.0, 130.0, 83.0, 86.0, 92.0, 108.0, 91.0, 115.0, 129.0, 115.0, 116.0, 79.0, 52.0, 92.0, 108.0, 116.0,…
21	D1	sAS001	xxxxxx	URA	20210511	Exponential	Inducible-Z3EV	['0:06:43', '0:16:43', '0:26:43', '0:36:43', '0:46:43', '0:56:43', '1:06:43', '1:16:43', '1:26:43', '1:36:43', '1:46:43', '1:56:43', '2:06:43', '2:16:43', '2:26:43', '2:36:43', '2:46:43', '2:56:43', '3:06:43', '3:16:43', '3:26:43', '3:36:43', '3:46:43', '3:56:43', '4:06:43', '4:16:43', '4:26:43', '4:36:43', '4:46:43', '4:56:43', '5:06:43', '5:16:43', '5:26:43', '5:36:43', '5:46:43', '5:56:43', '6…	[0.124, 0.126, 0.127, 0.129, 0.135, 0.135, 0.14, 0.142, 0.148, 0.158, 0.158, 0.163, 0.168, 0.174, 0.181, 0.188, 0.197, 0.208, 0.215, 0.228, 0.237, 0.248, 0.26, 0.273, 0.29, 0.307, 0.322, 0.338, 0.358, 0.376, 0.396, 0.416, 0.435, 0.46, 0.48, 0.506, 0.527, 0.553, 0.574, 0.598, 0.625, 0.648, 0.67, 0.689, 0.706, 0.723, 0.742, 0.76, 0.778, 0.804, 0.811, 0.829, 0.848, 0.876, 0.892, 0.911, 0.924, 0.936,…	['0:09:17', '0:19:17', '0:29:17', '0:39:17', '0:49:17', '0:59:17', '1:09:17', '1:19:17', '1:29:17', '1:39:17', '1:49:17', '1:59:17', '2:09:17', '2:19:17', '2:29:17', '2:39:17', '2:49:17', '2:59:17', '3:09:17', '3:19:17', '3:29:17', '3:39:17', '3:49:17', '3:59:17', '4:09:17', '4:19:17', '4:29:17', '4:39:17', '4:49:17', '4:59:17', '5:09:17', '5:19:17', '5:29:17', '5:39:17', '5:49:17', '5:59:17', '6…	[2600.0, 2671.0, 2606.0, 2521.0, 2662.0, 2598.0, 2595.0, 2653.0, 2786.0, 2779.0, 2765.0, 2891.0, 2757.0, 2791.0, 2817.0, 2879.0, 2735.0, 2752.0, 2752.0, 2745.0, 2744.0, 2666.0, 2719.0, 2769.0, 2813.0, 2810.0, 2915.0, 2985.0, 2797.0, 2993.0, 2946.0, 3038.0, 3213.0, 3151.0, 3041.0, 3283.0, 3251.0, 3263.0, 3134.0, 3396.0, 3089.0, 3301.0, 3397.0, 3584.0, 3312.0, 3416.0, 3559.0, 3669.0, 3486.0, 3556.0…	['0:08:36', '0:18:36', '0:28:36', '0:38:36', '0:48:36', '0:58:36', '1:08:36', '1:18:36', '1:28:36', '1:38:36', '1:48:36', '1:58:36', '2:08:36', '2:18:36', '2:28:36', '2:38:36', '2:48:36', '2:58:36', '3:08:36', '3:18:36', '3:28:36', '3:38:36', '3:48:36', '3:58:36', '4:08:36', '4:18:36', '4:28:36', '4:38:36', '4:48:36', '4:58:36', '5:08:36', '5:18:36', '5:28:36', '5:38:36', '5:48:36', '5:58:36', '6…	[162.0, 170.0, 172.0, 176.0, 178.0, 172.0, 159.0, 169.0, 163.0, 158.0, 171.0, 193.0, 172.0, 157.0, 136.0, 182.0, 176.0, 157.0, 162.0, 179.0, 162.0, 197.0, 177.0, 190.0, 221.0, 191.0, 174.0, 161.0, 197.0, 191.0, 188.0, 183.0, 196.0, 196.0, 241.0, 212.0, 203.0, 220.0, 206.0, 226.0, 194.0, 222.0, 192.0, 206.0, 205.0, 197.0, 224.0, 212.0, 221.0, 205.0, 239.0, 241.0, 238.0, 215.0, 225.0, 267.0, 253.0,…	['0:07:15', '0:17:15', '0:27:15', '0:37:15', '0:47:15', '0:57:15', '1:07:15', '1:17:15', '1:27:15', '1:37:15', '1:47:15', '1:57:15', '2:07:15', '2:17:15', '2:27:15', '2:37:15', '2:47:15', '2:57:15', '3:07:15', '3:17:15', '3:27:15', '3:37:15', '3:47:15', '3:57:15', '4:07:15', '4:17:15', '4:27:15', '4:37:15', '4:47:15', '4:57:15', '5:07:15', '5:17:15', '5:27:15', '5:37:15', '5:47:15', '5:57:15', '6…	['0:07:56', '0:17:56', '0:27:56', '0:37:56', '0:47:56', '0:57:56', '1:07:56', '1:17:56', '1:27:56', '1:37:56', '1:47:56', '1:57:56', '2:07:56', '2:17:56', '2:27:56', '2:37:56', '2:47:56', '2:57:56', '3:07:56', '3:17:56', '3:27:56', '3:37:56', '3:47:56', '3:57:56', '4:07:56', '4:17:56', '4:27:56', '4:37:56', '4:47:56', '4:57:56', '5:07:56', '5:17:56', '5:27:56', '5:37:56', '5:47:56', '5:57:56', '6…	[8.0, 0.0, 21.0, 9.0, 0.0, 8.0, 0.0, 0.0, 0.0, 1.0, 20.0, 0.0, 4.0, 0.0, 0.0, 22.0, 11.0, 9.0, 12.0, 0.0, 0.0, 7.0, 15.0, 38.0, 0.0, 0.0, 0.0, 6.0, 31.0, 23.0, 28.0, 1.0, 0.0, 12.0, 20.0, 2.0, 20.0, 13.0, 5.0, 12.0, 14.0, 5.0, 0.0, 27.0, 17.0, 0.0, 20.0, 3.0, 0.0, 0.0, 0.0, 0.0, 29.0, 0.0, 20.0, 14.0, 11.0, 18.0, 12.0, 0.0, 16.0, 15.0, 27.0, 14.0, 21.0, 0.0, 0.0, 12.0, 11.0, 30.0, 22.0, 24.0, 18.…	[137.0, 99.0, 126.0, 125.0, 137.0, 95.0, 117.0, 130.0, 139.0, 127.0, 144.0, 106.0, 112.0, 121.0, 99.0, 99.0, 113.0, 84.0, 87.0, 110.0, 123.0, 90.0, 129.0, 113.0, 77.0, 94.0, 112.0, 75.0, 109.0, 79.0, 97.0, 135.0, 130.0, 111.0, 123.0, 90.0, 108.0, 80.0, 89.0, 124.0, 124.0, 122.0, 107.0, 128.0, 126.0, 128.0, 95.0, 108.0, 140.0, 119.0, 93.0, 85.0, 96.0, 96.0, 123.0, 122.0, 107.0, 88.0, 114.0, 141.0,…
22	D2	sAS002	W2xxxxx	URA	20210511	Exponential	Inducible-Z3EV	['0:06:43', '0:16:43', '0:26:43', '0:36:43', '0:46:43', '0:56:43', '1:06:43', '1:16:43', '1:26:43', '1:36:43', '1:46:43', '1:56:43', '2:06:43', '2:16:43', '2:26:43', '2:36:43', '2:46:43', '2:56:43', '3:06:43', '3:16:43', '3:26:43', '3:36:43', '3:46:43', '3:56:43', '4:06:43', '4:16:43', '4:26:43', '4:36:43', '4:46:43', '4:56:43', '5:06:43', '5:16:43', '5:26:43', '5:36:43', '5:46:43', '5:56:43', '6…	[0.131, 0.131, 0.132, 0.133, 0.137, 0.15, 0.158, 0.166, 0.179, 0.182, 0.186, 0.179, 0.175, 0.178, 0.185, 0.192, 0.205, 0.21, 0.221, 0.231, 0.243, 0.252, 0.265, 0.279, 0.29, 0.31, 0.323, 0.336, 0.351, 0.368, 0.388, 0.405, 0.423, 0.45, 0.473, 0.496, 0.518, 0.543, 0.57, 0.597, 0.625, 0.651, 0.682, 0.706, 0.735, 0.759, 0.793, 0.829, 0.859, 0.87, 0.883, 0.903, 0.912, 0.927, 0.948, 0.949, 0.962, 0.976,…	['0:09:17', '0:19:17', '0:29:17', '0:39:17', '0:49:17', '0:59:17', '1:09:17', '1:19:17', '1:29:17', '1:39:17', '1:49:17', '1:59:17', '2:09:17', '2:19:17', '2:29:17', '2:39:17', '2:49:17', '2:59:17', '3:09:17', '3:19:17', '3:29:17', '3:39:17', '3:49:17', '3:59:17', '4:09:17', '4:19:17', '4:29:17', '4:39:17', '4:49:17', '4:59:17', '5:09:17', '5:19:17', '5:29:17', '5:39:17', '5:49:17', '5:59:17', '6…	[2553.0, 2730.0, 2685.0, 2645.0, 2728.0, 2782.0, 2684.0, 2789.0, 2754.0, 2717.0, 2952.0, 2802.0, 2789.0, 2872.0, 2896.0, 2854.0, 2903.0, 2923.0, 2865.0, 2827.0, 2748.0, 2832.0, 2872.0, 2738.0, 2821.0, 3015.0, 3006.0, 2760.0, 2972.0, 3037.0, 3045.0, 3096.0, 3096.0, 3143.0, 3145.0, 3133.0, 3250.0, 3151.0, 3216.0, 3281.0, 3260.0, 3387.0, 3268.0, 3300.0, 3453.0, 3424.0, 3524.0, 3448.0, 3682.0, 3781.0…	['0:08:36', '0:18:36', '0:28:36', '0:38:36', '0:48:36', '0:58:36', '1:08:36', '1:18:36', '1:28:36', '1:38:36', '1:48:36', '1:58:36', '2:08:36', '2:18:36', '2:28:36', '2:38:36', '2:48:36', '2:58:36', '3:08:36', '3:18:36', '3:28:36', '3:38:36', '3:48:36', '3:58:36', '4:08:36', '4:18:36', '4:28:36', '4:38:36', '4:48:36', '4:58:36', '5:08:36', '5:18:36', '5:28:36', '5:38:36', '5:48:36', '5:58:36', '6…	[179.0, 152.0, 189.0, 164.0, 164.0, 150.0, 171.0, 188.0, 170.0, 192.0, 152.0, 208.0, 144.0, 181.0, 161.0, 198.0, 186.0, 178.0, 170.0, 175.0, 167.0, 158.0, 177.0, 190.0, 162.0, 182.0, 173.0, 197.0, 159.0, 195.0, 192.0, 197.0, 215.0, 195.0, 200.0, 183.0, 205.0, 209.0, 209.0, 206.0, 213.0, 189.0, 205.0, 225.0, 197.0, 232.0, 211.0, 233.0, 223.0, 224.0, 222.0, 263.0, 254.0, 234.0, 217.0, 244.0, 221.0,…	['0:07:15', '0:17:15', '0:27:15', '0:37:15', '0:47:15', '0:57:15', '1:07:15', '1:17:15', '1:27:15', '1:37:15', '1:47:15', '1:57:15', '2:07:15', '2:17:15', '2:27:15', '2:37:15', '2:47:15', '2:57:15', '3:07:15', '3:17:15', '3:27:15', '3:37:15', '3:47:15', '3:57:15', '4:07:15', '4:17:15', '4:27:15', '4:37:15', '4:47:15', '4:57:15', '5:07:15', '5:17:15', '5:27:15', '5:37:15', '5:47:15', '5:57:15', '6…	['0:07:56', '0:17:56', '0:27:56', '0:37:56', '0:47:56', '0:57:56', '1:07:56', '1:17:56', '1:27:56', '1:37:56', '1:47:56', '1:57:56', '2:07:56', '2:17:56', '2:27:56', '2:37:56', '2:47:56', '2:57:56', '3:07:56', '3:17:56', '3:27:56', '3:37:56', '3:47:56', '3:57:56', '4:07:56', '4:17:56', '4:27:56', '4:37:56', '4:47:56', '4:57:56', '5:07:56', '5:17:56', '5:27:56', '5:37:56', '5:47:56', '5:57:56', '6…	[12.0, 12.0, 0.0, 9.0, 9.0, 17.0, 22.0, 13.0, 0.0, 2.0, 0.0, 0.0, 17.0, 0.0, 15.0, 0.0, 8.0, 19.0, 0.0, 5.0, 23.0, 12.0, 0.0, 0.0, 0.0, 0.0, 8.0, 6.0, 0.0, 12.0, 11.0, 35.0, 4.0, 0.0, 0.0, 22.0, 0.0, 0.0, 4.0, 16.0, 32.0, 0.0, 22.0, 14.0, 34.0, 19.0, 16.0, 12.0, 3.0, 0.0, 13.0, 7.0, 17.0, 0.0, 28.0, 12.0, 18.0, 13.0, 8.0, 0.0, 31.0, 6.0, 4.0, 6.0, 35.0, 27.0, 0.0, 2.0, 0.0, 0.0, 0.0, 11.0, 27.0, …	[108.0, 100.0, 115.0, 78.0, 142.0, 117.0, 95.0, 106.0, 159.0, 117.0, 125.0, 123.0, 112.0, 119.0, 140.0, 135.0, 116.0, 110.0, 122.0, 117.0, 76.0, 95.0, 136.0, 125.0, 105.0, 145.0, 128.0, 96.0, 102.0, 82.0, 122.0, 110.0, 110.0, 104.0, 56.0, 78.0, 142.0, 93.0, 126.0, 110.0, 89.0, 96.0, 97.0, 84.0, 98.0, 87.0, 113.0, 107.0, 69.0, 137.0, 101.0, 102.0, 147.0, 123.0, 76.0, 137.0, 133.0, 123.0, 108.0, 10…
23	D3	sAS003	S1xxxxx	URA	20210511	Exponential	Inducible-Z3EV	['0:06:43', '0:16:43', '0:26:43', '0:36:43', '0:46:43', '0:56:43', '1:06:43', '1:16:43', '1:26:43', '1:36:43', '1:46:43', '1:56:43', '2:06:43', '2:16:43', '2:26:43', '2:36:43', '2:46:43', '2:56:43', '3:06:43', '3:16:43', '3:26:43', '3:36:43', '3:46:43', '3:56:43', '4:06:43', '4:16:43', '4:26:43', '4:36:43', '4:46:43', '4:56:43', '5:06:43', '5:16:43', '5:26:43', '5:36:43', '5:46:43', '5:56:43', '6…	[0.131, 0.132, 0.134, 0.135, 0.137, 0.139, 0.15, 0.163, 0.164, 0.173, 0.173, 0.176, 0.178, 0.185, 0.194, 0.206, 0.211, 0.223, 0.233, 0.244, 0.254, 0.266, 0.279, 0.295, 0.313, 0.33, 0.35, 0.362, 0.381, 0.404, 0.422, 0.444, 0.468, 0.488, 0.509, 0.534, 0.557, 0.583, 0.613, 0.639, 0.669, 0.7, 0.729, 0.758, 0.792, 0.819, 0.84, 0.855, 0.87, 0.89, 0.908, 0.928, 0.938, 0.948, 0.965, 0.984, 0.988, 0.988, …	['0:09:17', '0:19:17', '0:29:17', '0:39:17', '0:49:17', '0:59:17', '1:09:17', '1:19:17', '1:29:17', '1:39:17', '1:49:17', '1:59:17', '2:09:17', '2:19:17', '2:29:17', '2:39:17', '2:49:17', '2:59:17', '3:09:17', '3:19:17', '3:29:17', '3:39:17', '3:49:17', '3:59:17', '4:09:17', '4:19:17', '4:29:17', '4:39:17', '4:49:17', '4:59:17', '5:09:17', '5:19:17', '5:29:17', '5:39:17', '5:49:17', '5:59:17', '6…	[2685.0, 2721.0, 2707.0, 2717.0, 2856.0, 2679.0, 2677.0, 2726.0, 2666.0, 2788.0, 2922.0, 2772.0, 2786.0, 2872.0, 2881.0, 2966.0, 2863.0, 2919.0, 2936.0, 2891.0, 2901.0, 2943.0, 2905.0, 2952.0, 2873.0, 2940.0, 2999.0, 3075.0, 3151.0, 3041.0, 3265.0, 3101.0, 3359.0, 3306.0, 3310.0, 3224.0, 3267.0, 3158.0, 3225.0, 3300.0, 3307.0, 3370.0, 3639.0, 3430.0, 3569.0, 3603.0, 3597.0, 3689.0, 3802.0, 3787.0…	['0:08:36', '0:18:36', '0:28:36', '0:38:36', '0:48:36', '0:58:36', '1:08:36', '1:18:36', '1:28:36', '1:38:36', '1:48:36', '1:58:36', '2:08:36', '2:18:36', '2:28:36', '2:38:36', '2:48:36', '2:58:36', '3:08:36', '3:18:36', '3:28:36', '3:38:36', '3:48:36', '3:58:36', '4:08:36', '4:18:36', '4:28:36', '4:38:36', '4:48:36', '4:58:36', '5:08:36', '5:18:36', '5:28:36', '5:38:36', '5:48:36', '5:58:36', '6…	[150.0, 164.0, 158.0, 142.0, 160.0, 167.0, 180.0, 156.0, 159.0, 189.0, 163.0, 175.0, 182.0, 194.0, 160.0, 199.0, 194.0, 206.0, 205.0, 183.0, 175.0, 184.0, 187.0, 207.0, 195.0, 160.0, 190.0, 201.0, 202.0, 190.0, 206.0, 213.0, 203.0, 214.0, 228.0, 221.0, 215.0, 215.0, 196.0, 191.0, 194.0, 220.0, 199.0, 199.0, 202.0, 248.0, 230.0, 216.0, 221.0, 230.0, 223.0, 241.0, 265.0, 229.0, 252.0, 244.0, 249.0,…	['0:07:15', '0:17:15', '0:27:15', '0:37:15', '0:47:15', '0:57:15', '1:07:15', '1:17:15', '1:27:15', '1:37:15', '1:47:15', '1:57:15', '2:07:15', '2:17:15', '2:27:15', '2:37:15', '2:47:15', '2:57:15', '3:07:15', '3:17:15', '3:27:15', '3:37:15', '3:47:15', '3:57:15', '4:07:15', '4:17:15', '4:27:15', '4:37:15', '4:47:15', '4:57:15', '5:07:15', '5:17:15', '5:27:15', '5:37:15', '5:47:15', '5:57:15', '6…	['0:07:56', '0:17:56', '0:27:56', '0:37:56', '0:47:56', '0:57:56', '1:07:56', '1:17:56', '1:27:56', '1:37:56', '1:47:56', '1:57:56', '2:07:56', '2:17:56', '2:27:56', '2:37:56', '2:47:56', '2:57:56', '3:07:56', '3:17:56', '3:27:56', '3:37:56', '3:47:56', '3:57:56', '4:07:56', '4:17:56', '4:27:56', '4:37:56', '4:47:56', '4:57:56', '5:07:56', '5:17:56', '5:27:56', '5:37:56', '5:47:56', '5:57:56', '6…	[41.0, 12.0, 12.0, 19.0, 0.0, 0.0, 4.0, 14.0, 9.0, 17.0, 39.0, 8.0, 17.0, 3.0, 9.0, 9.0, 4.0, 9.0, 0.0, 15.0, 4.0, 4.0, 2.0, 5.0, 0.0, 3.0, 8.0, 0.0, 0.0, 14.0, 25.0, 0.0, 0.0, 23.0, 25.0, 3.0, 10.0, 3.0, 0.0, 12.0, 0.0, 7.0, 25.0, 12.0, 22.0, 0.0, 0.0, 6.0, 0.0, 3.0, 0.0, 0.0, 8.0, 21.0, 6.0, 4.0, 16.0, 25.0, 18.0, 7.0, 8.0, 0.0, 31.0, 3.0, 0.0, 0.0, 0.0, 0.0, 15.0, 9.0, 35.0, 3.0, 0.0, 1.0, 27.…	[81.0, 79.0, 139.0, 135.0, 101.0, 125.0, 126.0, 112.0, 95.0, 157.0, 135.0, 94.0, 106.0, 130.0, 111.0, 122.0, 101.0, 152.0, 113.0, 97.0, 117.0, 112.0, 120.0, 125.0, 108.0, 107.0, 86.0, 52.0, 110.0, 137.0, 106.0, 146.0, 143.0, 100.0, 117.0, 106.0, 80.0, 101.0, 101.0, 95.0, 103.0, 91.0, 107.0, 89.0, 109.0, 130.0, 107.0, 87.0, 157.0, 119.0, 107.0, 109.0, 106.0, 144.0, 125.0, 116.0, 108.0, 131.0, 132.…
24	D4	sAS004	M1xxxxx	URA	20210511	Exponential	Inducible-Z3EV	['0:06:43', '0:16:43', '0:26:43', '0:36:43', '0:46:43', '0:56:43', '1:06:43', '1:16:43', '1:26:43', '1:36:43', '1:46:43', '1:56:43', '2:06:43', '2:16:43', '2:26:43', '2:36:43', '2:46:43', '2:56:43', '3:06:43', '3:16:43', '3:26:43', '3:36:43', '3:46:43', '3:56:43', '4:06:43', '4:16:43', '4:26:43', '4:36:43', '4:46:43', '4:56:43', '5:06:43', '5:16:43', '5:26:43', '5:36:43', '5:46:43', '5:56:43', '6…	[0.126, 0.127, 0.128, 0.128, 0.13, 0.139, 0.139, 0.141, 0.161, 0.167, 0.166, 0.173, 0.165, 0.169, 0.177, 0.179, 0.188, 0.195, 0.203, 0.211, 0.221, 0.232, 0.242, 0.254, 0.269, 0.284, 0.297, 0.312, 0.325, 0.34, 0.359, 0.375, 0.391, 0.413, 0.435, 0.457, 0.478, 0.504, 0.528, 0.549, 0.575, 0.602, 0.628, 0.656, 0.69, 0.715, 0.753, 0.784, 0.818, 0.868, 0.896, 0.925, 0.933, 0.958, 0.986, 0.993, 1.016, 1.…	['0:09:17', '0:19:17', '0:29:17', '0:39:17', '0:49:17', '0:59:17', '1:09:17', '1:19:17', '1:29:17', '1:39:17', '1:49:17', '1:59:17', '2:09:17', '2:19:17', '2:29:17', '2:39:17', '2:49:17', '2:59:17', '3:09:17', '3:19:17', '3:29:17', '3:39:17', '3:49:17', '3:59:17', '4:09:17', '4:19:17', '4:29:17', '4:39:17', '4:49:17', '4:59:17', '5:09:17', '5:19:17', '5:29:17', '5:39:17', '5:49:17', '5:59:17', '6…	[2791.0, 2747.0, 2686.0, 2795.0, 2698.0, 2693.0, 2675.0, 2728.0, 2849.0, 2742.0, 2819.0, 2777.0, 2808.0, 2923.0, 3000.0, 3017.0, 2934.0, 2893.0, 2890.0, 2906.0, 2931.0, 3034.0, 2890.0, 2925.0, 3029.0, 2973.0, 2882.0, 2896.0, 3047.0, 2894.0, 3077.0, 3250.0, 3178.0, 2961.0, 3128.0, 3231.0, 3087.0, 3096.0, 3233.0, 3376.0, 3329.0, 3339.0, 3221.0, 3521.0, 3384.0, 3405.0, 3599.0, 3526.0, 3761.0, 3692.0…	['0:08:36', '0:18:36', '0:28:36', '0:38:36', '0:48:36', '0:58:36', '1:08:36', '1:18:36', '1:28:36', '1:38:36', '1:48:36', '1:58:36', '2:08:36', '2:18:36', '2:28:36', '2:38:36', '2:48:36', '2:58:36', '3:08:36', '3:18:36', '3:28:36', '3:38:36', '3:48:36', '3:58:36', '4:08:36', '4:18:36', '4:28:36', '4:38:36', '4:48:36', '4:58:36', '5:08:36', '5:18:36', '5:28:36', '5:38:36', '5:48:36', '5:58:36', '6…	[199.0, 135.0, 155.0, 138.0, 162.0, 132.0, 176.0, 134.0, 189.0, 176.0, 184.0, 188.0, 171.0, 176.0, 212.0, 177.0, 195.0, 189.0, 182.0, 194.0, 184.0, 196.0, 174.0, 196.0, 205.0, 200.0, 177.0, 214.0, 179.0, 177.0, 178.0, 215.0, 191.0, 198.0, 176.0, 180.0, 226.0, 212.0, 211.0, 200.0, 210.0, 188.0, 183.0, 222.0, 204.0, 213.0, 229.0, 230.0, 243.0, 231.0, 217.0, 258.0, 265.0, 259.0, 285.0, 281.0, 287.0,…	['0:07:15', '0:17:15', '0:27:15', '0:37:15', '0:47:15', '0:57:15', '1:07:15', '1:17:15', '1:27:15', '1:37:15', '1:47:15', '1:57:15', '2:07:15', '2:17:15', '2:27:15', '2:37:15', '2:47:15', '2:57:15', '3:07:15', '3:17:15', '3:27:15', '3:37:15', '3:47:15', '3:57:15', '4:07:15', '4:17:15', '4:27:15', '4:37:15', '4:47:15', '4:57:15', '5:07:15', '5:17:15', '5:27:15', '5:37:15', '5:47:15', '5:57:15', '6…	['0:07:56', '0:17:56', '0:27:56', '0:37:56', '0:47:56', '0:57:56', '1:07:56', '1:17:56', '1:27:56', '1:37:56', '1:47:56', '1:57:56', '2:07:56', '2:17:56', '2:27:56', '2:37:56', '2:47:56', '2:57:56', '3:07:56', '3:17:56', '3:27:56', '3:37:56', '3:47:56', '3:57:56', '4:07:56', '4:17:56', '4:27:56', '4:37:56', '4:47:56', '4:57:56', '5:07:56', '5:17:56', '5:27:56', '5:37:56', '5:47:56', '5:57:56', '6…	[24.0, 0.0, 6.0, 12.0, 24.0, 5.0, 0.0, 0.0, 3.0, 0.0, 15.0, 0.0, 11.0, 0.0, 7.0, 0.0, 0.0, 6.0, 18.0, 5.0, 0.0, 0.0, 4.0, 11.0, 28.0, 15.0, 0.0, 8.0, 14.0, 20.0, 10.0, 13.0, 0.0, 4.0, 4.0, 13.0, 26.0, 0.0, 4.0, 0.0, 9.0, 0.0, 17.0, 0.0, 0.0, 10.0, 0.0, 7.0, 10.0, 0.0, 0.0, 3.0, 0.0, 10.0, 0.0, 0.0, 0.0, 0.0, 0.0, 22.0, 18.0, 2.0, 5.0, 0.0, 10.0, 18.0, 12.0, 0.0, 0.0, 3.0, 20.0, 34.0, 0.0, 18.0, 2…	[83.0, 83.0, 106.0, 123.0, 100.0, 101.0, 83.0, 121.0, 118.0, 134.0, 109.0, 132.0, 101.0, 115.0, 106.0, 126.0, 128.0, 105.0, 102.0, 117.0, 138.0, 127.0, 105.0, 133.0, 131.0, 96.0, 102.0, 59.0, 79.0, 77.0, 153.0, 84.0, 129.0, 90.0, 83.0, 82.0, 96.0, 118.0, 88.0, 106.0, 101.0, 110.0, 106.0, 116.0, 98.0, 105.0, 68.0, 114.0, 122.0, 113.0, 119.0, 141.0, 109.0, 100.0, 122.0, 129.0, 112.0, 108.0, 130.0, …
25	D6	sAS006	M1M2M3xxx	URA	20210511	Exponential	Inducible-Z3EV	['0:06:43', '0:16:43', '0:26:43', '0:36:43', '0:46:43', '0:56:43', '1:06:43', '1:16:43', '1:26:43', '1:36:43', '1:46:43', '1:56:43', '2:06:43', '2:16:43', '2:26:43', '2:36:43', '2:46:43', '2:56:43', '3:06:43', '3:16:43', '3:26:43', '3:36:43', '3:46:43', '3:56:43', '4:06:43', '4:16:43', '4:26:43', '4:36:43', '4:46:43', '4:56:43', '5:06:43', '5:16:43', '5:26:43', '5:36:43', '5:46:43', '5:56:43', '6…	[0.124, 0.125, 0.127, 0.129, 0.132, 0.137, 0.138, 0.14, 0.146, 0.152, 0.165, 0.171, 0.168, 0.168, 0.173, 0.18, 0.188, 0.198, 0.208, 0.218, 0.229, 0.241, 0.252, 0.264, 0.277, 0.29, 0.304, 0.318, 0.335, 0.349, 0.369, 0.389, 0.408, 0.433, 0.454, 0.48, 0.504, 0.527, 0.556, 0.583, 0.609, 0.637, 0.668, 0.699, 0.721, 0.747, 0.776, 0.804, 0.826, 0.848, 0.856, 0.879, 0.892, 0.908, 0.929, 0.941, 0.954, 0.9…	['0:09:17', '0:19:17', '0:29:17', '0:39:17', '0:49:17', '0:59:17', '1:09:17', '1:19:17', '1:29:17', '1:39:17', '1:49:17', '1:59:17', '2:09:17', '2:19:17', '2:29:17', '2:39:17', '2:49:17', '2:59:17', '3:09:17', '3:19:17', '3:29:17', '3:39:17', '3:49:17', '3:59:17', '4:09:17', '4:19:17', '4:29:17', '4:39:17', '4:49:17', '4:59:17', '5:09:17', '5:19:17', '5:29:17', '5:39:17', '5:49:17', '5:59:17', '6…	[2875.0, 2683.0, 2697.0, 2712.0, 2815.0, 2774.0, 2854.0, 2783.0, 2869.0, 2958.0, 2901.0, 2945.0, 2856.0, 2965.0, 3101.0, 2995.0, 3177.0, 3119.0, 3158.0, 3091.0, 3147.0, 3005.0, 3079.0, 3094.0, 3006.0, 3303.0, 3316.0, 3384.0, 3415.0, 3474.0, 3398.0, 3560.0, 3553.0, 3701.0, 3784.0, 3834.0, 3876.0, 3780.0, 3977.0, 3945.0, 3980.0, 4148.0, 4144.0, 4421.0, 4544.0, 4630.0, 4810.0, 4827.0, 4864.0, 4850.0…	['0:08:36', '0:18:36', '0:28:36', '0:38:36', '0:48:36', '0:58:36', '1:08:36', '1:18:36', '1:28:36', '1:38:36', '1:48:36', '1:58:36', '2:08:36', '2:18:36', '2:28:36', '2:38:36', '2:48:36', '2:58:36', '3:08:36', '3:18:36', '3:28:36', '3:38:36', '3:48:36', '3:58:36', '4:08:36', '4:18:36', '4:28:36', '4:38:36', '4:48:36', '4:58:36', '5:08:36', '5:18:36', '5:28:36', '5:38:36', '5:48:36', '5:58:36', '6…	[167.0, 162.0, 168.0, 160.0, 171.0, 170.0, 194.0, 161.0, 190.0, 195.0, 179.0, 202.0, 214.0, 212.0, 171.0, 193.0, 182.0, 189.0, 197.0, 197.0, 191.0, 195.0, 214.0, 206.0, 201.0, 199.0, 213.0, 220.0, 193.0, 212.0, 212.0, 215.0, 235.0, 241.0, 246.0, 208.0, 252.0, 271.0, 242.0, 217.0, 249.0, 244.0, 284.0, 243.0, 312.0, 306.0, 304.0, 296.0, 315.0, 277.0, 322.0, 318.0, 324.0, 291.0, 325.0, 348.0, 348.0,…	['0:07:15', '0:17:15', '0:27:15', '0:37:15', '0:47:15', '0:57:15', '1:07:15', '1:17:15', '1:27:15', '1:37:15', '1:47:15', '1:57:15', '2:07:15', '2:17:15', '2:27:15', '2:37:15', '2:47:15', '2:57:15', '3:07:15', '3:17:15', '3:27:15', '3:37:15', '3:47:15', '3:57:15', '4:07:15', '4:17:15', '4:27:15', '4:37:15', '4:47:15', '4:57:15', '5:07:15', '5:17:15', '5:27:15', '5:37:15', '5:47:15', '5:57:15', '6…	['0:07:56', '0:17:56', '0:27:56', '0:37:56', '0:47:56', '0:57:56', '1:07:56', '1:17:56', '1:27:56', '1:37:56', '1:47:56', '1:57:56', '2:07:56', '2:17:56', '2:27:56', '2:37:56', '2:47:56', '2:57:56', '3:07:56', '3:17:56', '3:27:56', '3:37:56', '3:47:56', '3:57:56', '4:07:56', '4:17:56', '4:27:56', '4:37:56', '4:47:56', '4:57:56', '5:07:56', '5:17:56', '5:27:56', '5:37:56', '5:47:56', '5:57:56', '6…	[16.0, 0.0, 0.0, 20.0, 0.0, 23.0, 14.0, 0.0, 0.0, 43.0, 0.0, 0.0, 11.0, 14.0, 9.0, 13.0, 32.0, 6.0, 0.0, 11.0, 0.0, 24.0, 9.0, 7.0, 8.0, 8.0, 0.0, 12.0, 26.0, 5.0, 0.0, 22.0, 23.0, 8.0, 26.0, 0.0, 33.0, 0.0, 26.0, 0.0, 0.0, 16.0, 2.0, 0.0, 0.0, 0.0, 4.0, 26.0, 4.0, 14.0, 9.0, 5.0, 22.0, 0.0, 1.0, 19.0, 16.0, 18.0, 0.0, 15.0, 25.0, 9.0, 0.0, 15.0, 9.0, 19.0, 0.0, 48.0, 0.0, 16.0, 11.0, 27.0, 19.0,…	[126.0, 137.0, 136.0, 136.0, 135.0, 141.0, 88.0, 127.0, 133.0, 139.0, 177.0, 137.0, 153.0, 105.0, 114.0, 121.0, 124.0, 111.0, 142.0, 127.0, 120.0, 105.0, 122.0, 136.0, 133.0, 136.0, 111.0, 104.0, 143.0, 82.0, 100.0, 93.0, 120.0, 123.0, 147.0, 93.0, 127.0, 124.0, 116.0, 151.0, 123.0, 139.0, 122.0, 157.0, 124.0, 125.0, 118.0, 118.0, 135.0, 131.0, 118.0, 108.0, 139.0, 125.0, 117.0, 113.0, 139.0, 135…
26	D7	sAS007	W2W3W1W4W3W2	URA	20210511	Exponential	Inducible-Z3EV	['0:06:43', '0:16:43', '0:26:43', '0:36:43', '0:46:43', '0:56:43', '1:06:43', '1:16:43', '1:26:43', '1:36:43', '1:46:43', '1:56:43', '2:06:43', '2:16:43', '2:26:43', '2:36:43', '2:46:43', '2:56:43', '3:06:43', '3:16:43', '3:26:43', '3:36:43', '3:46:43', '3:56:43', '4:06:43', '4:16:43', '4:26:43', '4:36:43', '4:46:43', '4:56:43', '5:06:43', '5:16:43', '5:26:43', '5:36:43', '5:46:43', '5:56:43', '6…	[0.131, 0.132, 0.138, 0.138, 0.139, 0.156, 0.15, 0.147, 0.15, 0.158, 0.171, 0.172, 0.175, 0.175, 0.184, 0.189, 0.197, 0.205, 0.216, 0.226, 0.234, 0.249, 0.259, 0.272, 0.287, 0.3, 0.313, 0.326, 0.343, 0.358, 0.37, 0.389, 0.412, 0.438, 0.454, 0.482, 0.5, 0.525, 0.556, 0.581, 0.608, 0.637, 0.663, 0.686, 0.712, 0.735, 0.771, 0.796, 0.814, 0.842, 0.85, 0.878, 0.891, 0.909, 0.93, 0.929, 0.954, 0.967, 0…	['0:09:17', '0:19:17', '0:29:17', '0:39:17', '0:49:17', '0:59:17', '1:09:17', '1:19:17', '1:29:17', '1:39:17', '1:49:17', '1:59:17', '2:09:17', '2:19:17', '2:29:17', '2:39:17', '2:49:17', '2:59:17', '3:09:17', '3:19:17', '3:29:17', '3:39:17', '3:49:17', '3:59:17', '4:09:17', '4:19:17', '4:29:17', '4:39:17', '4:49:17', '4:59:17', '5:09:17', '5:19:17', '5:29:17', '5:39:17', '5:49:17', '5:59:17', '6…	[2612.0, 2724.0, 2803.0, 2697.0, 2669.0, 2756.0, 2611.0, 2756.0, 2832.0, 2864.0, 2777.0, 2870.0, 2939.0, 2912.0, 2838.0, 2966.0, 2918.0, 2889.0, 2918.0, 3026.0, 2811.0, 2921.0, 2844.0, 2868.0, 2858.0, 2957.0, 2927.0, 3068.0, 3222.0, 3234.0, 3086.0, 3073.0, 3140.0, 3252.0, 3485.0, 3273.0, 3348.0, 3276.0, 3251.0, 3380.0, 3556.0, 3474.0, 3456.0, 3727.0, 3832.0, 3731.0, 4006.0, 4039.0, 4043.0, 4242.0…	['0:08:36', '0:18:36', '0:28:36', '0:38:36', '0:48:36', '0:58:36', '1:08:36', '1:18:36', '1:28:36', '1:38:36', '1:48:36', '1:58:36', '2:08:36', '2:18:36', '2:28:36', '2:38:36', '2:48:36', '2:58:36', '3:08:36', '3:18:36', '3:28:36', '3:38:36', '3:48:36', '3:58:36', '4:08:36', '4:18:36', '4:28:36', '4:38:36', '4:48:36', '4:58:36', '5:08:36', '5:18:36', '5:28:36', '5:38:36', '5:48:36', '5:58:36', '6…	[202.0, 169.0, 180.0, 158.0, 148.0, 183.0, 169.0, 170.0, 151.0, 192.0, 183.0, 195.0, 189.0, 176.0, 223.0, 190.0, 170.0, 146.0, 173.0, 168.0, 193.0, 172.0, 175.0, 165.0, 199.0, 160.0, 204.0, 219.0, 216.0, 211.0, 231.0, 220.0, 174.0, 197.0, 227.0, 205.0, 223.0, 235.0, 207.0, 208.0, 214.0, 228.0, 226.0, 258.0, 240.0, 238.0, 263.0, 245.0, 282.0, 261.0, 234.0, 287.0, 273.0, 283.0, 266.0, 283.0, 290.0,…	['0:07:15', '0:17:15', '0:27:15', '0:37:15', '0:47:15', '0:57:15', '1:07:15', '1:17:15', '1:27:15', '1:37:15', '1:47:15', '1:57:15', '2:07:15', '2:17:15', '2:27:15', '2:37:15', '2:47:15', '2:57:15', '3:07:15', '3:17:15', '3:27:15', '3:37:15', '3:47:15', '3:57:15', '4:07:15', '4:17:15', '4:27:15', '4:37:15', '4:47:15', '4:57:15', '5:07:15', '5:17:15', '5:27:15', '5:37:15', '5:47:15', '5:57:15', '6…	['0:07:56', '0:17:56', '0:27:56', '0:37:56', '0:47:56', '0:57:56', '1:07:56', '1:17:56', '1:27:56', '1:37:56', '1:47:56', '1:57:56', '2:07:56', '2:17:56', '2:27:56', '2:37:56', '2:47:56', '2:57:56', '3:07:56', '3:17:56', '3:27:56', '3:37:56', '3:47:56', '3:57:56', '4:07:56', '4:17:56', '4:27:56', '4:37:56', '4:47:56', '4:57:56', '5:07:56', '5:17:56', '5:27:56', '5:37:56', '5:47:56', '5:57:56', '6…	[3.0, 0.0, 0.0, 18.0, 16.0, 0.0, 5.0, 0.0, 5.0, 0.0, 0.0, 6.0, 8.0, 15.0, 8.0, 14.0, 8.0, 16.0, 27.0, 0.0, 3.0, 8.0, 18.0, 23.0, 11.0, 11.0, 11.0, 13.0, 0.0, 0.0, 13.0, 8.0, 13.0, 0.0, 0.0, 0.0, 18.0, 24.0, 8.0, 20.0, 0.0, 11.0, 6.0, 3.0, 7.0, 0.0, 0.0, 0.0, 25.0, 0.0, 1.0, 29.0, 0.0, 17.0, 3.0, 18.0, 0.0, 0.0, 0.0, 21.0, 1.0, 0.0, 0.0, 0.0, 0.0, 23.0, 40.0, 21.0, 21.0, 0.0, 0.0, 10.0, 22.0, 29.0…	[66.0, 97.0, 111.0, 120.0, 121.0, 113.0, 103.0, 129.0, 146.0, 131.0, 115.0, 117.0, 91.0, 86.0, 125.0, 152.0, 87.0, 154.0, 108.0, 118.0, 124.0, 102.0, 107.0, 107.0, 111.0, 114.0, 102.0, 74.0, 107.0, 108.0, 104.0, 97.0, 90.0, 111.0, 82.0, 73.0, 117.0, 100.0, 75.0, 109.0, 120.0, 120.0, 59.0, 108.0, 100.0, 78.0, 120.0, 101.0, 112.0, 133.0, 91.0, 125.0, 83.0, 66.0, 136.0, 124.0, 117.0, 105.0, 139.0, 9…
27	D8	sAS008	M1M2M3M4M5M6	URA	20210511	Exponential	Inducible-Z3EV	['0:06:43', '0:16:43', '0:26:43', '0:36:43', '0:46:43', '0:56:43', '1:06:43', '1:16:43', '1:26:43', '1:36:43', '1:46:43', '1:56:43', '2:06:43', '2:16:43', '2:26:43', '2:36:43', '2:46:43', '2:56:43', '3:06:43', '3:16:43', '3:26:43', '3:36:43', '3:46:43', '3:56:43', '4:06:43', '4:16:43', '4:26:43', '4:36:43', '4:46:43', '4:56:43', '5:06:43', '5:16:43', '5:26:43', '5:36:43', '5:46:43', '5:56:43', '6…	[0.124, 0.125, 0.128, 0.131, 0.13, 0.131, 0.132, 0.136, 0.138, 0.142, 0.146, 0.153, 0.156, 0.16, 0.166, 0.17, 0.179, 0.186, 0.193, 0.203, 0.212, 0.221, 0.232, 0.244, 0.257, 0.269, 0.283, 0.296, 0.312, 0.33, 0.347, 0.363, 0.377, 0.39, 0.407, 0.423, 0.45, 0.472, 0.492, 0.517, 0.543, 0.571, 0.599, 0.625, 0.659, 0.683, 0.719, 0.732, 0.765, 0.784, 0.791, 0.807, 0.83, 0.852, 0.882, 0.909, 0.923, 0.924,…	['0:09:17', '0:19:17', '0:29:17', '0:39:17', '0:49:17', '0:59:17', '1:09:17', '1:19:17', '1:29:17', '1:39:17', '1:49:17', '1:59:17', '2:09:17', '2:19:17', '2:29:17', '2:39:17', '2:49:17', '2:59:17', '3:09:17', '3:19:17', '3:29:17', '3:39:17', '3:49:17', '3:59:17', '4:09:17', '4:19:17', '4:29:17', '4:39:17', '4:49:17', '4:59:17', '5:09:17', '5:19:17', '5:29:17', '5:39:17', '5:49:17', '5:59:17', '6…	[2806.0, 2861.0, 2799.0, 2844.0, 2775.0, 2973.0, 3051.0, 2865.0, 2944.0, 2993.0, 2881.0, 2986.0, 3187.0, 3131.0, 3086.0, 3179.0, 3318.0, 3313.0, 3295.0, 3444.0, 3365.0, 3407.0, 3381.0, 3380.0, 3502.0, 3422.0, 3634.0, 3724.0, 3807.0, 3741.0, 3895.0, 4054.0, 4076.0, 4331.0, 4309.0, 4525.0, 4895.0, 4819.0, 5063.0, 5222.0, 5277.0, 5689.0, 6169.0, 6363.0, 6614.0, 6955.0, 7477.0, 7532.0, 8002.0, 8082.0…	['0:08:36', '0:18:36', '0:28:36', '0:38:36', '0:48:36', '0:58:36', '1:08:36', '1:18:36', '1:28:36', '1:38:36', '1:48:36', '1:58:36', '2:08:36', '2:18:36', '2:28:36', '2:38:36', '2:48:36', '2:58:36', '3:08:36', '3:18:36', '3:28:36', '3:38:36', '3:48:36', '3:58:36', '4:08:36', '4:18:36', '4:28:36', '4:38:36', '4:48:36', '4:58:36', '5:08:36', '5:18:36', '5:28:36', '5:38:36', '5:48:36', '5:58:36', '6…	[154.0, 183.0, 171.0, 183.0, 164.0, 202.0, 203.0, 183.0, 181.0, 190.0, 171.0, 204.0, 197.0, 211.0, 210.0, 204.0, 202.0, 221.0, 222.0, 203.0, 194.0, 223.0, 222.0, 240.0, 211.0, 206.0, 205.0, 217.0, 222.0, 241.0, 246.0, 279.0, 261.0, 278.0, 272.0, 282.0, 280.0, 313.0, 291.0, 358.0, 360.0, 363.0, 393.0, 373.0, 396.0, 446.0, 440.0, 443.0, 468.0, 517.0, 510.0, 511.0, 516.0, 527.0, 553.0, 529.0, 543.0,…	['0:07:15', '0:17:15', '0:27:15', '0:37:15', '0:47:15', '0:57:15', '1:07:15', '1:17:15', '1:27:15', '1:37:15', '1:47:15', '1:57:15', '2:07:15', '2:17:15', '2:27:15', '2:37:15', '2:47:15', '2:57:15', '3:07:15', '3:17:15', '3:27:15', '3:37:15', '3:47:15', '3:57:15', '4:07:15', '4:17:15', '4:27:15', '4:37:15', '4:47:15', '4:57:15', '5:07:15', '5:17:15', '5:27:15', '5:37:15', '5:47:15', '5:57:15', '6…	['0:07:56', '0:17:56', '0:27:56', '0:37:56', '0:47:56', '0:57:56', '1:07:56', '1:17:56', '1:27:56', '1:37:56', '1:47:56', '1:57:56', '2:07:56', '2:17:56', '2:27:56', '2:37:56', '2:47:56', '2:57:56', '3:07:56', '3:17:56', '3:27:56', '3:37:56', '3:47:56', '3:57:56', '4:07:56', '4:17:56', '4:27:56', '4:37:56', '4:47:56', '4:57:56', '5:07:56', '5:17:56', '5:27:56', '5:37:56', '5:47:56', '5:57:56', '6…	[34.0, 0.0, 0.0, 10.0, 0.0, 17.0, 0.0, 24.0, 9.0, 26.0, 3.0, 20.0, 35.0, 15.0, 0.0, 0.0, 0.0, 0.0, 11.0, 2.0, 0.0, 4.0, 3.0, 34.0, 32.0, 10.0, 15.0, 20.0, 0.0, 9.0, 22.0, 16.0, 36.0, 23.0, 11.0, 0.0, 9.0, 18.0, 1.0, 0.0, 20.0, 17.0, 4.0, 0.0, 21.0, 9.0, 0.0, 16.0, 10.0, 10.0, 1.0, 0.0, 8.0, 6.0, 0.0, 16.0, 4.0, 20.0, 0.0, 17.0, 14.0, 0.0, 11.0, 0.0, 29.0, 31.0, 16.0, 0.0, 18.0, 32.0, 0.0, 26.0, 0…	[111.0, 106.0, 95.0, 116.0, 75.0, 87.0, 121.0, 120.0, 104.0, 92.0, 107.0, 117.0, 99.0, 116.0, 93.0, 106.0, 109.0, 138.0, 103.0, 120.0, 99.0, 123.0, 108.0, 123.0, 108.0, 84.0, 134.0, 133.0, 105.0, 75.0, 114.0, 116.0, 119.0, 95.0, 120.0, 83.0, 112.0, 156.0, 147.0, 120.0, 105.0, 93.0, 122.0, 101.0, 89.0, 126.0, 127.0, 108.0, 134.0, 102.0, 88.0, 119.0, 125.0, 143.0, 131.0, 113.0, 126.0, 103.0, 120.0,…
28	E1	sAS001	xxxxxx	200	20210511	Exponential	Inducible-Z3EV	['0:06:43', '0:16:43', '0:26:43', '0:36:43', '0:46:43', '0:56:43', '1:06:43', '1:16:43', '1:26:43', '1:36:43', '1:46:43', '1:56:43', '2:06:43', '2:16:43', '2:26:43', '2:36:43', '2:46:43', '2:56:43', '3:06:43', '3:16:43', '3:26:43', '3:36:43', '3:46:43', '3:56:43', '4:06:43', '4:16:43', '4:26:43', '4:36:43', '4:46:43', '4:56:43', '5:06:43', '5:16:43', '5:26:43', '5:36:43', '5:46:43', '5:56:43', '6…	[0.13, 0.131, 0.132, 0.133, 0.135, 0.143, 0.15, 0.165, 0.173, 0.176, 0.17, 0.166, 0.173, 0.18, 0.188, 0.194, 0.205, 0.212, 0.221, 0.231, 0.243, 0.257, 0.269, 0.282, 0.296, 0.309, 0.327, 0.343, 0.357, 0.373, 0.389, 0.407, 0.425, 0.451, 0.476, 0.5, 0.524, 0.55, 0.578, 0.611, 0.641, 0.669, 0.699, 0.73, 0.768, 0.807, 0.838, 0.87, 0.895, 0.908, 0.919, 0.938, 0.947, 0.952, 0.968, 0.968, 0.987, 1.002, 1…	['0:09:17', '0:19:17', '0:29:17', '0:39:17', '0:49:17', '0:59:17', '1:09:17', '1:19:17', '1:29:17', '1:39:17', '1:49:17', '1:59:17', '2:09:17', '2:19:17', '2:29:17', '2:39:17', '2:49:17', '2:59:17', '3:09:17', '3:19:17', '3:29:17', '3:39:17', '3:49:17', '3:59:17', '4:09:17', '4:19:17', '4:29:17', '4:39:17', '4:49:17', '4:59:17', '5:09:17', '5:19:17', '5:29:17', '5:39:17', '5:49:17', '5:59:17', '6…	[2536.0, 2586.0, 2575.0, 2540.0, 2610.0, 2678.0, 2618.0, 2668.0, 2758.0, 2769.0, 2567.0, 2744.0, 2694.0, 2664.0, 2664.0, 2703.0, 2737.0, 2765.0, 2772.0, 2872.0, 2835.0, 2784.0, 2756.0, 2902.0, 3096.0, 2927.0, 3099.0, 2961.0, 3027.0, 3098.0, 2963.0, 3179.0, 3350.0, 3208.0, 3308.0, 3275.0, 3232.0, 3405.0, 3401.0, 3489.0, 3422.0, 3537.0, 3620.0, 3514.0, 3595.0, 3726.0, 3797.0, 3885.0, 3945.0, 3967.0…	['0:08:36', '0:18:36', '0:28:36', '0:38:36', '0:48:36', '0:58:36', '1:08:36', '1:18:36', '1:28:36', '1:38:36', '1:48:36', '1:58:36', '2:08:36', '2:18:36', '2:28:36', '2:38:36', '2:48:36', '2:58:36', '3:08:36', '3:18:36', '3:28:36', '3:38:36', '3:48:36', '3:58:36', '4:08:36', '4:18:36', '4:28:36', '4:38:36', '4:48:36', '4:58:36', '5:08:36', '5:18:36', '5:28:36', '5:38:36', '5:48:36', '5:58:36', '6…	[171.0, 166.0, 197.0, 196.0, 144.0, 159.0, 196.0, 173.0, 158.0, 157.0, 163.0, 160.0, 197.0, 157.0, 161.0, 165.0, 160.0, 165.0, 209.0, 196.0, 166.0, 198.0, 176.0, 177.0, 168.0, 199.0, 202.0, 175.0, 206.0, 184.0, 184.0, 223.0, 198.0, 192.0, 197.0, 201.0, 239.0, 230.0, 222.0, 191.0, 200.0, 238.0, 197.0, 229.0, 228.0, 250.0, 231.0, 223.0, 246.0, 287.0, 239.0, 275.0, 241.0, 247.0, 252.0, 284.0, 283.0,…	['0:07:15', '0:17:15', '0:27:15', '0:37:15', '0:47:15', '0:57:15', '1:07:15', '1:17:15', '1:27:15', '1:37:15', '1:47:15', '1:57:15', '2:07:15', '2:17:15', '2:27:15', '2:37:15', '2:47:15', '2:57:15', '3:07:15', '3:17:15', '3:27:15', '3:37:15', '3:47:15', '3:57:15', '4:07:15', '4:17:15', '4:27:15', '4:37:15', '4:47:15', '4:57:15', '5:07:15', '5:17:15', '5:27:15', '5:37:15', '5:47:15', '5:57:15', '6…	['0:07:56', '0:17:56', '0:27:56', '0:37:56', '0:47:56', '0:57:56', '1:07:56', '1:17:56', '1:27:56', '1:37:56', '1:47:56', '1:57:56', '2:07:56', '2:17:56', '2:27:56', '2:37:56', '2:47:56', '2:57:56', '3:07:56', '3:17:56', '3:27:56', '3:37:56', '3:47:56', '3:57:56', '4:07:56', '4:17:56', '4:27:56', '4:37:56', '4:47:56', '4:57:56', '5:07:56', '5:17:56', '5:27:56', '5:37:56', '5:47:56', '5:57:56', '6…	[0.0, 0.0, 0.0, 23.0, 0.0, 29.0, 0.0, 11.0, 26.0, 24.0, 32.0, 13.0, 20.0, 23.0, 41.0, 13.0, 30.0, 32.0, 69.0, 49.0, 90.0, 83.0, 93.0, 83.0, 100.0, 125.0, 128.0, 95.0, 135.0, 139.0, 177.0, 174.0, 192.0, 222.0, 241.0, 245.0, 249.0, 288.0, 303.0, 345.0, 393.0, 396.0, 426.0, 463.0, 511.0, 521.0, 579.0, 630.0, 654.0, 659.0, 704.0, 699.0, 732.0, 719.0, 740.0, 735.0, 755.0, 767.0, 764.0, 839.0, 806.0, 8…	[164.0, 131.0, 129.0, 86.0, 96.0, 130.0, 154.0, 182.0, 168.0, 157.0, 220.0, 264.0, 285.0, 384.0, 461.0, 492.0, 595.0, 743.0, 752.0, 951.0, 1008.0, 1144.0, 1310.0, 1352.0, 1528.0, 1617.0, 1837.0, 2048.0, 2189.0, 2413.0, 2536.0, 2830.0, 3053.0, 3373.0, 3838.0, 3850.0, 4215.0, 4561.0, 5074.0, 5629.0, 6146.0, 6687.0, 6983.0, 7637.0, 8325.0, 8768.0, 9596.0, 10307.0, 10858.0, 11365.0, 11411.0, 11933.0,…
29	E2	sAS002	W2xxxxx	200	20210511	Exponential	Inducible-Z3EV	['0:06:43', '0:16:43', '0:26:43', '0:36:43', '0:46:43', '0:56:43', '1:06:43', '1:16:43', '1:26:43', '1:36:43', '1:46:43', '1:56:43', '2:06:43', '2:16:43', '2:26:43', '2:36:43', '2:46:43', '2:56:43', '3:06:43', '3:16:43', '3:26:43', '3:36:43', '3:46:43', '3:56:43', '4:06:43', '4:16:43', '4:26:43', '4:36:43', '4:46:43', '4:56:43', '5:06:43', '5:16:43', '5:26:43', '5:36:43', '5:46:43', '5:56:43', '6…	[0.132, 0.132, 0.132, 0.134, 0.146, 0.144, 0.143, 0.15, 0.169, 0.187, 0.197, 0.19, 0.176, 0.183, 0.188, 0.191, 0.202, 0.212, 0.219, 0.23, 0.238, 0.251, 0.262, 0.273, 0.283, 0.3, 0.312, 0.327, 0.341, 0.358, 0.375, 0.39, 0.409, 0.436, 0.461, 0.486, 0.51, 0.534, 0.562, 0.588, 0.62, 0.654, 0.686, 0.718, 0.763, 0.804, 0.84, 0.884, 0.915, 0.931, 0.938, 0.964, 0.975, 0.979, 0.999, 1.014, 1.039, 1.056, 1…	['0:09:17', '0:19:17', '0:29:17', '0:39:17', '0:49:17', '0:59:17', '1:09:17', '1:19:17', '1:29:17', '1:39:17', '1:49:17', '1:59:17', '2:09:17', '2:19:17', '2:29:17', '2:39:17', '2:49:17', '2:59:17', '3:09:17', '3:19:17', '3:29:17', '3:39:17', '3:49:17', '3:59:17', '4:09:17', '4:19:17', '4:29:17', '4:39:17', '4:49:17', '4:59:17', '5:09:17', '5:19:17', '5:29:17', '5:39:17', '5:49:17', '5:59:17', '6…	[2613.0, 2630.0, 2690.0, 2673.0, 2662.0, 2766.0, 2647.0, 2723.0, 2799.0, 2800.0, 2743.0, 2813.0, 2791.0, 2960.0, 3029.0, 3019.0, 2955.0, 3077.0, 2991.0, 2866.0, 2867.0, 2849.0, 3050.0, 2984.0, 2949.0, 3076.0, 2958.0, 3018.0, 3074.0, 3145.0, 3127.0, 3223.0, 3274.0, 3274.0, 3264.0, 3316.0, 3321.0, 3342.0, 3397.0, 3451.0, 3442.0, 3520.0, 3435.0, 3587.0, 3697.0, 3692.0, 3830.0, 3962.0, 3873.0, 4054.0…	['0:08:36', '0:18:36', '0:28:36', '0:38:36', '0:48:36', '0:58:36', '1:08:36', '1:18:36', '1:28:36', '1:38:36', '1:48:36', '1:58:36', '2:08:36', '2:18:36', '2:28:36', '2:38:36', '2:48:36', '2:58:36', '3:08:36', '3:18:36', '3:28:36', '3:38:36', '3:48:36', '3:58:36', '4:08:36', '4:18:36', '4:28:36', '4:38:36', '4:48:36', '4:58:36', '5:08:36', '5:18:36', '5:28:36', '5:38:36', '5:48:36', '5:58:36', '6…	[162.0, 150.0, 165.0, 167.0, 178.0, 158.0, 204.0, 179.0, 197.0, 147.0, 188.0, 185.0, 170.0, 180.0, 190.0, 205.0, 166.0, 195.0, 203.0, 173.0, 184.0, 176.0, 186.0, 175.0, 188.0, 187.0, 177.0, 167.0, 185.0, 196.0, 196.0, 205.0, 188.0, 206.0, 194.0, 214.0, 216.0, 220.0, 218.0, 202.0, 196.0, 184.0, 229.0, 220.0, 224.0, 238.0, 263.0, 261.0, 267.0, 255.0, 234.0, 247.0, 276.0, 280.0, 283.0, 266.0, 293.0,…	['0:07:15', '0:17:15', '0:27:15', '0:37:15', '0:47:15', '0:57:15', '1:07:15', '1:17:15', '1:27:15', '1:37:15', '1:47:15', '1:57:15', '2:07:15', '2:17:15', '2:27:15', '2:37:15', '2:47:15', '2:57:15', '3:07:15', '3:17:15', '3:27:15', '3:37:15', '3:47:15', '3:57:15', '4:07:15', '4:17:15', '4:27:15', '4:37:15', '4:47:15', '4:57:15', '5:07:15', '5:17:15', '5:27:15', '5:37:15', '5:47:15', '5:57:15', '6…	['0:07:56', '0:17:56', '0:27:56', '0:37:56', '0:47:56', '0:57:56', '1:07:56', '1:17:56', '1:27:56', '1:37:56', '1:47:56', '1:57:56', '2:07:56', '2:17:56', '2:27:56', '2:37:56', '2:47:56', '2:57:56', '3:07:56', '3:17:56', '3:27:56', '3:37:56', '3:47:56', '3:57:56', '4:07:56', '4:17:56', '4:27:56', '4:37:56', '4:47:56', '4:57:56', '5:07:56', '5:17:56', '5:27:56', '5:37:56', '5:47:56', '5:57:56', '6…	[4.0, 18.0, 0.0, 7.0, 0.0, 12.0, 15.0, 17.0, 0.0, 3.0, 13.0, 18.0, 10.0, 41.0, 34.0, 32.0, 40.0, 55.0, 62.0, 51.0, 60.0, 82.0, 91.0, 80.0, 98.0, 92.0, 109.0, 119.0, 117.0, 151.0, 178.0, 164.0, 188.0, 199.0, 228.0, 263.0, 289.0, 319.0, 309.0, 341.0, 363.0, 416.0, 434.0, 477.0, 510.0, 515.0, 571.0, 604.0, 655.0, 655.0, 661.0, 721.0, 738.0, 715.0, 735.0, 751.0, 776.0, 814.0, 824.0, 828.0, 850.0, 814…	[124.0, 131.0, 106.0, 126.0, 132.0, 132.0, 126.0, 181.0, 158.0, 196.0, 209.0, 251.0, 338.0, 382.0, 463.0, 567.0, 570.0, 693.0, 772.0, 951.0, 951.0, 1080.0, 1406.0, 1414.0, 1502.0, 1701.0, 1917.0, 1908.0, 2226.0, 2429.0, 2470.0, 2827.0, 3160.0, 3421.0, 3691.0, 4052.0, 4599.0, 4742.0, 5135.0, 5485.0, 5962.0, 6655.0, 7044.0, 7655.0, 8394.0, 8910.0, 9499.0, 10396.0, 10984.0, 11105.0, 11732.0, 12282.0…
30	E3	sAS003	S1xxxxx	200	20210511	Exponential	Inducible-Z3EV	['0:06:43', '0:16:43', '0:26:43', '0:36:43', '0:46:43', '0:56:43', '1:06:43', '1:16:43', '1:26:43', '1:36:43', '1:46:43', '1:56:43', '2:06:43', '2:16:43', '2:26:43', '2:36:43', '2:46:43', '2:56:43', '3:06:43', '3:16:43', '3:26:43', '3:36:43', '3:46:43', '3:56:43', '4:06:43', '4:16:43', '4:26:43', '4:36:43', '4:46:43', '4:56:43', '5:06:43', '5:16:43', '5:26:43', '5:36:43', '5:46:43', '5:56:43', '6…	[0.126, 0.13, 0.131, 0.133, 0.138, 0.14, 0.148, 0.152, 0.155, 0.161, 0.165, 0.168, 0.173, 0.181, 0.186, 0.194, 0.206, 0.217, 0.226, 0.236, 0.247, 0.26, 0.269, 0.284, 0.297, 0.313, 0.33, 0.346, 0.363, 0.381, 0.399, 0.422, 0.442, 0.468, 0.489, 0.515, 0.541, 0.567, 0.601, 0.626, 0.659, 0.691, 0.72, 0.761, 0.81, 0.864, 0.895, 0.937, 0.973, 1.001, 1.022, 1.041, 1.067, 1.081, 1.112, 1.118, 1.134, 1.159…	['0:09:17', '0:19:17', '0:29:17', '0:39:17', '0:49:17', '0:59:17', '1:09:17', '1:19:17', '1:29:17', '1:39:17', '1:49:17', '1:59:17', '2:09:17', '2:19:17', '2:29:17', '2:39:17', '2:49:17', '2:59:17', '3:09:17', '3:19:17', '3:29:17', '3:39:17', '3:49:17', '3:59:17', '4:09:17', '4:19:17', '4:29:17', '4:39:17', '4:49:17', '4:59:17', '5:09:17', '5:19:17', '5:29:17', '5:39:17', '5:49:17', '5:59:17', '6…	[2564.0, 2660.0, 2578.0, 2714.0, 2542.0, 2693.0, 2679.0, 2712.0, 2827.0, 2836.0, 2866.0, 2817.0, 2911.0, 2992.0, 3104.0, 3064.0, 3204.0, 3165.0, 3187.0, 3066.0, 3071.0, 3168.0, 3381.0, 3409.0, 3673.0, 3479.0, 3655.0, 3650.0, 3835.0, 3753.0, 3778.0, 3920.0, 3988.0, 4132.0, 4041.0, 4234.0, 4353.0, 4418.0, 4399.0, 4605.0, 4812.0, 4933.0, 5002.0, 5406.0, 5290.0, 5655.0, 5715.0, 5932.0, 6160.0, 6408.0…	['0:08:36', '0:18:36', '0:28:36', '0:38:36', '0:48:36', '0:58:36', '1:08:36', '1:18:36', '1:28:36', '1:38:36', '1:48:36', '1:58:36', '2:08:36', '2:18:36', '2:28:36', '2:38:36', '2:48:36', '2:58:36', '3:08:36', '3:18:36', '3:28:36', '3:38:36', '3:48:36', '3:58:36', '4:08:36', '4:18:36', '4:28:36', '4:38:36', '4:48:36', '4:58:36', '5:08:36', '5:18:36', '5:28:36', '5:38:36', '5:48:36', '5:58:36', '6…	[172.0, 138.0, 161.0, 181.0, 141.0, 180.0, 173.0, 168.0, 195.0, 184.0, 196.0, 175.0, 185.0, 214.0, 181.0, 189.0, 180.0, 204.0, 210.0, 210.0, 150.0, 206.0, 214.0, 225.0, 214.0, 211.0, 233.0, 228.0, 204.0, 237.0, 257.0, 278.0, 242.0, 251.0, 280.0, 267.0, 265.0, 260.0, 290.0, 288.0, 317.0, 317.0, 340.0, 331.0, 347.0, 367.0, 352.0, 369.0, 401.0, 377.0, 433.0, 388.0, 434.0, 414.0, 450.0, 437.0, 489.0,…	['0:07:15', '0:17:15', '0:27:15', '0:37:15', '0:47:15', '0:57:15', '1:07:15', '1:17:15', '1:27:15', '1:37:15', '1:47:15', '1:57:15', '2:07:15', '2:17:15', '2:27:15', '2:37:15', '2:47:15', '2:57:15', '3:07:15', '3:17:15', '3:27:15', '3:37:15', '3:47:15', '3:57:15', '4:07:15', '4:17:15', '4:27:15', '4:37:15', '4:47:15', '4:57:15', '5:07:15', '5:17:15', '5:27:15', '5:37:15', '5:47:15', '5:57:15', '6…	['0:07:56', '0:17:56', '0:27:56', '0:37:56', '0:47:56', '0:57:56', '1:07:56', '1:17:56', '1:27:56', '1:37:56', '1:47:56', '1:57:56', '2:07:56', '2:17:56', '2:27:56', '2:37:56', '2:47:56', '2:57:56', '3:07:56', '3:17:56', '3:27:56', '3:37:56', '3:47:56', '3:57:56', '4:07:56', '4:17:56', '4:27:56', '4:37:56', '4:47:56', '4:57:56', '5:07:56', '5:17:56', '5:27:56', '5:37:56', '5:47:56', '5:57:56', '6…	[8.0, 3.0, 8.0, 0.0, 0.0, 10.0, 6.0, 0.0, 10.0, 19.0, 8.0, 35.0, 35.0, 38.0, 37.0, 20.0, 12.0, 27.0, 53.0, 42.0, 67.0, 66.0, 81.0, 94.0, 76.0, 109.0, 103.0, 125.0, 145.0, 148.0, 183.0, 185.0, 197.0, 236.0, 243.0, 266.0, 265.0, 292.0, 327.0, 310.0, 340.0, 409.0, 433.0, 451.0, 493.0, 545.0, 634.0, 627.0, 708.0, 744.0, 765.0, 793.0, 844.0, 828.0, 872.0, 879.0, 923.0, 960.0, 960.0, 1006.0, 1045.0, 10…	[102.0, 125.0, 114.0, 116.0, 119.0, 128.0, 99.0, 121.0, 162.0, 188.0, 219.0, 270.0, 308.0, 378.0, 491.0, 534.0, 653.0, 775.0, 893.0, 955.0, 1077.0, 1155.0, 1373.0, 1469.0, 1620.0, 1732.0, 1898.0, 2101.0, 2325.0, 2756.0, 2982.0, 3193.0, 3353.0, 3704.0, 3965.0, 4085.0, 4477.0, 5036.0, 5168.0, 5648.0, 6209.0, 6786.0, 7166.0, 7779.0, 8470.0, 9352.0, 9861.0, 10983.0, 11879.0, 12714.0, 13358.0, 13887.0…
31	E4	sAS004	M1xxxxx	200	20210511	Exponential	Inducible-Z3EV	['0:06:43', '0:16:43', '0:26:43', '0:36:43', '0:46:43', '0:56:43', '1:06:43', '1:16:43', '1:26:43', '1:36:43', '1:46:43', '1:56:43', '2:06:43', '2:16:43', '2:26:43', '2:36:43', '2:46:43', '2:56:43', '3:06:43', '3:16:43', '3:26:43', '3:36:43', '3:46:43', '3:56:43', '4:06:43', '4:16:43', '4:26:43', '4:36:43', '4:46:43', '4:56:43', '5:06:43', '5:16:43', '5:26:43', '5:36:43', '5:46:43', '5:56:43', '6…	[0.123, 0.126, 0.129, 0.129, 0.131, 0.134, 0.138, 0.14, 0.142, 0.143, 0.15, 0.153, 0.16, 0.163, 0.169, 0.175, 0.183, 0.189, 0.197, 0.206, 0.216, 0.226, 0.234, 0.248, 0.26, 0.272, 0.283, 0.298, 0.315, 0.332, 0.349, 0.363, 0.381, 0.403, 0.421, 0.445, 0.465, 0.488, 0.514, 0.543, 0.574, 0.606, 0.637, 0.67, 0.709, 0.76, 0.81, 0.838, 0.887, 0.932, 0.944, 0.972, 0.996, 1.023, 1.056, 1.059, 1.081, 1.099,…	['0:09:17', '0:19:17', '0:29:17', '0:39:17', '0:49:17', '0:59:17', '1:09:17', '1:19:17', '1:29:17', '1:39:17', '1:49:17', '1:59:17', '2:09:17', '2:19:17', '2:29:17', '2:39:17', '2:49:17', '2:59:17', '3:09:17', '3:19:17', '3:29:17', '3:39:17', '3:49:17', '3:59:17', '4:09:17', '4:19:17', '4:29:17', '4:39:17', '4:49:17', '4:59:17', '5:09:17', '5:19:17', '5:29:17', '5:39:17', '5:49:17', '5:59:17', '6…	[2653.0, 2524.0, 2672.0, 2433.0, 2730.0, 2591.0, 2793.0, 2692.0, 2788.0, 2773.0, 2837.0, 2810.0, 2834.0, 2929.0, 2822.0, 2928.0, 2951.0, 3064.0, 2877.0, 2990.0, 3017.0, 3061.0, 3122.0, 3105.0, 3066.0, 2891.0, 3054.0, 3132.0, 3080.0, 3088.0, 3231.0, 3313.0, 3310.0, 3229.0, 3293.0, 3258.0, 3297.0, 3427.0, 3449.0, 3545.0, 3584.0, 3504.0, 3586.0, 3669.0, 3614.0, 3791.0, 3795.0, 4022.0, 4042.0, 4211.0…	['0:08:36', '0:18:36', '0:28:36', '0:38:36', '0:48:36', '0:58:36', '1:08:36', '1:18:36', '1:28:36', '1:38:36', '1:48:36', '1:58:36', '2:08:36', '2:18:36', '2:28:36', '2:38:36', '2:48:36', '2:58:36', '3:08:36', '3:18:36', '3:28:36', '3:38:36', '3:48:36', '3:58:36', '4:08:36', '4:18:36', '4:28:36', '4:38:36', '4:48:36', '4:58:36', '5:08:36', '5:18:36', '5:28:36', '5:38:36', '5:48:36', '5:58:36', '6…	[152.0, 160.0, 157.0, 166.0, 163.0, 170.0, 173.0, 180.0, 171.0, 191.0, 165.0, 179.0, 210.0, 175.0, 183.0, 183.0, 181.0, 178.0, 187.0, 192.0, 184.0, 210.0, 186.0, 189.0, 173.0, 204.0, 208.0, 181.0, 186.0, 205.0, 193.0, 186.0, 206.0, 244.0, 189.0, 214.0, 224.0, 237.0, 204.0, 238.0, 256.0, 192.0, 215.0, 244.0, 235.0, 232.0, 229.0, 250.0, 213.0, 243.0, 269.0, 287.0, 289.0, 295.0, 299.0, 266.0, 277.0,…	['0:07:15', '0:17:15', '0:27:15', '0:37:15', '0:47:15', '0:57:15', '1:07:15', '1:17:15', '1:27:15', '1:37:15', '1:47:15', '1:57:15', '2:07:15', '2:17:15', '2:27:15', '2:37:15', '2:47:15', '2:57:15', '3:07:15', '3:17:15', '3:27:15', '3:37:15', '3:47:15', '3:57:15', '4:07:15', '4:17:15', '4:27:15', '4:37:15', '4:47:15', '4:57:15', '5:07:15', '5:17:15', '5:27:15', '5:37:15', '5:47:15', '5:57:15', '6…	['0:07:56', '0:17:56', '0:27:56', '0:37:56', '0:47:56', '0:57:56', '1:07:56', '1:17:56', '1:27:56', '1:37:56', '1:47:56', '1:57:56', '2:07:56', '2:17:56', '2:27:56', '2:37:56', '2:47:56', '2:57:56', '3:07:56', '3:17:56', '3:27:56', '3:37:56', '3:47:56', '3:57:56', '4:07:56', '4:17:56', '4:27:56', '4:37:56', '4:47:56', '4:57:56', '5:07:56', '5:17:56', '5:27:56', '5:37:56', '5:47:56', '5:57:56', '6…	[6.0, 8.0, 23.0, 2.0, 0.0, 8.0, 0.0, 0.0, 16.0, 26.0, 0.0, 23.0, 23.0, 20.0, 33.0, 24.0, 0.0, 37.0, 46.0, 70.0, 57.0, 68.0, 78.0, 70.0, 94.0, 127.0, 124.0, 104.0, 98.0, 137.0, 153.0, 197.0, 186.0, 188.0, 191.0, 205.0, 229.0, 265.0, 295.0, 322.0, 349.0, 354.0, 393.0, 422.0, 461.0, 484.0, 530.0, 573.0, 631.0, 715.0, 743.0, 789.0, 793.0, 857.0, 910.0, 898.0, 959.0, 965.0, 978.0, 977.0, 1067.0, 1045.…	[115.0, 89.0, 102.0, 133.0, 149.0, 132.0, 129.0, 103.0, 172.0, 169.0, 202.0, 270.0, 285.0, 340.0, 413.0, 498.0, 615.0, 621.0, 708.0, 875.0, 973.0, 1164.0, 1238.0, 1313.0, 1457.0, 1587.0, 1735.0, 1872.0, 1966.0, 2245.0, 2315.0, 2545.0, 2762.0, 3084.0, 3299.0, 3519.0, 3944.0, 4024.0, 4646.0, 5380.0, 5640.0, 6256.0, 6297.0, 6876.0, 7609.0, 8215.0, 8973.0, 9921.0, 11042.0, 12108.0, 12768.0, 13365.0, …
32	E6	sAS006	M1M2M3xxx	200	20210511	Exponential	Inducible-Z3EV	['0:06:43', '0:16:43', '0:26:43', '0:36:43', '0:46:43', '0:56:43', '1:06:43', '1:16:43', '1:26:43', '1:36:43', '1:46:43', '1:56:43', '2:06:43', '2:16:43', '2:26:43', '2:36:43', '2:46:43', '2:56:43', '3:06:43', '3:16:43', '3:26:43', '3:36:43', '3:46:43', '3:56:43', '4:06:43', '4:16:43', '4:26:43', '4:36:43', '4:46:43', '4:56:43', '5:06:43', '5:16:43', '5:26:43', '5:36:43', '5:46:43', '5:56:43', '6…	[0.128, 0.13, 0.132, 0.133, 0.136, 0.138, 0.142, 0.144, 0.151, 0.154, 0.158, 0.164, 0.17, 0.174, 0.18, 0.186, 0.192, 0.201, 0.21, 0.22, 0.229, 0.242, 0.253, 0.265, 0.279, 0.295, 0.312, 0.328, 0.344, 0.363, 0.384, 0.404, 0.422, 0.445, 0.465, 0.487, 0.518, 0.545, 0.576, 0.61, 0.644, 0.693, 0.723, 0.759, 0.791, 0.841, 0.872, 0.9, 0.929, 0.946, 0.962, 0.987, 1.001, 1.012, 1.047, 1.055, 1.067, 1.086, …	['0:09:17', '0:19:17', '0:29:17', '0:39:17', '0:49:17', '0:59:17', '1:09:17', '1:19:17', '1:29:17', '1:39:17', '1:49:17', '1:59:17', '2:09:17', '2:19:17', '2:29:17', '2:39:17', '2:49:17', '2:59:17', '3:09:17', '3:19:17', '3:29:17', '3:39:17', '3:49:17', '3:59:17', '4:09:17', '4:19:17', '4:29:17', '4:39:17', '4:49:17', '4:59:17', '5:09:17', '5:19:17', '5:29:17', '5:39:17', '5:49:17', '5:59:17', '6…	[2631.0, 2629.0, 2774.0, 2865.0, 2693.0, 2788.0, 2805.0, 2759.0, 2942.0, 2881.0, 3076.0, 2976.0, 3170.0, 3008.0, 3192.0, 3308.0, 3356.0, 3557.0, 3468.0, 3479.0, 3603.0, 3649.0, 3749.0, 3793.0, 3865.0, 3914.0, 4124.0, 4344.0, 4171.0, 4203.0, 4322.0, 4598.0, 4660.0, 4709.0, 4774.0, 4942.0, 5412.0, 5617.0, 5803.0, 6157.0, 6553.0, 6907.0, 6946.0, 7186.0, 7432.0, 7787.0, 8084.0, 8212.0, 8530.0, 8613.0…	['0:08:36', '0:18:36', '0:28:36', '0:38:36', '0:48:36', '0:58:36', '1:08:36', '1:18:36', '1:28:36', '1:38:36', '1:48:36', '1:58:36', '2:08:36', '2:18:36', '2:28:36', '2:38:36', '2:48:36', '2:58:36', '3:08:36', '3:18:36', '3:28:36', '3:38:36', '3:48:36', '3:58:36', '4:08:36', '4:18:36', '4:28:36', '4:38:36', '4:48:36', '4:58:36', '5:08:36', '5:18:36', '5:28:36', '5:38:36', '5:48:36', '5:58:36', '6…	[198.0, 166.0, 152.0, 169.0, 213.0, 207.0, 190.0, 196.0, 197.0, 189.0, 187.0, 194.0, 197.0, 157.0, 207.0, 211.0, 214.0, 219.0, 238.0, 211.0, 208.0, 218.0, 236.0, 236.0, 241.0, 244.0, 279.0, 261.0, 263.0, 248.0, 263.0, 288.0, 303.0, 307.0, 298.0, 285.0, 314.0, 384.0, 386.0, 389.0, 387.0, 390.0, 454.0, 437.0, 476.0, 480.0, 481.0, 483.0, 503.0, 532.0, 521.0, 529.0, 580.0, 575.0, 610.0, 574.0, 604.0,…	['0:07:15', '0:17:15', '0:27:15', '0:37:15', '0:47:15', '0:57:15', '1:07:15', '1:17:15', '1:27:15', '1:37:15', '1:47:15', '1:57:15', '2:07:15', '2:17:15', '2:27:15', '2:37:15', '2:47:15', '2:57:15', '3:07:15', '3:17:15', '3:27:15', '3:37:15', '3:47:15', '3:57:15', '4:07:15', '4:17:15', '4:27:15', '4:37:15', '4:47:15', '4:57:15', '5:07:15', '5:17:15', '5:27:15', '5:37:15', '5:47:15', '5:57:15', '6…	['0:07:56', '0:17:56', '0:27:56', '0:37:56', '0:47:56', '0:57:56', '1:07:56', '1:17:56', '1:27:56', '1:37:56', '1:47:56', '1:57:56', '2:07:56', '2:17:56', '2:27:56', '2:37:56', '2:47:56', '2:57:56', '3:07:56', '3:17:56', '3:27:56', '3:37:56', '3:47:56', '3:57:56', '4:07:56', '4:17:56', '4:27:56', '4:37:56', '4:47:56', '4:57:56', '5:07:56', '5:17:56', '5:27:56', '5:37:56', '5:47:56', '5:57:56', '6…	[17.0, 0.0, 8.0, 0.0, 17.0, 5.0, 0.0, 0.0, 5.0, 15.0, 35.0, 15.0, 25.0, 24.0, 37.0, 17.0, 39.0, 25.0, 40.0, 66.0, 69.0, 59.0, 91.0, 110.0, 80.0, 95.0, 118.0, 135.0, 137.0, 143.0, 139.0, 182.0, 188.0, 183.0, 243.0, 242.0, 287.0, 310.0, 313.0, 357.0, 392.0, 447.0, 444.0, 473.0, 498.0, 536.0, 615.0, 633.0, 651.0, 690.0, 709.0, 741.0, 729.0, 762.0, 820.0, 857.0, 844.0, 865.0, 853.0, 861.0, 881.0, 901…	[144.0, 125.0, 106.0, 138.0, 160.0, 156.0, 163.0, 152.0, 218.0, 232.0, 236.0, 287.0, 339.0, 423.0, 515.0, 549.0, 624.0, 751.0, 846.0, 986.0, 1055.0, 1201.0, 1251.0, 1426.0, 1715.0, 1646.0, 1853.0, 2001.0, 2062.0, 2295.0, 2574.0, 2763.0, 2899.0, 3105.0, 3544.0, 3871.0, 4551.0, 4998.0, 5468.0, 5897.0, 6487.0, 7088.0, 7487.0, 8180.0, 8526.0, 9433.0, 10140.0, 10940.0, 11262.0, 11585.0, 11924.0, 12527…
33	E7	sAS007	W2W3W1W4W3W2	200	20210511	Exponential	Inducible-Z3EV	['0:06:43', '0:16:43', '0:26:43', '0:36:43', '0:46:43', '0:56:43', '1:06:43', '1:16:43', '1:26:43', '1:36:43', '1:46:43', '1:56:43', '2:06:43', '2:16:43', '2:26:43', '2:36:43', '2:46:43', '2:56:43', '3:06:43', '3:16:43', '3:26:43', '3:36:43', '3:46:43', '3:56:43', '4:06:43', '4:16:43', '4:26:43', '4:36:43', '4:46:43', '4:56:43', '5:06:43', '5:16:43', '5:26:43', '5:36:43', '5:46:43', '5:56:43', '6…	[0.128, 0.13, 0.13, 0.134, 0.137, 0.137, 0.143, 0.148, 0.152, 0.153, 0.158, 0.165, 0.175, 0.177, 0.18, 0.184, 0.192, 0.201, 0.212, 0.224, 0.232, 0.242, 0.256, 0.265, 0.277, 0.293, 0.309, 0.328, 0.344, 0.362, 0.382, 0.398, 0.418, 0.437, 0.456, 0.479, 0.502, 0.528, 0.562, 0.591, 0.627, 0.681, 0.726, 0.752, 0.775, 0.802, 0.821, 0.827, 0.837, 0.885, 0.917, 0.945, 0.919, 0.922, 0.932, 0.993, 1.017, 1.…	['0:09:17', '0:19:17', '0:29:17', '0:39:17', '0:49:17', '0:59:17', '1:09:17', '1:19:17', '1:29:17', '1:39:17', '1:49:17', '1:59:17', '2:09:17', '2:19:17', '2:29:17', '2:39:17', '2:49:17', '2:59:17', '3:09:17', '3:19:17', '3:29:17', '3:39:17', '3:49:17', '3:59:17', '4:09:17', '4:19:17', '4:29:17', '4:39:17', '4:49:17', '4:59:17', '5:09:17', '5:19:17', '5:29:17', '5:39:17', '5:49:17', '5:59:17', '6…	[2789.0, 2532.0, 2598.0, 2679.0, 2647.0, 2844.0, 2787.0, 2794.0, 2926.0, 2731.0, 2780.0, 2855.0, 2825.0, 2890.0, 2790.0, 2868.0, 3027.0, 3299.0, 2949.0, 3028.0, 2957.0, 3101.0, 3021.0, 2921.0, 2871.0, 3064.0, 2997.0, 3133.0, 3218.0, 3171.0, 3055.0, 3124.0, 3442.0, 3298.0, 3403.0, 3401.0, 3541.0, 3688.0, 3717.0, 3723.0, 3673.0, 3784.0, 4091.0, 4094.0, 4224.0, 4353.0, 4315.0, 4589.0, 4766.0, 4723.0…	['0:08:36', '0:18:36', '0:28:36', '0:38:36', '0:48:36', '0:58:36', '1:08:36', '1:18:36', '1:28:36', '1:38:36', '1:48:36', '1:58:36', '2:08:36', '2:18:36', '2:28:36', '2:38:36', '2:48:36', '2:58:36', '3:08:36', '3:18:36', '3:28:36', '3:38:36', '3:48:36', '3:58:36', '4:08:36', '4:18:36', '4:28:36', '4:38:36', '4:48:36', '4:58:36', '5:08:36', '5:18:36', '5:28:36', '5:38:36', '5:48:36', '5:58:36', '6…	[190.0, 155.0, 148.0, 186.0, 184.0, 175.0, 147.0, 192.0, 181.0, 155.0, 161.0, 182.0, 158.0, 193.0, 165.0, 154.0, 209.0, 209.0, 168.0, 176.0, 182.0, 181.0, 188.0, 172.0, 206.0, 196.0, 204.0, 230.0, 212.0, 217.0, 197.0, 215.0, 233.0, 202.0, 213.0, 220.0, 229.0, 231.0, 231.0, 218.0, 255.0, 234.0, 258.0, 278.0, 275.0, 263.0, 271.0, 275.0, 293.0, 296.0, 321.0, 305.0, 333.0, 299.0, 274.0, 339.0, 326.0,…	['0:07:15', '0:17:15', '0:27:15', '0:37:15', '0:47:15', '0:57:15', '1:07:15', '1:17:15', '1:27:15', '1:37:15', '1:47:15', '1:57:15', '2:07:15', '2:17:15', '2:27:15', '2:37:15', '2:47:15', '2:57:15', '3:07:15', '3:17:15', '3:27:15', '3:37:15', '3:47:15', '3:57:15', '4:07:15', '4:17:15', '4:27:15', '4:37:15', '4:47:15', '4:57:15', '5:07:15', '5:17:15', '5:27:15', '5:37:15', '5:47:15', '5:57:15', '6…	['0:07:56', '0:17:56', '0:27:56', '0:37:56', '0:47:56', '0:57:56', '1:07:56', '1:17:56', '1:27:56', '1:37:56', '1:47:56', '1:57:56', '2:07:56', '2:17:56', '2:27:56', '2:37:56', '2:47:56', '2:57:56', '3:07:56', '3:17:56', '3:27:56', '3:37:56', '3:47:56', '3:57:56', '4:07:56', '4:17:56', '4:27:56', '4:37:56', '4:47:56', '4:57:56', '5:07:56', '5:17:56', '5:27:56', '5:37:56', '5:47:56', '5:57:56', '6…	[0.0, 0.0, 0.0, 32.0, 28.0, 0.0, 27.0, 14.0, 0.0, 6.0, 19.0, 16.0, 3.0, 19.0, 31.0, 27.0, 42.0, 34.0, 30.0, 57.0, 73.0, 66.0, 102.0, 70.0, 83.0, 95.0, 119.0, 101.0, 147.0, 128.0, 162.0, 157.0, 147.0, 168.0, 177.0, 212.0, 222.0, 247.0, 274.0, 325.0, 322.0, 398.0, 406.0, 435.0, 454.0, 486.0, 540.0, 530.0, 577.0, 633.0, 671.0, 652.0, 708.0, 664.0, 680.0, 704.0, 764.0, 726.0, 753.0, 758.0, 807.0, 820…	[75.0, 96.0, 134.0, 159.0, 114.0, 83.0, 131.0, 148.0, 162.0, 207.0, 189.0, 192.0, 304.0, 354.0, 425.0, 488.0, 585.0, 604.0, 885.0, 853.0, 1037.0, 1166.0, 1344.0, 1397.0, 1533.0, 1640.0, 1822.0, 1961.0, 2159.0, 2411.0, 2504.0, 2583.0, 2765.0, 2990.0, 3137.0, 3478.0, 3794.0, 3958.0, 4530.0, 5220.0, 5419.0, 6564.0, 6935.0, 7308.0, 7839.0, 8634.0, 8977.0, 9445.0, 9793.0, 10334.0, 11166.0, 11572.0, 11…
34	E8	sAS008	M1M2M3M4M5M6	200	20210511	Exponential	Inducible-Z3EV	['0:06:43', '0:16:43', '0:26:43', '0:36:43', '0:46:43', '0:56:43', '1:06:43', '1:16:43', '1:26:43', '1:36:43', '1:46:43', '1:56:43', '2:06:43', '2:16:43', '2:26:43', '2:36:43', '2:46:43', '2:56:43', '3:06:43', '3:16:43', '3:26:43', '3:36:43', '3:46:43', '3:56:43', '4:06:43', '4:16:43', '4:26:43', '4:36:43', '4:46:43', '4:56:43', '5:06:43', '5:16:43', '5:26:43', '5:36:43', '5:46:43', '5:56:43', '6…	[0.122, 0.123, 0.127, 0.127, 0.129, 0.13, 0.134, 0.137, 0.14, 0.148, 0.148, 0.153, 0.162, 0.165, 0.169, 0.171, 0.178, 0.182, 0.19, 0.199, 0.209, 0.217, 0.226, 0.24, 0.252, 0.262, 0.276, 0.287, 0.303, 0.32, 0.337, 0.349, 0.365, 0.383, 0.395, 0.417, 0.438, 0.462, 0.488, 0.515, 0.549, 0.58, 0.605, 0.641, 0.681, 0.716, 0.748, 0.784, 0.825, 0.854, 0.868, 0.903, 0.929, 0.956, 0.987, 1.014, 1.033, 1.049…	['0:09:17', '0:19:17', '0:29:17', '0:39:17', '0:49:17', '0:59:17', '1:09:17', '1:19:17', '1:29:17', '1:39:17', '1:49:17', '1:59:17', '2:09:17', '2:19:17', '2:29:17', '2:39:17', '2:49:17', '2:59:17', '3:09:17', '3:19:17', '3:29:17', '3:39:17', '3:49:17', '3:59:17', '4:09:17', '4:19:17', '4:29:17', '4:39:17', '4:49:17', '4:59:17', '5:09:17', '5:19:17', '5:29:17', '5:39:17', '5:49:17', '5:59:17', '6…	[2682.0, 2776.0, 2886.0, 2913.0, 3133.0, 2959.0, 3154.0, 3272.0, 3358.0, 3483.0, 3565.0, 3932.0, 3926.0, 4232.0, 4381.0, 4604.0, 4915.0, 5067.0, 5641.0, 5729.0, 6038.0, 6595.0, 6940.0, 7193.0, 7697.0, 7790.0, 8402.0, 8633.0, 9330.0, 9732.0, 10491.0, 11039.0, 11184.0, 11570.0, 12571.0, 12990.0, 13772.0, 14297.0, 14858.0, 15946.0, 16994.0, 18518.0, 19219.0, 22264.0, 23986.0, 25122.0, 26366.0, 27813…	['0:08:36', '0:18:36', '0:28:36', '0:38:36', '0:48:36', '0:58:36', '1:08:36', '1:18:36', '1:28:36', '1:38:36', '1:48:36', '1:58:36', '2:08:36', '2:18:36', '2:28:36', '2:38:36', '2:48:36', '2:58:36', '3:08:36', '3:18:36', '3:28:36', '3:38:36', '3:48:36', '3:58:36', '4:08:36', '4:18:36', '4:28:36', '4:38:36', '4:48:36', '4:58:36', '5:08:36', '5:18:36', '5:28:36', '5:38:36', '5:48:36', '5:58:36', '6…	[212.0, 197.0, 176.0, 194.0, 192.0, 183.0, 222.0, 202.0, 221.0, 232.0, 242.0, 226.0, 239.0, 270.0, 283.0, 281.0, 291.0, 346.0, 370.0, 371.0, 394.0, 393.0, 399.0, 428.0, 493.0, 509.0, 464.0, 550.0, 564.0, 612.0, 671.0, 676.0, 693.0, 662.0, 748.0, 773.0, 824.0, 884.0, 925.0, 978.0, 1074.0, 1176.0, 1224.0, 1386.0, 1432.0, 1536.0, 1609.0, 1675.0, 1801.0, 1874.0, 1941.0, 2029.0, 2055.0, 2034.0, 2100.0…	['0:07:15', '0:17:15', '0:27:15', '0:37:15', '0:47:15', '0:57:15', '1:07:15', '1:17:15', '1:27:15', '1:37:15', '1:47:15', '1:57:15', '2:07:15', '2:17:15', '2:27:15', '2:37:15', '2:47:15', '2:57:15', '3:07:15', '3:17:15', '3:27:15', '3:37:15', '3:47:15', '3:57:15', '4:07:15', '4:17:15', '4:27:15', '4:37:15', '4:47:15', '4:57:15', '5:07:15', '5:17:15', '5:27:15', '5:37:15', '5:47:15', '5:57:15', '6…	['0:07:56', '0:17:56', '0:27:56', '0:37:56', '0:47:56', '0:57:56', '1:07:56', '1:17:56', '1:27:56', '1:37:56', '1:47:56', '1:57:56', '2:07:56', '2:17:56', '2:27:56', '2:37:56', '2:47:56', '2:57:56', '3:07:56', '3:17:56', '3:27:56', '3:37:56', '3:47:56', '3:57:56', '4:07:56', '4:17:56', '4:27:56', '4:37:56', '4:47:56', '4:57:56', '5:07:56', '5:17:56', '5:27:56', '5:37:56', '5:47:56', '5:57:56', '6…	[12.0, 0.0, 0.0, 0.0, 27.0, 0.0, 7.0, 7.0, 30.0, 14.0, 11.0, 44.0, 23.0, 34.0, 0.0, 35.0, 28.0, 45.0, 38.0, 32.0, 56.0, 58.0, 86.0, 82.0, 62.0, 99.0, 88.0, 100.0, 106.0, 146.0, 153.0, 150.0, 161.0, 174.0, 201.0, 206.0, 206.0, 216.0, 238.0, 247.0, 298.0, 283.0, 315.0, 376.0, 386.0, 411.0, 455.0, 487.0, 504.0, 545.0, 613.0, 620.0, 654.0, 659.0, 703.0, 744.0, 779.0, 784.0, 775.0, 807.0, 809.0, 831.0…	[128.0, 120.0, 129.0, 120.0, 116.0, 120.0, 94.0, 200.0, 136.0, 129.0, 199.0, 255.0, 273.0, 353.0, 385.0, 393.0, 550.0, 631.0, 731.0, 757.0, 989.0, 1063.0, 1091.0, 1246.0, 1355.0, 1503.0, 1580.0, 1822.0, 1879.0, 2066.0, 2257.0, 2459.0, 2427.0, 2694.0, 2946.0, 3074.0, 3281.0, 3464.0, 3597.0, 4156.0, 4587.0, 4936.0, 5198.0, 5723.0, 6216.0, 6779.0, 7208.0, 7785.0, 9119.0, 9486.0, 10050.0, 10759.0, 11…
35	F1	sAS001	xxxxxx	200	20210511	Exponential	Inducible-Z3EV	['0:06:43', '0:16:43', '0:26:43', '0:36:43', '0:46:43', '0:56:43', '1:06:43', '1:16:43', '1:26:43', '1:36:43', '1:46:43', '1:56:43', '2:06:43', '2:16:43', '2:26:43', '2:36:43', '2:46:43', '2:56:43', '3:06:43', '3:16:43', '3:26:43', '3:36:43', '3:46:43', '3:56:43', '4:06:43', '4:16:43', '4:26:43', '4:36:43', '4:46:43', '4:56:43', '5:06:43', '5:16:43', '5:26:43', '5:36:43', '5:46:43', '5:56:43', '6…	[0.123, 0.126, 0.127, 0.138, 0.132, 0.132, 0.136, 0.14, 0.144, 0.151, 0.154, 0.157, 0.161, 0.167, 0.174, 0.183, 0.19, 0.199, 0.207, 0.218, 0.227, 0.24, 0.253, 0.264, 0.275, 0.292, 0.309, 0.328, 0.344, 0.361, 0.379, 0.396, 0.412, 0.432, 0.454, 0.475, 0.502, 0.524, 0.555, 0.584, 0.61, 0.641, 0.671, 0.691, 0.715, 0.739, 0.791, 0.813, 0.84, 0.866, 0.883, 0.907, 0.92, 0.931, 0.963, 0.974, 0.985, 0.999…	['0:09:17', '0:19:17', '0:29:17', '0:39:17', '0:49:17', '0:59:17', '1:09:17', '1:19:17', '1:29:17', '1:39:17', '1:49:17', '1:59:17', '2:09:17', '2:19:17', '2:29:17', '2:39:17', '2:49:17', '2:59:17', '3:09:17', '3:19:17', '3:29:17', '3:39:17', '3:49:17', '3:59:17', '4:09:17', '4:19:17', '4:29:17', '4:39:17', '4:49:17', '4:59:17', '5:09:17', '5:19:17', '5:29:17', '5:39:17', '5:49:17', '5:59:17', '6…	[2623.0, 2591.0, 2716.0, 2635.0, 2611.0, 2778.0, 2702.0, 2757.0, 2764.0, 2861.0, 2847.0, 2824.0, 2944.0, 2751.0, 2684.0, 2833.0, 3003.0, 3018.0, 2831.0, 2714.0, 2892.0, 2809.0, 3068.0, 3084.0, 3001.0, 3213.0, 3057.0, 3062.0, 3019.0, 3170.0, 3259.0, 3042.0, 3242.0, 3150.0, 3233.0, 3227.0, 3310.0, 3387.0, 3360.0, 3436.0, 3458.0, 3525.0, 3457.0, 3680.0, 3612.0, 3763.0, 3669.0, 3931.0, 3769.0, 3936.0…	['0:08:36', '0:18:36', '0:28:36', '0:38:36', '0:48:36', '0:58:36', '1:08:36', '1:18:36', '1:28:36', '1:38:36', '1:48:36', '1:58:36', '2:08:36', '2:18:36', '2:28:36', '2:38:36', '2:48:36', '2:58:36', '3:08:36', '3:18:36', '3:28:36', '3:38:36', '3:48:36', '3:58:36', '4:08:36', '4:18:36', '4:28:36', '4:38:36', '4:48:36', '4:58:36', '5:08:36', '5:18:36', '5:28:36', '5:38:36', '5:48:36', '5:58:36', '6…	[173.0, 165.0, 212.0, 190.0, 163.0, 173.0, 171.0, 185.0, 158.0, 164.0, 197.0, 178.0, 180.0, 185.0, 149.0, 173.0, 199.0, 180.0, 190.0, 188.0, 163.0, 176.0, 193.0, 182.0, 169.0, 187.0, 198.0, 201.0, 187.0, 205.0, 186.0, 188.0, 222.0, 200.0, 208.0, 207.0, 218.0, 180.0, 221.0, 221.0, 194.0, 216.0, 236.0, 219.0, 251.0, 219.0, 226.0, 272.0, 240.0, 244.0, 263.0, 269.0, 270.0, 275.0, 276.0, 292.0, 251.0,…	['0:07:15', '0:17:15', '0:27:15', '0:37:15', '0:47:15', '0:57:15', '1:07:15', '1:17:15', '1:27:15', '1:37:15', '1:47:15', '1:57:15', '2:07:15', '2:17:15', '2:27:15', '2:37:15', '2:47:15', '2:57:15', '3:07:15', '3:17:15', '3:27:15', '3:37:15', '3:47:15', '3:57:15', '4:07:15', '4:17:15', '4:27:15', '4:37:15', '4:47:15', '4:57:15', '5:07:15', '5:17:15', '5:27:15', '5:37:15', '5:47:15', '5:57:15', '6…	['0:07:56', '0:17:56', '0:27:56', '0:37:56', '0:47:56', '0:57:56', '1:07:56', '1:17:56', '1:27:56', '1:37:56', '1:47:56', '1:57:56', '2:07:56', '2:17:56', '2:27:56', '2:37:56', '2:47:56', '2:57:56', '3:07:56', '3:17:56', '3:27:56', '3:37:56', '3:47:56', '3:57:56', '4:07:56', '4:17:56', '4:27:56', '4:37:56', '4:47:56', '4:57:56', '5:07:56', '5:17:56', '5:27:56', '5:37:56', '5:47:56', '5:57:56', '6…	[0.0, 33.0, 3.0, 9.0, 22.0, 2.0, 13.0, 6.0, 0.0, 47.0, 30.0, 5.0, 44.0, 36.0, 38.0, 41.0, 64.0, 38.0, 55.0, 59.0, 78.0, 50.0, 84.0, 102.0, 90.0, 102.0, 128.0, 116.0, 147.0, 138.0, 152.0, 168.0, 163.0, 179.0, 201.0, 210.0, 242.0, 262.0, 260.0, 301.0, 312.0, 355.0, 381.0, 414.0, 416.0, 439.0, 479.0, 547.0, 566.0, 610.0, 651.0, 672.0, 648.0, 689.0, 718.0, 727.0, 727.0, 748.0, 754.0, 802.0, 783.0, 76…	[97.0, 176.0, 145.0, 93.0, 122.0, 116.0, 134.0, 152.0, 165.0, 171.0, 191.0, 274.0, 284.0, 366.0, 390.0, 555.0, 645.0, 713.0, 795.0, 890.0, 1095.0, 1086.0, 1267.0, 1424.0, 1559.0, 1766.0, 1855.0, 2035.0, 2192.0, 2411.0, 2475.0, 2720.0, 2845.0, 3214.0, 3168.0, 3323.0, 3608.0, 4018.0, 4255.0, 4893.0, 5068.0, 5732.0, 6486.0, 6789.0, 7315.0, 7845.0, 8568.0, 9021.0, 9666.0, 9930.0, 10516.0, 11104.0, 11…
36	F2	sAS002	W2xxxxx	200	20210511	Exponential	Inducible-Z3EV	['0:06:43', '0:16:43', '0:26:43', '0:36:43', '0:46:43', '0:56:43', '1:06:43', '1:16:43', '1:26:43', '1:36:43', '1:46:43', '1:56:43', '2:06:43', '2:16:43', '2:26:43', '2:36:43', '2:46:43', '2:56:43', '3:06:43', '3:16:43', '3:26:43', '3:36:43', '3:46:43', '3:56:43', '4:06:43', '4:16:43', '4:26:43', '4:36:43', '4:46:43', '4:56:43', '5:06:43', '5:16:43', '5:26:43', '5:36:43', '5:46:43', '5:56:43', '6…	[0.13, 0.139, 0.133, 0.132, 0.138, 0.139, 0.143, 0.144, 0.146, 0.152, 0.156, 0.163, 0.168, 0.171, 0.178, 0.185, 0.195, 0.202, 0.21, 0.22, 0.23, 0.241, 0.251, 0.263, 0.276, 0.291, 0.307, 0.323, 0.338, 0.354, 0.371, 0.386, 0.405, 0.425, 0.446, 0.47, 0.495, 0.521, 0.547, 0.578, 0.614, 0.639, 0.664, 0.696, 0.727, 0.772, 0.799, 0.831, 0.855, 0.883, 0.899, 0.91, 0.921, 0.933, 0.948, 0.965, 0.984, 1.003…	['0:09:17', '0:19:17', '0:29:17', '0:39:17', '0:49:17', '0:59:17', '1:09:17', '1:19:17', '1:29:17', '1:39:17', '1:49:17', '1:59:17', '2:09:17', '2:19:17', '2:29:17', '2:39:17', '2:49:17', '2:59:17', '3:09:17', '3:19:17', '3:29:17', '3:39:17', '3:49:17', '3:59:17', '4:09:17', '4:19:17', '4:29:17', '4:39:17', '4:49:17', '4:59:17', '5:09:17', '5:19:17', '5:29:17', '5:39:17', '5:49:17', '5:59:17', '6…	[2570.0, 2613.0, 2617.0, 2670.0, 2598.0, 2766.0, 2744.0, 2615.0, 2776.0, 2750.0, 2710.0, 2792.0, 2878.0, 2985.0, 3007.0, 2775.0, 2907.0, 2916.0, 2986.0, 2832.0, 2957.0, 2979.0, 2896.0, 3103.0, 2893.0, 2980.0, 2889.0, 3005.0, 3102.0, 3117.0, 3203.0, 3101.0, 3169.0, 3190.0, 3407.0, 3220.0, 3123.0, 3484.0, 3339.0, 3375.0, 3403.0, 3484.0, 3516.0, 3547.0, 3790.0, 3634.0, 3821.0, 3841.0, 3841.0, 3773.0…	['0:08:36', '0:18:36', '0:28:36', '0:38:36', '0:48:36', '0:58:36', '1:08:36', '1:18:36', '1:28:36', '1:38:36', '1:48:36', '1:58:36', '2:08:36', '2:18:36', '2:28:36', '2:38:36', '2:48:36', '2:58:36', '3:08:36', '3:18:36', '3:28:36', '3:38:36', '3:48:36', '3:58:36', '4:08:36', '4:18:36', '4:28:36', '4:38:36', '4:48:36', '4:58:36', '5:08:36', '5:18:36', '5:28:36', '5:38:36', '5:48:36', '5:58:36', '6…	[165.0, 175.0, 174.0, 130.0, 156.0, 178.0, 188.0, 163.0, 197.0, 179.0, 213.0, 187.0, 156.0, 183.0, 153.0, 193.0, 184.0, 179.0, 206.0, 180.0, 192.0, 172.0, 175.0, 178.0, 170.0, 167.0, 203.0, 221.0, 180.0, 181.0, 219.0, 175.0, 193.0, 222.0, 172.0, 200.0, 212.0, 217.0, 234.0, 225.0, 243.0, 232.0, 223.0, 208.0, 243.0, 238.0, 227.0, 250.0, 218.0, 276.0, 219.0, 272.0, 282.0, 275.0, 269.0, 303.0, 281.0,…	['0:07:15', '0:17:15', '0:27:15', '0:37:15', '0:47:15', '0:57:15', '1:07:15', '1:17:15', '1:27:15', '1:37:15', '1:47:15', '1:57:15', '2:07:15', '2:17:15', '2:27:15', '2:37:15', '2:47:15', '2:57:15', '3:07:15', '3:17:15', '3:27:15', '3:37:15', '3:47:15', '3:57:15', '4:07:15', '4:17:15', '4:27:15', '4:37:15', '4:47:15', '4:57:15', '5:07:15', '5:17:15', '5:27:15', '5:37:15', '5:47:15', '5:57:15', '6…	['0:07:56', '0:17:56', '0:27:56', '0:37:56', '0:47:56', '0:57:56', '1:07:56', '1:17:56', '1:27:56', '1:37:56', '1:47:56', '1:57:56', '2:07:56', '2:17:56', '2:27:56', '2:37:56', '2:47:56', '2:57:56', '3:07:56', '3:17:56', '3:27:56', '3:37:56', '3:47:56', '3:57:56', '4:07:56', '4:17:56', '4:27:56', '4:37:56', '4:47:56', '4:57:56', '5:07:56', '5:17:56', '5:27:56', '5:37:56', '5:47:56', '5:57:56', '6…	[16.0, 0.0, 8.0, 23.0, 23.0, 14.0, 20.0, 0.0, 28.0, 25.0, 32.0, 0.0, 41.0, 1.0, 27.0, 68.0, 35.0, 34.0, 36.0, 48.0, 66.0, 71.0, 72.0, 54.0, 75.0, 106.0, 101.0, 109.0, 141.0, 124.0, 121.0, 165.0, 165.0, 193.0, 219.0, 216.0, 228.0, 271.0, 284.0, 323.0, 313.0, 312.0, 336.0, 409.0, 428.0, 473.0, 505.0, 526.0, 569.0, 620.0, 660.0, 643.0, 656.0, 701.0, 704.0, 699.0, 742.0, 729.0, 768.0, 754.0, 754.0, 7…	[105.0, 111.0, 109.0, 93.0, 102.0, 112.0, 147.0, 134.0, 177.0, 181.0, 204.0, 274.0, 285.0, 415.0, 430.0, 555.0, 610.0, 720.0, 789.0, 901.0, 1053.0, 1257.0, 1231.0, 1307.0, 1463.0, 1702.0, 1777.0, 2065.0, 2154.0, 2322.0, 2514.0, 2691.0, 3008.0, 3182.0, 3415.0, 3528.0, 3955.0, 4361.0, 4659.0, 4872.0, 5295.0, 5666.0, 5974.0, 6415.0, 7329.0, 7785.0, 8350.0, 9313.0, 9676.0, 10277.0, 10734.0, 11060.0, …
37	F3	sAS003	S1xxxxx	200	20210511	Exponential	Inducible-Z3EV	['0:06:43', '0:16:43', '0:26:43', '0:36:43', '0:46:43', '0:56:43', '1:06:43', '1:16:43', '1:26:43', '1:36:43', '1:46:43', '1:56:43', '2:06:43', '2:16:43', '2:26:43', '2:36:43', '2:46:43', '2:56:43', '3:06:43', '3:16:43', '3:26:43', '3:36:43', '3:46:43', '3:56:43', '4:06:43', '4:16:43', '4:26:43', '4:36:43', '4:46:43', '4:56:43', '5:06:43', '5:16:43', '5:26:43', '5:36:43', '5:46:43', '5:56:43', '6…	[0.133, 0.133, 0.134, 0.136, 0.14, 0.146, 0.151, 0.154, 0.162, 0.169, 0.169, 0.178, 0.182, 0.187, 0.189, 0.198, 0.208, 0.217, 0.228, 0.238, 0.248, 0.262, 0.274, 0.285, 0.299, 0.312, 0.329, 0.344, 0.359, 0.373, 0.393, 0.411, 0.435, 0.461, 0.489, 0.513, 0.542, 0.574, 0.608, 0.642, 0.669, 0.717, 0.745, 0.768, 0.81, 0.851, 0.888, 0.934, 0.953, 0.981, 0.982, 0.997, 1.011, 1.028, 1.05, 1.064, 1.073, 1.…	['0:09:17', '0:19:17', '0:29:17', '0:39:17', '0:49:17', '0:59:17', '1:09:17', '1:19:17', '1:29:17', '1:39:17', '1:49:17', '1:59:17', '2:09:17', '2:19:17', '2:29:17', '2:39:17', '2:49:17', '2:59:17', '3:09:17', '3:19:17', '3:29:17', '3:39:17', '3:49:17', '3:59:17', '4:09:17', '4:19:17', '4:29:17', '4:39:17', '4:49:17', '4:59:17', '5:09:17', '5:19:17', '5:29:17', '5:39:17', '5:49:17', '5:59:17', '6…	[2651.0, 2575.0, 2725.0, 2765.0, 2708.0, 2779.0, 2665.0, 2781.0, 2722.0, 2812.0, 2850.0, 2901.0, 2943.0, 2906.0, 3154.0, 2976.0, 3121.0, 3228.0, 3153.0, 3398.0, 3342.0, 3388.0, 3367.0, 3070.0, 3384.0, 3405.0, 3438.0, 3773.0, 3819.0, 3949.0, 3938.0, 3877.0, 3865.0, 4203.0, 4131.0, 4386.0, 4353.0, 4341.0, 4478.0, 4686.0, 4615.0, 4878.0, 5011.0, 5049.0, 5366.0, 5551.0, 5572.0, 5788.0, 5942.0, 5938.0…	['0:08:36', '0:18:36', '0:28:36', '0:38:36', '0:48:36', '0:58:36', '1:08:36', '1:18:36', '1:28:36', '1:38:36', '1:48:36', '1:58:36', '2:08:36', '2:18:36', '2:28:36', '2:38:36', '2:48:36', '2:58:36', '3:08:36', '3:18:36', '3:28:36', '3:38:36', '3:48:36', '3:58:36', '4:08:36', '4:18:36', '4:28:36', '4:38:36', '4:48:36', '4:58:36', '5:08:36', '5:18:36', '5:28:36', '5:38:36', '5:48:36', '5:58:36', '6…	[181.0, 197.0, 164.0, 164.0, 187.0, 182.0, 141.0, 173.0, 198.0, 163.0, 167.0, 172.0, 200.0, 185.0, 216.0, 186.0, 194.0, 207.0, 212.0, 210.0, 203.0, 211.0, 213.0, 229.0, 193.0, 213.0, 233.0, 237.0, 238.0, 257.0, 245.0, 226.0, 261.0, 243.0, 265.0, 270.0, 227.0, 255.0, 281.0, 295.0, 284.0, 302.0, 319.0, 291.0, 314.0, 333.0, 349.0, 329.0, 374.0, 366.0, 384.0, 330.0, 383.0, 369.0, 380.0, 378.0, 386.0,…	['0:07:15', '0:17:15', '0:27:15', '0:37:15', '0:47:15', '0:57:15', '1:07:15', '1:17:15', '1:27:15', '1:37:15', '1:47:15', '1:57:15', '2:07:15', '2:17:15', '2:27:15', '2:37:15', '2:47:15', '2:57:15', '3:07:15', '3:17:15', '3:27:15', '3:37:15', '3:47:15', '3:57:15', '4:07:15', '4:17:15', '4:27:15', '4:37:15', '4:47:15', '4:57:15', '5:07:15', '5:17:15', '5:27:15', '5:37:15', '5:47:15', '5:57:15', '6…	['0:07:56', '0:17:56', '0:27:56', '0:37:56', '0:47:56', '0:57:56', '1:07:56', '1:17:56', '1:27:56', '1:37:56', '1:47:56', '1:57:56', '2:07:56', '2:17:56', '2:27:56', '2:37:56', '2:47:56', '2:57:56', '3:07:56', '3:17:56', '3:27:56', '3:37:56', '3:47:56', '3:57:56', '4:07:56', '4:17:56', '4:27:56', '4:37:56', '4:47:56', '4:57:56', '5:07:56', '5:17:56', '5:27:56', '5:37:56', '5:47:56', '5:57:56', '6…	[18.0, 0.0, 0.0, 0.0, 0.0, 4.0, 5.0, 7.0, 0.0, 21.0, 5.0, 24.0, 44.0, 30.0, 34.0, 24.0, 35.0, 37.0, 38.0, 54.0, 50.0, 108.0, 64.0, 96.0, 95.0, 103.0, 125.0, 120.0, 154.0, 184.0, 158.0, 189.0, 208.0, 226.0, 244.0, 277.0, 290.0, 293.0, 295.0, 347.0, 359.0, 419.0, 434.0, 441.0, 469.0, 532.0, 563.0, 593.0, 647.0, 669.0, 687.0, 698.0, 693.0, 728.0, 690.0, 788.0, 799.0, 758.0, 795.0, 807.0, 808.0, 807.…	[82.0, 110.0, 89.0, 126.0, 110.0, 139.0, 123.0, 169.0, 192.0, 154.0, 219.0, 309.0, 292.0, 400.0, 481.0, 538.0, 635.0, 752.0, 836.0, 997.0, 1163.0, 1278.0, 1369.0, 1483.0, 1575.0, 1844.0, 1928.0, 2175.0, 2392.0, 2492.0, 2522.0, 2962.0, 3263.0, 3352.0, 3691.0, 4033.0, 4197.0, 4712.0, 5165.0, 5638.0, 6082.0, 6748.0, 7110.0, 7492.0, 8265.0, 9029.0, 9418.0, 10213.0, 10983.0, 11266.0, 11471.0, 11845.0,…
38	F4	sAS004	M1xxxxx	200	20210511	Exponential	Inducible-Z3EV	['0:06:43', '0:16:43', '0:26:43', '0:36:43', '0:46:43', '0:56:43', '1:06:43', '1:16:43', '1:26:43', '1:36:43', '1:46:43', '1:56:43', '2:06:43', '2:16:43', '2:26:43', '2:36:43', '2:46:43', '2:56:43', '3:06:43', '3:16:43', '3:26:43', '3:36:43', '3:46:43', '3:56:43', '4:06:43', '4:16:43', '4:26:43', '4:36:43', '4:46:43', '4:56:43', '5:06:43', '5:16:43', '5:26:43', '5:36:43', '5:46:43', '5:56:43', '6…	[0.123, 0.125, 0.127, 0.129, 0.13, 0.133, 0.136, 0.137, 0.142, 0.145, 0.147, 0.154, 0.155, 0.161, 0.165, 0.171, 0.18, 0.187, 0.195, 0.203, 0.213, 0.224, 0.233, 0.243, 0.255, 0.265, 0.276, 0.29, 0.307, 0.321, 0.339, 0.356, 0.375, 0.392, 0.412, 0.437, 0.462, 0.491, 0.515, 0.549, 0.58, 0.612, 0.65, 0.685, 0.719, 0.758, 0.794, 0.829, 0.857, 0.879, 0.902, 0.926, 0.966, 0.993, 1.016, 1.022, 1.04, 1.049…	['0:09:17', '0:19:17', '0:29:17', '0:39:17', '0:49:17', '0:59:17', '1:09:17', '1:19:17', '1:29:17', '1:39:17', '1:49:17', '1:59:17', '2:09:17', '2:19:17', '2:29:17', '2:39:17', '2:49:17', '2:59:17', '3:09:17', '3:19:17', '3:29:17', '3:39:17', '3:49:17', '3:59:17', '4:09:17', '4:19:17', '4:29:17', '4:39:17', '4:49:17', '4:59:17', '5:09:17', '5:19:17', '5:29:17', '5:39:17', '5:49:17', '5:59:17', '6…	[2568.0, 2594.0, 2628.0, 2706.0, 2757.0, 2696.0, 2658.0, 2801.0, 2735.0, 2885.0, 2643.0, 2890.0, 2886.0, 2910.0, 3084.0, 2971.0, 2878.0, 3036.0, 3025.0, 2994.0, 3062.0, 2953.0, 3095.0, 3067.0, 3031.0, 2962.0, 2893.0, 3149.0, 3057.0, 3177.0, 3267.0, 3254.0, 3282.0, 3325.0, 3260.0, 3347.0, 3405.0, 3264.0, 3323.0, 3599.0, 3350.0, 3389.0, 3460.0, 3496.0, 3678.0, 3462.0, 3801.0, 3907.0, 3933.0, 3906.0…	['0:08:36', '0:18:36', '0:28:36', '0:38:36', '0:48:36', '0:58:36', '1:08:36', '1:18:36', '1:28:36', '1:38:36', '1:48:36', '1:58:36', '2:08:36', '2:18:36', '2:28:36', '2:38:36', '2:48:36', '2:58:36', '3:08:36', '3:18:36', '3:28:36', '3:38:36', '3:48:36', '3:58:36', '4:08:36', '4:18:36', '4:28:36', '4:38:36', '4:48:36', '4:58:36', '5:08:36', '5:18:36', '5:28:36', '5:38:36', '5:48:36', '5:58:36', '6…	[204.0, 147.0, 166.0, 179.0, 160.0, 192.0, 186.0, 177.0, 179.0, 182.0, 165.0, 163.0, 175.0, 169.0, 190.0, 188.0, 186.0, 200.0, 201.0, 190.0, 211.0, 207.0, 187.0, 182.0, 196.0, 198.0, 185.0, 183.0, 196.0, 221.0, 216.0, 227.0, 210.0, 226.0, 194.0, 204.0, 226.0, 175.0, 208.0, 189.0, 214.0, 229.0, 228.0, 245.0, 235.0, 240.0, 212.0, 239.0, 216.0, 265.0, 265.0, 267.0, 240.0, 260.0, 273.0, 282.0, 274.0,…	['0:07:15', '0:17:15', '0:27:15', '0:37:15', '0:47:15', '0:57:15', '1:07:15', '1:17:15', '1:27:15', '1:37:15', '1:47:15', '1:57:15', '2:07:15', '2:17:15', '2:27:15', '2:37:15', '2:47:15', '2:57:15', '3:07:15', '3:17:15', '3:27:15', '3:37:15', '3:47:15', '3:57:15', '4:07:15', '4:17:15', '4:27:15', '4:37:15', '4:47:15', '4:57:15', '5:07:15', '5:17:15', '5:27:15', '5:37:15', '5:47:15', '5:57:15', '6…	['0:07:56', '0:17:56', '0:27:56', '0:37:56', '0:47:56', '0:57:56', '1:07:56', '1:17:56', '1:27:56', '1:37:56', '1:47:56', '1:57:56', '2:07:56', '2:17:56', '2:27:56', '2:37:56', '2:47:56', '2:57:56', '3:07:56', '3:17:56', '3:27:56', '3:37:56', '3:47:56', '3:57:56', '4:07:56', '4:17:56', '4:27:56', '4:37:56', '4:47:56', '4:57:56', '5:07:56', '5:17:56', '5:27:56', '5:37:56', '5:47:56', '5:57:56', '6…	[15.0, 10.0, 27.0, 18.0, 11.0, 28.0, 7.0, 0.0, 18.0, 5.0, 28.0, 35.0, 19.0, 24.0, 27.0, 23.0, 32.0, 36.0, 50.0, 42.0, 63.0, 108.0, 74.0, 99.0, 90.0, 86.0, 71.0, 123.0, 121.0, 102.0, 141.0, 165.0, 157.0, 210.0, 218.0, 218.0, 211.0, 255.0, 252.0, 295.0, 362.0, 337.0, 388.0, 410.0, 473.0, 469.0, 547.0, 551.0, 608.0, 615.0, 630.0, 665.0, 720.0, 719.0, 777.0, 787.0, 803.0, 813.0, 845.0, 884.0, 880.0, …	[125.0, 96.0, 106.0, 119.0, 135.0, 102.0, 153.0, 108.0, 192.0, 202.0, 202.0, 261.0, 301.0, 368.0, 362.0, 520.0, 617.0, 651.0, 778.0, 848.0, 960.0, 1112.0, 1266.0, 1399.0, 1455.0, 1558.0, 1758.0, 1756.0, 1967.0, 2236.0, 2351.0, 2446.0, 2651.0, 2986.0, 3211.0, 3359.0, 3711.0, 3932.0, 4097.0, 4914.0, 5342.0, 5649.0, 6240.0, 6817.0, 7273.0, 7699.0, 8303.0, 9102.0, 10021.0, 10201.0, 11038.0, 11792.0, …
39	F6	sAS006	M1M2M3xxx	200	20210511	Exponential	Inducible-Z3EV	['0:06:43', '0:16:43', '0:26:43', '0:36:43', '0:46:43', '0:56:43', '1:06:43', '1:16:43', '1:26:43', '1:36:43', '1:46:43', '1:56:43', '2:06:43', '2:16:43', '2:26:43', '2:36:43', '2:46:43', '2:56:43', '3:06:43', '3:16:43', '3:26:43', '3:36:43', '3:46:43', '3:56:43', '4:06:43', '4:16:43', '4:26:43', '4:36:43', '4:46:43', '4:56:43', '5:06:43', '5:16:43', '5:26:43', '5:36:43', '5:46:43', '5:56:43', '6…	[0.131, 0.132, 0.133, 0.134, 0.137, 0.14, 0.143, 0.146, 0.149, 0.153, 0.158, 0.163, 0.168, 0.173, 0.178, 0.185, 0.192, 0.2, 0.211, 0.221, 0.232, 0.24, 0.253, 0.261, 0.275, 0.289, 0.307, 0.324, 0.34, 0.358, 0.378, 0.395, 0.415, 0.441, 0.467, 0.491, 0.512, 0.536, 0.57, 0.605, 0.649, 0.706, 0.766, 0.809, 0.832, 0.859, 0.879, 0.905, 0.919, 0.936, 0.957, 0.982, 1.002, 1.016, 1.041, 1.052, 1.071, 1.081…	['0:09:17', '0:19:17', '0:29:17', '0:39:17', '0:49:17', '0:59:17', '1:09:17', '1:19:17', '1:29:17', '1:39:17', '1:49:17', '1:59:17', '2:09:17', '2:19:17', '2:29:17', '2:39:17', '2:49:17', '2:59:17', '3:09:17', '3:19:17', '3:29:17', '3:39:17', '3:49:17', '3:59:17', '4:09:17', '4:19:17', '4:29:17', '4:39:17', '4:49:17', '4:59:17', '5:09:17', '5:19:17', '5:29:17', '5:39:17', '5:49:17', '5:59:17', '6…	[2646.0, 2712.0, 2794.0, 2714.0, 2905.0, 2857.0, 2893.0, 2874.0, 2915.0, 2977.0, 2927.0, 3099.0, 3042.0, 3293.0, 3226.0, 3327.0, 3454.0, 3526.0, 3600.0, 3753.0, 3686.0, 3705.0, 3743.0, 3628.0, 3744.0, 3980.0, 3897.0, 4179.0, 4331.0, 4165.0, 4373.0, 4442.0, 4542.0, 4807.0, 4858.0, 5002.0, 5112.0, 5292.0, 5295.0, 5502.0, 5897.0, 6764.0, 7057.0, 7261.0, 7763.0, 7731.0, 8042.0, 8157.0, 8022.0, 8307.0…	['0:08:36', '0:18:36', '0:28:36', '0:38:36', '0:48:36', '0:58:36', '1:08:36', '1:18:36', '1:28:36', '1:38:36', '1:48:36', '1:58:36', '2:08:36', '2:18:36', '2:28:36', '2:38:36', '2:48:36', '2:58:36', '3:08:36', '3:18:36', '3:28:36', '3:38:36', '3:48:36', '3:58:36', '4:08:36', '4:18:36', '4:28:36', '4:38:36', '4:48:36', '4:58:36', '5:08:36', '5:18:36', '5:28:36', '5:38:36', '5:48:36', '5:58:36', '6…	[188.0, 171.0, 197.0, 164.0, 174.0, 199.0, 201.0, 191.0, 204.0, 182.0, 177.0, 209.0, 193.0, 180.0, 211.0, 213.0, 220.0, 200.0, 231.0, 230.0, 225.0, 258.0, 225.0, 236.0, 228.0, 262.0, 266.0, 268.0, 271.0, 274.0, 259.0, 285.0, 278.0, 307.0, 298.0, 301.0, 334.0, 321.0, 344.0, 335.0, 399.0, 410.0, 447.0, 458.0, 446.0, 479.0, 514.0, 512.0, 506.0, 496.0, 516.0, 512.0, 540.0, 543.0, 568.0, 574.0, 582.0,…	['0:07:15', '0:17:15', '0:27:15', '0:37:15', '0:47:15', '0:57:15', '1:07:15', '1:17:15', '1:27:15', '1:37:15', '1:47:15', '1:57:15', '2:07:15', '2:17:15', '2:27:15', '2:37:15', '2:47:15', '2:57:15', '3:07:15', '3:17:15', '3:27:15', '3:37:15', '3:47:15', '3:57:15', '4:07:15', '4:17:15', '4:27:15', '4:37:15', '4:47:15', '4:57:15', '5:07:15', '5:17:15', '5:27:15', '5:37:15', '5:47:15', '5:57:15', '6…	['0:07:56', '0:17:56', '0:27:56', '0:37:56', '0:47:56', '0:57:56', '1:07:56', '1:17:56', '1:27:56', '1:37:56', '1:47:56', '1:57:56', '2:07:56', '2:17:56', '2:27:56', '2:37:56', '2:47:56', '2:57:56', '3:07:56', '3:17:56', '3:27:56', '3:37:56', '3:47:56', '3:57:56', '4:07:56', '4:17:56', '4:27:56', '4:37:56', '4:47:56', '4:57:56', '5:07:56', '5:17:56', '5:27:56', '5:37:56', '5:47:56', '5:57:56', '6…	[6.0, 27.0, 8.0, 10.0, 22.0, 21.0, 19.0, 14.0, 36.0, 7.0, 11.0, 18.0, 15.0, 0.0, 6.0, 52.0, 37.0, 28.0, 64.0, 51.0, 73.0, 66.0, 94.0, 84.0, 91.0, 114.0, 111.0, 121.0, 135.0, 153.0, 154.0, 182.0, 188.0, 174.0, 191.0, 235.0, 272.0, 269.0, 307.0, 323.0, 357.0, 423.0, 447.0, 511.0, 556.0, 557.0, 620.0, 642.0, 647.0, 699.0, 656.0, 733.0, 745.0, 751.0, 818.0, 846.0, 846.0, 827.0, 845.0, 850.0, 872.0, 8…	[138.0, 130.0, 142.0, 96.0, 136.0, 133.0, 159.0, 165.0, 190.0, 231.0, 235.0, 277.0, 311.0, 364.0, 416.0, 508.0, 642.0, 753.0, 833.0, 947.0, 1059.0, 1285.0, 1327.0, 1364.0, 1592.0, 1714.0, 1849.0, 2068.0, 2379.0, 2526.0, 2600.0, 2749.0, 2857.0, 3087.0, 3345.0, 3563.0, 3829.0, 4115.0, 4766.0, 5235.0, 5776.0, 6711.0, 7667.0, 8188.0, 9092.0, 9213.0, 9828.0, 10466.0, 10763.0, 11296.0, 11789.0, 12074.0…
40	F7	sAS007	W2W3W1W4W3W2	200	20210511	Exponential	Inducible-Z3EV	['0:06:43', '0:16:43', '0:26:43', '0:36:43', '0:46:43', '0:56:43', '1:06:43', '1:16:43', '1:26:43', '1:36:43', '1:46:43', '1:56:43', '2:06:43', '2:16:43', '2:26:43', '2:36:43', '2:46:43', '2:56:43', '3:06:43', '3:16:43', '3:26:43', '3:36:43', '3:46:43', '3:56:43', '4:06:43', '4:16:43', '4:26:43', '4:36:43', '4:46:43', '4:56:43', '5:06:43', '5:16:43', '5:26:43', '5:36:43', '5:46:43', '5:56:43', '6…	[0.128, 0.13, 0.132, 0.134, 0.136, 0.137, 0.145, 0.146, 0.146, 0.15, 0.154, 0.158, 0.167, 0.171, 0.175, 0.181, 0.188, 0.197, 0.205, 0.217, 0.224, 0.235, 0.247, 0.256, 0.269, 0.281, 0.298, 0.315, 0.331, 0.348, 0.366, 0.382, 0.4, 0.416, 0.439, 0.461, 0.482, 0.511, 0.547, 0.584, 0.637, 0.687, 0.725, 0.757, 0.789, 0.82, 0.858, 0.886, 0.905, 0.917, 0.941, 0.973, 0.983, 1.022, 1.042, 1.063, 1.091, 1.09…	['0:09:17', '0:19:17', '0:29:17', '0:39:17', '0:49:17', '0:59:17', '1:09:17', '1:19:17', '1:29:17', '1:39:17', '1:49:17', '1:59:17', '2:09:17', '2:19:17', '2:29:17', '2:39:17', '2:49:17', '2:59:17', '3:09:17', '3:19:17', '3:29:17', '3:39:17', '3:49:17', '3:59:17', '4:09:17', '4:19:17', '4:29:17', '4:39:17', '4:49:17', '4:59:17', '5:09:17', '5:19:17', '5:29:17', '5:39:17', '5:49:17', '5:59:17', '6…	[2678.0, 2577.0, 2678.0, 2834.0, 2650.0, 2674.0, 2633.0, 2790.0, 2823.0, 2731.0, 2772.0, 2973.0, 2778.0, 2858.0, 2931.0, 2868.0, 2893.0, 3025.0, 2931.0, 3010.0, 2840.0, 2838.0, 2891.0, 3008.0, 2967.0, 2908.0, 2970.0, 2953.0, 3094.0, 3206.0, 3163.0, 3156.0, 3330.0, 3395.0, 3365.0, 3381.0, 3533.0, 3486.0, 3624.0, 3618.0, 3741.0, 3863.0, 3958.0, 4052.0, 4236.0, 4275.0, 4317.0, 4515.0, 4494.0, 4729.0…	['0:08:36', '0:18:36', '0:28:36', '0:38:36', '0:48:36', '0:58:36', '1:08:36', '1:18:36', '1:28:36', '1:38:36', '1:48:36', '1:58:36', '2:08:36', '2:18:36', '2:28:36', '2:38:36', '2:48:36', '2:58:36', '3:08:36', '3:18:36', '3:28:36', '3:38:36', '3:48:36', '3:58:36', '4:08:36', '4:18:36', '4:28:36', '4:38:36', '4:48:36', '4:58:36', '5:08:36', '5:18:36', '5:28:36', '5:38:36', '5:48:36', '5:58:36', '6…	[205.0, 161.0, 158.0, 177.0, 160.0, 183.0, 157.0, 173.0, 166.0, 170.0, 189.0, 158.0, 168.0, 208.0, 176.0, 183.0, 199.0, 187.0, 209.0, 196.0, 190.0, 198.0, 182.0, 164.0, 163.0, 164.0, 207.0, 178.0, 216.0, 192.0, 163.0, 195.0, 224.0, 193.0, 216.0, 226.0, 211.0, 231.0, 212.0, 206.0, 228.0, 244.0, 234.0, 243.0, 269.0, 284.0, 283.0, 303.0, 310.0, 266.0, 320.0, 299.0, 339.0, 280.0, 320.0, 320.0, 374.0,…	['0:07:15', '0:17:15', '0:27:15', '0:37:15', '0:47:15', '0:57:15', '1:07:15', '1:17:15', '1:27:15', '1:37:15', '1:47:15', '1:57:15', '2:07:15', '2:17:15', '2:27:15', '2:37:15', '2:47:15', '2:57:15', '3:07:15', '3:17:15', '3:27:15', '3:37:15', '3:47:15', '3:57:15', '4:07:15', '4:17:15', '4:27:15', '4:37:15', '4:47:15', '4:57:15', '5:07:15', '5:17:15', '5:27:15', '5:37:15', '5:47:15', '5:57:15', '6…	['0:07:56', '0:17:56', '0:27:56', '0:37:56', '0:47:56', '0:57:56', '1:07:56', '1:17:56', '1:27:56', '1:37:56', '1:47:56', '1:57:56', '2:07:56', '2:17:56', '2:27:56', '2:37:56', '2:47:56', '2:57:56', '3:07:56', '3:17:56', '3:27:56', '3:37:56', '3:47:56', '3:57:56', '4:07:56', '4:17:56', '4:27:56', '4:37:56', '4:47:56', '4:57:56', '5:07:56', '5:17:56', '5:27:56', '5:37:56', '5:47:56', '5:57:56', '6…	[0.0, 19.0, 16.0, 0.0, 4.0, 18.0, 0.0, 8.0, 15.0, 8.0, 23.0, 33.0, 15.0, 20.0, 15.0, 48.0, 31.0, 51.0, 47.0, 72.0, 56.0, 79.0, 67.0, 93.0, 125.0, 96.0, 104.0, 138.0, 124.0, 119.0, 119.0, 173.0, 172.0, 164.0, 199.0, 212.0, 196.0, 241.0, 305.0, 332.0, 359.0, 379.0, 414.0, 433.0, 463.0, 506.0, 510.0, 574.0, 585.0, 600.0, 637.0, 703.0, 694.0, 742.0, 779.0, 755.0, 803.0, 796.0, 808.0, 849.0, 859.0, 82…	[112.0, 104.0, 109.0, 118.0, 90.0, 158.0, 160.0, 154.0, 182.0, 181.0, 203.0, 172.0, 237.0, 385.0, 435.0, 477.0, 582.0, 599.0, 718.0, 839.0, 984.0, 1044.0, 1187.0, 1302.0, 1474.0, 1491.0, 1767.0, 1880.0, 2077.0, 2180.0, 2328.0, 2504.0, 2680.0, 3004.0, 3233.0, 3420.0, 3749.0, 4004.0, 4317.0, 5003.0, 5259.0, 6284.0, 6705.0, 7154.0, 7647.0, 7827.0, 8834.0, 9563.0, 10265.0, 10440.0, 10901.0, 11611.0, …
41	F8	sAS008	M1M2M3M4M5M6	200	20210511	Exponential	Inducible-Z3EV	['0:06:43', '0:16:43', '0:26:43', '0:36:43', '0:46:43', '0:56:43', '1:06:43', '1:16:43', '1:26:43', '1:36:43', '1:46:43', '1:56:43', '2:06:43', '2:16:43', '2:26:43', '2:36:43', '2:46:43', '2:56:43', '3:06:43', '3:16:43', '3:26:43', '3:36:43', '3:46:43', '3:56:43', '4:06:43', '4:16:43', '4:26:43', '4:36:43', '4:46:43', '4:56:43', '5:06:43', '5:16:43', '5:26:43', '5:36:43', '5:46:43', '5:56:43', '6…	[0.123, 0.124, 0.125, 0.126, 0.127, 0.128, 0.13, 0.133, 0.135, 0.141, 0.145, 0.146, 0.15, 0.154, 0.161, 0.166, 0.173, 0.178, 0.183, 0.192, 0.2, 0.21, 0.219, 0.228, 0.239, 0.25, 0.258, 0.271, 0.284, 0.302, 0.319, 0.335, 0.351, 0.367, 0.387, 0.405, 0.425, 0.451, 0.472, 0.494, 0.525, 0.557, 0.597, 0.637, 0.666, 0.712, 0.76, 0.785, 0.831, 0.867, 0.906, 0.933, 0.943, 0.977, 1.01, 1.028, 1.058, 1.079, …	['0:09:17', '0:19:17', '0:29:17', '0:39:17', '0:49:17', '0:59:17', '1:09:17', '1:19:17', '1:29:17', '1:39:17', '1:49:17', '1:59:17', '2:09:17', '2:19:17', '2:29:17', '2:39:17', '2:49:17', '2:59:17', '3:09:17', '3:19:17', '3:29:17', '3:39:17', '3:49:17', '3:59:17', '4:09:17', '4:19:17', '4:29:17', '4:39:17', '4:49:17', '4:59:17', '5:09:17', '5:19:17', '5:29:17', '5:39:17', '5:49:17', '5:59:17', '6…	[2773.0, 2815.0, 2738.0, 2899.0, 2945.0, 3146.0, 3112.0, 3181.0, 3298.0, 3276.0, 3615.0, 3558.0, 3790.0, 4013.0, 4182.0, 4404.0, 4675.0, 4888.0, 5148.0, 5669.0, 5910.0, 6055.0, 6477.0, 6785.0, 7268.0, 7289.0, 7716.0, 8277.0, 8770.0, 9194.0, 9801.0, 10622.0, 10655.0, 11051.0, 11712.0, 12229.0, 12733.0, 13433.0, 14390.0, 14927.0, 15726.0, 17179.0, 17857.0, 18448.0, 20628.0, 23931.0, 26214.0, 27921.…	['0:08:36', '0:18:36', '0:28:36', '0:38:36', '0:48:36', '0:58:36', '1:08:36', '1:18:36', '1:28:36', '1:38:36', '1:48:36', '1:58:36', '2:08:36', '2:18:36', '2:28:36', '2:38:36', '2:48:36', '2:58:36', '3:08:36', '3:18:36', '3:28:36', '3:38:36', '3:48:36', '3:58:36', '4:08:36', '4:18:36', '4:28:36', '4:38:36', '4:48:36', '4:58:36', '5:08:36', '5:18:36', '5:28:36', '5:38:36', '5:48:36', '5:58:36', '6…	[186.0, 179.0, 187.0, 189.0, 203.0, 179.0, 192.0, 163.0, 162.0, 225.0, 191.0, 225.0, 240.0, 251.0, 246.0, 284.0, 298.0, 299.0, 333.0, 356.0, 348.0, 355.0, 387.0, 399.0, 447.0, 448.0, 485.0, 478.0, 523.0, 583.0, 580.0, 638.0, 669.0, 688.0, 689.0, 753.0, 781.0, 836.0, 835.0, 921.0, 946.0, 1000.0, 1095.0, 1199.0, 1291.0, 1436.0, 1589.0, 1680.0, 1710.0, 1778.0, 1941.0, 1970.0, 2010.0, 2061.0, 2104.0,…	['0:07:15', '0:17:15', '0:27:15', '0:37:15', '0:47:15', '0:57:15', '1:07:15', '1:17:15', '1:27:15', '1:37:15', '1:47:15', '1:57:15', '2:07:15', '2:17:15', '2:27:15', '2:37:15', '2:47:15', '2:57:15', '3:07:15', '3:17:15', '3:27:15', '3:37:15', '3:47:15', '3:57:15', '4:07:15', '4:17:15', '4:27:15', '4:37:15', '4:47:15', '4:57:15', '5:07:15', '5:17:15', '5:27:15', '5:37:15', '5:47:15', '5:57:15', '6…	['0:07:56', '0:17:56', '0:27:56', '0:37:56', '0:47:56', '0:57:56', '1:07:56', '1:17:56', '1:27:56', '1:37:56', '1:47:56', '1:57:56', '2:07:56', '2:17:56', '2:27:56', '2:37:56', '2:47:56', '2:57:56', '3:07:56', '3:17:56', '3:27:56', '3:37:56', '3:47:56', '3:57:56', '4:07:56', '4:17:56', '4:27:56', '4:37:56', '4:47:56', '4:57:56', '5:07:56', '5:17:56', '5:27:56', '5:37:56', '5:47:56', '5:57:56', '6…	[4.0, 18.0, 0.0, 0.0, 7.0, 16.0, 36.0, 21.0, 2.0, 2.0, 18.0, 0.0, 23.0, 11.0, 17.0, 44.0, 42.0, 19.0, 44.0, 44.0, 42.0, 53.0, 91.0, 65.0, 72.0, 73.0, 85.0, 105.0, 92.0, 103.0, 145.0, 134.0, 167.0, 164.0, 145.0, 181.0, 210.0, 202.0, 229.0, 210.0, 244.0, 271.0, 314.0, 342.0, 371.0, 377.0, 441.0, 493.0, 521.0, 517.0, 573.0, 618.0, 622.0, 710.0, 698.0, 707.0, 758.0, 793.0, 772.0, 805.0, 810.0, 822.0,…	[123.0, 96.0, 133.0, 107.0, 120.0, 92.0, 108.0, 151.0, 143.0, 162.0, 204.0, 236.0, 249.0, 297.0, 354.0, 374.0, 402.0, 572.0, 600.0, 724.0, 849.0, 957.0, 1009.0, 1197.0, 1309.0, 1340.0, 1435.0, 1592.0, 1704.0, 1853.0, 2201.0, 2206.0, 2491.0, 2534.0, 2738.0, 2976.0, 2989.0, 3250.0, 3480.0, 3599.0, 3843.0, 4130.0, 4750.0, 5011.0, 5601.0, 6452.0, 7017.0, 7747.0, 8361.0, 8822.0, 9451.0, 10332.0, 10825…
42	G1	sAS001	xxxxxx	200	20210511	Exponential	Inducible-Z3EV	['0:06:43', '0:16:43', '0:26:43', '0:36:43', '0:46:43', '0:56:43', '1:06:43', '1:16:43', '1:26:43', '1:36:43', '1:46:43', '1:56:43', '2:06:43', '2:16:43', '2:26:43', '2:36:43', '2:46:43', '2:56:43', '3:06:43', '3:16:43', '3:26:43', '3:36:43', '3:46:43', '3:56:43', '4:06:43', '4:16:43', '4:26:43', '4:36:43', '4:46:43', '4:56:43', '5:06:43', '5:16:43', '5:26:43', '5:36:43', '5:46:43', '5:56:43', '6…	[0.127, 0.134, 0.141, 0.149, 0.139, 0.137, 0.144, 0.148, 0.152, 0.153, 0.161, 0.166, 0.169, 0.172, 0.181, 0.187, 0.198, 0.204, 0.212, 0.222, 0.232, 0.241, 0.254, 0.266, 0.28, 0.292, 0.308, 0.326, 0.341, 0.359, 0.377, 0.393, 0.415, 0.435, 0.457, 0.481, 0.505, 0.535, 0.569, 0.599, 0.636, 0.67, 0.702, 0.728, 0.763, 0.787, 0.822, 0.85, 0.875, 0.892, 0.907, 0.928, 0.937, 0.948, 0.969, 0.974, 0.986, 0.…	['0:09:17', '0:19:17', '0:29:17', '0:39:17', '0:49:17', '0:59:17', '1:09:17', '1:19:17', '1:29:17', '1:39:17', '1:49:17', '1:59:17', '2:09:17', '2:19:17', '2:29:17', '2:39:17', '2:49:17', '2:59:17', '3:09:17', '3:19:17', '3:29:17', '3:39:17', '3:49:17', '3:59:17', '4:09:17', '4:19:17', '4:29:17', '4:39:17', '4:49:17', '4:59:17', '5:09:17', '5:19:17', '5:29:17', '5:39:17', '5:49:17', '5:59:17', '6…	[2625.0, 2669.0, 2723.0, 2685.0, 2742.0, 2690.0, 2733.0, 2720.0, 2773.0, 2772.0, 2919.0, 2770.0, 2810.0, 2835.0, 2812.0, 2849.0, 2886.0, 2932.0, 2760.0, 2861.0, 2790.0, 2837.0, 2851.0, 2809.0, 3006.0, 2940.0, 3097.0, 3093.0, 3163.0, 3036.0, 3232.0, 3139.0, 3064.0, 3329.0, 3268.0, 3257.0, 3238.0, 3438.0, 3417.0, 3403.0, 3419.0, 3536.0, 3528.0, 3566.0, 3539.0, 3664.0, 3738.0, 4000.0, 3945.0, 3957.0…	['0:08:36', '0:18:36', '0:28:36', '0:38:36', '0:48:36', '0:58:36', '1:08:36', '1:18:36', '1:28:36', '1:38:36', '1:48:36', '1:58:36', '2:08:36', '2:18:36', '2:28:36', '2:38:36', '2:48:36', '2:58:36', '3:08:36', '3:18:36', '3:28:36', '3:38:36', '3:48:36', '3:58:36', '4:08:36', '4:18:36', '4:28:36', '4:38:36', '4:48:36', '4:58:36', '5:08:36', '5:18:36', '5:28:36', '5:38:36', '5:48:36', '5:58:36', '6…	[158.0, 161.0, 175.0, 181.0, 159.0, 176.0, 144.0, 150.0, 190.0, 142.0, 188.0, 182.0, 188.0, 196.0, 195.0, 196.0, 213.0, 172.0, 185.0, 182.0, 185.0, 159.0, 199.0, 188.0, 183.0, 211.0, 195.0, 182.0, 210.0, 212.0, 212.0, 215.0, 207.0, 213.0, 177.0, 217.0, 199.0, 230.0, 220.0, 233.0, 209.0, 200.0, 234.0, 222.0, 239.0, 215.0, 235.0, 235.0, 243.0, 254.0, 272.0, 255.0, 262.0, 262.0, 292.0, 267.0, 276.0,…	['0:07:15', '0:17:15', '0:27:15', '0:37:15', '0:47:15', '0:57:15', '1:07:15', '1:17:15', '1:27:15', '1:37:15', '1:47:15', '1:57:15', '2:07:15', '2:17:15', '2:27:15', '2:37:15', '2:47:15', '2:57:15', '3:07:15', '3:17:15', '3:27:15', '3:37:15', '3:47:15', '3:57:15', '4:07:15', '4:17:15', '4:27:15', '4:37:15', '4:47:15', '4:57:15', '5:07:15', '5:17:15', '5:27:15', '5:37:15', '5:47:15', '5:57:15', '6…	['0:07:56', '0:17:56', '0:27:56', '0:37:56', '0:47:56', '0:57:56', '1:07:56', '1:17:56', '1:27:56', '1:37:56', '1:47:56', '1:57:56', '2:07:56', '2:17:56', '2:27:56', '2:37:56', '2:47:56', '2:57:56', '3:07:56', '3:17:56', '3:27:56', '3:37:56', '3:47:56', '3:57:56', '4:07:56', '4:17:56', '4:27:56', '4:37:56', '4:47:56', '4:57:56', '5:07:56', '5:17:56', '5:27:56', '5:37:56', '5:47:56', '5:57:56', '6…	[26.0, 15.0, 3.0, 6.0, 5.0, 24.0, 3.0, 7.0, 16.0, 9.0, 0.0, 9.0, 32.0, 34.0, 23.0, 58.0, 52.0, 37.0, 63.0, 52.0, 79.0, 68.0, 91.0, 81.0, 94.0, 93.0, 118.0, 103.0, 118.0, 150.0, 136.0, 158.0, 198.0, 193.0, 195.0, 225.0, 252.0, 258.0, 274.0, 332.0, 320.0, 349.0, 382.0, 413.0, 444.0, 488.0, 521.0, 549.0, 577.0, 620.0, 622.0, 641.0, 670.0, 701.0, 700.0, 733.0, 718.0, 720.0, 710.0, 737.0, 752.0, 769.0…	[103.0, 78.0, 86.0, 122.0, 105.0, 118.0, 112.0, 124.0, 151.0, 192.0, 215.0, 228.0, 376.0, 429.0, 462.0, 524.0, 614.0, 701.0, 753.0, 829.0, 984.0, 1131.0, 1242.0, 1348.0, 1467.0, 1691.0, 1829.0, 1960.0, 2075.0, 2210.0, 2447.0, 2650.0, 2889.0, 3068.0, 3236.0, 3537.0, 3990.0, 4167.0, 4530.0, 5080.0, 5658.0, 6195.0, 6637.0, 6846.0, 7673.0, 8201.0, 8553.0, 9252.0, 9817.0, 10306.0, 10521.0, 10923.0, 11…
43	G2	sAS002	W2xxxxx	200	20210511	Exponential	Inducible-Z3EV	['0:06:43', '0:16:43', '0:26:43', '0:36:43', '0:46:43', '0:56:43', '1:06:43', '1:16:43', '1:26:43', '1:36:43', '1:46:43', '1:56:43', '2:06:43', '2:16:43', '2:26:43', '2:36:43', '2:46:43', '2:56:43', '3:06:43', '3:16:43', '3:26:43', '3:36:43', '3:46:43', '3:56:43', '4:06:43', '4:16:43', '4:26:43', '4:36:43', '4:46:43', '4:56:43', '5:06:43', '5:16:43', '5:26:43', '5:36:43', '5:46:43', '5:56:43', '6…	[0.125, 0.127, 0.127, 0.129, 0.132, 0.136, 0.137, 0.147, 0.145, 0.151, 0.155, 0.16, 0.165, 0.173, 0.18, 0.185, 0.193, 0.2, 0.212, 0.219, 0.231, 0.241, 0.255, 0.269, 0.284, 0.3, 0.315, 0.329, 0.345, 0.361, 0.378, 0.394, 0.412, 0.429, 0.449, 0.472, 0.497, 0.524, 0.554, 0.603, 0.626, 0.664, 0.682, 0.706, 0.731, 0.768, 0.813, 0.854, 0.905, 0.921, 0.939, 0.959, 0.983, 1.014, 1.06, 1.075, 1.092, 1.11, …	['0:09:17', '0:19:17', '0:29:17', '0:39:17', '0:49:17', '0:59:17', '1:09:17', '1:19:17', '1:29:17', '1:39:17', '1:49:17', '1:59:17', '2:09:17', '2:19:17', '2:29:17', '2:39:17', '2:49:17', '2:59:17', '3:09:17', '3:19:17', '3:29:17', '3:39:17', '3:49:17', '3:59:17', '4:09:17', '4:19:17', '4:29:17', '4:39:17', '4:49:17', '4:59:17', '5:09:17', '5:19:17', '5:29:17', '5:39:17', '5:49:17', '5:59:17', '6…	[2620.0, 2555.0, 2648.0, 2593.0, 2587.0, 2731.0, 2776.0, 2619.0, 2769.0, 2628.0, 2679.0, 2821.0, 2895.0, 2718.0, 2865.0, 2851.0, 2953.0, 3070.0, 3019.0, 3082.0, 3069.0, 2927.0, 2911.0, 2900.0, 2962.0, 2856.0, 2895.0, 2925.0, 2980.0, 3062.0, 3155.0, 3220.0, 3332.0, 3221.0, 3258.0, 3305.0, 3383.0, 3199.0, 3371.0, 3440.0, 3377.0, 3345.0, 3486.0, 3467.0, 3639.0, 3652.0, 3715.0, 3807.0, 3860.0, 3876.0…	['0:08:36', '0:18:36', '0:28:36', '0:38:36', '0:48:36', '0:58:36', '1:08:36', '1:18:36', '1:28:36', '1:38:36', '1:48:36', '1:58:36', '2:08:36', '2:18:36', '2:28:36', '2:38:36', '2:48:36', '2:58:36', '3:08:36', '3:18:36', '3:28:36', '3:38:36', '3:48:36', '3:58:36', '4:08:36', '4:18:36', '4:28:36', '4:38:36', '4:48:36', '4:58:36', '5:08:36', '5:18:36', '5:28:36', '5:38:36', '5:48:36', '5:58:36', '6…	[155.0, 162.0, 182.0, 166.0, 162.0, 165.0, 171.0, 172.0, 161.0, 211.0, 204.0, 180.0, 175.0, 194.0, 169.0, 180.0, 180.0, 201.0, 193.0, 211.0, 166.0, 175.0, 216.0, 148.0, 169.0, 183.0, 182.0, 187.0, 193.0, 176.0, 198.0, 217.0, 217.0, 175.0, 193.0, 184.0, 228.0, 214.0, 226.0, 214.0, 227.0, 210.0, 227.0, 232.0, 224.0, 262.0, 243.0, 227.0, 250.0, 272.0, 249.0, 252.0, 288.0, 263.0, 264.0, 291.0, 286.0,…	['0:07:15', '0:17:15', '0:27:15', '0:37:15', '0:47:15', '0:57:15', '1:07:15', '1:17:15', '1:27:15', '1:37:15', '1:47:15', '1:57:15', '2:07:15', '2:17:15', '2:27:15', '2:37:15', '2:47:15', '2:57:15', '3:07:15', '3:17:15', '3:27:15', '3:37:15', '3:47:15', '3:57:15', '4:07:15', '4:17:15', '4:27:15', '4:37:15', '4:47:15', '4:57:15', '5:07:15', '5:17:15', '5:27:15', '5:37:15', '5:47:15', '5:57:15', '6…	['0:07:56', '0:17:56', '0:27:56', '0:37:56', '0:47:56', '0:57:56', '1:07:56', '1:17:56', '1:27:56', '1:37:56', '1:47:56', '1:57:56', '2:07:56', '2:17:56', '2:27:56', '2:37:56', '2:47:56', '2:57:56', '3:07:56', '3:17:56', '3:27:56', '3:37:56', '3:47:56', '3:57:56', '4:07:56', '4:17:56', '4:27:56', '4:37:56', '4:47:56', '4:57:56', '5:07:56', '5:17:56', '5:27:56', '5:37:56', '5:47:56', '5:57:56', '6…	[33.0, 15.0, 3.0, 17.0, 13.0, 21.0, 8.0, 0.0, 14.0, 0.0, 27.0, 34.0, 11.0, 19.0, 27.0, 39.0, 38.0, 40.0, 43.0, 74.0, 74.0, 86.0, 46.0, 91.0, 97.0, 91.0, 138.0, 118.0, 113.0, 148.0, 148.0, 152.0, 180.0, 213.0, 201.0, 236.0, 238.0, 241.0, 267.0, 295.0, 331.0, 362.0, 403.0, 370.0, 413.0, 434.0, 483.0, 526.0, 593.0, 604.0, 601.0, 624.0, 671.0, 693.0, 746.0, 776.0, 842.0, 898.0, 886.0, 920.0, 959.0, 9…	[107.0, 110.0, 133.0, 78.0, 141.0, 128.0, 109.0, 155.0, 160.0, 188.0, 237.0, 298.0, 281.0, 344.0, 459.0, 523.0, 691.0, 733.0, 780.0, 910.0, 987.0, 1089.0, 1277.0, 1395.0, 1451.0, 1662.0, 1774.0, 1975.0, 2150.0, 2245.0, 2489.0, 2813.0, 2749.0, 3112.0, 3306.0, 3626.0, 3918.0, 4298.0, 4653.0, 4953.0, 5282.0, 5868.0, 6191.0, 6408.0, 7092.0, 7533.0, 8173.0, 8945.0, 9483.0, 10036.0, 10351.0, 10933.0, 1…
44	G3	sAS003	S1xxxxx	200	20210511	Exponential	Inducible-Z3EV	['0:06:43', '0:16:43', '0:26:43', '0:36:43', '0:46:43', '0:56:43', '1:06:43', '1:16:43', '1:26:43', '1:36:43', '1:46:43', '1:56:43', '2:06:43', '2:16:43', '2:26:43', '2:36:43', '2:46:43', '2:56:43', '3:06:43', '3:16:43', '3:26:43', '3:36:43', '3:46:43', '3:56:43', '4:06:43', '4:16:43', '4:26:43', '4:36:43', '4:46:43', '4:56:43', '5:06:43', '5:16:43', '5:26:43', '5:36:43', '5:46:43', '5:56:43', '6…	[0.137, 0.137, 0.139, 0.145, 0.152, 0.15, 0.151, 0.153, 0.16, 0.166, 0.176, 0.178, 0.183, 0.19, 0.196, 0.204, 0.213, 0.221, 0.231, 0.244, 0.254, 0.267, 0.277, 0.287, 0.3, 0.316, 0.333, 0.347, 0.364, 0.382, 0.403, 0.43, 0.461, 0.486, 0.518, 0.54, 0.576, 0.624, 0.659, 0.704, 0.74, 0.796, 0.833, 0.873, 0.911, 0.95, 0.989, 1.011, 1.037, 1.059, 1.057, 1.079, 1.094, 1.102, 1.117, 1.128, 1.146, 1.153, 1…	['0:09:17', '0:19:17', '0:29:17', '0:39:17', '0:49:17', '0:59:17', '1:09:17', '1:19:17', '1:29:17', '1:39:17', '1:49:17', '1:59:17', '2:09:17', '2:19:17', '2:29:17', '2:39:17', '2:49:17', '2:59:17', '3:09:17', '3:19:17', '3:29:17', '3:39:17', '3:49:17', '3:59:17', '4:09:17', '4:19:17', '4:29:17', '4:39:17', '4:49:17', '4:59:17', '5:09:17', '5:19:17', '5:29:17', '5:39:17', '5:49:17', '5:59:17', '6…	[2663.0, 2707.0, 2652.0, 2736.0, 2750.0, 2717.0, 2760.0, 2954.0, 2839.0, 2945.0, 2869.0, 2983.0, 3082.0, 3014.0, 3037.0, 2983.0, 3121.0, 3272.0, 3147.0, 3381.0, 3473.0, 3259.0, 3406.0, 3382.0, 3519.0, 3646.0, 3785.0, 3553.0, 3782.0, 3769.0, 3813.0, 3791.0, 3968.0, 4058.0, 4097.0, 4225.0, 4279.0, 4534.0, 4689.0, 4973.0, 4909.0, 5106.0, 5250.0, 5379.0, 5754.0, 5704.0, 5980.0, 5990.0, 5906.0, 6188.0…	['0:08:36', '0:18:36', '0:28:36', '0:38:36', '0:48:36', '0:58:36', '1:08:36', '1:18:36', '1:28:36', '1:38:36', '1:48:36', '1:58:36', '2:08:36', '2:18:36', '2:28:36', '2:38:36', '2:48:36', '2:58:36', '3:08:36', '3:18:36', '3:28:36', '3:38:36', '3:48:36', '3:58:36', '4:08:36', '4:18:36', '4:28:36', '4:38:36', '4:48:36', '4:58:36', '5:08:36', '5:18:36', '5:28:36', '5:38:36', '5:48:36', '5:58:36', '6…	[175.0, 183.0, 172.0, 184.0, 178.0, 184.0, 196.0, 170.0, 190.0, 186.0, 177.0, 190.0, 160.0, 203.0, 174.0, 205.0, 186.0, 202.0, 193.0, 191.0, 216.0, 210.0, 200.0, 238.0, 198.0, 244.0, 236.0, 224.0, 243.0, 217.0, 235.0, 218.0, 237.0, 225.0, 241.0, 300.0, 276.0, 254.0, 310.0, 306.0, 295.0, 326.0, 317.0, 354.0, 308.0, 344.0, 344.0, 362.0, 384.0, 388.0, 373.0, 400.0, 383.0, 357.0, 366.0, 403.0, 434.0,…	['0:07:15', '0:17:15', '0:27:15', '0:37:15', '0:47:15', '0:57:15', '1:07:15', '1:17:15', '1:27:15', '1:37:15', '1:47:15', '1:57:15', '2:07:15', '2:17:15', '2:27:15', '2:37:15', '2:47:15', '2:57:15', '3:07:15', '3:17:15', '3:27:15', '3:37:15', '3:47:15', '3:57:15', '4:07:15', '4:17:15', '4:27:15', '4:37:15', '4:47:15', '4:57:15', '5:07:15', '5:17:15', '5:27:15', '5:37:15', '5:47:15', '5:57:15', '6…	['0:07:56', '0:17:56', '0:27:56', '0:37:56', '0:47:56', '0:57:56', '1:07:56', '1:17:56', '1:27:56', '1:37:56', '1:47:56', '1:57:56', '2:07:56', '2:17:56', '2:27:56', '2:37:56', '2:47:56', '2:57:56', '3:07:56', '3:17:56', '3:27:56', '3:37:56', '3:47:56', '3:57:56', '4:07:56', '4:17:56', '4:27:56', '4:37:56', '4:47:56', '4:57:56', '5:07:56', '5:17:56', '5:27:56', '5:37:56', '5:47:56', '5:57:56', '6…	[9.0, 0.0, 33.0, 7.0, 8.0, 2.0, 0.0, 18.0, 13.0, 6.0, 7.0, 20.0, 12.0, 31.0, 30.0, 53.0, 37.0, 55.0, 96.0, 69.0, 68.0, 96.0, 61.0, 95.0, 96.0, 102.0, 115.0, 137.0, 144.0, 148.0, 155.0, 182.0, 237.0, 225.0, 241.0, 279.0, 302.0, 312.0, 330.0, 381.0, 414.0, 433.0, 469.0, 519.0, 513.0, 593.0, 647.0, 658.0, 684.0, 744.0, 724.0, 749.0, 773.0, 798.0, 810.0, 803.0, 852.0, 819.0, 835.0, 836.0, 855.0, 886.…	[107.0, 122.0, 101.0, 138.0, 91.0, 121.0, 82.0, 114.0, 204.0, 195.0, 226.0, 271.0, 342.0, 395.0, 440.0, 488.0, 653.0, 679.0, 922.0, 1029.0, 1055.0, 1194.0, 1265.0, 1339.0, 1688.0, 1739.0, 1914.0, 2089.0, 2257.0, 2525.0, 2739.0, 2956.0, 3337.0, 3433.0, 3855.0, 4178.0, 4847.0, 5314.0, 5681.0, 6016.0, 6482.0, 7125.0, 7639.0, 8652.0, 9009.0, 9757.0, 10674.0, 11321.0, 11461.0, 12163.0, 12506.0, 13060.…
45	G4	sAS004	M1xxxxx	200	20210511	Exponential	Inducible-Z3EV	['0:06:43', '0:16:43', '0:26:43', '0:36:43', '0:46:43', '0:56:43', '1:06:43', '1:16:43', '1:26:43', '1:36:43', '1:46:43', '1:56:43', '2:06:43', '2:16:43', '2:26:43', '2:36:43', '2:46:43', '2:56:43', '3:06:43', '3:16:43', '3:26:43', '3:36:43', '3:46:43', '3:56:43', '4:06:43', '4:16:43', '4:26:43', '4:36:43', '4:46:43', '4:56:43', '5:06:43', '5:16:43', '5:26:43', '5:36:43', '5:46:43', '5:56:43', '6…	[0.126, 0.127, 0.127, 0.13, 0.138, 0.143, 0.147, 0.144, 0.141, 0.145, 0.155, 0.156, 0.165, 0.167, 0.171, 0.177, 0.183, 0.191, 0.199, 0.206, 0.214, 0.228, 0.239, 0.249, 0.262, 0.27, 0.282, 0.295, 0.31, 0.326, 0.341, 0.359, 0.375, 0.398, 0.417, 0.445, 0.477, 0.495, 0.524, 0.568, 0.589, 0.644, 0.669, 0.712, 0.752, 0.787, 0.831, 0.868, 0.91, 0.953, 0.974, 1.013, 1.029, 1.05, 1.068, 1.073, 1.088, 1.10…	['0:09:17', '0:19:17', '0:29:17', '0:39:17', '0:49:17', '0:59:17', '1:09:17', '1:19:17', '1:29:17', '1:39:17', '1:49:17', '1:59:17', '2:09:17', '2:19:17', '2:29:17', '2:39:17', '2:49:17', '2:59:17', '3:09:17', '3:19:17', '3:29:17', '3:39:17', '3:49:17', '3:59:17', '4:09:17', '4:19:17', '4:29:17', '4:39:17', '4:49:17', '4:59:17', '5:09:17', '5:19:17', '5:29:17', '5:39:17', '5:49:17', '5:59:17', '6…	[2628.0, 2637.0, 2660.0, 2702.0, 2691.0, 2633.0, 2759.0, 2707.0, 2636.0, 2686.0, 2906.0, 2902.0, 2803.0, 2715.0, 2837.0, 2927.0, 2997.0, 2968.0, 3055.0, 3027.0, 3075.0, 2991.0, 2969.0, 3163.0, 2952.0, 2949.0, 3015.0, 3103.0, 3134.0, 3154.0, 3237.0, 3276.0, 3169.0, 3165.0, 3247.0, 3264.0, 3382.0, 3489.0, 3259.0, 3545.0, 3342.0, 3609.0, 3481.0, 3507.0, 3710.0, 3803.0, 3764.0, 3838.0, 3852.0, 3984.0…	['0:08:36', '0:18:36', '0:28:36', '0:38:36', '0:48:36', '0:58:36', '1:08:36', '1:18:36', '1:28:36', '1:38:36', '1:48:36', '1:58:36', '2:08:36', '2:18:36', '2:28:36', '2:38:36', '2:48:36', '2:58:36', '3:08:36', '3:18:36', '3:28:36', '3:38:36', '3:48:36', '3:58:36', '4:08:36', '4:18:36', '4:28:36', '4:38:36', '4:48:36', '4:58:36', '5:08:36', '5:18:36', '5:28:36', '5:38:36', '5:48:36', '5:58:36', '6…	[191.0, 162.0, 146.0, 164.0, 184.0, 166.0, 171.0, 175.0, 169.0, 184.0, 160.0, 191.0, 153.0, 170.0, 154.0, 200.0, 211.0, 177.0, 220.0, 169.0, 205.0, 189.0, 190.0, 215.0, 185.0, 179.0, 196.0, 199.0, 203.0, 202.0, 194.0, 220.0, 202.0, 234.0, 229.0, 188.0, 202.0, 188.0, 196.0, 242.0, 229.0, 243.0, 250.0, 257.0, 200.0, 231.0, 225.0, 237.0, 260.0, 260.0, 251.0, 287.0, 221.0, 273.0, 265.0, 267.0, 267.0,…	['0:07:15', '0:17:15', '0:27:15', '0:37:15', '0:47:15', '0:57:15', '1:07:15', '1:17:15', '1:27:15', '1:37:15', '1:47:15', '1:57:15', '2:07:15', '2:17:15', '2:27:15', '2:37:15', '2:47:15', '2:57:15', '3:07:15', '3:17:15', '3:27:15', '3:37:15', '3:47:15', '3:57:15', '4:07:15', '4:17:15', '4:27:15', '4:37:15', '4:47:15', '4:57:15', '5:07:15', '5:17:15', '5:27:15', '5:37:15', '5:47:15', '5:57:15', '6…	['0:07:56', '0:17:56', '0:27:56', '0:37:56', '0:47:56', '0:57:56', '1:07:56', '1:17:56', '1:27:56', '1:37:56', '1:47:56', '1:57:56', '2:07:56', '2:17:56', '2:27:56', '2:37:56', '2:47:56', '2:57:56', '3:07:56', '3:17:56', '3:27:56', '3:37:56', '3:47:56', '3:57:56', '4:07:56', '4:17:56', '4:27:56', '4:37:56', '4:47:56', '4:57:56', '5:07:56', '5:17:56', '5:27:56', '5:37:56', '5:47:56', '5:57:56', '6…	[0.0, 0.0, 3.0, 5.0, 0.0, 2.0, 20.0, 11.0, 19.0, 0.0, 0.0, 27.0, 29.0, 6.0, 15.0, 33.0, 39.0, 36.0, 27.0, 52.0, 65.0, 66.0, 54.0, 78.0, 84.0, 118.0, 121.0, 106.0, 149.0, 144.0, 185.0, 156.0, 163.0, 174.0, 223.0, 223.0, 244.0, 226.0, 296.0, 294.0, 332.0, 365.0, 387.0, 414.0, 468.0, 470.0, 520.0, 553.0, 614.0, 694.0, 685.0, 734.0, 752.0, 790.0, 825.0, 856.0, 848.0, 831.0, 818.0, 871.0, 908.0, 890.0…	[118.0, 92.0, 98.0, 116.0, 105.0, 147.0, 129.0, 150.0, 159.0, 206.0, 193.0, 233.0, 287.0, 345.0, 417.0, 485.0, 513.0, 609.0, 751.0, 917.0, 978.0, 1056.0, 1221.0, 1360.0, 1543.0, 1582.0, 1714.0, 1829.0, 2044.0, 2127.0, 2343.0, 2517.0, 2778.0, 2885.0, 3232.0, 3330.0, 3737.0, 3878.0, 4216.0, 4849.0, 5189.0, 5911.0, 6188.0, 6856.0, 7490.0, 8005.0, 8780.0, 9174.0, 9840.0, 11222.0, 11401.0, 12360.0, 12…
46	G6	sAS006	M1M2M3xxx	200	20210511	Exponential	Inducible-Z3EV	['0:06:43', '0:16:43', '0:26:43', '0:36:43', '0:46:43', '0:56:43', '1:06:43', '1:16:43', '1:26:43', '1:36:43', '1:46:43', '1:56:43', '2:06:43', '2:16:43', '2:26:43', '2:36:43', '2:46:43', '2:56:43', '3:06:43', '3:16:43', '3:26:43', '3:36:43', '3:46:43', '3:56:43', '4:06:43', '4:16:43', '4:26:43', '4:36:43', '4:46:43', '4:56:43', '5:06:43', '5:16:43', '5:26:43', '5:36:43', '5:46:43', '5:56:43', '6…	[0.125, 0.128, 0.129, 0.13, 0.133, 0.135, 0.138, 0.142, 0.145, 0.15, 0.155, 0.164, 0.169, 0.171, 0.177, 0.184, 0.191, 0.2, 0.207, 0.218, 0.229, 0.238, 0.25, 0.261, 0.275, 0.287, 0.301, 0.318, 0.333, 0.351, 0.371, 0.387, 0.408, 0.432, 0.456, 0.478, 0.526, 0.554, 0.623, 0.636, 0.657, 0.722, 0.751, 0.804, 0.834, 0.866, 0.918, 0.968, 1.004, 1.014, 1.025, 1.06, 1.073, 1.084, 1.11, 1.115, 1.125, 1.14, …	['0:09:17', '0:19:17', '0:29:17', '0:39:17', '0:49:17', '0:59:17', '1:09:17', '1:19:17', '1:29:17', '1:39:17', '1:49:17', '1:59:17', '2:09:17', '2:19:17', '2:29:17', '2:39:17', '2:49:17', '2:59:17', '3:09:17', '3:19:17', '3:29:17', '3:39:17', '3:49:17', '3:59:17', '4:09:17', '4:19:17', '4:29:17', '4:39:17', '4:49:17', '4:59:17', '5:09:17', '5:19:17', '5:29:17', '5:39:17', '5:49:17', '5:59:17', '6…	[2755.0, 2643.0, 2665.0, 2670.0, 2780.0, 2975.0, 2798.0, 2827.0, 2817.0, 3071.0, 3061.0, 3046.0, 3041.0, 3212.0, 3186.0, 3411.0, 3316.0, 3507.0, 3596.0, 3602.0, 3701.0, 3515.0, 3580.0, 3767.0, 3764.0, 3974.0, 4081.0, 4323.0, 4104.0, 4294.0, 4571.0, 4387.0, 4441.0, 4834.0, 4896.0, 5014.0, 5251.0, 5240.0, 5918.0, 6078.0, 5964.0, 6639.0, 6810.0, 7238.0, 7309.0, 7687.0, 8048.0, 8189.0, 8653.0, 8712.0…	['0:08:36', '0:18:36', '0:28:36', '0:38:36', '0:48:36', '0:58:36', '1:08:36', '1:18:36', '1:28:36', '1:38:36', '1:48:36', '1:58:36', '2:08:36', '2:18:36', '2:28:36', '2:38:36', '2:48:36', '2:58:36', '3:08:36', '3:18:36', '3:28:36', '3:38:36', '3:48:36', '3:58:36', '4:08:36', '4:18:36', '4:28:36', '4:38:36', '4:48:36', '4:58:36', '5:08:36', '5:18:36', '5:28:36', '5:38:36', '5:48:36', '5:58:36', '6…	[170.0, 143.0, 168.0, 150.0, 164.0, 171.0, 170.0, 190.0, 213.0, 180.0, 191.0, 204.0, 191.0, 193.0, 192.0, 229.0, 204.0, 236.0, 220.0, 220.0, 241.0, 227.0, 235.0, 252.0, 239.0, 241.0, 249.0, 261.0, 255.0, 253.0, 288.0, 272.0, 308.0, 283.0, 303.0, 304.0, 316.0, 340.0, 377.0, 344.0, 399.0, 378.0, 433.0, 457.0, 460.0, 440.0, 480.0, 478.0, 532.0, 533.0, 528.0, 556.0, 527.0, 584.0, 583.0, 533.0, 600.0,…	['0:07:15', '0:17:15', '0:27:15', '0:37:15', '0:47:15', '0:57:15', '1:07:15', '1:17:15', '1:27:15', '1:37:15', '1:47:15', '1:57:15', '2:07:15', '2:17:15', '2:27:15', '2:37:15', '2:47:15', '2:57:15', '3:07:15', '3:17:15', '3:27:15', '3:37:15', '3:47:15', '3:57:15', '4:07:15', '4:17:15', '4:27:15', '4:37:15', '4:47:15', '4:57:15', '5:07:15', '5:17:15', '5:27:15', '5:37:15', '5:47:15', '5:57:15', '6…	['0:07:56', '0:17:56', '0:27:56', '0:37:56', '0:47:56', '0:57:56', '1:07:56', '1:17:56', '1:27:56', '1:37:56', '1:47:56', '1:57:56', '2:07:56', '2:17:56', '2:27:56', '2:37:56', '2:47:56', '2:57:56', '3:07:56', '3:17:56', '3:27:56', '3:37:56', '3:47:56', '3:57:56', '4:07:56', '4:17:56', '4:27:56', '4:37:56', '4:47:56', '4:57:56', '5:07:56', '5:17:56', '5:27:56', '5:37:56', '5:47:56', '5:57:56', '6…	[0.0, 0.0, 0.0, 5.0, 15.0, 0.0, 22.0, 0.0, 0.0, 11.0, 7.0, 32.0, 24.0, 4.0, 39.0, 48.0, 55.0, 56.0, 52.0, 40.0, 68.0, 78.0, 53.0, 99.0, 110.0, 102.0, 135.0, 129.0, 138.0, 150.0, 158.0, 197.0, 194.0, 185.0, 201.0, 218.0, 261.0, 289.0, 307.0, 354.0, 386.0, 399.0, 434.0, 496.0, 508.0, 530.0, 590.0, 617.0, 660.0, 696.0, 699.0, 744.0, 800.0, 812.0, 850.0, 849.0, 823.0, 858.0, 851.0, 881.0, 868.0, 907.…	[132.0, 161.0, 134.0, 141.0, 123.0, 129.0, 126.0, 173.0, 142.0, 204.0, 221.0, 281.0, 389.0, 370.0, 420.0, 517.0, 632.0, 772.0, 830.0, 938.0, 1021.0, 1180.0, 1224.0, 1460.0, 1520.0, 1686.0, 1827.0, 1903.0, 2196.0, 2279.0, 2637.0, 2807.0, 2906.0, 3182.0, 3320.0, 3707.0, 4049.0, 4437.0, 5586.0, 5748.0, 5912.0, 6864.0, 7030.0, 7865.0, 8376.0, 9145.0, 9580.0, 10756.0, 11545.0, 12033.0, 12384.0, 12795.…
47	G7	sAS007	W2W3W1W4W3W2	200	20210511	Exponential	Inducible-Z3EV	['0:06:43', '0:16:43', '0:26:43', '0:36:43', '0:46:43', '0:56:43', '1:06:43', '1:16:43', '1:26:43', '1:36:43', '1:46:43', '1:56:43', '2:06:43', '2:16:43', '2:26:43', '2:36:43', '2:46:43', '2:56:43', '3:06:43', '3:16:43', '3:26:43', '3:36:43', '3:46:43', '3:56:43', '4:06:43', '4:16:43', '4:26:43', '4:36:43', '4:46:43', '4:56:43', '5:06:43', '5:16:43', '5:26:43', '5:36:43', '5:46:43', '5:56:43', '6…	[0.126, 0.128, 0.129, 0.131, 0.133, 0.136, 0.138, 0.144, 0.15, 0.15, 0.156, 0.164, 0.168, 0.171, 0.175, 0.182, 0.19, 0.197, 0.206, 0.214, 0.226, 0.236, 0.247, 0.257, 0.269, 0.281, 0.297, 0.315, 0.33, 0.349, 0.366, 0.386, 0.405, 0.426, 0.447, 0.471, 0.495, 0.521, 0.54, 0.613, 0.659, 0.709, 0.763, 0.811, 0.839, 0.895, 0.926, 0.962, 0.99, 1.015, 1.031, 1.049, 1.064, 1.078, 1.113, 1.116, 1.133, 1.146…	['0:09:17', '0:19:17', '0:29:17', '0:39:17', '0:49:17', '0:59:17', '1:09:17', '1:19:17', '1:29:17', '1:39:17', '1:49:17', '1:59:17', '2:09:17', '2:19:17', '2:29:17', '2:39:17', '2:49:17', '2:59:17', '3:09:17', '3:19:17', '3:29:17', '3:39:17', '3:49:17', '3:59:17', '4:09:17', '4:19:17', '4:29:17', '4:39:17', '4:49:17', '4:59:17', '5:09:17', '5:19:17', '5:29:17', '5:39:17', '5:49:17', '5:59:17', '6…	[2551.0, 2700.0, 2736.0, 2698.0, 2689.0, 2578.0, 2651.0, 2729.0, 2728.0, 2794.0, 2798.0, 2815.0, 2799.0, 2771.0, 2899.0, 2745.0, 2988.0, 3078.0, 2969.0, 3004.0, 2924.0, 2964.0, 3038.0, 3011.0, 3015.0, 2993.0, 3139.0, 2875.0, 3129.0, 3331.0, 3345.0, 3241.0, 3327.0, 3242.0, 3407.0, 3398.0, 3474.0, 3478.0, 3584.0, 3625.0, 3811.0, 4128.0, 3997.0, 4012.0, 4175.0, 4355.0, 4443.0, 4670.0, 4605.0, 4837.0…	['0:08:36', '0:18:36', '0:28:36', '0:38:36', '0:48:36', '0:58:36', '1:08:36', '1:18:36', '1:28:36', '1:38:36', '1:48:36', '1:58:36', '2:08:36', '2:18:36', '2:28:36', '2:38:36', '2:48:36', '2:58:36', '3:08:36', '3:18:36', '3:28:36', '3:38:36', '3:48:36', '3:58:36', '4:08:36', '4:18:36', '4:28:36', '4:38:36', '4:48:36', '4:58:36', '5:08:36', '5:18:36', '5:28:36', '5:38:36', '5:48:36', '5:58:36', '6…	[189.0, 182.0, 178.0, 147.0, 181.0, 154.0, 158.0, 182.0, 175.0, 162.0, 174.0, 162.0, 181.0, 202.0, 193.0, 208.0, 183.0, 201.0, 206.0, 186.0, 159.0, 163.0, 175.0, 177.0, 175.0, 185.0, 190.0, 213.0, 202.0, 223.0, 186.0, 203.0, 186.0, 198.0, 201.0, 217.0, 232.0, 213.0, 221.0, 247.0, 240.0, 248.0, 240.0, 289.0, 283.0, 263.0, 264.0, 263.0, 293.0, 282.0, 310.0, 313.0, 316.0, 323.0, 309.0, 336.0, 335.0,…	['0:07:15', '0:17:15', '0:27:15', '0:37:15', '0:47:15', '0:57:15', '1:07:15', '1:17:15', '1:27:15', '1:37:15', '1:47:15', '1:57:15', '2:07:15', '2:17:15', '2:27:15', '2:37:15', '2:47:15', '2:57:15', '3:07:15', '3:17:15', '3:27:15', '3:37:15', '3:47:15', '3:57:15', '4:07:15', '4:17:15', '4:27:15', '4:37:15', '4:47:15', '4:57:15', '5:07:15', '5:17:15', '5:27:15', '5:37:15', '5:47:15', '5:57:15', '6…	['0:07:56', '0:17:56', '0:27:56', '0:37:56', '0:47:56', '0:57:56', '1:07:56', '1:17:56', '1:27:56', '1:37:56', '1:47:56', '1:57:56', '2:07:56', '2:17:56', '2:27:56', '2:37:56', '2:47:56', '2:57:56', '3:07:56', '3:17:56', '3:27:56', '3:37:56', '3:47:56', '3:57:56', '4:07:56', '4:17:56', '4:27:56', '4:37:56', '4:47:56', '4:57:56', '5:07:56', '5:17:56', '5:27:56', '5:37:56', '5:47:56', '5:57:56', '6…	[0.0, 20.0, 13.0, 9.0, 9.0, 0.0, 8.0, 13.0, 28.0, 0.0, 0.0, 14.0, 26.0, 14.0, 46.0, 45.0, 73.0, 43.0, 21.0, 51.0, 32.0, 81.0, 81.0, 85.0, 113.0, 91.0, 130.0, 104.0, 135.0, 166.0, 117.0, 168.0, 142.0, 195.0, 198.0, 200.0, 215.0, 236.0, 271.0, 300.0, 329.0, 373.0, 419.0, 452.0, 471.0, 502.0, 540.0, 611.0, 643.0, 683.0, 701.0, 712.0, 740.0, 750.0, 785.0, 788.0, 823.0, 842.0, 840.0, 888.0, 843.0, 906…	[112.0, 109.0, 144.0, 112.0, 96.0, 103.0, 165.0, 140.0, 161.0, 180.0, 202.0, 257.0, 291.0, 358.0, 431.0, 455.0, 561.0, 716.0, 871.0, 875.0, 952.0, 1070.0, 1294.0, 1353.0, 1433.0, 1509.0, 1656.0, 1865.0, 2098.0, 2225.0, 2327.0, 2573.0, 2707.0, 2886.0, 3260.0, 3194.0, 3407.0, 3736.0, 4101.0, 4719.0, 5390.0, 6027.0, 6715.0, 7213.0, 7753.0, 8542.0, 9190.0, 10207.0, 10852.0, 11272.0, 12099.0, 12334.0,…
48	G8	sAS008	M1M2M3M4M5M6	200	20210511	Exponential	Inducible-Z3EV	['0:06:43', '0:16:43', '0:26:43', '0:36:43', '0:46:43', '0:56:43', '1:06:43', '1:16:43', '1:26:43', '1:36:43', '1:46:43', '1:56:43', '2:06:43', '2:16:43', '2:26:43', '2:36:43', '2:46:43', '2:56:43', '3:06:43', '3:16:43', '3:26:43', '3:36:43', '3:46:43', '3:56:43', '4:06:43', '4:16:43', '4:26:43', '4:36:43', '4:46:43', '4:56:43', '5:06:43', '5:16:43', '5:26:43', '5:36:43', '5:46:43', '5:56:43', '6…	[0.099, 0.099, 0.099, 0.098, 0.098, 0.098, 0.098, 0.098, 0.098, 0.098, 0.098, 0.098, 0.098, 0.098, 0.098, 0.098, 0.098, 0.098, 0.098, 0.098, 0.098, 0.098, 0.098, 0.098, 0.098, 0.097, 0.098, 0.098, 0.098, 0.098, 0.097, 0.097, 0.097, 0.097, 0.097, 0.097, 0.097, 0.098, 0.097, 0.097, 0.097, 0.097, 0.097, 0.097, 0.097, 0.097, 0.097, 0.097, 0.097, 0.097, 0.097, 0.097, 0.097, 0.097, 0.097, 0.097, 0.097,…	['0:09:17', '0:19:17', '0:29:17', '0:39:17', '0:49:17', '0:59:17', '1:09:17', '1:19:17', '1:29:17', '1:39:17', '1:49:17', '1:59:17', '2:09:17', '2:19:17', '2:29:17', '2:39:17', '2:49:17', '2:59:17', '3:09:17', '3:19:17', '3:29:17', '3:39:17', '3:49:17', '3:59:17', '4:09:17', '4:19:17', '4:29:17', '4:39:17', '4:49:17', '4:59:17', '5:09:17', '5:19:17', '5:29:17', '5:39:17', '5:49:17', '5:59:17', '6…	[2435.0, 2518.0, 2579.0, 2591.0, 2677.0, 2623.0, 2636.0, 2660.0, 2548.0, 2632.0, 2581.0, 2559.0, 2658.0, 2538.0, 2723.0, 2587.0, 2738.0, 2655.0, 2566.0, 2519.0, 2569.0, 2651.0, 2758.0, 2630.0, 2563.0, 2490.0, 2517.0, 2519.0, 2645.0, 2574.0, 2595.0, 2495.0, 2487.0, 2536.0, 2617.0, 2631.0, 2647.0, 2534.0, 2640.0, 2614.0, 2625.0, 2544.0, 2582.0, 2634.0, 2630.0, 2540.0, 2575.0, 2587.0, 2632.0, 2660.0…	['0:08:36', '0:18:36', '0:28:36', '0:38:36', '0:48:36', '0:58:36', '1:08:36', '1:18:36', '1:28:36', '1:38:36', '1:48:36', '1:58:36', '2:08:36', '2:18:36', '2:28:36', '2:38:36', '2:48:36', '2:58:36', '3:08:36', '3:18:36', '3:28:36', '3:38:36', '3:48:36', '3:58:36', '4:08:36', '4:18:36', '4:28:36', '4:38:36', '4:48:36', '4:58:36', '5:08:36', '5:18:36', '5:28:36', '5:38:36', '5:48:36', '5:58:36', '6…	[171.0, 173.0, 201.0, 169.0, 150.0, 151.0, 165.0, 185.0, 184.0, 164.0, 165.0, 155.0, 178.0, 167.0, 164.0, 160.0, 153.0, 156.0, 161.0, 153.0, 175.0, 147.0, 152.0, 164.0, 149.0, 166.0, 182.0, 157.0, 162.0, 184.0, 178.0, 170.0, 148.0, 186.0, 161.0, 140.0, 153.0, 159.0, 171.0, 154.0, 163.0, 145.0, 170.0, 146.0, 163.0, 149.0, 147.0, 147.0, 178.0, 176.0, 165.0, 169.0, 162.0, 190.0, 167.0, 159.0, 168.0,…	['0:07:15', '0:17:15', '0:27:15', '0:37:15', '0:47:15', '0:57:15', '1:07:15', '1:17:15', '1:27:15', '1:37:15', '1:47:15', '1:57:15', '2:07:15', '2:17:15', '2:27:15', '2:37:15', '2:47:15', '2:57:15', '3:07:15', '3:17:15', '3:27:15', '3:37:15', '3:47:15', '3:57:15', '4:07:15', '4:17:15', '4:27:15', '4:37:15', '4:47:15', '4:57:15', '5:07:15', '5:17:15', '5:27:15', '5:37:15', '5:47:15', '5:57:15', '6…	['0:07:56', '0:17:56', '0:27:56', '0:37:56', '0:47:56', '0:57:56', '1:07:56', '1:17:56', '1:27:56', '1:37:56', '1:47:56', '1:57:56', '2:07:56', '2:17:56', '2:27:56', '2:37:56', '2:47:56', '2:57:56', '3:07:56', '3:17:56', '3:27:56', '3:37:56', '3:47:56', '3:57:56', '4:07:56', '4:17:56', '4:27:56', '4:37:56', '4:47:56', '4:57:56', '5:07:56', '5:17:56', '5:27:56', '5:37:56', '5:47:56', '5:57:56', '6…	[0.0, 29.0, 38.0, 6.0, 0.0, 27.0, 0.0, 15.0, 0.0, 0.0, 8.0, 13.0, 9.0, 13.0, 0.0, 5.0, 0.0, 6.0, 0.0, 7.0, 8.0, 7.0, 6.0, 12.0, 13.0, 12.0, 0.0, 18.0, 16.0, 10.0, 6.0, 1.0, 6.0, 1.0, 10.0, 4.0, 6.0, 17.0, 18.0, 19.0, 4.0, 4.0, 0.0, 26.0, 32.0, 10.0, 6.0, 14.0, 17.0, 4.0, 10.0, 3.0, 4.0, 17.0, 26.0, 4.0, 11.0, 0.0, 13.0, 14.0, 16.0, 0.0, 6.0, 8.0, 18.0, 13.0, 6.0, 3.0, 18.0, 20.0, 10.0, 0.0, 10.0,…	[89.0, 114.0, 92.0, 84.0, 108.0, 131.0, 122.0, 122.0, 87.0, 118.0, 123.0, 129.0, 98.0, 99.0, 174.0, 118.0, 117.0, 82.0, 80.0, 105.0, 105.0, 54.0, 96.0, 83.0, 93.0, 123.0, 85.0, 121.0, 108.0, 94.0, 85.0, 116.0, 94.0, 147.0, 140.0, 89.0, 113.0, 90.0, 93.0, 148.0, 93.0, 114.0, 96.0, 112.0, 127.0, 99.0, 128.0, 128.0, 109.0, 113.0, 133.0, 100.0, 95.0, 170.0, 167.0, 152.0, 103.0, 101.0, 79.0, 125.0, 17…
49	H1	sAS001	xxxxxx	200	20210511	Exponential	Inducible-Z3EV	['0:06:43', '0:16:43', '0:26:43', '0:36:43', '0:46:43', '0:56:43', '1:06:43', '1:16:43', '1:26:43', '1:36:43', '1:46:43', '1:56:43', '2:06:43', '2:16:43', '2:26:43', '2:36:43', '2:46:43', '2:56:43', '3:06:43', '3:16:43', '3:26:43', '3:36:43', '3:46:43', '3:56:43', '4:06:43', '4:16:43', '4:26:43', '4:36:43', '4:46:43', '4:56:43', '5:06:43', '5:16:43', '5:26:43', '5:36:43', '5:46:43', '5:56:43', '6…	[0.121, 0.121, 0.12, 0.123, 0.128, 0.127, 0.13, 0.132, 0.155, 0.158, 0.158, 0.156, 0.154, 0.161, 0.156, 0.157, 0.168, 0.161, 0.168, 0.174, 0.191, 0.187, 0.193, 0.2, 0.207, 0.215, 0.225, 0.235, 0.246, 0.257, 0.269, 0.283, 0.299, 0.319, 0.332, 0.349, 0.369, 0.385, 0.399, 0.419, 0.446, 0.466, 0.487, 0.511, 0.534, 0.558, 0.587, 0.636, 0.672, 0.721, 0.755, 0.8, 0.827, 0.862, 0.886, 0.906, 0.918, 0.943…	['0:09:17', '0:19:17', '0:29:17', '0:39:17', '0:49:17', '0:59:17', '1:09:17', '1:19:17', '1:29:17', '1:39:17', '1:49:17', '1:59:17', '2:09:17', '2:19:17', '2:29:17', '2:39:17', '2:49:17', '2:59:17', '3:09:17', '3:19:17', '3:29:17', '3:39:17', '3:49:17', '3:59:17', '4:09:17', '4:19:17', '4:29:17', '4:39:17', '4:49:17', '4:59:17', '5:09:17', '5:19:17', '5:29:17', '5:39:17', '5:49:17', '5:59:17', '6…	[2690.0, 2638.0, 2604.0, 2631.0, 2727.0, 2722.0, 2652.0, 2689.0, 2658.0, 2758.0, 2716.0, 2620.0, 2649.0, 2851.0, 2735.0, 2816.0, 2791.0, 2993.0, 2814.0, 2815.0, 2938.0, 2920.0, 2867.0, 2802.0, 2815.0, 2948.0, 2837.0, 2942.0, 2833.0, 3042.0, 2945.0, 2947.0, 2993.0, 3033.0, 3088.0, 3155.0, 3098.0, 3253.0, 3174.0, 3260.0, 3253.0, 3339.0, 3347.0, 3409.0, 3346.0, 3351.0, 3430.0, 3383.0, 3464.0, 3476.0…	['0:08:36', '0:18:36', '0:28:36', '0:38:36', '0:48:36', '0:58:36', '1:08:36', '1:18:36', '1:28:36', '1:38:36', '1:48:36', '1:58:36', '2:08:36', '2:18:36', '2:28:36', '2:38:36', '2:48:36', '2:58:36', '3:08:36', '3:18:36', '3:28:36', '3:38:36', '3:48:36', '3:58:36', '4:08:36', '4:18:36', '4:28:36', '4:38:36', '4:48:36', '4:58:36', '5:08:36', '5:18:36', '5:28:36', '5:38:36', '5:48:36', '5:58:36', '6…	[163.0, 184.0, 168.0, 203.0, 151.0, 169.0, 200.0, 165.0, 172.0, 165.0, 180.0, 174.0, 125.0, 194.0, 157.0, 168.0, 156.0, 206.0, 184.0, 192.0, 179.0, 181.0, 211.0, 216.0, 186.0, 188.0, 180.0, 171.0, 195.0, 191.0, 212.0, 180.0, 188.0, 209.0, 207.0, 202.0, 184.0, 210.0, 185.0, 242.0, 219.0, 211.0, 210.0, 205.0, 212.0, 224.0, 236.0, 222.0, 235.0, 233.0, 234.0, 271.0, 219.0, 263.0, 236.0, 231.0, 237.0,…	['0:07:15', '0:17:15', '0:27:15', '0:37:15', '0:47:15', '0:57:15', '1:07:15', '1:17:15', '1:27:15', '1:37:15', '1:47:15', '1:57:15', '2:07:15', '2:17:15', '2:27:15', '2:37:15', '2:47:15', '2:57:15', '3:07:15', '3:17:15', '3:27:15', '3:37:15', '3:47:15', '3:57:15', '4:07:15', '4:17:15', '4:27:15', '4:37:15', '4:47:15', '4:57:15', '5:07:15', '5:17:15', '5:27:15', '5:37:15', '5:47:15', '5:57:15', '6…	['0:07:56', '0:17:56', '0:27:56', '0:37:56', '0:47:56', '0:57:56', '1:07:56', '1:17:56', '1:27:56', '1:37:56', '1:47:56', '1:57:56', '2:07:56', '2:17:56', '2:27:56', '2:37:56', '2:47:56', '2:57:56', '3:07:56', '3:17:56', '3:27:56', '3:37:56', '3:47:56', '3:57:56', '4:07:56', '4:17:56', '4:27:56', '4:37:56', '4:47:56', '4:57:56', '5:07:56', '5:17:56', '5:27:56', '5:37:56', '5:47:56', '5:57:56', '6…	[39.0, 19.0, 0.0, 2.0, 3.0, 0.0, 32.0, 23.0, 20.0, 21.0, 24.0, 7.0, 5.0, 25.0, 32.0, 37.0, 29.0, 27.0, 46.0, 27.0, 44.0, 58.0, 48.0, 64.0, 65.0, 75.0, 83.0, 65.0, 93.0, 117.0, 82.0, 119.0, 130.0, 137.0, 160.0, 143.0, 160.0, 171.0, 181.0, 209.0, 192.0, 221.0, 223.0, 246.0, 254.0, 275.0, 299.0, 294.0, 354.0, 404.0, 431.0, 458.0, 505.0, 553.0, 573.0, 596.0, 611.0, 657.0, 684.0, 703.0, 719.0, 708.0, …	[123.0, 116.0, 106.0, 83.0, 131.0, 135.0, 156.0, 142.0, 199.0, 218.0, 288.0, 226.0, 257.0, 310.0, 327.0, 385.0, 442.0, 538.0, 665.0, 700.0, 666.0, 787.0, 816.0, 931.0, 1053.0, 1147.0, 1138.0, 1373.0, 1509.0, 1556.0, 1706.0, 1811.0, 2040.0, 2176.0, 2201.0, 2639.0, 2745.0, 2925.0, 3068.0, 3267.0, 3332.0, 3723.0, 3898.0, 4077.0, 4393.0, 4388.0, 4688.0, 4982.0, 5323.0, 6357.0, 6921.0, 7925.0, 8193.0,…
50	H2	sAS002	W2xxxxx	200	20210511	Exponential	Inducible-Z3EV	['0:06:43', '0:16:43', '0:26:43', '0:36:43', '0:46:43', '0:56:43', '1:06:43', '1:16:43', '1:26:43', '1:36:43', '1:46:43', '1:56:43', '2:06:43', '2:16:43', '2:26:43', '2:36:43', '2:46:43', '2:56:43', '3:06:43', '3:16:43', '3:26:43', '3:36:43', '3:46:43', '3:56:43', '4:06:43', '4:16:43', '4:26:43', '4:36:43', '4:46:43', '4:56:43', '5:06:43', '5:16:43', '5:26:43', '5:36:43', '5:46:43', '5:56:43', '6…	[0.125, 0.126, 0.129, 0.142, 0.156, 0.145, 0.16, 0.145, 0.146, 0.152, 0.155, 0.163, 0.164, 0.17, 0.177, 0.187, 0.193, 0.202, 0.211, 0.219, 0.228, 0.239, 0.252, 0.265, 0.279, 0.294, 0.313, 0.328, 0.349, 0.363, 0.385, 0.421, 0.452, 0.473, 0.506, 0.532, 0.562, 0.593, 0.633, 0.668, 0.686, 0.717, 0.76, 0.795, 0.832, 0.862, 0.886, 0.906, 0.945, 0.952, 0.965, 0.978, 0.984, 0.992, 1.01, 1.014, 1.02, 1.03…	['0:09:17', '0:19:17', '0:29:17', '0:39:17', '0:49:17', '0:59:17', '1:09:17', '1:19:17', '1:29:17', '1:39:17', '1:49:17', '1:59:17', '2:09:17', '2:19:17', '2:29:17', '2:39:17', '2:49:17', '2:59:17', '3:09:17', '3:19:17', '3:29:17', '3:39:17', '3:49:17', '3:59:17', '4:09:17', '4:19:17', '4:29:17', '4:39:17', '4:49:17', '4:59:17', '5:09:17', '5:19:17', '5:29:17', '5:39:17', '5:49:17', '5:59:17', '6…	[2726.0, 2607.0, 2740.0, 2707.0, 2642.0, 2679.0, 2672.0, 2587.0, 2823.0, 2606.0, 2701.0, 2854.0, 2741.0, 2848.0, 2902.0, 2777.0, 2978.0, 2908.0, 2833.0, 2963.0, 2984.0, 3009.0, 2985.0, 3048.0, 3066.0, 2960.0, 3066.0, 3140.0, 3038.0, 2965.0, 3156.0, 3090.0, 3168.0, 3179.0, 3172.0, 3365.0, 3390.0, 3449.0, 3276.0, 3329.0, 3347.0, 3437.0, 3489.0, 3498.0, 3653.0, 3772.0, 3628.0, 3845.0, 3781.0, 4057.0…	['0:08:36', '0:18:36', '0:28:36', '0:38:36', '0:48:36', '0:58:36', '1:08:36', '1:18:36', '1:28:36', '1:38:36', '1:48:36', '1:58:36', '2:08:36', '2:18:36', '2:28:36', '2:38:36', '2:48:36', '2:58:36', '3:08:36', '3:18:36', '3:28:36', '3:38:36', '3:48:36', '3:58:36', '4:08:36', '4:18:36', '4:28:36', '4:38:36', '4:48:36', '4:58:36', '5:08:36', '5:18:36', '5:28:36', '5:38:36', '5:48:36', '5:58:36', '6…	[155.0, 189.0, 163.0, 166.0, 165.0, 187.0, 149.0, 189.0, 175.0, 158.0, 187.0, 165.0, 174.0, 153.0, 165.0, 199.0, 160.0, 185.0, 184.0, 143.0, 201.0, 174.0, 179.0, 165.0, 189.0, 176.0, 171.0, 186.0, 176.0, 194.0, 210.0, 205.0, 215.0, 211.0, 217.0, 207.0, 227.0, 195.0, 215.0, 234.0, 230.0, 228.0, 216.0, 204.0, 215.0, 231.0, 196.0, 211.0, 229.0, 259.0, 250.0, 276.0, 260.0, 289.0, 265.0, 302.0, 256.0,…	['0:07:15', '0:17:15', '0:27:15', '0:37:15', '0:47:15', '0:57:15', '1:07:15', '1:17:15', '1:27:15', '1:37:15', '1:47:15', '1:57:15', '2:07:15', '2:17:15', '2:27:15', '2:37:15', '2:47:15', '2:57:15', '3:07:15', '3:17:15', '3:27:15', '3:37:15', '3:47:15', '3:57:15', '4:07:15', '4:17:15', '4:27:15', '4:37:15', '4:47:15', '4:57:15', '5:07:15', '5:17:15', '5:27:15', '5:37:15', '5:47:15', '5:57:15', '6…	['0:07:56', '0:17:56', '0:27:56', '0:37:56', '0:47:56', '0:57:56', '1:07:56', '1:17:56', '1:27:56', '1:37:56', '1:47:56', '1:57:56', '2:07:56', '2:17:56', '2:27:56', '2:37:56', '2:47:56', '2:57:56', '3:07:56', '3:17:56', '3:27:56', '3:37:56', '3:47:56', '3:57:56', '4:07:56', '4:17:56', '4:27:56', '4:37:56', '4:47:56', '4:57:56', '5:07:56', '5:17:56', '5:27:56', '5:37:56', '5:47:56', '5:57:56', '6…	[0.0, 12.0, 28.0, 5.0, 1.0, 0.0, 2.0, 0.0, 12.0, 15.0, 0.0, 9.0, 14.0, 6.0, 32.0, 47.0, 23.0, 35.0, 63.0, 54.0, 63.0, 75.0, 99.0, 72.0, 76.0, 102.0, 80.0, 144.0, 129.0, 107.0, 159.0, 187.0, 203.0, 184.0, 255.0, 251.0, 289.0, 295.0, 312.0, 338.0, 373.0, 401.0, 451.0, 461.0, 505.0, 521.0, 519.0, 572.0, 634.0, 625.0, 653.0, 660.0, 685.0, 683.0, 725.0, 701.0, 723.0, 750.0, 743.0, 728.0, 769.0, 787.0,…	[136.0, 89.0, 137.0, 109.0, 123.0, 174.0, 168.0, 152.0, 145.0, 180.0, 225.0, 280.0, 306.0, 393.0, 462.0, 532.0, 578.0, 679.0, 782.0, 997.0, 1024.0, 1125.0, 1307.0, 1345.0, 1533.0, 1609.0, 1860.0, 2040.0, 2163.0, 2397.0, 2605.0, 2933.0, 3111.0, 3352.0, 3705.0, 3951.0, 4587.0, 4847.0, 5383.0, 6009.0, 5996.0, 6500.0, 7083.0, 7386.0, 8113.0, 8611.0, 9351.0, 9739.0, 10174.0, 10717.0, 10952.0, 11230.0,…
51	H3	sAS003	S1xxxxx	200	20210511	Exponential	Inducible-Z3EV	['0:06:43', '0:16:43', '0:26:43', '0:36:43', '0:46:43', '0:56:43', '1:06:43', '1:16:43', '1:26:43', '1:36:43', '1:46:43', '1:56:43', '2:06:43', '2:16:43', '2:26:43', '2:36:43', '2:46:43', '2:56:43', '3:06:43', '3:16:43', '3:26:43', '3:36:43', '3:46:43', '3:56:43', '4:06:43', '4:16:43', '4:26:43', '4:36:43', '4:46:43', '4:56:43', '5:06:43', '5:16:43', '5:26:43', '5:36:43', '5:46:43', '5:56:43', '6…	[0.129, 0.129, 0.131, 0.132, 0.135, 0.138, 0.141, 0.144, 0.147, 0.154, 0.157, 0.163, 0.169, 0.175, 0.18, 0.189, 0.196, 0.205, 0.212, 0.225, 0.234, 0.245, 0.255, 0.269, 0.282, 0.299, 0.312, 0.33, 0.347, 0.364, 0.382, 0.41, 0.432, 0.454, 0.498, 0.515, 0.566, 0.598, 0.623, 0.652, 0.685, 0.727, 0.785, 0.828, 0.872, 0.911, 0.922, 0.953, 0.975, 0.985, 0.985, 1.001, 1.017, 1.024, 1.037, 1.045, 1.057, 1.…	['0:09:17', '0:19:17', '0:29:17', '0:39:17', '0:49:17', '0:59:17', '1:09:17', '1:19:17', '1:29:17', '1:39:17', '1:49:17', '1:59:17', '2:09:17', '2:19:17', '2:29:17', '2:39:17', '2:49:17', '2:59:17', '3:09:17', '3:19:17', '3:29:17', '3:39:17', '3:49:17', '3:59:17', '4:09:17', '4:19:17', '4:29:17', '4:39:17', '4:49:17', '4:59:17', '5:09:17', '5:19:17', '5:29:17', '5:39:17', '5:49:17', '5:59:17', '6…	[2782.0, 2665.0, 2706.0, 2613.0, 2660.0, 2769.0, 2862.0, 2802.0, 2641.0, 2859.0, 2807.0, 2924.0, 3009.0, 2997.0, 2990.0, 3202.0, 3261.0, 2976.0, 3267.0, 3219.0, 3164.0, 3283.0, 3402.0, 3464.0, 3422.0, 3397.0, 3722.0, 3695.0, 3738.0, 3574.0, 3919.0, 3770.0, 3872.0, 3918.0, 4214.0, 4289.0, 4522.0, 4398.0, 4576.0, 4607.0, 4970.0, 4598.0, 4986.0, 5346.0, 5556.0, 5782.0, 5637.0, 5833.0, 5823.0, 5921.0…	['0:08:36', '0:18:36', '0:28:36', '0:38:36', '0:48:36', '0:58:36', '1:08:36', '1:18:36', '1:28:36', '1:38:36', '1:48:36', '1:58:36', '2:08:36', '2:18:36', '2:28:36', '2:38:36', '2:48:36', '2:58:36', '3:08:36', '3:18:36', '3:28:36', '3:38:36', '3:48:36', '3:58:36', '4:08:36', '4:18:36', '4:28:36', '4:38:36', '4:48:36', '4:58:36', '5:08:36', '5:18:36', '5:28:36', '5:38:36', '5:48:36', '5:58:36', '6…	[184.0, 150.0, 146.0, 189.0, 193.0, 175.0, 159.0, 195.0, 152.0, 188.0, 179.0, 176.0, 175.0, 227.0, 201.0, 236.0, 206.0, 217.0, 162.0, 194.0, 216.0, 198.0, 193.0, 197.0, 220.0, 228.0, 239.0, 236.0, 269.0, 242.0, 257.0, 250.0, 245.0, 252.0, 269.0, 281.0, 278.0, 264.0, 279.0, 322.0, 293.0, 293.0, 290.0, 341.0, 335.0, 363.0, 362.0, 379.0, 360.0, 373.0, 351.0, 365.0, 383.0, 375.0, 390.0, 395.0, 416.0,…	['0:07:15', '0:17:15', '0:27:15', '0:37:15', '0:47:15', '0:57:15', '1:07:15', '1:17:15', '1:27:15', '1:37:15', '1:47:15', '1:57:15', '2:07:15', '2:17:15', '2:27:15', '2:37:15', '2:47:15', '2:57:15', '3:07:15', '3:17:15', '3:27:15', '3:37:15', '3:47:15', '3:57:15', '4:07:15', '4:17:15', '4:27:15', '4:37:15', '4:47:15', '4:57:15', '5:07:15', '5:17:15', '5:27:15', '5:37:15', '5:47:15', '5:57:15', '6…	['0:07:56', '0:17:56', '0:27:56', '0:37:56', '0:47:56', '0:57:56', '1:07:56', '1:17:56', '1:27:56', '1:37:56', '1:47:56', '1:57:56', '2:07:56', '2:17:56', '2:27:56', '2:37:56', '2:47:56', '2:57:56', '3:07:56', '3:17:56', '3:27:56', '3:37:56', '3:47:56', '3:57:56', '4:07:56', '4:17:56', '4:27:56', '4:37:56', '4:47:56', '4:57:56', '5:07:56', '5:17:56', '5:27:56', '5:37:56', '5:47:56', '5:57:56', '6…	[12.0, 15.0, 0.0, 0.0, 3.0, 17.0, 0.0, 12.0, 10.0, 2.0, 3.0, 8.0, 11.0, 26.0, 35.0, 21.0, 43.0, 22.0, 66.0, 57.0, 50.0, 65.0, 98.0, 114.0, 109.0, 115.0, 109.0, 114.0, 146.0, 160.0, 189.0, 216.0, 192.0, 215.0, 261.0, 253.0, 281.0, 330.0, 338.0, 348.0, 372.0, 406.0, 432.0, 464.0, 490.0, 557.0, 593.0, 607.0, 680.0, 681.0, 639.0, 694.0, 702.0, 712.0, 741.0, 738.0, 712.0, 768.0, 755.0, 780.0, 797.0, 7…	[102.0, 95.0, 101.0, 160.0, 103.0, 158.0, 131.0, 142.0, 139.0, 165.0, 236.0, 212.0, 363.0, 407.0, 388.0, 577.0, 610.0, 754.0, 838.0, 952.0, 993.0, 1249.0, 1274.0, 1415.0, 1591.0, 1719.0, 1922.0, 2233.0, 2202.0, 2397.0, 2711.0, 2946.0, 3346.0, 3475.0, 4035.0, 4164.0, 4833.0, 5240.0, 5309.0, 5929.0, 6234.0, 6776.0, 7306.0, 8010.0, 8548.0, 9142.0, 9672.0, 10196.0, 10951.0, 11102.0, 11474.0, 11453.0,…
52	H4	sAS004	M1xxxxx	200	20210511	Exponential	Inducible-Z3EV	['0:06:43', '0:16:43', '0:26:43', '0:36:43', '0:46:43', '0:56:43', '1:06:43', '1:16:43', '1:26:43', '1:36:43', '1:46:43', '1:56:43', '2:06:43', '2:16:43', '2:26:43', '2:36:43', '2:46:43', '2:56:43', '3:06:43', '3:16:43', '3:26:43', '3:36:43', '3:46:43', '3:56:43', '4:06:43', '4:16:43', '4:26:43', '4:36:43', '4:46:43', '4:56:43', '5:06:43', '5:16:43', '5:26:43', '5:36:43', '5:46:43', '5:56:43', '6…	[0.134, 0.133, 0.134, 0.136, 0.137, 0.141, 0.14, 0.142, 0.146, 0.149, 0.154, 0.158, 0.162, 0.168, 0.174, 0.179, 0.187, 0.192, 0.199, 0.208, 0.216, 0.225, 0.238, 0.249, 0.261, 0.274, 0.288, 0.303, 0.319, 0.338, 0.372, 0.405, 0.422, 0.416, 0.448, 0.452, 0.497, 0.518, 0.545, 0.607, 0.633, 0.657, 0.682, 0.692, 0.729, 0.761, 0.76, 0.789, 0.829, 0.844, 0.85, 0.877, 0.885, 0.914, 0.92, 0.944, 0.959, 0.9…	['0:09:17', '0:19:17', '0:29:17', '0:39:17', '0:49:17', '0:59:17', '1:09:17', '1:19:17', '1:29:17', '1:39:17', '1:49:17', '1:59:17', '2:09:17', '2:19:17', '2:29:17', '2:39:17', '2:49:17', '2:59:17', '3:09:17', '3:19:17', '3:29:17', '3:39:17', '3:49:17', '3:59:17', '4:09:17', '4:19:17', '4:29:17', '4:39:17', '4:49:17', '4:59:17', '5:09:17', '5:19:17', '5:29:17', '5:39:17', '5:49:17', '5:59:17', '6…	[2851.0, 2621.0, 2741.0, 2685.0, 2829.0, 2727.0, 2740.0, 2832.0, 2815.0, 2862.0, 2670.0, 2816.0, 2824.0, 2953.0, 2939.0, 2891.0, 3031.0, 2994.0, 2944.0, 2957.0, 2939.0, 3009.0, 2851.0, 2952.0, 2951.0, 2951.0, 3120.0, 2961.0, 3233.0, 3363.0, 3032.0, 3234.0, 3213.0, 3370.0, 3310.0, 3288.0, 3186.0, 3407.0, 3414.0, 3502.0, 3691.0, 3598.0, 3626.0, 3721.0, 3609.0, 3799.0, 3669.0, 3797.0, 3770.0, 3985.0…	['0:08:36', '0:18:36', '0:28:36', '0:38:36', '0:48:36', '0:58:36', '1:08:36', '1:18:36', '1:28:36', '1:38:36', '1:48:36', '1:58:36', '2:08:36', '2:18:36', '2:28:36', '2:38:36', '2:48:36', '2:58:36', '3:08:36', '3:18:36', '3:28:36', '3:38:36', '3:48:36', '3:58:36', '4:08:36', '4:18:36', '4:28:36', '4:38:36', '4:48:36', '4:58:36', '5:08:36', '5:18:36', '5:28:36', '5:38:36', '5:48:36', '5:58:36', '6…	[181.0, 169.0, 185.0, 192.0, 176.0, 182.0, 171.0, 198.0, 170.0, 165.0, 173.0, 183.0, 162.0, 167.0, 207.0, 186.0, 175.0, 194.0, 199.0, 163.0, 213.0, 152.0, 190.0, 198.0, 215.0, 208.0, 191.0, 206.0, 194.0, 211.0, 186.0, 213.0, 207.0, 207.0, 178.0, 215.0, 253.0, 215.0, 203.0, 200.0, 219.0, 212.0, 224.0, 217.0, 254.0, 227.0, 248.0, 259.0, 221.0, 272.0, 241.0, 271.0, 248.0, 243.0, 276.0, 257.0, 263.0,…	['0:07:15', '0:17:15', '0:27:15', '0:37:15', '0:47:15', '0:57:15', '1:07:15', '1:17:15', '1:27:15', '1:37:15', '1:47:15', '1:57:15', '2:07:15', '2:17:15', '2:27:15', '2:37:15', '2:47:15', '2:57:15', '3:07:15', '3:17:15', '3:27:15', '3:37:15', '3:47:15', '3:57:15', '4:07:15', '4:17:15', '4:27:15', '4:37:15', '4:47:15', '4:57:15', '5:07:15', '5:17:15', '5:27:15', '5:37:15', '5:47:15', '5:57:15', '6…	['0:07:56', '0:17:56', '0:27:56', '0:37:56', '0:47:56', '0:57:56', '1:07:56', '1:17:56', '1:27:56', '1:37:56', '1:47:56', '1:57:56', '2:07:56', '2:17:56', '2:27:56', '2:37:56', '2:47:56', '2:57:56', '3:07:56', '3:17:56', '3:27:56', '3:37:56', '3:47:56', '3:57:56', '4:07:56', '4:17:56', '4:27:56', '4:37:56', '4:47:56', '4:57:56', '5:07:56', '5:17:56', '5:27:56', '5:37:56', '5:47:56', '5:57:56', '6…	[0.0, 7.0, 0.0, 25.0, 3.0, 8.0, 0.0, 13.0, 4.0, 36.0, 17.0, 7.0, 10.0, 27.0, 8.0, 25.0, 30.0, 36.0, 68.0, 58.0, 31.0, 69.0, 91.0, 91.0, 73.0, 93.0, 100.0, 137.0, 150.0, 178.0, 159.0, 193.0, 207.0, 228.0, 280.0, 230.0, 279.0, 305.0, 296.0, 367.0, 390.0, 403.0, 451.0, 431.0, 463.0, 470.0, 467.0, 520.0, 537.0, 593.0, 627.0, 635.0, 634.0, 639.0, 662.0, 672.0, 706.0, 704.0, 716.0, 740.0, 722.0, 724.0,…	[120.0, 117.0, 114.0, 105.0, 122.0, 108.0, 111.0, 133.0, 121.0, 182.0, 179.0, 234.0, 290.0, 406.0, 372.0, 513.0, 589.0, 629.0, 783.0, 824.0, 924.0, 1025.0, 1231.0, 1275.0, 1441.0, 1564.0, 1796.0, 1967.0, 2093.0, 2427.0, 2774.0, 3086.0, 3357.0, 3667.0, 4110.0, 4270.0, 4736.0, 5148.0, 5389.0, 6126.0, 6350.0, 6730.0, 6859.0, 7389.0, 7725.0, 8113.0, 8261.0, 8721.0, 9592.0, 9678.0, 9885.0, 10551.0, 10…
53	H6	sAS006	M1M2M3xxx	200	20210511	Exponential	Inducible-Z3EV	['0:06:43', '0:16:43', '0:26:43', '0:36:43', '0:46:43', '0:56:43', '1:06:43', '1:16:43', '1:26:43', '1:36:43', '1:46:43', '1:56:43', '2:06:43', '2:16:43', '2:26:43', '2:36:43', '2:46:43', '2:56:43', '3:06:43', '3:16:43', '3:26:43', '3:36:43', '3:46:43', '3:56:43', '4:06:43', '4:16:43', '4:26:43', '4:36:43', '4:46:43', '4:56:43', '5:06:43', '5:16:43', '5:26:43', '5:36:43', '5:46:43', '5:56:43', '6…	[0.129, 0.13, 0.13, 0.133, 0.136, 0.135, 0.138, 0.142, 0.144, 0.15, 0.154, 0.157, 0.163, 0.169, 0.175, 0.181, 0.189, 0.195, 0.203, 0.213, 0.224, 0.234, 0.243, 0.256, 0.269, 0.283, 0.298, 0.313, 0.327, 0.345, 0.364, 0.381, 0.401, 0.429, 0.447, 0.473, 0.497, 0.527, 0.612, 0.658, 0.715, 0.741, 0.771, 0.806, 0.835, 0.866, 0.91, 0.933, 0.96, 0.988, 0.999, 1.016, 1.03, 1.045, 1.066, 1.085, 1.095, 1.113…	['0:09:17', '0:19:17', '0:29:17', '0:39:17', '0:49:17', '0:59:17', '1:09:17', '1:19:17', '1:29:17', '1:39:17', '1:49:17', '1:59:17', '2:09:17', '2:19:17', '2:29:17', '2:39:17', '2:49:17', '2:59:17', '3:09:17', '3:19:17', '3:29:17', '3:39:17', '3:49:17', '3:59:17', '4:09:17', '4:19:17', '4:29:17', '4:39:17', '4:49:17', '4:59:17', '5:09:17', '5:19:17', '5:29:17', '5:39:17', '5:49:17', '5:59:17', '6…	[2671.0, 2682.0, 2710.0, 2718.0, 2775.0, 2911.0, 2839.0, 2943.0, 2979.0, 2955.0, 3155.0, 3159.0, 2944.0, 3057.0, 3185.0, 3182.0, 3192.0, 3200.0, 3235.0, 3417.0, 3430.0, 3501.0, 3622.0, 3718.0, 3658.0, 3816.0, 3917.0, 4011.0, 4068.0, 4300.0, 4250.0, 4382.0, 4595.0, 4719.0, 4772.0, 4970.0, 5024.0, 5178.0, 5717.0, 5784.0, 6308.0, 6433.0, 6652.0, 7165.0, 7205.0, 7353.0, 7640.0, 7964.0, 8332.0, 8359.0…	['0:08:36', '0:18:36', '0:28:36', '0:38:36', '0:48:36', '0:58:36', '1:08:36', '1:18:36', '1:28:36', '1:38:36', '1:48:36', '1:58:36', '2:08:36', '2:18:36', '2:28:36', '2:38:36', '2:48:36', '2:58:36', '3:08:36', '3:18:36', '3:28:36', '3:38:36', '3:48:36', '3:58:36', '4:08:36', '4:18:36', '4:28:36', '4:38:36', '4:48:36', '4:58:36', '5:08:36', '5:18:36', '5:28:36', '5:38:36', '5:48:36', '5:58:36', '6…	[159.0, 216.0, 165.0, 167.0, 199.0, 163.0, 193.0, 166.0, 174.0, 175.0, 198.0, 187.0, 205.0, 208.0, 183.0, 206.0, 209.0, 200.0, 238.0, 196.0, 225.0, 249.0, 209.0, 248.0, 238.0, 251.0, 223.0, 250.0, 258.0, 292.0, 283.0, 310.0, 275.0, 307.0, 300.0, 310.0, 309.0, 333.0, 352.0, 358.0, 396.0, 431.0, 425.0, 467.0, 432.0, 440.0, 485.0, 499.0, 471.0, 499.0, 484.0, 503.0, 536.0, 520.0, 573.0, 554.0, 575.0,…	['0:07:15', '0:17:15', '0:27:15', '0:37:15', '0:47:15', '0:57:15', '1:07:15', '1:17:15', '1:27:15', '1:37:15', '1:47:15', '1:57:15', '2:07:15', '2:17:15', '2:27:15', '2:37:15', '2:47:15', '2:57:15', '3:07:15', '3:17:15', '3:27:15', '3:37:15', '3:47:15', '3:57:15', '4:07:15', '4:17:15', '4:27:15', '4:37:15', '4:47:15', '4:57:15', '5:07:15', '5:17:15', '5:27:15', '5:37:15', '5:47:15', '5:57:15', '6…	['0:07:56', '0:17:56', '0:27:56', '0:37:56', '0:47:56', '0:57:56', '1:07:56', '1:17:56', '1:27:56', '1:37:56', '1:47:56', '1:57:56', '2:07:56', '2:17:56', '2:27:56', '2:37:56', '2:47:56', '2:57:56', '3:07:56', '3:17:56', '3:27:56', '3:37:56', '3:47:56', '3:57:56', '4:07:56', '4:17:56', '4:27:56', '4:37:56', '4:47:56', '4:57:56', '5:07:56', '5:17:56', '5:27:56', '5:37:56', '5:47:56', '5:57:56', '6…	[0.0, 37.0, 2.0, 6.0, 0.0, 0.0, 8.0, 23.0, 0.0, 0.0, 28.0, 32.0, 31.0, 2.0, 45.0, 50.0, 59.0, 18.0, 45.0, 43.0, 105.0, 71.0, 85.0, 85.0, 88.0, 107.0, 112.0, 106.0, 142.0, 134.0, 160.0, 151.0, 160.0, 189.0, 182.0, 230.0, 248.0, 277.0, 314.0, 369.0, 399.0, 412.0, 425.0, 442.0, 500.0, 539.0, 554.0, 621.0, 678.0, 708.0, 710.0, 715.0, 753.0, 757.0, 767.0, 826.0, 833.0, 836.0, 842.0, 861.0, 897.0, 874.…	[96.0, 112.0, 131.0, 139.0, 136.0, 142.0, 154.0, 187.0, 155.0, 206.0, 230.0, 260.0, 301.0, 405.0, 440.0, 540.0, 570.0, 728.0, 828.0, 919.0, 1012.0, 1145.0, 1264.0, 1434.0, 1518.0, 1713.0, 1779.0, 2021.0, 2014.0, 2201.0, 2431.0, 2770.0, 2862.0, 3016.0, 3396.0, 3419.0, 3714.0, 4046.0, 5271.0, 5890.0, 6595.0, 6960.0, 7347.0, 7598.0, 8287.0, 8787.0, 9526.0, 10237.0, 10882.0, 11417.0, 11796.0, 12501.0…
54	H7	sAS007	W2W3W1W4W3W2	200	20210511	Exponential	Inducible-Z3EV	['0:06:43', '0:16:43', '0:26:43', '0:36:43', '0:46:43', '0:56:43', '1:06:43', '1:16:43', '1:26:43', '1:36:43', '1:46:43', '1:56:43', '2:06:43', '2:16:43', '2:26:43', '2:36:43', '2:46:43', '2:56:43', '3:06:43', '3:16:43', '3:26:43', '3:36:43', '3:46:43', '3:56:43', '4:06:43', '4:16:43', '4:26:43', '4:36:43', '4:46:43', '4:56:43', '5:06:43', '5:16:43', '5:26:43', '5:36:43', '5:46:43', '5:56:43', '6…	[0.129, 0.131, 0.132, 0.134, 0.136, 0.138, 0.141, 0.143, 0.146, 0.15, 0.155, 0.161, 0.166, 0.171, 0.177, 0.187, 0.192, 0.201, 0.211, 0.218, 0.23, 0.241, 0.253, 0.262, 0.274, 0.288, 0.3, 0.318, 0.336, 0.354, 0.371, 0.39, 0.41, 0.429, 0.45, 0.468, 0.492, 0.522, 0.547, 0.57, 0.597, 0.624, 0.648, 0.681, 0.711, 0.738, 0.758, 0.78, 0.801, 0.816, 0.83, 0.844, 0.852, 0.865, 0.874, 0.887, 0.894, 0.901, 0.…	['0:09:17', '0:19:17', '0:29:17', '0:39:17', '0:49:17', '0:59:17', '1:09:17', '1:19:17', '1:29:17', '1:39:17', '1:49:17', '1:59:17', '2:09:17', '2:19:17', '2:29:17', '2:39:17', '2:49:17', '2:59:17', '3:09:17', '3:19:17', '3:29:17', '3:39:17', '3:49:17', '3:59:17', '4:09:17', '4:19:17', '4:29:17', '4:39:17', '4:49:17', '4:59:17', '5:09:17', '5:19:17', '5:29:17', '5:39:17', '5:49:17', '5:59:17', '6…	[2654.0, 2750.0, 2736.0, 2748.0, 2715.0, 2698.0, 2709.0, 2672.0, 2712.0, 2818.0, 2795.0, 2884.0, 2802.0, 2903.0, 2668.0, 2760.0, 2911.0, 2863.0, 2952.0, 2809.0, 3017.0, 2852.0, 2941.0, 2862.0, 2903.0, 2943.0, 2945.0, 3060.0, 3038.0, 3306.0, 3156.0, 3355.0, 3196.0, 3378.0, 3207.0, 3366.0, 3548.0, 3594.0, 3419.0, 3537.0, 3548.0, 3812.0, 3778.0, 3828.0, 4036.0, 4091.0, 4241.0, 4112.0, 4419.0, 4281.0…	['0:08:36', '0:18:36', '0:28:36', '0:38:36', '0:48:36', '0:58:36', '1:08:36', '1:18:36', '1:28:36', '1:38:36', '1:48:36', '1:58:36', '2:08:36', '2:18:36', '2:28:36', '2:38:36', '2:48:36', '2:58:36', '3:08:36', '3:18:36', '3:28:36', '3:38:36', '3:48:36', '3:58:36', '4:08:36', '4:18:36', '4:28:36', '4:38:36', '4:48:36', '4:58:36', '5:08:36', '5:18:36', '5:28:36', '5:38:36', '5:48:36', '5:58:36', '6…	[197.0, 178.0, 157.0, 165.0, 172.0, 164.0, 176.0, 167.0, 168.0, 179.0, 175.0, 179.0, 184.0, 178.0, 179.0, 180.0, 160.0, 188.0, 209.0, 171.0, 161.0, 173.0, 172.0, 175.0, 206.0, 178.0, 189.0, 216.0, 176.0, 195.0, 226.0, 201.0, 204.0, 196.0, 206.0, 225.0, 228.0, 204.0, 209.0, 207.0, 225.0, 249.0, 260.0, 239.0, 245.0, 253.0, 253.0, 255.0, 292.0, 267.0, 270.0, 261.0, 284.0, 276.0, 286.0, 285.0, 303.0,…	['0:07:15', '0:17:15', '0:27:15', '0:37:15', '0:47:15', '0:57:15', '1:07:15', '1:17:15', '1:27:15', '1:37:15', '1:47:15', '1:57:15', '2:07:15', '2:17:15', '2:27:15', '2:37:15', '2:47:15', '2:57:15', '3:07:15', '3:17:15', '3:27:15', '3:37:15', '3:47:15', '3:57:15', '4:07:15', '4:17:15', '4:27:15', '4:37:15', '4:47:15', '4:57:15', '5:07:15', '5:17:15', '5:27:15', '5:37:15', '5:47:15', '5:57:15', '6…	['0:07:56', '0:17:56', '0:27:56', '0:37:56', '0:47:56', '0:57:56', '1:07:56', '1:17:56', '1:27:56', '1:37:56', '1:47:56', '1:57:56', '2:07:56', '2:17:56', '2:27:56', '2:37:56', '2:47:56', '2:57:56', '3:07:56', '3:17:56', '3:27:56', '3:37:56', '3:47:56', '3:57:56', '4:07:56', '4:17:56', '4:27:56', '4:37:56', '4:47:56', '4:57:56', '5:07:56', '5:17:56', '5:27:56', '5:37:56', '5:47:56', '5:57:56', '6…	[13.0, 9.0, 0.0, 13.0, 14.0, 0.0, 15.0, 0.0, 23.0, 0.0, 3.0, 10.0, 19.0, 35.0, 34.0, 22.0, 1.0, 41.0, 44.0, 68.0, 46.0, 70.0, 71.0, 79.0, 104.0, 90.0, 122.0, 114.0, 117.0, 138.0, 155.0, 173.0, 189.0, 173.0, 214.0, 211.0, 240.0, 242.0, 252.0, 264.0, 304.0, 290.0, 303.0, 382.0, 398.0, 405.0, 461.0, 467.0, 502.0, 517.0, 532.0, 553.0, 533.0, 553.0, 555.0, 590.0, 573.0, 589.0, 587.0, 568.0, 608.0, 608…	[88.0, 129.0, 143.0, 128.0, 129.0, 121.0, 131.0, 134.0, 136.0, 189.0, 176.0, 237.0, 291.0, 390.0, 405.0, 453.0, 537.0, 667.0, 760.0, 891.0, 990.0, 1156.0, 1178.0, 1354.0, 1473.0, 1640.0, 1775.0, 2028.0, 2115.0, 2400.0, 2348.0, 2703.0, 2804.0, 2925.0, 3172.0, 3339.0, 3426.0, 3757.0, 3994.0, 4311.0, 4372.0, 4708.0, 5169.0, 5824.0, 6430.0, 6946.0, 7327.0, 7797.0, 8109.0, 8469.0, 8410.0, 8702.0, 9092…
55	H8	sAS008	M1M2M3M4M5M6	200	20210511	Exponential	Inducible-Z3EV	['0:06:43', '0:16:43', '0:26:43', '0:36:43', '0:46:43', '0:56:43', '1:06:43', '1:16:43', '1:26:43', '1:36:43', '1:46:43', '1:56:43', '2:06:43', '2:16:43', '2:26:43', '2:36:43', '2:46:43', '2:56:43', '3:06:43', '3:16:43', '3:26:43', '3:36:43', '3:46:43', '3:56:43', '4:06:43', '4:16:43', '4:26:43', '4:36:43', '4:46:43', '4:56:43', '5:06:43', '5:16:43', '5:26:43', '5:36:43', '5:46:43', '5:56:43', '6…	[0.127, 0.127, 0.129, 0.13, 0.13, 0.133, 0.134, 0.136, 0.141, 0.143, 0.149, 0.153, 0.155, 0.16, 0.164, 0.171, 0.176, 0.183, 0.19, 0.199, 0.205, 0.213, 0.224, 0.234, 0.244, 0.252, 0.265, 0.279, 0.293, 0.311, 0.327, 0.343, 0.359, 0.376, 0.394, 0.416, 0.435, 0.459, 0.481, 0.505, 0.531, 0.554, 0.594, 0.65, 0.7, 0.734, 0.794, 0.842, 0.873, 0.909, 0.923, 0.956, 0.971, 0.989, 1.007, 1.028, 1.043, 1.058,…	['0:09:17', '0:19:17', '0:29:17', '0:39:17', '0:49:17', '0:59:17', '1:09:17', '1:19:17', '1:29:17', '1:39:17', '1:49:17', '1:59:17', '2:09:17', '2:19:17', '2:29:17', '2:39:17', '2:49:17', '2:59:17', '3:09:17', '3:19:17', '3:29:17', '3:39:17', '3:49:17', '3:59:17', '4:09:17', '4:19:17', '4:29:17', '4:39:17', '4:49:17', '4:59:17', '5:09:17', '5:19:17', '5:29:17', '5:39:17', '5:49:17', '5:59:17', '6…	[2758.0, 2857.0, 2933.0, 2945.0, 2980.0, 3067.0, 3126.0, 3129.0, 3375.0, 3309.0, 3584.0, 3694.0, 3908.0, 4128.0, 4307.0, 4473.0, 4774.0, 5059.0, 5263.0, 5657.0, 6054.0, 6662.0, 6548.0, 6862.0, 7221.0, 7722.0, 8043.0, 8569.0, 8805.0, 9227.0, 9832.0, 10464.0, 10787.0, 11357.0, 11805.0, 12756.0, 13304.0, 14129.0, 15063.0, 15588.0, 16541.0, 17214.0, 18029.0, 18670.0, 20683.0, 23085.0, 25920.0, 28220.…	['0:08:36', '0:18:36', '0:28:36', '0:38:36', '0:48:36', '0:58:36', '1:08:36', '1:18:36', '1:28:36', '1:38:36', '1:48:36', '1:58:36', '2:08:36', '2:18:36', '2:28:36', '2:38:36', '2:48:36', '2:58:36', '3:08:36', '3:18:36', '3:28:36', '3:38:36', '3:48:36', '3:58:36', '4:08:36', '4:18:36', '4:28:36', '4:38:36', '4:48:36', '4:58:36', '5:08:36', '5:18:36', '5:28:36', '5:38:36', '5:48:36', '5:58:36', '6…	[178.0, 168.0, 185.0, 169.0, 203.0, 184.0, 207.0, 201.0, 184.0, 212.0, 218.0, 242.0, 254.0, 248.0, 281.0, 272.0, 310.0, 332.0, 340.0, 369.0, 402.0, 391.0, 415.0, 423.0, 428.0, 481.0, 497.0, 557.0, 572.0, 583.0, 589.0, 630.0, 658.0, 697.0, 708.0, 780.0, 806.0, 861.0, 904.0, 947.0, 993.0, 1017.0, 1087.0, 1150.0, 1257.0, 1429.0, 1553.0, 1663.0, 1719.0, 1859.0, 1831.0, 1907.0, 1939.0, 1993.0, 2015.0,…	['0:07:15', '0:17:15', '0:27:15', '0:37:15', '0:47:15', '0:57:15', '1:07:15', '1:17:15', '1:27:15', '1:37:15', '1:47:15', '1:57:15', '2:07:15', '2:17:15', '2:27:15', '2:37:15', '2:47:15', '2:57:15', '3:07:15', '3:17:15', '3:27:15', '3:37:15', '3:47:15', '3:57:15', '4:07:15', '4:17:15', '4:27:15', '4:37:15', '4:47:15', '4:57:15', '5:07:15', '5:17:15', '5:27:15', '5:37:15', '5:47:15', '5:57:15', '6…	['0:07:56', '0:17:56', '0:27:56', '0:37:56', '0:47:56', '0:57:56', '1:07:56', '1:17:56', '1:27:56', '1:37:56', '1:47:56', '1:57:56', '2:07:56', '2:17:56', '2:27:56', '2:37:56', '2:47:56', '2:57:56', '3:07:56', '3:17:56', '3:27:56', '3:37:56', '3:47:56', '3:57:56', '4:07:56', '4:17:56', '4:27:56', '4:37:56', '4:47:56', '4:57:56', '5:07:56', '5:17:56', '5:27:56', '5:37:56', '5:47:56', '5:57:56', '6…	[12.0, 7.0, 3.0, 9.0, 3.0, 22.0, 0.0, 9.0, 30.0, 7.0, 3.0, 18.0, 0.0, 26.0, 15.0, 34.0, 18.0, 11.0, 61.0, 24.0, 43.0, 51.0, 55.0, 61.0, 72.0, 97.0, 95.0, 119.0, 129.0, 106.0, 134.0, 136.0, 118.0, 173.0, 182.0, 185.0, 193.0, 201.0, 193.0, 230.0, 244.0, 263.0, 244.0, 341.0, 374.0, 363.0, 407.0, 485.0, 512.0, 526.0, 552.0, 594.0, 646.0, 669.0, 693.0, 715.0, 722.0, 742.0, 755.0, 765.0, 758.0, 779.0, …	[144.0, 107.0, 107.0, 93.0, 117.0, 116.0, 121.0, 120.0, 154.0, 145.0, 223.0, 222.0, 217.0, 260.0, 302.0, 360.0, 518.0, 603.0, 723.0, 772.0, 840.0, 1000.0, 1153.0, 1163.0, 1274.0, 1361.0, 1507.0, 1705.0, 1774.0, 1969.0, 1996.0, 2360.0, 2334.0, 2597.0, 2705.0, 2916.0, 3075.0, 3275.0, 3547.0, 3737.0, 3947.0, 4158.0, 4543.0, 4995.0, 5581.0, 6321.0, 7185.0, 7993.0, 8676.0, 9128.0, 9756.0, 10287.0, 107…
56	A1	sAS001	xxxxxx	URA	20210512	Exponential	Inducible-Z3EV	['0:06:43', '0:16:43', '0:26:43', '0:36:43', '0:46:43', '0:56:43', '1:06:43', '1:16:43', '1:26:43', '1:36:43', '1:46:43', '1:56:43', '2:06:43', '2:16:43', '2:26:43', '2:36:43', '2:46:43', '2:56:43', '3:06:43', '3:16:43', '3:26:43', '3:36:43', '3:46:43', '3:56:43', '4:06:43', '4:16:43', '4:26:43', '4:36:43', '4:46:43', '4:56:43', '5:06:43', '5:16:43', '5:26:43', '5:36:43', '5:46:43', '5:56:43', '6…	[0.123, 0.123, 0.124, 0.126, 0.133, 0.15, 0.156, 0.153, 0.157, 0.162, 0.164, 0.169, 0.178, 0.181, 0.19, 0.205, 0.204, 0.207, 0.218, 0.227, 0.236, 0.246, 0.236, 0.25, 0.262, 0.272, 0.286, 0.3, 0.319, 0.334, 0.348, 0.366, 0.385, 0.403, 0.427, 0.448, 0.474, 0.498, 0.523, 0.551, 0.577, 0.607, 0.634, 0.659, 0.683, 0.7, 0.714, 0.729, 0.741, 0.749, 0.758, 0.769, 0.775, 0.786, 0.787, 0.794, 0.794, 0.8, 0…	['0:09:17', '0:19:17', '0:29:17', '0:39:17', '0:49:17', '0:59:17', '1:09:17', '1:19:17', '1:29:17', '1:39:17', '1:49:17', '1:59:17', '2:09:17', '2:19:17', '2:29:17', '2:39:17', '2:49:17', '2:59:17', '3:09:17', '3:19:17', '3:29:17', '3:39:17', '3:49:17', '3:59:17', '4:09:17', '4:19:17', '4:29:17', '4:39:17', '4:49:17', '4:59:17', '5:09:17', '5:19:17', '5:29:17', '5:39:17', '5:49:17', '5:59:17', '6…	[2465, 2529, 2423, 2552, 2300, 2304, 2440, 2536, 2546, 2471, 2478, 2571, 2599, 2660, 2566, 2426, 2561, 2437, 2614, 2630, 2555, 2688, 2748, 2672, 2721, 2764, 2666, 2699, 2736, 2859, 2849, 2869, 2928, 2974, 2896, 2970, 3000, 2950, 3064, 3139, 3176, 3171, 3136, 3167, 3241, 3445, 3314, 3392, 3400, 3539, 3621, 3657, 3767, 3729, 3690, 3904, 3769, 3932, 3854, 3997, 3827, 3845, 4009, 3932, 4120, 4165, 43…	['0:08:36', '0:18:36', '0:28:36', '0:38:36', '0:48:36', '0:58:36', '1:08:36', '1:18:36', '1:28:36', '1:38:36', '1:48:36', '1:58:36', '2:08:36', '2:18:36', '2:28:36', '2:38:36', '2:48:36', '2:58:36', '3:08:36', '3:18:36', '3:28:36', '3:38:36', '3:48:36', '3:58:36', '4:08:36', '4:18:36', '4:28:36', '4:38:36', '4:48:36', '4:58:36', '5:08:36', '5:18:36', '5:28:36', '5:38:36', '5:48:36', '5:58:36', '6…	[159, 161, 143, 149, 169, 168, 148, 163, 102, 168, 171, 174, 159, 160, 182, 143, 135, 173, 140, 135, 154, 173, 184, 163, 148, 176, 152, 200, 169, 168, 158, 183, 195, 199, 154, 184, 195, 202, 173, 205, 201, 200, 204, 169, 215, 210, 259, 243, 211, 227, 208, 230, 228, 237, 239, 246, 237, 224, 268, 239, 266, 269, 263, 253, 245, 271, 284, 284, 265, 247, 245, 265, 260, 264, 230, 269, 228, 261, 274, 231…	['0:07:15', '0:17:15', '0:27:15', '0:37:15', '0:47:15', '0:57:15', '1:07:15', '1:17:15', '1:27:15', '1:37:15', '1:47:15', '1:57:15', '2:07:15', '2:17:15', '2:27:15', '2:37:15', '2:47:15', '2:57:15', '3:07:15', '3:17:15', '3:27:15', '3:37:15', '3:47:15', '3:57:15', '4:07:15', '4:17:15', '4:27:15', '4:37:15', '4:47:15', '4:57:15', '5:07:15', '5:17:15', '5:27:15', '5:37:15', '5:47:15', '5:57:15', '6…	['0:07:56', '0:17:56', '0:27:56', '0:37:56', '0:47:56', '0:57:56', '1:07:56', '1:17:56', '1:27:56', '1:37:56', '1:47:56', '1:57:56', '2:07:56', '2:17:56', '2:27:56', '2:37:56', '2:47:56', '2:57:56', '3:07:56', '3:17:56', '3:27:56', '3:37:56', '3:47:56', '3:57:56', '4:07:56', '4:17:56', '4:27:56', '4:37:56', '4:47:56', '4:57:56', '5:07:56', '5:17:56', '5:27:56', '5:37:56', '5:47:56', '5:57:56', '6…	[34, 16, 23, 0, 7, 0, 5, 14, 11, 0, 8, 3, 0, 0, 7, 17, 0, 4, 1, 6, 8, 13, 24, 13, 23, 0, 28, 13, 6, 6, 20, 31, 0, 0, 5, 19, 5, 0, 0, 0, 16, 42, 11, 8, 0, 20, 0, 0, 15, 0, 25, 11, 1, 19, 10, 8, 0, 2, 21, 0, 25, 25, 37, 25, 9, 10, 0, 11, 9, 4, 17, 19, 5, 3, 4, 11, 9, 0, 28, 12, 0, 0, 3, 0, 24, 28, 0, 6, 22, 0, 20, 17, 17, 7, 25, 11, 1, 0, 4, 6, 0, 0, 0, 9, 0, 17, 21, 7, 7, 12, 2, 9, 16, 1, 1, 21, 1…	[104, 83, 115, 105, 120, 109, 144, 90, 128, 131, 123, 116, 155, 141, 142, 114, 92, 112, 120, 124, 86, 114, 122, 127, 104, 75, 109, 121, 99, 152, 119, 87, 88, 134, 92, 104, 125, 148, 77, 85, 60, 104, 101, 116, 53, 95, 117, 109, 131, 138, 122, 97, 85, 112, 108, 73, 95, 129, 141, 108, 92, 90, 102, 113, 134, 93, 118, 110, 122, 123, 154, 116, 132, 101, 87, 78, 104, 109, 113, 109, 116, 93, 125, 107, 12…
57	A2	sAS002	W2xxxxx	URA	20210512	Exponential	Inducible-Z3EV	['0:06:43', '0:16:43', '0:26:43', '0:36:43', '0:46:43', '0:56:43', '1:06:43', '1:16:43', '1:26:43', '1:36:43', '1:46:43', '1:56:43', '2:06:43', '2:16:43', '2:26:43', '2:36:43', '2:46:43', '2:56:43', '3:06:43', '3:16:43', '3:26:43', '3:36:43', '3:46:43', '3:56:43', '4:06:43', '4:16:43', '4:26:43', '4:36:43', '4:46:43', '4:56:43', '5:06:43', '5:16:43', '5:26:43', '5:36:43', '5:46:43', '5:56:43', '6…	[0.148, 0.149, 0.148, 0.148, 0.149, 0.148, 0.151, 0.152, 0.154, 0.156, 0.159, 0.163, 0.166, 0.172, 0.179, 0.186, 0.191, 0.201, 0.209, 0.218, 0.227, 0.238, 0.251, 0.264, 0.278, 0.292, 0.31, 0.326, 0.343, 0.362, 0.384, 0.408, 0.429, 0.455, 0.478, 0.498, 0.524, 0.548, 0.574, 0.602, 0.628, 0.654, 0.682, 0.705, 0.723, 0.741, 0.755, 0.771, 0.782, 0.793, 0.802, 0.812, 0.819, 0.827, 0.834, 0.841, 0.849, …	['0:09:17', '0:19:17', '0:29:17', '0:39:17', '0:49:17', '0:59:17', '1:09:17', '1:19:17', '1:29:17', '1:39:17', '1:49:17', '1:59:17', '2:09:17', '2:19:17', '2:29:17', '2:39:17', '2:49:17', '2:59:17', '3:09:17', '3:19:17', '3:29:17', '3:39:17', '3:49:17', '3:59:17', '4:09:17', '4:19:17', '4:29:17', '4:39:17', '4:49:17', '4:59:17', '5:09:17', '5:19:17', '5:29:17', '5:39:17', '5:49:17', '5:59:17', '6…	[2567, 2573, 2607, 2424, 2420, 2678, 2687, 2558, 2710, 2605, 2622, 2741, 2773, 2652, 2880, 2851, 2715, 2790, 2754, 2788, 2897, 2928, 2922, 2664, 2775, 2859, 2850, 2764, 2837, 2974, 3039, 3082, 3034, 3082, 3220, 3113, 3275, 3121, 3107, 3249, 3420, 3216, 3364, 3511, 3493, 3518, 3558, 3692, 3566, 3761, 3831, 3876, 3893, 3929, 4069, 4085, 4048, 4330, 4051, 4371, 4482, 4258, 4387, 4291, 4290, 4396, 43…	['0:08:36', '0:18:36', '0:28:36', '0:38:36', '0:48:36', '0:58:36', '1:08:36', '1:18:36', '1:28:36', '1:38:36', '1:48:36', '1:58:36', '2:08:36', '2:18:36', '2:28:36', '2:38:36', '2:48:36', '2:58:36', '3:08:36', '3:18:36', '3:28:36', '3:38:36', '3:48:36', '3:58:36', '4:08:36', '4:18:36', '4:28:36', '4:38:36', '4:48:36', '4:58:36', '5:08:36', '5:18:36', '5:28:36', '5:38:36', '5:48:36', '5:58:36', '6…	[174, 180, 179, 157, 144, 150, 155, 178, 175, 189, 172, 156, 141, 202, 158, 155, 167, 155, 161, 171, 185, 217, 178, 153, 190, 150, 159, 185, 193, 193, 180, 213, 182, 212, 193, 187, 189, 219, 179, 200, 215, 205, 223, 185, 228, 226, 208, 250, 248, 234, 246, 243, 280, 260, 273, 256, 264, 260, 279, 260, 292, 282, 279, 310, 260, 284, 284, 288, 295, 297, 285, 280, 264, 308, 295, 311, 308, 278, 317, 293…	['0:07:15', '0:17:15', '0:27:15', '0:37:15', '0:47:15', '0:57:15', '1:07:15', '1:17:15', '1:27:15', '1:37:15', '1:47:15', '1:57:15', '2:07:15', '2:17:15', '2:27:15', '2:37:15', '2:47:15', '2:57:15', '3:07:15', '3:17:15', '3:27:15', '3:37:15', '3:47:15', '3:57:15', '4:07:15', '4:17:15', '4:27:15', '4:37:15', '4:47:15', '4:57:15', '5:07:15', '5:17:15', '5:27:15', '5:37:15', '5:47:15', '5:57:15', '6…	['0:07:56', '0:17:56', '0:27:56', '0:37:56', '0:47:56', '0:57:56', '1:07:56', '1:17:56', '1:27:56', '1:37:56', '1:47:56', '1:57:56', '2:07:56', '2:17:56', '2:27:56', '2:37:56', '2:47:56', '2:57:56', '3:07:56', '3:17:56', '3:27:56', '3:37:56', '3:47:56', '3:57:56', '4:07:56', '4:17:56', '4:27:56', '4:37:56', '4:47:56', '4:57:56', '5:07:56', '5:17:56', '5:27:56', '5:37:56', '5:47:56', '5:57:56', '6…	[15, 1, 14, 12, 0, 25, 1, 22, 20, 0, 0, 10, 16, 8, 0, 8, 19, 20, 0, 0, 3, 16, 0, 0, 4, 5, 19, 9, 0, 0, 14, 9, 11, 22, 12, 13, 33, 0, 13, 24, 0, 28, 14, 0, 0, 24, 7, 5, 29, 20, 17, 0, 0, 0, 25, 3, 0, 19, 0, 0, 13, 17, 16, 6, 0, 0, 0, 36, 16, 0, 0, 19, 4, 0, 14, 7, 0, 13, 2, 0, 33, 0, 0, 9, 2, 11, 2, 37, 0, 10, 26, 5, 21, 23, 8, 25, 0, 4, 22, 0, 10, 7, 17, 0, 0, 10, 0, 1, 17, 18, 13, 11, 28, 14, 0,…	[118, 119, 143, 133, 148, 112, 123, 125, 126, 116, 136, 114, 135, 88, 108, 117, 145, 145, 127, 131, 121, 157, 141, 120, 139, 116, 107, 133, 114, 128, 134, 116, 123, 115, 107, 134, 124, 125, 122, 109, 111, 156, 133, 125, 132, 137, 107, 116, 87, 138, 79, 104, 92, 102, 128, 88, 112, 111, 102, 94, 62, 133, 94, 116, 118, 85, 122, 122, 117, 132, 110, 111, 97, 122, 107, 140, 99, 143, 109, 143, 148, 125,…
58	A3	sAS003	S1xxxxx	URA	20210512	Exponential	Inducible-Z3EV	['0:06:43', '0:16:43', '0:26:43', '0:36:43', '0:46:43', '0:56:43', '1:06:43', '1:16:43', '1:26:43', '1:36:43', '1:46:43', '1:56:43', '2:06:43', '2:16:43', '2:26:43', '2:36:43', '2:46:43', '2:56:43', '3:06:43', '3:16:43', '3:26:43', '3:36:43', '3:46:43', '3:56:43', '4:06:43', '4:16:43', '4:26:43', '4:36:43', '4:46:43', '4:56:43', '5:06:43', '5:16:43', '5:26:43', '5:36:43', '5:46:43', '5:56:43', '6…	[0.131, 0.132, 0.132, 0.134, 0.138, 0.177, 0.194, 0.188, 0.187, 0.16, 0.18, 0.187, 0.221, 0.218, 0.212, 0.196, 0.198, 0.205, 0.214, 0.223, 0.233, 0.246, 0.256, 0.269, 0.284, 0.298, 0.317, 0.333, 0.354, 0.371, 0.393, 0.413, 0.434, 0.462, 0.488, 0.511, 0.537, 0.562, 0.578, 0.601, 0.627, 0.647, 0.668, 0.686, 0.702, 0.719, 0.725, 0.735, 0.749, 0.752, 0.757, 0.765, 0.775, 0.78, 0.781, 0.787, 0.788, 0.…	['0:09:17', '0:19:17', '0:29:17', '0:39:17', '0:49:17', '0:59:17', '1:09:17', '1:19:17', '1:29:17', '1:39:17', '1:49:17', '1:59:17', '2:09:17', '2:19:17', '2:29:17', '2:39:17', '2:49:17', '2:59:17', '3:09:17', '3:19:17', '3:29:17', '3:39:17', '3:49:17', '3:59:17', '4:09:17', '4:19:17', '4:29:17', '4:39:17', '4:49:17', '4:59:17', '5:09:17', '5:19:17', '5:29:17', '5:39:17', '5:49:17', '5:59:17', '6…	[2445, 2467, 2533, 2454, 2368, 2603, 2494, 2582, 2656, 2529, 2675, 2752, 2647, 2685, 2827, 2659, 2751, 2876, 2867, 2833, 2732, 2732, 2709, 2657, 2788, 2672, 2748, 2971, 2914, 2915, 3007, 2996, 2863, 3047, 3033, 3074, 3027, 3207, 3153, 3075, 3180, 3238, 3220, 3310, 3243, 3394, 3348, 3479, 3475, 3626, 3737, 3778, 3692, 3689, 3783, 3914, 3897, 3857, 3949, 4046, 4073, 4067, 3977, 4096, 4104, 4094, 40…	['0:08:36', '0:18:36', '0:28:36', '0:38:36', '0:48:36', '0:58:36', '1:08:36', '1:18:36', '1:28:36', '1:38:36', '1:48:36', '1:58:36', '2:08:36', '2:18:36', '2:28:36', '2:38:36', '2:48:36', '2:58:36', '3:08:36', '3:18:36', '3:28:36', '3:38:36', '3:48:36', '3:58:36', '4:08:36', '4:18:36', '4:28:36', '4:38:36', '4:48:36', '4:58:36', '5:08:36', '5:18:36', '5:28:36', '5:38:36', '5:48:36', '5:58:36', '6…	[161, 161, 130, 151, 153, 153, 157, 161, 137, 192, 159, 174, 171, 167, 162, 161, 187, 176, 192, 217, 187, 166, 177, 176, 185, 164, 171, 181, 183, 158, 200, 211, 153, 190, 205, 176, 195, 221, 192, 216, 177, 170, 210, 182, 172, 222, 219, 243, 235, 236, 242, 200, 236, 247, 246, 251, 245, 266, 265, 263, 259, 263, 220, 243, 274, 266, 261, 264, 279, 254, 246, 263, 268, 267, 258, 256, 258, 248, 244, 264…	['0:07:15', '0:17:15', '0:27:15', '0:37:15', '0:47:15', '0:57:15', '1:07:15', '1:17:15', '1:27:15', '1:37:15', '1:47:15', '1:57:15', '2:07:15', '2:17:15', '2:27:15', '2:37:15', '2:47:15', '2:57:15', '3:07:15', '3:17:15', '3:27:15', '3:37:15', '3:47:15', '3:57:15', '4:07:15', '4:17:15', '4:27:15', '4:37:15', '4:47:15', '4:57:15', '5:07:15', '5:17:15', '5:27:15', '5:37:15', '5:47:15', '5:57:15', '6…	['0:07:56', '0:17:56', '0:27:56', '0:37:56', '0:47:56', '0:57:56', '1:07:56', '1:17:56', '1:27:56', '1:37:56', '1:47:56', '1:57:56', '2:07:56', '2:17:56', '2:27:56', '2:37:56', '2:47:56', '2:57:56', '3:07:56', '3:17:56', '3:27:56', '3:37:56', '3:47:56', '3:57:56', '4:07:56', '4:17:56', '4:27:56', '4:37:56', '4:47:56', '4:57:56', '5:07:56', '5:17:56', '5:27:56', '5:37:56', '5:47:56', '5:57:56', '6…	[10, 0, 5, 2, 16, 39, 0, 7, 18, 0, 8, 17, 42, 0, 8, 0, 9, 22, 10, 0, 6, 1, 0, 22, 0, 0, 13, 21, 0, 15, 26, 10, 0, 27, 20, 32, 13, 11, 6, 0, 29, 17, 13, 16, 14, 0, 19, 0, 11, 0, 8, 6, 2, 11, 0, 28, 12, 16, 0, 25, 14, 5, 3, 0, 13, 0, 2, 6, 11, 23, 6, 35, 0, 11, 0, 17, 19, 0, 17, 0, 17, 0, 3, 7, 11, 3, 1, 5, 18, 25, 1, 13, 17, 6, 0, 15, 0, 0, 17, 14, 15, 38, 13, 10, 0, 5, 12, 0, 0, 30, 0, 16, 0, 9, …	[94, 90, 90, 113, 96, 119, 101, 126, 80, 110, 106, 113, 86, 95, 117, 104, 103, 144, 117, 132, 110, 156, 106, 114, 107, 110, 113, 127, 110, 109, 104, 121, 160, 116, 112, 132, 79, 84, 98, 95, 86, 112, 118, 128, 124, 115, 105, 91, 128, 85, 80, 114, 78, 112, 121, 109, 104, 88, 111, 92, 123, 120, 113, 89, 105, 111, 121, 121, 103, 142, 83, 137, 122, 148, 81, 102, 112, 116, 127, 106, 140, 91, 113, 108, …
59	A4	sAS004	M1xxxxx	URA	20210512	Exponential	Inducible-Z3EV	['0:06:43', '0:16:43', '0:26:43', '0:36:43', '0:46:43', '0:56:43', '1:06:43', '1:16:43', '1:26:43', '1:36:43', '1:46:43', '1:56:43', '2:06:43', '2:16:43', '2:26:43', '2:36:43', '2:46:43', '2:56:43', '3:06:43', '3:16:43', '3:26:43', '3:36:43', '3:46:43', '3:56:43', '4:06:43', '4:16:43', '4:26:43', '4:36:43', '4:46:43', '4:56:43', '5:06:43', '5:16:43', '5:26:43', '5:36:43', '5:46:43', '5:56:43', '6…	[0.125, 0.124, 0.126, 0.129, 0.129, 0.189, 0.172, 0.196, 0.165, 0.186, 0.15, 0.2, 0.202, 0.194, 0.19, 0.181, 0.175, 0.179, 0.186, 0.193, 0.2, 0.207, 0.215, 0.226, 0.235, 0.245, 0.257, 0.269, 0.282, 0.299, 0.317, 0.332, 0.35, 0.367, 0.389, 0.41, 0.431, 0.457, 0.478, 0.507, 0.531, 0.559, 0.584, 0.612, 0.629, 0.654, 0.676, 0.695, 0.712, 0.726, 0.737, 0.747, 0.758, 0.766, 0.77, 0.78, 0.783, 0.786, 0.…	['0:09:17', '0:19:17', '0:29:17', '0:39:17', '0:49:17', '0:59:17', '1:09:17', '1:19:17', '1:29:17', '1:39:17', '1:49:17', '1:59:17', '2:09:17', '2:19:17', '2:29:17', '2:39:17', '2:49:17', '2:59:17', '3:09:17', '3:19:17', '3:29:17', '3:39:17', '3:49:17', '3:59:17', '4:09:17', '4:19:17', '4:29:17', '4:39:17', '4:49:17', '4:59:17', '5:09:17', '5:19:17', '5:29:17', '5:39:17', '5:49:17', '5:59:17', '6…	[2480, 2525, 2581, 2421, 2481, 2401, 2596, 2441, 2544, 2490, 2531, 2627, 2496, 2555, 2669, 2691, 2646, 2746, 2795, 2829, 2732, 2750, 2744, 2926, 2819, 2716, 2820, 2676, 2723, 2825, 2874, 2684, 2920, 2872, 2961, 3098, 2966, 3141, 3205, 3190, 3072, 3080, 3158, 3276, 3217, 3168, 3231, 3309, 3304, 3496, 3486, 3484, 3544, 3621, 3822, 3860, 3856, 3824, 3767, 3920, 4028, 3952, 4047, 4073, 4146, 4278, 41…	['0:08:36', '0:18:36', '0:28:36', '0:38:36', '0:48:36', '0:58:36', '1:08:36', '1:18:36', '1:28:36', '1:38:36', '1:48:36', '1:58:36', '2:08:36', '2:18:36', '2:28:36', '2:38:36', '2:48:36', '2:58:36', '3:08:36', '3:18:36', '3:28:36', '3:38:36', '3:48:36', '3:58:36', '4:08:36', '4:18:36', '4:28:36', '4:38:36', '4:48:36', '4:58:36', '5:08:36', '5:18:36', '5:28:36', '5:38:36', '5:48:36', '5:58:36', '6…	[154, 164, 133, 138, 166, 156, 141, 156, 141, 187, 162, 136, 150, 191, 168, 171, 183, 183, 195, 189, 193, 158, 202, 171, 195, 187, 173, 167, 178, 187, 168, 182, 197, 186, 179, 200, 173, 204, 179, 190, 195, 202, 193, 236, 206, 215, 225, 193, 203, 216, 206, 203, 249, 243, 230, 247, 229, 248, 252, 253, 251, 247, 269, 216, 274, 256, 277, 270, 274, 272, 293, 263, 275, 275, 265, 284, 268, 307, 265, 259…	['0:07:15', '0:17:15', '0:27:15', '0:37:15', '0:47:15', '0:57:15', '1:07:15', '1:17:15', '1:27:15', '1:37:15', '1:47:15', '1:57:15', '2:07:15', '2:17:15', '2:27:15', '2:37:15', '2:47:15', '2:57:15', '3:07:15', '3:17:15', '3:27:15', '3:37:15', '3:47:15', '3:57:15', '4:07:15', '4:17:15', '4:27:15', '4:37:15', '4:47:15', '4:57:15', '5:07:15', '5:17:15', '5:27:15', '5:37:15', '5:47:15', '5:57:15', '6…	['0:07:56', '0:17:56', '0:27:56', '0:37:56', '0:47:56', '0:57:56', '1:07:56', '1:17:56', '1:27:56', '1:37:56', '1:47:56', '1:57:56', '2:07:56', '2:17:56', '2:27:56', '2:37:56', '2:47:56', '2:57:56', '3:07:56', '3:17:56', '3:27:56', '3:37:56', '3:47:56', '3:57:56', '4:07:56', '4:17:56', '4:27:56', '4:37:56', '4:47:56', '4:57:56', '5:07:56', '5:17:56', '5:27:56', '5:37:56', '5:47:56', '5:57:56', '6…	[8, 28, 0, 25, 5, 1, 25, 1, 24, 29, 13, 37, 0, 14, 20, 7, 18, 8, 0, 8, 35, 34, 0, 0, 7, 0, 26, 1, 0, 3, 24, 29, 3, 6, 0, 22, 7, 0, 6, 28, 3, 8, 21, 0, 10, 0, 0, 6, 20, 20, 8, 0, 0, 0, 19, 22, 10, 6, 15, 0, 8, 0, 0, 6, 0, 0, 0, 18, 0, 0, 0, 15, 20, 32, 12, 10, 7, 15, 14, 13, 0, 0, 11, 22, 19, 0, 0, 13, 17, 0, 21, 22, 11, 0, 2, 0, 0, 17, 0, 25, 0, 13, 11, 0, 14, 0, 21, 42, 0, 0, 0, 0, 22, 4, 19, 0,…	[98, 98, 98, 128, 128, 89, 114, 121, 134, 110, 74, 93, 143, 119, 112, 108, 118, 109, 108, 111, 149, 136, 116, 147, 123, 93, 109, 102, 118, 153, 107, 109, 107, 100, 123, 100, 124, 113, 98, 93, 132, 106, 113, 110, 91, 130, 103, 130, 90, 89, 128, 96, 125, 75, 110, 92, 96, 99, 92, 97, 88, 87, 107, 125, 106, 137, 133, 113, 111, 89, 96, 140, 98, 113, 76, 138, 116, 113, 97, 156, 113, 123, 91, 126, 109, …
60	A5	sAS005	W2W3W1xxx	URA	20210512	Exponential	Inducible-Z3EV	['0:06:43', '0:16:43', '0:26:43', '0:36:43', '0:46:43', '0:56:43', '1:06:43', '1:16:43', '1:26:43', '1:36:43', '1:46:43', '1:56:43', '2:06:43', '2:16:43', '2:26:43', '2:36:43', '2:46:43', '2:56:43', '3:06:43', '3:16:43', '3:26:43', '3:36:43', '3:46:43', '3:56:43', '4:06:43', '4:16:43', '4:26:43', '4:36:43', '4:46:43', '4:56:43', '5:06:43', '5:16:43', '5:26:43', '5:36:43', '5:46:43', '5:56:43', '6…	[0.127, 0.128, 0.129, 0.148, 0.175, 0.191, 0.193, 0.188, 0.206, 0.176, 0.177, 0.172, 0.179, 0.175, 0.176, 0.181, 0.188, 0.196, 0.203, 0.212, 0.222, 0.232, 0.241, 0.251, 0.259, 0.27, 0.284, 0.298, 0.314, 0.327, 0.347, 0.362, 0.379, 0.402, 0.423, 0.444, 0.47, 0.492, 0.519, 0.542, 0.567, 0.598, 0.623, 0.647, 0.672, 0.695, 0.71, 0.724, 0.739, 0.753, 0.762, 0.771, 0.774, 0.782, 0.786, 0.796, 0.8, 0.80…	['0:09:17', '0:19:17', '0:29:17', '0:39:17', '0:49:17', '0:59:17', '1:09:17', '1:19:17', '1:29:17', '1:39:17', '1:49:17', '1:59:17', '2:09:17', '2:19:17', '2:29:17', '2:39:17', '2:49:17', '2:59:17', '3:09:17', '3:19:17', '3:29:17', '3:39:17', '3:49:17', '3:59:17', '4:09:17', '4:19:17', '4:29:17', '4:39:17', '4:49:17', '4:59:17', '5:09:17', '5:19:17', '5:29:17', '5:39:17', '5:49:17', '5:59:17', '6…	[2372, 2411, 2442, 2534, 2528, 2471, 2465, 2455, 2506, 2422, 2477, 2560, 2635, 2482, 2617, 2645, 2586, 2725, 2721, 2796, 2722, 2704, 2643, 2599, 2731, 2672, 2854, 2796, 2815, 2841, 2847, 2915, 2860, 2861, 2972, 2981, 3159, 3086, 3008, 3037, 3194, 3194, 3143, 3218, 3280, 3285, 3375, 3634, 3494, 3518, 3607, 3770, 3815, 3863, 3904, 4039, 3832, 3945, 4075, 3973, 4145, 4299, 4093, 4236, 4041, 4149, 42…	['0:08:36', '0:18:36', '0:28:36', '0:38:36', '0:48:36', '0:58:36', '1:08:36', '1:18:36', '1:28:36', '1:38:36', '1:48:36', '1:58:36', '2:08:36', '2:18:36', '2:28:36', '2:38:36', '2:48:36', '2:58:36', '3:08:36', '3:18:36', '3:28:36', '3:38:36', '3:48:36', '3:58:36', '4:08:36', '4:18:36', '4:28:36', '4:38:36', '4:48:36', '4:58:36', '5:08:36', '5:18:36', '5:28:36', '5:38:36', '5:48:36', '5:58:36', '6…	[106, 155, 154, 146, 173, 159, 165, 183, 158, 171, 143, 171, 155, 152, 176, 194, 142, 172, 157, 154, 165, 162, 178, 170, 183, 164, 183, 180, 182, 194, 197, 180, 185, 204, 180, 182, 213, 226, 201, 185, 182, 186, 190, 203, 182, 231, 238, 211, 227, 201, 236, 231, 263, 235, 220, 258, 222, 249, 234, 273, 242, 277, 239, 269, 226, 256, 283, 292, 244, 271, 255, 298, 284, 275, 289, 296, 278, 249, 285, 280…	['0:07:15', '0:17:15', '0:27:15', '0:37:15', '0:47:15', '0:57:15', '1:07:15', '1:17:15', '1:27:15', '1:37:15', '1:47:15', '1:57:15', '2:07:15', '2:17:15', '2:27:15', '2:37:15', '2:47:15', '2:57:15', '3:07:15', '3:17:15', '3:27:15', '3:37:15', '3:47:15', '3:57:15', '4:07:15', '4:17:15', '4:27:15', '4:37:15', '4:47:15', '4:57:15', '5:07:15', '5:17:15', '5:27:15', '5:37:15', '5:47:15', '5:57:15', '6…	['0:07:56', '0:17:56', '0:27:56', '0:37:56', '0:47:56', '0:57:56', '1:07:56', '1:17:56', '1:27:56', '1:37:56', '1:47:56', '1:57:56', '2:07:56', '2:17:56', '2:27:56', '2:37:56', '2:47:56', '2:57:56', '3:07:56', '3:17:56', '3:27:56', '3:37:56', '3:47:56', '3:57:56', '4:07:56', '4:17:56', '4:27:56', '4:37:56', '4:47:56', '4:57:56', '5:07:56', '5:17:56', '5:27:56', '5:37:56', '5:47:56', '5:57:56', '6…	[11, 28, 12, 0, 10, 27, 12, 21, 22, 17, 5, 22, 7, 49, 6, 0, 8, 3, 25, 0, 8, 0, 0, 18, 12, 0, 27, 7, 11, 0, 13, 30, 22, 27, 31, 2, 3, 18, 11, 13, 4, 22, 31, 0, 9, 4, 23, 33, 13, 10, 0, 7, 14, 26, 0, 16, 13, 18, 7, 7, 7, 7, 14, 11, 1, 0, 9, 0, 14, 26, 0, 0, 12, 0, 0, 9, 8, 3, 0, 20, 4, 0, 30, 0, 3, 0, 19, 9, 14, 10, 28, 0, 0, 35, 50, 0, 8, 22, 12, 0, 0, 0, 1, 19, 0, 0, 21, 8, 0, 0, 35, 4, 13, 2, 10…	[91, 106, 99, 141, 112, 87, 117, 100, 122, 121, 133, 110, 124, 106, 126, 122, 138, 118, 104, 91, 116, 138, 135, 108, 123, 122, 121, 147, 88, 110, 153, 104, 126, 122, 125, 93, 108, 143, 86, 124, 78, 110, 121, 129, 112, 143, 110, 99, 107, 70, 133, 97, 121, 112, 120, 98, 110, 87, 107, 135, 119, 87, 139, 113, 128, 100, 111, 114, 97, 71, 107, 147, 115, 129, 145, 111, 116, 131, 114, 125, 142, 107, 107,…
61	A6	sAS006	M1M2M3xxx	URA	20210512	Exponential	Inducible-Z3EV	['0:06:43', '0:16:43', '0:26:43', '0:36:43', '0:46:43', '0:56:43', '1:06:43', '1:16:43', '1:26:43', '1:36:43', '1:46:43', '1:56:43', '2:06:43', '2:16:43', '2:26:43', '2:36:43', '2:46:43', '2:56:43', '3:06:43', '3:16:43', '3:26:43', '3:36:43', '3:46:43', '3:56:43', '4:06:43', '4:16:43', '4:26:43', '4:36:43', '4:46:43', '4:56:43', '5:06:43', '5:16:43', '5:26:43', '5:36:43', '5:46:43', '5:56:43', '6…	[0.13, 0.13, 0.131, 0.135, 0.142, 0.187, 0.188, 0.211, 0.209, 0.209, 0.214, 0.209, 0.207, 0.199, 0.181, 0.182, 0.189, 0.194, 0.2, 0.207, 0.215, 0.225, 0.234, 0.242, 0.255, 0.267, 0.282, 0.298, 0.315, 0.333, 0.351, 0.372, 0.394, 0.41, 0.433, 0.457, 0.48, 0.506, 0.53, 0.55, 0.577, 0.605, 0.624, 0.647, 0.666, 0.683, 0.699, 0.714, 0.723, 0.735, 0.739, 0.748, 0.755, 0.763, 0.768, 0.771, 0.78, 0.783, 0…	['0:09:17', '0:19:17', '0:29:17', '0:39:17', '0:49:17', '0:59:17', '1:09:17', '1:19:17', '1:29:17', '1:39:17', '1:49:17', '1:59:17', '2:09:17', '2:19:17', '2:29:17', '2:39:17', '2:49:17', '2:59:17', '3:09:17', '3:19:17', '3:29:17', '3:39:17', '3:49:17', '3:59:17', '4:09:17', '4:19:17', '4:29:17', '4:39:17', '4:49:17', '4:59:17', '5:09:17', '5:19:17', '5:29:17', '5:39:17', '5:49:17', '5:59:17', '6…	[2514, 2515, 2666, 2437, 2603, 2515, 2561, 2539, 2575, 2581, 2589, 2680, 2661, 2620, 2639, 2694, 2727, 2848, 2747, 2756, 2724, 2795, 2766, 2691, 2510, 2742, 2860, 2807, 2796, 2815, 2903, 3044, 2876, 2977, 3030, 3109, 3105, 3191, 3170, 3239, 3164, 3243, 3263, 3284, 3373, 3356, 3358, 3384, 3516, 3688, 3702, 3638, 3861, 3881, 3851, 3876, 3893, 3943, 3981, 4141, 4090, 4151, 4146, 4163, 4229, 4050, 43…	['0:08:36', '0:18:36', '0:28:36', '0:38:36', '0:48:36', '0:58:36', '1:08:36', '1:18:36', '1:28:36', '1:38:36', '1:48:36', '1:58:36', '2:08:36', '2:18:36', '2:28:36', '2:38:36', '2:48:36', '2:58:36', '3:08:36', '3:18:36', '3:28:36', '3:38:36', '3:48:36', '3:58:36', '4:08:36', '4:18:36', '4:28:36', '4:38:36', '4:48:36', '4:58:36', '5:08:36', '5:18:36', '5:28:36', '5:38:36', '5:48:36', '5:58:36', '6…	[160, 149, 159, 174, 158, 181, 151, 181, 160, 171, 157, 175, 177, 161, 179, 198, 173, 182, 178, 173, 140, 188, 173, 184, 179, 197, 162, 196, 181, 158, 190, 147, 187, 184, 181, 197, 183, 188, 206, 217, 204, 194, 182, 173, 228, 218, 194, 234, 222, 253, 235, 240, 217, 238, 238, 241, 200, 254, 273, 249, 258, 275, 269, 237, 287, 289, 296, 281, 250, 262, 286, 288, 319, 278, 267, 298, 283, 260, 283, 273…	['0:07:15', '0:17:15', '0:27:15', '0:37:15', '0:47:15', '0:57:15', '1:07:15', '1:17:15', '1:27:15', '1:37:15', '1:47:15', '1:57:15', '2:07:15', '2:17:15', '2:27:15', '2:37:15', '2:47:15', '2:57:15', '3:07:15', '3:17:15', '3:27:15', '3:37:15', '3:47:15', '3:57:15', '4:07:15', '4:17:15', '4:27:15', '4:37:15', '4:47:15', '4:57:15', '5:07:15', '5:17:15', '5:27:15', '5:37:15', '5:47:15', '5:57:15', '6…	['0:07:56', '0:17:56', '0:27:56', '0:37:56', '0:47:56', '0:57:56', '1:07:56', '1:17:56', '1:27:56', '1:37:56', '1:47:56', '1:57:56', '2:07:56', '2:17:56', '2:27:56', '2:37:56', '2:47:56', '2:57:56', '3:07:56', '3:17:56', '3:27:56', '3:37:56', '3:47:56', '3:57:56', '4:07:56', '4:17:56', '4:27:56', '4:37:56', '4:47:56', '4:57:56', '5:07:56', '5:17:56', '5:27:56', '5:37:56', '5:47:56', '5:57:56', '6…	[0, 12, 13, 10, 0, 0, 0, 4, 1, 1, 12, 33, 40, 15, 6, 16, 0, 0, 14, 8, 9, 8, 10, 6, 13, 1, 13, 10, 23, 22, 0, 25, 20, 3, 10, 17, 0, 0, 13, 0, 11, 24, 18, 0, 12, 46, 0, 8, 0, 0, 22, 5, 0, 28, 7, 0, 23, 22, 10, 0, 16, 28, 0, 4, 19, 5, 17, 6, 5, 0, 0, 14, 44, 0, 3, 26, 18, 3, 20, 2, 0, 12, 0, 9, 18, 14, 20, 10, 29, 29, 0, 0, 0, 28, 16, 0, 16, 5, 25, 32, 0, 0, 23, 0, 0, 0, 6, 0, 0, 13, 0, 0, 6, 10, 8,…	[133, 121, 102, 108, 88, 136, 115, 137, 158, 126, 109, 124, 122, 127, 137, 60, 140, 181, 134, 132, 114, 153, 146, 117, 127, 111, 99, 126, 144, 100, 156, 107, 105, 140, 62, 120, 144, 101, 114, 100, 101, 84, 129, 90, 93, 113, 122, 112, 105, 81, 140, 112, 135, 141, 94, 102, 145, 88, 111, 117, 167, 109, 115, 101, 111, 99, 133, 101, 119, 116, 99, 117, 98, 83, 136, 115, 158, 133, 107, 137, 112, 115, 82…
62	A7	sAS007	W2W3W1W4W3W2	URA	20210512	Exponential	Inducible-Z3EV	['0:06:43', '0:16:43', '0:26:43', '0:36:43', '0:46:43', '0:56:43', '1:06:43', '1:16:43', '1:26:43', '1:36:43', '1:46:43', '1:56:43', '2:06:43', '2:16:43', '2:26:43', '2:36:43', '2:46:43', '2:56:43', '3:06:43', '3:16:43', '3:26:43', '3:36:43', '3:46:43', '3:56:43', '4:06:43', '4:16:43', '4:26:43', '4:36:43', '4:46:43', '4:56:43', '5:06:43', '5:16:43', '5:26:43', '5:36:43', '5:46:43', '5:56:43', '6…	[0.127, 0.138, 0.21, 0.216, 0.22, 0.195, 0.204, 0.197, 0.171, 0.156, 0.146, 0.142, 0.145, 0.147, 0.15, 0.154, 0.158, 0.162, 0.167, 0.172, 0.177, 0.185, 0.191, 0.201, 0.208, 0.218, 0.228, 0.238, 0.248, 0.26, 0.275, 0.287, 0.305, 0.32, 0.338, 0.352, 0.372, 0.389, 0.407, 0.428, 0.449, 0.471, 0.493, 0.518, 0.534, 0.556, 0.582, 0.609, 0.641, 0.654, 0.668, 0.691, 0.697, 0.716, 0.719, 0.734, 0.739, 0.75…	['0:09:17', '0:19:17', '0:29:17', '0:39:17', '0:49:17', '0:59:17', '1:09:17', '1:19:17', '1:29:17', '1:39:17', '1:49:17', '1:59:17', '2:09:17', '2:19:17', '2:29:17', '2:39:17', '2:49:17', '2:59:17', '3:09:17', '3:19:17', '3:29:17', '3:39:17', '3:49:17', '3:59:17', '4:09:17', '4:19:17', '4:29:17', '4:39:17', '4:49:17', '4:59:17', '5:09:17', '5:19:17', '5:29:17', '5:39:17', '5:49:17', '5:59:17', '6…	[2482, 2487, 2511, 2529, 2534, 2459, 2551, 2557, 2390, 2554, 2631, 2572, 2610, 2596, 2682, 2591, 2596, 2694, 2644, 2781, 2762, 2741, 2844, 2761, 2705, 2814, 2712, 2926, 2641, 2780, 2807, 2860, 2650, 2880, 2812, 2875, 2899, 2965, 2958, 3087, 3062, 3206, 3040, 3190, 3283, 3127, 3255, 3284, 3363, 3270, 3399, 3413, 3479, 3666, 3597, 3700, 3837, 3627, 3948, 3880, 4023, 3978, 4156, 4063, 4086, 4365, 40…	['0:08:36', '0:18:36', '0:28:36', '0:38:36', '0:48:36', '0:58:36', '1:08:36', '1:18:36', '1:28:36', '1:38:36', '1:48:36', '1:58:36', '2:08:36', '2:18:36', '2:28:36', '2:38:36', '2:48:36', '2:58:36', '3:08:36', '3:18:36', '3:28:36', '3:38:36', '3:48:36', '3:58:36', '4:08:36', '4:18:36', '4:28:36', '4:38:36', '4:48:36', '4:58:36', '5:08:36', '5:18:36', '5:28:36', '5:38:36', '5:48:36', '5:58:36', '6…	[176, 155, 146, 168, 129, 144, 149, 163, 159, 177, 134, 147, 136, 204, 142, 168, 170, 160, 198, 169, 193, 143, 193, 172, 179, 188, 169, 177, 173, 170, 193, 154, 172, 169, 177, 168, 186, 208, 213, 213, 186, 185, 194, 214, 211, 223, 188, 219, 215, 244, 186, 208, 203, 222, 233, 226, 231, 183, 232, 249, 240, 259, 259, 214, 276, 248, 239, 256, 266, 237, 260, 284, 269, 296, 252, 289, 278, 297, 294, 241…	['0:07:15', '0:17:15', '0:27:15', '0:37:15', '0:47:15', '0:57:15', '1:07:15', '1:17:15', '1:27:15', '1:37:15', '1:47:15', '1:57:15', '2:07:15', '2:17:15', '2:27:15', '2:37:15', '2:47:15', '2:57:15', '3:07:15', '3:17:15', '3:27:15', '3:37:15', '3:47:15', '3:57:15', '4:07:15', '4:17:15', '4:27:15', '4:37:15', '4:47:15', '4:57:15', '5:07:15', '5:17:15', '5:27:15', '5:37:15', '5:47:15', '5:57:15', '6…	['0:07:56', '0:17:56', '0:27:56', '0:37:56', '0:47:56', '0:57:56', '1:07:56', '1:17:56', '1:27:56', '1:37:56', '1:47:56', '1:57:56', '2:07:56', '2:17:56', '2:27:56', '2:37:56', '2:47:56', '2:57:56', '3:07:56', '3:17:56', '3:27:56', '3:37:56', '3:47:56', '3:57:56', '4:07:56', '4:17:56', '4:27:56', '4:37:56', '4:47:56', '4:57:56', '5:07:56', '5:17:56', '5:27:56', '5:37:56', '5:47:56', '5:57:56', '6…	[20, 11, 14, 31, 3, 15, 9, 21, 0, 10, 26, 11, 3, 20, 27, 10, 0, 9, 15, 37, 29, 0, 29, 14, 0, 9, 0, 1, 25, 0, 17, 0, 29, 0, 3, 0, 0, 10, 0, 9, 7, 0, 6, 23, 11, 12, 0, 15, 0, 1, 17, 8, 33, 8, 23, 15, 0, 19, 7, 21, 23, 25, 3, 0, 0, 0, 29, 0, 22, 13, 0, 0, 15, 0, 0, 11, 9, 0, 5, 17, 0, 19, 7, 14, 2, 0, 0, 28, 10, 0, 3, 0, 0, 9, 7, 26, 0, 0, 21, 0, 0, 24, 0, 8, 13, 0, 2, 14, 34, 0, 0, 16, 8, 17, 51, 8…	[89, 144, 81, 175, 130, 178, 107, 125, 84, 136, 170, 145, 112, 151, 143, 124, 117, 150, 134, 118, 81, 159, 105, 134, 123, 111, 168, 151, 147, 121, 188, 117, 154, 142, 126, 108, 136, 125, 145, 134, 137, 97, 135, 98, 100, 122, 124, 114, 113, 103, 126, 120, 94, 151, 154, 142, 103, 88, 100, 112, 107, 98, 83, 125, 121, 128, 107, 100, 95, 123, 91, 130, 87, 124, 145, 109, 121, 118, 137, 136, 97, 119, 12…
63	A8	sAS008	M1M2M3M4M5M6	URA	20210512	Exponential	Inducible-Z3EV	['0:06:43', '0:16:43', '0:26:43', '0:36:43', '0:46:43', '0:56:43', '1:06:43', '1:16:43', '1:26:43', '1:36:43', '1:46:43', '1:56:43', '2:06:43', '2:16:43', '2:26:43', '2:36:43', '2:46:43', '2:56:43', '3:06:43', '3:16:43', '3:26:43', '3:36:43', '3:46:43', '3:56:43', '4:06:43', '4:16:43', '4:26:43', '4:36:43', '4:46:43', '4:56:43', '5:06:43', '5:16:43', '5:26:43', '5:36:43', '5:46:43', '5:56:43', '6…	[0.133, 0.144, 0.2, 0.21, 0.214, 0.219, 0.21, 0.186, 0.155, 0.15, 0.151, 0.155, 0.158, 0.162, 0.168, 0.172, 0.177, 0.182, 0.189, 0.196, 0.204, 0.211, 0.219, 0.229, 0.24, 0.251, 0.264, 0.275, 0.289, 0.303, 0.321, 0.336, 0.351, 0.368, 0.386, 0.404, 0.422, 0.44, 0.463, 0.481, 0.502, 0.523, 0.545, 0.569, 0.593, 0.613, 0.635, 0.653, 0.67, 0.687, 0.697, 0.707, 0.717, 0.726, 0.736, 0.744, 0.75, 0.757, 0…	['0:09:17', '0:19:17', '0:29:17', '0:39:17', '0:49:17', '0:59:17', '1:09:17', '1:19:17', '1:29:17', '1:39:17', '1:49:17', '1:59:17', '2:09:17', '2:19:17', '2:29:17', '2:39:17', '2:49:17', '2:59:17', '3:09:17', '3:19:17', '3:29:17', '3:39:17', '3:49:17', '3:59:17', '4:09:17', '4:19:17', '4:29:17', '4:39:17', '4:49:17', '4:59:17', '5:09:17', '5:19:17', '5:29:17', '5:39:17', '5:49:17', '5:59:17', '6…	[2489, 2583, 2436, 2603, 2480, 2559, 2653, 2597, 2551, 2463, 2678, 2545, 2560, 2655, 2688, 2613, 2670, 2661, 2716, 2808, 2861, 2800, 2886, 2867, 2824, 2946, 2693, 2765, 3025, 2838, 2914, 3056, 3051, 2821, 2933, 2983, 2942, 3048, 3160, 3299, 3323, 3123, 3244, 3415, 3217, 3365, 3479, 3399, 3441, 3531, 3572, 3692, 3679, 3835, 3879, 3922, 3910, 4146, 3993, 4011, 4079, 4089, 4235, 4156, 4398, 4308, 44…	['0:08:36', '0:18:36', '0:28:36', '0:38:36', '0:48:36', '0:58:36', '1:08:36', '1:18:36', '1:28:36', '1:38:36', '1:48:36', '1:58:36', '2:08:36', '2:18:36', '2:28:36', '2:38:36', '2:48:36', '2:58:36', '3:08:36', '3:18:36', '3:28:36', '3:38:36', '3:48:36', '3:58:36', '4:08:36', '4:18:36', '4:28:36', '4:38:36', '4:48:36', '4:58:36', '5:08:36', '5:18:36', '5:28:36', '5:38:36', '5:48:36', '5:58:36', '6…	[149, 172, 155, 162, 145, 170, 172, 157, 152, 183, 159, 153, 154, 154, 167, 198, 146, 178, 180, 170, 174, 199, 184, 181, 205, 166, 158, 177, 164, 165, 190, 161, 192, 188, 188, 217, 193, 189, 197, 203, 232, 181, 160, 186, 214, 227, 184, 214, 218, 208, 203, 216, 247, 258, 214, 228, 268, 281, 246, 275, 238, 261, 263, 279, 266, 291, 253, 261, 285, 285, 276, 269, 271, 304, 283, 273, 260, 255, 291, 266…	['0:07:15', '0:17:15', '0:27:15', '0:37:15', '0:47:15', '0:57:15', '1:07:15', '1:17:15', '1:27:15', '1:37:15', '1:47:15', '1:57:15', '2:07:15', '2:17:15', '2:27:15', '2:37:15', '2:47:15', '2:57:15', '3:07:15', '3:17:15', '3:27:15', '3:37:15', '3:47:15', '3:57:15', '4:07:15', '4:17:15', '4:27:15', '4:37:15', '4:47:15', '4:57:15', '5:07:15', '5:17:15', '5:27:15', '5:37:15', '5:47:15', '5:57:15', '6…	['0:07:56', '0:17:56', '0:27:56', '0:37:56', '0:47:56', '0:57:56', '1:07:56', '1:17:56', '1:27:56', '1:37:56', '1:47:56', '1:57:56', '2:07:56', '2:17:56', '2:27:56', '2:37:56', '2:47:56', '2:57:56', '3:07:56', '3:17:56', '3:27:56', '3:37:56', '3:47:56', '3:57:56', '4:07:56', '4:17:56', '4:27:56', '4:37:56', '4:47:56', '4:57:56', '5:07:56', '5:17:56', '5:27:56', '5:37:56', '5:47:56', '5:57:56', '6…	[11, 23, 18, 0, 22, 7, 1, 11, 20, 2, 22, 9, 8, 0, 29, 7, 0, 16, 0, 0, 3, 8, 17, 50, 19, 8, 0, 24, 12, 0, 15, 19, 15, 26, 32, 12, 8, 0, 5, 13, 15, 7, 19, 4, 3, 29, 33, 22, 17, 8, 0, 3, 5, 21, 15, 0, 2, 15, 9, 0, 5, 42, 24, 25, 4, 28, 8, 0, 0, 0, 29, 29, 0, 2, 17, 11, 0, 16, 0, 4, 0, 6, 0, 0, 26, 42, 0, 24, 0, 25, 1, 0, 34, 0, 0, 23, 0, 13, 28, 0, 15, 0, 28, 26, 33, 0, 11, 0, 19, 17, 22, 1, 0, 26, …	[125, 89, 150, 128, 97, 93, 82, 93, 118, 66, 125, 82, 145, 116, 110, 97, 139, 111, 124, 125, 136, 142, 131, 123, 124, 149, 119, 131, 109, 135, 87, 99, 99, 122, 123, 116, 121, 85, 112, 67, 118, 139, 98, 101, 127, 115, 98, 83, 80, 129, 142, 153, 109, 94, 84, 124, 81, 124, 137, 125, 98, 108, 137, 135, 111, 82, 115, 131, 128, 168, 64, 129, 114, 101, 138, 123, 115, 101, 147, 105, 79, 108, 110, 146, 11…
64	B1	sAS001	xxxxxx	URA	20210512	Exponential	Inducible-Z3EV	['0:06:43', '0:16:43', '0:26:43', '0:36:43', '0:46:43', '0:56:43', '1:06:43', '1:16:43', '1:26:43', '1:36:43', '1:46:43', '1:56:43', '2:06:43', '2:16:43', '2:26:43', '2:36:43', '2:46:43', '2:56:43', '3:06:43', '3:16:43', '3:26:43', '3:36:43', '3:46:43', '3:56:43', '4:06:43', '4:16:43', '4:26:43', '4:36:43', '4:46:43', '4:56:43', '5:06:43', '5:16:43', '5:26:43', '5:36:43', '5:46:43', '5:56:43', '6…	[0.121, 0.154, 0.122, 0.122, 0.123, 0.123, 0.125, 0.127, 0.129, 0.131, 0.133, 0.136, 0.139, 0.142, 0.146, 0.149, 0.152, 0.157, 0.161, 0.167, 0.172, 0.178, 0.186, 0.192, 0.198, 0.204, 0.215, 0.224, 0.234, 0.248, 0.257, 0.272, 0.287, 0.301, 0.32, 0.336, 0.351, 0.37, 0.388, 0.408, 0.428, 0.449, 0.473, 0.495, 0.519, 0.541, 0.566, 0.593, 0.618, 0.643, 0.664, 0.687, 0.705, 0.723, 0.735, 0.751, 0.763, 0…	['0:09:17', '0:19:17', '0:29:17', '0:39:17', '0:49:17', '0:59:17', '1:09:17', '1:19:17', '1:29:17', '1:39:17', '1:49:17', '1:59:17', '2:09:17', '2:19:17', '2:29:17', '2:39:17', '2:49:17', '2:59:17', '3:09:17', '3:19:17', '3:29:17', '3:39:17', '3:49:17', '3:59:17', '4:09:17', '4:19:17', '4:29:17', '4:39:17', '4:49:17', '4:59:17', '5:09:17', '5:19:17', '5:29:17', '5:39:17', '5:49:17', '5:59:17', '6…	[2719, 2526, 2583, 2608, 2587, 2611, 2667, 2628, 2869, 2822, 2842, 2746, 2865, 3071, 2923, 2877, 2878, 2968, 2986, 3098, 3025, 3150, 3225, 3122, 3085, 3074, 3204, 3296, 3358, 3319, 3495, 3443, 3596, 3571, 3643, 3748, 3863, 4085, 4214, 4211, 4208, 4463, 4625, 4905, 4990, 4948, 5240, 5416, 5330, 5651, 5733, 6021, 6088, 6062, 6040, 6167, 6395, 6197, 6246, 6411, 6763, 7023, 7169, 7091, 7192, 7494, 75…	['0:08:36', '0:18:36', '0:28:36', '0:38:36', '0:48:36', '0:58:36', '1:08:36', '1:18:36', '1:28:36', '1:38:36', '1:48:36', '1:58:36', '2:08:36', '2:18:36', '2:28:36', '2:38:36', '2:48:36', '2:58:36', '3:08:36', '3:18:36', '3:28:36', '3:38:36', '3:48:36', '3:58:36', '4:08:36', '4:18:36', '4:28:36', '4:38:36', '4:48:36', '4:58:36', '5:08:36', '5:18:36', '5:28:36', '5:38:36', '5:48:36', '5:58:36', '6…	[155, 162, 156, 186, 171, 153, 173, 139, 170, 179, 170, 193, 177, 160, 197, 188, 178, 188, 205, 202, 179, 188, 245, 198, 182, 191, 223, 207, 188, 222, 217, 225, 188, 205, 210, 230, 250, 207, 223, 283, 292, 284, 312, 277, 315, 332, 290, 314, 325, 361, 367, 363, 360, 382, 366, 364, 377, 401, 368, 403, 420, 425, 444, 452, 460, 477, 477, 473, 498, 445, 485, 480, 485, 488, 503, 497, 528, 501, 511, 523…	['0:07:15', '0:17:15', '0:27:15', '0:37:15', '0:47:15', '0:57:15', '1:07:15', '1:17:15', '1:27:15', '1:37:15', '1:47:15', '1:57:15', '2:07:15', '2:17:15', '2:27:15', '2:37:15', '2:47:15', '2:57:15', '3:07:15', '3:17:15', '3:27:15', '3:37:15', '3:47:15', '3:57:15', '4:07:15', '4:17:15', '4:27:15', '4:37:15', '4:47:15', '4:57:15', '5:07:15', '5:17:15', '5:27:15', '5:37:15', '5:47:15', '5:57:15', '6…	['0:07:56', '0:17:56', '0:27:56', '0:37:56', '0:47:56', '0:57:56', '1:07:56', '1:17:56', '1:27:56', '1:37:56', '1:47:56', '1:57:56', '2:07:56', '2:17:56', '2:27:56', '2:37:56', '2:47:56', '2:57:56', '3:07:56', '3:17:56', '3:27:56', '3:37:56', '3:47:56', '3:57:56', '4:07:56', '4:17:56', '4:27:56', '4:37:56', '4:47:56', '4:57:56', '5:07:56', '5:17:56', '5:27:56', '5:37:56', '5:47:56', '5:57:56', '6…	[0, 14, 0, 12, 0, 0, 2, 8, 6, 0, 0, 0, 16, 8, 0, 8, 0, 12, 0, 11, 20, 7, 31, 8, 4, 6, 8, 10, 0, 9, 6, 0, 13, 0, 5, 5, 11, 27, 12, 0, 2, 11, 15, 13, 19, 0, 13, 7, 3, 6, 31, 5, 8, 0, 11, 0, 0, 0, 40, 4, 13, 0, 0, 19, 10, 2, 4, 0, 0, 0, 25, 6, 6, 13, 16, 14, 0, 12, 9, 28, 10, 0, 0, 24, 4, 7, 19, 29, 0, 14, 17, 1, 20, 11, 34, 20, 20, 7, 26, 26, 11, 0, 14, 28, 1, 0, 15, 10, 0, 18, 23, 0, 0, 0, 37, 0, …	[140, 117, 83, 97, 114, 107, 121, 132, 98, 90, 104, 141, 120, 123, 108, 155, 120, 111, 137, 122, 108, 117, 132, 104, 128, 121, 121, 135, 138, 129, 115, 132, 134, 101, 108, 110, 93, 129, 111, 85, 96, 101, 112, 115, 97, 98, 107, 72, 105, 76, 120, 124, 73, 132, 108, 95, 67, 106, 83, 106, 85, 95, 87, 106, 113, 134, 154, 89, 93, 89, 130, 77, 122, 102, 111, 129, 120, 132, 124, 158, 108, 115, 88, 106, 1…
65	B2	sAS002	W2xxxxx	URA	20210512	Exponential	Inducible-Z3EV	['0:06:43', '0:16:43', '0:26:43', '0:36:43', '0:46:43', '0:56:43', '1:06:43', '1:16:43', '1:26:43', '1:36:43', '1:46:43', '1:56:43', '2:06:43', '2:16:43', '2:26:43', '2:36:43', '2:46:43', '2:56:43', '3:06:43', '3:16:43', '3:26:43', '3:36:43', '3:46:43', '3:56:43', '4:06:43', '4:16:43', '4:26:43', '4:36:43', '4:46:43', '4:56:43', '5:06:43', '5:16:43', '5:26:43', '5:36:43', '5:46:43', '5:56:43', '6…	[0.123, 0.156, 0.194, 0.18, 0.197, 0.171, 0.146, 0.13, 0.133, 0.136, 0.139, 0.143, 0.147, 0.15, 0.154, 0.157, 0.162, 0.167, 0.171, 0.178, 0.184, 0.191, 0.196, 0.204, 0.212, 0.22, 0.232, 0.245, 0.255, 0.267, 0.28, 0.295, 0.31, 0.326, 0.34, 0.359, 0.379, 0.398, 0.417, 0.437, 0.46, 0.482, 0.507, 0.531, 0.555, 0.585, 0.609, 0.636, 0.655, 0.672, 0.694, 0.71, 0.727, 0.741, 0.751, 0.767, 0.774, 0.785, 0…	['0:09:17', '0:19:17', '0:29:17', '0:39:17', '0:49:17', '0:59:17', '1:09:17', '1:19:17', '1:29:17', '1:39:17', '1:49:17', '1:59:17', '2:09:17', '2:19:17', '2:29:17', '2:39:17', '2:49:17', '2:59:17', '3:09:17', '3:19:17', '3:29:17', '3:39:17', '3:49:17', '3:59:17', '4:09:17', '4:19:17', '4:29:17', '4:39:17', '4:49:17', '4:59:17', '5:09:17', '5:19:17', '5:29:17', '5:39:17', '5:49:17', '5:59:17', '6…	[2452, 2567, 2900, 2704, 2717, 2809, 2708, 2759, 2768, 2816, 2855, 2733, 2889, 2877, 2938, 2958, 2967, 2881, 3050, 3122, 3063, 3157, 3365, 3392, 3407, 3310, 3363, 3364, 3359, 3496, 3494, 3590, 3796, 3658, 4001, 4118, 4140, 4221, 4417, 4440, 4441, 4812, 4991, 5112, 5146, 5165, 5294, 5380, 5633, 5903, 6141, 6408, 6431, 6568, 6663, 6466, 6740, 6588, 6518, 6981, 6541, 7022, 7250, 7249, 7328, 7291, 75…	['0:08:36', '0:18:36', '0:28:36', '0:38:36', '0:48:36', '0:58:36', '1:08:36', '1:18:36', '1:28:36', '1:38:36', '1:48:36', '1:58:36', '2:08:36', '2:18:36', '2:28:36', '2:38:36', '2:48:36', '2:58:36', '3:08:36', '3:18:36', '3:28:36', '3:38:36', '3:48:36', '3:58:36', '4:08:36', '4:18:36', '4:28:36', '4:38:36', '4:48:36', '4:58:36', '5:08:36', '5:18:36', '5:28:36', '5:38:36', '5:48:36', '5:58:36', '6…	[155, 169, 173, 167, 156, 181, 181, 160, 165, 153, 155, 168, 162, 169, 211, 182, 166, 190, 194, 189, 241, 217, 226, 214, 240, 210, 209, 197, 214, 204, 230, 203, 271, 219, 242, 250, 276, 249, 284, 239, 283, 303, 283, 327, 329, 305, 320, 362, 379, 383, 372, 371, 407, 415, 424, 414, 448, 416, 416, 420, 422, 432, 435, 422, 417, 470, 467, 457, 489, 493, 478, 484, 477, 475, 476, 497, 466, 503, 482, 495…	['0:07:15', '0:17:15', '0:27:15', '0:37:15', '0:47:15', '0:57:15', '1:07:15', '1:17:15', '1:27:15', '1:37:15', '1:47:15', '1:57:15', '2:07:15', '2:17:15', '2:27:15', '2:37:15', '2:47:15', '2:57:15', '3:07:15', '3:17:15', '3:27:15', '3:37:15', '3:47:15', '3:57:15', '4:07:15', '4:17:15', '4:27:15', '4:37:15', '4:47:15', '4:57:15', '5:07:15', '5:17:15', '5:27:15', '5:37:15', '5:47:15', '5:57:15', '6…	['0:07:56', '0:17:56', '0:27:56', '0:37:56', '0:47:56', '0:57:56', '1:07:56', '1:17:56', '1:27:56', '1:37:56', '1:47:56', '1:57:56', '2:07:56', '2:17:56', '2:27:56', '2:37:56', '2:47:56', '2:57:56', '3:07:56', '3:17:56', '3:27:56', '3:37:56', '3:47:56', '3:57:56', '4:07:56', '4:17:56', '4:27:56', '4:37:56', '4:47:56', '4:57:56', '5:07:56', '5:17:56', '5:27:56', '5:37:56', '5:47:56', '5:57:56', '6…	[17, 10, 0, 10, 9, 15, 29, 0, 17, 15, 0, 16, 8, 7, 13, 0, 13, 9, 13, 8, 41, 0, 1, 0, 0, 18, 0, 4, 5, 0, 8, 4, 1, 39, 0, 0, 21, 4, 37, 13, 26, 10, 14, 27, 0, 11, 7, 24, 0, 30, 26, 7, 0, 25, 0, 6, 1, 0, 2, 0, 40, 47, 4, 22, 13, 0, 0, 5, 4, 12, 17, 7, 0, 7, 11, 0, 21, 5, 0, 8, 9, 11, 0, 0, 5, 22, 6, 16, 0, 0, 4, 19, 0, 0, 0, 0, 33, 13, 30, 16, 19, 11, 0, 0, 20, 0, 10, 4, 7, 7, 0, 0, 18, 0, 0, 15, 12…	[138, 104, 120, 130, 133, 99, 104, 173, 112, 145, 135, 104, 128, 157, 130, 109, 86, 125, 133, 84, 107, 112, 140, 130, 76, 114, 110, 91, 145, 117, 108, 97, 108, 104, 78, 60, 115, 103, 123, 106, 121, 102, 121, 123, 115, 110, 89, 114, 104, 135, 87, 128, 161, 84, 120, 124, 93, 89, 127, 112, 96, 123, 119, 110, 124, 94, 116, 123, 76, 104, 89, 124, 104, 130, 95, 142, 135, 103, 83, 121, 105, 157, 104, 11…
66	B3	sAS003	S1xxxxx	URA	20210512	Exponential	Inducible-Z3EV	['0:06:43', '0:16:43', '0:26:43', '0:36:43', '0:46:43', '0:56:43', '1:06:43', '1:16:43', '1:26:43', '1:36:43', '1:46:43', '1:56:43', '2:06:43', '2:16:43', '2:26:43', '2:36:43', '2:46:43', '2:56:43', '3:06:43', '3:16:43', '3:26:43', '3:36:43', '3:46:43', '3:56:43', '4:06:43', '4:16:43', '4:26:43', '4:36:43', '4:46:43', '4:56:43', '5:06:43', '5:16:43', '5:26:43', '5:36:43', '5:46:43', '5:56:43', '6…	[0.123, 0.123, 0.147, 0.172, 0.194, 0.182, 0.155, 0.18, 0.172, 0.152, 0.154, 0.144, 0.146, 0.149, 0.153, 0.156, 0.159, 0.164, 0.168, 0.175, 0.18, 0.187, 0.195, 0.201, 0.208, 0.219, 0.228, 0.24, 0.253, 0.264, 0.276, 0.293, 0.311, 0.33, 0.345, 0.365, 0.383, 0.404, 0.419, 0.44, 0.465, 0.484, 0.506, 0.526, 0.552, 0.576, 0.603, 0.627, 0.649, 0.667, 0.688, 0.701, 0.716, 0.728, 0.74, 0.75, 0.761, 0.769,…	['0:09:17', '0:19:17', '0:29:17', '0:39:17', '0:49:17', '0:59:17', '1:09:17', '1:19:17', '1:29:17', '1:39:17', '1:49:17', '1:59:17', '2:09:17', '2:19:17', '2:29:17', '2:39:17', '2:49:17', '2:59:17', '3:09:17', '3:19:17', '3:29:17', '3:39:17', '3:49:17', '3:59:17', '4:09:17', '4:19:17', '4:29:17', '4:39:17', '4:49:17', '4:59:17', '5:09:17', '5:19:17', '5:29:17', '5:39:17', '5:49:17', '5:59:17', '6…	[2619, 2578, 2627, 2580, 2625, 2759, 2668, 2716, 2749, 2792, 2710, 2697, 2738, 2817, 2858, 2951, 2977, 2878, 3023, 3104, 3057, 3236, 3169, 3204, 3220, 3309, 3277, 3460, 3509, 3518, 3567, 3678, 3722, 3755, 3893, 3858, 4077, 4315, 4337, 4452, 4739, 4621, 4862, 5012, 5114, 5354, 5469, 5627, 5827, 5747, 6077, 6313, 6505, 6725, 7085, 7131, 7446, 7692, 7777, 7972, 7908, 8068, 8239, 8498, 8565, 8694, 87…	['0:08:36', '0:18:36', '0:28:36', '0:38:36', '0:48:36', '0:58:36', '1:08:36', '1:18:36', '1:28:36', '1:38:36', '1:48:36', '1:58:36', '2:08:36', '2:18:36', '2:28:36', '2:38:36', '2:48:36', '2:58:36', '3:08:36', '3:18:36', '3:28:36', '3:38:36', '3:48:36', '3:58:36', '4:08:36', '4:18:36', '4:28:36', '4:38:36', '4:48:36', '4:58:36', '5:08:36', '5:18:36', '5:28:36', '5:38:36', '5:48:36', '5:58:36', '6…	[140, 161, 194, 140, 168, 165, 135, 181, 176, 160, 176, 183, 190, 192, 167, 157, 180, 205, 181, 183, 189, 193, 206, 172, 203, 204, 217, 225, 209, 216, 224, 228, 212, 224, 251, 239, 272, 273, 289, 282, 300, 277, 322, 318, 337, 325, 335, 325, 374, 385, 391, 412, 401, 429, 436, 422, 456, 481, 475, 495, 472, 512, 496, 519, 510, 541, 505, 530, 534, 539, 560, 561, 538, 502, 574, 556, 551, 544, 553, 554…	['0:07:15', '0:17:15', '0:27:15', '0:37:15', '0:47:15', '0:57:15', '1:07:15', '1:17:15', '1:27:15', '1:37:15', '1:47:15', '1:57:15', '2:07:15', '2:17:15', '2:27:15', '2:37:15', '2:47:15', '2:57:15', '3:07:15', '3:17:15', '3:27:15', '3:37:15', '3:47:15', '3:57:15', '4:07:15', '4:17:15', '4:27:15', '4:37:15', '4:47:15', '4:57:15', '5:07:15', '5:17:15', '5:27:15', '5:37:15', '5:47:15', '5:57:15', '6…	['0:07:56', '0:17:56', '0:27:56', '0:37:56', '0:47:56', '0:57:56', '1:07:56', '1:17:56', '1:27:56', '1:37:56', '1:47:56', '1:57:56', '2:07:56', '2:17:56', '2:27:56', '2:37:56', '2:47:56', '2:57:56', '3:07:56', '3:17:56', '3:27:56', '3:37:56', '3:47:56', '3:57:56', '4:07:56', '4:17:56', '4:27:56', '4:37:56', '4:47:56', '4:57:56', '5:07:56', '5:17:56', '5:27:56', '5:37:56', '5:47:56', '5:57:56', '6…	[8, 23, 0, 2, 0, 12, 12, 0, 5, 5, 0, 30, 12, 31, 0, 0, 4, 0, 0, 2, 17, 11, 9, 0, 31, 1, 12, 21, 0, 16, 15, 16, 7, 0, 0, 18, 0, 13, 9, 45, 11, 0, 0, 5, 10, 0, 2, 0, 0, 6, 0, 0, 2, 6, 10, 16, 26, 0, 17, 19, 32, 16, 0, 13, 2, 0, 27, 0, 0, 0, 8, 0, 0, 5, 13, 8, 1, 15, 5, 5, 6, 6, 34, 0, 31, 7, 1, 16, 9, 21, 14, 0, 15, 5, 15, 24, 0, 6, 12, 9, 21, 22, 18, 14, 0, 23, 0, 2, 13, 0, 0, 20, 0, 15, 9, 13, 0,…	[112, 115, 119, 134, 103, 104, 95, 104, 143, 127, 172, 104, 110, 90, 87, 123, 122, 115, 130, 126, 141, 118, 123, 103, 104, 122, 95, 119, 117, 126, 143, 112, 155, 105, 100, 127, 137, 143, 113, 79, 94, 133, 146, 98, 156, 132, 96, 95, 83, 103, 107, 112, 89, 113, 122, 108, 132, 99, 92, 92, 114, 51, 103, 95, 97, 95, 86, 124, 114, 103, 81, 103, 114, 98, 124, 105, 136, 152, 129, 88, 124, 140, 118, 109, …
67	B4	sAS004	M1xxxxx	URA	20210512	Exponential	Inducible-Z3EV	['0:06:43', '0:16:43', '0:26:43', '0:36:43', '0:46:43', '0:56:43', '1:06:43', '1:16:43', '1:26:43', '1:36:43', '1:46:43', '1:56:43', '2:06:43', '2:16:43', '2:26:43', '2:36:43', '2:46:43', '2:56:43', '3:06:43', '3:16:43', '3:26:43', '3:36:43', '3:46:43', '3:56:43', '4:06:43', '4:16:43', '4:26:43', '4:36:43', '4:46:43', '4:56:43', '5:06:43', '5:16:43', '5:26:43', '5:36:43', '5:46:43', '5:56:43', '6…	[0.128, 0.128, 0.129, 0.129, 0.144, 0.168, 0.19, 0.195, 0.197, 0.195, 0.188, 0.196, 0.164, 0.168, 0.212, 0.187, 0.18, 0.182, 0.189, 0.195, 0.202, 0.209, 0.217, 0.226, 0.235, 0.249, 0.258, 0.273, 0.287, 0.303, 0.319, 0.336, 0.353, 0.371, 0.39, 0.407, 0.43, 0.453, 0.481, 0.503, 0.529, 0.554, 0.58, 0.606, 0.63, 0.653, 0.675, 0.695, 0.711, 0.723, 0.734, 0.743, 0.754, 0.762, 0.769, 0.777, 0.784, 0.796…	['0:09:17', '0:19:17', '0:29:17', '0:39:17', '0:49:17', '0:59:17', '1:09:17', '1:19:17', '1:29:17', '1:39:17', '1:49:17', '1:59:17', '2:09:17', '2:19:17', '2:29:17', '2:39:17', '2:49:17', '2:59:17', '3:09:17', '3:19:17', '3:29:17', '3:39:17', '3:49:17', '3:59:17', '4:09:17', '4:19:17', '4:29:17', '4:39:17', '4:49:17', '4:59:17', '5:09:17', '5:19:17', '5:29:17', '5:39:17', '5:49:17', '5:59:17', '6…	[2366, 2442, 2355, 2442, 2380, 2417, 2542, 2516, 2514, 2576, 2563, 2554, 2637, 2652, 2629, 2650, 2832, 2730, 2694, 2746, 2749, 2804, 2791, 2765, 2751, 2764, 2728, 2767, 2574, 2661, 2820, 2791, 2857, 2934, 3045, 2950, 3018, 3104, 3032, 3153, 3100, 3219, 3200, 3190, 3343, 3263, 3442, 3506, 3486, 3497, 3516, 3467, 3520, 3549, 3711, 3671, 3943, 3707, 3943, 3893, 3913, 4074, 3955, 4200, 4088, 4051, 40…	['0:08:36', '0:18:36', '0:28:36', '0:38:36', '0:48:36', '0:58:36', '1:08:36', '1:18:36', '1:28:36', '1:38:36', '1:48:36', '1:58:36', '2:08:36', '2:18:36', '2:28:36', '2:38:36', '2:48:36', '2:58:36', '3:08:36', '3:18:36', '3:28:36', '3:38:36', '3:48:36', '3:58:36', '4:08:36', '4:18:36', '4:28:36', '4:38:36', '4:48:36', '4:58:36', '5:08:36', '5:18:36', '5:28:36', '5:38:36', '5:48:36', '5:58:36', '6…	[151, 143, 142, 181, 144, 155, 150, 150, 181, 170, 194, 183, 145, 164, 176, 170, 193, 193, 181, 149, 184, 193, 157, 186, 164, 170, 127, 173, 165, 180, 189, 182, 180, 181, 184, 168, 184, 182, 193, 215, 191, 179, 201, 227, 219, 216, 204, 227, 223, 226, 215, 227, 248, 236, 226, 267, 248, 224, 250, 239, 268, 252, 267, 265, 224, 263, 264, 249, 273, 278, 259, 262, 288, 270, 246, 276, 283, 283, 304, 274…	['0:07:15', '0:17:15', '0:27:15', '0:37:15', '0:47:15', '0:57:15', '1:07:15', '1:17:15', '1:27:15', '1:37:15', '1:47:15', '1:57:15', '2:07:15', '2:17:15', '2:27:15', '2:37:15', '2:47:15', '2:57:15', '3:07:15', '3:17:15', '3:27:15', '3:37:15', '3:47:15', '3:57:15', '4:07:15', '4:17:15', '4:27:15', '4:37:15', '4:47:15', '4:57:15', '5:07:15', '5:17:15', '5:27:15', '5:37:15', '5:47:15', '5:57:15', '6…	['0:07:56', '0:17:56', '0:27:56', '0:37:56', '0:47:56', '0:57:56', '1:07:56', '1:17:56', '1:27:56', '1:37:56', '1:47:56', '1:57:56', '2:07:56', '2:17:56', '2:27:56', '2:37:56', '2:47:56', '2:57:56', '3:07:56', '3:17:56', '3:27:56', '3:37:56', '3:47:56', '3:57:56', '4:07:56', '4:17:56', '4:27:56', '4:37:56', '4:47:56', '4:57:56', '5:07:56', '5:17:56', '5:27:56', '5:37:56', '5:47:56', '5:57:56', '6…	[13, 0, 1, 24, 0, 0, 13, 2, 12, 9, 0, 0, 16, 27, 0, 26, 9, 21, 19, 17, 39, 3, 3, 19, 9, 8, 33, 0, 12, 12, 21, 5, 0, 11, 5, 14, 0, 23, 18, 19, 0, 13, 12, 12, 26, 21, 0, 0, 0, 14, 6, 0, 0, 17, 17, 12, 38, 0, 0, 0, 24, 24, 0, 11, 17, 20, 18, 21, 25, 5, 32, 21, 0, 0, 2, 7, 31, 1, 34, 0, 13, 0, 29, 28, 5, 20, 8, 15, 6, 27, 0, 10, 16, 25, 0, 7, 23, 0, 26, 38, 2, 26, 31, 12, 20, 10, 9, 0, 0, 17, 11, 4, …	[129, 90, 118, 114, 156, 120, 108, 83, 112, 42, 167, 122, 91, 98, 138, 132, 129, 127, 79, 146, 136, 105, 112, 107, 163, 104, 106, 119, 98, 137, 98, 129, 147, 122, 96, 118, 117, 80, 125, 121, 120, 118, 113, 87, 97, 110, 109, 81, 105, 124, 74, 125, 99, 136, 97, 107, 123, 116, 126, 84, 112, 155, 109, 121, 90, 131, 98, 108, 121, 104, 125, 128, 71, 121, 140, 140, 114, 96, 130, 136, 119, 92, 94, 121, 1…
68	B5	sAS005	W2W3W1xxx	URA	20210512	Exponential	Inducible-Z3EV	['0:06:43', '0:16:43', '0:26:43', '0:36:43', '0:46:43', '0:56:43', '1:06:43', '1:16:43', '1:26:43', '1:36:43', '1:46:43', '1:56:43', '2:06:43', '2:16:43', '2:26:43', '2:36:43', '2:46:43', '2:56:43', '3:06:43', '3:16:43', '3:26:43', '3:36:43', '3:46:43', '3:56:43', '4:06:43', '4:16:43', '4:26:43', '4:36:43', '4:46:43', '4:56:43', '5:06:43', '5:16:43', '5:26:43', '5:36:43', '5:46:43', '5:56:43', '6…	[0.132, 0.131, 0.133, 0.134, 0.136, 0.137, 0.14, 0.142, 0.145, 0.148, 0.151, 0.156, 0.16, 0.166, 0.17, 0.177, 0.183, 0.188, 0.198, 0.203, 0.214, 0.223, 0.233, 0.244, 0.256, 0.269, 0.283, 0.298, 0.316, 0.333, 0.351, 0.368, 0.387, 0.406, 0.429, 0.451, 0.474, 0.498, 0.515, 0.54, 0.567, 0.591, 0.62, 0.645, 0.669, 0.69, 0.712, 0.73, 0.743, 0.758, 0.772, 0.781, 0.79, 0.795, 0.8, 0.806, 0.815, 0.82, 0.8…	['0:09:17', '0:19:17', '0:29:17', '0:39:17', '0:49:17', '0:59:17', '1:09:17', '1:19:17', '1:29:17', '1:39:17', '1:49:17', '1:59:17', '2:09:17', '2:19:17', '2:29:17', '2:39:17', '2:49:17', '2:59:17', '3:09:17', '3:19:17', '3:29:17', '3:39:17', '3:49:17', '3:59:17', '4:09:17', '4:19:17', '4:29:17', '4:39:17', '4:49:17', '4:59:17', '5:09:17', '5:19:17', '5:29:17', '5:39:17', '5:49:17', '5:59:17', '6…	[2391, 2550, 2542, 2515, 2664, 2469, 2548, 2681, 2478, 2624, 2696, 2504, 2542, 2599, 2639, 2731, 2719, 2681, 2861, 2868, 2781, 2907, 2873, 2839, 2780, 2933, 2684, 2754, 2665, 3009, 2778, 2893, 2874, 2881, 3055, 3082, 3036, 3180, 3067, 3255, 3079, 3250, 3336, 3351, 3348, 3557, 3458, 3540, 3616, 3675, 3828, 3626, 3807, 3850, 4080, 3924, 4067, 4023, 3975, 4309, 4085, 4180, 4205, 4122, 4240, 4271, 44…	['0:08:36', '0:18:36', '0:28:36', '0:38:36', '0:48:36', '0:58:36', '1:08:36', '1:18:36', '1:28:36', '1:38:36', '1:48:36', '1:58:36', '2:08:36', '2:18:36', '2:28:36', '2:38:36', '2:48:36', '2:58:36', '3:08:36', '3:18:36', '3:28:36', '3:38:36', '3:48:36', '3:58:36', '4:08:36', '4:18:36', '4:28:36', '4:38:36', '4:48:36', '4:58:36', '5:08:36', '5:18:36', '5:28:36', '5:38:36', '5:48:36', '5:58:36', '6…	[177, 163, 163, 138, 163, 146, 145, 155, 173, 154, 179, 178, 173, 178, 172, 182, 206, 157, 162, 197, 192, 130, 175, 172, 208, 165, 177, 151, 164, 177, 163, 200, 190, 183, 216, 204, 209, 195, 204, 191, 207, 199, 210, 212, 207, 222, 233, 222, 253, 236, 229, 227, 245, 239, 242, 249, 243, 230, 269, 235, 275, 279, 266, 261, 272, 279, 282, 298, 255, 292, 243, 286, 313, 262, 281, 302, 270, 259, 276, 294…	['0:07:15', '0:17:15', '0:27:15', '0:37:15', '0:47:15', '0:57:15', '1:07:15', '1:17:15', '1:27:15', '1:37:15', '1:47:15', '1:57:15', '2:07:15', '2:17:15', '2:27:15', '2:37:15', '2:47:15', '2:57:15', '3:07:15', '3:17:15', '3:27:15', '3:37:15', '3:47:15', '3:57:15', '4:07:15', '4:17:15', '4:27:15', '4:37:15', '4:47:15', '4:57:15', '5:07:15', '5:17:15', '5:27:15', '5:37:15', '5:47:15', '5:57:15', '6…	['0:07:56', '0:17:56', '0:27:56', '0:37:56', '0:47:56', '0:57:56', '1:07:56', '1:17:56', '1:27:56', '1:37:56', '1:47:56', '1:57:56', '2:07:56', '2:17:56', '2:27:56', '2:37:56', '2:47:56', '2:57:56', '3:07:56', '3:17:56', '3:27:56', '3:37:56', '3:47:56', '3:57:56', '4:07:56', '4:17:56', '4:27:56', '4:37:56', '4:47:56', '4:57:56', '5:07:56', '5:17:56', '5:27:56', '5:37:56', '5:47:56', '5:57:56', '6…	[0, 0, 0, 7, 0, 23, 10, 7, 54, 7, 0, 9, 4, 22, 7, 0, 17, 0, 0, 18, 0, 24, 15, 22, 9, 0, 0, 8, 28, 10, 15, 0, 4, 35, 1, 0, 14, 19, 0, 0, 13, 0, 0, 0, 32, 0, 0, 7, 0, 3, 0, 28, 10, 13, 0, 24, 0, 0, 35, 18, 1, 24, 0, 17, 9, 0, 6, 1, 11, 9, 11, 14, 0, 6, 10, 18, 7, 26, 8, 22, 17, 12, 0, 7, 0, 27, 0, 17, 19, 8, 0, 0, 0, 0, 14, 2, 15, 15, 0, 21, 13, 0, 19, 0, 11, 25, 0, 15, 0, 19, 9, 0, 16, 0, 22, 0, 0…	[92, 101, 146, 119, 143, 96, 108, 78, 97, 124, 94, 119, 91, 93, 108, 119, 144, 102, 134, 144, 117, 83, 108, 121, 131, 95, 69, 124, 115, 94, 126, 114, 79, 117, 134, 106, 88, 104, 93, 90, 119, 84, 91, 90, 141, 108, 139, 107, 77, 104, 116, 102, 112, 124, 115, 132, 107, 62, 126, 106, 93, 126, 90, 107, 128, 114, 82, 141, 102, 108, 95, 100, 109, 117, 90, 142, 83, 79, 117, 140, 135, 117, 119, 113, 126, …
69	B6	sAS006	M1M2M3xxx	URA	20210512	Exponential	Inducible-Z3EV	['0:06:43', '0:16:43', '0:26:43', '0:36:43', '0:46:43', '0:56:43', '1:06:43', '1:16:43', '1:26:43', '1:36:43', '1:46:43', '1:56:43', '2:06:43', '2:16:43', '2:26:43', '2:36:43', '2:46:43', '2:56:43', '3:06:43', '3:16:43', '3:26:43', '3:36:43', '3:46:43', '3:56:43', '4:06:43', '4:16:43', '4:26:43', '4:36:43', '4:46:43', '4:56:43', '5:06:43', '5:16:43', '5:26:43', '5:36:43', '5:46:43', '5:56:43', '6…	[0.136, 0.137, 0.139, 0.139, 0.142, 0.142, 0.145, 0.145, 0.148, 0.15, 0.153, 0.156, 0.16, 0.165, 0.169, 0.175, 0.181, 0.189, 0.197, 0.204, 0.213, 0.224, 0.232, 0.246, 0.257, 0.267, 0.283, 0.298, 0.316, 0.332, 0.35, 0.366, 0.384, 0.404, 0.425, 0.447, 0.472, 0.496, 0.517, 0.543, 0.57, 0.596, 0.621, 0.644, 0.668, 0.689, 0.713, 0.728, 0.739, 0.754, 0.766, 0.778, 0.788, 0.797, 0.803, 0.808, 0.82, 0.81…	['0:09:17', '0:19:17', '0:29:17', '0:39:17', '0:49:17', '0:59:17', '1:09:17', '1:19:17', '1:29:17', '1:39:17', '1:49:17', '1:59:17', '2:09:17', '2:19:17', '2:29:17', '2:39:17', '2:49:17', '2:59:17', '3:09:17', '3:19:17', '3:29:17', '3:39:17', '3:49:17', '3:59:17', '4:09:17', '4:19:17', '4:29:17', '4:39:17', '4:49:17', '4:59:17', '5:09:17', '5:19:17', '5:29:17', '5:39:17', '5:49:17', '5:59:17', '6…	[2634, 2472, 2572, 2611, 2480, 2577, 2565, 2625, 2549, 2702, 2571, 2665, 2684, 2592, 2777, 2722, 2850, 2740, 2898, 2957, 2766, 2638, 2813, 2612, 2776, 2808, 2715, 2870, 2876, 2927, 3038, 2925, 3002, 3071, 3084, 3142, 3267, 3123, 3228, 3246, 3294, 3326, 3350, 3276, 3347, 3410, 3390, 3509, 3609, 3789, 3829, 3803, 3814, 3953, 3819, 4081, 3895, 4122, 4080, 3999, 4080, 4179, 4301, 4207, 4219, 4079, 43…	['0:08:36', '0:18:36', '0:28:36', '0:38:36', '0:48:36', '0:58:36', '1:08:36', '1:18:36', '1:28:36', '1:38:36', '1:48:36', '1:58:36', '2:08:36', '2:18:36', '2:28:36', '2:38:36', '2:48:36', '2:58:36', '3:08:36', '3:18:36', '3:28:36', '3:38:36', '3:48:36', '3:58:36', '4:08:36', '4:18:36', '4:28:36', '4:38:36', '4:48:36', '4:58:36', '5:08:36', '5:18:36', '5:28:36', '5:38:36', '5:48:36', '5:58:36', '6…	[144, 137, 151, 155, 167, 153, 174, 177, 169, 142, 168, 167, 187, 178, 184, 166, 163, 193, 185, 194, 219, 169, 159, 180, 165, 163, 162, 157, 186, 160, 221, 170, 200, 205, 204, 211, 201, 206, 217, 197, 209, 228, 216, 186, 200, 217, 254, 213, 220, 248, 226, 265, 234, 258, 278, 237, 262, 259, 237, 249, 234, 260, 260, 262, 295, 281, 281, 260, 268, 263, 256, 277, 292, 277, 298, 257, 299, 280, 272, 248…	['0:07:15', '0:17:15', '0:27:15', '0:37:15', '0:47:15', '0:57:15', '1:07:15', '1:17:15', '1:27:15', '1:37:15', '1:47:15', '1:57:15', '2:07:15', '2:17:15', '2:27:15', '2:37:15', '2:47:15', '2:57:15', '3:07:15', '3:17:15', '3:27:15', '3:37:15', '3:47:15', '3:57:15', '4:07:15', '4:17:15', '4:27:15', '4:37:15', '4:47:15', '4:57:15', '5:07:15', '5:17:15', '5:27:15', '5:37:15', '5:47:15', '5:57:15', '6…	['0:07:56', '0:17:56', '0:27:56', '0:37:56', '0:47:56', '0:57:56', '1:07:56', '1:17:56', '1:27:56', '1:37:56', '1:47:56', '1:57:56', '2:07:56', '2:17:56', '2:27:56', '2:37:56', '2:47:56', '2:57:56', '3:07:56', '3:17:56', '3:27:56', '3:37:56', '3:47:56', '3:57:56', '4:07:56', '4:17:56', '4:27:56', '4:37:56', '4:47:56', '4:57:56', '5:07:56', '5:17:56', '5:27:56', '5:37:56', '5:47:56', '5:57:56', '6…	[6, 27, 16, 20, 0, 0, 0, 8, 18, 13, 0, 4, 22, 15, 0, 11, 5, 14, 23, 14, 0, 0, 5, 25, 7, 0, 7, 26, 11, 0, 14, 6, 0, 18, 0, 2, 10, 37, 19, 16, 15, 1, 15, 0, 0, 4, 0, 28, 13, 22, 1, 16, 9, 6, 47, 1, 0, 0, 0, 14, 14, 4, 0, 0, 0, 12, 15, 8, 28, 8, 0, 1, 32, 41, 0, 7, 0, 32, 21, 0, 0, 0, 2, 12, 9, 0, 22, 0, 2, 0, 16, 0, 6, 11, 11, 18, 12, 15, 18, 7, 4, 12, 0, 0, 0, 24, 0, 0, 8, 25, 13, 0, 0, 17, 7, 7, …	[113, 130, 112, 130, 118, 131, 89, 180, 96, 106, 103, 107, 85, 110, 126, 117, 97, 110, 134, 108, 147, 115, 96, 94, 131, 62, 165, 80, 102, 118, 110, 129, 122, 125, 66, 112, 98, 95, 112, 97, 95, 107, 97, 107, 101, 107, 110, 113, 119, 92, 120, 128, 113, 111, 125, 92, 82, 127, 100, 110, 103, 109, 92, 127, 111, 82, 92, 107, 112, 140, 79, 99, 95, 135, 115, 99, 107, 136, 107, 90, 87, 114, 103, 133, 87, …
70	B7	sAS007	W2W3W1W4W3W2	URA	20210512	Exponential	Inducible-Z3EV	['0:06:43', '0:16:43', '0:26:43', '0:36:43', '0:46:43', '0:56:43', '1:06:43', '1:16:43', '1:26:43', '1:36:43', '1:46:43', '1:56:43', '2:06:43', '2:16:43', '2:26:43', '2:36:43', '2:46:43', '2:56:43', '3:06:43', '3:16:43', '3:26:43', '3:36:43', '3:46:43', '3:56:43', '4:06:43', '4:16:43', '4:26:43', '4:36:43', '4:46:43', '4:56:43', '5:06:43', '5:16:43', '5:26:43', '5:36:43', '5:46:43', '5:56:43', '6…	[0.126, 0.132, 0.143, 0.147, 0.156, 0.191, 0.19, 0.189, 0.184, 0.183, 0.184, 0.17, 0.184, 0.171, 0.181, 0.183, 0.191, 0.193, 0.203, 0.209, 0.218, 0.228, 0.238, 0.249, 0.263, 0.274, 0.289, 0.307, 0.324, 0.34, 0.361, 0.382, 0.4, 0.42, 0.441, 0.464, 0.489, 0.51, 0.538, 0.563, 0.583, 0.603, 0.622, 0.641, 0.664, 0.685, 0.699, 0.714, 0.725, 0.735, 0.747, 0.755, 0.762, 0.77, 0.778, 0.787, 0.795, 0.802, …	['0:09:17', '0:19:17', '0:29:17', '0:39:17', '0:49:17', '0:59:17', '1:09:17', '1:19:17', '1:29:17', '1:39:17', '1:49:17', '1:59:17', '2:09:17', '2:19:17', '2:29:17', '2:39:17', '2:49:17', '2:59:17', '3:09:17', '3:19:17', '3:29:17', '3:39:17', '3:49:17', '3:59:17', '4:09:17', '4:19:17', '4:29:17', '4:39:17', '4:49:17', '4:59:17', '5:09:17', '5:19:17', '5:29:17', '5:39:17', '5:49:17', '5:59:17', '6…	[2552, 2470, 2529, 2525, 2704, 2557, 2792, 2752, 2688, 2672, 2797, 2593, 2744, 2755, 2858, 2921, 2884, 2858, 2928, 3068, 2930, 3123, 3142, 3105, 3011, 3167, 3257, 3421, 3174, 3394, 3197, 3496, 3684, 3594, 3651, 3902, 3939, 3995, 3976, 4099, 4201, 4224, 4747, 4957, 5107, 5093, 5198, 5137, 5279, 5626, 5815, 5868, 5895, 5864, 5999, 5911, 6085, 6188, 6258, 6363, 6521, 6493, 6406, 6726, 6442, 6474, 64…	['0:08:36', '0:18:36', '0:28:36', '0:38:36', '0:48:36', '0:58:36', '1:08:36', '1:18:36', '1:28:36', '1:38:36', '1:48:36', '1:58:36', '2:08:36', '2:18:36', '2:28:36', '2:38:36', '2:48:36', '2:58:36', '3:08:36', '3:18:36', '3:28:36', '3:38:36', '3:48:36', '3:58:36', '4:08:36', '4:18:36', '4:28:36', '4:38:36', '4:48:36', '4:58:36', '5:08:36', '5:18:36', '5:28:36', '5:38:36', '5:48:36', '5:58:36', '6…	[164, 163, 143, 123, 166, 156, 166, 182, 167, 148, 164, 161, 170, 184, 183, 193, 180, 191, 174, 168, 189, 233, 199, 216, 202, 201, 180, 188, 197, 198, 209, 241, 260, 217, 241, 234, 263, 243, 271, 288, 268, 247, 284, 310, 290, 298, 316, 345, 338, 324, 362, 369, 389, 386, 378, 366, 403, 382, 394, 355, 384, 394, 372, 417, 382, 414, 394, 416, 392, 410, 426, 389, 430, 426, 412, 435, 432, 395, 394, 415…	['0:07:15', '0:17:15', '0:27:15', '0:37:15', '0:47:15', '0:57:15', '1:07:15', '1:17:15', '1:27:15', '1:37:15', '1:47:15', '1:57:15', '2:07:15', '2:17:15', '2:27:15', '2:37:15', '2:47:15', '2:57:15', '3:07:15', '3:17:15', '3:27:15', '3:37:15', '3:47:15', '3:57:15', '4:07:15', '4:17:15', '4:27:15', '4:37:15', '4:47:15', '4:57:15', '5:07:15', '5:17:15', '5:27:15', '5:37:15', '5:47:15', '5:57:15', '6…	['0:07:56', '0:17:56', '0:27:56', '0:37:56', '0:47:56', '0:57:56', '1:07:56', '1:17:56', '1:27:56', '1:37:56', '1:47:56', '1:57:56', '2:07:56', '2:17:56', '2:27:56', '2:37:56', '2:47:56', '2:57:56', '3:07:56', '3:17:56', '3:27:56', '3:37:56', '3:47:56', '3:57:56', '4:07:56', '4:17:56', '4:27:56', '4:37:56', '4:47:56', '4:57:56', '5:07:56', '5:17:56', '5:27:56', '5:37:56', '5:47:56', '5:57:56', '6…	[0, 0, 23, 11, 0, 7, 16, 21, 0, 18, 7, 47, 10, 0, 18, 0, 25, 11, 2, 7, 22, 0, 38, 0, 32, 35, 0, 0, 0, 0, 9, 17, 15, 5, 15, 17, 0, 7, 13, 47, 21, 0, 0, 0, 24, 0, 27, 0, 0, 28, 6, 17, 11, 0, 19, 9, 1, 17, 10, 26, 0, 0, 1, 0, 5, 12, 25, 8, 30, 26, 15, 23, 12, 15, 11, 0, 34, 20, 36, 16, 17, 17, 17, 18, 0, 0, 28, 18, 0, 7, 0, 16, 5, 16, 15, 0, 11, 27, 15, 1, 0, 21, 41, 9, 14, 18, 5, 0, 8, 12, 18, 31, …	[102, 122, 116, 111, 134, 130, 83, 119, 86, 121, 123, 153, 167, 104, 136, 85, 135, 100, 97, 156, 88, 120, 115, 99, 138, 109, 113, 104, 124, 167, 105, 108, 87, 132, 115, 134, 111, 114, 100, 131, 75, 134, 78, 99, 126, 114, 107, 114, 120, 83, 105, 104, 120, 69, 87, 111, 101, 98, 114, 114, 122, 93, 91, 124, 119, 116, 142, 101, 85, 112, 145, 115, 110, 75, 125, 123, 116, 142, 140, 102, 103, 105, 140, 1…
71	B8	sAS008	M1M2M3M4M5M6	URA	20210512	Exponential	Inducible-Z3EV	['0:06:43', '0:16:43', '0:26:43', '0:36:43', '0:46:43', '0:56:43', '1:06:43', '1:16:43', '1:26:43', '1:36:43', '1:46:43', '1:56:43', '2:06:43', '2:16:43', '2:26:43', '2:36:43', '2:46:43', '2:56:43', '3:06:43', '3:16:43', '3:26:43', '3:36:43', '3:46:43', '3:56:43', '4:06:43', '4:16:43', '4:26:43', '4:36:43', '4:46:43', '4:56:43', '5:06:43', '5:16:43', '5:26:43', '5:36:43', '5:46:43', '5:56:43', '6…	[0.134, 0.136, 0.138, 0.14, 0.141, 0.144, 0.148, 0.15, 0.156, 0.158, 0.162, 0.167, 0.172, 0.178, 0.184, 0.19, 0.199, 0.207, 0.217, 0.226, 0.237, 0.247, 0.261, 0.274, 0.288, 0.304, 0.323, 0.341, 0.358, 0.376, 0.396, 0.417, 0.436, 0.458, 0.484, 0.508, 0.531, 0.554, 0.584, 0.61, 0.622, 0.64, 0.657, 0.672, 0.687, 0.701, 0.716, 0.733, 0.745, 0.755, 0.765, 0.775, 0.781, 0.79, 0.795, 0.802, 0.804, 0.813…	['0:09:17', '0:19:17', '0:29:17', '0:39:17', '0:49:17', '0:59:17', '1:09:17', '1:19:17', '1:29:17', '1:39:17', '1:49:17', '1:59:17', '2:09:17', '2:19:17', '2:29:17', '2:39:17', '2:49:17', '2:59:17', '3:09:17', '3:19:17', '3:29:17', '3:39:17', '3:49:17', '3:59:17', '4:09:17', '4:19:17', '4:29:17', '4:39:17', '4:49:17', '4:59:17', '5:09:17', '5:19:17', '5:29:17', '5:39:17', '5:49:17', '5:59:17', '6…	[2640, 2601, 2567, 2639, 2592, 2655, 2626, 2676, 2706, 2656, 2638, 2707, 2839, 2854, 2915, 2839, 3024, 2984, 3015, 3045, 3053, 3015, 3016, 3180, 3188, 3287, 3392, 3456, 3401, 3416, 3549, 3502, 3680, 3786, 3813, 3808, 4049, 4039, 4206, 4235, 4363, 4579, 5016, 5158, 5174, 5502, 5632, 5304, 5355, 5676, 5613, 5549, 5696, 5880, 5673, 5559, 5728, 5962, 5843, 5877, 5892, 5915, 6202, 6103, 6049, 6175, 62…	['0:08:36', '0:18:36', '0:28:36', '0:38:36', '0:48:36', '0:58:36', '1:08:36', '1:18:36', '1:28:36', '1:38:36', '1:48:36', '1:58:36', '2:08:36', '2:18:36', '2:28:36', '2:38:36', '2:48:36', '2:58:36', '3:08:36', '3:18:36', '3:28:36', '3:38:36', '3:48:36', '3:58:36', '4:08:36', '4:18:36', '4:28:36', '4:38:36', '4:48:36', '4:58:36', '5:08:36', '5:18:36', '5:28:36', '5:38:36', '5:48:36', '5:58:36', '6…	[178, 163, 159, 161, 161, 171, 154, 138, 200, 167, 180, 175, 172, 188, 176, 202, 195, 196, 202, 224, 195, 174, 232, 177, 197, 190, 225, 216, 200, 226, 236, 236, 247, 198, 255, 240, 281, 259, 264, 295, 279, 276, 303, 343, 340, 326, 296, 332, 345, 351, 343, 363, 333, 341, 339, 357, 363, 375, 364, 373, 379, 373, 362, 375, 388, 363, 333, 394, 403, 361, 395, 357, 401, 395, 372, 402, 376, 385, 400, 372…	['0:07:15', '0:17:15', '0:27:15', '0:37:15', '0:47:15', '0:57:15', '1:07:15', '1:17:15', '1:27:15', '1:37:15', '1:47:15', '1:57:15', '2:07:15', '2:17:15', '2:27:15', '2:37:15', '2:47:15', '2:57:15', '3:07:15', '3:17:15', '3:27:15', '3:37:15', '3:47:15', '3:57:15', '4:07:15', '4:17:15', '4:27:15', '4:37:15', '4:47:15', '4:57:15', '5:07:15', '5:17:15', '5:27:15', '5:37:15', '5:47:15', '5:57:15', '6…	['0:07:56', '0:17:56', '0:27:56', '0:37:56', '0:47:56', '0:57:56', '1:07:56', '1:17:56', '1:27:56', '1:37:56', '1:47:56', '1:57:56', '2:07:56', '2:17:56', '2:27:56', '2:37:56', '2:47:56', '2:57:56', '3:07:56', '3:17:56', '3:27:56', '3:37:56', '3:47:56', '3:57:56', '4:07:56', '4:17:56', '4:27:56', '4:37:56', '4:47:56', '4:57:56', '5:07:56', '5:17:56', '5:27:56', '5:37:56', '5:47:56', '5:57:56', '6…	[0, 0, 1, 0, 18, 11, 0, 6, 0, 0, 15, 0, 6, 10, 20, 0, 0, 21, 0, 7, 0, 19, 42, 9, 25, 0, 3, 20, 15, 5, 20, 0, 0, 13, 7, 37, 1, 0, 0, 0, 0, 22, 5, 22, 0, 13, 0, 0, 0, 10, 0, 17, 14, 10, 8, 16, 27, 31, 1, 12, 15, 13, 9, 6, 0, 30, 7, 22, 5, 13, 12, 5, 30, 21, 5, 10, 3, 10, 1, 35, 14, 0, 0, 12, 9, 13, 0, 16, 0, 0, 0, 0, 39, 0, 7, 33, 24, 0, 42, 0, 15, 4, 2, 0, 0, 22, 1, 27, 13, 0, 3, 8, 0, 16, 41, 13,…	[99, 101, 165, 79, 90, 113, 126, 110, 118, 118, 128, 115, 126, 138, 132, 144, 129, 119, 161, 95, 110, 123, 132, 109, 129, 115, 118, 101, 108, 105, 125, 106, 86, 105, 89, 147, 78, 62, 98, 126, 105, 110, 105, 112, 101, 103, 89, 106, 118, 129, 115, 68, 105, 101, 138, 87, 100, 98, 114, 124, 110, 118, 88, 120, 128, 98, 140, 128, 106, 108, 137, 123, 124, 108, 146, 93, 113, 121, 77, 64, 148, 140, 100, 9…
72	C1	sAS001	xxxxxx	URA	20210512	Exponential	Inducible-Z3EV	['0:06:43', '0:16:43', '0:26:43', '0:36:43', '0:46:43', '0:56:43', '1:06:43', '1:16:43', '1:26:43', '1:36:43', '1:46:43', '1:56:43', '2:06:43', '2:16:43', '2:26:43', '2:36:43', '2:46:43', '2:56:43', '3:06:43', '3:16:43', '3:26:43', '3:36:43', '3:46:43', '3:56:43', '4:06:43', '4:16:43', '4:26:43', '4:36:43', '4:46:43', '4:56:43', '5:06:43', '5:16:43', '5:26:43', '5:36:43', '5:46:43', '5:56:43', '6…	[0.122, 0.122, 0.123, 0.124, 0.136, 0.134, 0.156, 0.164, 0.158, 0.162, 0.16, 0.147, 0.157, 0.159, 0.163, 0.169, 0.202, 0.184, 0.191, 0.201, 0.21, 0.219, 0.229, 0.24, 0.25, 0.264, 0.278, 0.294, 0.312, 0.331, 0.347, 0.363, 0.383, 0.404, 0.425, 0.447, 0.474, 0.495, 0.516, 0.542, 0.569, 0.593, 0.62, 0.645, 0.671, 0.697, 0.716, 0.732, 0.746, 0.761, 0.767, 0.774, 0.781, 0.788, 0.792, 0.8, 0.802, 0.805,…	['0:09:17', '0:19:17', '0:29:17', '0:39:17', '0:49:17', '0:59:17', '1:09:17', '1:19:17', '1:29:17', '1:39:17', '1:49:17', '1:59:17', '2:09:17', '2:19:17', '2:29:17', '2:39:17', '2:49:17', '2:59:17', '3:09:17', '3:19:17', '3:29:17', '3:39:17', '3:49:17', '3:59:17', '4:09:17', '4:19:17', '4:29:17', '4:39:17', '4:49:17', '4:59:17', '5:09:17', '5:19:17', '5:29:17', '5:39:17', '5:49:17', '5:59:17', '6…	[2534, 2517, 2509, 2601, 2675, 2459, 2533, 2460, 2600, 2614, 2646, 2654, 2630, 2657, 2722, 2771, 2709, 2498, 2715, 2660, 2723, 2751, 2751, 2812, 2803, 2821, 2796, 2823, 2767, 3031, 3047, 3134, 3389, 3394, 3349, 3459, 3551, 3778, 3859, 4100, 4168, 4103, 4355, 4496, 4567, 4639, 4763, 4951, 5079, 5003, 5306, 5452, 5391, 5612, 5743, 5893, 5962, 6101, 6236, 6147, 6282, 6460, 6592, 6579, 6548, 6697, 65…	['0:08:36', '0:18:36', '0:28:36', '0:38:36', '0:48:36', '0:58:36', '1:08:36', '1:18:36', '1:28:36', '1:38:36', '1:48:36', '1:58:36', '2:08:36', '2:18:36', '2:28:36', '2:38:36', '2:48:36', '2:58:36', '3:08:36', '3:18:36', '3:28:36', '3:38:36', '3:48:36', '3:58:36', '4:08:36', '4:18:36', '4:28:36', '4:38:36', '4:48:36', '4:58:36', '5:08:36', '5:18:36', '5:28:36', '5:38:36', '5:48:36', '5:58:36', '6…	[175, 175, 147, 182, 139, 155, 142, 163, 145, 158, 150, 200, 174, 170, 166, 179, 156, 158, 156, 174, 155, 161, 160, 161, 169, 161, 133, 193, 222, 151, 177, 223, 227, 164, 196, 196, 186, 231, 236, 261, 243, 263, 292, 233, 284, 300, 311, 287, 304, 310, 329, 313, 336, 348, 351, 320, 387, 370, 389, 408, 408, 398, 400, 417, 387, 381, 392, 426, 396, 433, 400, 420, 413, 410, 405, 428, 395, 442, 405, 402…	['0:07:15', '0:17:15', '0:27:15', '0:37:15', '0:47:15', '0:57:15', '1:07:15', '1:17:15', '1:27:15', '1:37:15', '1:47:15', '1:57:15', '2:07:15', '2:17:15', '2:27:15', '2:37:15', '2:47:15', '2:57:15', '3:07:15', '3:17:15', '3:27:15', '3:37:15', '3:47:15', '3:57:15', '4:07:15', '4:17:15', '4:27:15', '4:37:15', '4:47:15', '4:57:15', '5:07:15', '5:17:15', '5:27:15', '5:37:15', '5:47:15', '5:57:15', '6…	['0:07:56', '0:17:56', '0:27:56', '0:37:56', '0:47:56', '0:57:56', '1:07:56', '1:17:56', '1:27:56', '1:37:56', '1:47:56', '1:57:56', '2:07:56', '2:17:56', '2:27:56', '2:37:56', '2:47:56', '2:57:56', '3:07:56', '3:17:56', '3:27:56', '3:37:56', '3:47:56', '3:57:56', '4:07:56', '4:17:56', '4:27:56', '4:37:56', '4:47:56', '4:57:56', '5:07:56', '5:17:56', '5:27:56', '5:37:56', '5:47:56', '5:57:56', '6…	[10, 27, 0, 15, 22, 0, 1, 0, 2, 0, 8, 13, 10, 5, 1, 4, 1, 4, 17, 0, 0, 6, 5, 9, 18, 25, 27, 20, 0, 8, 0, 14, 0, 36, 0, 0, 0, 7, 0, 14, 0, 13, 14, 16, 25, 0, 2, 0, 0, 28, 0, 15, 18, 29, 16, 20, 10, 0, 17, 6, 0, 40, 0, 11, 16, 22, 0, 0, 0, 2, 18, 2, 0, 22, 12, 17, 0, 0, 14, 0, 15, 21, 27, 0, 0, 4, 19, 6, 0, 0, 2, 5, 0, 0, 0, 20, 5, 0, 17, 22, 8, 6, 7, 13, 17, 15, 3, 7, 5, 0, 11, 0, 0, 0, 20, 39, 1,…	[117, 118, 116, 118, 103, 131, 134, 141, 109, 131, 84, 125, 113, 158, 124, 120, 122, 122, 116, 88, 135, 124, 106, 110, 107, 114, 102, 120, 95, 101, 109, 103, 136, 92, 115, 75, 104, 98, 93, 127, 90, 110, 112, 137, 76, 101, 115, 127, 99, 111, 133, 95, 54, 106, 114, 109, 150, 132, 90, 97, 75, 117, 117, 131, 135, 133, 102, 119, 130, 107, 97, 136, 103, 107, 136, 112, 113, 131, 92, 143, 135, 99, 123, 1…
73	C2	sAS002	W2xxxxx	URA	20210512	Exponential	Inducible-Z3EV	['0:06:43', '0:16:43', '0:26:43', '0:36:43', '0:46:43', '0:56:43', '1:06:43', '1:16:43', '1:26:43', '1:36:43', '1:46:43', '1:56:43', '2:06:43', '2:16:43', '2:26:43', '2:36:43', '2:46:43', '2:56:43', '3:06:43', '3:16:43', '3:26:43', '3:36:43', '3:46:43', '3:56:43', '4:06:43', '4:16:43', '4:26:43', '4:36:43', '4:46:43', '4:56:43', '5:06:43', '5:16:43', '5:26:43', '5:36:43', '5:46:43', '5:56:43', '6…	[0.126, 0.127, 0.128, 0.129, 0.134, 0.134, 0.138, 0.147, 0.15, 0.146, 0.153, 0.158, 0.162, 0.165, 0.171, 0.178, 0.187, 0.193, 0.205, 0.213, 0.224, 0.233, 0.245, 0.26, 0.275, 0.288, 0.304, 0.321, 0.339, 0.357, 0.374, 0.39, 0.41, 0.433, 0.46, 0.484, 0.507, 0.531, 0.55, 0.575, 0.599, 0.628, 0.653, 0.674, 0.696, 0.712, 0.728, 0.752, 0.764, 0.782, 0.815, 0.832, 0.843, 0.856, 0.875, 0.905, 0.929, 0.951…	['0:09:17', '0:19:17', '0:29:17', '0:39:17', '0:49:17', '0:59:17', '1:09:17', '1:19:17', '1:29:17', '1:39:17', '1:49:17', '1:59:17', '2:09:17', '2:19:17', '2:29:17', '2:39:17', '2:49:17', '2:59:17', '3:09:17', '3:19:17', '3:29:17', '3:39:17', '3:49:17', '3:59:17', '4:09:17', '4:19:17', '4:29:17', '4:39:17', '4:49:17', '4:59:17', '5:09:17', '5:19:17', '5:29:17', '5:39:17', '5:49:17', '5:59:17', '6…	[2453, 2411, 2446, 2583, 2490, 2434, 2621, 2608, 2695, 2662, 2560, 2596, 2834, 2818, 2709, 2619, 2862, 2815, 2645, 2802, 2792, 2834, 2905, 2859, 2969, 2885, 2903, 2816, 3020, 3048, 3045, 3242, 3212, 3394, 3591, 3628, 3751, 3938, 3985, 4139, 4700, 4652, 5023, 5196, 5320, 5448, 5754, 6009, 5904, 6122, 6308, 6312, 6671, 6685, 6742, 7050, 7130, 7354, 7414, 7464, 7549, 7675, 7822, 7744, 7815, 7989, 79…	['0:08:36', '0:18:36', '0:28:36', '0:38:36', '0:48:36', '0:58:36', '1:08:36', '1:18:36', '1:28:36', '1:38:36', '1:48:36', '1:58:36', '2:08:36', '2:18:36', '2:28:36', '2:38:36', '2:48:36', '2:58:36', '3:08:36', '3:18:36', '3:28:36', '3:38:36', '3:48:36', '3:58:36', '4:08:36', '4:18:36', '4:28:36', '4:38:36', '4:48:36', '4:58:36', '5:08:36', '5:18:36', '5:28:36', '5:38:36', '5:48:36', '5:58:36', '6…	[156, 167, 151, 164, 155, 179, 187, 172, 172, 172, 169, 162, 159, 188, 175, 161, 182, 165, 168, 177, 177, 168, 207, 207, 196, 196, 150, 169, 184, 209, 192, 209, 243, 241, 224, 244, 245, 263, 262, 264, 288, 311, 301, 315, 319, 339, 371, 324, 372, 398, 359, 364, 401, 423, 416, 451, 431, 472, 469, 482, 434, 443, 451, 465, 456, 485, 500, 465, 474, 485, 477, 459, 470, 501, 501, 506, 469, 469, 486, 465…	['0:07:15', '0:17:15', '0:27:15', '0:37:15', '0:47:15', '0:57:15', '1:07:15', '1:17:15', '1:27:15', '1:37:15', '1:47:15', '1:57:15', '2:07:15', '2:17:15', '2:27:15', '2:37:15', '2:47:15', '2:57:15', '3:07:15', '3:17:15', '3:27:15', '3:37:15', '3:47:15', '3:57:15', '4:07:15', '4:17:15', '4:27:15', '4:37:15', '4:47:15', '4:57:15', '5:07:15', '5:17:15', '5:27:15', '5:37:15', '5:47:15', '5:57:15', '6…	['0:07:56', '0:17:56', '0:27:56', '0:37:56', '0:47:56', '0:57:56', '1:07:56', '1:17:56', '1:27:56', '1:37:56', '1:47:56', '1:57:56', '2:07:56', '2:17:56', '2:27:56', '2:37:56', '2:47:56', '2:57:56', '3:07:56', '3:17:56', '3:27:56', '3:37:56', '3:47:56', '3:57:56', '4:07:56', '4:17:56', '4:27:56', '4:37:56', '4:47:56', '4:57:56', '5:07:56', '5:17:56', '5:27:56', '5:37:56', '5:47:56', '5:57:56', '6…	[11, 4, 0, 1, 0, 0, 0, 3, 15, 1, 0, 13, 0, 0, 11, 14, 10, 29, 0, 22, 9, 0, 0, 18, 20, 2, 10, 10, 2, 25, 17, 13, 0, 0, 20, 0, 0, 12, 7, 5, 35, 0, 24, 27, 22, 16, 0, 16, 5, 10, 3, 0, 8, 25, 13, 17, 14, 3, 20, 8, 27, 15, 0, 12, 0, 24, 18, 0, 39, 0, 26, 9, 16, 8, 0, 13, 0, 0, 33, 0, 10, 0, 0, 15, 13, 25, 0, 45, 0, 11, 0, 0, 0, 22, 43, 0, 2, 28, 9, 0, 0, 24, 0, 5, 1, 0, 9, 7, 19, 0, 0, 26, 22, 3, 16, …	[119, 135, 89, 117, 112, 79, 110, 126, 142, 69, 101, 118, 116, 120, 104, 124, 93, 115, 121, 153, 93, 106, 82, 133, 117, 128, 100, 103, 120, 115, 94, 117, 95, 82, 76, 117, 128, 106, 74, 118, 115, 112, 117, 99, 54, 91, 116, 83, 124, 134, 133, 86, 106, 127, 120, 109, 113, 101, 116, 122, 120, 113, 97, 137, 118, 105, 120, 130, 134, 124, 104, 127, 84, 139, 97, 124, 111, 90, 126, 140, 122, 89, 157, 115,…
74	C3	sAS003	S1xxxxx	URA	20210512	Exponential	Inducible-Z3EV	['0:06:43', '0:16:43', '0:26:43', '0:36:43', '0:46:43', '0:56:43', '1:06:43', '1:16:43', '1:26:43', '1:36:43', '1:46:43', '1:56:43', '2:06:43', '2:16:43', '2:26:43', '2:36:43', '2:46:43', '2:56:43', '3:06:43', '3:16:43', '3:26:43', '3:36:43', '3:46:43', '3:56:43', '4:06:43', '4:16:43', '4:26:43', '4:36:43', '4:46:43', '4:56:43', '5:06:43', '5:16:43', '5:26:43', '5:36:43', '5:46:43', '5:56:43', '6…	[0.126, 0.127, 0.128, 0.129, 0.132, 0.133, 0.136, 0.154, 0.168, 0.168, 0.163, 0.155, 0.172, 0.171, 0.176, 0.182, 0.191, 0.199, 0.208, 0.215, 0.225, 0.233, 0.245, 0.258, 0.269, 0.284, 0.301, 0.319, 0.336, 0.356, 0.373, 0.397, 0.416, 0.435, 0.459, 0.48, 0.501, 0.529, 0.552, 0.581, 0.6, 0.626, 0.653, 0.679, 0.703, 0.73, 0.743, 0.76, 0.778, 0.794, 0.812, 0.83, 0.851, 0.865, 0.893, 0.922, 0.943, 0.938…	['0:09:17', '0:19:17', '0:29:17', '0:39:17', '0:49:17', '0:59:17', '1:09:17', '1:19:17', '1:29:17', '1:39:17', '1:49:17', '1:59:17', '2:09:17', '2:19:17', '2:29:17', '2:39:17', '2:49:17', '2:59:17', '3:09:17', '3:19:17', '3:29:17', '3:39:17', '3:49:17', '3:59:17', '4:09:17', '4:19:17', '4:29:17', '4:39:17', '4:49:17', '4:59:17', '5:09:17', '5:19:17', '5:29:17', '5:39:17', '5:49:17', '5:59:17', '6…	[2434, 2550, 2599, 2568, 2645, 2680, 2671, 2562, 2504, 2620, 2685, 2552, 2809, 2806, 2769, 2893, 2807, 2855, 2928, 2682, 2854, 2774, 2770, 2742, 2717, 2821, 2920, 2867, 2905, 2970, 3070, 3211, 3401, 3464, 3590, 3548, 3615, 3784, 3932, 4013, 4210, 4532, 4972, 5122, 5365, 5336, 5705, 5766, 6070, 6365, 6412, 6464, 6732, 6706, 6905, 7030, 7394, 7148, 7346, 7151, 7443, 7421, 7631, 7761, 7792, 7754, 78…	['0:08:36', '0:18:36', '0:28:36', '0:38:36', '0:48:36', '0:58:36', '1:08:36', '1:18:36', '1:28:36', '1:38:36', '1:48:36', '1:58:36', '2:08:36', '2:18:36', '2:28:36', '2:38:36', '2:48:36', '2:58:36', '3:08:36', '3:18:36', '3:28:36', '3:38:36', '3:48:36', '3:58:36', '4:08:36', '4:18:36', '4:28:36', '4:38:36', '4:48:36', '4:58:36', '5:08:36', '5:18:36', '5:28:36', '5:38:36', '5:48:36', '5:58:36', '6…	[151, 150, 151, 156, 156, 154, 189, 180, 180, 140, 183, 175, 166, 188, 183, 175, 192, 190, 168, 190, 175, 196, 171, 182, 202, 178, 164, 199, 170, 196, 190, 201, 198, 243, 236, 217, 229, 230, 277, 273, 249, 281, 308, 318, 291, 356, 378, 375, 381, 367, 399, 356, 428, 419, 408, 417, 410, 416, 412, 426, 459, 464, 437, 444, 472, 441, 426, 488, 466, 505, 466, 493, 500, 492, 499, 497, 490, 488, 454, 447…	['0:07:15', '0:17:15', '0:27:15', '0:37:15', '0:47:15', '0:57:15', '1:07:15', '1:17:15', '1:27:15', '1:37:15', '1:47:15', '1:57:15', '2:07:15', '2:17:15', '2:27:15', '2:37:15', '2:47:15', '2:57:15', '3:07:15', '3:17:15', '3:27:15', '3:37:15', '3:47:15', '3:57:15', '4:07:15', '4:17:15', '4:27:15', '4:37:15', '4:47:15', '4:57:15', '5:07:15', '5:17:15', '5:27:15', '5:37:15', '5:47:15', '5:57:15', '6…	['0:07:56', '0:17:56', '0:27:56', '0:37:56', '0:47:56', '0:57:56', '1:07:56', '1:17:56', '1:27:56', '1:37:56', '1:47:56', '1:57:56', '2:07:56', '2:17:56', '2:27:56', '2:37:56', '2:47:56', '2:57:56', '3:07:56', '3:17:56', '3:27:56', '3:37:56', '3:47:56', '3:57:56', '4:07:56', '4:17:56', '4:27:56', '4:37:56', '4:47:56', '4:57:56', '5:07:56', '5:17:56', '5:27:56', '5:37:56', '5:47:56', '5:57:56', '6…	[11, 20, 1, 1, 1, 13, 0, 18, 9, 9, 23, 3, 2, 21, 0, 31, 11, 16, 18, 0, 10, 0, 0, 16, 9, 0, 8, 0, 0, 8, 0, 13, 15, 10, 0, 7, 21, 0, 13, 12, 11, 0, 0, 20, 17, 15, 14, 0, 11, 0, 4, 8, 9, 0, 0, 25, 6, 22, 3, 20, 19, 12, 18, 2, 3, 0, 0, 0, 17, 6, 0, 10, 0, 1, 9, 40, 0, 11, 0, 1, 0, 25, 9, 7, 0, 27, 7, 0, 0, 9, 7, 0, 7, 12, 7, 0, 9, 33, 3, 39, 0, 23, 0, 10, 12, 13, 17, 5, 23, 0, 17, 15, 0, 0, 4, 24, 20…	[123, 146, 116, 126, 118, 98, 98, 108, 103, 102, 116, 131, 119, 119, 132, 112, 143, 142, 134, 117, 89, 125, 127, 127, 123, 114, 85, 112, 113, 122, 129, 87, 101, 109, 109, 83, 52, 123, 93, 91, 95, 107, 76, 112, 97, 98, 125, 110, 77, 99, 102, 91, 124, 111, 95, 103, 114, 101, 144, 70, 120, 117, 119, 121, 107, 137, 115, 131, 146, 127, 105, 94, 98, 119, 127, 98, 131, 115, 127, 152, 122, 135, 129, 130,…
75	C4	sAS004	M1xxxxx	URA	20210512	Exponential	Inducible-Z3EV	['0:06:43', '0:16:43', '0:26:43', '0:36:43', '0:46:43', '0:56:43', '1:06:43', '1:16:43', '1:26:43', '1:36:43', '1:46:43', '1:56:43', '2:06:43', '2:16:43', '2:26:43', '2:36:43', '2:46:43', '2:56:43', '3:06:43', '3:16:43', '3:26:43', '3:36:43', '3:46:43', '3:56:43', '4:06:43', '4:16:43', '4:26:43', '4:36:43', '4:46:43', '4:56:43', '5:06:43', '5:16:43', '5:26:43', '5:36:43', '5:46:43', '5:56:43', '6…	[0.136, 0.137, 0.139, 0.139, 0.141, 0.142, 0.148, 0.181, 0.181, 0.175, 0.172, 0.175, 0.182, 0.191, 0.196, 0.204, 0.214, 0.222, 0.233, 0.242, 0.252, 0.264, 0.275, 0.291, 0.305, 0.328, 0.343, 0.364, 0.382, 0.401, 0.422, 0.444, 0.465, 0.491, 0.515, 0.542, 0.562, 0.589, 0.615, 0.639, 0.663, 0.691, 0.713, 0.737, 0.761, 0.789, 0.806, 0.822, 0.839, 0.87, 0.882, 0.913, 0.94, 0.948, 0.972, 0.989, 0.998, 1…	['0:09:17', '0:19:17', '0:29:17', '0:39:17', '0:49:17', '0:59:17', '1:09:17', '1:19:17', '1:29:17', '1:39:17', '1:49:17', '1:59:17', '2:09:17', '2:19:17', '2:29:17', '2:39:17', '2:49:17', '2:59:17', '3:09:17', '3:19:17', '3:29:17', '3:39:17', '3:49:17', '3:59:17', '4:09:17', '4:19:17', '4:29:17', '4:39:17', '4:49:17', '4:59:17', '5:09:17', '5:19:17', '5:29:17', '5:39:17', '5:49:17', '5:59:17', '6…	[2504, 2398, 2497, 2615, 2472, 2587, 2531, 2649, 2702, 2651, 2602, 2798, 2592, 2726, 2727, 2821, 2860, 2763, 2793, 2769, 2825, 3000, 2734, 2893, 2893, 2848, 2928, 2978, 3167, 3089, 3094, 3306, 3077, 3219, 3077, 3269, 3358, 3355, 3449, 3496, 3700, 3575, 3739, 3930, 3899, 3924, 3972, 4071, 4298, 4470, 4311, 4668, 4413, 4522, 4709, 4580, 4763, 4935, 4746, 4783, 4884, 4800, 4884, 4852, 5100, 4938, 51…	['0:08:36', '0:18:36', '0:28:36', '0:38:36', '0:48:36', '0:58:36', '1:08:36', '1:18:36', '1:28:36', '1:38:36', '1:48:36', '1:58:36', '2:08:36', '2:18:36', '2:28:36', '2:38:36', '2:48:36', '2:58:36', '3:08:36', '3:18:36', '3:28:36', '3:38:36', '3:48:36', '3:58:36', '4:08:36', '4:18:36', '4:28:36', '4:38:36', '4:48:36', '4:58:36', '5:08:36', '5:18:36', '5:28:36', '5:38:36', '5:48:36', '5:58:36', '6…	[158, 173, 151, 150, 168, 141, 186, 149, 127, 151, 182, 163, 193, 174, 167, 179, 178, 184, 189, 183, 197, 166, 183, 196, 167, 184, 184, 203, 206, 194, 158, 183, 186, 198, 216, 222, 235, 212, 246, 200, 225, 227, 239, 213, 262, 231, 254, 295, 246, 288, 284, 272, 263, 269, 309, 319, 307, 298, 278, 307, 314, 257, 303, 301, 300, 313, 333, 293, 312, 277, 321, 338, 299, 326, 322, 312, 321, 300, 312, 308…	['0:07:15', '0:17:15', '0:27:15', '0:37:15', '0:47:15', '0:57:15', '1:07:15', '1:17:15', '1:27:15', '1:37:15', '1:47:15', '1:57:15', '2:07:15', '2:17:15', '2:27:15', '2:37:15', '2:47:15', '2:57:15', '3:07:15', '3:17:15', '3:27:15', '3:37:15', '3:47:15', '3:57:15', '4:07:15', '4:17:15', '4:27:15', '4:37:15', '4:47:15', '4:57:15', '5:07:15', '5:17:15', '5:27:15', '5:37:15', '5:47:15', '5:57:15', '6…	['0:07:56', '0:17:56', '0:27:56', '0:37:56', '0:47:56', '0:57:56', '1:07:56', '1:17:56', '1:27:56', '1:37:56', '1:47:56', '1:57:56', '2:07:56', '2:17:56', '2:27:56', '2:37:56', '2:47:56', '2:57:56', '3:07:56', '3:17:56', '3:27:56', '3:37:56', '3:47:56', '3:57:56', '4:07:56', '4:17:56', '4:27:56', '4:37:56', '4:47:56', '4:57:56', '5:07:56', '5:17:56', '5:27:56', '5:37:56', '5:47:56', '5:57:56', '6…	[0, 4, 4, 22, 25, 7, 14, 0, 10, 7, 0, 9, 14, 10, 21, 2, 15, 25, 6, 0, 11, 0, 0, 26, 23, 26, 21, 9, 2, 2, 0, 0, 35, 6, 1, 0, 0, 0, 13, 25, 17, 0, 10, 16, 3, 17, 10, 0, 16, 10, 0, 27, 10, 11, 10, 10, 9, 34, 20, 31, 24, 17, 30, 18, 0, 0, 21, 19, 0, 0, 14, 20, 11, 12, 0, 25, 11, 20, 0, 20, 15, 0, 21, 24, 18, 25, 13, 0, 6, 0, 6, 0, 0, 13, 0, 0, 3, 0, 8, 11, 3, 0, 0, 0, 1, 0, 0, 11, 22, 25, 35, 26, 12,…	[112, 98, 107, 73, 122, 120, 121, 94, 127, 101, 122, 123, 104, 113, 122, 151, 132, 111, 137, 117, 117, 68, 94, 109, 120, 122, 89, 98, 114, 117, 107, 151, 117, 119, 114, 123, 101, 137, 73, 80, 108, 91, 68, 100, 101, 104, 118, 110, 105, 120, 149, 152, 108, 124, 116, 104, 143, 80, 122, 121, 99, 117, 109, 133, 99, 101, 127, 87, 124, 89, 149, 129, 87, 155, 100, 146, 96, 116, 106, 153, 125, 99, 132, 10…
76	C5	sAS005	W2W3W1xxx	URA	20210512	Exponential	Inducible-Z3EV	['0:06:43', '0:16:43', '0:26:43', '0:36:43', '0:46:43', '0:56:43', '1:06:43', '1:16:43', '1:26:43', '1:36:43', '1:46:43', '1:56:43', '2:06:43', '2:16:43', '2:26:43', '2:36:43', '2:46:43', '2:56:43', '3:06:43', '3:16:43', '3:26:43', '3:36:43', '3:46:43', '3:56:43', '4:06:43', '4:16:43', '4:26:43', '4:36:43', '4:46:43', '4:56:43', '5:06:43', '5:16:43', '5:26:43', '5:36:43', '5:46:43', '5:56:43', '6…	[0.139, 0.14, 0.142, 0.143, 0.15, 0.174, 0.178, 0.177, 0.175, 0.176, 0.18, 0.184, 0.19, 0.201, 0.207, 0.215, 0.225, 0.235, 0.246, 0.256, 0.269, 0.282, 0.296, 0.312, 0.331, 0.35, 0.368, 0.389, 0.41, 0.43, 0.452, 0.476, 0.499, 0.524, 0.549, 0.574, 0.598, 0.622, 0.648, 0.668, 0.692, 0.711, 0.729, 0.746, 0.772, 0.797, 0.82, 0.843, 0.856, 0.872, 0.88, 0.902, 0.916, 0.923, 0.934, 0.952, 0.966, 0.979, 0…	['0:09:17', '0:19:17', '0:29:17', '0:39:17', '0:49:17', '0:59:17', '1:09:17', '1:19:17', '1:29:17', '1:39:17', '1:49:17', '1:59:17', '2:09:17', '2:19:17', '2:29:17', '2:39:17', '2:49:17', '2:59:17', '3:09:17', '3:19:17', '3:29:17', '3:39:17', '3:49:17', '3:59:17', '4:09:17', '4:19:17', '4:29:17', '4:39:17', '4:49:17', '4:59:17', '5:09:17', '5:19:17', '5:29:17', '5:39:17', '5:49:17', '5:59:17', '6…	[2535, 2503, 2508, 2459, 2482, 2504, 2519, 2580, 2432, 2729, 2630, 2796, 2807, 2816, 2835, 2762, 2862, 2759, 2867, 2853, 2869, 2704, 2707, 2864, 2865, 3072, 2928, 3051, 3073, 3106, 3119, 3321, 3264, 3268, 3208, 3382, 3385, 3267, 3564, 3634, 3701, 3755, 4012, 3949, 3966, 4164, 4209, 4040, 4379, 4321, 4490, 4499, 4686, 4769, 4479, 4886, 4710, 4845, 4842, 5029, 4902, 5063, 4927, 4983, 4866, 5160, 51…	['0:08:36', '0:18:36', '0:28:36', '0:38:36', '0:48:36', '0:58:36', '1:08:36', '1:18:36', '1:28:36', '1:38:36', '1:48:36', '1:58:36', '2:08:36', '2:18:36', '2:28:36', '2:38:36', '2:48:36', '2:58:36', '3:08:36', '3:18:36', '3:28:36', '3:38:36', '3:48:36', '3:58:36', '4:08:36', '4:18:36', '4:28:36', '4:38:36', '4:48:36', '4:58:36', '5:08:36', '5:18:36', '5:28:36', '5:38:36', '5:48:36', '5:58:36', '6…	[153, 141, 147, 135, 155, 158, 165, 171, 173, 172, 157, 192, 181, 198, 176, 165, 153, 177, 181, 179, 170, 191, 190, 169, 193, 188, 181, 173, 194, 213, 191, 195, 187, 186, 197, 237, 231, 198, 202, 239, 229, 221, 254, 246, 231, 245, 273, 247, 286, 295, 267, 266, 293, 286, 293, 328, 272, 320, 298, 286, 279, 299, 322, 284, 334, 317, 301, 289, 305, 325, 308, 316, 327, 300, 312, 281, 299, 311, 298, 285…	['0:07:15', '0:17:15', '0:27:15', '0:37:15', '0:47:15', '0:57:15', '1:07:15', '1:17:15', '1:27:15', '1:37:15', '1:47:15', '1:57:15', '2:07:15', '2:17:15', '2:27:15', '2:37:15', '2:47:15', '2:57:15', '3:07:15', '3:17:15', '3:27:15', '3:37:15', '3:47:15', '3:57:15', '4:07:15', '4:17:15', '4:27:15', '4:37:15', '4:47:15', '4:57:15', '5:07:15', '5:17:15', '5:27:15', '5:37:15', '5:47:15', '5:57:15', '6…	['0:07:56', '0:17:56', '0:27:56', '0:37:56', '0:47:56', '0:57:56', '1:07:56', '1:17:56', '1:27:56', '1:37:56', '1:47:56', '1:57:56', '2:07:56', '2:17:56', '2:27:56', '2:37:56', '2:47:56', '2:57:56', '3:07:56', '3:17:56', '3:27:56', '3:37:56', '3:47:56', '3:57:56', '4:07:56', '4:17:56', '4:27:56', '4:37:56', '4:47:56', '4:57:56', '5:07:56', '5:17:56', '5:27:56', '5:37:56', '5:47:56', '5:57:56', '6…	[0, 20, 2, 0, 17, 25, 0, 23, 14, 11, 9, 48, 0, 0, 4, 11, 28, 0, 26, 30, 6, 36, 13, 0, 0, 0, 12, 29, 0, 0, 5, 13, 6, 0, 0, 10, 6, 0, 0, 0, 25, 9, 13, 18, 0, 0, 5, 13, 4, 10, 2, 36, 3, 11, 28, 0, 20, 0, 7, 32, 10, 24, 16, 5, 2, 16, 5, 6, 0, 28, 17, 10, 0, 17, 11, 12, 5, 11, 16, 21, 22, 3, 13, 9, 28, 0, 0, 6, 0, 0, 16, 28, 22, 1, 29, 0, 10, 14, 0, 0, 11, 0, 27, 0, 2, 9, 24, 0, 7, 24, 13, 0, 0, 0, 0,…	[154, 108, 93, 128, 120, 104, 135, 96, 126, 125, 147, 148, 111, 113, 118, 105, 122, 102, 117, 149, 135, 122, 114, 102, 82, 116, 93, 115, 118, 114, 110, 114, 120, 59, 112, 107, 100, 133, 133, 120, 134, 90, 140, 110, 111, 70, 81, 104, 131, 85, 103, 106, 118, 102, 128, 99, 115, 151, 80, 94, 80, 119, 132, 102, 114, 80, 133, 158, 100, 122, 123, 126, 117, 106, 143, 143, 115, 116, 110, 158, 133, 107, 11…
77	C6	sAS006	M1M2M3xxx	URA	20210512	Exponential	Inducible-Z3EV	['0:06:43', '0:16:43', '0:26:43', '0:36:43', '0:46:43', '0:56:43', '1:06:43', '1:16:43', '1:26:43', '1:36:43', '1:46:43', '1:56:43', '2:06:43', '2:16:43', '2:26:43', '2:36:43', '2:46:43', '2:56:43', '3:06:43', '3:16:43', '3:26:43', '3:36:43', '3:46:43', '3:56:43', '4:06:43', '4:16:43', '4:26:43', '4:36:43', '4:46:43', '4:56:43', '5:06:43', '5:16:43', '5:26:43', '5:36:43', '5:46:43', '5:56:43', '6…	[0.142, 0.142, 0.144, 0.145, 0.147, 0.149, 0.154, 0.157, 0.162, 0.166, 0.173, 0.179, 0.187, 0.193, 0.201, 0.21, 0.22, 0.232, 0.244, 0.256, 0.269, 0.281, 0.297, 0.313, 0.332, 0.35, 0.369, 0.387, 0.408, 0.43, 0.449, 0.473, 0.498, 0.521, 0.545, 0.573, 0.601, 0.628, 0.658, 0.681, 0.704, 0.723, 0.743, 0.761, 0.773, 0.785, 0.798, 0.809, 0.814, 0.829, 0.834, 0.84, 0.85, 0.854, 0.857, 0.863, 0.866, 0.873…	['0:09:17', '0:19:17', '0:29:17', '0:39:17', '0:49:17', '0:59:17', '1:09:17', '1:19:17', '1:29:17', '1:39:17', '1:49:17', '1:59:17', '2:09:17', '2:19:17', '2:29:17', '2:39:17', '2:49:17', '2:59:17', '3:09:17', '3:19:17', '3:29:17', '3:39:17', '3:49:17', '3:59:17', '4:09:17', '4:19:17', '4:29:17', '4:39:17', '4:49:17', '4:59:17', '5:09:17', '5:19:17', '5:29:17', '5:39:17', '5:49:17', '5:59:17', '6…	[2625, 2598, 2499, 2487, 2560, 2584, 2624, 2450, 2706, 2677, 2591, 2764, 2858, 2766, 2743, 2886, 2971, 2725, 3048, 2780, 2852, 2762, 2883, 2852, 2943, 3083, 3095, 3184, 3256, 3252, 3225, 3154, 3345, 3254, 3322, 3357, 3489, 3316, 3465, 3489, 3588, 3720, 3663, 3933, 3936, 4114, 3779, 4204, 4054, 4096, 4145, 4241, 4311, 4270, 4546, 4177, 4570, 4424, 4383, 4583, 4518, 4551, 4383, 4402, 4635, 4302, 45…	['0:08:36', '0:18:36', '0:28:36', '0:38:36', '0:48:36', '0:58:36', '1:08:36', '1:18:36', '1:28:36', '1:38:36', '1:48:36', '1:58:36', '2:08:36', '2:18:36', '2:28:36', '2:38:36', '2:48:36', '2:58:36', '3:08:36', '3:18:36', '3:28:36', '3:38:36', '3:48:36', '3:58:36', '4:08:36', '4:18:36', '4:28:36', '4:38:36', '4:48:36', '4:58:36', '5:08:36', '5:18:36', '5:28:36', '5:38:36', '5:48:36', '5:58:36', '6…	[190, 168, 137, 168, 176, 177, 156, 148, 155, 149, 172, 194, 166, 181, 188, 214, 176, 181, 185, 173, 140, 165, 188, 193, 209, 183, 164, 173, 202, 195, 170, 201, 184, 206, 194, 202, 203, 215, 229, 227, 230, 215, 220, 238, 232, 284, 251, 254, 278, 256, 260, 236, 264, 299, 250, 306, 287, 302, 297, 295, 288, 270, 256, 283, 323, 313, 296, 315, 293, 312, 300, 276, 304, 286, 307, 302, 267, 294, 278, 271…	['0:07:15', '0:17:15', '0:27:15', '0:37:15', '0:47:15', '0:57:15', '1:07:15', '1:17:15', '1:27:15', '1:37:15', '1:47:15', '1:57:15', '2:07:15', '2:17:15', '2:27:15', '2:37:15', '2:47:15', '2:57:15', '3:07:15', '3:17:15', '3:27:15', '3:37:15', '3:47:15', '3:57:15', '4:07:15', '4:17:15', '4:27:15', '4:37:15', '4:47:15', '4:57:15', '5:07:15', '5:17:15', '5:27:15', '5:37:15', '5:47:15', '5:57:15', '6…	['0:07:56', '0:17:56', '0:27:56', '0:37:56', '0:47:56', '0:57:56', '1:07:56', '1:17:56', '1:27:56', '1:37:56', '1:47:56', '1:57:56', '2:07:56', '2:17:56', '2:27:56', '2:37:56', '2:47:56', '2:57:56', '3:07:56', '3:17:56', '3:27:56', '3:37:56', '3:47:56', '3:57:56', '4:07:56', '4:17:56', '4:27:56', '4:37:56', '4:47:56', '4:57:56', '5:07:56', '5:17:56', '5:27:56', '5:37:56', '5:47:56', '5:57:56', '6…	[3, 10, 7, 0, 12, 20, 24, 5, 14, 30, 35, 31, 21, 0, 5, 17, 0, 0, 20, 0, 32, 0, 12, 0, 35, 3, 10, 2, 9, 13, 0, 22, 30, 2, 22, 4, 28, 29, 4, 0, 24, 7, 4, 0, 8, 12, 27, 21, 5, 0, 16, 2, 19, 0, 11, 15, 0, 0, 5, 0, 21, 10, 14, 0, 17, 36, 26, 19, 12, 0, 0, 9, 17, 21, 17, 16, 13, 13, 0, 7, 23, 40, 5, 13, 4, 5, 6, 0, 0, 0, 2, 0, 3, 0, 0, 13, 25, 18, 0, 0, 0, 5, 24, 21, 15, 28, 26, 7, 6, 12, 13, 0, 19, 15…	[149, 115, 129, 160, 111, 124, 149, 124, 110, 95, 110, 124, 117, 125, 141, 91, 148, 118, 142, 90, 125, 111, 86, 106, 118, 106, 115, 109, 115, 104, 111, 130, 133, 93, 162, 144, 105, 105, 105, 117, 139, 112, 120, 115, 74, 119, 83, 85, 101, 93, 133, 91, 52, 107, 90, 90, 121, 103, 138, 116, 98, 127, 115, 106, 121, 106, 122, 110, 117, 113, 129, 106, 131, 124, 123, 128, 115, 94, 117, 137, 99, 126, 124,…
78	C7	sAS007	W2W3W1W4W3W2	URA	20210512	Exponential	Inducible-Z3EV	['0:06:43', '0:16:43', '0:26:43', '0:36:43', '0:46:43', '0:56:43', '1:06:43', '1:16:43', '1:26:43', '1:36:43', '1:46:43', '1:56:43', '2:06:43', '2:16:43', '2:26:43', '2:36:43', '2:46:43', '2:56:43', '3:06:43', '3:16:43', '3:26:43', '3:36:43', '3:46:43', '3:56:43', '4:06:43', '4:16:43', '4:26:43', '4:36:43', '4:46:43', '4:56:43', '5:06:43', '5:16:43', '5:26:43', '5:36:43', '5:46:43', '5:56:43', '6…	[0.125, 0.126, 0.127, 0.129, 0.129, 0.131, 0.133, 0.136, 0.139, 0.141, 0.145, 0.149, 0.155, 0.16, 0.166, 0.171, 0.178, 0.186, 0.195, 0.203, 0.213, 0.222, 0.231, 0.239, 0.252, 0.265, 0.278, 0.294, 0.309, 0.327, 0.343, 0.36, 0.38, 0.4, 0.419, 0.439, 0.463, 0.489, 0.511, 0.536, 0.563, 0.588, 0.612, 0.633, 0.649, 0.671, 0.689, 0.706, 0.72, 0.735, 0.752, 0.762, 0.781, 0.792, 0.805, 0.816, 0.838, 0.851…	['0:09:17', '0:19:17', '0:29:17', '0:39:17', '0:49:17', '0:59:17', '1:09:17', '1:19:17', '1:29:17', '1:39:17', '1:49:17', '1:59:17', '2:09:17', '2:19:17', '2:29:17', '2:39:17', '2:49:17', '2:59:17', '3:09:17', '3:19:17', '3:29:17', '3:39:17', '3:49:17', '3:59:17', '4:09:17', '4:19:17', '4:29:17', '4:39:17', '4:49:17', '4:59:17', '5:09:17', '5:19:17', '5:29:17', '5:39:17', '5:49:17', '5:59:17', '6…	[2709, 2875, 2824, 2846, 2746, 2894, 2911, 2952, 2961, 3002, 3061, 3049, 3150, 3185, 3380, 3316, 3421, 3448, 3556, 3403, 3360, 3570, 3582, 3649, 3748, 3961, 4068, 4053, 4126, 4306, 4668, 4660, 5038, 5222, 5277, 5610, 5929, 6096, 6345, 6645, 6516, 6933, 7017, 7537, 8439, 8897, 9580, 9565, 9564, 10078, 10376, 10757, 11178, 11191, 11502, 11653, 12050, 12345, 12629, 12778, 12864, 13062, 13411, 13489,…	['0:08:36', '0:18:36', '0:28:36', '0:38:36', '0:48:36', '0:58:36', '1:08:36', '1:18:36', '1:28:36', '1:38:36', '1:48:36', '1:58:36', '2:08:36', '2:18:36', '2:28:36', '2:38:36', '2:48:36', '2:58:36', '3:08:36', '3:18:36', '3:28:36', '3:38:36', '3:48:36', '3:58:36', '4:08:36', '4:18:36', '4:28:36', '4:38:36', '4:48:36', '4:58:36', '5:08:36', '5:18:36', '5:28:36', '5:38:36', '5:48:36', '5:58:36', '6…	[207, 147, 182, 175, 183, 179, 195, 184, 180, 207, 197, 210, 192, 217, 201, 201, 209, 243, 232, 212, 227, 221, 253, 238, 246, 232, 258, 253, 263, 300, 303, 290, 289, 337, 355, 359, 366, 359, 410, 402, 441, 414, 437, 476, 542, 561, 585, 591, 584, 641, 632, 630, 632, 684, 732, 669, 723, 721, 722, 762, 717, 799, 789, 771, 817, 819, 788, 819, 843, 806, 834, 815, 807, 841, 852, 860, 851, 884, 846, 858…	['0:07:15', '0:17:15', '0:27:15', '0:37:15', '0:47:15', '0:57:15', '1:07:15', '1:17:15', '1:27:15', '1:37:15', '1:47:15', '1:57:15', '2:07:15', '2:17:15', '2:27:15', '2:37:15', '2:47:15', '2:57:15', '3:07:15', '3:17:15', '3:27:15', '3:37:15', '3:47:15', '3:57:15', '4:07:15', '4:17:15', '4:27:15', '4:37:15', '4:47:15', '4:57:15', '5:07:15', '5:17:15', '5:27:15', '5:37:15', '5:47:15', '5:57:15', '6…	['0:07:56', '0:17:56', '0:27:56', '0:37:56', '0:47:56', '0:57:56', '1:07:56', '1:17:56', '1:27:56', '1:37:56', '1:47:56', '1:57:56', '2:07:56', '2:17:56', '2:27:56', '2:37:56', '2:47:56', '2:57:56', '3:07:56', '3:17:56', '3:27:56', '3:37:56', '3:47:56', '3:57:56', '4:07:56', '4:17:56', '4:27:56', '4:37:56', '4:47:56', '4:57:56', '5:07:56', '5:17:56', '5:27:56', '5:37:56', '5:47:56', '5:57:56', '6…	[5, 40, 8, 22, 0, 16, 3, 0, 0, 0, 20, 10, 29, 21, 0, 34, 0, 19, 4, 29, 30, 22, 0, 10, 0, 3, 10, 11, 16, 5, 4, 0, 8, 2, 0, 5, 12, 7, 0, 13, 21, 17, 17, 12, 25, 21, 0, 13, 0, 14, 0, 36, 0, 36, 2, 5, 0, 11, 18, 7, 0, 0, 9, 5, 7, 37, 6, 9, 12, 0, 21, 0, 0, 7, 5, 25, 27, 0, 9, 6, 0, 5, 20, 13, 8, 19, 12, 0, 0, 0, 3, 4, 0, 2, 33, 0, 0, 23, 0, 0, 5, 6, 0, 10, 2, 2, 18, 7, 26, 18, 1, 0, 16, 0, 6, 20, 21,…	[101, 133, 125, 121, 114, 83, 128, 99, 114, 132, 100, 148, 95, 115, 93, 121, 104, 139, 92, 113, 104, 131, 157, 110, 86, 98, 122, 121, 90, 99, 97, 99, 87, 141, 125, 108, 121, 86, 112, 103, 130, 90, 92, 104, 89, 143, 91, 100, 95, 80, 72, 122, 97, 97, 106, 82, 94, 111, 93, 95, 132, 120, 115, 109, 106, 155, 116, 71, 112, 147, 105, 137, 87, 150, 116, 103, 144, 114, 127, 125, 117, 127, 116, 127, 117, 1…
79	C8	sAS008	M1M2M3M4M5M6	URA	20210512	Exponential	Inducible-Z3EV	['0:06:43', '0:16:43', '0:26:43', '0:36:43', '0:46:43', '0:56:43', '1:06:43', '1:16:43', '1:26:43', '1:36:43', '1:46:43', '1:56:43', '2:06:43', '2:16:43', '2:26:43', '2:36:43', '2:46:43', '2:56:43', '3:06:43', '3:16:43', '3:26:43', '3:36:43', '3:46:43', '3:56:43', '4:06:43', '4:16:43', '4:26:43', '4:36:43', '4:46:43', '4:56:43', '5:06:43', '5:16:43', '5:26:43', '5:36:43', '5:46:43', '5:56:43', '6…	[0.133, 0.134, 0.136, 0.137, 0.139, 0.141, 0.145, 0.146, 0.149, 0.153, 0.156, 0.161, 0.166, 0.172, 0.178, 0.183, 0.191, 0.199, 0.209, 0.218, 0.228, 0.238, 0.249, 0.259, 0.275, 0.288, 0.304, 0.323, 0.339, 0.355, 0.375, 0.391, 0.415, 0.438, 0.459, 0.482, 0.504, 0.526, 0.538, 0.563, 0.582, 0.606, 0.636, 0.658, 0.683, 0.706, 0.72, 0.742, 0.762, 0.786, 0.803, 0.813, 0.831, 0.845, 0.86, 0.88, 0.901, 0.…	['0:09:17', '0:19:17', '0:29:17', '0:39:17', '0:49:17', '0:59:17', '1:09:17', '1:19:17', '1:29:17', '1:39:17', '1:49:17', '1:59:17', '2:09:17', '2:19:17', '2:29:17', '2:39:17', '2:49:17', '2:59:17', '3:09:17', '3:19:17', '3:29:17', '3:39:17', '3:49:17', '3:59:17', '4:09:17', '4:19:17', '4:29:17', '4:39:17', '4:49:17', '4:59:17', '5:09:17', '5:19:17', '5:29:17', '5:39:17', '5:49:17', '5:59:17', '6…	[2626, 2751, 2808, 2743, 2885, 2944, 2904, 2887, 2805, 3007, 3107, 3184, 3269, 3304, 3413, 3417, 3428, 3458, 3436, 3489, 3792, 3805, 3785, 3785, 3984, 3912, 4007, 4318, 4290, 4722, 4783, 4966, 5344, 5531, 5714, 5867, 6243, 6643, 7161, 7307, 8310, 8915, 9532, 9614, 10129, 10483, 10768, 10968, 11382, 12041, 12054, 12308, 12468, 12571, 13360, 13234, 13513, 13766, 13157, 14018, 14020, 14014, 14101, 1…	['0:08:36', '0:18:36', '0:28:36', '0:38:36', '0:48:36', '0:58:36', '1:08:36', '1:18:36', '1:28:36', '1:38:36', '1:48:36', '1:58:36', '2:08:36', '2:18:36', '2:28:36', '2:38:36', '2:48:36', '2:58:36', '3:08:36', '3:18:36', '3:28:36', '3:38:36', '3:48:36', '3:58:36', '4:08:36', '4:18:36', '4:28:36', '4:38:36', '4:48:36', '4:58:36', '5:08:36', '5:18:36', '5:28:36', '5:38:36', '5:48:36', '5:58:36', '6…	[172, 147, 189, 186, 177, 179, 181, 182, 190, 195, 221, 183, 183, 207, 194, 197, 217, 229, 201, 266, 208, 244, 239, 230, 240, 274, 265, 279, 298, 279, 304, 318, 302, 324, 360, 353, 397, 437, 442, 448, 508, 545, 526, 608, 649, 628, 637, 648, 681, 708, 786, 730, 792, 794, 800, 768, 787, 830, 804, 799, 840, 839, 819, 843, 854, 870, 866, 867, 871, 914, 883, 877, 868, 893, 890, 870, 865, 886, 828, 808…	['0:07:15', '0:17:15', '0:27:15', '0:37:15', '0:47:15', '0:57:15', '1:07:15', '1:17:15', '1:27:15', '1:37:15', '1:47:15', '1:57:15', '2:07:15', '2:17:15', '2:27:15', '2:37:15', '2:47:15', '2:57:15', '3:07:15', '3:17:15', '3:27:15', '3:37:15', '3:47:15', '3:57:15', '4:07:15', '4:17:15', '4:27:15', '4:37:15', '4:47:15', '4:57:15', '5:07:15', '5:17:15', '5:27:15', '5:37:15', '5:47:15', '5:57:15', '6…	['0:07:56', '0:17:56', '0:27:56', '0:37:56', '0:47:56', '0:57:56', '1:07:56', '1:17:56', '1:27:56', '1:37:56', '1:47:56', '1:57:56', '2:07:56', '2:17:56', '2:27:56', '2:37:56', '2:47:56', '2:57:56', '3:07:56', '3:17:56', '3:27:56', '3:37:56', '3:47:56', '3:57:56', '4:07:56', '4:17:56', '4:27:56', '4:37:56', '4:47:56', '4:57:56', '5:07:56', '5:17:56', '5:27:56', '5:37:56', '5:47:56', '5:57:56', '6…	[22, 0, 27, 18, 17, 23, 5, 0, 7, 0, 0, 0, 0, 0, 0, 0, 15, 10, 11, 0, 37, 14, 0, 0, 8, 5, 0, 23, 30, 0, 22, 0, 0, 0, 13, 18, 21, 16, 0, 0, 14, 21, 0, 0, 4, 0, 1, 1, 19, 16, 12, 0, 0, 1, 7, 0, 27, 0, 6, 25, 29, 18, 26, 5, 3, 6, 0, 16, 0, 0, 0, 17, 0, 26, 17, 12, 25, 11, 0, 16, 0, 45, 29, 8, 14, 0, 6, 0, 0, 22, 5, 7, 0, 0, 19, 0, 0, 11, 0, 9, 3, 7, 11, 0, 0, 0, 8, 14, 31, 13, 25, 11, 4, 26, 18, 0, 9…	[94, 105, 141, 123, 123, 113, 88, 120, 98, 138, 101, 128, 104, 111, 104, 120, 114, 99, 59, 121, 103, 142, 161, 129, 113, 96, 88, 107, 123, 106, 104, 97, 96, 83, 116, 97, 122, 114, 132, 75, 106, 158, 121, 114, 108, 113, 97, 94, 160, 82, 103, 122, 122, 117, 118, 109, 109, 124, 95, 104, 119, 110, 88, 121, 122, 127, 126, 98, 93, 87, 157, 125, 116, 121, 113, 114, 133, 87, 144, 112, 120, 99, 127, 117, …
80	D1	sAS001	xxxxxx	URA	20210512	Exponential	Inducible-Z3EV	['0:06:43', '0:16:43', '0:26:43', '0:36:43', '0:46:43', '0:56:43', '1:06:43', '1:16:43', '1:26:43', '1:36:43', '1:46:43', '1:56:43', '2:06:43', '2:16:43', '2:26:43', '2:36:43', '2:46:43', '2:56:43', '3:06:43', '3:16:43', '3:26:43', '3:36:43', '3:46:43', '3:56:43', '4:06:43', '4:16:43', '4:26:43', '4:36:43', '4:46:43', '4:56:43', '5:06:43', '5:16:43', '5:26:43', '5:36:43', '5:46:43', '5:56:43', '6…	[0.127, 0.127, 0.129, 0.131, 0.132, 0.133, 0.135, 0.137, 0.142, 0.16, 0.162, 0.161, 0.184, 0.165, 0.169, 0.176, 0.183, 0.191, 0.198, 0.206, 0.214, 0.223, 0.234, 0.244, 0.253, 0.267, 0.28, 0.295, 0.313, 0.329, 0.347, 0.362, 0.383, 0.401, 0.422, 0.45, 0.472, 0.497, 0.521, 0.543, 0.567, 0.589, 0.613, 0.635, 0.661, 0.683, 0.703, 0.72, 0.731, 0.743, 0.751, 0.766, 0.776, 0.783, 0.788, 0.799, 0.809, 0.8…	['0:09:17', '0:19:17', '0:29:17', '0:39:17', '0:49:17', '0:59:17', '1:09:17', '1:19:17', '1:29:17', '1:39:17', '1:49:17', '1:59:17', '2:09:17', '2:19:17', '2:29:17', '2:39:17', '2:49:17', '2:59:17', '3:09:17', '3:19:17', '3:29:17', '3:39:17', '3:49:17', '3:59:17', '4:09:17', '4:19:17', '4:29:17', '4:39:17', '4:49:17', '4:59:17', '5:09:17', '5:19:17', '5:29:17', '5:39:17', '5:49:17', '5:59:17', '6…	[2507, 2409, 2663, 2543, 2525, 2561, 2458, 2656, 2603, 2641, 2590, 2623, 2684, 2715, 2679, 2566, 2740, 2720, 2834, 2727, 2702, 2649, 2752, 2905, 2965, 2822, 3057, 3031, 2873, 2972, 3183, 3105, 3418, 3356, 3364, 3510, 3560, 3553, 3834, 3807, 3835, 3895, 4125, 3896, 4302, 4326, 4360, 4394, 4493, 4518, 4661, 4705, 4735, 4849, 4681, 5018, 5125, 5029, 5044, 5088, 5205, 5088, 5237, 5267, 5500, 5601, 54…	['0:08:36', '0:18:36', '0:28:36', '0:38:36', '0:48:36', '0:58:36', '1:08:36', '1:18:36', '1:28:36', '1:38:36', '1:48:36', '1:58:36', '2:08:36', '2:18:36', '2:28:36', '2:38:36', '2:48:36', '2:58:36', '3:08:36', '3:18:36', '3:28:36', '3:38:36', '3:48:36', '3:58:36', '4:08:36', '4:18:36', '4:28:36', '4:38:36', '4:48:36', '4:58:36', '5:08:36', '5:18:36', '5:28:36', '5:38:36', '5:48:36', '5:58:36', '6…	[161, 155, 142, 177, 154, 146, 180, 155, 171, 180, 168, 178, 163, 193, 143, 169, 159, 211, 172, 173, 160, 170, 176, 185, 168, 149, 172, 193, 190, 207, 195, 182, 198, 239, 204, 206, 242, 239, 252, 257, 260, 255, 263, 231, 263, 256, 269, 267, 301, 306, 249, 316, 318, 317, 316, 305, 316, 358, 305, 354, 325, 313, 322, 375, 347, 312, 328, 329, 346, 356, 367, 341, 337, 321, 336, 331, 361, 365, 355, 352…	['0:07:15', '0:17:15', '0:27:15', '0:37:15', '0:47:15', '0:57:15', '1:07:15', '1:17:15', '1:27:15', '1:37:15', '1:47:15', '1:57:15', '2:07:15', '2:17:15', '2:27:15', '2:37:15', '2:47:15', '2:57:15', '3:07:15', '3:17:15', '3:27:15', '3:37:15', '3:47:15', '3:57:15', '4:07:15', '4:17:15', '4:27:15', '4:37:15', '4:47:15', '4:57:15', '5:07:15', '5:17:15', '5:27:15', '5:37:15', '5:47:15', '5:57:15', '6…	['0:07:56', '0:17:56', '0:27:56', '0:37:56', '0:47:56', '0:57:56', '1:07:56', '1:17:56', '1:27:56', '1:37:56', '1:47:56', '1:57:56', '2:07:56', '2:17:56', '2:27:56', '2:37:56', '2:47:56', '2:57:56', '3:07:56', '3:17:56', '3:27:56', '3:37:56', '3:47:56', '3:57:56', '4:07:56', '4:17:56', '4:27:56', '4:37:56', '4:47:56', '4:57:56', '5:07:56', '5:17:56', '5:27:56', '5:37:56', '5:47:56', '5:57:56', '6…	[1, 11, 12, 17, 0, 0, 2, 0, 17, 0, 47, 6, 14, 15, 0, 32, 19, 5, 32, 0, 3, 19, 0, 7, 47, 15, 0, 0, 13, 0, 22, 34, 12, 19, 18, 18, 20, 32, 4, 2, 2, 0, 0, 4, 0, 3, 1, 4, 8, 9, 20, 6, 20, 2, 14, 0, 14, 21, 15, 18, 9, 0, 0, 0, 20, 25, 0, 0, 0, 0, 24, 16, 0, 8, 0, 5, 5, 0, 5, 0, 0, 18, 0, 35, 13, 0, 0, 0, 6, 6, 0, 2, 4, 7, 2, 9, 0, 14, 7, 11, 3, 12, 35, 0, 0, 13, 30, 23, 15, 20, 20, 19, 0, 0, 3, 17, 8,…	[110, 107, 94, 122, 76, 134, 98, 112, 115, 139, 121, 104, 104, 93, 96, 114, 115, 119, 98, 89, 97, 116, 103, 84, 114, 111, 100, 107, 123, 94, 91, 137, 94, 106, 91, 70, 97, 111, 111, 123, 106, 99, 142, 87, 110, 100, 106, 114, 114, 126, 84, 99, 111, 116, 98, 109, 122, 103, 99, 112, 130, 114, 105, 126, 108, 98, 98, 115, 83, 88, 69, 114, 135, 118, 113, 126, 122, 136, 97, 83, 113, 93, 71, 88, 115, 96, …
81	D2	sAS002	W2xxxxx	URA	20210512	Exponential	Inducible-Z3EV	['0:06:43', '0:16:43', '0:26:43', '0:36:43', '0:46:43', '0:56:43', '1:06:43', '1:16:43', '1:26:43', '1:36:43', '1:46:43', '1:56:43', '2:06:43', '2:16:43', '2:26:43', '2:36:43', '2:46:43', '2:56:43', '3:06:43', '3:16:43', '3:26:43', '3:36:43', '3:46:43', '3:56:43', '4:06:43', '4:16:43', '4:26:43', '4:36:43', '4:46:43', '4:56:43', '5:06:43', '5:16:43', '5:26:43', '5:36:43', '5:46:43', '5:56:43', '6…	[0.13, 0.13, 0.131, 0.132, 0.132, 0.134, 0.142, 0.145, 0.145, 0.15, 0.157, 0.161, 0.165, 0.17, 0.176, 0.18, 0.188, 0.194, 0.205, 0.214, 0.223, 0.234, 0.242, 0.254, 0.266, 0.28, 0.296, 0.312, 0.33, 0.344, 0.361, 0.378, 0.397, 0.417, 0.439, 0.462, 0.488, 0.509, 0.528, 0.552, 0.578, 0.606, 0.631, 0.653, 0.675, 0.705, 0.724, 0.755, 0.781, 0.8, 0.831, 0.872, 0.908, 0.942, 0.97, 0.989, 1.006, 1.019, 1.…	['0:09:17', '0:19:17', '0:29:17', '0:39:17', '0:49:17', '0:59:17', '1:09:17', '1:19:17', '1:29:17', '1:39:17', '1:49:17', '1:59:17', '2:09:17', '2:19:17', '2:29:17', '2:39:17', '2:49:17', '2:59:17', '3:09:17', '3:19:17', '3:29:17', '3:39:17', '3:49:17', '3:59:17', '4:09:17', '4:19:17', '4:29:17', '4:39:17', '4:49:17', '4:59:17', '5:09:17', '5:19:17', '5:29:17', '5:39:17', '5:49:17', '5:59:17', '6…	[2663, 2568, 2541, 2510, 2680, 2579, 2583, 2693, 2566, 2629, 2745, 2684, 2722, 2762, 2791, 2835, 2880, 2821, 2909, 2929, 2918, 2851, 3081, 2899, 3013, 3077, 2991, 2990, 3156, 2996, 3195, 3322, 3313, 3458, 3488, 3597, 3737, 3646, 3886, 3869, 3926, 4234, 4289, 4359, 4588, 4855, 4871, 5113, 5204, 5305, 5439, 5569, 5589, 5900, 5920, 6195, 6370, 6374, 6353, 6393, 6560, 6439, 6666, 6740, 6691, 6668, 69…	['0:08:36', '0:18:36', '0:28:36', '0:38:36', '0:48:36', '0:58:36', '1:08:36', '1:18:36', '1:28:36', '1:38:36', '1:48:36', '1:58:36', '2:08:36', '2:18:36', '2:28:36', '2:38:36', '2:48:36', '2:58:36', '3:08:36', '3:18:36', '3:28:36', '3:38:36', '3:48:36', '3:58:36', '4:08:36', '4:18:36', '4:28:36', '4:38:36', '4:48:36', '4:58:36', '5:08:36', '5:18:36', '5:28:36', '5:38:36', '5:48:36', '5:58:36', '6…	[158, 168, 164, 185, 188, 169, 173, 175, 166, 165, 192, 175, 194, 169, 212, 176, 181, 168, 184, 188, 185, 178, 181, 178, 217, 171, 207, 187, 210, 191, 237, 216, 222, 229, 226, 220, 237, 249, 218, 238, 261, 264, 296, 283, 308, 306, 322, 282, 294, 335, 314, 334, 391, 372, 354, 376, 353, 383, 395, 407, 394, 400, 376, 428, 410, 414, 405, 421, 415, 425, 422, 425, 437, 410, 431, 413, 440, 450, 450, 432…	['0:07:15', '0:17:15', '0:27:15', '0:37:15', '0:47:15', '0:57:15', '1:07:15', '1:17:15', '1:27:15', '1:37:15', '1:47:15', '1:57:15', '2:07:15', '2:17:15', '2:27:15', '2:37:15', '2:47:15', '2:57:15', '3:07:15', '3:17:15', '3:27:15', '3:37:15', '3:47:15', '3:57:15', '4:07:15', '4:17:15', '4:27:15', '4:37:15', '4:47:15', '4:57:15', '5:07:15', '5:17:15', '5:27:15', '5:37:15', '5:47:15', '5:57:15', '6…	['0:07:56', '0:17:56', '0:27:56', '0:37:56', '0:47:56', '0:57:56', '1:07:56', '1:17:56', '1:27:56', '1:37:56', '1:47:56', '1:57:56', '2:07:56', '2:17:56', '2:27:56', '2:37:56', '2:47:56', '2:57:56', '3:07:56', '3:17:56', '3:27:56', '3:37:56', '3:47:56', '3:57:56', '4:07:56', '4:17:56', '4:27:56', '4:37:56', '4:47:56', '4:57:56', '5:07:56', '5:17:56', '5:27:56', '5:37:56', '5:47:56', '5:57:56', '6…	[22, 0, 0, 3, 0, 0, 2, 24, 14, 24, 3, 7, 17, 10, 0, 0, 14, 11, 10, 21, 0, 9, 0, 0, 0, 9, 22, 1, 4, 17, 2, 30, 22, 2, 7, 10, 0, 0, 23, 21, 0, 3, 0, 28, 4, 0, 2, 30, 1, 30, 14, 12, 21, 21, 0, 2, 0, 4, 0, 0, 0, 8, 10, 0, 12, 8, 13, 11, 23, 11, 4, 24, 26, 12, 4, 9, 0, 2, 12, 6, 12, 0, 8, 0, 2, 4, 0, 0, 15, 0, 0, 0, 0, 7, 0, 6, 29, 7, 9, 21, 2, 6, 20, 31, 0, 30, 12, 0, 11, 21, 11, 25, 0, 0, 2, 0, 18, …	[130, 72, 112, 108, 97, 122, 96, 150, 93, 102, 97, 130, 73, 80, 127, 95, 113, 122, 155, 142, 90, 121, 110, 128, 98, 123, 75, 128, 97, 125, 121, 93, 102, 119, 127, 124, 105, 117, 105, 90, 110, 97, 105, 101, 134, 121, 110, 101, 107, 92, 115, 88, 119, 98, 129, 128, 158, 117, 111, 103, 142, 144, 91, 109, 114, 117, 139, 114, 138, 172, 131, 114, 115, 153, 115, 112, 122, 110, 112, 148, 109, 124, 133, 14…
82	D3	sAS003	S1xxxxx	URA	20210512	Exponential	Inducible-Z3EV	['0:06:43', '0:16:43', '0:26:43', '0:36:43', '0:46:43', '0:56:43', '1:06:43', '1:16:43', '1:26:43', '1:36:43', '1:46:43', '1:56:43', '2:06:43', '2:16:43', '2:26:43', '2:36:43', '2:46:43', '2:56:43', '3:06:43', '3:16:43', '3:26:43', '3:36:43', '3:46:43', '3:56:43', '4:06:43', '4:16:43', '4:26:43', '4:36:43', '4:46:43', '4:56:43', '5:06:43', '5:16:43', '5:26:43', '5:36:43', '5:46:43', '5:56:43', '6…	[0.128, 0.129, 0.13, 0.131, 0.132, 0.135, 0.141, 0.142, 0.144, 0.146, 0.154, 0.155, 0.161, 0.165, 0.173, 0.178, 0.189, 0.194, 0.203, 0.212, 0.221, 0.231, 0.243, 0.252, 0.264, 0.281, 0.291, 0.309, 0.325, 0.341, 0.356, 0.373, 0.392, 0.41, 0.434, 0.455, 0.48, 0.498, 0.529, 0.557, 0.583, 0.621, 0.648, 0.683, 0.709, 0.729, 0.752, 0.775, 0.802, 0.827, 0.857, 0.885, 0.906, 0.944, 0.972, 0.983, 1.011, 1.…	['0:09:17', '0:19:17', '0:29:17', '0:39:17', '0:49:17', '0:59:17', '1:09:17', '1:19:17', '1:29:17', '1:39:17', '1:49:17', '1:59:17', '2:09:17', '2:19:17', '2:29:17', '2:39:17', '2:49:17', '2:59:17', '3:09:17', '3:19:17', '3:29:17', '3:39:17', '3:49:17', '3:59:17', '4:09:17', '4:19:17', '4:29:17', '4:39:17', '4:49:17', '4:59:17', '5:09:17', '5:19:17', '5:29:17', '5:39:17', '5:49:17', '5:59:17', '6…	[2587, 2410, 2613, 2534, 2603, 2592, 2676, 2601, 2595, 2742, 2686, 2679, 2973, 2605, 2740, 2850, 2868, 2737, 2765, 2882, 3012, 2967, 2978, 2953, 2950, 2972, 2998, 2986, 2984, 3009, 3193, 3205, 3498, 3342, 3420, 3418, 3607, 3715, 3845, 4087, 4216, 4120, 4420, 4538, 4551, 4912, 4793, 5005, 5176, 5497, 5568, 5674, 5936, 5975, 6492, 6196, 6209, 6452, 6512, 6601, 6688, 6766, 6772, 6710, 6851, 6997, 70…	['0:08:36', '0:18:36', '0:28:36', '0:38:36', '0:48:36', '0:58:36', '1:08:36', '1:18:36', '1:28:36', '1:38:36', '1:48:36', '1:58:36', '2:08:36', '2:18:36', '2:28:36', '2:38:36', '2:48:36', '2:58:36', '3:08:36', '3:18:36', '3:28:36', '3:38:36', '3:48:36', '3:58:36', '4:08:36', '4:18:36', '4:28:36', '4:38:36', '4:48:36', '4:58:36', '5:08:36', '5:18:36', '5:28:36', '5:38:36', '5:48:36', '5:58:36', '6…	[161, 183, 180, 149, 162, 165, 162, 175, 151, 169, 179, 181, 165, 159, 151, 163, 172, 178, 169, 172, 185, 187, 169, 168, 189, 195, 233, 189, 180, 227, 204, 219, 181, 218, 204, 254, 224, 227, 228, 248, 257, 278, 302, 282, 326, 294, 307, 342, 352, 353, 332, 352, 332, 397, 388, 377, 398, 383, 390, 405, 411, 428, 435, 401, 405, 407, 430, 430, 417, 449, 437, 452, 447, 423, 464, 463, 430, 440, 441, 418…	['0:07:15', '0:17:15', '0:27:15', '0:37:15', '0:47:15', '0:57:15', '1:07:15', '1:17:15', '1:27:15', '1:37:15', '1:47:15', '1:57:15', '2:07:15', '2:17:15', '2:27:15', '2:37:15', '2:47:15', '2:57:15', '3:07:15', '3:17:15', '3:27:15', '3:37:15', '3:47:15', '3:57:15', '4:07:15', '4:17:15', '4:27:15', '4:37:15', '4:47:15', '4:57:15', '5:07:15', '5:17:15', '5:27:15', '5:37:15', '5:47:15', '5:57:15', '6…	['0:07:56', '0:17:56', '0:27:56', '0:37:56', '0:47:56', '0:57:56', '1:07:56', '1:17:56', '1:27:56', '1:37:56', '1:47:56', '1:57:56', '2:07:56', '2:17:56', '2:27:56', '2:37:56', '2:47:56', '2:57:56', '3:07:56', '3:17:56', '3:27:56', '3:37:56', '3:47:56', '3:57:56', '4:07:56', '4:17:56', '4:27:56', '4:37:56', '4:47:56', '4:57:56', '5:07:56', '5:17:56', '5:27:56', '5:37:56', '5:47:56', '5:57:56', '6…	[14, 21, 13, 16, 16, 0, 17, 0, 15, 4, 0, 0, 3, 4, 7, 0, 0, 34, 23, 17, 0, 0, 21, 26, 0, 37, 19, 37, 0, 2, 0, 0, 25, 9, 9, 33, 0, 4, 19, 19, 5, 0, 0, 20, 19, 14, 0, 0, 14, 22, 10, 17, 12, 0, 43, 12, 26, 0, 15, 0, 21, 10, 4, 18, 9, 17, 0, 15, 14, 18, 33, 0, 28, 7, 18, 36, 22, 23, 0, 17, 0, 0, 35, 0, 11, 9, 0, 6, 6, 11, 7, 4, 0, 9, 7, 0, 15, 1, 18, 0, 0, 0, 0, 8, 7, 16, 0, 28, 17, 39, 11, 15, 17, 0,…	[173, 118, 100, 106, 135, 117, 111, 95, 98, 133, 117, 85, 98, 104, 112, 114, 110, 115, 133, 118, 147, 112, 118, 96, 128, 97, 90, 91, 115, 105, 105, 122, 96, 102, 135, 109, 118, 80, 90, 81, 108, 118, 90, 96, 125, 94, 101, 98, 109, 111, 128, 107, 67, 104, 120, 123, 127, 115, 113, 111, 122, 116, 104, 138, 96, 122, 115, 106, 125, 106, 111, 123, 104, 126, 131, 120, 100, 143, 118, 144, 107, 156, 103, 1…
83	D4	sAS004	M1xxxxx	URA	20210512	Exponential	Inducible-Z3EV	['0:06:43', '0:16:43', '0:26:43', '0:36:43', '0:46:43', '0:56:43', '1:06:43', '1:16:43', '1:26:43', '1:36:43', '1:46:43', '1:56:43', '2:06:43', '2:16:43', '2:26:43', '2:36:43', '2:46:43', '2:56:43', '3:06:43', '3:16:43', '3:26:43', '3:36:43', '3:46:43', '3:56:43', '4:06:43', '4:16:43', '4:26:43', '4:36:43', '4:46:43', '4:56:43', '5:06:43', '5:16:43', '5:26:43', '5:36:43', '5:46:43', '5:56:43', '6…	[0.138, 0.139, 0.14, 0.14, 0.141, 0.142, 0.147, 0.156, 0.157, 0.159, 0.168, 0.17, 0.173, 0.179, 0.185, 0.195, 0.2, 0.21, 0.22, 0.23, 0.238, 0.247, 0.258, 0.271, 0.283, 0.299, 0.318, 0.334, 0.353, 0.373, 0.389, 0.409, 0.431, 0.453, 0.477, 0.501, 0.518, 0.539, 0.57, 0.597, 0.623, 0.666, 0.693, 0.722, 0.747, 0.778, 0.802, 0.832, 0.86, 0.89, 0.934, 0.969, 0.996, 1.024, 1.032, 1.048, 1.066, 1.075, 1.0…	['0:09:17', '0:19:17', '0:29:17', '0:39:17', '0:49:17', '0:59:17', '1:09:17', '1:19:17', '1:29:17', '1:39:17', '1:49:17', '1:59:17', '2:09:17', '2:19:17', '2:29:17', '2:39:17', '2:49:17', '2:59:17', '3:09:17', '3:19:17', '3:29:17', '3:39:17', '3:49:17', '3:59:17', '4:09:17', '4:19:17', '4:29:17', '4:39:17', '4:49:17', '4:59:17', '5:09:17', '5:19:17', '5:29:17', '5:39:17', '5:49:17', '5:59:17', '6…	[2608, 2592, 2820, 2877, 2844, 2872, 2762, 2874, 3044, 3133, 3067, 3122, 3283, 3218, 3281, 3440, 3434, 3396, 3482, 3651, 3632, 3846, 3803, 3962, 4020, 4103, 4246, 4135, 4430, 4596, 4721, 5010, 5016, 5216, 5596, 5632, 5835, 6031, 6084, 6615, 6801, 7383, 7737, 8318, 8986, 8704, 9548, 9615, 10224, 10935, 11317, 11673, 12332, 12653, 13096, 13441, 13207, 13440, 13545, 13610, 13900, 13948, 14332, 14294…	['0:08:36', '0:18:36', '0:28:36', '0:38:36', '0:48:36', '0:58:36', '1:08:36', '1:18:36', '1:28:36', '1:38:36', '1:48:36', '1:58:36', '2:08:36', '2:18:36', '2:28:36', '2:38:36', '2:48:36', '2:58:36', '3:08:36', '3:18:36', '3:28:36', '3:38:36', '3:48:36', '3:58:36', '4:08:36', '4:18:36', '4:28:36', '4:38:36', '4:48:36', '4:58:36', '5:08:36', '5:18:36', '5:28:36', '5:38:36', '5:48:36', '5:58:36', '6…	[171, 188, 168, 176, 201, 157, 161, 184, 176, 199, 180, 206, 208, 192, 216, 219, 193, 215, 232, 229, 221, 221, 237, 226, 264, 246, 248, 269, 288, 266, 279, 299, 288, 342, 315, 343, 372, 391, 370, 414, 414, 459, 507, 537, 500, 548, 564, 594, 627, 642, 699, 703, 674, 762, 764, 773, 794, 755, 817, 794, 829, 808, 859, 864, 853, 878, 907, 876, 891, 871, 876, 885, 883, 902, 889, 880, 843, 849, 799, 816…	['0:07:15', '0:17:15', '0:27:15', '0:37:15', '0:47:15', '0:57:15', '1:07:15', '1:17:15', '1:27:15', '1:37:15', '1:47:15', '1:57:15', '2:07:15', '2:17:15', '2:27:15', '2:37:15', '2:47:15', '2:57:15', '3:07:15', '3:17:15', '3:27:15', '3:37:15', '3:47:15', '3:57:15', '4:07:15', '4:17:15', '4:27:15', '4:37:15', '4:47:15', '4:57:15', '5:07:15', '5:17:15', '5:27:15', '5:37:15', '5:47:15', '5:57:15', '6…	['0:07:56', '0:17:56', '0:27:56', '0:37:56', '0:47:56', '0:57:56', '1:07:56', '1:17:56', '1:27:56', '1:37:56', '1:47:56', '1:57:56', '2:07:56', '2:17:56', '2:27:56', '2:37:56', '2:47:56', '2:57:56', '3:07:56', '3:17:56', '3:27:56', '3:37:56', '3:47:56', '3:57:56', '4:07:56', '4:17:56', '4:27:56', '4:37:56', '4:47:56', '4:57:56', '5:07:56', '5:17:56', '5:27:56', '5:37:56', '5:47:56', '5:57:56', '6…	[22, 21, 10, 8, 2, 0, 15, 6, 0, 0, 0, 18, 10, 31, 0, 18, 0, 26, 19, 9, 0, 8, 12, 34, 0, 4, 18, 0, 19, 11, 12, 0, 12, 12, 18, 13, 18, 21, 8, 0, 27, 0, 6, 21, 1, 0, 11, 6, 0, 1, 33, 0, 7, 0, 5, 0, 26, 22, 0, 0, 0, 7, 18, 55, 0, 0, 22, 10, 2, 16, 0, 0, 18, 3, 0, 35, 9, 0, 15, 1, 0, 5, 0, 13, 8, 7, 18, 0, 7, 12, 2, 15, 0, 12, 17, 0, 4, 0, 0, 15, 34, 0, 21, 9, 0, 0, 2, 29, 15, 18, 30, 0, 26, 38, 13, 1…	[93, 137, 74, 93, 83, 112, 122, 151, 137, 169, 88, 157, 147, 84, 112, 103, 116, 100, 81, 122, 118, 117, 116, 132, 87, 84, 105, 91, 126, 120, 87, 88, 94, 113, 122, 88, 94, 121, 92, 96, 95, 88, 56, 98, 107, 118, 123, 99, 110, 120, 106, 137, 103, 96, 163, 104, 158, 99, 139, 116, 115, 112, 135, 139, 156, 104, 125, 114, 132, 130, 141, 132, 135, 103, 154, 149, 115, 173, 106, 138, 104, 119, 134, 85, 141…
84	D5	sAS005	W2W3W1xxx	URA	20210512	Exponential	Inducible-Z3EV	['0:06:43', '0:16:43', '0:26:43', '0:36:43', '0:46:43', '0:56:43', '1:06:43', '1:16:43', '1:26:43', '1:36:43', '1:46:43', '1:56:43', '2:06:43', '2:16:43', '2:26:43', '2:36:43', '2:46:43', '2:56:43', '3:06:43', '3:16:43', '3:26:43', '3:36:43', '3:46:43', '3:56:43', '4:06:43', '4:16:43', '4:26:43', '4:36:43', '4:46:43', '4:56:43', '5:06:43', '5:16:43', '5:26:43', '5:36:43', '5:46:43', '5:56:43', '6…	[0.136, 0.139, 0.141, 0.141, 0.143, 0.152, 0.155, 0.164, 0.164, 0.166, 0.169, 0.176, 0.182, 0.188, 0.194, 0.201, 0.211, 0.218, 0.229, 0.237, 0.246, 0.258, 0.269, 0.283, 0.298, 0.317, 0.336, 0.35, 0.371, 0.389, 0.409, 0.433, 0.455, 0.476, 0.501, 0.521, 0.543, 0.57, 0.6, 0.627, 0.656, 0.689, 0.712, 0.743, 0.752, 0.782, 0.809, 0.839, 0.869, 0.898, 0.929, 0.971, 0.991, 1.01, 1.028, 1.051, 1.064, 1.08…	['0:09:17', '0:19:17', '0:29:17', '0:39:17', '0:49:17', '0:59:17', '1:09:17', '1:19:17', '1:29:17', '1:39:17', '1:49:17', '1:59:17', '2:09:17', '2:19:17', '2:29:17', '2:39:17', '2:49:17', '2:59:17', '3:09:17', '3:19:17', '3:29:17', '3:39:17', '3:49:17', '3:59:17', '4:09:17', '4:19:17', '4:29:17', '4:39:17', '4:49:17', '4:59:17', '5:09:17', '5:19:17', '5:29:17', '5:39:17', '5:49:17', '5:59:17', '6…	[2769, 2643, 2663, 2752, 2696, 2756, 2857, 2830, 3090, 3001, 3104, 3130, 3168, 3373, 3220, 3430, 3491, 3625, 3576, 3806, 3693, 3849, 3871, 3909, 4230, 4248, 4385, 4427, 4463, 4849, 4806, 5061, 5232, 5525, 5559, 5654, 6051, 6065, 6635, 6851, 6875, 7804, 8203, 8338, 8569, 9052, 9433, 10053, 11077, 11640, 11790, 12222, 12681, 13079, 13274, 13447, 13648, 14007, 14392, 14254, 14817, 14415, 14521, 1465…	['0:08:36', '0:18:36', '0:28:36', '0:38:36', '0:48:36', '0:58:36', '1:08:36', '1:18:36', '1:28:36', '1:38:36', '1:48:36', '1:58:36', '2:08:36', '2:18:36', '2:28:36', '2:38:36', '2:48:36', '2:58:36', '3:08:36', '3:18:36', '3:28:36', '3:38:36', '3:48:36', '3:58:36', '4:08:36', '4:18:36', '4:28:36', '4:38:36', '4:48:36', '4:58:36', '5:08:36', '5:18:36', '5:28:36', '5:38:36', '5:48:36', '5:58:36', '6…	[164, 179, 166, 165, 144, 186, 189, 178, 187, 190, 169, 157, 197, 191, 214, 214, 250, 233, 262, 229, 247, 251, 212, 262, 269, 294, 285, 299, 255, 322, 293, 329, 326, 320, 349, 367, 371, 367, 399, 397, 451, 431, 489, 515, 540, 540, 573, 589, 624, 679, 706, 769, 736, 801, 798, 809, 834, 823, 820, 838, 829, 847, 836, 887, 880, 852, 911, 893, 870, 871, 867, 891, 891, 861, 825, 858, 836, 794, 768, 761…	['0:07:15', '0:17:15', '0:27:15', '0:37:15', '0:47:15', '0:57:15', '1:07:15', '1:17:15', '1:27:15', '1:37:15', '1:47:15', '1:57:15', '2:07:15', '2:17:15', '2:27:15', '2:37:15', '2:47:15', '2:57:15', '3:07:15', '3:17:15', '3:27:15', '3:37:15', '3:47:15', '3:57:15', '4:07:15', '4:17:15', '4:27:15', '4:37:15', '4:47:15', '4:57:15', '5:07:15', '5:17:15', '5:27:15', '5:37:15', '5:47:15', '5:57:15', '6…	['0:07:56', '0:17:56', '0:27:56', '0:37:56', '0:47:56', '0:57:56', '1:07:56', '1:17:56', '1:27:56', '1:37:56', '1:47:56', '1:57:56', '2:07:56', '2:17:56', '2:27:56', '2:37:56', '2:47:56', '2:57:56', '3:07:56', '3:17:56', '3:27:56', '3:37:56', '3:47:56', '3:57:56', '4:07:56', '4:17:56', '4:27:56', '4:37:56', '4:47:56', '4:57:56', '5:07:56', '5:17:56', '5:27:56', '5:37:56', '5:47:56', '5:57:56', '6…	[0, 7, 0, 6, 18, 0, 13, 14, 0, 0, 9, 4, 0, 17, 0, 12, 0, 5, 9, 12, 11, 14, 26, 0, 1, 0, 0, 8, 0, 19, 12, 9, 9, 14, 0, 10, 17, 27, 2, 0, 18, 13, 35, 0, 22, 11, 5, 2, 22, 0, 25, 28, 0, 10, 0, 25, 4, 12, 13, 20, 11, 1, 0, 0, 14, 10, 12, 11, 38, 35, 9, 0, 18, 22, 16, 0, 10, 22, 0, 8, 2, 0, 0, 13, 0, 7, 0, 16, 12, 0, 0, 9, 20, 17, 0, 9, 29, 12, 4, 16, 6, 2, 26, 19, 0, 15, 12, 5, 0, 0, 18, 0, 0, 17, 14…	[98, 116, 117, 142, 139, 110, 108, 68, 97, 119, 115, 146, 135, 139, 121, 135, 142, 96, 144, 100, 121, 86, 144, 94, 125, 121, 124, 127, 93, 144, 100, 120, 106, 84, 74, 112, 69, 146, 92, 74, 115, 101, 132, 97, 115, 130, 88, 148, 123, 93, 108, 153, 116, 149, 78, 90, 90, 119, 58, 141, 129, 93, 111, 93, 107, 146, 116, 134, 150, 136, 157, 153, 171, 119, 138, 120, 99, 161, 101, 146, 121, 134, 124, 150, …
85	D6	sAS006	M1M2M3xxx	URA	20210512	Exponential	Inducible-Z3EV	['0:06:43', '0:16:43', '0:26:43', '0:36:43', '0:46:43', '0:56:43', '1:06:43', '1:16:43', '1:26:43', '1:36:43', '1:46:43', '1:56:43', '2:06:43', '2:16:43', '2:26:43', '2:36:43', '2:46:43', '2:56:43', '3:06:43', '3:16:43', '3:26:43', '3:36:43', '3:46:43', '3:56:43', '4:06:43', '4:16:43', '4:26:43', '4:36:43', '4:46:43', '4:56:43', '5:06:43', '5:16:43', '5:26:43', '5:36:43', '5:46:43', '5:56:43', '6…	[0.139, 0.145, 0.164, 0.158, 0.152, 0.151, 0.151, 0.154, 0.16, 0.164, 0.17, 0.174, 0.182, 0.187, 0.194, 0.204, 0.213, 0.224, 0.234, 0.245, 0.257, 0.266, 0.277, 0.291, 0.305, 0.32, 0.336, 0.352, 0.37, 0.387, 0.406, 0.429, 0.454, 0.477, 0.503, 0.526, 0.552, 0.576, 0.602, 0.624, 0.649, 0.672, 0.694, 0.709, 0.725, 0.737, 0.753, 0.766, 0.772, 0.781, 0.788, 0.795, 0.804, 0.812, 0.852, 0.864, 0.884, 0.8…	['0:09:17', '0:19:17', '0:29:17', '0:39:17', '0:49:17', '0:59:17', '1:09:17', '1:19:17', '1:29:17', '1:39:17', '1:49:17', '1:59:17', '2:09:17', '2:19:17', '2:29:17', '2:39:17', '2:49:17', '2:59:17', '3:09:17', '3:19:17', '3:29:17', '3:39:17', '3:49:17', '3:59:17', '4:09:17', '4:19:17', '4:29:17', '4:39:17', '4:49:17', '4:59:17', '5:09:17', '5:19:17', '5:29:17', '5:39:17', '5:49:17', '5:59:17', '6…	[2725, 2841, 2748, 2710, 3044, 2826, 2892, 2853, 2979, 3020, 3083, 3161, 3313, 3343, 3540, 3634, 3515, 3723, 3612, 3883, 3856, 4038, 4219, 4154, 4078, 4370, 4294, 4556, 4632, 4705, 4977, 4962, 5232, 5506, 5708, 5607, 6003, 6367, 6488, 6444, 6737, 7016, 6857, 7019, 6954, 7343, 7441, 7335, 7363, 7454, 7625, 7535, 8147, 8396, 9215, 9155, 9671, 9557, 9793, 9970, 9736, 10345, 10417, 10392, 10550, 1043…	['0:08:36', '0:18:36', '0:28:36', '0:38:36', '0:48:36', '0:58:36', '1:08:36', '1:18:36', '1:28:36', '1:38:36', '1:48:36', '1:58:36', '2:08:36', '2:18:36', '2:28:36', '2:38:36', '2:48:36', '2:58:36', '3:08:36', '3:18:36', '3:28:36', '3:38:36', '3:48:36', '3:58:36', '4:08:36', '4:18:36', '4:28:36', '4:38:36', '4:48:36', '4:58:36', '5:08:36', '5:18:36', '5:28:36', '5:38:36', '5:48:36', '5:58:36', '6…	[162, 189, 183, 211, 168, 159, 212, 184, 176, 215, 216, 188, 184, 203, 214, 212, 215, 210, 188, 254, 222, 238, 242, 260, 242, 261, 274, 274, 314, 299, 352, 326, 309, 317, 341, 358, 363, 368, 396, 405, 439, 428, 443, 456, 442, 435, 406, 463, 437, 475, 453, 467, 509, 491, 541, 581, 589, 597, 579, 589, 606, 590, 609, 662, 654, 659, 634, 629, 622, 674, 641, 646, 649, 640, 605, 645, 609, 616, 580, 567…	['0:07:15', '0:17:15', '0:27:15', '0:37:15', '0:47:15', '0:57:15', '1:07:15', '1:17:15', '1:27:15', '1:37:15', '1:47:15', '1:57:15', '2:07:15', '2:17:15', '2:27:15', '2:37:15', '2:47:15', '2:57:15', '3:07:15', '3:17:15', '3:27:15', '3:37:15', '3:47:15', '3:57:15', '4:07:15', '4:17:15', '4:27:15', '4:37:15', '4:47:15', '4:57:15', '5:07:15', '5:17:15', '5:27:15', '5:37:15', '5:47:15', '5:57:15', '6…	['0:07:56', '0:17:56', '0:27:56', '0:37:56', '0:47:56', '0:57:56', '1:07:56', '1:17:56', '1:27:56', '1:37:56', '1:47:56', '1:57:56', '2:07:56', '2:17:56', '2:27:56', '2:37:56', '2:47:56', '2:57:56', '3:07:56', '3:17:56', '3:27:56', '3:37:56', '3:47:56', '3:57:56', '4:07:56', '4:17:56', '4:27:56', '4:37:56', '4:47:56', '4:57:56', '5:07:56', '5:17:56', '5:27:56', '5:37:56', '5:47:56', '5:57:56', '6…	[0, 1, 17, 23, 0, 23, 30, 26, 15, 13, 20, 31, 14, 5, 0, 10, 26, 0, 0, 17, 13, 0, 9, 14, 17, 0, 7, 23, 0, 16, 0, 24, 28, 8, 0, 18, 6, 20, 35, 7, 20, 0, 4, 0, 9, 22, 23, 9, 20, 11, 24, 0, 28, 13, 0, 23, 3, 0, 10, 0, 3, 18, 33, 0, 0, 30, 0, 7, 4, 4, 5, 3, 10, 0, 19, 13, 0, 19, 10, 17, 0, 18, 7, 27, 0, 0, 0, 1, 17, 12, 9, 0, 24, 33, 13, 1, 0, 23, 0, 9, 19, 3, 36, 7, 15, 3, 17, 0, 5, 24, 16, 17, 11, 2…	[108, 77, 102, 78, 144, 143, 97, 115, 85, 117, 90, 101, 112, 134, 91, 101, 133, 138, 106, 97, 118, 130, 114, 136, 148, 129, 84, 83, 127, 107, 71, 134, 118, 108, 103, 102, 108, 109, 129, 97, 126, 80, 126, 92, 124, 91, 106, 90, 101, 113, 156, 108, 105, 101, 125, 129, 107, 106, 110, 142, 146, 92, 131, 152, 124, 96, 118, 129, 142, 143, 120, 104, 126, 106, 108, 97, 119, 127, 146, 155, 147, 106, 133, 1…
86	D7	sAS007	W2W3W1W4W3W2	URA	20210512	Exponential	Inducible-Z3EV	['0:06:43', '0:16:43', '0:26:43', '0:36:43', '0:46:43', '0:56:43', '1:06:43', '1:16:43', '1:26:43', '1:36:43', '1:46:43', '1:56:43', '2:06:43', '2:16:43', '2:26:43', '2:36:43', '2:46:43', '2:56:43', '3:06:43', '3:16:43', '3:26:43', '3:36:43', '3:46:43', '3:56:43', '4:06:43', '4:16:43', '4:26:43', '4:36:43', '4:46:43', '4:56:43', '5:06:43', '5:16:43', '5:26:43', '5:36:43', '5:46:43', '5:56:43', '6…	[0.106, 0.105, 0.105, 0.105, 0.104, 0.104, 0.104, 0.104, 0.104, 0.104, 0.104, 0.104, 0.104, 0.104, 0.104, 0.104, 0.104, 0.104, 0.104, 0.104, 0.104, 0.104, 0.104, 0.104, 0.104, 0.104, 0.104, 0.104, 0.104, 0.103, 0.104, 0.103, 0.103, 0.103, 0.103, 0.103, 0.104, 0.103, 0.103, 0.103, 0.104, 0.103, 0.104, 0.103, 0.104, 0.104, 0.103, 0.103, 0.103, 0.103, 0.104, 0.103, 0.103, 0.103, 0.103, 0.103, 0.103,…	['0:09:17', '0:19:17', '0:29:17', '0:39:17', '0:49:17', '0:59:17', '1:09:17', '1:19:17', '1:29:17', '1:39:17', '1:49:17', '1:59:17', '2:09:17', '2:19:17', '2:29:17', '2:39:17', '2:49:17', '2:59:17', '3:09:17', '3:19:17', '3:29:17', '3:39:17', '3:49:17', '3:59:17', '4:09:17', '4:19:17', '4:29:17', '4:39:17', '4:49:17', '4:59:17', '5:09:17', '5:19:17', '5:29:17', '5:39:17', '5:49:17', '5:59:17', '6…	[2419, 2455, 2506, 2539, 2537, 2575, 2486, 2429, 2413, 2470, 2480, 2448, 2400, 2416, 2433, 2406, 2436, 2374, 2457, 2509, 2468, 2383, 2433, 2447, 2401, 2371, 2466, 2480, 2397, 2419, 2504, 2421, 2501, 2533, 2379, 2450, 2356, 2397, 2431, 2357, 2413, 2380, 2405, 2363, 2422, 2349, 2323, 2405, 2371, 2421, 2397, 2261, 2455, 2442, 2402, 2416, 2425, 2324, 2414, 2407, 2432, 2383, 2382, 2440, 2375, 2406, 25…	['0:08:36', '0:18:36', '0:28:36', '0:38:36', '0:48:36', '0:58:36', '1:08:36', '1:18:36', '1:28:36', '1:38:36', '1:48:36', '1:58:36', '2:08:36', '2:18:36', '2:28:36', '2:38:36', '2:48:36', '2:58:36', '3:08:36', '3:18:36', '3:28:36', '3:38:36', '3:48:36', '3:58:36', '4:08:36', '4:18:36', '4:28:36', '4:38:36', '4:48:36', '4:58:36', '5:08:36', '5:18:36', '5:28:36', '5:38:36', '5:48:36', '5:58:36', '6…	[141, 152, 167, 147, 161, 147, 172, 146, 157, 141, 174, 160, 159, 155, 169, 177, 159, 137, 153, 150, 162, 144, 156, 166, 145, 145, 135, 139, 159, 121, 139, 146, 125, 167, 141, 180, 144, 156, 156, 168, 148, 163, 163, 168, 159, 149, 156, 160, 140, 176, 159, 152, 155, 157, 150, 154, 140, 137, 164, 162, 146, 169, 154, 154, 145, 141, 148, 160, 174, 150, 161, 130, 161, 157, 161, 148, 134, 153, 153, 132…	['0:07:15', '0:17:15', '0:27:15', '0:37:15', '0:47:15', '0:57:15', '1:07:15', '1:17:15', '1:27:15', '1:37:15', '1:47:15', '1:57:15', '2:07:15', '2:17:15', '2:27:15', '2:37:15', '2:47:15', '2:57:15', '3:07:15', '3:17:15', '3:27:15', '3:37:15', '3:47:15', '3:57:15', '4:07:15', '4:17:15', '4:27:15', '4:37:15', '4:47:15', '4:57:15', '5:07:15', '5:17:15', '5:27:15', '5:37:15', '5:47:15', '5:57:15', '6…	['0:07:56', '0:17:56', '0:27:56', '0:37:56', '0:47:56', '0:57:56', '1:07:56', '1:17:56', '1:27:56', '1:37:56', '1:47:56', '1:57:56', '2:07:56', '2:17:56', '2:27:56', '2:37:56', '2:47:56', '2:57:56', '3:07:56', '3:17:56', '3:27:56', '3:37:56', '3:47:56', '3:57:56', '4:07:56', '4:17:56', '4:27:56', '4:37:56', '4:47:56', '4:57:56', '5:07:56', '5:17:56', '5:27:56', '5:37:56', '5:47:56', '5:57:56', '6…	[12, 21, 25, 24, 14, 5, 6, 4, 38, 21, 2, 7, 2, 0, 34, 16, 29, 24, 0, 0, 9, 1, 9, 0, 15, 9, 0, 12, 3, 0, 0, 0, 18, 11, 0, 14, 15, 20, 1, 0, 13, 24, 19, 31, 7, 0, 2, 30, 1, 18, 25, 19, 9, 11, 12, 3, 0, 0, 7, 8, 13, 0, 0, 38, 0, 29, 0, 27, 7, 3, 12, 5, 5, 13, 3, 2, 0, 0, 0, 6, 22, 3, 2, 15, 10, 11, 0, 18, 0, 11, 13, 0, 4, 0, 20, 16, 21, 0, 7, 13, 27, 44, 7, 0, 0, 5, 0, 0, 11, 7, 10, 9, 10, 12, 0, 33…	[89, 94, 136, 114, 113, 119, 123, 125, 88, 133, 100, 100, 125, 100, 117, 103, 106, 78, 148, 117, 142, 147, 91, 87, 118, 133, 117, 132, 116, 89, 115, 117, 99, 138, 119, 97, 108, 108, 110, 124, 86, 109, 160, 96, 84, 104, 103, 130, 155, 113, 101, 106, 118, 119, 115, 106, 139, 132, 102, 106, 73, 99, 110, 122, 85, 77, 109, 97, 153, 95, 149, 129, 96, 102, 162, 117, 117, 109, 119, 106, 79, 99, 126, 119,…
87	D8	sAS008	M1M2M3M4M5M6	URA	20210512	Exponential	Inducible-Z3EV	['0:06:43', '0:16:43', '0:26:43', '0:36:43', '0:46:43', '0:56:43', '1:06:43', '1:16:43', '1:26:43', '1:36:43', '1:46:43', '1:56:43', '2:06:43', '2:16:43', '2:26:43', '2:36:43', '2:46:43', '2:56:43', '3:06:43', '3:16:43', '3:26:43', '3:36:43', '3:46:43', '3:56:43', '4:06:43', '4:16:43', '4:26:43', '4:36:43', '4:46:43', '4:56:43', '5:06:43', '5:16:43', '5:26:43', '5:36:43', '5:46:43', '5:56:43', '6…	[0.096, 0.096, 0.096, 0.095, 0.095, 0.095, 0.095, 0.095, 0.095, 0.095, 0.095, 0.095, 0.095, 0.095, 0.095, 0.095, 0.095, 0.095, 0.095, 0.095, 0.095, 0.095, 0.095, 0.095, 0.095, 0.095, 0.095, 0.095, 0.095, 0.095, 0.095, 0.095, 0.095, 0.095, 0.095, 0.095, 0.095, 0.095, 0.095, 0.095, 0.095, 0.095, 0.095, 0.095, 0.095, 0.095, 0.095, 0.095, 0.095, 0.095, 0.095, 0.095, 0.095, 0.095, 0.094, 0.095, 0.095,…	['0:09:17', '0:19:17', '0:29:17', '0:39:17', '0:49:17', '0:59:17', '1:09:17', '1:19:17', '1:29:17', '1:39:17', '1:49:17', '1:59:17', '2:09:17', '2:19:17', '2:29:17', '2:39:17', '2:49:17', '2:59:17', '3:09:17', '3:19:17', '3:29:17', '3:39:17', '3:49:17', '3:59:17', '4:09:17', '4:19:17', '4:29:17', '4:39:17', '4:49:17', '4:59:17', '5:09:17', '5:19:17', '5:29:17', '5:39:17', '5:49:17', '5:59:17', '6…	[2536, 2484, 2406, 2428, 2367, 2378, 2426, 2370, 2480, 2366, 2274, 2392, 2487, 2457, 2428, 2359, 2339, 2513, 2376, 2374, 2480, 2462, 2395, 2453, 2490, 2457, 2466, 2525, 2361, 2449, 2368, 2452, 2492, 2219, 2525, 2360, 2278, 2499, 2390, 2443, 2279, 2384, 2340, 2506, 2354, 2409, 2268, 2384, 2361, 2348, 2380, 2254, 2336, 2400, 2405, 2458, 2333, 2360, 2485, 2500, 2391, 2328, 2412, 2346, 2445, 2479, 23…	['0:08:36', '0:18:36', '0:28:36', '0:38:36', '0:48:36', '0:58:36', '1:08:36', '1:18:36', '1:28:36', '1:38:36', '1:48:36', '1:58:36', '2:08:36', '2:18:36', '2:28:36', '2:38:36', '2:48:36', '2:58:36', '3:08:36', '3:18:36', '3:28:36', '3:38:36', '3:48:36', '3:58:36', '4:08:36', '4:18:36', '4:28:36', '4:38:36', '4:48:36', '4:58:36', '5:08:36', '5:18:36', '5:28:36', '5:38:36', '5:48:36', '5:58:36', '6…	[139, 145, 157, 155, 175, 134, 133, 152, 156, 147, 140, 156, 152, 142, 145, 146, 136, 158, 124, 172, 178, 140, 147, 155, 171, 177, 159, 174, 176, 119, 156, 141, 159, 150, 138, 135, 155, 173, 144, 128, 145, 127, 148, 127, 145, 146, 160, 188, 163, 158, 156, 147, 178, 147, 126, 144, 108, 122, 151, 169, 153, 176, 149, 136, 150, 168, 168, 134, 159, 145, 170, 156, 149, 163, 140, 119, 153, 134, 163, 173…	['0:07:15', '0:17:15', '0:27:15', '0:37:15', '0:47:15', '0:57:15', '1:07:15', '1:17:15', '1:27:15', '1:37:15', '1:47:15', '1:57:15', '2:07:15', '2:17:15', '2:27:15', '2:37:15', '2:47:15', '2:57:15', '3:07:15', '3:17:15', '3:27:15', '3:37:15', '3:47:15', '3:57:15', '4:07:15', '4:17:15', '4:27:15', '4:37:15', '4:47:15', '4:57:15', '5:07:15', '5:17:15', '5:27:15', '5:37:15', '5:47:15', '5:57:15', '6…	['0:07:56', '0:17:56', '0:27:56', '0:37:56', '0:47:56', '0:57:56', '1:07:56', '1:17:56', '1:27:56', '1:37:56', '1:47:56', '1:57:56', '2:07:56', '2:17:56', '2:27:56', '2:37:56', '2:47:56', '2:57:56', '3:07:56', '3:17:56', '3:27:56', '3:37:56', '3:47:56', '3:57:56', '4:07:56', '4:17:56', '4:27:56', '4:37:56', '4:47:56', '4:57:56', '5:07:56', '5:17:56', '5:27:56', '5:37:56', '5:47:56', '5:57:56', '6…	[1, 17, 30, 18, 16, 5, 0, 22, 0, 22, 10, 0, 15, 19, 0, 2, 0, 3, 14, 9, 0, 38, 14, 22, 1, 18, 4, 2, 1, 0, 9, 10, 24, 0, 12, 11, 0, 0, 11, 16, 4, 0, 21, 1, 10, 0, 0, 0, 1, 38, 0, 3, 19, 9, 10, 0, 16, 0, 0, 0, 14, 2, 0, 17, 15, 0, 11, 0, 9, 11, 0, 12, 0, 0, 0, 14, 25, 45, 1, 38, 3, 11, 14, 12, 11, 10, 19, 19, 12, 10, 0, 0, 7, 3, 2, 11, 0, 12, 0, 0, 10, 41, 18, 0, 5, 14, 26, 0, 11, 0, 12, 1, 12, 0, 1…	[78, 154, 141, 96, 106, 135, 150, 124, 105, 132, 142, 146, 116, 118, 123, 138, 121, 75, 103, 110, 112, 111, 131, 95, 118, 100, 155, 130, 123, 119, 101, 136, 109, 102, 134, 133, 89, 127, 124, 131, 113, 93, 134, 130, 89, 109, 131, 128, 111, 113, 142, 106, 102, 64, 148, 112, 90, 99, 145, 130, 117, 94, 118, 132, 109, 116, 124, 131, 115, 114, 86, 91, 126, 133, 129, 139, 109, 105, 127, 128, 73, 105, 10…
88	E1	sAS001	xxxxxx	200	20210512	Exponential	Inducible-Z3EV	['0:06:43', '0:16:43', '0:26:43', '0:36:43', '0:46:43', '0:56:43', '1:06:43', '1:16:43', '1:26:43', '1:36:43', '1:46:43', '1:56:43', '2:06:43', '2:16:43', '2:26:43', '2:36:43', '2:46:43', '2:56:43', '3:06:43', '3:16:43', '3:26:43', '3:36:43', '3:46:43', '3:56:43', '4:06:43', '4:16:43', '4:26:43', '4:36:43', '4:46:43', '4:56:43', '5:06:43', '5:16:43', '5:26:43', '5:36:43', '5:46:43', '5:56:43', '6…	[0.133, 0.135, 0.135, 0.138, 0.142, 0.146, 0.146, 0.15, 0.157, 0.167, 0.167, 0.177, 0.176, 0.178, 0.183, 0.19, 0.198, 0.205, 0.216, 0.226, 0.238, 0.251, 0.262, 0.272, 0.287, 0.304, 0.319, 0.338, 0.354, 0.37, 0.388, 0.408, 0.422, 0.439, 0.458, 0.485, 0.508, 0.534, 0.551, 0.587, 0.623, 0.651, 0.688, 0.706, 0.731, 0.755, 0.783, 0.809, 0.825, 0.837, 0.869, 0.893, 0.914, 0.927, 0.953, 0.96, 0.978, 0.9…	['0:09:17', '0:19:17', '0:29:17', '0:39:17', '0:49:17', '0:59:17', '1:09:17', '1:19:17', '1:29:17', '1:39:17', '1:49:17', '1:59:17', '2:09:17', '2:19:17', '2:29:17', '2:39:17', '2:49:17', '2:59:17', '3:09:17', '3:19:17', '3:29:17', '3:39:17', '3:49:17', '3:59:17', '4:09:17', '4:19:17', '4:29:17', '4:39:17', '4:49:17', '4:59:17', '5:09:17', '5:19:17', '5:29:17', '5:39:17', '5:49:17', '5:59:17', '6…	[2519, 2402, 2473, 2347, 2629, 2523, 2619, 2482, 2432, 2590, 2558, 2586, 2551, 2632, 2724, 2746, 2781, 2768, 2893, 2701, 2704, 2650, 2645, 2789, 2802, 2786, 2909, 2843, 2949, 2998, 2877, 3056, 3032, 3001, 3110, 3260, 3152, 3269, 3223, 3306, 3340, 3280, 3353, 3427, 3427, 3595, 3625, 3702, 3766, 3946, 3827, 3787, 4097, 3996, 4240, 4444, 4360, 4308, 4300, 4521, 4390, 4349, 4579, 4654, 4654, 4596, 47…	['0:08:36', '0:18:36', '0:28:36', '0:38:36', '0:48:36', '0:58:36', '1:08:36', '1:18:36', '1:28:36', '1:38:36', '1:48:36', '1:58:36', '2:08:36', '2:18:36', '2:28:36', '2:38:36', '2:48:36', '2:58:36', '3:08:36', '3:18:36', '3:28:36', '3:38:36', '3:48:36', '3:58:36', '4:08:36', '4:18:36', '4:28:36', '4:38:36', '4:48:36', '4:58:36', '5:08:36', '5:18:36', '5:28:36', '5:38:36', '5:48:36', '5:58:36', '6…	[167, 145, 151, 158, 171, 161, 148, 131, 150, 152, 168, 153, 182, 186, 184, 167, 181, 206, 194, 179, 163, 161, 185, 198, 168, 172, 173, 172, 195, 189, 186, 201, 183, 188, 217, 199, 180, 202, 222, 187, 194, 213, 233, 209, 233, 232, 235, 232, 227, 271, 244, 253, 266, 253, 244, 249, 259, 292, 244, 290, 323, 277, 279, 294, 295, 299, 324, 311, 310, 313, 256, 311, 285, 320, 279, 329, 273, 294, 298, 290…	['0:07:15', '0:17:15', '0:27:15', '0:37:15', '0:47:15', '0:57:15', '1:07:15', '1:17:15', '1:27:15', '1:37:15', '1:47:15', '1:57:15', '2:07:15', '2:17:15', '2:27:15', '2:37:15', '2:47:15', '2:57:15', '3:07:15', '3:17:15', '3:27:15', '3:37:15', '3:47:15', '3:57:15', '4:07:15', '4:17:15', '4:27:15', '4:37:15', '4:47:15', '4:57:15', '5:07:15', '5:17:15', '5:27:15', '5:37:15', '5:47:15', '5:57:15', '6…	['0:07:56', '0:17:56', '0:27:56', '0:37:56', '0:47:56', '0:57:56', '1:07:56', '1:17:56', '1:27:56', '1:37:56', '1:47:56', '1:57:56', '2:07:56', '2:17:56', '2:27:56', '2:37:56', '2:47:56', '2:57:56', '3:07:56', '3:17:56', '3:27:56', '3:37:56', '3:47:56', '3:57:56', '4:07:56', '4:17:56', '4:27:56', '4:37:56', '4:47:56', '4:57:56', '5:07:56', '5:17:56', '5:27:56', '5:37:56', '5:47:56', '5:57:56', '6…	[16, 0, 0, 0, 5, 14, 31, 0, 9, 0, 4, 23, 20, 0, 41, 32, 32, 43, 43, 67, 72, 56, 83, 100, 96, 115, 118, 124, 106, 141, 154, 170, 181, 199, 215, 215, 248, 237, 235, 289, 331, 363, 368, 423, 407, 483, 498, 520, 558, 600, 629, 666, 690, 727, 773, 757, 805, 785, 781, 812, 823, 831, 847, 858, 852, 838, 869, 857, 880, 894, 882, 897, 861, 913, 909, 900, 879, 876, 870, 860, 864, 860, 807, 798, 782, 803, 7…	[108, 117, 119, 122, 105, 93, 134, 181, 143, 186, 238, 266, 303, 389, 489, 487, 614, 712, 887, 1002, 1064, 1227, 1328, 1540, 1638, 1689, 1832, 2024, 2282, 2363, 2630, 2779, 2942, 3110, 3437, 3320, 3952, 3892, 4465, 4563, 4896, 5628, 5931, 6420, 6760, 7781, 8263, 8691, 8601, 9779, 10878, 11164, 11951, 12416, 12675, 13259, 13432, 13605, 13558, 14222, 14175, 14092, 14721, 14670, 14576, 14882, 14929,…
89	E2	sAS002	W2xxxxx	200	20210512	Exponential	Inducible-Z3EV	['0:06:43', '0:16:43', '0:26:43', '0:36:43', '0:46:43', '0:56:43', '1:06:43', '1:16:43', '1:26:43', '1:36:43', '1:46:43', '1:56:43', '2:06:43', '2:16:43', '2:26:43', '2:36:43', '2:46:43', '2:56:43', '3:06:43', '3:16:43', '3:26:43', '3:36:43', '3:46:43', '3:56:43', '4:06:43', '4:16:43', '4:26:43', '4:36:43', '4:46:43', '4:56:43', '5:06:43', '5:16:43', '5:26:43', '5:36:43', '5:46:43', '5:56:43', '6…	[0.128, 0.128, 0.129, 0.132, 0.134, 0.136, 0.14, 0.142, 0.146, 0.15, 0.155, 0.161, 0.166, 0.172, 0.178, 0.185, 0.194, 0.203, 0.212, 0.219, 0.23, 0.239, 0.25, 0.261, 0.274, 0.288, 0.303, 0.322, 0.337, 0.354, 0.367, 0.383, 0.4, 0.422, 0.449, 0.471, 0.498, 0.538, 0.585, 0.625, 0.661, 0.693, 0.739, 0.787, 0.826, 0.871, 0.906, 0.941, 0.969, 0.991, 1.005, 1.028, 1.033, 1.046, 1.059, 1.081, 1.107, 1.115…	['0:09:17', '0:19:17', '0:29:17', '0:39:17', '0:49:17', '0:59:17', '1:09:17', '1:19:17', '1:29:17', '1:39:17', '1:49:17', '1:59:17', '2:09:17', '2:19:17', '2:29:17', '2:39:17', '2:49:17', '2:59:17', '3:09:17', '3:19:17', '3:29:17', '3:39:17', '3:49:17', '3:59:17', '4:09:17', '4:19:17', '4:29:17', '4:39:17', '4:49:17', '4:59:17', '5:09:17', '5:19:17', '5:29:17', '5:39:17', '5:49:17', '5:59:17', '6…	[2508, 2498, 2473, 2447, 2498, 2594, 2515, 2485, 2523, 2675, 2566, 2604, 2646, 2525, 2860, 2797, 2820, 2724, 2707, 2681, 2637, 2775, 2803, 2895, 2681, 2812, 2972, 2720, 2886, 3096, 2982, 2995, 2999, 3008, 3044, 3073, 3238, 3219, 3325, 3373, 3233, 3448, 3512, 3472, 3615, 3751, 3754, 3865, 3984, 4196, 4195, 4144, 4095, 4105, 4280, 4405, 4268, 4490, 4482, 4510, 4634, 4626, 4601, 4570, 4805, 4778, 45…	['0:08:36', '0:18:36', '0:28:36', '0:38:36', '0:48:36', '0:58:36', '1:08:36', '1:18:36', '1:28:36', '1:38:36', '1:48:36', '1:58:36', '2:08:36', '2:18:36', '2:28:36', '2:38:36', '2:48:36', '2:58:36', '3:08:36', '3:18:36', '3:28:36', '3:38:36', '3:48:36', '3:58:36', '4:08:36', '4:18:36', '4:28:36', '4:38:36', '4:48:36', '4:58:36', '5:08:36', '5:18:36', '5:28:36', '5:38:36', '5:48:36', '5:58:36', '6…	[153, 170, 136, 159, 169, 139, 153, 172, 161, 181, 150, 186, 188, 145, 162, 173, 178, 163, 190, 159, 159, 174, 159, 208, 194, 173, 187, 206, 185, 183, 155, 201, 215, 178, 187, 159, 193, 188, 204, 192, 222, 168, 209, 214, 204, 249, 217, 219, 258, 273, 262, 233, 272, 244, 248, 268, 281, 317, 275, 291, 258, 272, 270, 306, 280, 287, 284, 288, 277, 278, 308, 318, 293, 275, 322, 318, 296, 309, 309, 333…	['0:07:15', '0:17:15', '0:27:15', '0:37:15', '0:47:15', '0:57:15', '1:07:15', '1:17:15', '1:27:15', '1:37:15', '1:47:15', '1:57:15', '2:07:15', '2:17:15', '2:27:15', '2:37:15', '2:47:15', '2:57:15', '3:07:15', '3:17:15', '3:27:15', '3:37:15', '3:47:15', '3:57:15', '4:07:15', '4:17:15', '4:27:15', '4:37:15', '4:47:15', '4:57:15', '5:07:15', '5:17:15', '5:27:15', '5:37:15', '5:47:15', '5:57:15', '6…	['0:07:56', '0:17:56', '0:27:56', '0:37:56', '0:47:56', '0:57:56', '1:07:56', '1:17:56', '1:27:56', '1:37:56', '1:47:56', '1:57:56', '2:07:56', '2:17:56', '2:27:56', '2:37:56', '2:47:56', '2:57:56', '3:07:56', '3:17:56', '3:27:56', '3:37:56', '3:47:56', '3:57:56', '4:07:56', '4:17:56', '4:27:56', '4:37:56', '4:47:56', '4:57:56', '5:07:56', '5:17:56', '5:27:56', '5:37:56', '5:47:56', '5:57:56', '6…	[11, 3, 18, 15, 31, 0, 0, 1, 8, 7, 7, 6, 1, 8, 10, 25, 32, 41, 35, 70, 61, 64, 71, 72, 103, 99, 114, 139, 117, 155, 159, 164, 210, 212, 210, 207, 248, 304, 361, 372, 391, 418, 440, 492, 568, 595, 646, 672, 733, 735, 781, 813, 810, 852, 806, 875, 915, 906, 954, 942, 1000, 993, 988, 1019, 1000, 1066, 1042, 1072, 1058, 1074, 1073, 1105, 1072, 1056, 1083, 1116, 1079, 1101, 1087, 1123, 1107, 1054, 105…	[91, 123, 111, 110, 159, 116, 149, 152, 135, 169, 258, 276, 323, 441, 450, 559, 565, 711, 838, 884, 983, 1178, 1216, 1351, 1438, 1674, 1722, 1926, 2168, 2339, 2521, 2718, 3060, 3395, 3680, 3821, 4195, 5017, 5616, 6237, 6725, 7293, 7775, 8511, 9346, 9894, 10952, 11753, 12186, 12750, 13213, 14035, 14396, 14399, 14795, 15251, 15752, 16271, 16676, 16538, 16855, 17675, 17131, 17785, 17851, 18091, 1792…
90	E3	sAS003	S1xxxxx	200	20210512	Exponential	Inducible-Z3EV	['0:06:43', '0:16:43', '0:26:43', '0:36:43', '0:46:43', '0:56:43', '1:06:43', '1:16:43', '1:26:43', '1:36:43', '1:46:43', '1:56:43', '2:06:43', '2:16:43', '2:26:43', '2:36:43', '2:46:43', '2:56:43', '3:06:43', '3:16:43', '3:26:43', '3:36:43', '3:46:43', '3:56:43', '4:06:43', '4:16:43', '4:26:43', '4:36:43', '4:46:43', '4:56:43', '5:06:43', '5:16:43', '5:26:43', '5:36:43', '5:46:43', '5:56:43', '6…	[0.128, 0.129, 0.131, 0.132, 0.134, 0.136, 0.139, 0.142, 0.145, 0.15, 0.153, 0.157, 0.161, 0.168, 0.174, 0.181, 0.188, 0.196, 0.205, 0.213, 0.224, 0.231, 0.241, 0.254, 0.264, 0.277, 0.289, 0.306, 0.322, 0.34, 0.354, 0.371, 0.387, 0.404, 0.422, 0.449, 0.473, 0.498, 0.534, 0.58, 0.605, 0.645, 0.678, 0.707, 0.739, 0.781, 0.831, 0.873, 0.903, 0.941, 0.964, 0.985, 0.997, 1.006, 1.028, 1.036, 1.059, 1.…	['0:09:17', '0:19:17', '0:29:17', '0:39:17', '0:49:17', '0:59:17', '1:09:17', '1:19:17', '1:29:17', '1:39:17', '1:49:17', '1:59:17', '2:09:17', '2:19:17', '2:29:17', '2:39:17', '2:49:17', '2:59:17', '3:09:17', '3:19:17', '3:29:17', '3:39:17', '3:49:17', '3:59:17', '4:09:17', '4:19:17', '4:29:17', '4:39:17', '4:49:17', '4:59:17', '5:09:17', '5:19:17', '5:29:17', '5:39:17', '5:49:17', '5:59:17', '6…	[2457, 2403, 2385, 2503, 2555, 2640, 2471, 2536, 2514, 2669, 2470, 2673, 2702, 2700, 2624, 2671, 2765, 2905, 2805, 2864, 2939, 2814, 2979, 2967, 2799, 2814, 2717, 2885, 2808, 3013, 3041, 3020, 3074, 3068, 3107, 3162, 3151, 3211, 3279, 3298, 3321, 3351, 3431, 3497, 3468, 3522, 3557, 3819, 3760, 3935, 3858, 3936, 4217, 4223, 4201, 4334, 4159, 4144, 4382, 4418, 4341, 4515, 4723, 4833, 4619, 4613, 45…	['0:08:36', '0:18:36', '0:28:36', '0:38:36', '0:48:36', '0:58:36', '1:08:36', '1:18:36', '1:28:36', '1:38:36', '1:48:36', '1:58:36', '2:08:36', '2:18:36', '2:28:36', '2:38:36', '2:48:36', '2:58:36', '3:08:36', '3:18:36', '3:28:36', '3:38:36', '3:48:36', '3:58:36', '4:08:36', '4:18:36', '4:28:36', '4:38:36', '4:48:36', '4:58:36', '5:08:36', '5:18:36', '5:28:36', '5:38:36', '5:48:36', '5:58:36', '6…	[146, 187, 182, 188, 146, 146, 172, 151, 166, 147, 166, 172, 165, 145, 159, 180, 165, 185, 186, 190, 197, 180, 163, 180, 155, 216, 175, 171, 196, 211, 146, 198, 200, 206, 220, 196, 211, 212, 186, 185, 215, 231, 214, 247, 187, 237, 238, 214, 253, 273, 235, 243, 278, 244, 250, 265, 256, 305, 286, 255, 277, 285, 274, 273, 303, 276, 281, 279, 299, 290, 312, 304, 311, 304, 323, 321, 267, 301, 301, 293…	['0:07:15', '0:17:15', '0:27:15', '0:37:15', '0:47:15', '0:57:15', '1:07:15', '1:17:15', '1:27:15', '1:37:15', '1:47:15', '1:57:15', '2:07:15', '2:17:15', '2:27:15', '2:37:15', '2:47:15', '2:57:15', '3:07:15', '3:17:15', '3:27:15', '3:37:15', '3:47:15', '3:57:15', '4:07:15', '4:17:15', '4:27:15', '4:37:15', '4:47:15', '4:57:15', '5:07:15', '5:17:15', '5:27:15', '5:37:15', '5:47:15', '5:57:15', '6…	['0:07:56', '0:17:56', '0:27:56', '0:37:56', '0:47:56', '0:57:56', '1:07:56', '1:17:56', '1:27:56', '1:37:56', '1:47:56', '1:57:56', '2:07:56', '2:17:56', '2:27:56', '2:37:56', '2:47:56', '2:57:56', '3:07:56', '3:17:56', '3:27:56', '3:37:56', '3:47:56', '3:57:56', '4:07:56', '4:17:56', '4:27:56', '4:37:56', '4:47:56', '4:57:56', '5:07:56', '5:17:56', '5:27:56', '5:37:56', '5:47:56', '5:57:56', '6…	[13, 22, 0, 15, 20, 19, 0, 0, 5, 26, 15, 38, 37, 5, 20, 37, 13, 32, 28, 46, 45, 74, 57, 78, 106, 78, 101, 137, 125, 136, 150, 195, 191, 187, 221, 234, 267, 288, 305, 313, 380, 382, 442, 451, 489, 529, 582, 628, 620, 673, 725, 742, 780, 762, 784, 817, 802, 866, 880, 867, 921, 916, 910, 963, 977, 985, 994, 978, 1026, 1005, 1007, 1033, 1059, 1056, 1093, 1075, 1058, 1068, 1071, 1014, 1050, 1027, 970,…	[98, 143, 122, 123, 151, 103, 132, 91, 181, 212, 173, 233, 263, 326, 408, 488, 590, 745, 852, 814, 980, 1094, 1191, 1326, 1465, 1644, 1858, 1885, 2046, 2285, 2403, 2625, 2737, 3144, 3468, 3651, 4131, 4338, 5113, 5708, 6114, 6595, 6989, 7440, 7974, 8645, 9475, 10124, 10730, 11766, 11984, 12579, 12810, 13239, 13443, 13848, 14282, 14498, 14672, 15195, 15305, 15464, 16261, 16567, 16963, 16633, 17241,…
91	E4	sAS004	M1xxxxx	200	20210512	Exponential	Inducible-Z3EV	['0:06:43', '0:16:43', '0:26:43', '0:36:43', '0:46:43', '0:56:43', '1:06:43', '1:16:43', '1:26:43', '1:36:43', '1:46:43', '1:56:43', '2:06:43', '2:16:43', '2:26:43', '2:36:43', '2:46:43', '2:56:43', '3:06:43', '3:16:43', '3:26:43', '3:36:43', '3:46:43', '3:56:43', '4:06:43', '4:16:43', '4:26:43', '4:36:43', '4:46:43', '4:56:43', '5:06:43', '5:16:43', '5:26:43', '5:36:43', '5:46:43', '5:56:43', '6…	[0.135, 0.136, 0.138, 0.139, 0.141, 0.143, 0.145, 0.148, 0.151, 0.161, 0.158, 0.164, 0.167, 0.176, 0.18, 0.191, 0.19, 0.197, 0.205, 0.215, 0.221, 0.228, 0.237, 0.248, 0.261, 0.273, 0.286, 0.299, 0.317, 0.333, 0.349, 0.366, 0.385, 0.403, 0.423, 0.443, 0.465, 0.486, 0.506, 0.539, 0.572, 0.613, 0.646, 0.679, 0.728, 0.764, 0.798, 0.85, 0.884, 0.926, 0.951, 0.98, 1.004, 1.016, 1.039, 1.06, 1.083, 1.09…	['0:09:17', '0:19:17', '0:29:17', '0:39:17', '0:49:17', '0:59:17', '1:09:17', '1:19:17', '1:29:17', '1:39:17', '1:49:17', '1:59:17', '2:09:17', '2:19:17', '2:29:17', '2:39:17', '2:49:17', '2:59:17', '3:09:17', '3:19:17', '3:29:17', '3:39:17', '3:49:17', '3:59:17', '4:09:17', '4:19:17', '4:29:17', '4:39:17', '4:49:17', '4:59:17', '5:09:17', '5:19:17', '5:29:17', '5:39:17', '5:49:17', '5:59:17', '6…	[2393, 2513, 2452, 2377, 2606, 2424, 2524, 2600, 2585, 2685, 2641, 2627, 2612, 2780, 2733, 2867, 2978, 2919, 3055, 3049, 3145, 3192, 3274, 3132, 3084, 3120, 3401, 3624, 3504, 3609, 3634, 3624, 3771, 3866, 3919, 3805, 3860, 4073, 4072, 4252, 4476, 4572, 4630, 4970, 5161, 5320, 5511, 5805, 5903, 6289, 6350, 6351, 6451, 6763, 6789, 6924, 7097, 7143, 7160, 7290, 7496, 7362, 7403, 7574, 7569, 7777, 76…	['0:08:36', '0:18:36', '0:28:36', '0:38:36', '0:48:36', '0:58:36', '1:08:36', '1:18:36', '1:28:36', '1:38:36', '1:48:36', '1:58:36', '2:08:36', '2:18:36', '2:28:36', '2:38:36', '2:48:36', '2:58:36', '3:08:36', '3:18:36', '3:28:36', '3:38:36', '3:48:36', '3:58:36', '4:08:36', '4:18:36', '4:28:36', '4:38:36', '4:48:36', '4:58:36', '5:08:36', '5:18:36', '5:28:36', '5:38:36', '5:48:36', '5:58:36', '6…	[159, 171, 158, 130, 156, 151, 179, 170, 145, 174, 186, 150, 190, 170, 183, 160, 173, 171, 195, 199, 166, 201, 185, 188, 220, 221, 198, 190, 230, 198, 228, 220, 229, 236, 217, 257, 269, 261, 272, 254, 250, 316, 300, 287, 313, 302, 324, 330, 350, 341, 413, 366, 361, 388, 426, 381, 406, 393, 420, 451, 458, 461, 431, 433, 476, 454, 472, 467, 505, 461, 473, 481, 462, 485, 528, 495, 486, 500, 502, 495…	['0:07:15', '0:17:15', '0:27:15', '0:37:15', '0:47:15', '0:57:15', '1:07:15', '1:17:15', '1:27:15', '1:37:15', '1:47:15', '1:57:15', '2:07:15', '2:17:15', '2:27:15', '2:37:15', '2:47:15', '2:57:15', '3:07:15', '3:17:15', '3:27:15', '3:37:15', '3:47:15', '3:57:15', '4:07:15', '4:17:15', '4:27:15', '4:37:15', '4:47:15', '4:57:15', '5:07:15', '5:17:15', '5:27:15', '5:37:15', '5:47:15', '5:57:15', '6…	['0:07:56', '0:17:56', '0:27:56', '0:37:56', '0:47:56', '0:57:56', '1:07:56', '1:17:56', '1:27:56', '1:37:56', '1:47:56', '1:57:56', '2:07:56', '2:17:56', '2:27:56', '2:37:56', '2:47:56', '2:57:56', '3:07:56', '3:17:56', '3:27:56', '3:37:56', '3:47:56', '3:57:56', '4:07:56', '4:17:56', '4:27:56', '4:37:56', '4:47:56', '4:57:56', '5:07:56', '5:17:56', '5:27:56', '5:37:56', '5:47:56', '5:57:56', '6…	[11, 1, 3, 0, 0, 0, 0, 19, 0, 11, 0, 18, 12, 1, 17, 37, 10, 16, 58, 53, 69, 61, 94, 72, 82, 95, 128, 104, 141, 130, 144, 167, 151, 181, 169, 222, 198, 215, 248, 295, 315, 364, 363, 407, 448, 491, 514, 575, 638, 636, 710, 759, 790, 738, 821, 835, 836, 858, 875, 919, 934, 916, 951, 943, 947, 948, 955, 969, 1030, 973, 988, 1027, 1039, 1028, 1053, 1023, 1087, 1048, 1045, 999, 1021, 988, 981, 1014, 94…	[128, 103, 125, 80, 129, 121, 112, 125, 162, 176, 192, 248, 259, 379, 427, 438, 588, 705, 760, 882, 962, 1100, 1141, 1346, 1379, 1525, 1631, 1819, 1994, 2232, 2229, 2352, 2607, 2755, 3018, 3301, 3468, 3592, 4059, 4354, 5361, 5672, 6565, 6760, 7606, 8254, 8961, 9701, 10717, 11287, 12377, 12971, 13519, 13525, 14365, 14760, 15153, 15661, 15139, 15938, 16205, 16196, 16314, 16689, 17043, 16816, 16914,…
92	E5	sAS005	W2W3W1xxx	200	20210512	Exponential	Inducible-Z3EV	['0:06:43', '0:16:43', '0:26:43', '0:36:43', '0:46:43', '0:56:43', '1:06:43', '1:16:43', '1:26:43', '1:36:43', '1:46:43', '1:56:43', '2:06:43', '2:16:43', '2:26:43', '2:36:43', '2:46:43', '2:56:43', '3:06:43', '3:16:43', '3:26:43', '3:36:43', '3:46:43', '3:56:43', '4:06:43', '4:16:43', '4:26:43', '4:36:43', '4:46:43', '4:56:43', '5:06:43', '5:16:43', '5:26:43', '5:36:43', '5:46:43', '5:56:43', '6…	[0.125, 0.126, 0.128, 0.132, 0.134, 0.135, 0.137, 0.138, 0.143, 0.145, 0.148, 0.153, 0.158, 0.168, 0.179, 0.174, 0.181, 0.19, 0.197, 0.204, 0.214, 0.218, 0.227, 0.238, 0.251, 0.265, 0.28, 0.294, 0.309, 0.328, 0.345, 0.36, 0.379, 0.396, 0.411, 0.432, 0.457, 0.481, 0.503, 0.528, 0.559, 0.595, 0.623, 0.642, 0.674, 0.717, 0.763, 0.807, 0.851, 0.879, 0.91, 0.938, 0.952, 0.967, 0.985, 1.004, 1.027, 1.0…	['0:09:17', '0:19:17', '0:29:17', '0:39:17', '0:49:17', '0:59:17', '1:09:17', '1:19:17', '1:29:17', '1:39:17', '1:49:17', '1:59:17', '2:09:17', '2:19:17', '2:29:17', '2:39:17', '2:49:17', '2:59:17', '3:09:17', '3:19:17', '3:29:17', '3:39:17', '3:49:17', '3:59:17', '4:09:17', '4:19:17', '4:29:17', '4:39:17', '4:49:17', '4:59:17', '5:09:17', '5:19:17', '5:29:17', '5:39:17', '5:49:17', '5:59:17', '6…	[2561, 2500, 2646, 2510, 2562, 2565, 2507, 2427, 2669, 2683, 2671, 2729, 2754, 2701, 2741, 2834, 2835, 2902, 3069, 3150, 3072, 3206, 3299, 3189, 3102, 3106, 3241, 3223, 3328, 3428, 3621, 3633, 3746, 3845, 3795, 3928, 4203, 4196, 4195, 4241, 4506, 4364, 4515, 4554, 4856, 5109, 5292, 5328, 5848, 5803, 5950, 6239, 6238, 6213, 6359, 6461, 6523, 6580, 6788, 6681, 6938, 6998, 6963, 7074, 7147, 7504, 72…	['0:08:36', '0:18:36', '0:28:36', '0:38:36', '0:48:36', '0:58:36', '1:08:36', '1:18:36', '1:28:36', '1:38:36', '1:48:36', '1:58:36', '2:08:36', '2:18:36', '2:28:36', '2:38:36', '2:48:36', '2:58:36', '3:08:36', '3:18:36', '3:28:36', '3:38:36', '3:48:36', '3:58:36', '4:08:36', '4:18:36', '4:28:36', '4:38:36', '4:48:36', '4:58:36', '5:08:36', '5:18:36', '5:28:36', '5:38:36', '5:48:36', '5:58:36', '6…	[173, 157, 174, 166, 156, 154, 166, 165, 183, 189, 141, 169, 174, 154, 147, 183, 196, 150, 207, 186, 215, 229, 214, 179, 170, 213, 201, 202, 186, 221, 201, 237, 250, 232, 227, 285, 244, 249, 259, 257, 267, 277, 282, 278, 294, 312, 327, 357, 360, 373, 387, 337, 415, 357, 381, 390, 413, 400, 393, 438, 449, 444, 418, 424, 460, 457, 422, 448, 455, 479, 448, 494, 453, 470, 481, 474, 468, 470, 500, 471…	['0:07:15', '0:17:15', '0:27:15', '0:37:15', '0:47:15', '0:57:15', '1:07:15', '1:17:15', '1:27:15', '1:37:15', '1:47:15', '1:57:15', '2:07:15', '2:17:15', '2:27:15', '2:37:15', '2:47:15', '2:57:15', '3:07:15', '3:17:15', '3:27:15', '3:37:15', '3:47:15', '3:57:15', '4:07:15', '4:17:15', '4:27:15', '4:37:15', '4:47:15', '4:57:15', '5:07:15', '5:17:15', '5:27:15', '5:37:15', '5:47:15', '5:57:15', '6…	['0:07:56', '0:17:56', '0:27:56', '0:37:56', '0:47:56', '0:57:56', '1:07:56', '1:17:56', '1:27:56', '1:37:56', '1:47:56', '1:57:56', '2:07:56', '2:17:56', '2:27:56', '2:37:56', '2:47:56', '2:57:56', '3:07:56', '3:17:56', '3:27:56', '3:37:56', '3:47:56', '3:57:56', '4:07:56', '4:17:56', '4:27:56', '4:37:56', '4:47:56', '4:57:56', '5:07:56', '5:17:56', '5:27:56', '5:37:56', '5:47:56', '5:57:56', '6…	[11, 0, 7, 31, 18, 9, 6, 21, 20, 35, 34, 0, 30, 17, 39, 46, 19, 32, 38, 55, 57, 57, 80, 81, 67, 67, 87, 117, 146, 145, 126, 166, 159, 142, 192, 240, 269, 276, 275, 325, 324, 335, 375, 379, 403, 486, 494, 553, 625, 677, 698, 660, 713, 723, 767, 781, 834, 792, 810, 822, 851, 862, 873, 909, 891, 917, 916, 939, 963, 969, 966, 1006, 1036, 1035, 1006, 1011, 1003, 1039, 1029, 1031, 995, 1014, 979, 967, …	[105, 97, 122, 104, 140, 118, 130, 155, 122, 167, 219, 185, 268, 305, 356, 496, 614, 689, 803, 845, 935, 961, 1082, 1226, 1411, 1464, 1625, 1731, 1951, 2180, 2369, 2449, 2637, 2772, 2919, 3524, 3828, 3834, 4502, 4886, 5453, 5827, 6107, 6339, 6852, 7771, 8675, 9393, 10069, 10533, 11363, 11626, 12148, 12466, 12968, 13180, 13521, 14204, 14351, 14420, 14829, 14855, 15468, 15727, 15827, 16070, 15891, …
93	E6	sAS006	M1M2M3xxx	200	20210512	Exponential	Inducible-Z3EV	['0:06:43', '0:16:43', '0:26:43', '0:36:43', '0:46:43', '0:56:43', '1:06:43', '1:16:43', '1:26:43', '1:36:43', '1:46:43', '1:56:43', '2:06:43', '2:16:43', '2:26:43', '2:36:43', '2:46:43', '2:56:43', '3:06:43', '3:16:43', '3:26:43', '3:36:43', '3:46:43', '3:56:43', '4:06:43', '4:16:43', '4:26:43', '4:36:43', '4:46:43', '4:56:43', '5:06:43', '5:16:43', '5:26:43', '5:36:43', '5:46:43', '5:56:43', '6…	[0.136, 0.136, 0.137, 0.137, 0.14, 0.139, 0.141, 0.143, 0.145, 0.148, 0.15, 0.153, 0.157, 0.16, 0.164, 0.17, 0.176, 0.182, 0.189, 0.196, 0.203, 0.21, 0.221, 0.23, 0.241, 0.254, 0.268, 0.28, 0.294, 0.309, 0.327, 0.344, 0.361, 0.379, 0.397, 0.42, 0.441, 0.465, 0.487, 0.51, 0.535, 0.561, 0.584, 0.61, 0.634, 0.67, 0.686, 0.726, 0.767, 0.777, 0.818, 0.84, 0.855, 0.854, 0.873, 0.858, 0.88, 0.879, 0.867…	['0:09:17', '0:19:17', '0:29:17', '0:39:17', '0:49:17', '0:59:17', '1:09:17', '1:19:17', '1:29:17', '1:39:17', '1:49:17', '1:59:17', '2:09:17', '2:19:17', '2:29:17', '2:39:17', '2:49:17', '2:59:17', '3:09:17', '3:19:17', '3:29:17', '3:39:17', '3:49:17', '3:59:17', '4:09:17', '4:19:17', '4:29:17', '4:39:17', '4:49:17', '4:59:17', '5:09:17', '5:19:17', '5:29:17', '5:39:17', '5:49:17', '5:59:17', '6…	[2612, 2689, 2552, 2569, 2626, 2681, 2743, 2673, 2684, 2678, 2704, 2744, 2720, 2670, 2796, 2838, 2999, 2953, 2928, 3050, 3188, 3146, 3326, 3238, 3293, 3161, 3273, 3242, 3513, 3552, 3551, 3553, 3594, 3676, 3702, 3813, 3861, 3955, 4080, 4108, 4125, 4212, 4352, 4412, 4476, 4707, 4677, 4834, 5070, 5264, 5065, 5312, 5486, 5331, 5328, 5394, 5406, 5528, 5581, 5553, 5513, 5675, 5638, 5724, 5831, 6049, 60…	['0:08:36', '0:18:36', '0:28:36', '0:38:36', '0:48:36', '0:58:36', '1:08:36', '1:18:36', '1:28:36', '1:38:36', '1:48:36', '1:58:36', '2:08:36', '2:18:36', '2:28:36', '2:38:36', '2:48:36', '2:58:36', '3:08:36', '3:18:36', '3:28:36', '3:38:36', '3:48:36', '3:58:36', '4:08:36', '4:18:36', '4:28:36', '4:38:36', '4:48:36', '4:58:36', '5:08:36', '5:18:36', '5:28:36', '5:38:36', '5:48:36', '5:58:36', '6…	[190, 160, 142, 149, 161, 161, 174, 183, 157, 147, 196, 166, 157, 183, 169, 215, 195, 198, 185, 198, 201, 216, 225, 217, 196, 193, 218, 211, 210, 232, 199, 207, 243, 212, 221, 228, 293, 250, 269, 276, 272, 266, 252, 275, 274, 292, 306, 282, 313, 343, 317, 340, 346, 306, 363, 325, 370, 349, 356, 375, 351, 378, 347, 374, 400, 345, 411, 368, 396, 429, 397, 418, 390, 416, 372, 424, 444, 434, 400, 430…	['0:07:15', '0:17:15', '0:27:15', '0:37:15', '0:47:15', '0:57:15', '1:07:15', '1:17:15', '1:27:15', '1:37:15', '1:47:15', '1:57:15', '2:07:15', '2:17:15', '2:27:15', '2:37:15', '2:47:15', '2:57:15', '3:07:15', '3:17:15', '3:27:15', '3:37:15', '3:47:15', '3:57:15', '4:07:15', '4:17:15', '4:27:15', '4:37:15', '4:47:15', '4:57:15', '5:07:15', '5:17:15', '5:27:15', '5:37:15', '5:47:15', '5:57:15', '6…	['0:07:56', '0:17:56', '0:27:56', '0:37:56', '0:47:56', '0:57:56', '1:07:56', '1:17:56', '1:27:56', '1:37:56', '1:47:56', '1:57:56', '2:07:56', '2:17:56', '2:27:56', '2:37:56', '2:47:56', '2:57:56', '3:07:56', '3:17:56', '3:27:56', '3:37:56', '3:47:56', '3:57:56', '4:07:56', '4:17:56', '4:27:56', '4:37:56', '4:47:56', '4:57:56', '5:07:56', '5:17:56', '5:27:56', '5:37:56', '5:47:56', '5:57:56', '6…	[14, 24, 6, 20, 3, 0, 18, 6, 10, 3, 7, 22, 6, 11, 16, 18, 24, 8, 26, 43, 48, 71, 63, 79, 79, 93, 110, 71, 132, 137, 144, 130, 153, 176, 205, 201, 220, 217, 248, 277, 250, 283, 298, 346, 333, 323, 436, 433, 474, 504, 484, 507, 544, 549, 569, 501, 566, 582, 583, 570, 579, 592, 607, 622, 610, 687, 716, 721, 735, 745, 764, 776, 745, 787, 813, 805, 845, 820, 798, 789, 841, 830, 811, 856, 806, 816, 798…	[87, 146, 101, 132, 98, 109, 150, 162, 170, 161, 260, 266, 277, 332, 404, 459, 576, 546, 754, 777, 915, 954, 1116, 1211, 1349, 1504, 1646, 1711, 1899, 2088, 2231, 2486, 2556, 2848, 2935, 3200, 3433, 3550, 3698, 3942, 4341, 4514, 4607, 5423, 5281, 6068, 6337, 7129, 7605, 8546, 8564, 8786, 8975, 8908, 9214, 9250, 9698, 9531, 9350, 9736, 9207, 10087, 10045, 10496, 10637, 11427, 11623, 12263, 12452, …
94	E7	sAS007	W2W3W1W4W3W2	200	20210512	Exponential	Inducible-Z3EV	['0:06:43', '0:16:43', '0:26:43', '0:36:43', '0:46:43', '0:56:43', '1:06:43', '1:16:43', '1:26:43', '1:36:43', '1:46:43', '1:56:43', '2:06:43', '2:16:43', '2:26:43', '2:36:43', '2:46:43', '2:56:43', '3:06:43', '3:16:43', '3:26:43', '3:36:43', '3:46:43', '3:56:43', '4:06:43', '4:16:43', '4:26:43', '4:36:43', '4:46:43', '4:56:43', '5:06:43', '5:16:43', '5:26:43', '5:36:43', '5:46:43', '5:56:43', '6…	[0.14, 0.14, 0.141, 0.142, 0.143, 0.146, 0.146, 0.147, 0.15, 0.155, 0.157, 0.16, 0.163, 0.166, 0.169, 0.173, 0.179, 0.184, 0.189, 0.199, 0.202, 0.209, 0.219, 0.227, 0.237, 0.247, 0.257, 0.27, 0.282, 0.297, 0.309, 0.325, 0.339, 0.356, 0.375, 0.392, 0.41, 0.427, 0.452, 0.476, 0.5, 0.524, 0.557, 0.581, 0.618, 0.639, 0.684, 0.732, 0.745, 0.782, 0.824, 0.85, 0.891, 0.922, 0.95, 0.965, 0.998, 1.014, 1.…	['0:09:17', '0:19:17', '0:29:17', '0:39:17', '0:49:17', '0:59:17', '1:09:17', '1:19:17', '1:29:17', '1:39:17', '1:49:17', '1:59:17', '2:09:17', '2:19:17', '2:29:17', '2:39:17', '2:49:17', '2:59:17', '3:09:17', '3:19:17', '3:29:17', '3:39:17', '3:49:17', '3:59:17', '4:09:17', '4:19:17', '4:29:17', '4:39:17', '4:49:17', '4:59:17', '5:09:17', '5:19:17', '5:29:17', '5:39:17', '5:49:17', '5:59:17', '6…	[2407, 2518, 2503, 2576, 2510, 2664, 2654, 2599, 2635, 2536, 2589, 2543, 2655, 2511, 2678, 2782, 2699, 2705, 2760, 2728, 2801, 2988, 2880, 2939, 2913, 2876, 2918, 2977, 2935, 2927, 3116, 2968, 3122, 3001, 3273, 3144, 3169, 3111, 3292, 3381, 3426, 3541, 3460, 3518, 3818, 3549, 3760, 3798, 3922, 4007, 4153, 4226, 4200, 4300, 4512, 4617, 4498, 4691, 4675, 4794, 4826, 4986, 4926, 4958, 5055, 5116, 49…	['0:08:36', '0:18:36', '0:28:36', '0:38:36', '0:48:36', '0:58:36', '1:08:36', '1:18:36', '1:28:36', '1:38:36', '1:48:36', '1:58:36', '2:08:36', '2:18:36', '2:28:36', '2:38:36', '2:48:36', '2:58:36', '3:08:36', '3:18:36', '3:28:36', '3:38:36', '3:48:36', '3:58:36', '4:08:36', '4:18:36', '4:28:36', '4:38:36', '4:48:36', '4:58:36', '5:08:36', '5:18:36', '5:28:36', '5:38:36', '5:48:36', '5:58:36', '6…	[167, 159, 186, 135, 152, 172, 113, 143, 175, 172, 164, 160, 156, 161, 155, 185, 148, 157, 195, 186, 186, 227, 176, 196, 180, 200, 204, 202, 189, 172, 183, 187, 189, 200, 202, 175, 238, 214, 208, 198, 221, 216, 223, 233, 220, 235, 217, 237, 271, 241, 288, 259, 278, 243, 249, 294, 281, 277, 307, 290, 272, 300, 321, 313, 300, 313, 337, 325, 322, 310, 345, 339, 363, 317, 325, 344, 360, 303, 353, 343…	['0:07:15', '0:17:15', '0:27:15', '0:37:15', '0:47:15', '0:57:15', '1:07:15', '1:17:15', '1:27:15', '1:37:15', '1:47:15', '1:57:15', '2:07:15', '2:17:15', '2:27:15', '2:37:15', '2:47:15', '2:57:15', '3:07:15', '3:17:15', '3:27:15', '3:37:15', '3:47:15', '3:57:15', '4:07:15', '4:17:15', '4:27:15', '4:37:15', '4:47:15', '4:57:15', '5:07:15', '5:17:15', '5:27:15', '5:37:15', '5:47:15', '5:57:15', '6…	['0:07:56', '0:17:56', '0:27:56', '0:37:56', '0:47:56', '0:57:56', '1:07:56', '1:17:56', '1:27:56', '1:37:56', '1:47:56', '1:57:56', '2:07:56', '2:17:56', '2:27:56', '2:37:56', '2:47:56', '2:57:56', '3:07:56', '3:17:56', '3:27:56', '3:37:56', '3:47:56', '3:57:56', '4:07:56', '4:17:56', '4:27:56', '4:37:56', '4:47:56', '4:57:56', '5:07:56', '5:17:56', '5:27:56', '5:37:56', '5:47:56', '5:57:56', '6…	[7, 0, 24, 12, 10, 38, 9, 20, 9, 14, 28, 20, 7, 22, 42, 38, 15, 45, 37, 35, 48, 35, 45, 66, 71, 80, 64, 91, 96, 132, 125, 138, 147, 157, 170, 164, 202, 220, 223, 248, 255, 264, 278, 320, 353, 384, 419, 429, 451, 500, 562, 568, 615, 640, 694, 672, 723, 762, 758, 785, 847, 812, 831, 833, 843, 834, 838, 890, 885, 898, 889, 922, 875, 909, 923, 933, 925, 927, 961, 933, 953, 932, 939, 887, 931, 915, 92…	[155, 94, 115, 97, 113, 100, 112, 142, 151, 112, 163, 242, 283, 310, 350, 321, 399, 498, 531, 636, 745, 828, 906, 978, 1111, 1236, 1391, 1481, 1700, 1768, 1853, 2046, 2325, 2578, 2622, 2777, 2945, 3227, 3414, 3795, 3854, 4291, 4596, 5052, 5647, 6053, 6651, 7214, 7807, 8208, 9456, 9804, 10368, 11221, 11470, 11994, 12534, 12790, 13062, 13429, 13653, 13832, 13958, 13945, 14173, 14332, 14232, 14830, …
95	E8	sAS008	M1M2M3M4M5M6	200	20210512	Exponential	Inducible-Z3EV	['0:06:43', '0:16:43', '0:26:43', '0:36:43', '0:46:43', '0:56:43', '1:06:43', '1:16:43', '1:26:43', '1:36:43', '1:46:43', '1:56:43', '2:06:43', '2:16:43', '2:26:43', '2:36:43', '2:46:43', '2:56:43', '3:06:43', '3:16:43', '3:26:43', '3:36:43', '3:46:43', '3:56:43', '4:06:43', '4:16:43', '4:26:43', '4:36:43', '4:46:43', '4:56:43', '5:06:43', '5:16:43', '5:26:43', '5:36:43', '5:46:43', '5:56:43', '6…	[0.138, 0.138, 0.14, 0.141, 0.142, 0.145, 0.148, 0.148, 0.151, 0.157, 0.156, 0.158, 0.163, 0.166, 0.169, 0.174, 0.178, 0.182, 0.188, 0.194, 0.2, 0.208, 0.218, 0.226, 0.236, 0.246, 0.255, 0.268, 0.28, 0.292, 0.307, 0.322, 0.337, 0.352, 0.369, 0.385, 0.405, 0.425, 0.449, 0.471, 0.495, 0.521, 0.55, 0.576, 0.601, 0.633, 0.667, 0.704, 0.738, 0.773, 0.816, 0.858, 0.897, 0.931, 0.965, 0.982, 1.004, 1.02…	['0:09:17', '0:19:17', '0:29:17', '0:39:17', '0:49:17', '0:59:17', '1:09:17', '1:19:17', '1:29:17', '1:39:17', '1:49:17', '1:59:17', '2:09:17', '2:19:17', '2:29:17', '2:39:17', '2:49:17', '2:59:17', '3:09:17', '3:19:17', '3:29:17', '3:39:17', '3:49:17', '3:59:17', '4:09:17', '4:19:17', '4:29:17', '4:39:17', '4:49:17', '4:59:17', '5:09:17', '5:19:17', '5:29:17', '5:39:17', '5:49:17', '5:59:17', '6…	[2456, 2535, 2540, 2532, 2687, 2499, 2613, 2549, 2607, 2673, 2532, 2535, 2689, 2529, 2716, 2564, 2681, 2911, 2786, 2753, 2772, 2931, 2912, 2809, 2935, 2943, 2742, 2827, 2866, 2939, 3048, 2993, 3081, 3147, 3123, 3116, 3285, 3302, 3364, 3372, 3330, 3301, 3429, 3481, 3676, 3615, 3621, 3630, 3832, 3871, 3900, 4155, 4359, 4464, 4339, 4665, 4535, 4825, 4702, 5049, 4798, 4911, 4999, 4978, 5014, 4955, 51…	['0:08:36', '0:18:36', '0:28:36', '0:38:36', '0:48:36', '0:58:36', '1:08:36', '1:18:36', '1:28:36', '1:38:36', '1:48:36', '1:58:36', '2:08:36', '2:18:36', '2:28:36', '2:38:36', '2:48:36', '2:58:36', '3:08:36', '3:18:36', '3:28:36', '3:38:36', '3:48:36', '3:58:36', '4:08:36', '4:18:36', '4:28:36', '4:38:36', '4:48:36', '4:58:36', '5:08:36', '5:18:36', '5:28:36', '5:38:36', '5:48:36', '5:58:36', '6…	[139, 165, 133, 152, 148, 150, 170, 155, 140, 168, 162, 170, 196, 169, 172, 150, 186, 166, 183, 166, 192, 157, 196, 171, 192, 182, 197, 188, 171, 171, 195, 218, 196, 195, 176, 212, 203, 222, 220, 197, 204, 229, 216, 212, 220, 229, 255, 233, 229, 262, 236, 263, 258, 271, 275, 279, 252, 288, 298, 307, 335, 310, 320, 304, 285, 313, 298, 332, 318, 311, 333, 331, 342, 326, 338, 322, 323, 317, 328, 328…	['0:07:15', '0:17:15', '0:27:15', '0:37:15', '0:47:15', '0:57:15', '1:07:15', '1:17:15', '1:27:15', '1:37:15', '1:47:15', '1:57:15', '2:07:15', '2:17:15', '2:27:15', '2:37:15', '2:47:15', '2:57:15', '3:07:15', '3:17:15', '3:27:15', '3:37:15', '3:47:15', '3:57:15', '4:07:15', '4:17:15', '4:27:15', '4:37:15', '4:47:15', '4:57:15', '5:07:15', '5:17:15', '5:27:15', '5:37:15', '5:47:15', '5:57:15', '6…	['0:07:56', '0:17:56', '0:27:56', '0:37:56', '0:47:56', '0:57:56', '1:07:56', '1:17:56', '1:27:56', '1:37:56', '1:47:56', '1:57:56', '2:07:56', '2:17:56', '2:27:56', '2:37:56', '2:47:56', '2:57:56', '3:07:56', '3:17:56', '3:27:56', '3:37:56', '3:47:56', '3:57:56', '4:07:56', '4:17:56', '4:27:56', '4:37:56', '4:47:56', '4:57:56', '5:07:56', '5:17:56', '5:27:56', '5:37:56', '5:47:56', '5:57:56', '6…	[16, 19, 11, 10, 7, 8, 2, 5, 18, 25, 11, 3, 13, 17, 27, 29, 44, 51, 27, 51, 59, 61, 65, 86, 54, 73, 64, 91, 107, 102, 66, 164, 149, 138, 189, 167, 206, 180, 220, 255, 241, 270, 264, 319, 310, 357, 361, 438, 441, 482, 519, 564, 596, 632, 680, 684, 757, 771, 779, 786, 780, 824, 847, 843, 832, 872, 882, 897, 902, 893, 901, 942, 918, 897, 937, 921, 952, 937, 955, 934, 926, 948, 949, 904, 921, 882, 88…	[85, 101, 108, 137, 148, 96, 124, 97, 173, 175, 162, 199, 179, 289, 333, 358, 393, 497, 537, 619, 694, 782, 855, 1018, 1099, 1251, 1293, 1403, 1564, 1817, 1936, 2116, 2308, 2375, 2543, 2686, 2870, 3056, 3233, 3514, 3793, 4227, 4331, 4796, 5078, 5628, 6367, 6807, 7259, 7990, 8567, 9394, 10031, 10945, 11449, 11775, 12331, 12913, 12924, 13352, 13943, 13825, 14269, 14545, 14547, 14686, 14854, 15248, …
96	F1	sAS001	xxxxxx	200	20210512	Exponential	Inducible-Z3EV	['0:06:43', '0:16:43', '0:26:43', '0:36:43', '0:46:43', '0:56:43', '1:06:43', '1:16:43', '1:26:43', '1:36:43', '1:46:43', '1:56:43', '2:06:43', '2:16:43', '2:26:43', '2:36:43', '2:46:43', '2:56:43', '3:06:43', '3:16:43', '3:26:43', '3:36:43', '3:46:43', '3:56:43', '4:06:43', '4:16:43', '4:26:43', '4:36:43', '4:46:43', '4:56:43', '5:06:43', '5:16:43', '5:26:43', '5:36:43', '5:46:43', '5:56:43', '6…	[0.142, 0.161, 0.134, 0.15, 0.129, 0.156, 0.131, 0.132, 0.134, 0.136, 0.14, 0.141, 0.145, 0.149, 0.153, 0.157, 0.161, 0.164, 0.17, 0.174, 0.179, 0.185, 0.192, 0.2, 0.223, 0.232, 0.234, 0.236, 0.246, 0.263, 0.272, 0.286, 0.301, 0.317, 0.331, 0.348, 0.364, 0.385, 0.406, 0.423, 0.447, 0.468, 0.492, 0.515, 0.538, 0.563, 0.585, 0.607, 0.63, 0.659, 0.678, 0.701, 0.722, 0.742, 0.758, 0.772, 0.798, 0.814…	['0:09:17', '0:19:17', '0:29:17', '0:39:17', '0:49:17', '0:59:17', '1:09:17', '1:19:17', '1:29:17', '1:39:17', '1:49:17', '1:59:17', '2:09:17', '2:19:17', '2:29:17', '2:39:17', '2:49:17', '2:59:17', '3:09:17', '3:19:17', '3:29:17', '3:39:17', '3:49:17', '3:59:17', '4:09:17', '4:19:17', '4:29:17', '4:39:17', '4:49:17', '4:59:17', '5:09:17', '5:19:17', '5:29:17', '5:39:17', '5:49:17', '5:59:17', '6…	[2569, 2689, 2658, 2754, 2827, 3037, 3058, 2889, 2867, 2943, 3183, 3095, 3307, 3397, 3690, 3661, 3832, 4107, 4146, 4260, 4622, 4919, 4984, 5299, 5597, 5704, 5834, 6036, 6393, 6857, 7290, 7140, 7995, 8315, 8903, 9054, 9484, 10151, 10577, 10959, 11674, 11840, 12720, 12748, 13539, 14458, 14822, 15804, 16225, 18032, 18334, 19394, 19962, 20588, 20345, 20114, 21253, 21226, 21125, 22060, 22553, 22839, 2…	['0:08:36', '0:18:36', '0:28:36', '0:38:36', '0:48:36', '0:58:36', '1:08:36', '1:18:36', '1:28:36', '1:38:36', '1:48:36', '1:58:36', '2:08:36', '2:18:36', '2:28:36', '2:38:36', '2:48:36', '2:58:36', '3:08:36', '3:18:36', '3:28:36', '3:38:36', '3:48:36', '3:58:36', '4:08:36', '4:18:36', '4:28:36', '4:38:36', '4:48:36', '4:58:36', '5:08:36', '5:18:36', '5:28:36', '5:38:36', '5:48:36', '5:58:36', '6…	[187, 172, 142, 169, 185, 170, 190, 171, 191, 191, 195, 191, 201, 201, 253, 205, 229, 268, 272, 273, 297, 278, 306, 316, 351, 334, 382, 374, 429, 429, 432, 445, 500, 500, 535, 576, 599, 585, 618, 637, 702, 734, 801, 777, 824, 842, 879, 948, 998, 1102, 1128, 1154, 1206, 1255, 1282, 1238, 1295, 1285, 1282, 1325, 1322, 1370, 1385, 1377, 1434, 1429, 1433, 1408, 1465, 1480, 1491, 1504, 1508, 1572, 156…	['0:07:15', '0:17:15', '0:27:15', '0:37:15', '0:47:15', '0:57:15', '1:07:15', '1:17:15', '1:27:15', '1:37:15', '1:47:15', '1:57:15', '2:07:15', '2:17:15', '2:27:15', '2:37:15', '2:47:15', '2:57:15', '3:07:15', '3:17:15', '3:27:15', '3:37:15', '3:47:15', '3:57:15', '4:07:15', '4:17:15', '4:27:15', '4:37:15', '4:47:15', '4:57:15', '5:07:15', '5:17:15', '5:27:15', '5:37:15', '5:47:15', '5:57:15', '6…	['0:07:56', '0:17:56', '0:27:56', '0:37:56', '0:47:56', '0:57:56', '1:07:56', '1:17:56', '1:27:56', '1:37:56', '1:47:56', '1:57:56', '2:07:56', '2:17:56', '2:27:56', '2:37:56', '2:47:56', '2:57:56', '3:07:56', '3:17:56', '3:27:56', '3:37:56', '3:47:56', '3:57:56', '4:07:56', '4:17:56', '4:27:56', '4:37:56', '4:47:56', '4:57:56', '5:07:56', '5:17:56', '5:27:56', '5:37:56', '5:47:56', '5:57:56', '6…	[29, 9, 32, 0, 20, 22, 0, 1, 0, 0, 0, 4, 0, 18, 0, 16, 34, 13, 45, 41, 46, 57, 44, 61, 64, 71, 73, 85, 61, 124, 97, 140, 151, 162, 155, 130, 156, 201, 190, 172, 219, 222, 237, 269, 253, 289, 307, 317, 309, 363, 431, 419, 456, 469, 507, 510, 531, 552, 555, 574, 607, 619, 617, 641, 647, 673, 662, 689, 675, 683, 671, 705, 698, 698, 726, 747, 708, 752, 751, 727, 712, 750, 754, 754, 708, 751, 726, 738…	[106, 121, 108, 107, 67, 140, 132, 112, 144, 173, 151, 208, 237, 293, 267, 311, 362, 492, 505, 575, 721, 801, 846, 919, 1062, 1078, 1252, 1245, 1494, 1538, 1729, 1860, 2028, 2182, 2278, 2435, 2635, 2884, 3047, 3254, 3492, 3595, 3678, 3892, 4408, 4496, 4761, 5231, 5570, 6177, 6572, 7025, 7520, 7703, 8336, 8498, 9023, 9259, 9214, 10007, 9886, 10384, 10311, 10590, 10744, 10979, 11036, 11185, 11460, …
[truncated: 511 more rows]
