# Supplementary material for: Systematic analysis of low-affinity transcription factor binding site clusters in vitro and in vivo establishes their functional relevance
Source: Nat Commun. 2022 Sep 7;13:5273. doi: 10.1038/s41467-022-32971-0 (PMC9452512; doi:10.1038/s41467-022-32971-0)
Supplement: Supplementary file 3 — Source Data [file 41467_2022_32971_MOESM3_ESM.zip › source_data/in-vivo/strain_to_promoter.csv]

strain	sequence	promoter_backbone	binding_sites	integration_cassette	TF	parental_strain
sAS001	mc_Lys2_xxxxxx_minimalCyc1_eGFP_URA3	minimalCyc	NS	Lys2 5'-Pr-GFP-tENO2-URA3-Lys2 3'	Zif268	Z3EV_mScarlet
sAS002	mc_Lys2_W2xxxxx_minimalCyc1_eGFP_URA3	minimalCyc	1V	Lys2 5'-Pr-GFP-tENO2-URA3-Lys2 3'	Zif268	Z3EV_mScarlet
sAS003	mc_Lys2_S1xxxxx_minimalCyc1_eGFP_URA3	minimalCyc	1S	Lys2 5'-Pr-GFP-tENO2-URA3-Lys2 3'	Zif268	Z3EV_mScarlet
sAS004	mc_Lys2_M1xxxxx_minimalCyc1_eGFP_URA3	minimalCyc	1W	Lys2 5'-Pr-GFP-tENO2-URA3-Lys2 3'	Zif268	Z3EV_mScarlet
sAS005	mc_Lys2_W2W3W1xxx_minimalCyc1_eGFP_URA3	minimalCyc	3V	Lys2 5'-Pr-GFP-tENO2-URA3-Lys2 3'	Zif268	Z3EV_mScarlet
sAS006	mc_Lys2_M1M2M3xxx_minimalCyc1_eGFP_URA3	minimalCyc	3W	Lys2 5'-Pr-GFP-tENO2-URA3-Lys2 3'	Zif268	Z3EV_mScarlet
sAS007	mc_Lys2_W2W3W1W4W3W2_minimalCyc1_eGFP_URA3	minimalCyc	6V	Lys2 5'-Pr-GFP-tENO2-URA3-Lys2 3'	Zif268	Z3EV_mScarlet
sAS008	mc_Lys2_M1M2M3M4M5M6_minimalCyc1_eGFP_URA3	minimalCyc	6W	Lys2 5'-Pr-GFP-tENO2-URA3-Lys2 3'	Zif268	Z3EV_mScarlet
sML001	Pho5pr-delPho2-CC-5XW-yoEGFP-tTDHI-URA	PHO5	delPho2_5V-5V	Lys2 5'-Pr-GFP-scTDH1-URA3-Lys 2 3'	Pho4	BY4741
sML002	TU-Pho5pr-delPho2-CN_5XW-yoEGFP-tTDHI-URA	PHO5	delPho2_5V-N	Lys2 5'-Pr-GFP-scTDH1-URA3-Lys 2 3'	Pho4	BY4741
sML003	TU-Pho5pr-delPho2-NC_5XW-yoEGFP-tTDHI-URA	PHO5	delPho2_N-5V	Lys2 5'-Pr-GFP-scTDH1-URA3-Lys 2 3'	Pho4	BY4741
sML004	Pho5pr-WT-CC-5XW-yoEGFP-tTDHI-URA	PHO5	WT_5V-5V	Lys2 5'-Pr-GFP-scTDH1-URA3-Lys 2 3'	Pho4	BY4741
sML005	TU-Pho5pr-WT-CN_5XW-yoEGFP-tTDHII-URA	PHO5	WT_5V-N	Lys2 5'-Pr-GFP-scTDH1-URA3-Lys 2 3'	Pho4	BY4741
sML006	TU-Pho5pr-WT-NC_5XW-yoEGFP-tTDHI-URA	PHO5	WT_N-5V	Lys2 5'-Pr-GFP-scTDH1-URA3-Lys 2 3'	Pho4	BY4741
sML007	TU-Pho5pr-WT-CA_5XW-yoEGFP-tTDHI-URA	PHO5	WT_5V-A	Lys2 5'-Pr-GFP-scTDH1-URA3-Lys 2 3'	Pho4	BY4741
sML008	TU-Pho5pr-WT-AC_5XW-yoEGFP-tTDHI-URA	PHO5	WT_A-5V	Lys2 5'-Pr-GFP-scTDH1-URA3-Lys 2 3'	Pho4	BY4741
sML009	TU-Pho5pr-WT-WW-5XW-yoEGFP-tTDHI-URA	PHO5	WT_1V-1V	Lys2 5'-Pr-GFP-scTDH1-URA3-Lys 2 3'	Pho4	BY4741
sML010	TU-Pho5pr-WT-WN_5XW-yoEGFP-tTDHI-URA	PHO5	WT_1V-N	Lys2 5'-Pr-GFP-scTDH1-URA3-Lys 2 3'	Pho4	BY4741
sML011	TU-Pho5pr-WT-NW_5XW-yoEGFP-tTDHI-URA	PHO5	WT_N-1V	Lys2 5'-Pr-GFP-scTDH1-URA3-Lys 2 3'	Pho4	BY4741
sML012	Pho5pr-delPho2-CC-5XW-yoEGFP-tTDHI-URA	PHO5	delPho2_5V-5V	Lys2 5'-Pr-GFP-scTDH1-URA3-Lys 2 3'	Pho4	del-pho4
sML013	TU-Pho5pr-delPho2-CN_5XW-yoEGFP-tTDHI-URA	PHO5	delPho2_5V-N	Lys2 5'-Pr-GFP-scTDH1-URA3-Lys 2 3'	Pho4	del-pho4
sML014	TU-Pho5pr-delPho2-NC_5XW-yoEGFP-tTDHI-URA	PHO5	delPho2_N-5V	Lys2 5'-Pr-GFP-scTDH1-URA3-Lys 2 3'	Pho4	del-pho4
sML015	Pho5pr-WT-CC-5XW-yoEGFP-tTDHI-URA	PHO5	WT_5V-5V	Lys2 5'-Pr-GFP-scTDH1-URA3-Lys 2 3'	Pho4	del-pho4
sML016	TU-Pho5pr-WT-CN_5XW-yoEGFP-tTDHII-URA	PHO5	WT_5V-N	Lys2 5'-Pr-GFP-scTDH1-URA3-Lys 2 3'	Pho4	del-pho4
sML017	TU-Pho5pr-WT-NC_5XW-yoEGFP-tTDHI-URA	PHO5	WT_N-5V	Lys2 5'-Pr-GFP-scTDH1-URA3-Lys 2 3'	Pho4	del-pho4
sML018	TU-Pho5pr-WT-CA_5XW-yoEGFP-tTDHI-URA	PHO5	WT_5V-A	Lys2 5'-Pr-GFP-scTDH1-URA3-Lys 2 3'	Pho4	del-pho4
sML019	TU-Pho5pr-WT-AC_5XW-yoEGFP-tTDHI-URA	PHO5	WT_A-5V	Lys2 5'-Pr-GFP-scTDH1-URA3-Lys 2 3'	Pho4	del-pho4
sML020	TU-Pho5pr-WT-WW-5XW-yoEGFP-tTDHI-URA	PHO5	WT_1V-1V	Lys2 5'-Pr-GFP-scTDH1-URA3-Lys 2 3'	Pho4	del-pho4
sML021	TU-Pho5pr-WT-WN_5XW-yoEGFP-tTDHI-URA	PHO5	WT_1V-N	Lys2 5'-Pr-GFP-scTDH1-URA3-Lys 2 3'	Pho4	del-pho4
sML022	TU-Pho5pr-WT-NW_5XW-yoEGFP-tTDHI-URA	PHO5	WT_N-1V	Lys2 5'-Pr-GFP-scTDH1-URA3-Lys 2 3'	Pho4	del-pho4
sML023	Pho5pr-delPho2-CC-5XW-yoEGFP-tTDHI-URA	PHO5	delPho2_5V-5V	Lys2 5'-Pr-GFP-scTDH1-URA3-Lys 2 3'	Pho4	Z3EV_mScarlet-Pho4-NL
sML024	TU-Pho5pr-delPho2-CN_5XW-yoEGFP-tTDHI-URA	PHO5	delPho2_5V-N	Lys2 5'-Pr-GFP-scTDH1-URA3-Lys 2 3'	Pho4	Z3EV_mScarlet-Pho4-NL
sML025	TU-Pho5pr-delPho2-NC_5XW-yoEGFP-tTDHI-URA	PHO5	delPho2_N-5V	Lys2 5'-Pr-GFP-scTDH1-URA3-Lys 2 3'	Pho4	Z3EV_mScarlet-Pho4-NL
sML026	Pho5pr-WT-CC-5XW-yoEGFP-tTDHI-URA	PHO5	WT_5V-5V	Lys2 5'-Pr-GFP-scTDH1-URA3-Lys 2 3'	Pho4	Z3EV_mScarlet-Pho4-NL
sML027	TU-Pho5pr-WT-CN_5XW-yoEGFP-tTDHII-URA	PHO5	WT_5V-N	Lys2 5'-Pr-GFP-scTDH1-URA3-Lys 2 3'	Pho4	Z3EV_mScarlet-Pho4-NL
sML028	TU-Pho5pr-WT-NC_5XW-yoEGFP-tTDHI-URA	PHO5	WT_N-5V	Lys2 5'-Pr-GFP-scTDH1-URA3-Lys 2 3'	Pho4	Z3EV_mScarlet-Pho4-NL
sML029	TU-Pho5pr-WT-CA_5XW-yoEGFP-tTDHI-URA	PHO5	WT_5V-A	Lys2 5'-Pr-GFP-scTDH1-URA3-Lys 2 3'	Pho4	Z3EV_mScarlet-Pho4-NL
sML030	TU-Pho5pr-WT-AC_5XW-yoEGFP-tTDHI-URA	PHO5	WT_A-5V	Lys2 5'-Pr-GFP-scTDH1-URA3-Lys 2 3'	Pho4	Z3EV_mScarlet-Pho4-NL
sML031	TU-Pho5pr-WT-WW-5XW-yoEGFP-tTDHI-URA	PHO5	WT_1V-1V	Lys2 5'-Pr-GFP-scTDH1-URA3-Lys 2 3'	Pho4	Z3EV_mScarlet-Pho4-NL
sML032	TU-Pho5pr-WT-WN_5XW-yoEGFP-tTDHI-URA	PHO5	WT_1V-N	Lys2 5'-Pr-GFP-scTDH1-URA3-Lys 2 3'	Pho4	Z3EV_mScarlet-Pho4-NL
sML033	TU-Pho5pr-WT-NW_5XW-yoEGFP-tTDHI-URA	PHO5	WT_N-1V	Lys2 5'-Pr-GFP-scTDH1-URA3-Lys 2 3'	Pho4	Z3EV_mScarlet-Pho4-NL
sML034	Pho5pr-WT-NN-yoEGFP-tTDHI-URA	PHO5	WT_N-N	Lys2 5'-Pr-GFP-scTDH1-URA3-Lys 2 3'	Pho4	BY4741
sML035	Pho5pr-WT-NC-yoEGFP-tTDHI-URA	PHO5	WT_N-5W	Lys2 5'-Pr-GFP-scTDH1-URA3-Lys 2 3'	Pho4	BY4741
sML036	Pho5pr-WT-NA-yoEGFP-tTDHI-URA	PHO5	WT-N-A	Lys2 5'-Pr-GFP-scTDH1-URA3-Lys 2 3'	Pho4	BY4741
sML037	Pho5pr-WT-CN-yoEGFP-tTDHI-URA	PHO5	WT_5W-N	Lys2 5'-Pr-GFP-scTDH1-URA3-Lys 2 3'	Pho4	BY4741
sML038	Pho5pr-WT-CC-yoEGFP-tTDH-URA	PHO5	WT_5W-5W	Lys2 5'-Pr-GFP-scTDH1-URA3-Lys 2 3'	Pho4	BY4741
sML039	Pho5pr-WT-CA-yoEGFP-tTDHI-URA	PHO5	WT_5W-A	Lys2 5'-Pr-GFP-scTDH1-URA3-Lys 2 3'	Pho4	BY4741
sML040	Pho5pr-WT-AN-yoEGFP-tTDHI-URA	PHO5	WT_A-N	Lys2 5'-Pr-GFP-scTDH1-URA3-Lys 2 3'	Pho4	BY4741
sML041	Pho5pr-WT-AC-yoEGFP-tTDHI-URA	PHO5	WT_A-5W	Lys2 5'-Pr-GFP-scTDH1-URA3-Lys 2 3'	Pho4	BY4741
sML042	Pho5pr-WT-AA-yoEGFP-tTDHI-URA	PHO5	WT_A-A	Lys2 5'-Pr-GFP-scTDH1-URA3-Lys 2 3'	Pho4	BY4741
sML043	Pho5pr--delPho2-NN-yoEGFP-tTDHI-URA	PHO5	delPho2_N-N	Lys2 5'-Pr-GFP-scTDH1-URA3-Lys 2 3'	Pho4	BY4741
sML044	Pho5pr--delPho2-NC-yoEGFP-tTDHI-URA	PHO5	delPho2_N-5W	Lys2 5'-Pr-GFP-scTDH1-URA3-Lys 2 3'	Pho4	BY4741
sML045	Pho5pr--delPho2-CN-yoEGFP-URA	PHO5	delPho2_5W-N	Lys2 5'-Pr-GFP-scTDH1-URA3-Lys 2 3'	Pho4	BY4741
sML046	Pho5pr--delPho2-CC-yoEGFP-tTDHIURA	PHO5	delPho2_5W-5W	Lys2 5'-Pr-GFP-scTDH1-URA3-Lys 2 3'	Pho4	BY4741
sML047	Pho5pr-WT-NN-yoEGFP-tTDHI-URA	PHO5	WT_N-N	Lys2 5'-Pr-GFP-scTDH1-URA3-Lys 2 3'	Pho4	del-pho4
sML048	Pho5pr-WT-NC-yoEGFP-tTDHI-URA	PHO5	WT_N-5W	Lys2 5'-Pr-GFP-scTDH1-URA3-Lys 2 3'	Pho4	del-pho4
sML049	Pho5pr-WT-NA-yoEGFP-tTDHI-URA	PHO5	WT_N-A	Lys2 5'-Pr-GFP-scTDH1-URA3-Lys 2 3'	Pho4	del-pho4
sML050	Pho5pr-WT-CN-yoEGFP-tTDHI-URA	PHO5	WT_5W-N	Lys2 5'-Pr-GFP-scTDH1-URA3-Lys 2 3'	Pho4	del-pho4
sML051	Pho5pr-WT-CC-yoEGFP-tTDH-URA	PHO5	WT_5W-5W	Lys2 5'-Pr-GFP-scTDH1-URA3-Lys 2 3'	Pho4	del-pho4
sML052	Pho5pr-WT-CA-yoEGFP-tTDHI-URA	PHO5	WT_5W-A	Lys2 5'-Pr-GFP-scTDH1-URA3-Lys 2 3'	Pho4	del-pho4
sML053	Pho5pr-WT-AN-yoEGFP-tTDHI-URA	PHO5	WT_A-N	Lys2 5'-Pr-GFP-scTDH1-URA3-Lys 2 3'	Pho4	del-pho4
sML054	Pho5pr-WT-AC-yoEGFP-tTDHI-URA	PHO5	WT_A-5W	Lys2 5'-Pr-GFP-scTDH1-URA3-Lys 2 3'	Pho4	del-pho4
sML055	Pho5pr-WT-AA-yoEGFP-tTDHI-URA	PHO5	WT_A-A	Lys2 5'-Pr-GFP-scTDH1-URA3-Lys 2 3'	Pho4	del-pho4
sML056	Pho5pr--delPho2-NN-yoEGFP-tTDHI-URA	PHO5	delPho2_N-N	Lys2 5'-Pr-GFP-scTDH1-URA3-Lys 2 3'	Pho4	del-pho4
sML057	Pho5pr--delPho2-NC-yoEGFP-tTDHI-URA	PHO5	delPho2_N-5W	Lys2 5'-Pr-GFP-scTDH1-URA3-Lys 2 3'	Pho4	del-pho4
sML058	Pho5pr--delPho2-CN-yoEGFP-URA	PHO5	delPho2_5W-N	Lys2 5'-Pr-GFP-scTDH1-URA3-Lys 2 3'	Pho4	del-pho4
sML059	Pho5pr--delPho2-CC-yoEGFP-tTDHIURA	PHO5	delPho2_5W-5W	Lys2 5'-Pr-GFP-scTDH1-URA3-Lys 2 3'	Pho4	del-pho4
sML060	Pho5pr-WT-NN-yoEGFP-tTDHI-URA	PHO5	WT_N-N	Lys2 5'-Pr-GFP-scTDH1-URA3-Lys 2 3'	Pho4	Z3EV_mScarlet-Pho4-NL
sML061	Pho5pr-WT-NC-yoEGFP-tTDHI-URA	PHO5	WT_N-5W	Lys2 5'-Pr-GFP-scTDH1-URA3-Lys 2 3'	Pho4	Z3EV_mScarlet-Pho4-NL
sML062	Pho5pr-WT-NA-yoEGFP-tTDHI-URA	PHO5	WT_N-A	Lys2 5'-Pr-GFP-scTDH1-URA3-Lys 2 3'	Pho4	Z3EV_mScarlet-Pho4-NL
sML063	Pho5pr-WT-CN-yoEGFP-tTDHI-URA	PHO5	WT_5W-N	Lys2 5'-Pr-GFP-scTDH1-URA3-Lys 2 3'	Pho4	Z3EV_mScarlet-Pho4-NL
sML064	Pho5pr-WT-CC-yoEGFP-tTDH-URA	PHO5	WT_5W-5W	Lys2 5'-Pr-GFP-scTDH1-URA3-Lys 2 3'	Pho4	Z3EV_mScarlet-Pho4-NL
sML065	Pho5pr-WT-CA-yoEGFP-tTDHI-URA	PHO5	WT_5W-A	Lys2 5'-Pr-GFP-scTDH1-URA3-Lys 2 3'	Pho4	Z3EV_mScarlet-Pho4-NL
sML066	Pho5pr-WT-AN-yoEGFP-tTDHI-URA	PHO5	WT_A-N	Lys2 5'-Pr-GFP-scTDH1-URA3-Lys 2 3'	Pho4	Z3EV_mScarlet-Pho4-NL
sML067	Pho5pr-WT-AC-yoEGFP-tTDHI-URA	PHO5	WT_A-5W	Lys2 5'-Pr-GFP-scTDH1-URA3-Lys 2 3'	Pho4	Z3EV_mScarlet-Pho4-NL
sML068	Pho5pr-WT-AA-yoEGFP-tTDHI-URA	PHO5	WT_A-A	Lys2 5'-Pr-GFP-scTDH1-URA3-Lys 2 3'	Pho4	Z3EV_mScarlet-Pho4-NL
sML069	Pho5pr--delPho2-NN-yoEGFP-tTDHI-URA	PHO5	delPho2_N-N	Lys2 5'-Pr-GFP-scTDH1-URA3-Lys 2 3'	Pho4	Z3EV_mScarlet-Pho4-NL
sML070	Pho5pr--delPho2-NC-yoEGFP-tTDHI-URA	PHO5	delPho2_N-5W	Lys2 5'-Pr-GFP-scTDH1-URA3-Lys 2 3'	Pho4	Z3EV_mScarlet-Pho4-NL
sML071	Pho5pr--delPho2-CN-yoEGFP-URA	PHO5	delPho2_5W-N	Lys2 5'-Pr-GFP-scTDH1-URA3-Lys 2 3'	Pho4	Z3EV_mScarlet-Pho4-NL
sML072	Pho5pr--delPho2-CC-yoEGFP-tTDHIURA	PHO5	delPho2_5W-5W	Lys2 5'-Pr-GFP-scTDH1-URA3-Lys 2 3'	Pho4	Z3EV_mScarlet-Pho4-NL
sML073	mc_Lys2_M1M2xxxx_minimalCyc1_eGFP_URA3	minimalCyc	2W	Lys2 5'-Pr-GFP-tENO2-URA3-Lys2 3'	Zif268	Z3EV_mScarlet
sML074	mc_Lys2_M1M2M3M4xx_minimalCyc1_eGFP_URA3	minimalCyc	4W	Lys2 5'-Pr-GFP-tENO2-URA3-Lys2 3'	Zif268	Z3EV_mScarlet
sML075	mc_Lys2_M1M2M3M4M5x_minimalCyc1_eGFP_URA3	minimalCyc	5W	Lys2 5'-Pr-GFP-tENO2-URA3-Lys2 3'	Zif268	Z3EV_mScarlet
sML076	mc_Lys2_W4W4W4xxx_minimalCyc1_eGFP_URA3	minimalCyc	3V'	Lys2 5'-Pr-GFP-tENO2-URA3-Lys2 3'	Zif268	Z3EV_mScarlet
sML077	mc_Lys2_W4W4W4W4W4W4_minimalCyc1_eGFP_URA3	minimalCyc	6V'	Lys2 5'-Pr-GFP-tENO2-URA3-Lys2 3'	Zif268	Z3EV_mScarlet
sML078	mc_Lys2_A4A5M2xxx_minimalCyc1_eGFP_URA3	minimalCyc	3VW	Lys2 5'-Pr-GFP-tENO2-URA3-Lys2 3'	Zif268	Z3EV_mScarlet
sML079	mc_Lys2_A4A5M2A4A5M2_minimalCyc1_eGFP_URA3	minimalCyc	6VW	Lys2 5'-Pr-GFP-tENO2-URA3-Lys2 3'	Zif268	Z3EV_mScarlet
sML080	mc_Lys2_A11A11A11xxx_minimalCyc1_eGFP_URA3	minimalCyc	3S	Lys2 5'-Pr-GFP-tENO2-URA3-Lys2 3'	Zif268	Z3EV_mScarlet
sML081	mc_Lys2_A11A11A11A11A11A11_minimalCyc1_eGFP_URA3	minimalCyc	6S	Lys2 5'-Pr-GFP-tENO2-URA3-Lys2 3'	Zif268	Z3EV_mScarlet
sML082	mc_Lys2_M1M2M3W4W3W2_minimalCyc1_eGFP_URA3	minimalCyc	3W3V	Lys2 5'-Pr-GFP-tENO2-URA3-Lys2 3'	Zif268	Z3EV_mScarlet
sML083	mc_Lys2_M1xM2xM3x_minimalCyc1_eGFP_URA3	minimalCyc	3W'	Lys2 5'-Pr-GFP-tENO2-URA3-Lys2 3'	Zif268	Z3EV_mScarlet
sML084	mc_Lys2_M1W4M2W3M3W2_minimalCyc1_eGFP_URA3	minimalCyc	3W3V'	Lys2 5'-Pr-GFP-tENO2-URA3-Lys2 3'	Zif268	Z3EV_mScarlet
sML085	mc_Lys2_xxxxxx_minimalCyc1_eGFP_URA3	minimalCyc	NS	Lys2 5'-Pr-GFP-tENO2-URA3-Lys2 3'	Zif268	BY4741
sML086	mc_Lys2_W2xxxxx_minimalCyc1_eGFP_URA3	minimalCyc	1V	Lys2 5'-Pr-GFP-tENO2-URA3-Lys2 3'	Zif268	BY4741
sML087	mc_Lys2_S1xxxxx_minimalCyc1_eGFP_URA3	minimalCyc	1S	Lys2 5'-Pr-GFP-tENO2-URA3-Lys2 3'	Zif268	BY4741
sML088	mc_Lys2_M1xxxxx_minimalCyc1_eGFP_URA3	minimalCyc	1W	Lys2 5'-Pr-GFP-tENO2-URA3-Lys2 3'	Zif268	BY4741
sML089	mc_Lys2_W2W3W1xxx_minimalCyc1_eGFP_URA3	minimalCyc	3V	Lys2 5'-Pr-GFP-tENO2-URA3-Lys2 3'	Zif268	BY4741
sML090	mc_Lys2_M1M2M3xxx_minimalCyc1_eGFP_URA3	minimalCyc	3W	Lys2 5'-Pr-GFP-tENO2-URA3-Lys2 3'	Zif268	BY4741
sML091	mc_Lys2_W2W3W1W4W3W2_minimalCyc1_eGFP_URA3	minimalCyc	6V	Lys2 5'-Pr-GFP-tENO2-URA3-Lys2 3'	Zif268	BY4741
sML092	mc_Lys2_M1M2M3M4M5M6_minimalCyc1_eGFP_URA3	minimalCyc	6W	Lys2 5'-Pr-GFP-tENO2-URA3-Lys2 3'	Zif268	BY4741
sML093	M1M2_xxxx_minimalCyc1_MC_GFP_URA	minimalCyc	2W	Lys2 5'-Pr-GFP-tENO2-URA3-Lys2 3'	Zif268	BY4741
sML094	M1M2M3M4xx_minimalCyc1_MC_GFP_URA	minimalCyc	4W	Lys2 5'-Pr-GFP-tENO2-URA3-Lys2 3'	Zif268	BY4741
sML095	M1M2M3M4M5x_minimalCyc1_MC_GFP_URA	minimalCyc	5W	Lys2 5'-Pr-GFP-tENO2-URA3-Lys2 3'	Zif268	BY4741
sML096	W4W4W4xxx_minimalCyc1_MC_GFP_URA	minimalCyc	3V'	Lys2 5'-Pr-GFP-tENO2-URA3-Lys2 3'	Zif268	BY4741
sML097	W4W4W4W4W4W4_minimalCyc1_MC_GFP_URA	minimalCyc	6V'	Lys2 5'-Pr-GFP-tENO2-URA3-Lys2 3'	Zif268	BY4741
sML098	A4A5M2xxx_minimalCyc1_MC_GFP_URA	minimalCyc	3VW	Lys2 5'-Pr-GFP-tENO2-URA3-Lys2 3'	Zif268	BY4741
sML099	A4A5M2A4A5M2_minimalCyc1_MC_GFP_URA	minimalCyc	6VW	Lys2 5'-Pr-GFP-tENO2-URA3-Lys2 3'	Zif268	BY4741
sML100	A11A11A11xxx_minimalCyc1_MC_GFP_URA	minimalCyc	3S	Lys2 5'-Pr-GFP-tENO2-URA3-Lys2 3'	Zif268	BY4741
sML101	A11A11A11A11A11A11_minimalCyc1_MC_GFP_URA	minimalCyc	6S	Lys2 5'-Pr-GFP-tENO2-URA3-Lys2 3'	Zif268	BY4741
sML102	M1M2M3W4W3W2_minimalCyc1_MC_GFP_URA	minimalCyc	3W3V	Lys2 5'-Pr-GFP-tENO2-URA3-Lys2 3'	Zif268	BY4741
sML103	M1xM2xM3x_minimalCyc1_MC_GFP_URA	minimalCyc	3W'	Lys2 5'-Pr-GFP-tENO2-URA3-Lys2 3'	Zif268	BY4741
sML104	M1W4M2W3M3W2_minimalCyc1_MC_GFP_URA	minimalCyc	3W3V'	Lys2 5'-Pr-GFP-tENO2-URA3-Lys2 3'	Zif268	BY4741
