# Supplementary material for: Systematic analysis of low-affinity transcription factor binding site clusters in vitro and in vivo establishes their functional relevance
Source: Nat Commun. 2022 Sep 7;13:5273. doi: 10.1038/s41467-022-32971-0 (PMC9452512; doi:10.1038/s41467-022-32971-0)
Supplement: Supplementary file 3 — Source Data [file 41467_2022_32971_MOESM3_ESM.zip › source_data/in-vivo/Pho4_data_blanks.xlsx]

## Sheet: Sheet1
Well	Strain	Promoter	Media	Replicate	Background	Date	Phase	ts_OD600	OD600	ts_GFP100	GFP100	ts_GFP70	GFP70
D4	BL	BL	Pi_rich	0	BL	20210624	Exponential	['0:08:05', '0:18:05', '0:28:05', '0:38:05', '0:48:05', '0:58:05', '1:08:05', '1:18:05', '1:28:05', '1:38:05', '1:48:05', '1:58:05', '2:08:05', '2:18:05', '2:28:05', '2:38:05', '2:48:05', '2:58:05', '3:08:05', '3:18:05', '3:28:05', '3:38:05', '3:48:05', '3:58:05', '4:08:05', '4:18:05', '4:28:05', '4:38:05', '4:48:05', '4:58:05', '5:08:05', '5:18:05', '5:28:05', '5:38:05', '5:48:05', '5:58:05', '6…	[0.119, 0.119, 0.119, 0.118, 0.118, 0.118, 0.118, 0.118, 0.118, 0.118, 0.118, 0.118, 0.118, 0.118, 0.118, 0.118, 0.118, 0.118, 0.118, 0.118, 0.117, 0.118, 0.118, 0.117, 0.118, 0.117, 0.117, 0.117, 0.117, 0.117, 0.117, 0.117, 0.117, 0.117, 0.117, 0.117, 0.117, 0.117, 0.117, 0.117, 0.117, 0.117, 0.117, 0.117, 0.117, 0.117, 0.117, 0.117, 0.117, 0.117, 0.117, 0.117, 0.117, 0.117, 0.117, 0.117, 0.117,…	['0:09:18', '0:19:18', '0:29:18', '0:39:18', '0:49:18', '0:59:18', '1:09:18', '1:19:18', '1:29:18', '1:39:18', '1:49:18', '1:59:18', '2:09:18', '2:19:18', '2:29:18', '2:39:18', '2:49:18', '2:59:18', '3:09:18', '3:19:18', '3:29:18', '3:39:18', '3:49:18', '3:59:18', '4:09:18', '4:19:18', '4:29:18', '4:39:18', '4:49:18', '4:59:18', '5:09:18', '5:19:18', '5:29:18', '5:39:18', '5:49:18', '5:59:18', '6…	[3158.0, 3002.0, 3000.0, 3058.0, 3086.0, 3149.0, 3097.0, 3136.0, 2960.0, 3042.0, 3017.0, 3002.0, 3094.0, 3110.0, 2946.0, 2985.0, 3122.0, 3157.0, 2854.0, 2885.0, 2993.0, 3015.0, 3053.0, 3034.0, 2895.0, 2951.0, 3080.0, 3107.0, 3022.0, 3046.0, 3052.0, 3026.0, 3108.0, 3047.0, 3089.0, 3005.0, 2984.0, 3054.0, 3026.0, 3032.0, 3031.0, 3028.0, 3124.0, 3030.0, 3091.0, 3039.0, 2981.0, 3054.0, 3074.0, 3030.0…	['0:08:37', '0:18:37', '0:28:37', '0:38:37', '0:48:37', '0:58:37', '1:08:37', '1:18:37', '1:28:37', '1:38:37', '1:48:37', '1:58:37', '2:08:37', '2:18:37', '2:28:37', '2:38:37', '2:48:37', '2:58:37', '3:08:37', '3:18:37', '3:28:37', '3:38:37', '3:48:37', '3:58:37', '4:08:37', '4:18:37', '4:28:37', '4:38:37', '4:48:37', '4:58:37', '5:08:37', '5:18:37', '5:28:37', '5:38:37', '5:48:37', '5:58:37', '6…	[211.0, 191.0, 181.0, 179.0, 203.0, 186.0, 227.0, 210.0, 206.0, 205.0, 207.0, 177.0, 172.0, 183.0, 176.0, 201.0, 196.0, 188.0, 162.0, 173.0, 198.0, 177.0, 201.0, 205.0, 191.0, 205.0, 183.0, 197.0, 181.0, 188.0, 168.0, 179.0, 209.0, 190.0, 160.0, 177.0, 192.0, 190.0, 193.0, 185.0, 203.0, 196.0, 186.0, 183.0, 184.0, 163.0, 192.0, 210.0, 170.0, 165.0, 167.0, 203.0, 210.0, 195.0, 170.0, 197.0, 172.0,…
D5	BL	BL	Pi_rich	0	BL	20210624	Exponential	['0:08:05', '0:18:05', '0:28:05', '0:38:05', '0:48:05', '0:58:05', '1:08:05', '1:18:05', '1:28:05', '1:38:05', '1:48:05', '1:58:05', '2:08:05', '2:18:05', '2:28:05', '2:38:05', '2:48:05', '2:58:05', '3:08:05', '3:18:05', '3:28:05', '3:38:05', '3:48:05', '3:58:05', '4:08:05', '4:18:05', '4:28:05', '4:38:05', '4:48:05', '4:58:05', '5:08:05', '5:18:05', '5:28:05', '5:38:05', '5:48:05', '5:58:05', '6…	[0.114, 0.114, 0.114, 0.114, 0.113, 0.113, 0.113, 0.114, 0.114, 0.113, 0.113, 0.113, 0.113, 0.113, 0.113, 0.113, 0.113, 0.113, 0.113, 0.113, 0.113, 0.113, 0.113, 0.113, 0.113, 0.113, 0.113, 0.113, 0.113, 0.113, 0.112, 0.113, 0.113, 0.112, 0.113, 0.112, 0.112, 0.113, 0.112, 0.112, 0.112, 0.113, 0.112, 0.112, 0.112, 0.112, 0.112, 0.112, 0.112, 0.112, 0.112, 0.112, 0.112, 0.112, 0.112, 0.112, 0.112,…	['0:09:18', '0:19:18', '0:29:18', '0:39:18', '0:49:18', '0:59:18', '1:09:18', '1:19:18', '1:29:18', '1:39:18', '1:49:18', '1:59:18', '2:09:18', '2:19:18', '2:29:18', '2:39:18', '2:49:18', '2:59:18', '3:09:18', '3:19:18', '3:29:18', '3:39:18', '3:49:18', '3:59:18', '4:09:18', '4:19:18', '4:29:18', '4:39:18', '4:49:18', '4:59:18', '5:09:18', '5:19:18', '5:29:18', '5:39:18', '5:49:18', '5:59:18', '6…	[2911.0, 3073.0, 3158.0, 3140.0, 3075.0, 3003.0, 3018.0, 3033.0, 3117.0, 3071.0, 3087.0, 3070.0, 3128.0, 3084.0, 3079.0, 3019.0, 3116.0, 2978.0, 3023.0, 3049.0, 2958.0, 3045.0, 2959.0, 3050.0, 3042.0, 3023.0, 3049.0, 3064.0, 2986.0, 3084.0, 3106.0, 2894.0, 3087.0, 3086.0, 3017.0, 3144.0, 3061.0, 3148.0, 2941.0, 3077.0, 2960.0, 3041.0, 2981.0, 3171.0, 3018.0, 3054.0, 3041.0, 3053.0, 2938.0, 3212.0…	['0:08:37', '0:18:37', '0:28:37', '0:38:37', '0:48:37', '0:58:37', '1:08:37', '1:18:37', '1:28:37', '1:38:37', '1:48:37', '1:58:37', '2:08:37', '2:18:37', '2:28:37', '2:38:37', '2:48:37', '2:58:37', '3:08:37', '3:18:37', '3:28:37', '3:38:37', '3:48:37', '3:58:37', '4:08:37', '4:18:37', '4:28:37', '4:38:37', '4:48:37', '4:58:37', '5:08:37', '5:18:37', '5:28:37', '5:38:37', '5:48:37', '5:58:37', '6…	[205.0, 183.0, 226.0, 206.0, 178.0, 195.0, 189.0, 187.0, 184.0, 194.0, 199.0, 200.0, 216.0, 178.0, 202.0, 176.0, 183.0, 216.0, 189.0, 179.0, 176.0, 173.0, 188.0, 180.0, 214.0, 183.0, 190.0, 184.0, 190.0, 200.0, 191.0, 203.0, 196.0, 223.0, 159.0, 193.0, 182.0, 203.0, 221.0, 203.0, 217.0, 190.0, 184.0, 191.0, 185.0, 186.0, 200.0, 184.0, 182.0, 197.0, 182.0, 214.0, 185.0, 181.0, 202.0, 201.0, 178.0,…
D6	BL	BL	Pi_rich	0	BL	20210624	Exponential	['0:08:05', '0:18:05', '0:28:05', '0:38:05', '0:48:05', '0:58:05', '1:08:05', '1:18:05', '1:28:05', '1:38:05', '1:48:05', '1:58:05', '2:08:05', '2:18:05', '2:28:05', '2:38:05', '2:48:05', '2:58:05', '3:08:05', '3:18:05', '3:28:05', '3:38:05', '3:48:05', '3:58:05', '4:08:05', '4:18:05', '4:28:05', '4:38:05', '4:48:05', '4:58:05', '5:08:05', '5:18:05', '5:28:05', '5:38:05', '5:48:05', '5:58:05', '6…	[0.12, 0.12, 0.119, 0.119, 0.119, 0.119, 0.119, 0.119, 0.119, 0.119, 0.119, 0.119, 0.119, 0.119, 0.119, 0.119, 0.119, 0.118, 0.119, 0.118, 0.118, 0.118, 0.118, 0.118, 0.118, 0.118, 0.118, 0.118, 0.118, 0.118, 0.118, 0.118, 0.118, 0.118, 0.118, 0.118, 0.118, 0.118, 0.118, 0.118, 0.118, 0.118, 0.118, 0.118, 0.118, 0.118, 0.118, 0.118, 0.118, 0.118, 0.118, 0.117, 0.118, 0.118, 0.118, 0.118, 0.118, 0…	['0:09:18', '0:19:18', '0:29:18', '0:39:18', '0:49:18', '0:59:18', '1:09:18', '1:19:18', '1:29:18', '1:39:18', '1:49:18', '1:59:18', '2:09:18', '2:19:18', '2:29:18', '2:39:18', '2:49:18', '2:59:18', '3:09:18', '3:19:18', '3:29:18', '3:39:18', '3:49:18', '3:59:18', '4:09:18', '4:19:18', '4:29:18', '4:39:18', '4:49:18', '4:59:18', '5:09:18', '5:19:18', '5:29:18', '5:39:18', '5:49:18', '5:59:18', '6…	[3190.0, 3035.0, 3060.0, 3022.0, 3078.0, 3003.0, 3157.0, 3088.0, 3009.0, 2940.0, 2835.0, 3022.0, 3030.0, 3080.0, 3068.0, 3063.0, 3044.0, 3046.0, 3054.0, 2963.0, 3019.0, 2987.0, 3143.0, 2996.0, 3006.0, 3016.0, 3072.0, 3049.0, 2975.0, 3052.0, 3063.0, 3017.0, 3025.0, 3054.0, 2982.0, 3073.0, 2928.0, 3026.0, 3044.0, 2904.0, 2981.0, 2988.0, 3049.0, 3049.0, 3062.0, 2998.0, 3020.0, 2994.0, 3057.0, 2968.0…	['0:08:37', '0:18:37', '0:28:37', '0:38:37', '0:48:37', '0:58:37', '1:08:37', '1:18:37', '1:28:37', '1:38:37', '1:48:37', '1:58:37', '2:08:37', '2:18:37', '2:28:37', '2:38:37', '2:48:37', '2:58:37', '3:08:37', '3:18:37', '3:28:37', '3:38:37', '3:48:37', '3:58:37', '4:08:37', '4:18:37', '4:28:37', '4:38:37', '4:48:37', '4:58:37', '5:08:37', '5:18:37', '5:28:37', '5:38:37', '5:48:37', '5:58:37', '6…	[191.0, 171.0, 188.0, 207.0, 185.0, 228.0, 189.0, 193.0, 206.0, 200.0, 194.0, 220.0, 223.0, 202.0, 189.0, 196.0, 205.0, 179.0, 180.0, 196.0, 190.0, 203.0, 189.0, 200.0, 181.0, 203.0, 199.0, 197.0, 179.0, 207.0, 226.0, 186.0, 186.0, 187.0, 198.0, 197.0, 203.0, 187.0, 186.0, 160.0, 158.0, 186.0, 203.0, 187.0, 192.0, 202.0, 191.0, 197.0, 186.0, 181.0, 174.0, 157.0, 189.0, 187.0, 186.0, 192.0, 180.0,…
D7	BL	BL	Pi_rich	0	BL	20210624	Exponential	['0:08:05', '0:18:05', '0:28:05', '0:38:05', '0:48:05', '0:58:05', '1:08:05', '1:18:05', '1:28:05', '1:38:05', '1:48:05', '1:58:05', '2:08:05', '2:18:05', '2:28:05', '2:38:05', '2:48:05', '2:58:05', '3:08:05', '3:18:05', '3:28:05', '3:38:05', '3:48:05', '3:58:05', '4:08:05', '4:18:05', '4:28:05', '4:38:05', '4:48:05', '4:58:05', '5:08:05', '5:18:05', '5:28:05', '5:38:05', '5:48:05', '5:58:05', '6…	[0.116, 0.116, 0.116, 0.116, 0.116, 0.116, 0.116, 0.116, 0.116, 0.116, 0.115, 0.116, 0.115, 0.116, 0.115, 0.115, 0.115, 0.115, 0.116, 0.115, 0.115, 0.115, 0.115, 0.115, 0.115, 0.115, 0.115, 0.115, 0.115, 0.115, 0.115, 0.115, 0.115, 0.115, 0.115, 0.115, 0.115, 0.115, 0.115, 0.115, 0.115, 0.115, 0.115, 0.115, 0.115, 0.115, 0.114, 0.115, 0.115, 0.115, 0.114, 0.114, 0.114, 0.114, 0.114, 0.114, 0.114,…	['0:09:18', '0:19:18', '0:29:18', '0:39:18', '0:49:18', '0:59:18', '1:09:18', '1:19:18', '1:29:18', '1:39:18', '1:49:18', '1:59:18', '2:09:18', '2:19:18', '2:29:18', '2:39:18', '2:49:18', '2:59:18', '3:09:18', '3:19:18', '3:29:18', '3:39:18', '3:49:18', '3:59:18', '4:09:18', '4:19:18', '4:29:18', '4:39:18', '4:49:18', '4:59:18', '5:09:18', '5:19:18', '5:29:18', '5:39:18', '5:49:18', '5:59:18', '6…	[3001.0, 3041.0, 3102.0, 2971.0, 2959.0, 3157.0, 3041.0, 3156.0, 2975.0, 3143.0, 3119.0, 3077.0, 3033.0, 2890.0, 2965.0, 3006.0, 3075.0, 2974.0, 3053.0, 3022.0, 2970.0, 3048.0, 3111.0, 3060.0, 3074.0, 3064.0, 3071.0, 3047.0, 3076.0, 3040.0, 2976.0, 3128.0, 3079.0, 3031.0, 3002.0, 2994.0, 3037.0, 3042.0, 2969.0, 3123.0, 3142.0, 2951.0, 3051.0, 2795.0, 3046.0, 3028.0, 2993.0, 2958.0, 2999.0, 3015.0…	['0:08:37', '0:18:37', '0:28:37', '0:38:37', '0:48:37', '0:58:37', '1:08:37', '1:18:37', '1:28:37', '1:38:37', '1:48:37', '1:58:37', '2:08:37', '2:18:37', '2:28:37', '2:38:37', '2:48:37', '2:58:37', '3:08:37', '3:18:37', '3:28:37', '3:38:37', '3:48:37', '3:58:37', '4:08:37', '4:18:37', '4:28:37', '4:38:37', '4:48:37', '4:58:37', '5:08:37', '5:18:37', '5:28:37', '5:38:37', '5:48:37', '5:58:37', '6…	[161.0, 216.0, 182.0, 200.0, 214.0, 187.0, 170.0, 182.0, 173.0, 183.0, 213.0, 228.0, 200.0, 211.0, 214.0, 192.0, 191.0, 206.0, 215.0, 193.0, 192.0, 177.0, 185.0, 191.0, 189.0, 214.0, 212.0, 175.0, 184.0, 178.0, 194.0, 194.0, 183.0, 187.0, 173.0, 201.0, 190.0, 192.0, 201.0, 219.0, 169.0, 182.0, 185.0, 192.0, 204.0, 176.0, 196.0, 166.0, 189.0, 195.0, 188.0, 212.0, 180.0, 170.0, 177.0, 191.0, 201.0,…
D8	BL	BL	Pi_rich	0	BL	20210624	Exponential	['0:08:05', '0:18:05', '0:28:05', '0:38:05', '0:48:05', '0:58:05', '1:08:05', '1:18:05', '1:28:05', '1:38:05', '1:48:05', '1:58:05', '2:08:05', '2:18:05', '2:28:05', '2:38:05', '2:48:05', '2:58:05', '3:08:05', '3:18:05', '3:28:05', '3:38:05', '3:48:05', '3:58:05', '4:08:05', '4:18:05', '4:28:05', '4:38:05', '4:48:05', '4:58:05', '5:08:05', '5:18:05', '5:28:05', '5:38:05', '5:48:05', '5:58:05', '6…	[0.12, 0.12, 0.12, 0.119, 0.119, 0.119, 0.119, 0.119, 0.119, 0.119, 0.119, 0.119, 0.119, 0.119, 0.119, 0.118, 0.119, 0.118, 0.118, 0.118, 0.118, 0.118, 0.118, 0.118, 0.118, 0.118, 0.118, 0.118, 0.118, 0.118, 0.118, 0.118, 0.118, 0.118, 0.118, 0.118, 0.118, 0.118, 0.118, 0.117, 0.117, 0.117, 0.117, 0.117, 0.117, 0.117, 0.117, 0.117, 0.117, 0.117, 0.117, 0.117, 0.117, 0.117, 0.117, 0.117, 0.117, 0.…	['0:09:18', '0:19:18', '0:29:18', '0:39:18', '0:49:18', '0:59:18', '1:09:18', '1:19:18', '1:29:18', '1:39:18', '1:49:18', '1:59:18', '2:09:18', '2:19:18', '2:29:18', '2:39:18', '2:49:18', '2:59:18', '3:09:18', '3:19:18', '3:29:18', '3:39:18', '3:49:18', '3:59:18', '4:09:18', '4:19:18', '4:29:18', '4:39:18', '4:49:18', '4:59:18', '5:09:18', '5:19:18', '5:29:18', '5:39:18', '5:49:18', '5:59:18', '6…	[3069.0, 3075.0, 3055.0, 2922.0, 3038.0, 3161.0, 3130.0, 3071.0, 3013.0, 2952.0, 3004.0, 3041.0, 3045.0, 3238.0, 3061.0, 3032.0, 3114.0, 2921.0, 2978.0, 3144.0, 3028.0, 3032.0, 3028.0, 2953.0, 2950.0, 3070.0, 3059.0, 3094.0, 2947.0, 3101.0, 3088.0, 3030.0, 3069.0, 2936.0, 3003.0, 3050.0, 3018.0, 3006.0, 3023.0, 3010.0, 3025.0, 3089.0, 2968.0, 2884.0, 3061.0, 3024.0, 3035.0, 2925.0, 3056.0, 3051.0…	['0:08:37', '0:18:37', '0:28:37', '0:38:37', '0:48:37', '0:58:37', '1:08:37', '1:18:37', '1:28:37', '1:38:37', '1:48:37', '1:58:37', '2:08:37', '2:18:37', '2:28:37', '2:38:37', '2:48:37', '2:58:37', '3:08:37', '3:18:37', '3:28:37', '3:38:37', '3:48:37', '3:58:37', '4:08:37', '4:18:37', '4:28:37', '4:38:37', '4:48:37', '4:58:37', '5:08:37', '5:18:37', '5:28:37', '5:38:37', '5:48:37', '5:58:37', '6…	[180.0, 210.0, 198.0, 197.0, 177.0, 168.0, 171.0, 201.0, 167.0, 178.0, 164.0, 195.0, 203.0, 182.0, 184.0, 169.0, 175.0, 188.0, 199.0, 206.0, 171.0, 169.0, 187.0, 204.0, 194.0, 167.0, 194.0, 179.0, 190.0, 183.0, 191.0, 181.0, 191.0, 210.0, 175.0, 170.0, 164.0, 200.0, 182.0, 193.0, 171.0, 209.0, 153.0, 181.0, 183.0, 196.0, 174.0, 167.0, 188.0, 166.0, 201.0, 181.0, 184.0, 179.0, 216.0, 152.0, 182.0,…
D9	BL	BL	Pi_rich	0	BL	20210624	Exponential	['0:08:05', '0:18:05', '0:28:05', '0:38:05', '0:48:05', '0:58:05', '1:08:05', '1:18:05', '1:28:05', '1:38:05', '1:48:05', '1:58:05', '2:08:05', '2:18:05', '2:28:05', '2:38:05', '2:48:05', '2:58:05', '3:08:05', '3:18:05', '3:28:05', '3:38:05', '3:48:05', '3:58:05', '4:08:05', '4:18:05', '4:28:05', '4:38:05', '4:48:05', '4:58:05', '5:08:05', '5:18:05', '5:28:05', '5:38:05', '5:48:05', '5:58:05', '6…	[0.116, 0.116, 0.116, 0.116, 0.116, 0.116, 0.116, 0.116, 0.116, 0.115, 0.115, 0.115, 0.115, 0.115, 0.115, 0.115, 0.115, 0.115, 0.115, 0.115, 0.115, 0.115, 0.115, 0.115, 0.115, 0.115, 0.115, 0.115, 0.115, 0.114, 0.115, 0.115, 0.115, 0.114, 0.115, 0.115, 0.115, 0.115, 0.115, 0.115, 0.114, 0.114, 0.114, 0.114, 0.115, 0.114, 0.114, 0.114, 0.114, 0.114, 0.114, 0.114, 0.114, 0.114, 0.114, 0.114, 0.114,…	['0:09:18', '0:19:18', '0:29:18', '0:39:18', '0:49:18', '0:59:18', '1:09:18', '1:19:18', '1:29:18', '1:39:18', '1:49:18', '1:59:18', '2:09:18', '2:19:18', '2:29:18', '2:39:18', '2:49:18', '2:59:18', '3:09:18', '3:19:18', '3:29:18', '3:39:18', '3:49:18', '3:59:18', '4:09:18', '4:19:18', '4:29:18', '4:39:18', '4:49:18', '4:59:18', '5:09:18', '5:19:18', '5:29:18', '5:39:18', '5:49:18', '5:59:18', '6…	[3017.0, 3111.0, 2977.0, 3045.0, 3033.0, 3062.0, 3039.0, 3060.0, 3074.0, 3002.0, 2914.0, 3116.0, 2927.0, 3185.0, 3048.0, 3008.0, 2999.0, 2986.0, 2916.0, 3090.0, 2954.0, 3037.0, 2930.0, 2998.0, 3086.0, 3016.0, 2916.0, 3056.0, 2962.0, 2874.0, 3139.0, 3020.0, 2911.0, 3074.0, 2969.0, 3065.0, 3087.0, 2999.0, 3011.0, 2954.0, 3067.0, 3075.0, 2960.0, 2980.0, 3003.0, 3014.0, 3043.0, 2914.0, 2920.0, 3066.0…	['0:08:37', '0:18:37', '0:28:37', '0:38:37', '0:48:37', '0:58:37', '1:08:37', '1:18:37', '1:28:37', '1:38:37', '1:48:37', '1:58:37', '2:08:37', '2:18:37', '2:28:37', '2:38:37', '2:48:37', '2:58:37', '3:08:37', '3:18:37', '3:28:37', '3:38:37', '3:48:37', '3:58:37', '4:08:37', '4:18:37', '4:28:37', '4:38:37', '4:48:37', '4:58:37', '5:08:37', '5:18:37', '5:28:37', '5:38:37', '5:48:37', '5:58:37', '6…	[206.0, 201.0, 186.0, 186.0, 189.0, 177.0, 173.0, 211.0, 162.0, 179.0, 168.0, 184.0, 193.0, 193.0, 199.0, 194.0, 171.0, 208.0, 184.0, 181.0, 185.0, 194.0, 182.0, 205.0, 197.0, 189.0, 168.0, 207.0, 180.0, 202.0, 211.0, 172.0, 164.0, 187.0, 170.0, 201.0, 194.0, 163.0, 185.0, 184.0, 194.0, 164.0, 185.0, 198.0, 180.0, 186.0, 182.0, 199.0, 197.0, 214.0, 180.0, 215.0, 209.0, 193.0, 181.0, 184.0, 199.0,…
D10	BL	BL	Pi_rich	0	BL	20210624	Exponential	['0:08:05', '0:18:05', '0:28:05', '0:38:05', '0:48:05', '0:58:05', '1:08:05', '1:18:05', '1:28:05', '1:38:05', '1:48:05', '1:58:05', '2:08:05', '2:18:05', '2:28:05', '2:38:05', '2:48:05', '2:58:05', '3:08:05', '3:18:05', '3:28:05', '3:38:05', '3:48:05', '3:58:05', '4:08:05', '4:18:05', '4:28:05', '4:38:05', '4:48:05', '4:58:05', '5:08:05', '5:18:05', '5:28:05', '5:38:05', '5:48:05', '5:58:05', '6…	[0.112, 0.112, 0.112, 0.112, 0.111, 0.111, 0.111, 0.111, 0.111, 0.111, 0.111, 0.111, 0.111, 0.111, 0.111, 0.111, 0.111, 0.111, 0.111, 0.111, 0.111, 0.111, 0.111, 0.111, 0.111, 0.111, 0.111, 0.111, 0.11, 0.11, 0.11, 0.111, 0.111, 0.11, 0.11, 0.11, 0.11, 0.11, 0.111, 0.11, 0.11, 0.11, 0.11, 0.11, 0.11, 0.11, 0.11, 0.11, 0.11, 0.11, 0.11, 0.11, 0.11, 0.11, 0.11, 0.11, 0.11, 0.11, 0.11, 0.11, 0.11, 0…	['0:09:18', '0:19:18', '0:29:18', '0:39:18', '0:49:18', '0:59:18', '1:09:18', '1:19:18', '1:29:18', '1:39:18', '1:49:18', '1:59:18', '2:09:18', '2:19:18', '2:29:18', '2:39:18', '2:49:18', '2:59:18', '3:09:18', '3:19:18', '3:29:18', '3:39:18', '3:49:18', '3:59:18', '4:09:18', '4:19:18', '4:29:18', '4:39:18', '4:49:18', '4:59:18', '5:09:18', '5:19:18', '5:29:18', '5:39:18', '5:49:18', '5:59:18', '6…	[3058.0, 2983.0, 2887.0, 2972.0, 3014.0, 2987.0, 3023.0, 3107.0, 2994.0, 2958.0, 2961.0, 2969.0, 2949.0, 3018.0, 2989.0, 3038.0, 3019.0, 3014.0, 3060.0, 3082.0, 2960.0, 3167.0, 2904.0, 2989.0, 3053.0, 3035.0, 3037.0, 3097.0, 2887.0, 3047.0, 3071.0, 3122.0, 2945.0, 2988.0, 3019.0, 2920.0, 3021.0, 3082.0, 2819.0, 3012.0, 2862.0, 2927.0, 3047.0, 2928.0, 3036.0, 2956.0, 3032.0, 3098.0, 2949.0, 2992.0…	['0:08:37', '0:18:37', '0:28:37', '0:38:37', '0:48:37', '0:58:37', '1:08:37', '1:18:37', '1:28:37', '1:38:37', '1:48:37', '1:58:37', '2:08:37', '2:18:37', '2:28:37', '2:38:37', '2:48:37', '2:58:37', '3:08:37', '3:18:37', '3:28:37', '3:38:37', '3:48:37', '3:58:37', '4:08:37', '4:18:37', '4:28:37', '4:38:37', '4:48:37', '4:58:37', '5:08:37', '5:18:37', '5:28:37', '5:38:37', '5:48:37', '5:58:37', '6…	[198.0, 199.0, 200.0, 199.0, 187.0, 148.0, 211.0, 201.0, 199.0, 179.0, 199.0, 180.0, 193.0, 188.0, 179.0, 206.0, 197.0, 184.0, 174.0, 194.0, 186.0, 198.0, 220.0, 184.0, 179.0, 208.0, 189.0, 182.0, 189.0, 195.0, 202.0, 184.0, 184.0, 182.0, 205.0, 184.0, 211.0, 187.0, 178.0, 197.0, 223.0, 187.0, 206.0, 215.0, 201.0, 190.0, 197.0, 167.0, 183.0, 162.0, 184.0, 182.0, 171.0, 182.0, 173.0, 210.0, 201.0,…
D11	BL	BL	Pi_rich	0	BL	20210624	Exponential	['0:08:05', '0:18:05', '0:28:05', '0:38:05', '0:48:05', '0:58:05', '1:08:05', '1:18:05', '1:28:05', '1:38:05', '1:48:05', '1:58:05', '2:08:05', '2:18:05', '2:28:05', '2:38:05', '2:48:05', '2:58:05', '3:08:05', '3:18:05', '3:28:05', '3:38:05', '3:48:05', '3:58:05', '4:08:05', '4:18:05', '4:28:05', '4:38:05', '4:48:05', '4:58:05', '5:08:05', '5:18:05', '5:28:05', '5:38:05', '5:48:05', '5:58:05', '6…	[0.114, 0.114, 0.114, 0.113, 0.114, 0.113, 0.113, 0.113, 0.113, 0.113, 0.113, 0.113, 0.113, 0.113, 0.113, 0.113, 0.113, 0.113, 0.113, 0.113, 0.113, 0.113, 0.113, 0.113, 0.112, 0.113, 0.112, 0.112, 0.112, 0.112, 0.112, 0.112, 0.112, 0.112, 0.112, 0.112, 0.112, 0.112, 0.112, 0.112, 0.112, 0.112, 0.112, 0.112, 0.112, 0.112, 0.112, 0.112, 0.112, 0.112, 0.111, 0.111, 0.111, 0.111, 0.112, 0.112, 0.111,…	['0:09:18', '0:19:18', '0:29:18', '0:39:18', '0:49:18', '0:59:18', '1:09:18', '1:19:18', '1:29:18', '1:39:18', '1:49:18', '1:59:18', '2:09:18', '2:19:18', '2:29:18', '2:39:18', '2:49:18', '2:59:18', '3:09:18', '3:19:18', '3:29:18', '3:39:18', '3:49:18', '3:59:18', '4:09:18', '4:19:18', '4:29:18', '4:39:18', '4:49:18', '4:59:18', '5:09:18', '5:19:18', '5:29:18', '5:39:18', '5:49:18', '5:59:18', '6…	[3034.0, 3004.0, 3005.0, 3089.0, 2936.0, 3081.0, 3023.0, 2945.0, 3105.0, 3106.0, 2972.0, 3143.0, 3025.0, 3017.0, 3071.0, 3071.0, 2994.0, 2970.0, 2997.0, 3006.0, 3033.0, 2916.0, 3073.0, 2964.0, 2973.0, 3051.0, 3062.0, 2954.0, 3040.0, 2867.0, 2891.0, 2977.0, 2993.0, 2957.0, 3103.0, 2949.0, 2998.0, 3097.0, 3018.0, 2928.0, 2970.0, 2956.0, 2901.0, 2927.0, 3016.0, 2998.0, 2961.0, 3011.0, 2866.0, 2895.0…	['0:08:37', '0:18:37', '0:28:37', '0:38:37', '0:48:37', '0:58:37', '1:08:37', '1:18:37', '1:28:37', '1:38:37', '1:48:37', '1:58:37', '2:08:37', '2:18:37', '2:28:37', '2:38:37', '2:48:37', '2:58:37', '3:08:37', '3:18:37', '3:28:37', '3:38:37', '3:48:37', '3:58:37', '4:08:37', '4:18:37', '4:28:37', '4:38:37', '4:48:37', '4:58:37', '5:08:37', '5:18:37', '5:28:37', '5:38:37', '5:48:37', '5:58:37', '6…	[193.0, 178.0, 185.0, 181.0, 182.0, 158.0, 184.0, 173.0, 183.0, 177.0, 208.0, 192.0, 189.0, 201.0, 221.0, 179.0, 177.0, 200.0, 204.0, 172.0, 177.0, 208.0, 204.0, 182.0, 198.0, 203.0, 183.0, 186.0, 176.0, 190.0, 209.0, 160.0, 200.0, 187.0, 220.0, 180.0, 192.0, 209.0, 200.0, 181.0, 199.0, 189.0, 191.0, 237.0, 161.0, 207.0, 185.0, 162.0, 184.0, 164.0, 187.0, 192.0, 187.0, 174.0, 165.0, 188.0, 195.0,…
D12	BL	BL	Pi_rich	0	BL	20210624	Exponential	['0:08:05', '0:18:05', '0:28:05', '0:38:05', '0:48:05', '0:58:05', '1:08:05', '1:18:05', '1:28:05', '1:38:05', '1:48:05', '1:58:05', '2:08:05', '2:18:05', '2:28:05', '2:38:05', '2:48:05', '2:58:05', '3:08:05', '3:18:05', '3:28:05', '3:38:05', '3:48:05', '3:58:05', '4:08:05', '4:18:05', '4:28:05', '4:38:05', '4:48:05', '4:58:05', '5:08:05', '5:18:05', '5:28:05', '5:38:05', '5:48:05', '5:58:05', '6…	[0.114, 0.114, 0.114, 0.113, 0.113, 0.113, 0.113, 0.113, 0.113, 0.113, 0.113, 0.113, 0.113, 0.113, 0.113, 0.113, 0.113, 0.113, 0.113, 0.113, 0.113, 0.113, 0.113, 0.113, 0.113, 0.113, 0.113, 0.113, 0.113, 0.112, 0.113, 0.113, 0.113, 0.112, 0.112, 0.112, 0.113, 0.113, 0.112, 0.112, 0.112, 0.112, 0.112, 0.112, 0.112, 0.112, 0.112, 0.112, 0.112, 0.112, 0.112, 0.112, 0.112, 0.112, 0.112, 0.112, 0.112,…	['0:09:18', '0:19:18', '0:29:18', '0:39:18', '0:49:18', '0:59:18', '1:09:18', '1:19:18', '1:29:18', '1:39:18', '1:49:18', '1:59:18', '2:09:18', '2:19:18', '2:29:18', '2:39:18', '2:49:18', '2:59:18', '3:09:18', '3:19:18', '3:29:18', '3:39:18', '3:49:18', '3:59:18', '4:09:18', '4:19:18', '4:29:18', '4:39:18', '4:49:18', '4:59:18', '5:09:18', '5:19:18', '5:29:18', '5:39:18', '5:49:18', '5:59:18', '6…	[3040.0, 2923.0, 3154.0, 3088.0, 3154.0, 3037.0, 2927.0, 3026.0, 3093.0, 3105.0, 3047.0, 2971.0, 3020.0, 3105.0, 3028.0, 3131.0, 2911.0, 3034.0, 2986.0, 3051.0, 3047.0, 2979.0, 3045.0, 3059.0, 3159.0, 3070.0, 3057.0, 3134.0, 2962.0, 2933.0, 2995.0, 2910.0, 3028.0, 2860.0, 3039.0, 3043.0, 3024.0, 2911.0, 3043.0, 3004.0, 3018.0, 2980.0, 3056.0, 3204.0, 3068.0, 2914.0, 3051.0, 3104.0, 3038.0, 3077.0…	['0:08:37', '0:18:37', '0:28:37', '0:38:37', '0:48:37', '0:58:37', '1:08:37', '1:18:37', '1:28:37', '1:38:37', '1:48:37', '1:58:37', '2:08:37', '2:18:37', '2:28:37', '2:38:37', '2:48:37', '2:58:37', '3:08:37', '3:18:37', '3:28:37', '3:38:37', '3:48:37', '3:58:37', '4:08:37', '4:18:37', '4:28:37', '4:38:37', '4:48:37', '4:58:37', '5:08:37', '5:18:37', '5:28:37', '5:38:37', '5:48:37', '5:58:37', '6…	[181.0, 189.0, 149.0, 159.0, 187.0, 193.0, 193.0, 185.0, 178.0, 178.0, 165.0, 218.0, 221.0, 208.0, 142.0, 208.0, 197.0, 204.0, 207.0, 193.0, 191.0, 195.0, 177.0, 199.0, 199.0, 178.0, 181.0, 224.0, 181.0, 193.0, 167.0, 208.0, 214.0, 193.0, 200.0, 181.0, 171.0, 186.0, 183.0, 205.0, 176.0, 189.0, 169.0, 188.0, 200.0, 179.0, 188.0, 171.0, 187.0, 171.0, 154.0, 198.0, 171.0, 193.0, 208.0, 179.0, 176.0,…
H4	BL	BL	Pi_free	0	BL	20210624	Exponential	['0:08:05', '0:18:05', '0:28:05', '0:38:05', '0:48:05', '0:58:05', '1:08:05', '1:18:05', '1:28:05', '1:38:05', '1:48:05', '1:58:05', '2:08:05', '2:18:05', '2:28:05', '2:38:05', '2:48:05', '2:58:05', '3:08:05', '3:18:05', '3:28:05', '3:38:05', '3:48:05', '3:58:05', '4:08:05', '4:18:05', '4:28:05', '4:38:05', '4:48:05', '4:58:05', '5:08:05', '5:18:05', '5:28:05', '5:38:05', '5:48:05', '5:58:05', '6…	[0.114, 0.114, 0.114, 0.114, 0.114, 0.114, 0.114, 0.114, 0.114, 0.114, 0.113, 0.114, 0.114, 0.114, 0.113, 0.114, 0.113, 0.113, 0.113, 0.113, 0.113, 0.113, 0.113, 0.113, 0.113, 0.113, 0.113, 0.113, 0.113, 0.113, 0.113, 0.113, 0.113, 0.113, 0.113, 0.113, 0.113, 0.113, 0.113, 0.113, 0.113, 0.113, 0.113, 0.113, 0.113, 0.113, 0.113, 0.113, 0.113, 0.113, 0.113, 0.113, 0.112, 0.113, 0.113, 0.112, 0.112,…	['0:09:18', '0:19:18', '0:29:18', '0:39:18', '0:49:18', '0:59:18', '1:09:18', '1:19:18', '1:29:18', '1:39:18', '1:49:18', '1:59:18', '2:09:18', '2:19:18', '2:29:18', '2:39:18', '2:49:18', '2:59:18', '3:09:18', '3:19:18', '3:29:18', '3:39:18', '3:49:18', '3:59:18', '4:09:18', '4:19:18', '4:29:18', '4:39:18', '4:49:18', '4:59:18', '5:09:18', '5:19:18', '5:29:18', '5:39:18', '5:49:18', '5:59:18', '6…	[3037.0, 3021.0, 2937.0, 3019.0, 3029.0, 3072.0, 2984.0, 3022.0, 3135.0, 2927.0, 3136.0, 2888.0, 3017.0, 2856.0, 3012.0, 3028.0, 2993.0, 3039.0, 2983.0, 3155.0, 3057.0, 3005.0, 3017.0, 3090.0, 3015.0, 3004.0, 2894.0, 2982.0, 2967.0, 2983.0, 2970.0, 3053.0, 3107.0, 2906.0, 2925.0, 2947.0, 2918.0, 3018.0, 2941.0, 2859.0, 2955.0, 2902.0, 2876.0, 3018.0, 2957.0, 2989.0, 2878.0, 3053.0, 3034.0, 3131.0…	['0:08:37', '0:18:37', '0:28:37', '0:38:37', '0:48:37', '0:58:37', '1:08:37', '1:18:37', '1:28:37', '1:38:37', '1:48:37', '1:58:37', '2:08:37', '2:18:37', '2:28:37', '2:38:37', '2:48:37', '2:58:37', '3:08:37', '3:18:37', '3:28:37', '3:38:37', '3:48:37', '3:58:37', '4:08:37', '4:18:37', '4:28:37', '4:38:37', '4:48:37', '4:58:37', '5:08:37', '5:18:37', '5:28:37', '5:38:37', '5:48:37', '5:58:37', '6…	[188.0, 183.0, 195.0, 176.0, 199.0, 200.0, 206.0, 186.0, 183.0, 205.0, 199.0, 186.0, 184.0, 176.0, 194.0, 143.0, 186.0, 167.0, 205.0, 170.0, 201.0, 197.0, 181.0, 210.0, 203.0, 186.0, 190.0, 197.0, 173.0, 171.0, 179.0, 175.0, 197.0, 170.0, 214.0, 195.0, 177.0, 210.0, 186.0, 200.0, 196.0, 179.0, 194.0, 185.0, 167.0, 154.0, 210.0, 210.0, 176.0, 201.0, 212.0, 187.0, 197.0, 176.0, 152.0, 205.0, 160.0,…
H5	BL	BL	Pi_free	0	BL	20210624	Exponential	['0:08:05', '0:18:05', '0:28:05', '0:38:05', '0:48:05', '0:58:05', '1:08:05', '1:18:05', '1:28:05', '1:38:05', '1:48:05', '1:58:05', '2:08:05', '2:18:05', '2:28:05', '2:38:05', '2:48:05', '2:58:05', '3:08:05', '3:18:05', '3:28:05', '3:38:05', '3:48:05', '3:58:05', '4:08:05', '4:18:05', '4:28:05', '4:38:05', '4:48:05', '4:58:05', '5:08:05', '5:18:05', '5:28:05', '5:38:05', '5:48:05', '5:58:05', '6…	[0.115, 0.115, 0.115, 0.115, 0.115, 0.115, 0.114, 0.114, 0.114, 0.114, 0.114, 0.114, 0.114, 0.114, 0.114, 0.114, 0.114, 0.114, 0.114, 0.114, 0.114, 0.114, 0.114, 0.113, 0.113, 0.114, 0.113, 0.113, 0.113, 0.113, 0.113, 0.113, 0.113, 0.113, 0.113, 0.113, 0.113, 0.113, 0.113, 0.113, 0.113, 0.113, 0.113, 0.113, 0.113, 0.113, 0.113, 0.113, 0.113, 0.113, 0.112, 0.113, 0.112, 0.113, 0.113, 0.112, 0.112,…	['0:09:18', '0:19:18', '0:29:18', '0:39:18', '0:49:18', '0:59:18', '1:09:18', '1:19:18', '1:29:18', '1:39:18', '1:49:18', '1:59:18', '2:09:18', '2:19:18', '2:29:18', '2:39:18', '2:49:18', '2:59:18', '3:09:18', '3:19:18', '3:29:18', '3:39:18', '3:49:18', '3:59:18', '4:09:18', '4:19:18', '4:29:18', '4:39:18', '4:49:18', '4:59:18', '5:09:18', '5:19:18', '5:29:18', '5:39:18', '5:49:18', '5:59:18', '6…	[2943.0, 2982.0, 2884.0, 2861.0, 2925.0, 2863.0, 2977.0, 2931.0, 2969.0, 3026.0, 3062.0, 2989.0, 2998.0, 2982.0, 2970.0, 2973.0, 2950.0, 2944.0, 2961.0, 2834.0, 3011.0, 2966.0, 3040.0, 2947.0, 2825.0, 2957.0, 3035.0, 2976.0, 2809.0, 3030.0, 2972.0, 2859.0, 2859.0, 2936.0, 3021.0, 2994.0, 2941.0, 2849.0, 2863.0, 2961.0, 2970.0, 2908.0, 2917.0, 2892.0, 2956.0, 3038.0, 2884.0, 2833.0, 3017.0, 2892.0…	['0:08:37', '0:18:37', '0:28:37', '0:38:37', '0:48:37', '0:58:37', '1:08:37', '1:18:37', '1:28:37', '1:38:37', '1:48:37', '1:58:37', '2:08:37', '2:18:37', '2:28:37', '2:38:37', '2:48:37', '2:58:37', '3:08:37', '3:18:37', '3:28:37', '3:38:37', '3:48:37', '3:58:37', '4:08:37', '4:18:37', '4:28:37', '4:38:37', '4:48:37', '4:58:37', '5:08:37', '5:18:37', '5:28:37', '5:38:37', '5:48:37', '5:58:37', '6…	[192.0, 189.0, 205.0, 180.0, 180.0, 195.0, 184.0, 165.0, 182.0, 184.0, 167.0, 188.0, 182.0, 181.0, 156.0, 195.0, 175.0, 226.0, 196.0, 179.0, 168.0, 192.0, 188.0, 180.0, 153.0, 191.0, 204.0, 160.0, 172.0, 176.0, 183.0, 172.0, 202.0, 197.0, 195.0, 196.0, 176.0, 198.0, 191.0, 182.0, 183.0, 189.0, 178.0, 191.0, 180.0, 182.0, 159.0, 180.0, 193.0, 161.0, 170.0, 178.0, 173.0, 187.0, 192.0, 220.0, 183.0,…
H6	BL	BL	Pi_free	0	BL	20210624	Exponential	['0:08:05', '0:18:05', '0:28:05', '0:38:05', '0:48:05', '0:58:05', '1:08:05', '1:18:05', '1:28:05', '1:38:05', '1:48:05', '1:58:05', '2:08:05', '2:18:05', '2:28:05', '2:38:05', '2:48:05', '2:58:05', '3:08:05', '3:18:05', '3:28:05', '3:38:05', '3:48:05', '3:58:05', '4:08:05', '4:18:05', '4:28:05', '4:38:05', '4:48:05', '4:58:05', '5:08:05', '5:18:05', '5:28:05', '5:38:05', '5:48:05', '5:58:05', '6…	[0.115, 0.114, 0.115, 0.114, 0.115, 0.114, 0.112, 0.117, 0.114, 0.112, 0.114, 0.114, 0.114, 0.115, 0.112, 0.113, 0.112, 0.112, 0.111, 0.112, 0.111, 0.111, 0.111, 0.111, 0.111, 0.111, 0.111, 0.111, 0.111, 0.112, 0.111, 0.111, 0.111, 0.114, 0.111, 0.111, 0.112, 0.111, 0.111, 0.112, 0.111, 0.111, 0.116, 0.111, 0.111, 0.111, 0.111, 0.111, 0.11, 0.111, 0.111, 0.111, 0.111, 0.111, 0.111, 0.114, 0.11, 0…	['0:09:18', '0:19:18', '0:29:18', '0:39:18', '0:49:18', '0:59:18', '1:09:18', '1:19:18', '1:29:18', '1:39:18', '1:49:18', '1:59:18', '2:09:18', '2:19:18', '2:29:18', '2:39:18', '2:49:18', '2:59:18', '3:09:18', '3:19:18', '3:29:18', '3:39:18', '3:49:18', '3:59:18', '4:09:18', '4:19:18', '4:29:18', '4:39:18', '4:49:18', '4:59:18', '5:09:18', '5:19:18', '5:29:18', '5:39:18', '5:49:18', '5:59:18', '6…	[2951.0, 2869.0, 2845.0, 2993.0, 2927.0, 3015.0, 2965.0, 3151.0, 3024.0, 2995.0, 2896.0, 2908.0, 3035.0, 2886.0, 2971.0, 3041.0, 2855.0, 3016.0, 2928.0, 3008.0, 2939.0, 2966.0, 2926.0, 3048.0, 2904.0, 3049.0, 2924.0, 2955.0, 2986.0, 3062.0, 3008.0, 2903.0, 3133.0, 2913.0, 2941.0, 3067.0, 2907.0, 2793.0, 2931.0, 2887.0, 2945.0, 3035.0, 2910.0, 2933.0, 2876.0, 3051.0, 2958.0, 2850.0, 2864.0, 2952.0…	['0:08:37', '0:18:37', '0:28:37', '0:38:37', '0:48:37', '0:58:37', '1:08:37', '1:18:37', '1:28:37', '1:38:37', '1:48:37', '1:58:37', '2:08:37', '2:18:37', '2:28:37', '2:38:37', '2:48:37', '2:58:37', '3:08:37', '3:18:37', '3:28:37', '3:38:37', '3:48:37', '3:58:37', '4:08:37', '4:18:37', '4:28:37', '4:38:37', '4:48:37', '4:58:37', '5:08:37', '5:18:37', '5:28:37', '5:38:37', '5:48:37', '5:58:37', '6…	[183.0, 168.0, 179.0, 205.0, 187.0, 165.0, 205.0, 187.0, 183.0, 210.0, 200.0, 170.0, 205.0, 168.0, 173.0, 227.0, 205.0, 198.0, 218.0, 163.0, 185.0, 199.0, 178.0, 160.0, 193.0, 193.0, 193.0, 183.0, 181.0, 163.0, 189.0, 162.0, 176.0, 187.0, 208.0, 194.0, 190.0, 171.0, 180.0, 207.0, 168.0, 200.0, 176.0, 169.0, 162.0, 182.0, 175.0, 206.0, 192.0, 187.0, 197.0, 186.0, 179.0, 185.0, 163.0, 174.0, 193.0,…
H7	BL	BL	Pi_free	0	BL	20210624	Exponential	['0:08:05', '0:18:05', '0:28:05', '0:38:05', '0:48:05', '0:58:05', '1:08:05', '1:18:05', '1:28:05', '1:38:05', '1:48:05', '1:58:05', '2:08:05', '2:18:05', '2:28:05', '2:38:05', '2:48:05', '2:58:05', '3:08:05', '3:18:05', '3:28:05', '3:38:05', '3:48:05', '3:58:05', '4:08:05', '4:18:05', '4:28:05', '4:38:05', '4:48:05', '4:58:05', '5:08:05', '5:18:05', '5:28:05', '5:38:05', '5:48:05', '5:58:05', '6…	[0.112, 0.112, 0.112, 0.112, 0.112, 0.112, 0.112, 0.112, 0.112, 0.111, 0.111, 0.111, 0.111, 0.111, 0.111, 0.111, 0.111, 0.111, 0.111, 0.111, 0.111, 0.111, 0.111, 0.111, 0.111, 0.111, 0.111, 0.111, 0.111, 0.111, 0.111, 0.111, 0.111, 0.111, 0.111, 0.11, 0.11, 0.11, 0.111, 0.11, 0.11, 0.11, 0.11, 0.11, 0.11, 0.11, 0.11, 0.11, 0.11, 0.11, 0.11, 0.11, 0.11, 0.11, 0.11, 0.11, 0.11, 0.11, 0.11, 0.11, 0.…	['0:09:18', '0:19:18', '0:29:18', '0:39:18', '0:49:18', '0:59:18', '1:09:18', '1:19:18', '1:29:18', '1:39:18', '1:49:18', '1:59:18', '2:09:18', '2:19:18', '2:29:18', '2:39:18', '2:49:18', '2:59:18', '3:09:18', '3:19:18', '3:29:18', '3:39:18', '3:49:18', '3:59:18', '4:09:18', '4:19:18', '4:29:18', '4:39:18', '4:49:18', '4:59:18', '5:09:18', '5:19:18', '5:29:18', '5:39:18', '5:49:18', '5:59:18', '6…	[3020.0, 3121.0, 2987.0, 3035.0, 2901.0, 2979.0, 3008.0, 2864.0, 2920.0, 3001.0, 2981.0, 3065.0, 2920.0, 3110.0, 2888.0, 2782.0, 2931.0, 3021.0, 2928.0, 3007.0, 2823.0, 3091.0, 3005.0, 3021.0, 2997.0, 2846.0, 2973.0, 2971.0, 2928.0, 2871.0, 2986.0, 2825.0, 2965.0, 2899.0, 3020.0, 2936.0, 2916.0, 3046.0, 2905.0, 2861.0, 2887.0, 2839.0, 2862.0, 2830.0, 2903.0, 2896.0, 2892.0, 2823.0, 3115.0, 2840.0…	['0:08:37', '0:18:37', '0:28:37', '0:38:37', '0:48:37', '0:58:37', '1:08:37', '1:18:37', '1:28:37', '1:38:37', '1:48:37', '1:58:37', '2:08:37', '2:18:37', '2:28:37', '2:38:37', '2:48:37', '2:58:37', '3:08:37', '3:18:37', '3:28:37', '3:38:37', '3:48:37', '3:58:37', '4:08:37', '4:18:37', '4:28:37', '4:38:37', '4:48:37', '4:58:37', '5:08:37', '5:18:37', '5:28:37', '5:38:37', '5:48:37', '5:58:37', '6…	[182.0, 190.0, 191.0, 179.0, 205.0, 194.0, 218.0, 181.0, 195.0, 189.0, 189.0, 199.0, 191.0, 195.0, 177.0, 173.0, 186.0, 150.0, 206.0, 172.0, 200.0, 205.0, 219.0, 172.0, 171.0, 195.0, 188.0, 213.0, 185.0, 195.0, 185.0, 203.0, 185.0, 194.0, 174.0, 155.0, 199.0, 160.0, 199.0, 186.0, 192.0, 215.0, 159.0, 170.0, 169.0, 168.0, 180.0, 188.0, 187.0, 173.0, 189.0, 174.0, 205.0, 192.0, 192.0, 161.0, 166.0,…
H8	BL	BL	Pi_free	0	BL	20210624	Exponential	['0:08:05', '0:18:05', '0:28:05', '0:38:05', '0:48:05', '0:58:05', '1:08:05', '1:18:05', '1:28:05', '1:38:05', '1:48:05', '1:58:05', '2:08:05', '2:18:05', '2:28:05', '2:38:05', '2:48:05', '2:58:05', '3:08:05', '3:18:05', '3:28:05', '3:38:05', '3:48:05', '3:58:05', '4:08:05', '4:18:05', '4:28:05', '4:38:05', '4:48:05', '4:58:05', '5:08:05', '5:18:05', '5:28:05', '5:38:05', '5:48:05', '5:58:05', '6…	[0.114, 0.114, 0.114, 0.114, 0.114, 0.114, 0.114, 0.114, 0.114, 0.114, 0.114, 0.114, 0.113, 0.114, 0.113, 0.113, 0.113, 0.113, 0.113, 0.113, 0.113, 0.113, 0.113, 0.113, 0.113, 0.113, 0.113, 0.113, 0.113, 0.113, 0.113, 0.113, 0.113, 0.113, 0.113, 0.113, 0.113, 0.113, 0.113, 0.113, 0.113, 0.113, 0.113, 0.113, 0.113, 0.113, 0.113, 0.113, 0.112, 0.112, 0.112, 0.112, 0.112, 0.112, 0.112, 0.112, 0.112,…	['0:09:18', '0:19:18', '0:29:18', '0:39:18', '0:49:18', '0:59:18', '1:09:18', '1:19:18', '1:29:18', '1:39:18', '1:49:18', '1:59:18', '2:09:18', '2:19:18', '2:29:18', '2:39:18', '2:49:18', '2:59:18', '3:09:18', '3:19:18', '3:29:18', '3:39:18', '3:49:18', '3:59:18', '4:09:18', '4:19:18', '4:29:18', '4:39:18', '4:49:18', '4:59:18', '5:09:18', '5:19:18', '5:29:18', '5:39:18', '5:49:18', '5:59:18', '6…	[3022.0, 2995.0, 3010.0, 2894.0, 2843.0, 2977.0, 2943.0, 3008.0, 3076.0, 3047.0, 2924.0, 2876.0, 3008.0, 2876.0, 2885.0, 2943.0, 2871.0, 2912.0, 2938.0, 2894.0, 3044.0, 2869.0, 2824.0, 3032.0, 3034.0, 2878.0, 2971.0, 2929.0, 2999.0, 2894.0, 3028.0, 3084.0, 2944.0, 2968.0, 2970.0, 2903.0, 2876.0, 3040.0, 2885.0, 2838.0, 2949.0, 3006.0, 2973.0, 2998.0, 2988.0, 3025.0, 2889.0, 2842.0, 3032.0, 2953.0…	['0:08:37', '0:18:37', '0:28:37', '0:38:37', '0:48:37', '0:58:37', '1:08:37', '1:18:37', '1:28:37', '1:38:37', '1:48:37', '1:58:37', '2:08:37', '2:18:37', '2:28:37', '2:38:37', '2:48:37', '2:58:37', '3:08:37', '3:18:37', '3:28:37', '3:38:37', '3:48:37', '3:58:37', '4:08:37', '4:18:37', '4:28:37', '4:38:37', '4:48:37', '4:58:37', '5:08:37', '5:18:37', '5:28:37', '5:38:37', '5:48:37', '5:58:37', '6…	[206.0, 190.0, 197.0, 201.0, 200.0, 197.0, 158.0, 157.0, 174.0, 219.0, 188.0, 150.0, 179.0, 169.0, 196.0, 189.0, 166.0, 179.0, 198.0, 168.0, 163.0, 202.0, 200.0, 175.0, 200.0, 168.0, 158.0, 212.0, 194.0, 190.0, 199.0, 202.0, 181.0, 177.0, 164.0, 156.0, 184.0, 187.0, 157.0, 180.0, 158.0, 204.0, 196.0, 151.0, 194.0, 161.0, 181.0, 183.0, 195.0, 187.0, 185.0, 152.0, 204.0, 187.0, 182.0, 172.0, 179.0,…
H9	BL	BL	Pi_free	0	BL	20210624	Exponential	['0:08:05', '0:18:05', '0:28:05', '0:38:05', '0:48:05', '0:58:05', '1:08:05', '1:18:05', '1:28:05', '1:38:05', '1:48:05', '1:58:05', '2:08:05', '2:18:05', '2:28:05', '2:38:05', '2:48:05', '2:58:05', '3:08:05', '3:18:05', '3:28:05', '3:38:05', '3:48:05', '3:58:05', '4:08:05', '4:18:05', '4:28:05', '4:38:05', '4:48:05', '4:58:05', '5:08:05', '5:18:05', '5:28:05', '5:38:05', '5:48:05', '5:58:05', '6…	[0.111, 0.11, 0.11, 0.11, 0.11, 0.11, 0.11, 0.11, 0.11, 0.109, 0.109, 0.11, 0.109, 0.11, 0.109, 0.109, 0.109, 0.109, 0.109, 0.109, 0.109, 0.109, 0.109, 0.109, 0.109, 0.109, 0.109, 0.109, 0.109, 0.109, 0.109, 0.109, 0.109, 0.109, 0.109, 0.109, 0.109, 0.109, 0.109, 0.109, 0.109, 0.109, 0.109, 0.109, 0.109, 0.109, 0.109, 0.109, 0.109, 0.109, 0.109, 0.109, 0.109, 0.109, 0.109, 0.108, 0.108, 0.109, 0.…	['0:09:18', '0:19:18', '0:29:18', '0:39:18', '0:49:18', '0:59:18', '1:09:18', '1:19:18', '1:29:18', '1:39:18', '1:49:18', '1:59:18', '2:09:18', '2:19:18', '2:29:18', '2:39:18', '2:49:18', '2:59:18', '3:09:18', '3:19:18', '3:29:18', '3:39:18', '3:49:18', '3:59:18', '4:09:18', '4:19:18', '4:29:18', '4:39:18', '4:49:18', '4:59:18', '5:09:18', '5:19:18', '5:29:18', '5:39:18', '5:49:18', '5:59:18', '6…	[2940.0, 2969.0, 3043.0, 2908.0, 2913.0, 3036.0, 3096.0, 2981.0, 3128.0, 2901.0, 3134.0, 3133.0, 3056.0, 2971.0, 3014.0, 3050.0, 2998.0, 2943.0, 3066.0, 2962.0, 2971.0, 2975.0, 2939.0, 3185.0, 3088.0, 2975.0, 3028.0, 3051.0, 2998.0, 2908.0, 2904.0, 2944.0, 2994.0, 3074.0, 3028.0, 2954.0, 2829.0, 3043.0, 2887.0, 2882.0, 2873.0, 3011.0, 3023.0, 2975.0, 2977.0, 2867.0, 3017.0, 2905.0, 2927.0, 3075.0…	['0:08:37', '0:18:37', '0:28:37', '0:38:37', '0:48:37', '0:58:37', '1:08:37', '1:18:37', '1:28:37', '1:38:37', '1:48:37', '1:58:37', '2:08:37', '2:18:37', '2:28:37', '2:38:37', '2:48:37', '2:58:37', '3:08:37', '3:18:37', '3:28:37', '3:38:37', '3:48:37', '3:58:37', '4:08:37', '4:18:37', '4:28:37', '4:38:37', '4:48:37', '4:58:37', '5:08:37', '5:18:37', '5:28:37', '5:38:37', '5:48:37', '5:58:37', '6…	[190.0, 208.0, 192.0, 186.0, 178.0, 194.0, 178.0, 182.0, 197.0, 180.0, 189.0, 163.0, 224.0, 193.0, 190.0, 194.0, 196.0, 187.0, 181.0, 193.0, 169.0, 179.0, 182.0, 176.0, 205.0, 198.0, 196.0, 200.0, 195.0, 192.0, 197.0, 176.0, 226.0, 184.0, 171.0, 158.0, 202.0, 205.0, 195.0, 185.0, 161.0, 176.0, 171.0, 164.0, 156.0, 209.0, 195.0, 171.0, 170.0, 153.0, 181.0, 161.0, 192.0, 180.0, 147.0, 214.0, 201.0,…
H10	BL	BL	Pi_free	0	BL	20210624	Exponential	['0:08:05', '0:18:05', '0:28:05', '0:38:05', '0:48:05', '0:58:05', '1:08:05', '1:18:05', '1:28:05', '1:38:05', '1:48:05', '1:58:05', '2:08:05', '2:18:05', '2:28:05', '2:38:05', '2:48:05', '2:58:05', '3:08:05', '3:18:05', '3:28:05', '3:38:05', '3:48:05', '3:58:05', '4:08:05', '4:18:05', '4:28:05', '4:38:05', '4:48:05', '4:58:05', '5:08:05', '5:18:05', '5:28:05', '5:38:05', '5:48:05', '5:58:05', '6…	[0.121, 0.121, 0.12, 0.12, 0.12, 0.12, 0.12, 0.12, 0.12, 0.12, 0.119, 0.12, 0.119, 0.119, 0.119, 0.119, 0.119, 0.119, 0.119, 0.119, 0.119, 0.119, 0.119, 0.119, 0.119, 0.119, 0.119, 0.119, 0.119, 0.119, 0.119, 0.119, 0.119, 0.118, 0.119, 0.118, 0.118, 0.118, 0.118, 0.118, 0.118, 0.118, 0.118, 0.118, 0.118, 0.118, 0.118, 0.118, 0.118, 0.118, 0.118, 0.118, 0.118, 0.118, 0.118, 0.118, 0.118, 0.118, 0…	['0:09:18', '0:19:18', '0:29:18', '0:39:18', '0:49:18', '0:59:18', '1:09:18', '1:19:18', '1:29:18', '1:39:18', '1:49:18', '1:59:18', '2:09:18', '2:19:18', '2:29:18', '2:39:18', '2:49:18', '2:59:18', '3:09:18', '3:19:18', '3:29:18', '3:39:18', '3:49:18', '3:59:18', '4:09:18', '4:19:18', '4:29:18', '4:39:18', '4:49:18', '4:59:18', '5:09:18', '5:19:18', '5:29:18', '5:39:18', '5:49:18', '5:59:18', '6…	[3009.0, 3053.0, 2932.0, 2908.0, 2978.0, 2940.0, 2940.0, 2966.0, 2897.0, 2932.0, 3046.0, 3205.0, 2920.0, 2900.0, 3036.0, 2964.0, 2858.0, 2958.0, 2959.0, 2922.0, 2921.0, 2930.0, 2984.0, 2889.0, 3012.0, 2989.0, 2944.0, 3029.0, 2944.0, 3035.0, 2821.0, 3010.0, 2988.0, 2902.0, 2837.0, 3035.0, 3066.0, 2998.0, 2794.0, 2954.0, 3060.0, 2881.0, 2888.0, 3006.0, 2969.0, 2938.0, 2816.0, 2966.0, 2915.0, 2912.0…	['0:08:37', '0:18:37', '0:28:37', '0:38:37', '0:48:37', '0:58:37', '1:08:37', '1:18:37', '1:28:37', '1:38:37', '1:48:37', '1:58:37', '2:08:37', '2:18:37', '2:28:37', '2:38:37', '2:48:37', '2:58:37', '3:08:37', '3:18:37', '3:28:37', '3:38:37', '3:48:37', '3:58:37', '4:08:37', '4:18:37', '4:28:37', '4:38:37', '4:48:37', '4:58:37', '5:08:37', '5:18:37', '5:28:37', '5:38:37', '5:48:37', '5:58:37', '6…	[165.0, 151.0, 220.0, 175.0, 190.0, 210.0, 184.0, 181.0, 208.0, 192.0, 203.0, 192.0, 199.0, 148.0, 184.0, 208.0, 174.0, 196.0, 183.0, 203.0, 186.0, 195.0, 194.0, 203.0, 171.0, 174.0, 192.0, 177.0, 186.0, 189.0, 169.0, 206.0, 161.0, 202.0, 179.0, 207.0, 197.0, 168.0, 163.0, 162.0, 146.0, 180.0, 199.0, 191.0, 210.0, 179.0, 161.0, 193.0, 182.0, 191.0, 189.0, 173.0, 180.0, 211.0, 212.0, 178.0, 192.0,…
H11	BL	BL	Pi_free	0	BL	20210624	Exponential	['0:08:05', '0:18:05', '0:28:05', '0:38:05', '0:48:05', '0:58:05', '1:08:05', '1:18:05', '1:28:05', '1:38:05', '1:48:05', '1:58:05', '2:08:05', '2:18:05', '2:28:05', '2:38:05', '2:48:05', '2:58:05', '3:08:05', '3:18:05', '3:28:05', '3:38:05', '3:48:05', '3:58:05', '4:08:05', '4:18:05', '4:28:05', '4:38:05', '4:48:05', '4:58:05', '5:08:05', '5:18:05', '5:28:05', '5:38:05', '5:48:05', '5:58:05', '6…	[0.114, 0.114, 0.114, 0.113, 0.113, 0.113, 0.114, 0.113, 0.113, 0.113, 0.113, 0.113, 0.113, 0.113, 0.113, 0.113, 0.113, 0.113, 0.113, 0.113, 0.113, 0.113, 0.113, 0.113, 0.113, 0.113, 0.113, 0.113, 0.113, 0.113, 0.112, 0.113, 0.113, 0.112, 0.112, 0.112, 0.112, 0.112, 0.112, 0.112, 0.112, 0.112, 0.112, 0.112, 0.112, 0.112, 0.112, 0.112, 0.112, 0.112, 0.112, 0.112, 0.112, 0.112, 0.112, 0.112, 0.112,…	['0:09:18', '0:19:18', '0:29:18', '0:39:18', '0:49:18', '0:59:18', '1:09:18', '1:19:18', '1:29:18', '1:39:18', '1:49:18', '1:59:18', '2:09:18', '2:19:18', '2:29:18', '2:39:18', '2:49:18', '2:59:18', '3:09:18', '3:19:18', '3:29:18', '3:39:18', '3:49:18', '3:59:18', '4:09:18', '4:19:18', '4:29:18', '4:39:18', '4:49:18', '4:59:18', '5:09:18', '5:19:18', '5:29:18', '5:39:18', '5:49:18', '5:59:18', '6…	[2898.0, 2901.0, 3032.0, 3047.0, 3109.0, 2924.0, 3077.0, 2934.0, 3025.0, 2848.0, 2827.0, 2989.0, 2853.0, 3029.0, 2967.0, 2864.0, 2881.0, 2952.0, 2999.0, 2869.0, 2894.0, 2852.0, 2836.0, 2987.0, 2930.0, 2832.0, 2958.0, 2889.0, 2838.0, 3014.0, 3089.0, 2971.0, 3058.0, 2905.0, 2789.0, 2855.0, 2920.0, 2910.0, 2866.0, 2873.0, 2986.0, 2930.0, 2945.0, 2948.0, 2817.0, 2828.0, 2865.0, 2823.0, 2848.0, 2882.0…	['0:08:37', '0:18:37', '0:28:37', '0:38:37', '0:48:37', '0:58:37', '1:08:37', '1:18:37', '1:28:37', '1:38:37', '1:48:37', '1:58:37', '2:08:37', '2:18:37', '2:28:37', '2:38:37', '2:48:37', '2:58:37', '3:08:37', '3:18:37', '3:28:37', '3:38:37', '3:48:37', '3:58:37', '4:08:37', '4:18:37', '4:28:37', '4:38:37', '4:48:37', '4:58:37', '5:08:37', '5:18:37', '5:28:37', '5:38:37', '5:48:37', '5:58:37', '6…	[176.0, 209.0, 169.0, 170.0, 190.0, 177.0, 203.0, 195.0, 184.0, 186.0, 194.0, 171.0, 192.0, 183.0, 194.0, 185.0, 167.0, 191.0, 166.0, 175.0, 189.0, 187.0, 203.0, 214.0, 205.0, 197.0, 193.0, 159.0, 173.0, 178.0, 175.0, 176.0, 214.0, 196.0, 189.0, 172.0, 176.0, 168.0, 173.0, 204.0, 188.0, 193.0, 181.0, 204.0, 178.0, 206.0, 180.0, 170.0, 188.0, 181.0, 175.0, 199.0, 178.0, 214.0, 159.0, 184.0, 188.0,…
H12	BL	BL	Pi_free	0	BL	20210624	Exponential	['0:08:05', '0:18:05', '0:28:05', '0:38:05', '0:48:05', '0:58:05', '1:08:05', '1:18:05', '1:28:05', '1:38:05', '1:48:05', '1:58:05', '2:08:05', '2:18:05', '2:28:05', '2:38:05', '2:48:05', '2:58:05', '3:08:05', '3:18:05', '3:28:05', '3:38:05', '3:48:05', '3:58:05', '4:08:05', '4:18:05', '4:28:05', '4:38:05', '4:48:05', '4:58:05', '5:08:05', '5:18:05', '5:28:05', '5:38:05', '5:48:05', '5:58:05', '6…	[0.113, 0.113, 0.112, 0.112, 0.112, 0.112, 0.112, 0.112, 0.112, 0.112, 0.112, 0.112, 0.112, 0.112, 0.112, 0.112, 0.112, 0.111, 0.112, 0.112, 0.111, 0.112, 0.111, 0.111, 0.111, 0.111, 0.111, 0.111, 0.111, 0.111, 0.111, 0.111, 0.111, 0.111, 0.111, 0.111, 0.111, 0.111, 0.111, 0.111, 0.111, 0.111, 0.111, 0.111, 0.111, 0.111, 0.111, 0.111, 0.111, 0.11, 0.11, 0.11, 0.11, 0.111, 0.111, 0.11, 0.11, 0.111…	['0:09:18', '0:19:18', '0:29:18', '0:39:18', '0:49:18', '0:59:18', '1:09:18', '1:19:18', '1:29:18', '1:39:18', '1:49:18', '1:59:18', '2:09:18', '2:19:18', '2:29:18', '2:39:18', '2:49:18', '2:59:18', '3:09:18', '3:19:18', '3:29:18', '3:39:18', '3:49:18', '3:59:18', '4:09:18', '4:19:18', '4:29:18', '4:39:18', '4:49:18', '4:59:18', '5:09:18', '5:19:18', '5:29:18', '5:39:18', '5:49:18', '5:59:18', '6…	[2932.0, 2724.0, 2995.0, 2844.0, 2929.0, 3000.0, 2941.0, 3053.0, 2946.0, 2966.0, 3025.0, 2917.0, 2982.0, 2999.0, 3000.0, 2993.0, 2992.0, 2998.0, 3002.0, 2889.0, 2996.0, 2850.0, 2853.0, 2848.0, 2911.0, 3005.0, 3018.0, 2898.0, 2819.0, 2848.0, 2803.0, 2975.0, 2980.0, 3038.0, 2946.0, 2978.0, 2848.0, 2874.0, 2909.0, 2948.0, 2763.0, 3016.0, 2884.0, 3001.0, 3000.0, 2782.0, 2940.0, 2935.0, 2951.0, 2938.0…	['0:08:37', '0:18:37', '0:28:37', '0:38:37', '0:48:37', '0:58:37', '1:08:37', '1:18:37', '1:28:37', '1:38:37', '1:48:37', '1:58:37', '2:08:37', '2:18:37', '2:28:37', '2:38:37', '2:48:37', '2:58:37', '3:08:37', '3:18:37', '3:28:37', '3:38:37', '3:48:37', '3:58:37', '4:08:37', '4:18:37', '4:28:37', '4:38:37', '4:48:37', '4:58:37', '5:08:37', '5:18:37', '5:28:37', '5:38:37', '5:48:37', '5:58:37', '6…	[195.0, 184.0, 182.0, 170.0, 169.0, 182.0, 178.0, 186.0, 175.0, 179.0, 190.0, 203.0, 178.0, 188.0, 206.0, 189.0, 181.0, 181.0, 189.0, 193.0, 185.0, 175.0, 194.0, 168.0, 201.0, 188.0, 188.0, 172.0, 159.0, 187.0, 163.0, 196.0, 181.0, 166.0, 179.0, 192.0, 173.0, 170.0, 199.0, 172.0, 207.0, 199.0, 164.0, 171.0, 193.0, 171.0, 180.0, 169.0, 184.0, 150.0, 170.0, 194.0, 167.0, 168.0, 169.0, 191.0, 188.0,…
D4	BL	BL	Pi_rich	1	BL	20210629	Exponential	['0:08:05', '0:18:05', '0:28:05', '0:38:05', '0:48:05', '0:58:05', '1:08:05', '1:18:05', '1:28:05', '1:38:05', '1:48:05', '1:58:05', '2:08:05', '2:18:05', '2:28:05', '2:38:05', '2:48:05', '2:58:05', '3:08:05', '3:18:05', '3:28:05', '3:38:05', '3:48:05', '3:58:05', '4:08:05', '4:18:05', '4:28:05', '4:38:05', '4:48:05', '4:58:05', '5:08:05', '5:18:05', '5:28:05', '5:38:05', '5:48:05', '5:58:05', '6…	[0.113, 0.114, 0.113, 0.114, 0.113, 0.113, 0.113, 0.113, 0.113, 0.113, 0.113, 0.113, 0.113, 0.113, 0.113, 0.113, 0.113, 0.113, 0.113, 0.113, 0.113, 0.113, 0.113, 0.113, 0.113, 0.113, 0.113, 0.113, 0.113, 0.113, 0.113, 0.113, 0.113, 0.113, 0.113, 0.112, 0.113, 0.112, 0.113, 0.112, 0.112, 0.113, 0.112, 0.113, 0.112, 0.112, 0.113, 0.112, 0.112, 0.112, 0.112, 0.112, 0.112, 0.112, 0.112, 0.112, 0.112,…	['0:09:18', '0:19:18', '0:29:18', '0:39:18', '0:49:18', '0:59:18', '1:09:18', '1:19:18', '1:29:18', '1:39:18', '1:49:18', '1:59:18', '2:09:18', '2:19:18', '2:29:18', '2:39:18', '2:49:18', '2:59:18', '3:09:18', '3:19:18', '3:29:18', '3:39:18', '3:49:18', '3:59:18', '4:09:18', '4:19:18', '4:29:18', '4:39:18', '4:49:18', '4:59:18', '5:09:18', '5:19:18', '5:29:18', '5:39:18', '5:49:18', '5:59:18', '6…	[3059.0, 3166.0, 3173.0, 3016.0, 3152.0, 3066.0, 3085.0, 2995.0, 3034.0, 3033.0, 2986.0, 2965.0, 3038.0, 2984.0, 2960.0, 3012.0, 2935.0, 3031.0, 3123.0, 3064.0, 3038.0, 3053.0, 3095.0, 2884.0, 2951.0, 3007.0, 3041.0, 2930.0, 2921.0, 2879.0, 2886.0, 2956.0, 3101.0, 3013.0, 3010.0, 3022.0, 2971.0, 3007.0, 2869.0, 3052.0, 2977.0, 2996.0, 2889.0, 3056.0, 2991.0, 2843.0, 2964.0, 3042.0, 3117.0, 3036.0…	['0:08:37', '0:18:37', '0:28:37', '0:38:37', '0:48:37', '0:58:37', '1:08:37', '1:18:37', '1:28:37', '1:38:37', '1:48:37', '1:58:37', '2:08:37', '2:18:37', '2:28:37', '2:38:37', '2:48:37', '2:58:37', '3:08:37', '3:18:37', '3:28:37', '3:38:37', '3:48:37', '3:58:37', '4:08:37', '4:18:37', '4:28:37', '4:38:37', '4:48:37', '4:58:37', '5:08:37', '5:18:37', '5:28:37', '5:38:37', '5:48:37', '5:58:37', '6…	[186.0, 202.0, 201.0, 183.0, 204.0, 187.0, 194.0, 202.0, 187.0, 197.0, 175.0, 186.0, 212.0, 194.0, 194.0, 185.0, 199.0, 181.0, 201.0, 200.0, 195.0, 175.0, 200.0, 199.0, 187.0, 176.0, 195.0, 187.0, 188.0, 199.0, 209.0, 175.0, 187.0, 197.0, 203.0, 167.0, 179.0, 165.0, 197.0, 198.0, 175.0, 196.0, 192.0, 172.0, 182.0, 194.0, 197.0, 183.0, 197.0, 171.0, 188.0, 190.0, 192.0, 192.0, 175.0, 184.0, 186.0,…
D5	BL	BL	Pi_rich	2	BL	20210629	Exponential	['0:08:05', '0:18:05', '0:28:05', '0:38:05', '0:48:05', '0:58:05', '1:08:05', '1:18:05', '1:28:05', '1:38:05', '1:48:05', '1:58:05', '2:08:05', '2:18:05', '2:28:05', '2:38:05', '2:48:05', '2:58:05', '3:08:05', '3:18:05', '3:28:05', '3:38:05', '3:48:05', '3:58:05', '4:08:05', '4:18:05', '4:28:05', '4:38:05', '4:48:05', '4:58:05', '5:08:05', '5:18:05', '5:28:05', '5:38:05', '5:48:05', '5:58:05', '6…	[0.118, 0.119, 0.118, 0.119, 0.118, 0.118, 0.118, 0.118, 0.118, 0.118, 0.118, 0.118, 0.118, 0.118, 0.118, 0.117, 0.118, 0.117, 0.117, 0.117, 0.117, 0.117, 0.117, 0.117, 0.117, 0.117, 0.117, 0.117, 0.117, 0.117, 0.117, 0.117, 0.117, 0.117, 0.117, 0.117, 0.117, 0.116, 0.117, 0.117, 0.117, 0.116, 0.117, 0.117, 0.117, 0.117, 0.117, 0.117, 0.116, 0.116, 0.117, 0.116, 0.116, 0.116, 0.116, 0.117, 0.116,…	['0:09:18', '0:19:18', '0:29:18', '0:39:18', '0:49:18', '0:59:18', '1:09:18', '1:19:18', '1:29:18', '1:39:18', '1:49:18', '1:59:18', '2:09:18', '2:19:18', '2:29:18', '2:39:18', '2:49:18', '2:59:18', '3:09:18', '3:19:18', '3:29:18', '3:39:18', '3:49:18', '3:59:18', '4:09:18', '4:19:18', '4:29:18', '4:39:18', '4:49:18', '4:59:18', '5:09:18', '5:19:18', '5:29:18', '5:39:18', '5:49:18', '5:59:18', '6…	[3069.0, 3165.0, 3062.0, 3158.0, 3103.0, 3180.0, 3122.0, 3042.0, 3062.0, 3001.0, 3086.0, 3046.0, 2975.0, 3088.0, 3152.0, 3075.0, 3034.0, 3107.0, 2976.0, 2947.0, 3071.0, 3067.0, 3073.0, 3014.0, 2958.0, 3053.0, 3132.0, 3045.0, 2943.0, 3025.0, 3134.0, 3068.0, 3010.0, 3112.0, 3115.0, 2963.0, 3039.0, 3020.0, 3140.0, 3123.0, 3043.0, 3064.0, 3062.0, 2995.0, 3019.0, 3064.0, 2987.0, 3046.0, 3094.0, 3051.0…	['0:08:37', '0:18:37', '0:28:37', '0:38:37', '0:48:37', '0:58:37', '1:08:37', '1:18:37', '1:28:37', '1:38:37', '1:48:37', '1:58:37', '2:08:37', '2:18:37', '2:28:37', '2:38:37', '2:48:37', '2:58:37', '3:08:37', '3:18:37', '3:28:37', '3:38:37', '3:48:37', '3:58:37', '4:08:37', '4:18:37', '4:28:37', '4:38:37', '4:48:37', '4:58:37', '5:08:37', '5:18:37', '5:28:37', '5:38:37', '5:48:37', '5:58:37', '6…	[211.0, 196.0, 183.0, 182.0, 205.0, 201.0, 181.0, 186.0, 219.0, 197.0, 194.0, 190.0, 210.0, 192.0, 172.0, 196.0, 198.0, 186.0, 182.0, 209.0, 189.0, 187.0, 189.0, 184.0, 185.0, 181.0, 208.0, 193.0, 203.0, 180.0, 206.0, 175.0, 179.0, 184.0, 197.0, 210.0, 188.0, 185.0, 201.0, 188.0, 182.0, 203.0, 170.0, 191.0, 186.0, 209.0, 195.0, 188.0, 200.0, 178.0, 176.0, 191.0, 189.0, 189.0, 201.0, 199.0, 184.0,…
D6	BL	BL	Pi_rich	3	BL	20210629	Exponential	['0:08:05', '0:18:05', '0:28:05', '0:38:05', '0:48:05', '0:58:05', '1:08:05', '1:18:05', '1:28:05', '1:38:05', '1:48:05', '1:58:05', '2:08:05', '2:18:05', '2:28:05', '2:38:05', '2:48:05', '2:58:05', '3:08:05', '3:18:05', '3:28:05', '3:38:05', '3:48:05', '3:58:05', '4:08:05', '4:18:05', '4:28:05', '4:38:05', '4:48:05', '4:58:05', '5:08:05', '5:18:05', '5:28:05', '5:38:05', '5:48:05', '5:58:05', '6…	[0.12, 0.12, 0.12, 0.12, 0.12, 0.119, 0.119, 0.119, 0.12, 0.12, 0.119, 0.119, 0.119, 0.119, 0.12, 0.119, 0.119, 0.119, 0.119, 0.119, 0.119, 0.119, 0.119, 0.119, 0.119, 0.119, 0.118, 0.118, 0.118, 0.118, 0.119, 0.118, 0.118, 0.118, 0.118, 0.118, 0.118, 0.118, 0.118, 0.118, 0.118, 0.118, 0.118, 0.118, 0.118, 0.118, 0.117, 0.118, 0.118, 0.117, 0.117, 0.117, 0.117, 0.117, 0.117, 0.118, 0.117, 0.117, …	['0:09:18', '0:19:18', '0:29:18', '0:39:18', '0:49:18', '0:59:18', '1:09:18', '1:19:18', '1:29:18', '1:39:18', '1:49:18', '1:59:18', '2:09:18', '2:19:18', '2:29:18', '2:39:18', '2:49:18', '2:59:18', '3:09:18', '3:19:18', '3:29:18', '3:39:18', '3:49:18', '3:59:18', '4:09:18', '4:19:18', '4:29:18', '4:39:18', '4:49:18', '4:59:18', '5:09:18', '5:19:18', '5:29:18', '5:39:18', '5:49:18', '5:59:18', '6…	[3228.0, 3273.0, 3166.0, 3011.0, 3047.0, 3081.0, 3047.0, 3074.0, 3078.0, 3143.0, 3236.0, 2918.0, 3006.0, 3114.0, 3026.0, 2938.0, 2975.0, 2924.0, 3024.0, 2997.0, 3100.0, 3115.0, 3007.0, 3054.0, 2998.0, 2947.0, 3046.0, 3098.0, 3052.0, 3127.0, 2957.0, 3015.0, 3081.0, 2956.0, 2949.0, 3135.0, 2960.0, 3095.0, 2991.0, 2988.0, 3083.0, 2996.0, 2949.0, 3039.0, 2954.0, 3035.0, 3015.0, 3035.0, 3154.0, 3011.0…	['0:08:37', '0:18:37', '0:28:37', '0:38:37', '0:48:37', '0:58:37', '1:08:37', '1:18:37', '1:28:37', '1:38:37', '1:48:37', '1:58:37', '2:08:37', '2:18:37', '2:28:37', '2:38:37', '2:48:37', '2:58:37', '3:08:37', '3:18:37', '3:28:37', '3:38:37', '3:48:37', '3:58:37', '4:08:37', '4:18:37', '4:28:37', '4:38:37', '4:48:37', '4:58:37', '5:08:37', '5:18:37', '5:28:37', '5:38:37', '5:48:37', '5:58:37', '6…	[206.0, 203.0, 203.0, 215.0, 199.0, 196.0, 189.0, 192.0, 185.0, 205.0, 201.0, 180.0, 193.0, 186.0, 190.0, 198.0, 185.0, 191.0, 204.0, 211.0, 192.0, 197.0, 199.0, 194.0, 199.0, 184.0, 199.0, 194.0, 194.0, 194.0, 180.0, 191.0, 190.0, 203.0, 184.0, 189.0, 185.0, 186.0, 201.0, 182.0, 203.0, 188.0, 196.0, 190.0, 180.0, 153.0, 187.0, 175.0, 196.0, 196.0, 199.0, 194.0, 193.0, 176.0, 174.0, 207.0, 195.0,…
D7	BL	BL	Pi_rich	4	BL	20210629	Exponential	['0:08:05', '0:18:05', '0:28:05', '0:38:05', '0:48:05', '0:58:05', '1:08:05', '1:18:05', '1:28:05', '1:38:05', '1:48:05', '1:58:05', '2:08:05', '2:18:05', '2:28:05', '2:38:05', '2:48:05', '2:58:05', '3:08:05', '3:18:05', '3:28:05', '3:38:05', '3:48:05', '3:58:05', '4:08:05', '4:18:05', '4:28:05', '4:38:05', '4:48:05', '4:58:05', '5:08:05', '5:18:05', '5:28:05', '5:38:05', '5:48:05', '5:58:05', '6…	[0.117, 0.117, 0.117, 0.117, 0.117, 0.117, 0.117, 0.117, 0.117, 0.117, 0.116, 0.117, 0.116, 0.116, 0.116, 0.116, 0.116, 0.116, 0.116, 0.116, 0.116, 0.116, 0.116, 0.116, 0.116, 0.116, 0.116, 0.116, 0.116, 0.116, 0.116, 0.115, 0.116, 0.115, 0.116, 0.115, 0.115, 0.115, 0.115, 0.115, 0.115, 0.115, 0.115, 0.115, 0.115, 0.115, 0.115, 0.115, 0.115, 0.115, 0.115, 0.115, 0.115, 0.115, 0.115, 0.115, 0.115,…	['0:09:18', '0:19:18', '0:29:18', '0:39:18', '0:49:18', '0:59:18', '1:09:18', '1:19:18', '1:29:18', '1:39:18', '1:49:18', '1:59:18', '2:09:18', '2:19:18', '2:29:18', '2:39:18', '2:49:18', '2:59:18', '3:09:18', '3:19:18', '3:29:18', '3:39:18', '3:49:18', '3:59:18', '4:09:18', '4:19:18', '4:29:18', '4:39:18', '4:49:18', '4:59:18', '5:09:18', '5:19:18', '5:29:18', '5:39:18', '5:49:18', '5:59:18', '6…	[3311.0, 3312.0, 3388.0, 3327.0, 3258.0, 3191.0, 3220.0, 3283.0, 3238.0, 3240.0, 3098.0, 3120.0, 3148.0, 3160.0, 3133.0, 3082.0, 3108.0, 3172.0, 3151.0, 3186.0, 3165.0, 3186.0, 3183.0, 3232.0, 3142.0, 3290.0, 3086.0, 3172.0, 3135.0, 3140.0, 3214.0, 3186.0, 3002.0, 3209.0, 2946.0, 3064.0, 3265.0, 3145.0, 3213.0, 3160.0, 3041.0, 3145.0, 2980.0, 3185.0, 3157.0, 3075.0, 3150.0, 3179.0, 3276.0, 3076.0…	['0:08:37', '0:18:37', '0:28:37', '0:38:37', '0:48:37', '0:58:37', '1:08:37', '1:18:37', '1:28:37', '1:38:37', '1:48:37', '1:58:37', '2:08:37', '2:18:37', '2:28:37', '2:38:37', '2:48:37', '2:58:37', '3:08:37', '3:18:37', '3:28:37', '3:38:37', '3:48:37', '3:58:37', '4:08:37', '4:18:37', '4:28:37', '4:38:37', '4:48:37', '4:58:37', '5:08:37', '5:18:37', '5:28:37', '5:38:37', '5:48:37', '5:58:37', '6…	[201.0, 198.0, 215.0, 210.0, 205.0, 210.0, 188.0, 213.0, 204.0, 192.0, 211.0, 207.0, 192.0, 209.0, 186.0, 208.0, 182.0, 187.0, 190.0, 196.0, 194.0, 198.0, 199.0, 209.0, 204.0, 218.0, 225.0, 201.0, 199.0, 212.0, 195.0, 200.0, 194.0, 211.0, 204.0, 187.0, 192.0, 201.0, 196.0, 187.0, 201.0, 214.0, 211.0, 200.0, 200.0, 189.0, 211.0, 207.0, 209.0, 196.0, 201.0, 181.0, 204.0, 194.0, 195.0, 194.0, 210.0,…
D8	BL	BL	Pi_rich	5	BL	20210629	Exponential	['0:08:05', '0:18:05', '0:28:05', '0:38:05', '0:48:05', '0:58:05', '1:08:05', '1:18:05', '1:28:05', '1:38:05', '1:48:05', '1:58:05', '2:08:05', '2:18:05', '2:28:05', '2:38:05', '2:48:05', '2:58:05', '3:08:05', '3:18:05', '3:28:05', '3:38:05', '3:48:05', '3:58:05', '4:08:05', '4:18:05', '4:28:05', '4:38:05', '4:48:05', '4:58:05', '5:08:05', '5:18:05', '5:28:05', '5:38:05', '5:48:05', '5:58:05', '6…	[0.118, 0.118, 0.118, 0.119, 0.118, 0.118, 0.118, 0.118, 0.118, 0.118, 0.118, 0.118, 0.118, 0.118, 0.118, 0.117, 0.118, 0.117, 0.117, 0.117, 0.117, 0.117, 0.117, 0.117, 0.117, 0.117, 0.117, 0.117, 0.117, 0.117, 0.117, 0.117, 0.117, 0.117, 0.117, 0.116, 0.116, 0.116, 0.116, 0.116, 0.116, 0.116, 0.116, 0.116, 0.116, 0.116, 0.116, 0.116, 0.116, 0.116, 0.116, 0.116, 0.116, 0.116, 0.116, 0.116, 0.116,…	['0:09:18', '0:19:18', '0:29:18', '0:39:18', '0:49:18', '0:59:18', '1:09:18', '1:19:18', '1:29:18', '1:39:18', '1:49:18', '1:59:18', '2:09:18', '2:19:18', '2:29:18', '2:39:18', '2:49:18', '2:59:18', '3:09:18', '3:19:18', '3:29:18', '3:39:18', '3:49:18', '3:59:18', '4:09:18', '4:19:18', '4:29:18', '4:39:18', '4:49:18', '4:59:18', '5:09:18', '5:19:18', '5:29:18', '5:39:18', '5:49:18', '5:59:18', '6…	[3365.0, 3122.0, 3157.0, 3063.0, 3133.0, 3142.0, 3040.0, 3101.0, 3096.0, 3108.0, 3140.0, 3155.0, 3074.0, 2971.0, 3079.0, 3135.0, 3024.0, 2921.0, 3060.0, 3045.0, 3244.0, 3095.0, 3020.0, 3151.0, 2917.0, 2942.0, 3040.0, 3086.0, 3113.0, 2990.0, 3020.0, 2987.0, 3069.0, 2999.0, 3021.0, 3147.0, 2968.0, 2923.0, 3049.0, 3121.0, 2919.0, 3063.0, 3035.0, 2995.0, 2874.0, 2971.0, 3111.0, 3136.0, 3069.0, 2973.0…	['0:08:37', '0:18:37', '0:28:37', '0:38:37', '0:48:37', '0:58:37', '1:08:37', '1:18:37', '1:28:37', '1:38:37', '1:48:37', '1:58:37', '2:08:37', '2:18:37', '2:28:37', '2:38:37', '2:48:37', '2:58:37', '3:08:37', '3:18:37', '3:28:37', '3:38:37', '3:48:37', '3:58:37', '4:08:37', '4:18:37', '4:28:37', '4:38:37', '4:48:37', '4:58:37', '5:08:37', '5:18:37', '5:28:37', '5:38:37', '5:48:37', '5:58:37', '6…	[212.0, 194.0, 192.0, 205.0, 202.0, 192.0, 209.0, 210.0, 176.0, 202.0, 196.0, 199.0, 179.0, 181.0, 209.0, 182.0, 181.0, 200.0, 192.0, 182.0, 195.0, 195.0, 189.0, 198.0, 192.0, 199.0, 193.0, 188.0, 187.0, 195.0, 198.0, 201.0, 183.0, 210.0, 174.0, 206.0, 170.0, 195.0, 207.0, 186.0, 181.0, 182.0, 209.0, 175.0, 191.0, 191.0, 193.0, 185.0, 171.0, 192.0, 204.0, 187.0, 192.0, 183.0, 166.0, 197.0, 180.0,…
D9	BL	BL	Pi_rich	6	BL	20210629	Exponential	['0:08:05', '0:18:05', '0:28:05', '0:38:05', '0:48:05', '0:58:05', '1:08:05', '1:18:05', '1:28:05', '1:38:05', '1:48:05', '1:58:05', '2:08:05', '2:18:05', '2:28:05', '2:38:05', '2:48:05', '2:58:05', '3:08:05', '3:18:05', '3:28:05', '3:38:05', '3:48:05', '3:58:05', '4:08:05', '4:18:05', '4:28:05', '4:38:05', '4:48:05', '4:58:05', '5:08:05', '5:18:05', '5:28:05', '5:38:05', '5:48:05', '5:58:05', '6…	[0.114, 0.115, 0.114, 0.115, 0.114, 0.114, 0.114, 0.114, 0.114, 0.114, 0.114, 0.114, 0.114, 0.114, 0.114, 0.114, 0.114, 0.113, 0.114, 0.114, 0.114, 0.114, 0.114, 0.114, 0.113, 0.114, 0.113, 0.113, 0.113, 0.113, 0.114, 0.113, 0.113, 0.113, 0.113, 0.113, 0.113, 0.113, 0.113, 0.113, 0.113, 0.113, 0.113, 0.113, 0.113, 0.113, 0.113, 0.113, 0.113, 0.113, 0.113, 0.113, 0.113, 0.113, 0.113, 0.113, 0.113,…	['0:09:18', '0:19:18', '0:29:18', '0:39:18', '0:49:18', '0:59:18', '1:09:18', '1:19:18', '1:29:18', '1:39:18', '1:49:18', '1:59:18', '2:09:18', '2:19:18', '2:29:18', '2:39:18', '2:49:18', '2:59:18', '3:09:18', '3:19:18', '3:29:18', '3:39:18', '3:49:18', '3:59:18', '4:09:18', '4:19:18', '4:29:18', '4:39:18', '4:49:18', '4:59:18', '5:09:18', '5:19:18', '5:29:18', '5:39:18', '5:49:18', '5:59:18', '6…	[3199.0, 3171.0, 3242.0, 3160.0, 3012.0, 3051.0, 3046.0, 3126.0, 3053.0, 2995.0, 2936.0, 3008.0, 3003.0, 2976.0, 2968.0, 2923.0, 2811.0, 3042.0, 3028.0, 3057.0, 3142.0, 3071.0, 2965.0, 2972.0, 2991.0, 3110.0, 2968.0, 2960.0, 3050.0, 3095.0, 3107.0, 2895.0, 3038.0, 3012.0, 3077.0, 2970.0, 2944.0, 3055.0, 3033.0, 3004.0, 2878.0, 3049.0, 3051.0, 3081.0, 3052.0, 3068.0, 2828.0, 3046.0, 2983.0, 2886.0…	['0:08:37', '0:18:37', '0:28:37', '0:38:37', '0:48:37', '0:58:37', '1:08:37', '1:18:37', '1:28:37', '1:38:37', '1:48:37', '1:58:37', '2:08:37', '2:18:37', '2:28:37', '2:38:37', '2:48:37', '2:58:37', '3:08:37', '3:18:37', '3:28:37', '3:38:37', '3:48:37', '3:58:37', '4:08:37', '4:18:37', '4:28:37', '4:38:37', '4:48:37', '4:58:37', '5:08:37', '5:18:37', '5:28:37', '5:38:37', '5:48:37', '5:58:37', '6…	[184.0, 205.0, 191.0, 179.0, 196.0, 187.0, 209.0, 172.0, 207.0, 193.0, 192.0, 179.0, 171.0, 190.0, 184.0, 196.0, 188.0, 183.0, 200.0, 210.0, 178.0, 194.0, 198.0, 187.0, 202.0, 194.0, 182.0, 195.0, 202.0, 191.0, 205.0, 175.0, 204.0, 212.0, 198.0, 196.0, 188.0, 183.0, 200.0, 196.0, 184.0, 176.0, 186.0, 186.0, 194.0, 171.0, 210.0, 197.0, 169.0, 204.0, 187.0, 192.0, 166.0, 190.0, 183.0, 191.0, 186.0,…
D10	BL	BL	Pi_rich	7	BL	20210629	Exponential	['0:08:05', '0:18:05', '0:28:05', '0:38:05', '0:48:05', '0:58:05', '1:08:05', '1:18:05', '1:28:05', '1:38:05', '1:48:05', '1:58:05', '2:08:05', '2:18:05', '2:28:05', '2:38:05', '2:48:05', '2:58:05', '3:08:05', '3:18:05', '3:28:05', '3:38:05', '3:48:05', '3:58:05', '4:08:05', '4:18:05', '4:28:05', '4:38:05', '4:48:05', '4:58:05', '5:08:05', '5:18:05', '5:28:05', '5:38:05', '5:48:05', '5:58:05', '6…	[0.111, 0.111, 0.111, 0.112, 0.111, 0.111, 0.111, 0.111, 0.111, 0.111, 0.111, 0.111, 0.111, 0.111, 0.111, 0.111, 0.111, 0.111, 0.111, 0.11, 0.111, 0.111, 0.11, 0.111, 0.111, 0.111, 0.11, 0.11, 0.111, 0.11, 0.111, 0.11, 0.11, 0.11, 0.11, 0.11, 0.11, 0.11, 0.11, 0.11, 0.11, 0.11, 0.11, 0.11, 0.11, 0.11, 0.11, 0.11, 0.11, 0.11, 0.11, 0.11, 0.11, 0.11, 0.11, 0.11, 0.11, 0.11, 0.11, 0.11, 0.11, 0.11, …	['0:09:18', '0:19:18', '0:29:18', '0:39:18', '0:49:18', '0:59:18', '1:09:18', '1:19:18', '1:29:18', '1:39:18', '1:49:18', '1:59:18', '2:09:18', '2:19:18', '2:29:18', '2:39:18', '2:49:18', '2:59:18', '3:09:18', '3:19:18', '3:29:18', '3:39:18', '3:49:18', '3:59:18', '4:09:18', '4:19:18', '4:29:18', '4:39:18', '4:49:18', '4:59:18', '5:09:18', '5:19:18', '5:29:18', '5:39:18', '5:49:18', '5:59:18', '6…	[3516.0, 3283.0, 3268.0, 3179.0, 3270.0, 3211.0, 3207.0, 3103.0, 3251.0, 3204.0, 3242.0, 3152.0, 3201.0, 3070.0, 3193.0, 3194.0, 3100.0, 3086.0, 3169.0, 3054.0, 3122.0, 3190.0, 3169.0, 3198.0, 3125.0, 3028.0, 3183.0, 3010.0, 3089.0, 3160.0, 3112.0, 3217.0, 3215.0, 3078.0, 3002.0, 3125.0, 3018.0, 3024.0, 3175.0, 3244.0, 3167.0, 3066.0, 3177.0, 3157.0, 2976.0, 3122.0, 3313.0, 3188.0, 3031.0, 3079.0…	['0:08:37', '0:18:37', '0:28:37', '0:38:37', '0:48:37', '0:58:37', '1:08:37', '1:18:37', '1:28:37', '1:38:37', '1:48:37', '1:58:37', '2:08:37', '2:18:37', '2:28:37', '2:38:37', '2:48:37', '2:58:37', '3:08:37', '3:18:37', '3:28:37', '3:38:37', '3:48:37', '3:58:37', '4:08:37', '4:18:37', '4:28:37', '4:38:37', '4:48:37', '4:58:37', '5:08:37', '5:18:37', '5:28:37', '5:38:37', '5:48:37', '5:58:37', '6…	[205.0, 209.0, 212.0, 189.0, 207.0, 189.0, 213.0, 193.0, 213.0, 195.0, 195.0, 195.0, 210.0, 203.0, 216.0, 202.0, 213.0, 202.0, 184.0, 193.0, 189.0, 215.0, 170.0, 211.0, 199.0, 196.0, 202.0, 197.0, 205.0, 188.0, 197.0, 181.0, 196.0, 191.0, 205.0, 181.0, 175.0, 213.0, 210.0, 210.0, 201.0, 173.0, 209.0, 186.0, 194.0, 198.0, 197.0, 183.0, 193.0, 195.0, 181.0, 187.0, 201.0, 200.0, 190.0, 196.0, 200.0,…
D11	BL	BL	Pi_rich	8	BL	20210629	Exponential	['0:08:05', '0:18:05', '0:28:05', '0:38:05', '0:48:05', '0:58:05', '1:08:05', '1:18:05', '1:28:05', '1:38:05', '1:48:05', '1:58:05', '2:08:05', '2:18:05', '2:28:05', '2:38:05', '2:48:05', '2:58:05', '3:08:05', '3:18:05', '3:28:05', '3:38:05', '3:48:05', '3:58:05', '4:08:05', '4:18:05', '4:28:05', '4:38:05', '4:48:05', '4:58:05', '5:08:05', '5:18:05', '5:28:05', '5:38:05', '5:48:05', '5:58:05', '6…	[0.114, 0.114, 0.113, 0.114, 0.114, 0.113, 0.113, 0.113, 0.113, 0.113, 0.113, 0.113, 0.113, 0.113, 0.113, 0.113, 0.113, 0.113, 0.113, 0.113, 0.113, 0.113, 0.113, 0.113, 0.113, 0.113, 0.113, 0.113, 0.113, 0.113, 0.113, 0.113, 0.113, 0.113, 0.113, 0.113, 0.112, 0.112, 0.113, 0.113, 0.113, 0.113, 0.112, 0.112, 0.113, 0.112, 0.112, 0.112, 0.112, 0.112, 0.112, 0.112, 0.112, 0.112, 0.112, 0.112, 0.112,…	['0:09:18', '0:19:18', '0:29:18', '0:39:18', '0:49:18', '0:59:18', '1:09:18', '1:19:18', '1:29:18', '1:39:18', '1:49:18', '1:59:18', '2:09:18', '2:19:18', '2:29:18', '2:39:18', '2:49:18', '2:59:18', '3:09:18', '3:19:18', '3:29:18', '3:39:18', '3:49:18', '3:59:18', '4:09:18', '4:19:18', '4:29:18', '4:39:18', '4:49:18', '4:59:18', '5:09:18', '5:19:18', '5:29:18', '5:39:18', '5:49:18', '5:59:18', '6…	[3189.0, 3191.0, 3171.0, 3208.0, 3007.0, 3146.0, 2913.0, 3034.0, 3107.0, 3002.0, 2957.0, 2913.0, 3136.0, 2949.0, 3081.0, 3072.0, 2995.0, 3063.0, 3072.0, 2963.0, 3057.0, 3101.0, 3003.0, 3034.0, 3004.0, 3053.0, 3168.0, 2947.0, 2916.0, 3000.0, 3087.0, 3057.0, 3039.0, 3083.0, 2973.0, 2987.0, 2953.0, 2985.0, 3090.0, 3149.0, 2987.0, 3013.0, 3145.0, 3014.0, 2992.0, 3013.0, 2980.0, 3004.0, 2940.0, 3079.0…	['0:08:37', '0:18:37', '0:28:37', '0:38:37', '0:48:37', '0:58:37', '1:08:37', '1:18:37', '1:28:37', '1:38:37', '1:48:37', '1:58:37', '2:08:37', '2:18:37', '2:28:37', '2:38:37', '2:48:37', '2:58:37', '3:08:37', '3:18:37', '3:28:37', '3:38:37', '3:48:37', '3:58:37', '4:08:37', '4:18:37', '4:28:37', '4:38:37', '4:48:37', '4:58:37', '5:08:37', '5:18:37', '5:28:37', '5:38:37', '5:48:37', '5:58:37', '6…	[196.0, 214.0, 194.0, 203.0, 180.0, 176.0, 185.0, 209.0, 193.0, 204.0, 186.0, 191.0, 175.0, 177.0, 192.0, 197.0, 175.0, 184.0, 208.0, 206.0, 190.0, 190.0, 178.0, 203.0, 196.0, 198.0, 184.0, 181.0, 202.0, 174.0, 196.0, 196.0, 194.0, 180.0, 195.0, 186.0, 199.0, 202.0, 181.0, 199.0, 208.0, 192.0, 196.0, 194.0, 208.0, 188.0, 177.0, 202.0, 204.0, 200.0, 180.0, 194.0, 191.0, 198.0, 195.0, 177.0, 197.0,…
D12	BL	BL	Pi_rich	9	BL	20210629	Exponential	['0:08:05', '0:18:05', '0:28:05', '0:38:05', '0:48:05', '0:58:05', '1:08:05', '1:18:05', '1:28:05', '1:38:05', '1:48:05', '1:58:05', '2:08:05', '2:18:05', '2:28:05', '2:38:05', '2:48:05', '2:58:05', '3:08:05', '3:18:05', '3:28:05', '3:38:05', '3:48:05', '3:58:05', '4:08:05', '4:18:05', '4:28:05', '4:38:05', '4:48:05', '4:58:05', '5:08:05', '5:18:05', '5:28:05', '5:38:05', '5:48:05', '5:58:05', '6…	[0.117, 0.117, 0.117, 0.116, 0.116, 0.116, 0.116, 0.116, 0.116, 0.116, 0.116, 0.116, 0.116, 0.116, 0.116, 0.116, 0.116, 0.116, 0.116, 0.116, 0.116, 0.116, 0.116, 0.116, 0.116, 0.116, 0.116, 0.116, 0.116, 0.116, 0.116, 0.116, 0.116, 0.116, 0.116, 0.115, 0.115, 0.115, 0.115, 0.115, 0.115, 0.115, 0.115, 0.115, 0.115, 0.115, 0.115, 0.115, 0.115, 0.115, 0.115, 0.115, 0.115, 0.115, 0.115, 0.115, 0.115,…	['0:09:18', '0:19:18', '0:29:18', '0:39:18', '0:49:18', '0:59:18', '1:09:18', '1:19:18', '1:29:18', '1:39:18', '1:49:18', '1:59:18', '2:09:18', '2:19:18', '2:29:18', '2:39:18', '2:49:18', '2:59:18', '3:09:18', '3:19:18', '3:29:18', '3:39:18', '3:49:18', '3:59:18', '4:09:18', '4:19:18', '4:29:18', '4:39:18', '4:49:18', '4:59:18', '5:09:18', '5:19:18', '5:29:18', '5:39:18', '5:49:18', '5:59:18', '6…	[3247.0, 3248.0, 3196.0, 3147.0, 3291.0, 3222.0, 3273.0, 3168.0, 3274.0, 3019.0, 3136.0, 3299.0, 3132.0, 3082.0, 3120.0, 3157.0, 3204.0, 3167.0, 3166.0, 2998.0, 3117.0, 3146.0, 3023.0, 3090.0, 3118.0, 2970.0, 3215.0, 3139.0, 3056.0, 3086.0, 3155.0, 3003.0, 3004.0, 3128.0, 3202.0, 2955.0, 3046.0, 3160.0, 3114.0, 3010.0, 2956.0, 3133.0, 2941.0, 3052.0, 3164.0, 3052.0, 3188.0, 3064.0, 3138.0, 3186.0…	['0:08:37', '0:18:37', '0:28:37', '0:38:37', '0:48:37', '0:58:37', '1:08:37', '1:18:37', '1:28:37', '1:38:37', '1:48:37', '1:58:37', '2:08:37', '2:18:37', '2:28:37', '2:38:37', '2:48:37', '2:58:37', '3:08:37', '3:18:37', '3:28:37', '3:38:37', '3:48:37', '3:58:37', '4:08:37', '4:18:37', '4:28:37', '4:38:37', '4:48:37', '4:58:37', '5:08:37', '5:18:37', '5:28:37', '5:38:37', '5:48:37', '5:58:37', '6…	[191.0, 200.0, 213.0, 197.0, 212.0, 233.0, 193.0, 205.0, 208.0, 194.0, 191.0, 199.0, 179.0, 193.0, 197.0, 177.0, 208.0, 196.0, 192.0, 182.0, 210.0, 189.0, 193.0, 207.0, 202.0, 194.0, 183.0, 192.0, 210.0, 190.0, 208.0, 187.0, 185.0, 199.0, 191.0, 185.0, 198.0, 217.0, 187.0, 194.0, 207.0, 181.0, 183.0, 206.0, 192.0, 172.0, 205.0, 204.0, 197.0, 183.0, 189.0, 192.0, 197.0, 189.0, 192.0, 184.0, 186.0,…
H4	BL	BL	Pi_free	1	BL	20210629	Exponential	['0:08:05', '0:18:05', '0:28:05', '0:38:05', '0:48:05', '0:58:05', '1:08:05', '1:18:05', '1:28:05', '1:38:05', '1:48:05', '1:58:05', '2:08:05', '2:18:05', '2:28:05', '2:38:05', '2:48:05', '2:58:05', '3:08:05', '3:18:05', '3:28:05', '3:38:05', '3:48:05', '3:58:05', '4:08:05', '4:18:05', '4:28:05', '4:38:05', '4:48:05', '4:58:05', '5:08:05', '5:18:05', '5:28:05', '5:38:05', '5:48:05', '5:58:05', '6…	[0.119, 0.119, 0.119, 0.119, 0.119, 0.118, 0.118, 0.118, 0.118, 0.118, 0.118, 0.118, 0.118, 0.118, 0.118, 0.118, 0.117, 0.117, 0.117, 0.117, 0.117, 0.117, 0.117, 0.117, 0.117, 0.117, 0.117, 0.117, 0.117, 0.117, 0.117, 0.117, 0.117, 0.117, 0.117, 0.117, 0.117, 0.116, 0.117, 0.117, 0.116, 0.116, 0.116, 0.117, 0.117, 0.116, 0.116, 0.116, 0.116, 0.116, 0.116, 0.116, 0.116, 0.116, 0.116, 0.116, 0.116,…	['0:09:18', '0:19:18', '0:29:18', '0:39:18', '0:49:18', '0:59:18', '1:09:18', '1:19:18', '1:29:18', '1:39:18', '1:49:18', '1:59:18', '2:09:18', '2:19:18', '2:29:18', '2:39:18', '2:49:18', '2:59:18', '3:09:18', '3:19:18', '3:29:18', '3:39:18', '3:49:18', '3:59:18', '4:09:18', '4:19:18', '4:29:18', '4:39:18', '4:49:18', '4:59:18', '5:09:18', '5:19:18', '5:29:18', '5:39:18', '5:49:18', '5:59:18', '6…	[3139.0, 3075.0, 2985.0, 3116.0, 3093.0, 3238.0, 3048.0, 2980.0, 3098.0, 3025.0, 3058.0, 2858.0, 3086.0, 2980.0, 3012.0, 2972.0, 2998.0, 2994.0, 2980.0, 3048.0, 2942.0, 2982.0, 2983.0, 3191.0, 2943.0, 2931.0, 2961.0, 2907.0, 3063.0, 3116.0, 2991.0, 3011.0, 2950.0, 2949.0, 2999.0, 3027.0, 2961.0, 3054.0, 3042.0, 2927.0, 3030.0, 2860.0, 3009.0, 2980.0, 2933.0, 3061.0, 2911.0, 3030.0, 2968.0, 2917.0…	['0:08:37', '0:18:37', '0:28:37', '0:38:37', '0:48:37', '0:58:37', '1:08:37', '1:18:37', '1:28:37', '1:38:37', '1:48:37', '1:58:37', '2:08:37', '2:18:37', '2:28:37', '2:38:37', '2:48:37', '2:58:37', '3:08:37', '3:18:37', '3:28:37', '3:38:37', '3:48:37', '3:58:37', '4:08:37', '4:18:37', '4:28:37', '4:38:37', '4:48:37', '4:58:37', '5:08:37', '5:18:37', '5:28:37', '5:38:37', '5:48:37', '5:58:37', '6…	[208.0, 207.0, 213.0, 184.0, 178.0, 190.0, 197.0, 199.0, 184.0, 177.0, 191.0, 185.0, 195.0, 199.0, 194.0, 188.0, 213.0, 176.0, 199.0, 188.0, 202.0, 199.0, 198.0, 211.0, 195.0, 177.0, 193.0, 195.0, 190.0, 199.0, 192.0, 188.0, 180.0, 207.0, 189.0, 210.0, 191.0, 184.0, 193.0, 187.0, 192.0, 192.0, 189.0, 206.0, 184.0, 196.0, 186.0, 194.0, 199.0, 193.0, 180.0, 187.0, 194.0, 196.0, 196.0, 199.0, 190.0,…
H5	BL	BL	Pi_free	2	BL	20210629	Exponential	['0:08:05', '0:18:05', '0:28:05', '0:38:05', '0:48:05', '0:58:05', '1:08:05', '1:18:05', '1:28:05', '1:38:05', '1:48:05', '1:58:05', '2:08:05', '2:18:05', '2:28:05', '2:38:05', '2:48:05', '2:58:05', '3:08:05', '3:18:05', '3:28:05', '3:38:05', '3:48:05', '3:58:05', '4:08:05', '4:18:05', '4:28:05', '4:38:05', '4:48:05', '4:58:05', '5:08:05', '5:18:05', '5:28:05', '5:38:05', '5:48:05', '5:58:05', '6…	[0.11, 0.11, 0.11, 0.11, 0.11, 0.11, 0.11, 0.11, 0.11, 0.11, 0.11, 0.11, 0.11, 0.11, 0.11, 0.11, 0.109, 0.109, 0.109, 0.109, 0.109, 0.109, 0.11, 0.109, 0.109, 0.109, 0.109, 0.109, 0.109, 0.109, 0.109, 0.109, 0.109, 0.109, 0.109, 0.109, 0.109, 0.109, 0.109, 0.109, 0.109, 0.109, 0.109, 0.109, 0.109, 0.109, 0.109, 0.109, 0.109, 0.109, 0.109, 0.109, 0.109, 0.109, 0.108, 0.109, 0.109, 0.109, 0.109, 0.…	['0:09:18', '0:19:18', '0:29:18', '0:39:18', '0:49:18', '0:59:18', '1:09:18', '1:19:18', '1:29:18', '1:39:18', '1:49:18', '1:59:18', '2:09:18', '2:19:18', '2:29:18', '2:39:18', '2:49:18', '2:59:18', '3:09:18', '3:19:18', '3:29:18', '3:39:18', '3:49:18', '3:59:18', '4:09:18', '4:19:18', '4:29:18', '4:39:18', '4:49:18', '4:59:18', '5:09:18', '5:19:18', '5:29:18', '5:39:18', '5:49:18', '5:59:18', '6…	[3024.0, 2920.0, 3042.0, 3104.0, 3017.0, 3083.0, 3097.0, 3033.0, 3046.0, 3090.0, 2946.0, 3084.0, 3009.0, 3031.0, 3123.0, 3042.0, 3133.0, 2995.0, 3072.0, 3013.0, 2962.0, 2872.0, 3075.0, 2979.0, 3035.0, 2982.0, 3099.0, 2955.0, 2958.0, 3113.0, 3023.0, 3033.0, 3051.0, 2978.0, 3074.0, 3021.0, 2922.0, 2961.0, 3011.0, 3044.0, 2993.0, 3071.0, 3153.0, 3096.0, 3029.0, 2994.0, 3022.0, 3069.0, 2949.0, 2907.0…	['0:08:37', '0:18:37', '0:28:37', '0:38:37', '0:48:37', '0:58:37', '1:08:37', '1:18:37', '1:28:37', '1:38:37', '1:48:37', '1:58:37', '2:08:37', '2:18:37', '2:28:37', '2:38:37', '2:48:37', '2:58:37', '3:08:37', '3:18:37', '3:28:37', '3:38:37', '3:48:37', '3:58:37', '4:08:37', '4:18:37', '4:28:37', '4:38:37', '4:48:37', '4:58:37', '5:08:37', '5:18:37', '5:28:37', '5:38:37', '5:48:37', '5:58:37', '6…	[201.0, 198.0, 205.0, 185.0, 181.0, 214.0, 176.0, 216.0, 195.0, 183.0, 200.0, 197.0, 186.0, 189.0, 192.0, 162.0, 180.0, 181.0, 200.0, 188.0, 205.0, 187.0, 198.0, 178.0, 187.0, 208.0, 180.0, 195.0, 185.0, 196.0, 198.0, 191.0, 197.0, 192.0, 206.0, 188.0, 187.0, 200.0, 184.0, 196.0, 169.0, 203.0, 183.0, 191.0, 205.0, 208.0, 190.0, 180.0, 198.0, 193.0, 196.0, 194.0, 204.0, 195.0, 183.0, 192.0, 196.0,…
H6	BL	BL	Pi_free	3	BL	20210629	Exponential	['0:08:05', '0:18:05', '0:28:05', '0:38:05', '0:48:05', '0:58:05', '1:08:05', '1:18:05', '1:28:05', '1:38:05', '1:48:05', '1:58:05', '2:08:05', '2:18:05', '2:28:05', '2:38:05', '2:48:05', '2:58:05', '3:08:05', '3:18:05', '3:28:05', '3:38:05', '3:48:05', '3:58:05', '4:08:05', '4:18:05', '4:28:05', '4:38:05', '4:48:05', '4:58:05', '5:08:05', '5:18:05', '5:28:05', '5:38:05', '5:48:05', '5:58:05', '6…	[0.114, 0.115, 0.114, 0.114, 0.114, 0.114, 0.114, 0.114, 0.114, 0.114, 0.114, 0.114, 0.114, 0.114, 0.114, 0.114, 0.114, 0.113, 0.113, 0.113, 0.113, 0.113, 0.114, 0.114, 0.113, 0.113, 0.113, 0.113, 0.113, 0.113, 0.113, 0.113, 0.113, 0.113, 0.113, 0.113, 0.113, 0.113, 0.113, 0.113, 0.113, 0.113, 0.113, 0.113, 0.113, 0.113, 0.113, 0.113, 0.112, 0.113, 0.113, 0.113, 0.113, 0.113, 0.113, 0.113, 0.113,…	['0:09:18', '0:19:18', '0:29:18', '0:39:18', '0:49:18', '0:59:18', '1:09:18', '1:19:18', '1:29:18', '1:39:18', '1:49:18', '1:59:18', '2:09:18', '2:19:18', '2:29:18', '2:39:18', '2:49:18', '2:59:18', '3:09:18', '3:19:18', '3:29:18', '3:39:18', '3:49:18', '3:59:18', '4:09:18', '4:19:18', '4:29:18', '4:39:18', '4:49:18', '4:59:18', '5:09:18', '5:19:18', '5:29:18', '5:39:18', '5:49:18', '5:59:18', '6…	[3193.0, 3095.0, 3101.0, 3306.0, 3110.0, 3015.0, 2906.0, 3052.0, 3059.0, 3144.0, 3084.0, 3133.0, 2964.0, 3038.0, 3086.0, 3058.0, 3002.0, 2943.0, 3009.0, 3093.0, 3024.0, 3024.0, 3117.0, 2995.0, 2876.0, 3003.0, 3037.0, 3101.0, 2856.0, 3126.0, 3136.0, 3064.0, 3082.0, 3027.0, 2998.0, 3014.0, 3032.0, 3042.0, 3070.0, 2970.0, 3078.0, 3031.0, 3003.0, 3041.0, 3002.0, 2960.0, 2917.0, 3030.0, 2983.0, 3022.0…	['0:08:37', '0:18:37', '0:28:37', '0:38:37', '0:48:37', '0:58:37', '1:08:37', '1:18:37', '1:28:37', '1:38:37', '1:48:37', '1:58:37', '2:08:37', '2:18:37', '2:28:37', '2:38:37', '2:48:37', '2:58:37', '3:08:37', '3:18:37', '3:28:37', '3:38:37', '3:48:37', '3:58:37', '4:08:37', '4:18:37', '4:28:37', '4:38:37', '4:48:37', '4:58:37', '5:08:37', '5:18:37', '5:28:37', '5:38:37', '5:48:37', '5:58:37', '6…	[216.0, 196.0, 188.0, 197.0, 192.0, 192.0, 195.0, 203.0, 179.0, 171.0, 196.0, 183.0, 198.0, 173.0, 194.0, 189.0, 184.0, 192.0, 198.0, 190.0, 188.0, 201.0, 208.0, 195.0, 192.0, 201.0, 193.0, 191.0, 200.0, 203.0, 182.0, 210.0, 208.0, 194.0, 182.0, 191.0, 181.0, 189.0, 203.0, 178.0, 187.0, 190.0, 184.0, 188.0, 191.0, 189.0, 192.0, 201.0, 204.0, 176.0, 201.0, 180.0, 191.0, 185.0, 185.0, 179.0, 181.0,…
H7	BL	BL	Pi_free	4	BL	20210629	Exponential	['0:08:05', '0:18:05', '0:28:05', '0:38:05', '0:48:05', '0:58:05', '1:08:05', '1:18:05', '1:28:05', '1:38:05', '1:48:05', '1:58:05', '2:08:05', '2:18:05', '2:28:05', '2:38:05', '2:48:05', '2:58:05', '3:08:05', '3:18:05', '3:28:05', '3:38:05', '3:48:05', '3:58:05', '4:08:05', '4:18:05', '4:28:05', '4:38:05', '4:48:05', '4:58:05', '5:08:05', '5:18:05', '5:28:05', '5:38:05', '5:48:05', '5:58:05', '6…	[0.117, 0.117, 0.117, 0.117, 0.117, 0.117, 0.116, 0.116, 0.116, 0.116, 0.116, 0.116, 0.116, 0.116, 0.116, 0.116, 0.116, 0.116, 0.116, 0.116, 0.115, 0.116, 0.116, 0.116, 0.116, 0.115, 0.115, 0.115, 0.115, 0.115, 0.115, 0.115, 0.115, 0.115, 0.115, 0.115, 0.115, 0.115, 0.115, 0.115, 0.115, 0.115, 0.115, 0.115, 0.115, 0.115, 0.115, 0.115, 0.115, 0.115, 0.115, 0.115, 0.115, 0.115, 0.115, 0.115, 0.115,…	['0:09:18', '0:19:18', '0:29:18', '0:39:18', '0:49:18', '0:59:18', '1:09:18', '1:19:18', '1:29:18', '1:39:18', '1:49:18', '1:59:18', '2:09:18', '2:19:18', '2:29:18', '2:39:18', '2:49:18', '2:59:18', '3:09:18', '3:19:18', '3:29:18', '3:39:18', '3:49:18', '3:59:18', '4:09:18', '4:19:18', '4:29:18', '4:39:18', '4:49:18', '4:59:18', '5:09:18', '5:19:18', '5:29:18', '5:39:18', '5:49:18', '5:59:18', '6…	[3194.0, 3192.0, 3074.0, 3066.0, 3125.0, 3224.0, 2918.0, 3083.0, 3074.0, 3084.0, 2930.0, 3128.0, 2998.0, 2995.0, 2898.0, 3170.0, 3054.0, 3059.0, 3067.0, 3029.0, 2912.0, 3074.0, 3130.0, 3076.0, 3000.0, 3073.0, 3089.0, 3104.0, 2892.0, 3172.0, 3094.0, 2884.0, 2963.0, 3051.0, 3049.0, 2947.0, 3023.0, 2961.0, 2985.0, 3020.0, 3137.0, 3058.0, 3075.0, 2997.0, 3083.0, 3014.0, 3010.0, 3012.0, 2976.0, 2990.0…	['0:08:37', '0:18:37', '0:28:37', '0:38:37', '0:48:37', '0:58:37', '1:08:37', '1:18:37', '1:28:37', '1:38:37', '1:48:37', '1:58:37', '2:08:37', '2:18:37', '2:28:37', '2:38:37', '2:48:37', '2:58:37', '3:08:37', '3:18:37', '3:28:37', '3:38:37', '3:48:37', '3:58:37', '4:08:37', '4:18:37', '4:28:37', '4:38:37', '4:48:37', '4:58:37', '5:08:37', '5:18:37', '5:28:37', '5:38:37', '5:48:37', '5:58:37', '6…	[196.0, 193.0, 201.0, 187.0, 200.0, 193.0, 180.0, 195.0, 194.0, 187.0, 189.0, 199.0, 183.0, 188.0, 191.0, 182.0, 199.0, 183.0, 197.0, 201.0, 199.0, 194.0, 189.0, 201.0, 177.0, 208.0, 193.0, 189.0, 199.0, 186.0, 174.0, 192.0, 184.0, 205.0, 180.0, 206.0, 198.0, 194.0, 186.0, 198.0, 198.0, 189.0, 177.0, 201.0, 192.0, 188.0, 200.0, 208.0, 186.0, 180.0, 169.0, 192.0, 196.0, 185.0, 207.0, 179.0, 181.0,…
H8	BL	BL	Pi_free	5	BL	20210629	Exponential	['0:08:05', '0:18:05', '0:28:05', '0:38:05', '0:48:05', '0:58:05', '1:08:05', '1:18:05', '1:28:05', '1:38:05', '1:48:05', '1:58:05', '2:08:05', '2:18:05', '2:28:05', '2:38:05', '2:48:05', '2:58:05', '3:08:05', '3:18:05', '3:28:05', '3:38:05', '3:48:05', '3:58:05', '4:08:05', '4:18:05', '4:28:05', '4:38:05', '4:48:05', '4:58:05', '5:08:05', '5:18:05', '5:28:05', '5:38:05', '5:48:05', '5:58:05', '6…	[0.121, 0.121, 0.121, 0.121, 0.121, 0.121, 0.121, 0.121, 0.121, 0.121, 0.12, 0.12, 0.12, 0.12, 0.12, 0.12, 0.12, 0.12, 0.119, 0.12, 0.119, 0.12, 0.119, 0.12, 0.119, 0.119, 0.119, 0.119, 0.119, 0.119, 0.119, 0.119, 0.119, 0.119, 0.119, 0.118, 0.118, 0.118, 0.118, 0.119, 0.118, 0.118, 0.118, 0.118, 0.118, 0.118, 0.118, 0.118, 0.118, 0.118, 0.118, 0.118, 0.118, 0.118, 0.118, 0.118, 0.118, 0.117, 0.1…	['0:09:18', '0:19:18', '0:29:18', '0:39:18', '0:49:18', '0:59:18', '1:09:18', '1:19:18', '1:29:18', '1:39:18', '1:49:18', '1:59:18', '2:09:18', '2:19:18', '2:29:18', '2:39:18', '2:49:18', '2:59:18', '3:09:18', '3:19:18', '3:29:18', '3:39:18', '3:49:18', '3:59:18', '4:09:18', '4:19:18', '4:29:18', '4:39:18', '4:49:18', '4:59:18', '5:09:18', '5:19:18', '5:29:18', '5:39:18', '5:49:18', '5:59:18', '6…	[3137.0, 3270.0, 3175.0, 3053.0, 3223.0, 3091.0, 2983.0, 3265.0, 2976.0, 3006.0, 3121.0, 3093.0, 3027.0, 3042.0, 3156.0, 3191.0, 3187.0, 2950.0, 2930.0, 3234.0, 2911.0, 3104.0, 3086.0, 3044.0, 3081.0, 2994.0, 3053.0, 3041.0, 2918.0, 3088.0, 2846.0, 2964.0, 3024.0, 3051.0, 3035.0, 2956.0, 2999.0, 2946.0, 2954.0, 2935.0, 3043.0, 3030.0, 3080.0, 2948.0, 3038.0, 3040.0, 3018.0, 2855.0, 3011.0, 2872.0…	['0:08:37', '0:18:37', '0:28:37', '0:38:37', '0:48:37', '0:58:37', '1:08:37', '1:18:37', '1:28:37', '1:38:37', '1:48:37', '1:58:37', '2:08:37', '2:18:37', '2:28:37', '2:38:37', '2:48:37', '2:58:37', '3:08:37', '3:18:37', '3:28:37', '3:38:37', '3:48:37', '3:58:37', '4:08:37', '4:18:37', '4:28:37', '4:38:37', '4:48:37', '4:58:37', '5:08:37', '5:18:37', '5:28:37', '5:38:37', '5:48:37', '5:58:37', '6…	[209.0, 185.0, 212.0, 212.0, 200.0, 200.0, 186.0, 194.0, 197.0, 183.0, 187.0, 180.0, 203.0, 190.0, 194.0, 181.0, 182.0, 204.0, 200.0, 193.0, 175.0, 174.0, 201.0, 191.0, 173.0, 177.0, 196.0, 190.0, 183.0, 192.0, 188.0, 185.0, 173.0, 204.0, 189.0, 196.0, 197.0, 185.0, 195.0, 169.0, 194.0, 191.0, 208.0, 201.0, 199.0, 175.0, 185.0, 196.0, 199.0, 194.0, 202.0, 184.0, 199.0, 184.0, 180.0, 176.0, 182.0,…
H9	BL	BL	Pi_free	6	BL	20210629	Exponential	['0:08:05', '0:18:05', '0:28:05', '0:38:05', '0:48:05', '0:58:05', '1:08:05', '1:18:05', '1:28:05', '1:38:05', '1:48:05', '1:58:05', '2:08:05', '2:18:05', '2:28:05', '2:38:05', '2:48:05', '2:58:05', '3:08:05', '3:18:05', '3:28:05', '3:38:05', '3:48:05', '3:58:05', '4:08:05', '4:18:05', '4:28:05', '4:38:05', '4:48:05', '4:58:05', '5:08:05', '5:18:05', '5:28:05', '5:38:05', '5:48:05', '5:58:05', '6…	[0.117, 0.117, 0.116, 0.117, 0.116, 0.116, 0.116, 0.116, 0.116, 0.116, 0.116, 0.116, 0.116, 0.116, 0.116, 0.116, 0.116, 0.116, 0.115, 0.115, 0.115, 0.115, 0.115, 0.115, 0.115, 0.115, 0.115, 0.115, 0.115, 0.115, 0.115, 0.115, 0.115, 0.115, 0.115, 0.115, 0.115, 0.115, 0.115, 0.115, 0.115, 0.115, 0.115, 0.115, 0.115, 0.115, 0.115, 0.115, 0.115, 0.115, 0.115, 0.114, 0.115, 0.114, 0.114, 0.115, 0.114,…	['0:09:18', '0:19:18', '0:29:18', '0:39:18', '0:49:18', '0:59:18', '1:09:18', '1:19:18', '1:29:18', '1:39:18', '1:49:18', '1:59:18', '2:09:18', '2:19:18', '2:29:18', '2:39:18', '2:49:18', '2:59:18', '3:09:18', '3:19:18', '3:29:18', '3:39:18', '3:49:18', '3:59:18', '4:09:18', '4:19:18', '4:29:18', '4:39:18', '4:49:18', '4:59:18', '5:09:18', '5:19:18', '5:29:18', '5:39:18', '5:49:18', '5:59:18', '6…	[3188.0, 3100.0, 3088.0, 3050.0, 3030.0, 3009.0, 2990.0, 3063.0, 3016.0, 3138.0, 3052.0, 3116.0, 2978.0, 3050.0, 3134.0, 3015.0, 3188.0, 3031.0, 3087.0, 3079.0, 2969.0, 3029.0, 3046.0, 2989.0, 3169.0, 2960.0, 3036.0, 2937.0, 3051.0, 3012.0, 3130.0, 3186.0, 3040.0, 3026.0, 3155.0, 3030.0, 3111.0, 3040.0, 3034.0, 3081.0, 3053.0, 3142.0, 3068.0, 2942.0, 3088.0, 2961.0, 2878.0, 2957.0, 3027.0, 3062.0…	['0:08:37', '0:18:37', '0:28:37', '0:38:37', '0:48:37', '0:58:37', '1:08:37', '1:18:37', '1:28:37', '1:38:37', '1:48:37', '1:58:37', '2:08:37', '2:18:37', '2:28:37', '2:38:37', '2:48:37', '2:58:37', '3:08:37', '3:18:37', '3:28:37', '3:38:37', '3:48:37', '3:58:37', '4:08:37', '4:18:37', '4:28:37', '4:38:37', '4:48:37', '4:58:37', '5:08:37', '5:18:37', '5:28:37', '5:38:37', '5:48:37', '5:58:37', '6…	[216.0, 196.0, 194.0, 223.0, 201.0, 182.0, 178.0, 197.0, 201.0, 207.0, 197.0, 188.0, 189.0, 176.0, 182.0, 193.0, 189.0, 185.0, 200.0, 205.0, 186.0, 198.0, 187.0, 189.0, 192.0, 181.0, 179.0, 187.0, 194.0, 190.0, 201.0, 189.0, 184.0, 196.0, 180.0, 195.0, 181.0, 188.0, 193.0, 201.0, 187.0, 200.0, 192.0, 197.0, 175.0, 195.0, 188.0, 187.0, 204.0, 196.0, 175.0, 159.0, 200.0, 194.0, 199.0, 187.0, 194.0,…
H10	BL	BL	Pi_free	7	BL	20210629	Exponential	['0:08:05', '0:18:05', '0:28:05', '0:38:05', '0:48:05', '0:58:05', '1:08:05', '1:18:05', '1:28:05', '1:38:05', '1:48:05', '1:58:05', '2:08:05', '2:18:05', '2:28:05', '2:38:05', '2:48:05', '2:58:05', '3:08:05', '3:18:05', '3:28:05', '3:38:05', '3:48:05', '3:58:05', '4:08:05', '4:18:05', '4:28:05', '4:38:05', '4:48:05', '4:58:05', '5:08:05', '5:18:05', '5:28:05', '5:38:05', '5:48:05', '5:58:05', '6…	[0.115, 0.115, 0.115, 0.115, 0.115, 0.115, 0.115, 0.115, 0.115, 0.116, 0.115, 0.115, 0.115, 0.115, 0.115, 0.115, 0.115, 0.115, 0.114, 0.114, 0.114, 0.114, 0.114, 0.114, 0.114, 0.114, 0.114, 0.114, 0.114, 0.114, 0.114, 0.114, 0.114, 0.114, 0.114, 0.114, 0.114, 0.114, 0.114, 0.114, 0.114, 0.114, 0.114, 0.114, 0.114, 0.114, 0.114, 0.114, 0.113, 0.114, 0.114, 0.113, 0.114, 0.114, 0.113, 0.113, 0.114,…	['0:09:18', '0:19:18', '0:29:18', '0:39:18', '0:49:18', '0:59:18', '1:09:18', '1:19:18', '1:29:18', '1:39:18', '1:49:18', '1:59:18', '2:09:18', '2:19:18', '2:29:18', '2:39:18', '2:49:18', '2:59:18', '3:09:18', '3:19:18', '3:29:18', '3:39:18', '3:49:18', '3:59:18', '4:09:18', '4:19:18', '4:29:18', '4:39:18', '4:49:18', '4:59:18', '5:09:18', '5:19:18', '5:29:18', '5:39:18', '5:49:18', '5:59:18', '6…	[3131.0, 2997.0, 3176.0, 3076.0, 2943.0, 3018.0, 3077.0, 3158.0, 3046.0, 3036.0, 3091.0, 2951.0, 3169.0, 2958.0, 3140.0, 3004.0, 2945.0, 3060.0, 2986.0, 3131.0, 2970.0, 3049.0, 2939.0, 3049.0, 3156.0, 3113.0, 2963.0, 2947.0, 3000.0, 2904.0, 3025.0, 3143.0, 3092.0, 2914.0, 3105.0, 2949.0, 3071.0, 2996.0, 2997.0, 2978.0, 3059.0, 3019.0, 2959.0, 2880.0, 3105.0, 3108.0, 2973.0, 3043.0, 2972.0, 3076.0…	['0:08:37', '0:18:37', '0:28:37', '0:38:37', '0:48:37', '0:58:37', '1:08:37', '1:18:37', '1:28:37', '1:38:37', '1:48:37', '1:58:37', '2:08:37', '2:18:37', '2:28:37', '2:38:37', '2:48:37', '2:58:37', '3:08:37', '3:18:37', '3:28:37', '3:38:37', '3:48:37', '3:58:37', '4:08:37', '4:18:37', '4:28:37', '4:38:37', '4:48:37', '4:58:37', '5:08:37', '5:18:37', '5:28:37', '5:38:37', '5:48:37', '5:58:37', '6…	[194.0, 211.0, 189.0, 195.0, 198.0, 181.0, 214.0, 202.0, 176.0, 202.0, 191.0, 200.0, 187.0, 184.0, 191.0, 173.0, 185.0, 195.0, 193.0, 186.0, 190.0, 194.0, 187.0, 186.0, 197.0, 195.0, 208.0, 185.0, 208.0, 184.0, 202.0, 170.0, 189.0, 191.0, 180.0, 187.0, 214.0, 191.0, 198.0, 182.0, 211.0, 193.0, 194.0, 202.0, 188.0, 181.0, 205.0, 200.0, 201.0, 174.0, 190.0, 201.0, 196.0, 190.0, 183.0, 193.0, 179.0,…
H11	BL	BL	Pi_free	8	BL	20210629	Exponential	['0:08:05', '0:18:05', '0:28:05', '0:38:05', '0:48:05', '0:58:05', '1:08:05', '1:18:05', '1:28:05', '1:38:05', '1:48:05', '1:58:05', '2:08:05', '2:18:05', '2:28:05', '2:38:05', '2:48:05', '2:58:05', '3:08:05', '3:18:05', '3:28:05', '3:38:05', '3:48:05', '3:58:05', '4:08:05', '4:18:05', '4:28:05', '4:38:05', '4:48:05', '4:58:05', '5:08:05', '5:18:05', '5:28:05', '5:38:05', '5:48:05', '5:58:05', '6…	[0.12, 0.119, 0.119, 0.119, 0.119, 0.119, 0.119, 0.119, 0.119, 0.119, 0.119, 0.119, 0.119, 0.119, 0.119, 0.119, 0.118, 0.118, 0.118, 0.118, 0.118, 0.118, 0.118, 0.118, 0.118, 0.118, 0.118, 0.118, 0.118, 0.118, 0.118, 0.118, 0.118, 0.118, 0.118, 0.118, 0.118, 0.117, 0.118, 0.117, 0.117, 0.117, 0.117, 0.117, 0.117, 0.117, 0.117, 0.117, 0.117, 0.117, 0.117, 0.117, 0.117, 0.117, 0.117, 0.117, 0.117, …	['0:09:18', '0:19:18', '0:29:18', '0:39:18', '0:49:18', '0:59:18', '1:09:18', '1:19:18', '1:29:18', '1:39:18', '1:49:18', '1:59:18', '2:09:18', '2:19:18', '2:29:18', '2:39:18', '2:49:18', '2:59:18', '3:09:18', '3:19:18', '3:29:18', '3:39:18', '3:49:18', '3:59:18', '4:09:18', '4:19:18', '4:29:18', '4:39:18', '4:49:18', '4:59:18', '5:09:18', '5:19:18', '5:29:18', '5:39:18', '5:49:18', '5:59:18', '6…	[3039.0, 3196.0, 3080.0, 3208.0, 3059.0, 3063.0, 2980.0, 3169.0, 3063.0, 3040.0, 3041.0, 3013.0, 2983.0, 2878.0, 3032.0, 2981.0, 2963.0, 2874.0, 3052.0, 3073.0, 3149.0, 3110.0, 3023.0, 3000.0, 2877.0, 3055.0, 3022.0, 2964.0, 3105.0, 3113.0, 2962.0, 2913.0, 2948.0, 3068.0, 3019.0, 3071.0, 2979.0, 2891.0, 2993.0, 3037.0, 3032.0, 3005.0, 3099.0, 2996.0, 3038.0, 2944.0, 3000.0, 2967.0, 2945.0, 3032.0…	['0:08:37', '0:18:37', '0:28:37', '0:38:37', '0:48:37', '0:58:37', '1:08:37', '1:18:37', '1:28:37', '1:38:37', '1:48:37', '1:58:37', '2:08:37', '2:18:37', '2:28:37', '2:38:37', '2:48:37', '2:58:37', '3:08:37', '3:18:37', '3:28:37', '3:38:37', '3:48:37', '3:58:37', '4:08:37', '4:18:37', '4:28:37', '4:38:37', '4:48:37', '4:58:37', '5:08:37', '5:18:37', '5:28:37', '5:38:37', '5:48:37', '5:58:37', '6…	[197.0, 211.0, 201.0, 186.0, 213.0, 200.0, 188.0, 202.0, 194.0, 182.0, 199.0, 188.0, 195.0, 191.0, 180.0, 183.0, 203.0, 202.0, 203.0, 191.0, 191.0, 185.0, 185.0, 190.0, 193.0, 190.0, 185.0, 194.0, 185.0, 188.0, 200.0, 186.0, 180.0, 189.0, 186.0, 198.0, 174.0, 195.0, 193.0, 181.0, 182.0, 204.0, 197.0, 187.0, 182.0, 190.0, 183.0, 190.0, 206.0, 189.0, 205.0, 178.0, 197.0, 178.0, 194.0, 176.0, 199.0,…
H12	BL	BL	Pi_free	9	BL	20210629	Exponential	['0:08:05', '0:18:05', '0:28:05', '0:38:05', '0:48:05', '0:58:05', '1:08:05', '1:18:05', '1:28:05', '1:38:05', '1:48:05', '1:58:05', '2:08:05', '2:18:05', '2:28:05', '2:38:05', '2:48:05', '2:58:05', '3:08:05', '3:18:05', '3:28:05', '3:38:05', '3:48:05', '3:58:05', '4:08:05', '4:18:05', '4:28:05', '4:38:05', '4:48:05', '4:58:05', '5:08:05', '5:18:05', '5:28:05', '5:38:05', '5:48:05', '5:58:05', '6…	[0.116, 0.116, 0.116, 0.116, 0.115, 0.115, 0.115, 0.115, 0.115, 0.115, 0.115, 0.115, 0.115, 0.115, 0.115, 0.115, 0.114, 0.114, 0.114, 0.114, 0.114, 0.114, 0.114, 0.114, 0.114, 0.114, 0.114, 0.114, 0.114, 0.114, 0.114, 0.114, 0.114, 0.114, 0.114, 0.114, 0.114, 0.114, 0.114, 0.114, 0.114, 0.114, 0.114, 0.114, 0.114, 0.114, 0.114, 0.114, 0.113, 0.113, 0.114, 0.113, 0.113, 0.113, 0.113, 0.113, 0.113,…	['0:09:18', '0:19:18', '0:29:18', '0:39:18', '0:49:18', '0:59:18', '1:09:18', '1:19:18', '1:29:18', '1:39:18', '1:49:18', '1:59:18', '2:09:18', '2:19:18', '2:29:18', '2:39:18', '2:49:18', '2:59:18', '3:09:18', '3:19:18', '3:29:18', '3:39:18', '3:49:18', '3:59:18', '4:09:18', '4:19:18', '4:29:18', '4:39:18', '4:49:18', '4:59:18', '5:09:18', '5:19:18', '5:29:18', '5:39:18', '5:49:18', '5:59:18', '6…	[3322.0, 3130.0, 3111.0, 3036.0, 3075.0, 3214.0, 3256.0, 3136.0, 3235.0, 3080.0, 3108.0, 3114.0, 3095.0, 3118.0, 3024.0, 3216.0, 3115.0, 3175.0, 3171.0, 3163.0, 3053.0, 3013.0, 2974.0, 3046.0, 3121.0, 3065.0, 3044.0, 2962.0, 3081.0, 3062.0, 3109.0, 3228.0, 3085.0, 3198.0, 3107.0, 3089.0, 3066.0, 3147.0, 3158.0, 2954.0, 3085.0, 3130.0, 2954.0, 3167.0, 3133.0, 3035.0, 3079.0, 2964.0, 3213.0, 3013.0…	['0:08:37', '0:18:37', '0:28:37', '0:38:37', '0:48:37', '0:58:37', '1:08:37', '1:18:37', '1:28:37', '1:38:37', '1:48:37', '1:58:37', '2:08:37', '2:18:37', '2:28:37', '2:38:37', '2:48:37', '2:58:37', '3:08:37', '3:18:37', '3:28:37', '3:38:37', '3:48:37', '3:58:37', '4:08:37', '4:18:37', '4:28:37', '4:38:37', '4:48:37', '4:58:37', '5:08:37', '5:18:37', '5:28:37', '5:38:37', '5:48:37', '5:58:37', '6…	[196.0, 197.0, 216.0, 212.0, 196.0, 192.0, 208.0, 194.0, 195.0, 192.0, 200.0, 174.0, 183.0, 211.0, 203.0, 193.0, 192.0, 193.0, 198.0, 192.0, 181.0, 195.0, 200.0, 191.0, 189.0, 176.0, 181.0, 173.0, 189.0, 206.0, 191.0, 184.0, 188.0, 199.0, 190.0, 191.0, 208.0, 194.0, 205.0, 165.0, 205.0, 205.0, 197.0, 190.0, 192.0, 182.0, 197.0, 200.0, 205.0, 203.0, 195.0, 210.0, 195.0, 208.0, 201.0, 194.0, 187.0,…
D4	BL	BL	Pi_rich	1	BL	20210706	Exponential	['0:08:05', '0:18:05', '0:28:05', '0:38:05', '0:48:05', '0:58:05', '1:08:05', '1:18:05', '1:28:05', '1:38:05', '1:48:05', '1:58:05', '2:08:05', '2:18:05', '2:28:05', '2:38:05', '2:48:05', '2:58:05', '3:08:05', '3:18:05', '3:28:05', '3:38:05', '3:48:05', '3:58:05', '4:08:05', '4:18:05', '4:28:05', '4:38:05', '4:48:05', '4:58:05', '5:08:05', '5:18:05', '5:28:05', '5:38:05', '5:48:05', '5:58:05', '6…	[0.116, 0.116, 0.115, 0.115, 0.115, 0.115, 0.115, 0.115, 0.115, 0.115, 0.115, 0.115, 0.115, 0.115, 0.115, 0.115, 0.115, 0.115, 0.114, 0.115, 0.114, 0.115, 0.115, 0.114, 0.114, 0.114, 0.114, 0.114, 0.114, 0.114, 0.114, 0.114, 0.114, 0.114, 0.114, 0.114, 0.114, 0.114, 0.114, 0.114, 0.114, 0.114, 0.114, 0.114, 0.114, 0.114, 0.114, 0.114, 0.114, 0.114, 0.114, 0.114, 0.113, 0.114, 0.114, 0.114, 0.113,…	['0:09:18', '0:19:18', '0:29:18', '0:39:18', '0:49:18', '0:59:18', '1:09:18', '1:19:18', '1:29:18', '1:39:18', '1:49:18', '1:59:18', '2:09:18', '2:19:18', '2:29:18', '2:39:18', '2:49:18', '2:59:18', '3:09:18', '3:19:18', '3:29:18', '3:39:18', '3:49:18', '3:59:18', '4:09:18', '4:19:18', '4:29:18', '4:39:18', '4:49:18', '4:59:18', '5:09:18', '5:19:18', '5:29:18', '5:39:18', '5:49:18', '5:59:18', '6…	[2930.0, 2931.0, 2823.0, 2855.0, 2828.0, 2941.0, 2722.0, 2848.0, 2642.0, 2935.0, 2759.0, 2792.0, 2767.0, 2737.0, 2944.0, 2718.0, 2838.0, 2870.0, 2831.0, 2800.0, 2769.0, 2965.0, 2893.0, 2701.0, 2851.0, 2833.0, 2769.0, 2788.0, 2900.0, 2789.0, 2777.0, 2837.0, 2780.0, 2743.0, 2820.0, 2879.0, 2862.0, 2768.0, 2803.0, 2768.0, 2831.0, 2757.0, 2934.0, 2760.0, 2800.0, 2940.0, 2746.0, 2865.0, 2744.0, 3005.0…	['0:08:37', '0:18:37', '0:28:37', '0:38:37', '0:48:37', '0:58:37', '1:08:37', '1:18:37', '1:28:37', '1:38:37', '1:48:37', '1:58:37', '2:08:37', '2:18:37', '2:28:37', '2:38:37', '2:48:37', '2:58:37', '3:08:37', '3:18:37', '3:28:37', '3:38:37', '3:48:37', '3:58:37', '4:08:37', '4:18:37', '4:28:37', '4:38:37', '4:48:37', '4:58:37', '5:08:37', '5:18:37', '5:28:37', '5:38:37', '5:48:37', '5:58:37', '6…	[188.0, 186.0, 216.0, 185.0, 176.0, 175.0, 167.0, 179.0, 176.0, 197.0, 182.0, 159.0, 188.0, 174.0, 161.0, 172.0, 182.0, 166.0, 161.0, 161.0, 191.0, 180.0, 169.0, 160.0, 184.0, 172.0, 167.0, 190.0, 168.0, 188.0, 164.0, 180.0, 168.0, 175.0, 124.0, 172.0, 186.0, 178.0, 152.0, 207.0, 171.0, 208.0, 168.0, 163.0, 166.0, 189.0, 172.0, 167.0, 204.0, 165.0, 161.0, 199.0, 191.0, 208.0, 175.0, 171.0, 171.0,…
D5	BL	BL	Pi_rich	2	BL	20210706	Exponential	['0:08:05', '0:18:05', '0:28:05', '0:38:05', '0:48:05', '0:58:05', '1:08:05', '1:18:05', '1:28:05', '1:38:05', '1:48:05', '1:58:05', '2:08:05', '2:18:05', '2:28:05', '2:38:05', '2:48:05', '2:58:05', '3:08:05', '3:18:05', '3:28:05', '3:38:05', '3:48:05', '3:58:05', '4:08:05', '4:18:05', '4:28:05', '4:38:05', '4:48:05', '4:58:05', '5:08:05', '5:18:05', '5:28:05', '5:38:05', '5:48:05', '5:58:05', '6…	[0.117, 0.117, 0.117, 0.117, 0.116, 0.117, 0.117, 0.117, 0.117, 0.116, 0.117, 0.116, 0.116, 0.116, 0.117, 0.116, 0.116, 0.116, 0.116, 0.116, 0.116, 0.116, 0.116, 0.116, 0.116, 0.116, 0.116, 0.116, 0.116, 0.115, 0.116, 0.116, 0.116, 0.116, 0.115, 0.115, 0.115, 0.115, 0.115, 0.115, 0.115, 0.115, 0.115, 0.115, 0.115, 0.115, 0.115, 0.115, 0.115, 0.115, 0.115, 0.115, 0.114, 0.115, 0.115, 0.115, 0.115,…	['0:09:18', '0:19:18', '0:29:18', '0:39:18', '0:49:18', '0:59:18', '1:09:18', '1:19:18', '1:29:18', '1:39:18', '1:49:18', '1:59:18', '2:09:18', '2:19:18', '2:29:18', '2:39:18', '2:49:18', '2:59:18', '3:09:18', '3:19:18', '3:29:18', '3:39:18', '3:49:18', '3:59:18', '4:09:18', '4:19:18', '4:29:18', '4:39:18', '4:49:18', '4:59:18', '5:09:18', '5:19:18', '5:29:18', '5:39:18', '5:49:18', '5:59:18', '6…	[2895.0, 2891.0, 2813.0, 2903.0, 2910.0, 2819.0, 2765.0, 2934.0, 2740.0, 2654.0, 2893.0, 2735.0, 2856.0, 2687.0, 2773.0, 2888.0, 2751.0, 2783.0, 2875.0, 2732.0, 2828.0, 2737.0, 2731.0, 2737.0, 2841.0, 2798.0, 2808.0, 2824.0, 2773.0, 2790.0, 2864.0, 2772.0, 2770.0, 2909.0, 2786.0, 2806.0, 2917.0, 2748.0, 2723.0, 2985.0, 2847.0, 2714.0, 2840.0, 2719.0, 2767.0, 2723.0, 2899.0, 2725.0, 2775.0, 2932.0…	['0:08:37', '0:18:37', '0:28:37', '0:38:37', '0:48:37', '0:58:37', '1:08:37', '1:18:37', '1:28:37', '1:38:37', '1:48:37', '1:58:37', '2:08:37', '2:18:37', '2:28:37', '2:38:37', '2:48:37', '2:58:37', '3:08:37', '3:18:37', '3:28:37', '3:38:37', '3:48:37', '3:58:37', '4:08:37', '4:18:37', '4:28:37', '4:38:37', '4:48:37', '4:58:37', '5:08:37', '5:18:37', '5:28:37', '5:38:37', '5:48:37', '5:58:37', '6…	[180.0, 159.0, 165.0, 159.0, 194.0, 198.0, 162.0, 176.0, 186.0, 172.0, 175.0, 201.0, 189.0, 178.0, 134.0, 193.0, 182.0, 197.0, 159.0, 159.0, 168.0, 183.0, 190.0, 182.0, 180.0, 159.0, 195.0, 176.0, 173.0, 167.0, 145.0, 132.0, 203.0, 171.0, 173.0, 167.0, 196.0, 183.0, 150.0, 169.0, 182.0, 154.0, 186.0, 165.0, 174.0, 182.0, 161.0, 178.0, 177.0, 174.0, 159.0, 139.0, 183.0, 182.0, 181.0, 167.0, 189.0,…
D6	BL	BL	Pi_rich	3	BL	20210706	Exponential	['0:08:05', '0:18:05', '0:28:05', '0:38:05', '0:48:05', '0:58:05', '1:08:05', '1:18:05', '1:28:05', '1:38:05', '1:48:05', '1:58:05', '2:08:05', '2:18:05', '2:28:05', '2:38:05', '2:48:05', '2:58:05', '3:08:05', '3:18:05', '3:28:05', '3:38:05', '3:48:05', '3:58:05', '4:08:05', '4:18:05', '4:28:05', '4:38:05', '4:48:05', '4:58:05', '5:08:05', '5:18:05', '5:28:05', '5:38:05', '5:48:05', '5:58:05', '6…	[0.118, 0.118, 0.118, 0.117, 0.117, 0.117, 0.117, 0.117, 0.117, 0.117, 0.117, 0.117, 0.117, 0.117, 0.117, 0.117, 0.117, 0.117, 0.117, 0.117, 0.117, 0.117, 0.117, 0.117, 0.116, 0.117, 0.117, 0.117, 0.116, 0.116, 0.117, 0.116, 0.116, 0.116, 0.116, 0.116, 0.117, 0.116, 0.116, 0.116, 0.116, 0.116, 0.116, 0.116, 0.116, 0.116, 0.116, 0.116, 0.116, 0.116, 0.116, 0.116, 0.116, 0.116, 0.116, 0.116, 0.116,…	['0:09:18', '0:19:18', '0:29:18', '0:39:18', '0:49:18', '0:59:18', '1:09:18', '1:19:18', '1:29:18', '1:39:18', '1:49:18', '1:59:18', '2:09:18', '2:19:18', '2:29:18', '2:39:18', '2:49:18', '2:59:18', '3:09:18', '3:19:18', '3:29:18', '3:39:18', '3:49:18', '3:59:18', '4:09:18', '4:19:18', '4:29:18', '4:39:18', '4:49:18', '4:59:18', '5:09:18', '5:19:18', '5:29:18', '5:39:18', '5:49:18', '5:59:18', '6…	[2877.0, 2799.0, 2870.0, 2800.0, 2833.0, 2718.0, 2795.0, 2903.0, 2774.0, 2799.0, 2807.0, 2842.0, 2790.0, 2869.0, 2720.0, 2905.0, 2744.0, 2782.0, 2800.0, 2798.0, 2858.0, 2853.0, 2800.0, 2745.0, 2913.0, 2865.0, 2880.0, 2867.0, 2863.0, 2899.0, 2812.0, 2792.0, 2764.0, 2816.0, 2883.0, 2804.0, 2733.0, 2799.0, 2848.0, 2816.0, 2820.0, 2954.0, 2814.0, 2825.0, 2791.0, 2767.0, 2822.0, 2931.0, 2770.0, 2782.0…	['0:08:37', '0:18:37', '0:28:37', '0:38:37', '0:48:37', '0:58:37', '1:08:37', '1:18:37', '1:28:37', '1:38:37', '1:48:37', '1:58:37', '2:08:37', '2:18:37', '2:28:37', '2:38:37', '2:48:37', '2:58:37', '3:08:37', '3:18:37', '3:28:37', '3:38:37', '3:48:37', '3:58:37', '4:08:37', '4:18:37', '4:28:37', '4:38:37', '4:48:37', '4:58:37', '5:08:37', '5:18:37', '5:28:37', '5:38:37', '5:48:37', '5:58:37', '6…	[179.0, 166.0, 177.0, 178.0, 169.0, 181.0, 139.0, 153.0, 157.0, 131.0, 192.0, 163.0, 162.0, 190.0, 187.0, 156.0, 167.0, 167.0, 168.0, 176.0, 164.0, 202.0, 180.0, 168.0, 176.0, 186.0, 185.0, 149.0, 157.0, 179.0, 176.0, 191.0, 164.0, 181.0, 168.0, 166.0, 174.0, 160.0, 178.0, 160.0, 159.0, 156.0, 160.0, 155.0, 179.0, 166.0, 176.0, 158.0, 183.0, 187.0, 173.0, 227.0, 183.0, 185.0, 189.0, 188.0, 147.0,…
D7	BL	BL	Pi_rich	4	BL	20210706	Exponential	['0:08:05', '0:18:05', '0:28:05', '0:38:05', '0:48:05', '0:58:05', '1:08:05', '1:18:05', '1:28:05', '1:38:05', '1:48:05', '1:58:05', '2:08:05', '2:18:05', '2:28:05', '2:38:05', '2:48:05', '2:58:05', '3:08:05', '3:18:05', '3:28:05', '3:38:05', '3:48:05', '3:58:05', '4:08:05', '4:18:05', '4:28:05', '4:38:05', '4:48:05', '4:58:05', '5:08:05', '5:18:05', '5:28:05', '5:38:05', '5:48:05', '5:58:05', '6…	[0.118, 0.118, 0.118, 0.118, 0.118, 0.118, 0.117, 0.117, 0.118, 0.117, 0.117, 0.117, 0.117, 0.117, 0.117, 0.117, 0.117, 0.117, 0.117, 0.117, 0.117, 0.117, 0.117, 0.117, 0.117, 0.117, 0.117, 0.117, 0.117, 0.117, 0.117, 0.116, 0.117, 0.117, 0.117, 0.117, 0.117, 0.117, 0.117, 0.116, 0.116, 0.117, 0.116, 0.116, 0.116, 0.116, 0.116, 0.116, 0.116, 0.116, 0.116, 0.116, 0.116, 0.116, 0.116, 0.116, 0.116,…	['0:09:18', '0:19:18', '0:29:18', '0:39:18', '0:49:18', '0:59:18', '1:09:18', '1:19:18', '1:29:18', '1:39:18', '1:49:18', '1:59:18', '2:09:18', '2:19:18', '2:29:18', '2:39:18', '2:49:18', '2:59:18', '3:09:18', '3:19:18', '3:29:18', '3:39:18', '3:49:18', '3:59:18', '4:09:18', '4:19:18', '4:29:18', '4:39:18', '4:49:18', '4:59:18', '5:09:18', '5:19:18', '5:29:18', '5:39:18', '5:49:18', '5:59:18', '6…	[2787.0, 2745.0, 2955.0, 2858.0, 2836.0, 2821.0, 2836.0, 2882.0, 2929.0, 2853.0, 2943.0, 2674.0, 2816.0, 2765.0, 2837.0, 2775.0, 2887.0, 2757.0, 2726.0, 2848.0, 2744.0, 2880.0, 2929.0, 2930.0, 2893.0, 2931.0, 2940.0, 2790.0, 2858.0, 2829.0, 3002.0, 2933.0, 2832.0, 2835.0, 2885.0, 2822.0, 2822.0, 2834.0, 2779.0, 2899.0, 2850.0, 2897.0, 2701.0, 2823.0, 2934.0, 2861.0, 2816.0, 2737.0, 2799.0, 2900.0…	['0:08:37', '0:18:37', '0:28:37', '0:38:37', '0:48:37', '0:58:37', '1:08:37', '1:18:37', '1:28:37', '1:38:37', '1:48:37', '1:58:37', '2:08:37', '2:18:37', '2:28:37', '2:38:37', '2:48:37', '2:58:37', '3:08:37', '3:18:37', '3:28:37', '3:38:37', '3:48:37', '3:58:37', '4:08:37', '4:18:37', '4:28:37', '4:38:37', '4:48:37', '4:58:37', '5:08:37', '5:18:37', '5:28:37', '5:38:37', '5:48:37', '5:58:37', '6…	[153.0, 194.0, 189.0, 193.0, 158.0, 196.0, 196.0, 189.0, 161.0, 171.0, 180.0, 171.0, 178.0, 188.0, 160.0, 174.0, 161.0, 165.0, 189.0, 184.0, 180.0, 171.0, 202.0, 163.0, 165.0, 158.0, 167.0, 179.0, 169.0, 161.0, 167.0, 192.0, 187.0, 166.0, 181.0, 198.0, 181.0, 191.0, 192.0, 181.0, 165.0, 171.0, 208.0, 207.0, 190.0, 167.0, 183.0, 164.0, 177.0, 186.0, 159.0, 209.0, 166.0, 168.0, 182.0, 168.0, 189.0,…
D8	BL	BL	Pi_rich	5	BL	20210706	Exponential	['0:08:05', '0:18:05', '0:28:05', '0:38:05', '0:48:05', '0:58:05', '1:08:05', '1:18:05', '1:28:05', '1:38:05', '1:48:05', '1:58:05', '2:08:05', '2:18:05', '2:28:05', '2:38:05', '2:48:05', '2:58:05', '3:08:05', '3:18:05', '3:28:05', '3:38:05', '3:48:05', '3:58:05', '4:08:05', '4:18:05', '4:28:05', '4:38:05', '4:48:05', '4:58:05', '5:08:05', '5:18:05', '5:28:05', '5:38:05', '5:48:05', '5:58:05', '6…	[0.117, 0.117, 0.117, 0.117, 0.117, 0.117, 0.117, 0.117, 0.117, 0.117, 0.117, 0.117, 0.117, 0.117, 0.117, 0.117, 0.117, 0.117, 0.117, 0.117, 0.117, 0.117, 0.117, 0.117, 0.117, 0.117, 0.117, 0.117, 0.117, 0.117, 0.117, 0.116, 0.116, 0.117, 0.117, 0.116, 0.116, 0.116, 0.116, 0.116, 0.116, 0.116, 0.116, 0.116, 0.116, 0.116, 0.116, 0.116, 0.116, 0.116, 0.116, 0.116, 0.116, 0.116, 0.116, 0.116, 0.116,…	['0:09:18', '0:19:18', '0:29:18', '0:39:18', '0:49:18', '0:59:18', '1:09:18', '1:19:18', '1:29:18', '1:39:18', '1:49:18', '1:59:18', '2:09:18', '2:19:18', '2:29:18', '2:39:18', '2:49:18', '2:59:18', '3:09:18', '3:19:18', '3:29:18', '3:39:18', '3:49:18', '3:59:18', '4:09:18', '4:19:18', '4:29:18', '4:39:18', '4:49:18', '4:59:18', '5:09:18', '5:19:18', '5:29:18', '5:39:18', '5:49:18', '5:59:18', '6…	[2925.0, 2905.0, 2877.0, 2939.0, 2807.0, 2914.0, 2916.0, 2914.0, 2774.0, 2948.0, 2979.0, 2898.0, 2970.0, 2856.0, 2743.0, 2958.0, 3025.0, 2847.0, 2861.0, 2841.0, 2949.0, 2853.0, 2933.0, 2941.0, 2866.0, 2990.0, 2778.0, 2788.0, 2892.0, 2905.0, 2960.0, 2924.0, 2944.0, 2856.0, 2906.0, 2746.0, 2805.0, 2821.0, 2942.0, 2909.0, 2815.0, 2884.0, 2868.0, 2928.0, 2822.0, 2885.0, 2914.0, 2836.0, 2879.0, 2819.0…	['0:08:37', '0:18:37', '0:28:37', '0:38:37', '0:48:37', '0:58:37', '1:08:37', '1:18:37', '1:28:37', '1:38:37', '1:48:37', '1:58:37', '2:08:37', '2:18:37', '2:28:37', '2:38:37', '2:48:37', '2:58:37', '3:08:37', '3:18:37', '3:28:37', '3:38:37', '3:48:37', '3:58:37', '4:08:37', '4:18:37', '4:28:37', '4:38:37', '4:48:37', '4:58:37', '5:08:37', '5:18:37', '5:28:37', '5:38:37', '5:48:37', '5:58:37', '6…	[183.0, 181.0, 186.0, 176.0, 205.0, 183.0, 177.0, 159.0, 157.0, 198.0, 146.0, 165.0, 199.0, 153.0, 181.0, 176.0, 173.0, 183.0, 195.0, 173.0, 184.0, 178.0, 193.0, 175.0, 183.0, 187.0, 173.0, 162.0, 210.0, 175.0, 184.0, 176.0, 162.0, 193.0, 200.0, 164.0, 158.0, 188.0, 179.0, 191.0, 162.0, 203.0, 162.0, 194.0, 161.0, 162.0, 178.0, 186.0, 192.0, 191.0, 185.0, 183.0, 192.0, 180.0, 179.0, 209.0, 196.0,…
D9	BL	BL	Pi_rich	6	BL	20210706	Exponential	['0:08:05', '0:18:05', '0:28:05', '0:38:05', '0:48:05', '0:58:05', '1:08:05', '1:18:05', '1:28:05', '1:38:05', '1:48:05', '1:58:05', '2:08:05', '2:18:05', '2:28:05', '2:38:05', '2:48:05', '2:58:05', '3:08:05', '3:18:05', '3:28:05', '3:38:05', '3:48:05', '3:58:05', '4:08:05', '4:18:05', '4:28:05', '4:38:05', '4:48:05', '4:58:05', '5:08:05', '5:18:05', '5:28:05', '5:38:05', '5:48:05', '5:58:05', '6…	[0.112, 0.112, 0.112, 0.111, 0.111, 0.111, 0.111, 0.111, 0.111, 0.111, 0.111, 0.111, 0.111, 0.111, 0.111, 0.111, 0.111, 0.111, 0.111, 0.111, 0.111, 0.111, 0.111, 0.111, 0.11, 0.111, 0.111, 0.111, 0.11, 0.111, 0.111, 0.11, 0.111, 0.111, 0.111, 0.111, 0.111, 0.111, 0.11, 0.11, 0.11, 0.11, 0.11, 0.11, 0.11, 0.11, 0.11, 0.11, 0.11, 0.11, 0.11, 0.11, 0.11, 0.11, 0.11, 0.11, 0.11, 0.11, 0.11, 0.11, 0.1…	['0:09:18', '0:19:18', '0:29:18', '0:39:18', '0:49:18', '0:59:18', '1:09:18', '1:19:18', '1:29:18', '1:39:18', '1:49:18', '1:59:18', '2:09:18', '2:19:18', '2:29:18', '2:39:18', '2:49:18', '2:59:18', '3:09:18', '3:19:18', '3:29:18', '3:39:18', '3:49:18', '3:59:18', '4:09:18', '4:19:18', '4:29:18', '4:39:18', '4:49:18', '4:59:18', '5:09:18', '5:19:18', '5:29:18', '5:39:18', '5:49:18', '5:59:18', '6…	[2741.0, 2772.0, 2808.0, 2819.0, 2875.0, 2862.0, 2875.0, 2768.0, 2948.0, 2896.0, 2846.0, 2865.0, 2879.0, 2749.0, 2978.0, 2844.0, 2788.0, 2803.0, 2816.0, 2766.0, 2688.0, 2755.0, 2726.0, 2800.0, 2760.0, 2754.0, 2944.0, 2771.0, 2909.0, 2850.0, 2724.0, 2713.0, 2823.0, 2938.0, 2789.0, 2846.0, 3020.0, 2763.0, 2769.0, 2848.0, 2814.0, 2788.0, 2758.0, 2987.0, 2851.0, 2769.0, 2838.0, 2914.0, 2887.0, 2916.0…	['0:08:37', '0:18:37', '0:28:37', '0:38:37', '0:48:37', '0:58:37', '1:08:37', '1:18:37', '1:28:37', '1:38:37', '1:48:37', '1:58:37', '2:08:37', '2:18:37', '2:28:37', '2:38:37', '2:48:37', '2:58:37', '3:08:37', '3:18:37', '3:28:37', '3:38:37', '3:48:37', '3:58:37', '4:08:37', '4:18:37', '4:28:37', '4:38:37', '4:48:37', '4:58:37', '5:08:37', '5:18:37', '5:28:37', '5:38:37', '5:48:37', '5:58:37', '6…	[171.0, 184.0, 188.0, 164.0, 171.0, 196.0, 154.0, 188.0, 165.0, 171.0, 163.0, 168.0, 171.0, 209.0, 196.0, 202.0, 184.0, 191.0, 173.0, 181.0, 162.0, 189.0, 180.0, 192.0, 181.0, 203.0, 200.0, 166.0, 197.0, 213.0, 171.0, 169.0, 147.0, 164.0, 191.0, 168.0, 178.0, 166.0, 177.0, 168.0, 189.0, 173.0, 167.0, 179.0, 151.0, 159.0, 169.0, 165.0, 189.0, 159.0, 180.0, 172.0, 175.0, 168.0, 178.0, 164.0, 160.0,…
D10	BL	BL	Pi_rich	7	BL	20210706	Exponential	['0:08:05', '0:18:05', '0:28:05', '0:38:05', '0:48:05', '0:58:05', '1:08:05', '1:18:05', '1:28:05', '1:38:05', '1:48:05', '1:58:05', '2:08:05', '2:18:05', '2:28:05', '2:38:05', '2:48:05', '2:58:05', '3:08:05', '3:18:05', '3:28:05', '3:38:05', '3:48:05', '3:58:05', '4:08:05', '4:18:05', '4:28:05', '4:38:05', '4:48:05', '4:58:05', '5:08:05', '5:18:05', '5:28:05', '5:38:05', '5:48:05', '5:58:05', '6…	[0.115, 0.114, 0.114, 0.114, 0.114, 0.114, 0.114, 0.114, 0.114, 0.114, 0.114, 0.114, 0.114, 0.114, 0.114, 0.114, 0.113, 0.113, 0.113, 0.113, 0.113, 0.113, 0.113, 0.113, 0.113, 0.113, 0.113, 0.113, 0.113, 0.113, 0.113, 0.113, 0.113, 0.113, 0.113, 0.113, 0.113, 0.113, 0.113, 0.113, 0.113, 0.113, 0.113, 0.113, 0.113, 0.113, 0.113, 0.113, 0.113, 0.113, 0.113, 0.113, 0.112, 0.112, 0.113, 0.113, 0.113,…	['0:09:18', '0:19:18', '0:29:18', '0:39:18', '0:49:18', '0:59:18', '1:09:18', '1:19:18', '1:29:18', '1:39:18', '1:49:18', '1:59:18', '2:09:18', '2:19:18', '2:29:18', '2:39:18', '2:49:18', '2:59:18', '3:09:18', '3:19:18', '3:29:18', '3:39:18', '3:49:18', '3:59:18', '4:09:18', '4:19:18', '4:29:18', '4:39:18', '4:49:18', '4:59:18', '5:09:18', '5:19:18', '5:29:18', '5:39:18', '5:49:18', '5:59:18', '6…	[2988.0, 2841.0, 2780.0, 2898.0, 2785.0, 2951.0, 2841.0, 2836.0, 2745.0, 2771.0, 2844.0, 2694.0, 2758.0, 2935.0, 2870.0, 2850.0, 2949.0, 2888.0, 2852.0, 2949.0, 2756.0, 2742.0, 2887.0, 2744.0, 2847.0, 2888.0, 2644.0, 2844.0, 2805.0, 2721.0, 2748.0, 2826.0, 2913.0, 2842.0, 2805.0, 2869.0, 2860.0, 2824.0, 2879.0, 2942.0, 2855.0, 2866.0, 3028.0, 2731.0, 2794.0, 2819.0, 2870.0, 2905.0, 2946.0, 2870.0…	['0:08:37', '0:18:37', '0:28:37', '0:38:37', '0:48:37', '0:58:37', '1:08:37', '1:18:37', '1:28:37', '1:38:37', '1:48:37', '1:58:37', '2:08:37', '2:18:37', '2:28:37', '2:38:37', '2:48:37', '2:58:37', '3:08:37', '3:18:37', '3:28:37', '3:38:37', '3:48:37', '3:58:37', '4:08:37', '4:18:37', '4:28:37', '4:38:37', '4:48:37', '4:58:37', '5:08:37', '5:18:37', '5:28:37', '5:38:37', '5:48:37', '5:58:37', '6…	[206.0, 179.0, 183.0, 161.0, 194.0, 193.0, 168.0, 149.0, 166.0, 172.0, 183.0, 166.0, 193.0, 189.0, 183.0, 179.0, 180.0, 181.0, 197.0, 170.0, 144.0, 158.0, 192.0, 185.0, 176.0, 179.0, 185.0, 203.0, 169.0, 168.0, 182.0, 180.0, 176.0, 157.0, 187.0, 151.0, 162.0, 174.0, 201.0, 157.0, 169.0, 178.0, 178.0, 197.0, 180.0, 186.0, 174.0, 165.0, 176.0, 181.0, 162.0, 184.0, 176.0, 207.0, 190.0, 196.0, 166.0,…
D11	BL	BL	Pi_rich	8	BL	20210706	Exponential	['0:08:05', '0:18:05', '0:28:05', '0:38:05', '0:48:05', '0:58:05', '1:08:05', '1:18:05', '1:28:05', '1:38:05', '1:48:05', '1:58:05', '2:08:05', '2:18:05', '2:28:05', '2:38:05', '2:48:05', '2:58:05', '3:08:05', '3:18:05', '3:28:05', '3:38:05', '3:48:05', '3:58:05', '4:08:05', '4:18:05', '4:28:05', '4:38:05', '4:48:05', '4:58:05', '5:08:05', '5:18:05', '5:28:05', '5:38:05', '5:48:05', '5:58:05', '6…	[0.113, 0.108, 0.108, 0.108, 0.108, 0.108, 0.108, 0.108, 0.108, 0.107, 0.107, 0.107, 0.107, 0.107, 0.107, 0.107, 0.107, 0.107, 0.107, 0.107, 0.107, 0.107, 0.107, 0.107, 0.107, 0.107, 0.107, 0.107, 0.107, 0.107, 0.107, 0.107, 0.107, 0.107, 0.107, 0.107, 0.107, 0.107, 0.107, 0.107, 0.107, 0.107, 0.107, 0.107, 0.107, 0.107, 0.107, 0.107, 0.107, 0.107, 0.107, 0.107, 0.107, 0.107, 0.107, 0.107, 0.107,…	['0:09:18', '0:19:18', '0:29:18', '0:39:18', '0:49:18', '0:59:18', '1:09:18', '1:19:18', '1:29:18', '1:39:18', '1:49:18', '1:59:18', '2:09:18', '2:19:18', '2:29:18', '2:39:18', '2:49:18', '2:59:18', '3:09:18', '3:19:18', '3:29:18', '3:39:18', '3:49:18', '3:59:18', '4:09:18', '4:19:18', '4:29:18', '4:39:18', '4:49:18', '4:59:18', '5:09:18', '5:19:18', '5:29:18', '5:39:18', '5:49:18', '5:59:18', '6…	[2853.0, 2850.0, 2804.0, 2781.0, 2707.0, 2913.0, 2777.0, 2701.0, 2841.0, 2791.0, 2749.0, 2698.0, 2720.0, 2769.0, 2736.0, 2846.0, 2846.0, 2843.0, 2755.0, 2885.0, 2793.0, 2842.0, 2816.0, 2766.0, 2766.0, 2809.0, 2756.0, 2773.0, 2842.0, 2801.0, 2773.0, 2804.0, 2877.0, 2960.0, 2790.0, 2899.0, 2902.0, 2798.0, 2884.0, 2860.0, 2787.0, 2890.0, 2759.0, 2806.0, 2762.0, 2826.0, 2775.0, 2746.0, 2809.0, 2822.0…	['0:08:37', '0:18:37', '0:28:37', '0:38:37', '0:48:37', '0:58:37', '1:08:37', '1:18:37', '1:28:37', '1:38:37', '1:48:37', '1:58:37', '2:08:37', '2:18:37', '2:28:37', '2:38:37', '2:48:37', '2:58:37', '3:08:37', '3:18:37', '3:28:37', '3:38:37', '3:48:37', '3:58:37', '4:08:37', '4:18:37', '4:28:37', '4:38:37', '4:48:37', '4:58:37', '5:08:37', '5:18:37', '5:28:37', '5:38:37', '5:48:37', '5:58:37', '6…	[174.0, 161.0, 184.0, 173.0, 171.0, 198.0, 189.0, 188.0, 175.0, 168.0, 151.0, 171.0, 160.0, 155.0, 182.0, 178.0, 153.0, 159.0, 169.0, 147.0, 157.0, 169.0, 146.0, 155.0, 156.0, 180.0, 170.0, 173.0, 166.0, 195.0, 188.0, 176.0, 123.0, 170.0, 152.0, 140.0, 201.0, 197.0, 191.0, 186.0, 182.0, 199.0, 164.0, 150.0, 176.0, 181.0, 156.0, 187.0, 178.0, 172.0, 190.0, 177.0, 199.0, 183.0, 152.0, 175.0, 171.0,…
D12	BL	BL	Pi_rich	9	BL	20210706	Exponential	['0:08:05', '0:18:05', '0:28:05', '0:38:05', '0:48:05', '0:58:05', '1:08:05', '1:18:05', '1:28:05', '1:38:05', '1:48:05', '1:58:05', '2:08:05', '2:18:05', '2:28:05', '2:38:05', '2:48:05', '2:58:05', '3:08:05', '3:18:05', '3:28:05', '3:38:05', '3:48:05', '3:58:05', '4:08:05', '4:18:05', '4:28:05', '4:38:05', '4:48:05', '4:58:05', '5:08:05', '5:18:05', '5:28:05', '5:38:05', '5:48:05', '5:58:05', '6…	[0.112, 0.104, 0.104, 0.104, 0.104, 0.104, 0.104, 0.104, 0.104, 0.104, 0.103, 0.104, 0.103, 0.103, 0.103, 0.103, 0.103, 0.103, 0.103, 0.103, 0.103, 0.103, 0.103, 0.103, 0.103, 0.103, 0.103, 0.103, 0.103, 0.103, 0.103, 0.103, 0.103, 0.103, 0.103, 0.103, 0.103, 0.103, 0.103, 0.103, 0.103, 0.103, 0.103, 0.103, 0.103, 0.103, 0.103, 0.103, 0.103, 0.103, 0.103, 0.103, 0.102, 0.103, 0.103, 0.103, 0.103,…	['0:09:18', '0:19:18', '0:29:18', '0:39:18', '0:49:18', '0:59:18', '1:09:18', '1:19:18', '1:29:18', '1:39:18', '1:49:18', '1:59:18', '2:09:18', '2:19:18', '2:29:18', '2:39:18', '2:49:18', '2:59:18', '3:09:18', '3:19:18', '3:29:18', '3:39:18', '3:49:18', '3:59:18', '4:09:18', '4:19:18', '4:29:18', '4:39:18', '4:49:18', '4:59:18', '5:09:18', '5:19:18', '5:29:18', '5:39:18', '5:49:18', '5:59:18', '6…	[2736.0, 2894.0, 2869.0, 2799.0, 2891.0, 2850.0, 2923.0, 2737.0, 2835.0, 2752.0, 2795.0, 2827.0, 2704.0, 2782.0, 2811.0, 2778.0, 2828.0, 2841.0, 2839.0, 2735.0, 2783.0, 2743.0, 2808.0, 2714.0, 2844.0, 2891.0, 2776.0, 2831.0, 2798.0, 2822.0, 2774.0, 2837.0, 2708.0, 2779.0, 2923.0, 2944.0, 2730.0, 2711.0, 2757.0, 2916.0, 2800.0, 2850.0, 2965.0, 2819.0, 2898.0, 2751.0, 2815.0, 2785.0, 2832.0, 2843.0…	['0:08:37', '0:18:37', '0:28:37', '0:38:37', '0:48:37', '0:58:37', '1:08:37', '1:18:37', '1:28:37', '1:38:37', '1:48:37', '1:58:37', '2:08:37', '2:18:37', '2:28:37', '2:38:37', '2:48:37', '2:58:37', '3:08:37', '3:18:37', '3:28:37', '3:38:37', '3:48:37', '3:58:37', '4:08:37', '4:18:37', '4:28:37', '4:38:37', '4:48:37', '4:58:37', '5:08:37', '5:18:37', '5:28:37', '5:38:37', '5:48:37', '5:58:37', '6…	[162.0, 212.0, 195.0, 151.0, 155.0, 172.0, 186.0, 181.0, 199.0, 159.0, 167.0, 178.0, 156.0, 155.0, 166.0, 183.0, 185.0, 170.0, 173.0, 167.0, 173.0, 161.0, 180.0, 169.0, 175.0, 170.0, 187.0, 187.0, 172.0, 160.0, 179.0, 188.0, 160.0, 181.0, 171.0, 205.0, 161.0, 185.0, 137.0, 161.0, 184.0, 168.0, 182.0, 184.0, 144.0, 167.0, 171.0, 183.0, 146.0, 155.0, 183.0, 189.0, 182.0, 188.0, 180.0, 189.0, 190.0,…
H4	BL	BL	Pi_free	1	BL	20210706	Exponential	['0:08:05', '0:18:05', '0:28:05', '0:38:05', '0:48:05', '0:58:05', '1:08:05', '1:18:05', '1:28:05', '1:38:05', '1:48:05', '1:58:05', '2:08:05', '2:18:05', '2:28:05', '2:38:05', '2:48:05', '2:58:05', '3:08:05', '3:18:05', '3:28:05', '3:38:05', '3:48:05', '3:58:05', '4:08:05', '4:18:05', '4:28:05', '4:38:05', '4:48:05', '4:58:05', '5:08:05', '5:18:05', '5:28:05', '5:38:05', '5:48:05', '5:58:05', '6…	[0.119, 0.119, 0.119, 0.119, 0.119, 0.119, 0.119, 0.119, 0.119, 0.119, 0.119, 0.119, 0.118, 0.118, 0.118, 0.118, 0.118, 0.118, 0.118, 0.118, 0.118, 0.118, 0.118, 0.117, 0.117, 0.118, 0.117, 0.117, 0.117, 0.117, 0.117, 0.117, 0.117, 0.117, 0.117, 0.117, 0.117, 0.117, 0.117, 0.117, 0.117, 0.117, 0.117, 0.117, 0.117, 0.117, 0.117, 0.117, 0.117, 0.116, 0.116, 0.117, 0.116, 0.116, 0.116, 0.116, 0.116,…	['0:09:18', '0:19:18', '0:29:18', '0:39:18', '0:49:18', '0:59:18', '1:09:18', '1:19:18', '1:29:18', '1:39:18', '1:49:18', '1:59:18', '2:09:18', '2:19:18', '2:29:18', '2:39:18', '2:49:18', '2:59:18', '3:09:18', '3:19:18', '3:29:18', '3:39:18', '3:49:18', '3:59:18', '4:09:18', '4:19:18', '4:29:18', '4:39:18', '4:49:18', '4:59:18', '5:09:18', '5:19:18', '5:29:18', '5:39:18', '5:49:18', '5:59:18', '6…	[3090.0, 3127.0, 3078.0, 3056.0, 3058.0, 3161.0, 3046.0, 3060.0, 3015.0, 3040.0, 2984.0, 3077.0, 3004.0, 3146.0, 3023.0, 2984.0, 3025.0, 2968.0, 2973.0, 3006.0, 3176.0, 2969.0, 2949.0, 2955.0, 2885.0, 2875.0, 2959.0, 3009.0, 2967.0, 2976.0, 3005.0, 2975.0, 2883.0, 2977.0, 3036.0, 2922.0, 3008.0, 2893.0, 2966.0, 3090.0, 3032.0, 2959.0, 3026.0, 2858.0, 3021.0, 3174.0, 2961.0, 2876.0, 2991.0, 2913.0…	['0:08:37', '0:18:37', '0:28:37', '0:38:37', '0:48:37', '0:58:37', '1:08:37', '1:18:37', '1:28:37', '1:38:37', '1:48:37', '1:58:37', '2:08:37', '2:18:37', '2:28:37', '2:38:37', '2:48:37', '2:58:37', '3:08:37', '3:18:37', '3:28:37', '3:38:37', '3:48:37', '3:58:37', '4:08:37', '4:18:37', '4:28:37', '4:38:37', '4:48:37', '4:58:37', '5:08:37', '5:18:37', '5:28:37', '5:38:37', '5:48:37', '5:58:37', '6…	[171.0, 199.0, 192.0, 187.0, 176.0, 159.0, 134.0, 216.0, 197.0, 219.0, 213.0, 176.0, 218.0, 165.0, 197.0, 175.0, 175.0, 227.0, 195.0, 205.0, 183.0, 206.0, 189.0, 181.0, 171.0, 162.0, 186.0, 181.0, 199.0, 197.0, 159.0, 205.0, 184.0, 172.0, 181.0, 179.0, 182.0, 202.0, 156.0, 202.0, 180.0, 216.0, 185.0, 140.0, 188.0, 205.0, 205.0, 209.0, 198.0, 189.0, 209.0, 183.0, 176.0, 190.0, 165.0, 185.0, 174.0,…
H5	BL	BL	Pi_free	2	BL	20210706	Exponential	['0:08:05', '0:18:05', '0:28:05', '0:38:05', '0:48:05', '0:58:05', '1:08:05', '1:18:05', '1:28:05', '1:38:05', '1:48:05', '1:58:05', '2:08:05', '2:18:05', '2:28:05', '2:38:05', '2:48:05', '2:58:05', '3:08:05', '3:18:05', '3:28:05', '3:38:05', '3:48:05', '3:58:05', '4:08:05', '4:18:05', '4:28:05', '4:38:05', '4:48:05', '4:58:05', '5:08:05', '5:18:05', '5:28:05', '5:38:05', '5:48:05', '5:58:05', '6…	[0.114, 0.114, 0.114, 0.114, 0.114, 0.114, 0.114, 0.114, 0.114, 0.114, 0.114, 0.114, 0.114, 0.114, 0.114, 0.114, 0.114, 0.114, 0.114, 0.114, 0.114, 0.114, 0.114, 0.114, 0.114, 0.114, 0.114, 0.114, 0.113, 0.114, 0.114, 0.113, 0.114, 0.113, 0.113, 0.113, 0.114, 0.113, 0.114, 0.113, 0.113, 0.113, 0.113, 0.113, 0.113, 0.113, 0.113, 0.113, 0.113, 0.113, 0.113, 0.113, 0.113, 0.113, 0.113, 0.113, 0.113,…	['0:09:18', '0:19:18', '0:29:18', '0:39:18', '0:49:18', '0:59:18', '1:09:18', '1:19:18', '1:29:18', '1:39:18', '1:49:18', '1:59:18', '2:09:18', '2:19:18', '2:29:18', '2:39:18', '2:49:18', '2:59:18', '3:09:18', '3:19:18', '3:29:18', '3:39:18', '3:49:18', '3:59:18', '4:09:18', '4:19:18', '4:29:18', '4:39:18', '4:49:18', '4:59:18', '5:09:18', '5:19:18', '5:29:18', '5:39:18', '5:49:18', '5:59:18', '6…	[2897.0, 3007.0, 2797.0, 2858.0, 2792.0, 2741.0, 2858.0, 2856.0, 2813.0, 2693.0, 2888.0, 2780.0, 2798.0, 2743.0, 2800.0, 2883.0, 2779.0, 2825.0, 2829.0, 2853.0, 2742.0, 2742.0, 2812.0, 2779.0, 2752.0, 2810.0, 2816.0, 2692.0, 2822.0, 2899.0, 2905.0, 2735.0, 2841.0, 2810.0, 2893.0, 2693.0, 2756.0, 2757.0, 2780.0, 2747.0, 2836.0, 2680.0, 2771.0, 2726.0, 2843.0, 2728.0, 2816.0, 2785.0, 2816.0, 2765.0…	['0:08:37', '0:18:37', '0:28:37', '0:38:37', '0:48:37', '0:58:37', '1:08:37', '1:18:37', '1:28:37', '1:38:37', '1:48:37', '1:58:37', '2:08:37', '2:18:37', '2:28:37', '2:38:37', '2:48:37', '2:58:37', '3:08:37', '3:18:37', '3:28:37', '3:38:37', '3:48:37', '3:58:37', '4:08:37', '4:18:37', '4:28:37', '4:38:37', '4:48:37', '4:58:37', '5:08:37', '5:18:37', '5:28:37', '5:38:37', '5:48:37', '5:58:37', '6…	[183.0, 158.0, 167.0, 196.0, 166.0, 192.0, 207.0, 176.0, 183.0, 194.0, 170.0, 199.0, 170.0, 174.0, 185.0, 204.0, 173.0, 178.0, 184.0, 179.0, 160.0, 172.0, 194.0, 188.0, 174.0, 157.0, 167.0, 191.0, 148.0, 168.0, 203.0, 162.0, 189.0, 195.0, 159.0, 165.0, 186.0, 193.0, 163.0, 129.0, 184.0, 174.0, 197.0, 192.0, 191.0, 182.0, 147.0, 148.0, 150.0, 169.0, 205.0, 149.0, 202.0, 181.0, 166.0, 159.0, 153.0,…
H6	BL	BL	Pi_free	3	BL	20210706	Exponential	['0:08:05', '0:18:05', '0:28:05', '0:38:05', '0:48:05', '0:58:05', '1:08:05', '1:18:05', '1:28:05', '1:38:05', '1:48:05', '1:58:05', '2:08:05', '2:18:05', '2:28:05', '2:38:05', '2:48:05', '2:58:05', '3:08:05', '3:18:05', '3:28:05', '3:38:05', '3:48:05', '3:58:05', '4:08:05', '4:18:05', '4:28:05', '4:38:05', '4:48:05', '4:58:05', '5:08:05', '5:18:05', '5:28:05', '5:38:05', '5:48:05', '5:58:05', '6…	[0.119, 0.119, 0.119, 0.119, 0.118, 0.118, 0.118, 0.118, 0.118, 0.118, 0.118, 0.118, 0.118, 0.118, 0.118, 0.118, 0.118, 0.118, 0.118, 0.118, 0.118, 0.118, 0.118, 0.118, 0.118, 0.111, 0.111, 0.111, 0.111, 0.111, 0.111, 0.111, 0.111, 0.111, 0.111, 0.111, 0.111, 0.111, 0.111, 0.11, 0.11, 0.11, 0.11, 0.11, 0.11, 0.11, 0.11, 0.11, 0.11, 0.11, 0.11, 0.11, 0.11, 0.11, 0.11, 0.11, 0.11, 0.11, 0.11, 0.11,…	['0:09:18', '0:19:18', '0:29:18', '0:39:18', '0:49:18', '0:59:18', '1:09:18', '1:19:18', '1:29:18', '1:39:18', '1:49:18', '1:59:18', '2:09:18', '2:19:18', '2:29:18', '2:39:18', '2:49:18', '2:59:18', '3:09:18', '3:19:18', '3:29:18', '3:39:18', '3:49:18', '3:59:18', '4:09:18', '4:19:18', '4:29:18', '4:39:18', '4:49:18', '4:59:18', '5:09:18', '5:19:18', '5:29:18', '5:39:18', '5:49:18', '5:59:18', '6…	[3059.0, 3100.0, 3171.0, 3108.0, 3213.0, 3054.0, 3106.0, 3089.0, 3045.0, 3062.0, 3148.0, 2987.0, 3141.0, 3069.0, 3109.0, 3043.0, 3043.0, 3035.0, 2953.0, 3119.0, 3015.0, 3141.0, 3020.0, 3205.0, 3010.0, 2974.0, 3138.0, 2973.0, 2997.0, 3084.0, 2986.0, 3118.0, 3064.0, 2936.0, 3024.0, 2954.0, 3167.0, 3046.0, 3125.0, 3014.0, 3181.0, 3054.0, 3028.0, 3109.0, 2906.0, 3017.0, 3193.0, 3084.0, 3089.0, 3102.0…	['0:08:37', '0:18:37', '0:28:37', '0:38:37', '0:48:37', '0:58:37', '1:08:37', '1:18:37', '1:28:37', '1:38:37', '1:48:37', '1:58:37', '2:08:37', '2:18:37', '2:28:37', '2:38:37', '2:48:37', '2:58:37', '3:08:37', '3:18:37', '3:28:37', '3:38:37', '3:48:37', '3:58:37', '4:08:37', '4:18:37', '4:28:37', '4:38:37', '4:48:37', '4:58:37', '5:08:37', '5:18:37', '5:28:37', '5:38:37', '5:48:37', '5:58:37', '6…	[204.0, 206.0, 178.0, 180.0, 214.0, 182.0, 188.0, 221.0, 175.0, 167.0, 221.0, 209.0, 183.0, 173.0, 181.0, 187.0, 197.0, 189.0, 168.0, 178.0, 196.0, 187.0, 195.0, 191.0, 197.0, 230.0, 201.0, 190.0, 181.0, 209.0, 195.0, 191.0, 172.0, 212.0, 182.0, 173.0, 217.0, 229.0, 169.0, 195.0, 202.0, 174.0, 192.0, 190.0, 228.0, 198.0, 193.0, 206.0, 195.0, 180.0, 182.0, 206.0, 207.0, 159.0, 171.0, 168.0, 189.0,…
H7	BL	BL	Pi_free	4	BL	20210706	Exponential	['0:08:05', '0:18:05', '0:28:05', '0:38:05', '0:48:05', '0:58:05', '1:08:05', '1:18:05', '1:28:05', '1:38:05', '1:48:05', '1:58:05', '2:08:05', '2:18:05', '2:28:05', '2:38:05', '2:48:05', '2:58:05', '3:08:05', '3:18:05', '3:28:05', '3:38:05', '3:48:05', '3:58:05', '4:08:05', '4:18:05', '4:28:05', '4:38:05', '4:48:05', '4:58:05', '5:08:05', '5:18:05', '5:28:05', '5:38:05', '5:48:05', '5:58:05', '6…	[0.109, 0.109, 0.109, 0.108, 0.109, 0.108, 0.109, 0.108, 0.108, 0.108, 0.108, 0.108, 0.108, 0.108, 0.108, 0.108, 0.108, 0.108, 0.108, 0.108, 0.108, 0.108, 0.108, 0.108, 0.108, 0.108, 0.108, 0.108, 0.108, 0.108, 0.108, 0.108, 0.108, 0.107, 0.107, 0.108, 0.108, 0.108, 0.107, 0.108, 0.107, 0.107, 0.107, 0.107, 0.107, 0.107, 0.107, 0.107, 0.107, 0.108, 0.107, 0.107, 0.107, 0.107, 0.107, 0.107, 0.107,…	['0:09:18', '0:19:18', '0:29:18', '0:39:18', '0:49:18', '0:59:18', '1:09:18', '1:19:18', '1:29:18', '1:39:18', '1:49:18', '1:59:18', '2:09:18', '2:19:18', '2:29:18', '2:39:18', '2:49:18', '2:59:18', '3:09:18', '3:19:18', '3:29:18', '3:39:18', '3:49:18', '3:59:18', '4:09:18', '4:19:18', '4:29:18', '4:39:18', '4:49:18', '4:59:18', '5:09:18', '5:19:18', '5:29:18', '5:39:18', '5:49:18', '5:59:18', '6…	[2835.0, 2805.0, 2848.0, 2924.0, 2651.0, 2845.0, 2931.0, 2856.0, 2731.0, 2823.0, 2825.0, 2758.0, 2813.0, 2745.0, 2840.0, 2701.0, 2822.0, 2786.0, 2847.0, 2819.0, 2888.0, 2838.0, 2819.0, 2895.0, 2836.0, 2717.0, 2778.0, 2777.0, 2792.0, 2814.0, 2730.0, 2788.0, 2855.0, 2769.0, 2820.0, 2838.0, 2858.0, 2800.0, 2611.0, 2738.0, 2824.0, 2803.0, 2803.0, 2617.0, 2818.0, 2892.0, 2748.0, 2760.0, 2814.0, 2838.0…	['0:08:37', '0:18:37', '0:28:37', '0:38:37', '0:48:37', '0:58:37', '1:08:37', '1:18:37', '1:28:37', '1:38:37', '1:48:37', '1:58:37', '2:08:37', '2:18:37', '2:28:37', '2:38:37', '2:48:37', '2:58:37', '3:08:37', '3:18:37', '3:28:37', '3:38:37', '3:48:37', '3:58:37', '4:08:37', '4:18:37', '4:28:37', '4:38:37', '4:48:37', '4:58:37', '5:08:37', '5:18:37', '5:28:37', '5:38:37', '5:48:37', '5:58:37', '6…	[185.0, 174.0, 170.0, 162.0, 152.0, 192.0, 178.0, 185.0, 153.0, 185.0, 197.0, 168.0, 183.0, 177.0, 153.0, 168.0, 187.0, 194.0, 169.0, 176.0, 186.0, 162.0, 201.0, 162.0, 158.0, 133.0, 166.0, 178.0, 202.0, 187.0, 163.0, 185.0, 169.0, 175.0, 141.0, 154.0, 179.0, 204.0, 163.0, 143.0, 190.0, 165.0, 186.0, 177.0, 192.0, 173.0, 148.0, 177.0, 182.0, 184.0, 181.0, 169.0, 144.0, 198.0, 207.0, 169.0, 187.0,…
H8	BL	BL	Pi_free	5	BL	20210706	Exponential	['0:08:05', '0:18:05', '0:28:05', '0:38:05', '0:48:05', '0:58:05', '1:08:05', '1:18:05', '1:28:05', '1:38:05', '1:48:05', '1:58:05', '2:08:05', '2:18:05', '2:28:05', '2:38:05', '2:48:05', '2:58:05', '3:08:05', '3:18:05', '3:28:05', '3:38:05', '3:48:05', '3:58:05', '4:08:05', '4:18:05', '4:28:05', '4:38:05', '4:48:05', '4:58:05', '5:08:05', '5:18:05', '5:28:05', '5:38:05', '5:48:05', '5:58:05', '6…	[0.114, 0.113, 0.114, 0.113, 0.113, 0.113, 0.113, 0.113, 0.113, 0.113, 0.113, 0.113, 0.113, 0.113, 0.113, 0.113, 0.113, 0.113, 0.113, 0.112, 0.112, 0.112, 0.112, 0.112, 0.112, 0.112, 0.113, 0.112, 0.112, 0.112, 0.112, 0.112, 0.112, 0.112, 0.112, 0.112, 0.112, 0.112, 0.112, 0.112, 0.112, 0.112, 0.112, 0.112, 0.112, 0.112, 0.112, 0.112, 0.112, 0.111, 0.112, 0.112, 0.111, 0.111, 0.112, 0.112, 0.111,…	['0:09:18', '0:19:18', '0:29:18', '0:39:18', '0:49:18', '0:59:18', '1:09:18', '1:19:18', '1:29:18', '1:39:18', '1:49:18', '1:59:18', '2:09:18', '2:19:18', '2:29:18', '2:39:18', '2:49:18', '2:59:18', '3:09:18', '3:19:18', '3:29:18', '3:39:18', '3:49:18', '3:59:18', '4:09:18', '4:19:18', '4:29:18', '4:39:18', '4:49:18', '4:59:18', '5:09:18', '5:19:18', '5:29:18', '5:39:18', '5:49:18', '5:59:18', '6…	[2860.0, 2738.0, 2915.0, 2885.0, 2788.0, 2824.0, 2794.0, 2791.0, 2827.0, 2750.0, 2792.0, 2795.0, 2875.0, 2757.0, 2629.0, 2875.0, 2786.0, 2690.0, 2689.0, 2717.0, 2794.0, 2801.0, 2809.0, 2786.0, 2700.0, 2771.0, 2722.0, 2613.0, 2634.0, 2654.0, 2757.0, 2858.0, 2753.0, 2836.0, 2723.0, 2833.0, 2848.0, 2702.0, 2783.0, 2800.0, 2887.0, 2714.0, 2907.0, 3003.0, 2850.0, 2791.0, 2853.0, 2722.0, 2685.0, 2776.0…	['0:08:37', '0:18:37', '0:28:37', '0:38:37', '0:48:37', '0:58:37', '1:08:37', '1:18:37', '1:28:37', '1:38:37', '1:48:37', '1:58:37', '2:08:37', '2:18:37', '2:28:37', '2:38:37', '2:48:37', '2:58:37', '3:08:37', '3:18:37', '3:28:37', '3:38:37', '3:48:37', '3:58:37', '4:08:37', '4:18:37', '4:28:37', '4:38:37', '4:48:37', '4:58:37', '5:08:37', '5:18:37', '5:28:37', '5:38:37', '5:48:37', '5:58:37', '6…	[175.0, 174.0, 153.0, 188.0, 192.0, 177.0, 204.0, 180.0, 176.0, 177.0, 153.0, 176.0, 181.0, 196.0, 175.0, 175.0, 178.0, 184.0, 162.0, 167.0, 168.0, 200.0, 159.0, 171.0, 164.0, 180.0, 179.0, 170.0, 173.0, 160.0, 184.0, 157.0, 187.0, 187.0, 162.0, 170.0, 187.0, 184.0, 144.0, 187.0, 177.0, 169.0, 214.0, 188.0, 199.0, 153.0, 187.0, 169.0, 178.0, 194.0, 185.0, 177.0, 147.0, 173.0, 183.0, 191.0, 188.0,…
H9	BL	BL	Pi_free	6	BL	20210706	Exponential	['0:08:05', '0:18:05', '0:28:05', '0:38:05', '0:48:05', '0:58:05', '1:08:05', '1:18:05', '1:28:05', '1:38:05', '1:48:05', '1:58:05', '2:08:05', '2:18:05', '2:28:05', '2:38:05', '2:48:05', '2:58:05', '3:08:05', '3:18:05', '3:28:05', '3:38:05', '3:48:05', '3:58:05', '4:08:05', '4:18:05', '4:28:05', '4:38:05', '4:48:05', '4:58:05', '5:08:05', '5:18:05', '5:28:05', '5:38:05', '5:48:05', '5:58:05', '6…	[0.113, 0.112, 0.112, 0.112, 0.112, 0.112, 0.112, 0.112, 0.112, 0.112, 0.112, 0.112, 0.112, 0.112, 0.112, 0.112, 0.112, 0.112, 0.112, 0.112, 0.111, 0.111, 0.112, 0.111, 0.111, 0.111, 0.111, 0.111, 0.111, 0.111, 0.111, 0.111, 0.111, 0.111, 0.111, 0.111, 0.111, 0.111, 0.111, 0.111, 0.111, 0.111, 0.111, 0.111, 0.111, 0.111, 0.111, 0.111, 0.111, 0.111, 0.111, 0.11, 0.11, 0.11, 0.11, 0.11, 0.11, 0.11,…	['0:09:18', '0:19:18', '0:29:18', '0:39:18', '0:49:18', '0:59:18', '1:09:18', '1:19:18', '1:29:18', '1:39:18', '1:49:18', '1:59:18', '2:09:18', '2:19:18', '2:29:18', '2:39:18', '2:49:18', '2:59:18', '3:09:18', '3:19:18', '3:29:18', '3:39:18', '3:49:18', '3:59:18', '4:09:18', '4:19:18', '4:29:18', '4:39:18', '4:49:18', '4:59:18', '5:09:18', '5:19:18', '5:29:18', '5:39:18', '5:49:18', '5:59:18', '6…	[2741.0, 2896.0, 2899.0, 2954.0, 2771.0, 2787.0, 2910.0, 2601.0, 2815.0, 2831.0, 2813.0, 2800.0, 2752.0, 2795.0, 2752.0, 2934.0, 2629.0, 2792.0, 2801.0, 2581.0, 2813.0, 2898.0, 2863.0, 2820.0, 2811.0, 2882.0, 2715.0, 2816.0, 2871.0, 2807.0, 2737.0, 2743.0, 2808.0, 2820.0, 2638.0, 2843.0, 2849.0, 2794.0, 2761.0, 2806.0, 2798.0, 2778.0, 2837.0, 2840.0, 2846.0, 2919.0, 2948.0, 2831.0, 2895.0, 2689.0…	['0:08:37', '0:18:37', '0:28:37', '0:38:37', '0:48:37', '0:58:37', '1:08:37', '1:18:37', '1:28:37', '1:38:37', '1:48:37', '1:58:37', '2:08:37', '2:18:37', '2:28:37', '2:38:37', '2:48:37', '2:58:37', '3:08:37', '3:18:37', '3:28:37', '3:38:37', '3:48:37', '3:58:37', '4:08:37', '4:18:37', '4:28:37', '4:38:37', '4:48:37', '4:58:37', '5:08:37', '5:18:37', '5:28:37', '5:38:37', '5:48:37', '5:58:37', '6…	[187.0, 170.0, 187.0, 176.0, 184.0, 158.0, 178.0, 185.0, 173.0, 219.0, 185.0, 173.0, 154.0, 178.0, 159.0, 211.0, 186.0, 194.0, 161.0, 172.0, 161.0, 158.0, 182.0, 165.0, 207.0, 190.0, 150.0, 153.0, 138.0, 189.0, 195.0, 148.0, 201.0, 163.0, 174.0, 175.0, 167.0, 195.0, 175.0, 165.0, 177.0, 156.0, 197.0, 180.0, 176.0, 178.0, 167.0, 155.0, 177.0, 213.0, 187.0, 184.0, 185.0, 191.0, 188.0, 180.0, 208.0,…
H10	BL	BL	Pi_free	7	BL	20210706	Exponential	['0:08:05', '0:18:05', '0:28:05', '0:38:05', '0:48:05', '0:58:05', '1:08:05', '1:18:05', '1:28:05', '1:38:05', '1:48:05', '1:58:05', '2:08:05', '2:18:05', '2:28:05', '2:38:05', '2:48:05', '2:58:05', '3:08:05', '3:18:05', '3:28:05', '3:38:05', '3:48:05', '3:58:05', '4:08:05', '4:18:05', '4:28:05', '4:38:05', '4:48:05', '4:58:05', '5:08:05', '5:18:05', '5:28:05', '5:38:05', '5:48:05', '5:58:05', '6…	[0.114, 0.114, 0.114, 0.114, 0.114, 0.114, 0.114, 0.114, 0.114, 0.114, 0.114, 0.114, 0.113, 0.113, 0.113, 0.113, 0.113, 0.113, 0.113, 0.113, 0.113, 0.113, 0.113, 0.113, 0.113, 0.113, 0.113, 0.113, 0.113, 0.113, 0.113, 0.113, 0.113, 0.113, 0.113, 0.112, 0.113, 0.113, 0.113, 0.112, 0.112, 0.112, 0.112, 0.113, 0.112, 0.112, 0.112, 0.112, 0.112, 0.112, 0.112, 0.112, 0.112, 0.112, 0.112, 0.112, 0.112,…	['0:09:18', '0:19:18', '0:29:18', '0:39:18', '0:49:18', '0:59:18', '1:09:18', '1:19:18', '1:29:18', '1:39:18', '1:49:18', '1:59:18', '2:09:18', '2:19:18', '2:29:18', '2:39:18', '2:49:18', '2:59:18', '3:09:18', '3:19:18', '3:29:18', '3:39:18', '3:49:18', '3:59:18', '4:09:18', '4:19:18', '4:29:18', '4:39:18', '4:49:18', '4:59:18', '5:09:18', '5:19:18', '5:29:18', '5:39:18', '5:49:18', '5:59:18', '6…	[2888.0, 2850.0, 2866.0, 2887.0, 2787.0, 2979.0, 2829.0, 2902.0, 2800.0, 2620.0, 2860.0, 2779.0, 2875.0, 2741.0, 2788.0, 2835.0, 2855.0, 2788.0, 2727.0, 2871.0, 2953.0, 2791.0, 2881.0, 2860.0, 2680.0, 2798.0, 2867.0, 2813.0, 2871.0, 2802.0, 2789.0, 2722.0, 2754.0, 2745.0, 2716.0, 2829.0, 2808.0, 2971.0, 2826.0, 2931.0, 2876.0, 2985.0, 2798.0, 2861.0, 2795.0, 2716.0, 2814.0, 2687.0, 2824.0, 2848.0…	['0:08:37', '0:18:37', '0:28:37', '0:38:37', '0:48:37', '0:58:37', '1:08:37', '1:18:37', '1:28:37', '1:38:37', '1:48:37', '1:58:37', '2:08:37', '2:18:37', '2:28:37', '2:38:37', '2:48:37', '2:58:37', '3:08:37', '3:18:37', '3:28:37', '3:38:37', '3:48:37', '3:58:37', '4:08:37', '4:18:37', '4:28:37', '4:38:37', '4:48:37', '4:58:37', '5:08:37', '5:18:37', '5:28:37', '5:38:37', '5:48:37', '5:58:37', '6…	[184.0, 172.0, 199.0, 175.0, 176.0, 155.0, 180.0, 175.0, 165.0, 199.0, 173.0, 167.0, 187.0, 197.0, 162.0, 159.0, 204.0, 162.0, 172.0, 190.0, 176.0, 173.0, 191.0, 181.0, 174.0, 196.0, 190.0, 169.0, 191.0, 158.0, 179.0, 176.0, 150.0, 165.0, 204.0, 178.0, 190.0, 171.0, 173.0, 177.0, 192.0, 179.0, 192.0, 184.0, 136.0, 182.0, 184.0, 177.0, 154.0, 155.0, 190.0, 195.0, 171.0, 175.0, 170.0, 220.0, 187.0,…
H11	BL	BL	Pi_free	8	BL	20210706	Exponential	['0:08:05', '0:18:05', '0:28:05', '0:38:05', '0:48:05', '0:58:05', '1:08:05', '1:18:05', '1:28:05', '1:38:05', '1:48:05', '1:58:05', '2:08:05', '2:18:05', '2:28:05', '2:38:05', '2:48:05', '2:58:05', '3:08:05', '3:18:05', '3:28:05', '3:38:05', '3:48:05', '3:58:05', '4:08:05', '4:18:05', '4:28:05', '4:38:05', '4:48:05', '4:58:05', '5:08:05', '5:18:05', '5:28:05', '5:38:05', '5:48:05', '5:58:05', '6…	[0.108, 0.108, 0.108, 0.108, 0.108, 0.108, 0.108, 0.108, 0.108, 0.108, 0.108, 0.107, 0.107, 0.108, 0.108, 0.107, 0.107, 0.107, 0.107, 0.107, 0.107, 0.107, 0.107, 0.107, 0.107, 0.107, 0.107, 0.107, 0.107, 0.107, 0.107, 0.107, 0.107, 0.107, 0.107, 0.107, 0.107, 0.107, 0.107, 0.107, 0.107, 0.107, 0.107, 0.107, 0.107, 0.107, 0.106, 0.107, 0.107, 0.107, 0.106, 0.107, 0.106, 0.106, 0.106, 0.106, 0.106,…	['0:09:18', '0:19:18', '0:29:18', '0:39:18', '0:49:18', '0:59:18', '1:09:18', '1:19:18', '1:29:18', '1:39:18', '1:49:18', '1:59:18', '2:09:18', '2:19:18', '2:29:18', '2:39:18', '2:49:18', '2:59:18', '3:09:18', '3:19:18', '3:29:18', '3:39:18', '3:49:18', '3:59:18', '4:09:18', '4:19:18', '4:29:18', '4:39:18', '4:49:18', '4:59:18', '5:09:18', '5:19:18', '5:29:18', '5:39:18', '5:49:18', '5:59:18', '6…	[2858.0, 2835.0, 2891.0, 2743.0, 2905.0, 2699.0, 2808.0, 2842.0, 2781.0, 2715.0, 2798.0, 2724.0, 3004.0, 2841.0, 2682.0, 2793.0, 2782.0, 2638.0, 2778.0, 2843.0, 2811.0, 2861.0, 2750.0, 2804.0, 2706.0, 2749.0, 2710.0, 2723.0, 2789.0, 2789.0, 2831.0, 2759.0, 2679.0, 2773.0, 2890.0, 2834.0, 2909.0, 2795.0, 2702.0, 2823.0, 2735.0, 2691.0, 2665.0, 2806.0, 2782.0, 2700.0, 2668.0, 2749.0, 2876.0, 2621.0…	['0:08:37', '0:18:37', '0:28:37', '0:38:37', '0:48:37', '0:58:37', '1:08:37', '1:18:37', '1:28:37', '1:38:37', '1:48:37', '1:58:37', '2:08:37', '2:18:37', '2:28:37', '2:38:37', '2:48:37', '2:58:37', '3:08:37', '3:18:37', '3:28:37', '3:38:37', '3:48:37', '3:58:37', '4:08:37', '4:18:37', '4:28:37', '4:38:37', '4:48:37', '4:58:37', '5:08:37', '5:18:37', '5:28:37', '5:38:37', '5:48:37', '5:58:37', '6…	[141.0, 158.0, 165.0, 160.0, 191.0, 194.0, 168.0, 172.0, 193.0, 166.0, 178.0, 190.0, 137.0, 182.0, 181.0, 202.0, 167.0, 164.0, 178.0, 177.0, 165.0, 185.0, 171.0, 164.0, 170.0, 179.0, 175.0, 186.0, 194.0, 163.0, 182.0, 154.0, 174.0, 182.0, 154.0, 192.0, 172.0, 167.0, 179.0, 178.0, 191.0, 186.0, 166.0, 197.0, 184.0, 191.0, 210.0, 177.0, 171.0, 158.0, 193.0, 156.0, 155.0, 201.0, 173.0, 170.0, 157.0,…
H12	BL	BL	Pi_free	9	BL	20210706	Exponential	['0:08:05', '0:18:05', '0:28:05', '0:38:05', '0:48:05', '0:58:05', '1:08:05', '1:18:05', '1:28:05', '1:38:05', '1:48:05', '1:58:05', '2:08:05', '2:18:05', '2:28:05', '2:38:05', '2:48:05', '2:58:05', '3:08:05', '3:18:05', '3:28:05', '3:38:05', '3:48:05', '3:58:05', '4:08:05', '4:18:05', '4:28:05', '4:38:05', '4:48:05', '4:58:05', '5:08:05', '5:18:05', '5:28:05', '5:38:05', '5:48:05', '5:58:05', '6…	[0.112, 0.112, 0.112, 0.111, 0.111, 0.111, 0.112, 0.112, 0.112, 0.111, 0.111, 0.111, 0.111, 0.111, 0.111, 0.111, 0.111, 0.111, 0.111, 0.111, 0.111, 0.111, 0.111, 0.111, 0.111, 0.111, 0.111, 0.111, 0.111, 0.111, 0.111, 0.111, 0.111, 0.111, 0.111, 0.111, 0.111, 0.111, 0.111, 0.111, 0.11, 0.111, 0.111, 0.111, 0.11, 0.111, 0.111, 0.111, 0.111, 0.11, 0.111, 0.11, 0.11, 0.11, 0.11, 0.11, 0.11, 0.11, 0.…	['0:09:18', '0:19:18', '0:29:18', '0:39:18', '0:49:18', '0:59:18', '1:09:18', '1:19:18', '1:29:18', '1:39:18', '1:49:18', '1:59:18', '2:09:18', '2:19:18', '2:29:18', '2:39:18', '2:49:18', '2:59:18', '3:09:18', '3:19:18', '3:29:18', '3:39:18', '3:49:18', '3:59:18', '4:09:18', '4:19:18', '4:29:18', '4:39:18', '4:49:18', '4:59:18', '5:09:18', '5:19:18', '5:29:18', '5:39:18', '5:49:18', '5:59:18', '6…	[2759.0, 2888.0, 2889.0, 2983.0, 2897.0, 2876.0, 2757.0, 2840.0, 2840.0, 2701.0, 2922.0, 2788.0, 2820.0, 2886.0, 2826.0, 2762.0, 2824.0, 2784.0, 2947.0, 2806.0, 2880.0, 2771.0, 2895.0, 2775.0, 2961.0, 2778.0, 2850.0, 2737.0, 2870.0, 2852.0, 2754.0, 2986.0, 2876.0, 2686.0, 2835.0, 2772.0, 2833.0, 2828.0, 2817.0, 2829.0, 2900.0, 2895.0, 2699.0, 2755.0, 2812.0, 2865.0, 2757.0, 2879.0, 2859.0, 2755.0…	['0:08:37', '0:18:37', '0:28:37', '0:38:37', '0:48:37', '0:58:37', '1:08:37', '1:18:37', '1:28:37', '1:38:37', '1:48:37', '1:58:37', '2:08:37', '2:18:37', '2:28:37', '2:38:37', '2:48:37', '2:58:37', '3:08:37', '3:18:37', '3:28:37', '3:38:37', '3:48:37', '3:58:37', '4:08:37', '4:18:37', '4:28:37', '4:38:37', '4:48:37', '4:58:37', '5:08:37', '5:18:37', '5:28:37', '5:38:37', '5:48:37', '5:58:37', '6…	[205.0, 177.0, 212.0, 208.0, 172.0, 154.0, 175.0, 154.0, 183.0, 170.0, 205.0, 189.0, 185.0, 179.0, 181.0, 185.0, 160.0, 168.0, 173.0, 206.0, 187.0, 178.0, 186.0, 187.0, 155.0, 170.0, 186.0, 178.0, 194.0, 188.0, 197.0, 153.0, 194.0, 178.0, 181.0, 163.0, 180.0, 173.0, 154.0, 194.0, 187.0, 160.0, 156.0, 155.0, 156.0, 172.0, 172.0, 179.0, 181.0, 219.0, 181.0, 237.0, 142.0, 173.0, 180.0, 207.0, 213.0,…
D4	BL	BL	Pi_rich	1	BL	20210707	Exponential	['0:08:05', '0:18:05', '0:28:05', '0:38:05', '0:48:05', '0:58:05', '1:08:05', '1:18:05', '1:28:05', '1:38:05', '1:48:05', '1:58:05', '2:08:05', '2:18:05', '2:28:05', '2:38:05', '2:48:05', '2:58:05', '3:08:05', '3:18:05', '3:28:05', '3:38:05', '3:48:05', '3:58:05', '4:08:05', '4:18:05', '4:28:05', '4:38:05', '4:48:05', '4:58:05', '5:08:05', '5:18:05', '5:28:05', '5:38:05', '5:48:05', '5:58:05', '6…	[0.114, 0.113, 0.113, 0.113, 0.113, 0.113, 0.112, 0.112, 0.112, 0.112, 0.113, 0.112, 0.112, 0.112, 0.112, 0.112, 0.112, 0.112, 0.112, 0.112, 0.112, 0.112, 0.112, 0.112, 0.112, 0.112, 0.112, 0.112, 0.112, 0.112, 0.112, 0.112, 0.112, 0.111, 0.112, 0.112, 0.111, 0.111, 0.112, 0.111, 0.111, 0.111, 0.111, 0.111, 0.111, 0.111, 0.111, 0.111, 0.112, 0.111, 0.111, 0.111, 0.111, 0.111, 0.111, 0.111, 0.111,…	['0:09:18', '0:19:18', '0:29:18', '0:39:18', '0:49:18', '0:59:18', '1:09:18', '1:19:18', '1:29:18', '1:39:18', '1:49:18', '1:59:18', '2:09:18', '2:19:18', '2:29:18', '2:39:18', '2:49:18', '2:59:18', '3:09:18', '3:19:18', '3:29:18', '3:39:18', '3:49:18', '3:59:18', '4:09:18', '4:19:18', '4:29:18', '4:39:18', '4:49:18', '4:59:18', '5:09:18', '5:19:18', '5:29:18', '5:39:18', '5:49:18', '5:59:18', '6…	[2907.0, 2923.0, 2843.0, 2844.0, 2857.0, 3086.0, 2793.0, 2873.0, 2821.0, 2872.0, 2901.0, 2859.0, 2976.0, 2936.0, 2884.0, 2898.0, 2790.0, 2861.0, 2834.0, 2851.0, 2880.0, 2788.0, 2948.0, 2833.0, 2990.0, 2881.0, 2863.0, 2903.0, 2834.0, 2822.0, 2834.0, 2802.0, 2807.0, 2778.0, 2739.0, 2828.0, 2882.0, 2879.0, 2957.0, 2855.0, 2868.0, 2820.0, 2916.0, 2829.0, 2950.0, 2750.0, 2900.0, 2784.0, 2890.0, 2837.0…	['0:08:37', '0:18:37', '0:28:37', '0:38:37', '0:48:37', '0:58:37', '1:08:37', '1:18:37', '1:28:37', '1:38:37', '1:48:37', '1:58:37', '2:08:37', '2:18:37', '2:28:37', '2:38:37', '2:48:37', '2:58:37', '3:08:37', '3:18:37', '3:28:37', '3:38:37', '3:48:37', '3:58:37', '4:08:37', '4:18:37', '4:28:37', '4:38:37', '4:48:37', '4:58:37', '5:08:37', '5:18:37', '5:28:37', '5:38:37', '5:48:37', '5:58:37', '6…	[171.0, 180.0, 196.0, 210.0, 181.0, 191.0, 202.0, 183.0, 175.0, 180.0, 174.0, 182.0, 161.0, 182.0, 179.0, 210.0, 181.0, 178.0, 170.0, 176.0, 185.0, 174.0, 166.0, 192.0, 196.0, 168.0, 164.0, 165.0, 168.0, 184.0, 164.0, 186.0, 149.0, 176.0, 190.0, 188.0, 175.0, 190.0, 180.0, 211.0, 180.0, 157.0, 168.0, 169.0, 182.0, 175.0, 191.0, 171.0, 179.0, 161.0, 144.0, 175.0, 187.0, 188.0, 198.0, 174.0, 184.0,…
D5	BL	BL	Pi_rich	2	BL	20210707	Exponential	['0:08:05', '0:18:05', '0:28:05', '0:38:05', '0:48:05', '0:58:05', '1:08:05', '1:18:05', '1:28:05', '1:38:05', '1:48:05', '1:58:05', '2:08:05', '2:18:05', '2:28:05', '2:38:05', '2:48:05', '2:58:05', '3:08:05', '3:18:05', '3:28:05', '3:38:05', '3:48:05', '3:58:05', '4:08:05', '4:18:05', '4:28:05', '4:38:05', '4:48:05', '4:58:05', '5:08:05', '5:18:05', '5:28:05', '5:38:05', '5:48:05', '5:58:05', '6…	[0.119, 0.119, 0.118, 0.118, 0.118, 0.118, 0.118, 0.118, 0.118, 0.118, 0.117, 0.117, 0.117, 0.117, 0.117, 0.117, 0.117, 0.117, 0.118, 0.118, 0.118, 0.117, 0.117, 0.117, 0.117, 0.117, 0.117, 0.117, 0.117, 0.117, 0.117, 0.117, 0.117, 0.117, 0.117, 0.117, 0.117, 0.117, 0.117, 0.117, 0.117, 0.117, 0.117, 0.117, 0.117, 0.117, 0.117, 0.116, 0.117, 0.117, 0.116, 0.116, 0.116, 0.116, 0.116, 0.116, 0.116,…	['0:09:18', '0:19:18', '0:29:18', '0:39:18', '0:49:18', '0:59:18', '1:09:18', '1:19:18', '1:29:18', '1:39:18', '1:49:18', '1:59:18', '2:09:18', '2:19:18', '2:29:18', '2:39:18', '2:49:18', '2:59:18', '3:09:18', '3:19:18', '3:29:18', '3:39:18', '3:49:18', '3:59:18', '4:09:18', '4:19:18', '4:29:18', '4:39:18', '4:49:18', '4:59:18', '5:09:18', '5:19:18', '5:29:18', '5:39:18', '5:49:18', '5:59:18', '6…	[2897.0, 2939.0, 2979.0, 2941.0, 2854.0, 2838.0, 2819.0, 2928.0, 2840.0, 2872.0, 2988.0, 3013.0, 2896.0, 2937.0, 2872.0, 2932.0, 2964.0, 2751.0, 2954.0, 2967.0, 2934.0, 2848.0, 3024.0, 2854.0, 2791.0, 2816.0, 2918.0, 2871.0, 2814.0, 2982.0, 2895.0, 2844.0, 2816.0, 2850.0, 2853.0, 2965.0, 2834.0, 2905.0, 2796.0, 2937.0, 2695.0, 2727.0, 3023.0, 2784.0, 2851.0, 2765.0, 2960.0, 2824.0, 2806.0, 2832.0…	['0:08:37', '0:18:37', '0:28:37', '0:38:37', '0:48:37', '0:58:37', '1:08:37', '1:18:37', '1:28:37', '1:38:37', '1:48:37', '1:58:37', '2:08:37', '2:18:37', '2:28:37', '2:38:37', '2:48:37', '2:58:37', '3:08:37', '3:18:37', '3:28:37', '3:38:37', '3:48:37', '3:58:37', '4:08:37', '4:18:37', '4:28:37', '4:38:37', '4:48:37', '4:58:37', '5:08:37', '5:18:37', '5:28:37', '5:38:37', '5:48:37', '5:58:37', '6…	[160.0, 209.0, 185.0, 179.0, 190.0, 213.0, 149.0, 179.0, 188.0, 196.0, 204.0, 183.0, 158.0, 181.0, 166.0, 195.0, 163.0, 170.0, 188.0, 150.0, 174.0, 176.0, 194.0, 162.0, 184.0, 195.0, 187.0, 186.0, 196.0, 182.0, 196.0, 206.0, 166.0, 156.0, 198.0, 203.0, 184.0, 154.0, 176.0, 174.0, 191.0, 173.0, 197.0, 179.0, 174.0, 172.0, 198.0, 196.0, 192.0, 203.0, 186.0, 183.0, 166.0, 170.0, 158.0, 179.0, 165.0,…
D6	BL	BL	Pi_rich	3	BL	20210707	Exponential	['0:08:05', '0:18:05', '0:28:05', '0:38:05', '0:48:05', '0:58:05', '1:08:05', '1:18:05', '1:28:05', '1:38:05', '1:48:05', '1:58:05', '2:08:05', '2:18:05', '2:28:05', '2:38:05', '2:48:05', '2:58:05', '3:08:05', '3:18:05', '3:28:05', '3:38:05', '3:48:05', '3:58:05', '4:08:05', '4:18:05', '4:28:05', '4:38:05', '4:48:05', '4:58:05', '5:08:05', '5:18:05', '5:28:05', '5:38:05', '5:48:05', '5:58:05', '6…	[0.123, 0.123, 0.123, 0.122, 0.122, 0.122, 0.122, 0.122, 0.122, 0.122, 0.122, 0.122, 0.122, 0.122, 0.122, 0.122, 0.122, 0.122, 0.122, 0.122, 0.121, 0.121, 0.121, 0.121, 0.121, 0.121, 0.121, 0.121, 0.121, 0.121, 0.121, 0.121, 0.121, 0.121, 0.121, 0.121, 0.121, 0.121, 0.121, 0.121, 0.121, 0.121, 0.121, 0.121, 0.121, 0.121, 0.121, 0.121, 0.121, 0.121, 0.12, 0.12, 0.12, 0.121, 0.12, 0.12, 0.12, 0.12,…	['0:09:18', '0:19:18', '0:29:18', '0:39:18', '0:49:18', '0:59:18', '1:09:18', '1:19:18', '1:29:18', '1:39:18', '1:49:18', '1:59:18', '2:09:18', '2:19:18', '2:29:18', '2:39:18', '2:49:18', '2:59:18', '3:09:18', '3:19:18', '3:29:18', '3:39:18', '3:49:18', '3:59:18', '4:09:18', '4:19:18', '4:29:18', '4:39:18', '4:49:18', '4:59:18', '5:09:18', '5:19:18', '5:29:18', '5:39:18', '5:49:18', '5:59:18', '6…	[2900.0, 2929.0, 2806.0, 2746.0, 2893.0, 2852.0, 2767.0, 2913.0, 2932.0, 2897.0, 2880.0, 2816.0, 2836.0, 2810.0, 2790.0, 2896.0, 2922.0, 2832.0, 2881.0, 2845.0, 2906.0, 2842.0, 2875.0, 2862.0, 2861.0, 2740.0, 2691.0, 2804.0, 2752.0, 2935.0, 2871.0, 2885.0, 2891.0, 2776.0, 2915.0, 2954.0, 2899.0, 2896.0, 2936.0, 2767.0, 2893.0, 3037.0, 2801.0, 2861.0, 2931.0, 2903.0, 2886.0, 2696.0, 2823.0, 2731.0…	['0:08:37', '0:18:37', '0:28:37', '0:38:37', '0:48:37', '0:58:37', '1:08:37', '1:18:37', '1:28:37', '1:38:37', '1:48:37', '1:58:37', '2:08:37', '2:18:37', '2:28:37', '2:38:37', '2:48:37', '2:58:37', '3:08:37', '3:18:37', '3:28:37', '3:38:37', '3:48:37', '3:58:37', '4:08:37', '4:18:37', '4:28:37', '4:38:37', '4:48:37', '4:58:37', '5:08:37', '5:18:37', '5:28:37', '5:38:37', '5:48:37', '5:58:37', '6…	[177.0, 151.0, 163.0, 218.0, 215.0, 185.0, 202.0, 193.0, 184.0, 199.0, 176.0, 196.0, 172.0, 164.0, 179.0, 172.0, 191.0, 177.0, 169.0, 190.0, 185.0, 166.0, 195.0, 189.0, 185.0, 187.0, 187.0, 174.0, 171.0, 186.0, 182.0, 185.0, 179.0, 184.0, 182.0, 169.0, 204.0, 162.0, 161.0, 213.0, 202.0, 165.0, 192.0, 171.0, 194.0, 190.0, 187.0, 169.0, 185.0, 180.0, 167.0, 181.0, 170.0, 141.0, 141.0, 187.0, 194.0,…
D7	BL	BL	Pi_rich	4	BL	20210707	Exponential	['0:08:05', '0:18:05', '0:28:05', '0:38:05', '0:48:05', '0:58:05', '1:08:05', '1:18:05', '1:28:05', '1:38:05', '1:48:05', '1:58:05', '2:08:05', '2:18:05', '2:28:05', '2:38:05', '2:48:05', '2:58:05', '3:08:05', '3:18:05', '3:28:05', '3:38:05', '3:48:05', '3:58:05', '4:08:05', '4:18:05', '4:28:05', '4:38:05', '4:48:05', '4:58:05', '5:08:05', '5:18:05', '5:28:05', '5:38:05', '5:48:05', '5:58:05', '6…	[0.118, 0.117, 0.117, 0.117, 0.117, 0.117, 0.116, 0.116, 0.116, 0.116, 0.116, 0.116, 0.115, 0.116, 0.116, 0.115, 0.115, 0.115, 0.116, 0.115, 0.115, 0.115, 0.115, 0.115, 0.115, 0.115, 0.115, 0.115, 0.115, 0.115, 0.115, 0.115, 0.115, 0.114, 0.114, 0.114, 0.114, 0.114, 0.114, 0.114, 0.114, 0.114, 0.114, 0.114, 0.114, 0.114, 0.114, 0.113, 0.114, 0.114, 0.113, 0.114, 0.113, 0.114, 0.113, 0.113, 0.114,…	['0:09:18', '0:19:18', '0:29:18', '0:39:18', '0:49:18', '0:59:18', '1:09:18', '1:19:18', '1:29:18', '1:39:18', '1:49:18', '1:59:18', '2:09:18', '2:19:18', '2:29:18', '2:39:18', '2:49:18', '2:59:18', '3:09:18', '3:19:18', '3:29:18', '3:39:18', '3:49:18', '3:59:18', '4:09:18', '4:19:18', '4:29:18', '4:39:18', '4:49:18', '4:59:18', '5:09:18', '5:19:18', '5:29:18', '5:39:18', '5:49:18', '5:59:18', '6…	[3033.0, 3073.0, 3056.0, 2995.0, 2993.0, 3067.0, 2984.0, 2934.0, 3048.0, 3015.0, 2942.0, 3019.0, 2953.0, 2991.0, 3107.0, 2950.0, 2949.0, 2954.0, 3096.0, 2990.0, 3043.0, 2901.0, 2898.0, 2911.0, 3018.0, 2985.0, 3036.0, 2889.0, 2862.0, 2999.0, 2856.0, 2858.0, 3089.0, 2901.0, 2961.0, 3063.0, 2899.0, 2868.0, 2901.0, 3058.0, 2915.0, 2961.0, 2919.0, 2975.0, 2872.0, 2957.0, 2979.0, 2995.0, 2889.0, 2948.0…	['0:08:37', '0:18:37', '0:28:37', '0:38:37', '0:48:37', '0:58:37', '1:08:37', '1:18:37', '1:28:37', '1:38:37', '1:48:37', '1:58:37', '2:08:37', '2:18:37', '2:28:37', '2:38:37', '2:48:37', '2:58:37', '3:08:37', '3:18:37', '3:28:37', '3:38:37', '3:48:37', '3:58:37', '4:08:37', '4:18:37', '4:28:37', '4:38:37', '4:48:37', '4:58:37', '5:08:37', '5:18:37', '5:28:37', '5:38:37', '5:48:37', '5:58:37', '6…	[165.0, 175.0, 216.0, 196.0, 169.0, 147.0, 180.0, 184.0, 163.0, 191.0, 178.0, 202.0, 184.0, 192.0, 170.0, 213.0, 185.0, 187.0, 192.0, 182.0, 176.0, 188.0, 207.0, 180.0, 202.0, 196.0, 172.0, 204.0, 204.0, 159.0, 203.0, 157.0, 158.0, 157.0, 180.0, 199.0, 177.0, 201.0, 191.0, 155.0, 222.0, 157.0, 218.0, 174.0, 159.0, 162.0, 204.0, 187.0, 213.0, 168.0, 215.0, 190.0, 215.0, 186.0, 179.0, 159.0, 188.0,…
D8	BL	BL	Pi_rich	5	BL	20210707	Exponential	['0:08:05', '0:18:05', '0:28:05', '0:38:05', '0:48:05', '0:58:05', '1:08:05', '1:18:05', '1:28:05', '1:38:05', '1:48:05', '1:58:05', '2:08:05', '2:18:05', '2:28:05', '2:38:05', '2:48:05', '2:58:05', '3:08:05', '3:18:05', '3:28:05', '3:38:05', '3:48:05', '3:58:05', '4:08:05', '4:18:05', '4:28:05', '4:38:05', '4:48:05', '4:58:05', '5:08:05', '5:18:05', '5:28:05', '5:38:05', '5:48:05', '5:58:05', '6…	[0.116, 0.115, 0.115, 0.115, 0.115, 0.115, 0.115, 0.115, 0.115, 0.115, 0.115, 0.114, 0.114, 0.115, 0.114, 0.114, 0.114, 0.114, 0.114, 0.114, 0.114, 0.114, 0.114, 0.114, 0.114, 0.114, 0.114, 0.114, 0.114, 0.114, 0.114, 0.114, 0.114, 0.114, 0.113, 0.114, 0.113, 0.114, 0.114, 0.114, 0.113, 0.114, 0.113, 0.114, 0.114, 0.113, 0.113, 0.113, 0.114, 0.113, 0.113, 0.113, 0.113, 0.113, 0.113, 0.113, 0.113,…	['0:09:18', '0:19:18', '0:29:18', '0:39:18', '0:49:18', '0:59:18', '1:09:18', '1:19:18', '1:29:18', '1:39:18', '1:49:18', '1:59:18', '2:09:18', '2:19:18', '2:29:18', '2:39:18', '2:49:18', '2:59:18', '3:09:18', '3:19:18', '3:29:18', '3:39:18', '3:49:18', '3:59:18', '4:09:18', '4:19:18', '4:29:18', '4:39:18', '4:49:18', '4:59:18', '5:09:18', '5:19:18', '5:29:18', '5:39:18', '5:49:18', '5:59:18', '6…	[2887.0, 2871.0, 2826.0, 2816.0, 2744.0, 2937.0, 3027.0, 2891.0, 2827.0, 2824.0, 2889.0, 2788.0, 2908.0, 2801.0, 2887.0, 2816.0, 2869.0, 2791.0, 2742.0, 2858.0, 2817.0, 2710.0, 2762.0, 2827.0, 2938.0, 2791.0, 2737.0, 2912.0, 2920.0, 2876.0, 2862.0, 2862.0, 2838.0, 2635.0, 2899.0, 2770.0, 2874.0, 2841.0, 2772.0, 2821.0, 2782.0, 2742.0, 2672.0, 2800.0, 2899.0, 2852.0, 2828.0, 2765.0, 2763.0, 2696.0…	['0:08:37', '0:18:37', '0:28:37', '0:38:37', '0:48:37', '0:58:37', '1:08:37', '1:18:37', '1:28:37', '1:38:37', '1:48:37', '1:58:37', '2:08:37', '2:18:37', '2:28:37', '2:38:37', '2:48:37', '2:58:37', '3:08:37', '3:18:37', '3:28:37', '3:38:37', '3:48:37', '3:58:37', '4:08:37', '4:18:37', '4:28:37', '4:38:37', '4:48:37', '4:58:37', '5:08:37', '5:18:37', '5:28:37', '5:38:37', '5:48:37', '5:58:37', '6…	[176.0, 182.0, 193.0, 220.0, 199.0, 162.0, 192.0, 190.0, 192.0, 169.0, 158.0, 178.0, 184.0, 189.0, 191.0, 188.0, 169.0, 182.0, 170.0, 189.0, 170.0, 192.0, 207.0, 153.0, 171.0, 164.0, 192.0, 191.0, 177.0, 158.0, 200.0, 175.0, 154.0, 179.0, 199.0, 173.0, 177.0, 174.0, 166.0, 190.0, 177.0, 183.0, 214.0, 151.0, 177.0, 180.0, 163.0, 168.0, 167.0, 167.0, 197.0, 194.0, 169.0, 180.0, 185.0, 205.0, 196.0,…
D9	BL	BL	Pi_rich	6	BL	20210707	Exponential	['0:08:05', '0:18:05', '0:28:05', '0:38:05', '0:48:05', '0:58:05', '1:08:05', '1:18:05', '1:28:05', '1:38:05', '1:48:05', '1:58:05', '2:08:05', '2:18:05', '2:28:05', '2:38:05', '2:48:05', '2:58:05', '3:08:05', '3:18:05', '3:28:05', '3:38:05', '3:48:05', '3:58:05', '4:08:05', '4:18:05', '4:28:05', '4:38:05', '4:48:05', '4:58:05', '5:08:05', '5:18:05', '5:28:05', '5:38:05', '5:48:05', '5:58:05', '6…	[0.114, 0.113, 0.113, 0.113, 0.113, 0.113, 0.113, 0.113, 0.113, 0.113, 0.113, 0.113, 0.113, 0.113, 0.113, 0.113, 0.113, 0.113, 0.113, 0.113, 0.113, 0.112, 0.112, 0.112, 0.112, 0.112, 0.112, 0.112, 0.112, 0.112, 0.112, 0.112, 0.112, 0.112, 0.112, 0.112, 0.112, 0.112, 0.112, 0.112, 0.112, 0.112, 0.112, 0.112, 0.112, 0.112, 0.112, 0.111, 0.112, 0.112, 0.112, 0.112, 0.111, 0.112, 0.111, 0.112, 0.111,…	['0:09:18', '0:19:18', '0:29:18', '0:39:18', '0:49:18', '0:59:18', '1:09:18', '1:19:18', '1:29:18', '1:39:18', '1:49:18', '1:59:18', '2:09:18', '2:19:18', '2:29:18', '2:39:18', '2:49:18', '2:59:18', '3:09:18', '3:19:18', '3:29:18', '3:39:18', '3:49:18', '3:59:18', '4:09:18', '4:19:18', '4:29:18', '4:39:18', '4:49:18', '4:59:18', '5:09:18', '5:19:18', '5:29:18', '5:39:18', '5:49:18', '5:59:18', '6…	[2815.0, 2932.0, 3023.0, 2821.0, 2757.0, 2798.0, 2876.0, 2889.0, 2881.0, 2832.0, 2778.0, 2892.0, 2844.0, 2660.0, 2878.0, 2703.0, 2741.0, 2801.0, 2840.0, 2952.0, 2893.0, 2881.0, 2846.0, 2773.0, 2897.0, 2846.0, 2809.0, 2884.0, 2816.0, 2842.0, 2920.0, 2858.0, 2840.0, 2786.0, 2755.0, 2801.0, 2867.0, 2811.0, 2947.0, 2768.0, 2771.0, 2845.0, 2863.0, 2983.0, 2857.0, 3006.0, 2931.0, 2709.0, 2923.0, 2853.0…	['0:08:37', '0:18:37', '0:28:37', '0:38:37', '0:48:37', '0:58:37', '1:08:37', '1:18:37', '1:28:37', '1:38:37', '1:48:37', '1:58:37', '2:08:37', '2:18:37', '2:28:37', '2:38:37', '2:48:37', '2:58:37', '3:08:37', '3:18:37', '3:28:37', '3:38:37', '3:48:37', '3:58:37', '4:08:37', '4:18:37', '4:28:37', '4:38:37', '4:48:37', '4:58:37', '5:08:37', '5:18:37', '5:28:37', '5:38:37', '5:48:37', '5:58:37', '6…	[178.0, 193.0, 150.0, 192.0, 166.0, 190.0, 170.0, 181.0, 167.0, 182.0, 175.0, 162.0, 170.0, 189.0, 200.0, 167.0, 184.0, 181.0, 180.0, 173.0, 175.0, 172.0, 220.0, 169.0, 167.0, 191.0, 153.0, 196.0, 192.0, 170.0, 179.0, 180.0, 188.0, 180.0, 191.0, 189.0, 174.0, 163.0, 200.0, 169.0, 181.0, 163.0, 179.0, 176.0, 191.0, 186.0, 175.0, 172.0, 169.0, 177.0, 177.0, 192.0, 155.0, 149.0, 169.0, 155.0, 173.0,…
D10	BL	BL	Pi_rich	7	BL	20210707	Exponential	['0:08:05', '0:18:05', '0:28:05', '0:38:05', '0:48:05', '0:58:05', '1:08:05', '1:18:05', '1:28:05', '1:38:05', '1:48:05', '1:58:05', '2:08:05', '2:18:05', '2:28:05', '2:38:05', '2:48:05', '2:58:05', '3:08:05', '3:18:05', '3:28:05', '3:38:05', '3:48:05', '3:58:05', '4:08:05', '4:18:05', '4:28:05', '4:38:05', '4:48:05', '4:58:05', '5:08:05', '5:18:05', '5:28:05', '5:38:05', '5:48:05', '5:58:05', '6…	[0.12, 0.12, 0.12, 0.12, 0.119, 0.119, 0.119, 0.119, 0.119, 0.119, 0.118, 0.118, 0.118, 0.118, 0.118, 0.118, 0.118, 0.118, 0.118, 0.118, 0.118, 0.118, 0.118, 0.118, 0.118, 0.118, 0.118, 0.118, 0.118, 0.118, 0.117, 0.117, 0.117, 0.117, 0.117, 0.117, 0.117, 0.117, 0.117, 0.117, 0.117, 0.117, 0.117, 0.117, 0.117, 0.117, 0.117, 0.117, 0.117, 0.117, 0.116, 0.116, 0.116, 0.117, 0.117, 0.117, 0.116, 0.1…	['0:09:18', '0:19:18', '0:29:18', '0:39:18', '0:49:18', '0:59:18', '1:09:18', '1:19:18', '1:29:18', '1:39:18', '1:49:18', '1:59:18', '2:09:18', '2:19:18', '2:29:18', '2:39:18', '2:49:18', '2:59:18', '3:09:18', '3:19:18', '3:29:18', '3:39:18', '3:49:18', '3:59:18', '4:09:18', '4:19:18', '4:29:18', '4:39:18', '4:49:18', '4:59:18', '5:09:18', '5:19:18', '5:29:18', '5:39:18', '5:49:18', '5:59:18', '6…	[2981.0, 3113.0, 3014.0, 3087.0, 2949.0, 2855.0, 3037.0, 2949.0, 2956.0, 2996.0, 2946.0, 3006.0, 2994.0, 2845.0, 2770.0, 2945.0, 2936.0, 2933.0, 2888.0, 3119.0, 2926.0, 2921.0, 3035.0, 2896.0, 2841.0, 2949.0, 2917.0, 2918.0, 2967.0, 3002.0, 2930.0, 3009.0, 3009.0, 2874.0, 2850.0, 3054.0, 2997.0, 2946.0, 2936.0, 2934.0, 2934.0, 2996.0, 2880.0, 3000.0, 2878.0, 2847.0, 2901.0, 2902.0, 3012.0, 2873.0…	['0:08:37', '0:18:37', '0:28:37', '0:38:37', '0:48:37', '0:58:37', '1:08:37', '1:18:37', '1:28:37', '1:38:37', '1:48:37', '1:58:37', '2:08:37', '2:18:37', '2:28:37', '2:38:37', '2:48:37', '2:58:37', '3:08:37', '3:18:37', '3:28:37', '3:38:37', '3:48:37', '3:58:37', '4:08:37', '4:18:37', '4:28:37', '4:38:37', '4:48:37', '4:58:37', '5:08:37', '5:18:37', '5:28:37', '5:38:37', '5:48:37', '5:58:37', '6…	[168.0, 178.0, 179.0, 186.0, 172.0, 179.0, 165.0, 171.0, 169.0, 206.0, 180.0, 183.0, 185.0, 163.0, 198.0, 192.0, 170.0, 172.0, 217.0, 180.0, 181.0, 190.0, 180.0, 148.0, 169.0, 184.0, 185.0, 181.0, 167.0, 184.0, 172.0, 194.0, 188.0, 148.0, 171.0, 196.0, 196.0, 172.0, 150.0, 198.0, 183.0, 192.0, 167.0, 173.0, 149.0, 176.0, 192.0, 186.0, 185.0, 204.0, 181.0, 204.0, 163.0, 201.0, 177.0, 151.0, 196.0,…
D11	BL	BL	Pi_rich	8	BL	20210707	Exponential	['0:08:05', '0:18:05', '0:28:05', '0:38:05', '0:48:05', '0:58:05', '1:08:05', '1:18:05', '1:28:05', '1:38:05', '1:48:05', '1:58:05', '2:08:05', '2:18:05', '2:28:05', '2:38:05', '2:48:05', '2:58:05', '3:08:05', '3:18:05', '3:28:05', '3:38:05', '3:48:05', '3:58:05', '4:08:05', '4:18:05', '4:28:05', '4:38:05', '4:48:05', '4:58:05', '5:08:05', '5:18:05', '5:28:05', '5:38:05', '5:48:05', '5:58:05', '6…	[0.12, 0.119, 0.119, 0.118, 0.118, 0.118, 0.118, 0.118, 0.118, 0.118, 0.118, 0.117, 0.117, 0.117, 0.117, 0.116, 0.116, 0.116, 0.116, 0.116, 0.116, 0.116, 0.116, 0.116, 0.116, 0.116, 0.116, 0.115, 0.116, 0.115, 0.115, 0.115, 0.115, 0.115, 0.115, 0.115, 0.115, 0.114, 0.114, 0.114, 0.114, 0.114, 0.114, 0.114, 0.114, 0.114, 0.114, 0.114, 0.114, 0.114, 0.114, 0.114, 0.113, 0.114, 0.114, 0.114, 0.114, …	['0:09:18', '0:19:18', '0:29:18', '0:39:18', '0:49:18', '0:59:18', '1:09:18', '1:19:18', '1:29:18', '1:39:18', '1:49:18', '1:59:18', '2:09:18', '2:19:18', '2:29:18', '2:39:18', '2:49:18', '2:59:18', '3:09:18', '3:19:18', '3:29:18', '3:39:18', '3:49:18', '3:59:18', '4:09:18', '4:19:18', '4:29:18', '4:39:18', '4:49:18', '4:59:18', '5:09:18', '5:19:18', '5:29:18', '5:39:18', '5:49:18', '5:59:18', '6…	[2934.0, 2883.0, 2841.0, 2837.0, 2948.0, 2906.0, 2802.0, 2851.0, 2795.0, 2734.0, 2847.0, 2771.0, 2846.0, 2824.0, 2783.0, 2835.0, 2793.0, 2778.0, 2840.0, 2821.0, 2862.0, 2919.0, 3001.0, 2903.0, 2883.0, 2876.0, 2989.0, 2887.0, 2736.0, 2894.0, 2895.0, 2770.0, 2857.0, 2850.0, 2660.0, 2700.0, 2844.0, 2764.0, 2841.0, 2817.0, 2839.0, 2820.0, 2893.0, 2963.0, 2875.0, 2812.0, 2856.0, 2822.0, 2848.0, 2832.0…	['0:08:37', '0:18:37', '0:28:37', '0:38:37', '0:48:37', '0:58:37', '1:08:37', '1:18:37', '1:28:37', '1:38:37', '1:48:37', '1:58:37', '2:08:37', '2:18:37', '2:28:37', '2:38:37', '2:48:37', '2:58:37', '3:08:37', '3:18:37', '3:28:37', '3:38:37', '3:48:37', '3:58:37', '4:08:37', '4:18:37', '4:28:37', '4:38:37', '4:48:37', '4:58:37', '5:08:37', '5:18:37', '5:28:37', '5:38:37', '5:48:37', '5:58:37', '6…	[167.0, 169.0, 196.0, 176.0, 174.0, 175.0, 166.0, 185.0, 171.0, 185.0, 187.0, 195.0, 168.0, 152.0, 161.0, 187.0, 185.0, 184.0, 208.0, 172.0, 182.0, 198.0, 173.0, 157.0, 178.0, 190.0, 174.0, 183.0, 172.0, 168.0, 171.0, 203.0, 196.0, 202.0, 176.0, 175.0, 181.0, 165.0, 178.0, 185.0, 200.0, 159.0, 166.0, 165.0, 179.0, 182.0, 180.0, 201.0, 189.0, 170.0, 188.0, 178.0, 154.0, 160.0, 162.0, 170.0, 188.0,…
D12	BL	BL	Pi_rich	9	BL	20210707	Exponential	['0:08:05', '0:18:05', '0:28:05', '0:38:05', '0:48:05', '0:58:05', '1:08:05', '1:18:05', '1:28:05', '1:38:05', '1:48:05', '1:58:05', '2:08:05', '2:18:05', '2:28:05', '2:38:05', '2:48:05', '2:58:05', '3:08:05', '3:18:05', '3:28:05', '3:38:05', '3:48:05', '3:58:05', '4:08:05', '4:18:05', '4:28:05', '4:38:05', '4:48:05', '4:58:05', '5:08:05', '5:18:05', '5:28:05', '5:38:05', '5:48:05', '5:58:05', '6…	[0.116, 0.116, 0.115, 0.115, 0.115, 0.115, 0.115, 0.115, 0.115, 0.115, 0.115, 0.115, 0.115, 0.115, 0.114, 0.114, 0.115, 0.114, 0.115, 0.114, 0.114, 0.114, 0.114, 0.114, 0.114, 0.114, 0.114, 0.114, 0.114, 0.114, 0.114, 0.114, 0.114, 0.114, 0.114, 0.114, 0.114, 0.113, 0.114, 0.114, 0.114, 0.114, 0.114, 0.114, 0.114, 0.113, 0.113, 0.113, 0.114, 0.113, 0.113, 0.113, 0.113, 0.113, 0.113, 0.113, 0.113,…	['0:09:18', '0:19:18', '0:29:18', '0:39:18', '0:49:18', '0:59:18', '1:09:18', '1:19:18', '1:29:18', '1:39:18', '1:49:18', '1:59:18', '2:09:18', '2:19:18', '2:29:18', '2:39:18', '2:49:18', '2:59:18', '3:09:18', '3:19:18', '3:29:18', '3:39:18', '3:49:18', '3:59:18', '4:09:18', '4:19:18', '4:29:18', '4:39:18', '4:49:18', '4:59:18', '5:09:18', '5:19:18', '5:29:18', '5:39:18', '5:49:18', '5:59:18', '6…	[2956.0, 2976.0, 2910.0, 2901.0, 2873.0, 2911.0, 3049.0, 2899.0, 3066.0, 2812.0, 2860.0, 2834.0, 2996.0, 2941.0, 3004.0, 3038.0, 2962.0, 2975.0, 2974.0, 2922.0, 2963.0, 2892.0, 2974.0, 3000.0, 2888.0, 2903.0, 2870.0, 2926.0, 2812.0, 2874.0, 2844.0, 2899.0, 2942.0, 2974.0, 2952.0, 2843.0, 2913.0, 2810.0, 2857.0, 2818.0, 2958.0, 2912.0, 2962.0, 2897.0, 2861.0, 2679.0, 2845.0, 2826.0, 2874.0, 2915.0…	['0:08:37', '0:18:37', '0:28:37', '0:38:37', '0:48:37', '0:58:37', '1:08:37', '1:18:37', '1:28:37', '1:38:37', '1:48:37', '1:58:37', '2:08:37', '2:18:37', '2:28:37', '2:38:37', '2:48:37', '2:58:37', '3:08:37', '3:18:37', '3:28:37', '3:38:37', '3:48:37', '3:58:37', '4:08:37', '4:18:37', '4:28:37', '4:38:37', '4:48:37', '4:58:37', '5:08:37', '5:18:37', '5:28:37', '5:38:37', '5:48:37', '5:58:37', '6…	[182.0, 177.0, 180.0, 202.0, 172.0, 195.0, 192.0, 207.0, 187.0, 195.0, 167.0, 187.0, 195.0, 185.0, 160.0, 187.0, 174.0, 194.0, 188.0, 222.0, 206.0, 174.0, 196.0, 212.0, 185.0, 178.0, 171.0, 195.0, 197.0, 170.0, 188.0, 161.0, 149.0, 197.0, 175.0, 199.0, 189.0, 183.0, 192.0, 206.0, 191.0, 185.0, 165.0, 168.0, 192.0, 206.0, 191.0, 197.0, 169.0, 151.0, 185.0, 179.0, 182.0, 194.0, 167.0, 176.0, 161.0,…
H4	BL	BL	Pi_free	1	BL	20210707	Exponential	['0:08:05', '0:18:05', '0:28:05', '0:38:05', '0:48:05', '0:58:05', '1:08:05', '1:18:05', '1:28:05', '1:38:05', '1:48:05', '1:58:05', '2:08:05', '2:18:05', '2:28:05', '2:38:05', '2:48:05', '2:58:05', '3:08:05', '3:18:05', '3:28:05', '3:38:05', '3:48:05', '3:58:05', '4:08:05', '4:18:05', '4:28:05', '4:38:05', '4:48:05', '4:58:05', '5:08:05', '5:18:05', '5:28:05', '5:38:05', '5:48:05', '5:58:05', '6…	[0.114, 0.113, 0.113, 0.113, 0.113, 0.113, 0.113, 0.113, 0.113, 0.113, 0.113, 0.113, 0.112, 0.112, 0.112, 0.112, 0.113, 0.112, 0.112, 0.112, 0.112, 0.112, 0.112, 0.112, 0.112, 0.112, 0.112, 0.112, 0.112, 0.112, 0.112, 0.112, 0.112, 0.112, 0.111, 0.112, 0.111, 0.111, 0.112, 0.111, 0.111, 0.111, 0.111, 0.111, 0.111, 0.111, 0.111, 0.111, 0.111, 0.111, 0.111, 0.111, 0.111, 0.111, 0.111, 0.111, 0.111,…	['0:09:18', '0:19:18', '0:29:18', '0:39:18', '0:49:18', '0:59:18', '1:09:18', '1:19:18', '1:29:18', '1:39:18', '1:49:18', '1:59:18', '2:09:18', '2:19:18', '2:29:18', '2:39:18', '2:49:18', '2:59:18', '3:09:18', '3:19:18', '3:29:18', '3:39:18', '3:49:18', '3:59:18', '4:09:18', '4:19:18', '4:29:18', '4:39:18', '4:49:18', '4:59:18', '5:09:18', '5:19:18', '5:29:18', '5:39:18', '5:49:18', '5:59:18', '6…	[2740.0, 2838.0, 2802.0, 2748.0, 2851.0, 2719.0, 2806.0, 2853.0, 2806.0, 2877.0, 2832.0, 2737.0, 2793.0, 2763.0, 2831.0, 2730.0, 2705.0, 2811.0, 2806.0, 2842.0, 2829.0, 2794.0, 2719.0, 2750.0, 2906.0, 2849.0, 2850.0, 2799.0, 2789.0, 2910.0, 2839.0, 2782.0, 2986.0, 2814.0, 2834.0, 2861.0, 2827.0, 2706.0, 2724.0, 2845.0, 2647.0, 2778.0, 2712.0, 2829.0, 2730.0, 2950.0, 2796.0, 2857.0, 2819.0, 2731.0…	['0:08:37', '0:18:37', '0:28:37', '0:38:37', '0:48:37', '0:58:37', '1:08:37', '1:18:37', '1:28:37', '1:38:37', '1:48:37', '1:58:37', '2:08:37', '2:18:37', '2:28:37', '2:38:37', '2:48:37', '2:58:37', '3:08:37', '3:18:37', '3:28:37', '3:38:37', '3:48:37', '3:58:37', '4:08:37', '4:18:37', '4:28:37', '4:38:37', '4:48:37', '4:58:37', '5:08:37', '5:18:37', '5:28:37', '5:38:37', '5:48:37', '5:58:37', '6…	[177.0, 196.0, 184.0, 180.0, 178.0, 174.0, 188.0, 179.0, 187.0, 171.0, 164.0, 132.0, 182.0, 170.0, 187.0, 190.0, 177.0, 144.0, 176.0, 144.0, 176.0, 173.0, 156.0, 192.0, 205.0, 186.0, 176.0, 175.0, 171.0, 185.0, 211.0, 176.0, 198.0, 160.0, 143.0, 179.0, 163.0, 147.0, 177.0, 156.0, 212.0, 188.0, 156.0, 171.0, 156.0, 182.0, 181.0, 186.0, 160.0, 184.0, 193.0, 185.0, 174.0, 185.0, 170.0, 186.0, 170.0,…
H5	BL	BL	Pi_free	2	BL	20210707	Exponential	['0:08:05', '0:18:05', '0:28:05', '0:38:05', '0:48:05', '0:58:05', '1:08:05', '1:18:05', '1:28:05', '1:38:05', '1:48:05', '1:58:05', '2:08:05', '2:18:05', '2:28:05', '2:38:05', '2:48:05', '2:58:05', '3:08:05', '3:18:05', '3:28:05', '3:38:05', '3:48:05', '3:58:05', '4:08:05', '4:18:05', '4:28:05', '4:38:05', '4:48:05', '4:58:05', '5:08:05', '5:18:05', '5:28:05', '5:38:05', '5:48:05', '5:58:05', '6…	[0.133, 0.133, 0.132, 0.132, 0.132, 0.132, 0.132, 0.132, 0.132, 0.132, 0.132, 0.132, 0.131, 0.131, 0.131, 0.131, 0.131, 0.131, 0.131, 0.131, 0.131, 0.131, 0.13, 0.131, 0.13, 0.13, 0.13, 0.13, 0.13, 0.13, 0.13, 0.13, 0.13, 0.13, 0.13, 0.13, 0.13, 0.13, 0.13, 0.13, 0.13, 0.13, 0.13, 0.13, 0.13, 0.13, 0.13, 0.129, 0.13, 0.129, 0.129, 0.129, 0.129, 0.129, 0.129, 0.129, 0.129, 0.129, 0.129, 0.129, 0.1…	['0:09:18', '0:19:18', '0:29:18', '0:39:18', '0:49:18', '0:59:18', '1:09:18', '1:19:18', '1:29:18', '1:39:18', '1:49:18', '1:59:18', '2:09:18', '2:19:18', '2:29:18', '2:39:18', '2:49:18', '2:59:18', '3:09:18', '3:19:18', '3:29:18', '3:39:18', '3:49:18', '3:59:18', '4:09:18', '4:19:18', '4:29:18', '4:39:18', '4:49:18', '4:59:18', '5:09:18', '5:19:18', '5:29:18', '5:39:18', '5:49:18', '5:59:18', '6…	[2852.0, 2918.0, 2734.0, 2864.0, 2779.0, 2828.0, 2697.0, 2800.0, 2767.0, 2749.0, 2751.0, 2801.0, 2810.0, 2594.0, 2795.0, 2742.0, 2777.0, 2870.0, 2779.0, 2733.0, 2651.0, 2762.0, 2773.0, 2893.0, 2723.0, 2650.0, 2766.0, 2767.0, 2843.0, 2709.0, 2681.0, 2818.0, 2765.0, 2748.0, 2687.0, 2728.0, 2722.0, 2757.0, 2719.0, 2628.0, 2729.0, 2606.0, 2713.0, 2666.0, 2684.0, 2671.0, 2831.0, 2815.0, 2639.0, 2839.0…	['0:08:37', '0:18:37', '0:28:37', '0:38:37', '0:48:37', '0:58:37', '1:08:37', '1:18:37', '1:28:37', '1:38:37', '1:48:37', '1:58:37', '2:08:37', '2:18:37', '2:28:37', '2:38:37', '2:48:37', '2:58:37', '3:08:37', '3:18:37', '3:28:37', '3:38:37', '3:48:37', '3:58:37', '4:08:37', '4:18:37', '4:28:37', '4:38:37', '4:48:37', '4:58:37', '5:08:37', '5:18:37', '5:28:37', '5:38:37', '5:48:37', '5:58:37', '6…	[192.0, 163.0, 159.0, 162.0, 181.0, 165.0, 158.0, 169.0, 176.0, 186.0, 166.0, 176.0, 168.0, 152.0, 168.0, 183.0, 179.0, 167.0, 201.0, 181.0, 133.0, 167.0, 161.0, 192.0, 161.0, 150.0, 178.0, 188.0, 180.0, 192.0, 180.0, 173.0, 168.0, 166.0, 144.0, 192.0, 173.0, 211.0, 174.0, 177.0, 166.0, 166.0, 157.0, 176.0, 196.0, 175.0, 166.0, 185.0, 140.0, 170.0, 142.0, 152.0, 179.0, 173.0, 168.0, 171.0, 145.0,…
H6	BL	BL	Pi_free	3	BL	20210707	Exponential	['0:08:05', '0:18:05', '0:28:05', '0:38:05', '0:48:05', '0:58:05', '1:08:05', '1:18:05', '1:28:05', '1:38:05', '1:48:05', '1:58:05', '2:08:05', '2:18:05', '2:28:05', '2:38:05', '2:48:05', '2:58:05', '3:08:05', '3:18:05', '3:28:05', '3:38:05', '3:48:05', '3:58:05', '4:08:05', '4:18:05', '4:28:05', '4:38:05', '4:48:05', '4:58:05', '5:08:05', '5:18:05', '5:28:05', '5:38:05', '5:48:05', '5:58:05', '6…	[0.109, 0.109, 0.109, 0.109, 0.109, 0.109, 0.109, 0.109, 0.109, 0.109, 0.109, 0.109, 0.109, 0.109, 0.109, 0.109, 0.109, 0.109, 0.109, 0.108, 0.109, 0.109, 0.108, 0.109, 0.108, 0.109, 0.109, 0.109, 0.109, 0.109, 0.108, 0.108, 0.108, 0.108, 0.108, 0.109, 0.108, 0.108, 0.108, 0.108, 0.108, 0.108, 0.108, 0.108, 0.108, 0.108, 0.108, 0.108, 0.108, 0.108, 0.108, 0.108, 0.108, 0.108, 0.108, 0.108, 0.108,…	['0:09:18', '0:19:18', '0:29:18', '0:39:18', '0:49:18', '0:59:18', '1:09:18', '1:19:18', '1:29:18', '1:39:18', '1:49:18', '1:59:18', '2:09:18', '2:19:18', '2:29:18', '2:39:18', '2:49:18', '2:59:18', '3:09:18', '3:19:18', '3:29:18', '3:39:18', '3:49:18', '3:59:18', '4:09:18', '4:19:18', '4:29:18', '4:39:18', '4:49:18', '4:59:18', '5:09:18', '5:19:18', '5:29:18', '5:39:18', '5:49:18', '5:59:18', '6…	[2853.0, 2809.0, 2815.0, 2848.0, 2927.0, 2899.0, 2788.0, 2757.0, 2832.0, 2907.0, 2721.0, 2688.0, 2835.0, 2850.0, 2625.0, 2867.0, 2654.0, 2613.0, 2708.0, 2966.0, 2759.0, 2881.0, 2772.0, 2863.0, 2811.0, 2781.0, 2939.0, 2727.0, 2847.0, 2780.0, 2656.0, 2858.0, 2594.0, 2792.0, 2713.0, 2888.0, 2897.0, 2897.0, 2657.0, 2604.0, 2670.0, 2771.0, 2961.0, 2807.0, 2800.0, 2796.0, 2772.0, 2803.0, 2783.0, 2735.0…	['0:08:37', '0:18:37', '0:28:37', '0:38:37', '0:48:37', '0:58:37', '1:08:37', '1:18:37', '1:28:37', '1:38:37', '1:48:37', '1:58:37', '2:08:37', '2:18:37', '2:28:37', '2:38:37', '2:48:37', '2:58:37', '3:08:37', '3:18:37', '3:28:37', '3:38:37', '3:48:37', '3:58:37', '4:08:37', '4:18:37', '4:28:37', '4:38:37', '4:48:37', '4:58:37', '5:08:37', '5:18:37', '5:28:37', '5:38:37', '5:48:37', '5:58:37', '6…	[166.0, 190.0, 165.0, 175.0, 197.0, 172.0, 197.0, 184.0, 184.0, 184.0, 185.0, 166.0, 172.0, 147.0, 171.0, 165.0, 167.0, 177.0, 162.0, 179.0, 229.0, 158.0, 184.0, 188.0, 185.0, 208.0, 197.0, 165.0, 170.0, 167.0, 145.0, 190.0, 194.0, 169.0, 171.0, 168.0, 200.0, 166.0, 194.0, 167.0, 192.0, 187.0, 169.0, 162.0, 161.0, 151.0, 198.0, 167.0, 144.0, 169.0, 191.0, 194.0, 187.0, 179.0, 176.0, 172.0, 175.0,…
H7	BL	BL	Pi_free	4	BL	20210707	Exponential	['0:08:05', '0:18:05', '0:28:05', '0:38:05', '0:48:05', '0:58:05', '1:08:05', '1:18:05', '1:28:05', '1:38:05', '1:48:05', '1:58:05', '2:08:05', '2:18:05', '2:28:05', '2:38:05', '2:48:05', '2:58:05', '3:08:05', '3:18:05', '3:28:05', '3:38:05', '3:48:05', '3:58:05', '4:08:05', '4:18:05', '4:28:05', '4:38:05', '4:48:05', '4:58:05', '5:08:05', '5:18:05', '5:28:05', '5:38:05', '5:48:05', '5:58:05', '6…	[0.116, 0.115, 0.115, 0.115, 0.115, 0.115, 0.115, 0.114, 0.114, 0.114, 0.114, 0.114, 0.114, 0.114, 0.114, 0.114, 0.114, 0.114, 0.114, 0.114, 0.114, 0.114, 0.114, 0.114, 0.114, 0.114, 0.114, 0.113, 0.114, 0.114, 0.113, 0.114, 0.113, 0.113, 0.113, 0.113, 0.113, 0.113, 0.113, 0.113, 0.113, 0.113, 0.113, 0.113, 0.113, 0.113, 0.113, 0.113, 0.113, 0.113, 0.113, 0.113, 0.113, 0.113, 0.113, 0.113, 0.113,…	['0:09:18', '0:19:18', '0:29:18', '0:39:18', '0:49:18', '0:59:18', '1:09:18', '1:19:18', '1:29:18', '1:39:18', '1:49:18', '1:59:18', '2:09:18', '2:19:18', '2:29:18', '2:39:18', '2:49:18', '2:59:18', '3:09:18', '3:19:18', '3:29:18', '3:39:18', '3:49:18', '3:59:18', '4:09:18', '4:19:18', '4:29:18', '4:39:18', '4:49:18', '4:59:18', '5:09:18', '5:19:18', '5:29:18', '5:39:18', '5:49:18', '5:59:18', '6…	[2803.0, 2797.0, 2587.0, 2720.0, 2751.0, 2842.0, 2653.0, 2965.0, 2807.0, 2735.0, 2661.0, 2756.0, 2821.0, 2770.0, 2670.0, 2712.0, 2789.0, 2815.0, 2810.0, 2922.0, 2725.0, 2794.0, 2851.0, 2791.0, 2838.0, 2787.0, 2761.0, 2693.0, 2830.0, 2829.0, 2836.0, 2660.0, 2775.0, 2867.0, 2733.0, 2657.0, 2770.0, 2717.0, 2704.0, 2730.0, 2762.0, 2746.0, 2596.0, 2754.0, 2635.0, 2744.0, 2685.0, 2676.0, 2642.0, 2809.0…	['0:08:37', '0:18:37', '0:28:37', '0:38:37', '0:48:37', '0:58:37', '1:08:37', '1:18:37', '1:28:37', '1:38:37', '1:48:37', '1:58:37', '2:08:37', '2:18:37', '2:28:37', '2:38:37', '2:48:37', '2:58:37', '3:08:37', '3:18:37', '3:28:37', '3:38:37', '3:48:37', '3:58:37', '4:08:37', '4:18:37', '4:28:37', '4:38:37', '4:48:37', '4:58:37', '5:08:37', '5:18:37', '5:28:37', '5:38:37', '5:48:37', '5:58:37', '6…	[206.0, 178.0, 178.0, 172.0, 189.0, 173.0, 178.0, 179.0, 220.0, 185.0, 194.0, 175.0, 191.0, 177.0, 147.0, 163.0, 176.0, 163.0, 180.0, 183.0, 176.0, 195.0, 181.0, 153.0, 140.0, 182.0, 170.0, 175.0, 190.0, 161.0, 166.0, 193.0, 186.0, 171.0, 171.0, 166.0, 147.0, 170.0, 178.0, 174.0, 184.0, 192.0, 163.0, 151.0, 178.0, 142.0, 167.0, 177.0, 183.0, 132.0, 184.0, 163.0, 146.0, 192.0, 173.0, 164.0, 177.0,…
H8	BL	BL	Pi_free	5	BL	20210707	Exponential	['0:08:05', '0:18:05', '0:28:05', '0:38:05', '0:48:05', '0:58:05', '1:08:05', '1:18:05', '1:28:05', '1:38:05', '1:48:05', '1:58:05', '2:08:05', '2:18:05', '2:28:05', '2:38:05', '2:48:05', '2:58:05', '3:08:05', '3:18:05', '3:28:05', '3:38:05', '3:48:05', '3:58:05', '4:08:05', '4:18:05', '4:28:05', '4:38:05', '4:48:05', '4:58:05', '5:08:05', '5:18:05', '5:28:05', '5:38:05', '5:48:05', '5:58:05', '6…	[0.114, 0.114, 0.114, 0.114, 0.113, 0.113, 0.113, 0.113, 0.113, 0.113, 0.113, 0.113, 0.113, 0.113, 0.113, 0.113, 0.113, 0.113, 0.113, 0.113, 0.113, 0.112, 0.112, 0.113, 0.113, 0.112, 0.113, 0.112, 0.113, 0.112, 0.112, 0.112, 0.112, 0.112, 0.112, 0.112, 0.112, 0.112, 0.112, 0.112, 0.112, 0.112, 0.112, 0.112, 0.112, 0.112, 0.112, 0.112, 0.112, 0.112, 0.112, 0.112, 0.112, 0.112, 0.112, 0.111, 0.111,…	['0:09:18', '0:19:18', '0:29:18', '0:39:18', '0:49:18', '0:59:18', '1:09:18', '1:19:18', '1:29:18', '1:39:18', '1:49:18', '1:59:18', '2:09:18', '2:19:18', '2:29:18', '2:39:18', '2:49:18', '2:59:18', '3:09:18', '3:19:18', '3:29:18', '3:39:18', '3:49:18', '3:59:18', '4:09:18', '4:19:18', '4:29:18', '4:39:18', '4:49:18', '4:59:18', '5:09:18', '5:19:18', '5:29:18', '5:39:18', '5:49:18', '5:59:18', '6…	[3028.0, 2809.0, 2891.0, 2694.0, 2751.0, 2827.0, 2792.0, 2718.0, 2852.0, 2704.0, 2722.0, 2844.0, 2861.0, 2921.0, 2745.0, 2761.0, 2906.0, 2813.0, 2854.0, 2757.0, 2791.0, 2808.0, 2806.0, 2670.0, 2688.0, 2815.0, 2660.0, 2797.0, 2750.0, 2817.0, 2721.0, 2710.0, 2768.0, 2780.0, 2763.0, 2680.0, 2761.0, 2825.0, 2765.0, 2835.0, 2906.0, 2828.0, 2788.0, 2757.0, 2793.0, 2768.0, 2796.0, 2799.0, 2796.0, 2872.0…	['0:08:37', '0:18:37', '0:28:37', '0:38:37', '0:48:37', '0:58:37', '1:08:37', '1:18:37', '1:28:37', '1:38:37', '1:48:37', '1:58:37', '2:08:37', '2:18:37', '2:28:37', '2:38:37', '2:48:37', '2:58:37', '3:08:37', '3:18:37', '3:28:37', '3:38:37', '3:48:37', '3:58:37', '4:08:37', '4:18:37', '4:28:37', '4:38:37', '4:48:37', '4:58:37', '5:08:37', '5:18:37', '5:28:37', '5:38:37', '5:48:37', '5:58:37', '6…	[193.0, 184.0, 141.0, 205.0, 204.0, 208.0, 171.0, 197.0, 167.0, 140.0, 167.0, 194.0, 156.0, 157.0, 193.0, 165.0, 153.0, 149.0, 184.0, 193.0, 190.0, 174.0, 194.0, 177.0, 174.0, 181.0, 178.0, 182.0, 175.0, 190.0, 216.0, 189.0, 179.0, 157.0, 188.0, 177.0, 180.0, 174.0, 160.0, 194.0, 190.0, 149.0, 174.0, 180.0, 189.0, 187.0, 169.0, 183.0, 163.0, 162.0, 176.0, 173.0, 137.0, 199.0, 159.0, 167.0, 149.0,…
H9	BL	BL	Pi_free	6	BL	20210707	Exponential	['0:08:05', '0:18:05', '0:28:05', '0:38:05', '0:48:05', '0:58:05', '1:08:05', '1:18:05', '1:28:05', '1:38:05', '1:48:05', '1:58:05', '2:08:05', '2:18:05', '2:28:05', '2:38:05', '2:48:05', '2:58:05', '3:08:05', '3:18:05', '3:28:05', '3:38:05', '3:48:05', '3:58:05', '4:08:05', '4:18:05', '4:28:05', '4:38:05', '4:48:05', '4:58:05', '5:08:05', '5:18:05', '5:28:05', '5:38:05', '5:48:05', '5:58:05', '6…	[0.113, 0.113, 0.113, 0.113, 0.113, 0.113, 0.113, 0.113, 0.112, 0.113, 0.113, 0.113, 0.112, 0.112, 0.112, 0.112, 0.112, 0.112, 0.112, 0.112, 0.112, 0.112, 0.112, 0.112, 0.112, 0.112, 0.112, 0.112, 0.112, 0.112, 0.112, 0.112, 0.112, 0.112, 0.112, 0.112, 0.112, 0.111, 0.111, 0.112, 0.111, 0.111, 0.112, 0.112, 0.112, 0.111, 0.112, 0.111, 0.112, 0.111, 0.111, 0.111, 0.111, 0.111, 0.111, 0.111, 0.111,…	['0:09:18', '0:19:18', '0:29:18', '0:39:18', '0:49:18', '0:59:18', '1:09:18', '1:19:18', '1:29:18', '1:39:18', '1:49:18', '1:59:18', '2:09:18', '2:19:18', '2:29:18', '2:39:18', '2:49:18', '2:59:18', '3:09:18', '3:19:18', '3:29:18', '3:39:18', '3:49:18', '3:59:18', '4:09:18', '4:19:18', '4:29:18', '4:39:18', '4:49:18', '4:59:18', '5:09:18', '5:19:18', '5:29:18', '5:39:18', '5:49:18', '5:59:18', '6…	[2888.0, 2758.0, 2881.0, 2709.0, 2810.0, 3000.0, 2815.0, 2767.0, 2815.0, 2864.0, 2872.0, 2822.0, 2772.0, 2768.0, 2778.0, 2812.0, 2864.0, 2789.0, 2735.0, 2778.0, 2713.0, 2794.0, 2820.0, 2733.0, 2800.0, 2735.0, 2759.0, 2718.0, 2689.0, 2764.0, 2815.0, 2886.0, 2763.0, 2791.0, 2747.0, 2699.0, 2842.0, 2755.0, 2823.0, 2662.0, 2733.0, 2790.0, 2750.0, 2861.0, 2894.0, 2822.0, 2927.0, 2766.0, 2737.0, 2791.0…	['0:08:37', '0:18:37', '0:28:37', '0:38:37', '0:48:37', '0:58:37', '1:08:37', '1:18:37', '1:28:37', '1:38:37', '1:48:37', '1:58:37', '2:08:37', '2:18:37', '2:28:37', '2:38:37', '2:48:37', '2:58:37', '3:08:37', '3:18:37', '3:28:37', '3:38:37', '3:48:37', '3:58:37', '4:08:37', '4:18:37', '4:28:37', '4:38:37', '4:48:37', '4:58:37', '5:08:37', '5:18:37', '5:28:37', '5:38:37', '5:48:37', '5:58:37', '6…	[175.0, 146.0, 182.0, 185.0, 184.0, 212.0, 189.0, 200.0, 170.0, 193.0, 154.0, 183.0, 174.0, 170.0, 177.0, 142.0, 179.0, 185.0, 183.0, 160.0, 192.0, 177.0, 191.0, 172.0, 168.0, 176.0, 199.0, 175.0, 184.0, 174.0, 167.0, 187.0, 171.0, 171.0, 170.0, 161.0, 150.0, 207.0, 180.0, 174.0, 164.0, 177.0, 175.0, 174.0, 186.0, 166.0, 191.0, 182.0, 182.0, 189.0, 170.0, 184.0, 162.0, 169.0, 199.0, 184.0, 143.0,…
H10	BL	BL	Pi_free	7	BL	20210707	Exponential	['0:08:05', '0:18:05', '0:28:05', '0:38:05', '0:48:05', '0:58:05', '1:08:05', '1:18:05', '1:28:05', '1:38:05', '1:48:05', '1:58:05', '2:08:05', '2:18:05', '2:28:05', '2:38:05', '2:48:05', '2:58:05', '3:08:05', '3:18:05', '3:28:05', '3:38:05', '3:48:05', '3:58:05', '4:08:05', '4:18:05', '4:28:05', '4:38:05', '4:48:05', '4:58:05', '5:08:05', '5:18:05', '5:28:05', '5:38:05', '5:48:05', '5:58:05', '6…	[0.118, 0.118, 0.118, 0.118, 0.118, 0.118, 0.117, 0.118, 0.118, 0.118, 0.118, 0.117, 0.117, 0.117, 0.118, 0.117, 0.117, 0.117, 0.117, 0.117, 0.117, 0.117, 0.117, 0.117, 0.117, 0.117, 0.117, 0.117, 0.117, 0.117, 0.117, 0.117, 0.117, 0.117, 0.117, 0.117, 0.116, 0.116, 0.116, 0.117, 0.117, 0.116, 0.117, 0.117, 0.117, 0.116, 0.116, 0.116, 0.116, 0.116, 0.116, 0.116, 0.116, 0.116, 0.116, 0.116, 0.116,…	['0:09:18', '0:19:18', '0:29:18', '0:39:18', '0:49:18', '0:59:18', '1:09:18', '1:19:18', '1:29:18', '1:39:18', '1:49:18', '1:59:18', '2:09:18', '2:19:18', '2:29:18', '2:39:18', '2:49:18', '2:59:18', '3:09:18', '3:19:18', '3:29:18', '3:39:18', '3:49:18', '3:59:18', '4:09:18', '4:19:18', '4:29:18', '4:39:18', '4:49:18', '4:59:18', '5:09:18', '5:19:18', '5:29:18', '5:39:18', '5:49:18', '5:59:18', '6…	[2755.0, 2804.0, 2861.0, 2716.0, 2832.0, 2772.0, 2719.0, 2802.0, 2841.0, 2704.0, 2697.0, 2776.0, 2709.0, 2796.0, 2894.0, 2730.0, 2815.0, 2830.0, 2715.0, 2746.0, 2813.0, 2735.0, 2787.0, 2887.0, 2828.0, 2812.0, 2802.0, 2866.0, 2684.0, 2850.0, 2778.0, 2762.0, 2790.0, 2816.0, 2803.0, 2906.0, 2685.0, 2791.0, 2847.0, 2672.0, 2767.0, 2709.0, 2720.0, 2721.0, 2726.0, 2762.0, 2744.0, 2799.0, 2732.0, 2706.0…	['0:08:37', '0:18:37', '0:28:37', '0:38:37', '0:48:37', '0:58:37', '1:08:37', '1:18:37', '1:28:37', '1:38:37', '1:48:37', '1:58:37', '2:08:37', '2:18:37', '2:28:37', '2:38:37', '2:48:37', '2:58:37', '3:08:37', '3:18:37', '3:28:37', '3:38:37', '3:48:37', '3:58:37', '4:08:37', '4:18:37', '4:28:37', '4:38:37', '4:48:37', '4:58:37', '5:08:37', '5:18:37', '5:28:37', '5:38:37', '5:48:37', '5:58:37', '6…	[178.0, 192.0, 163.0, 168.0, 178.0, 191.0, 190.0, 199.0, 196.0, 190.0, 145.0, 192.0, 165.0, 165.0, 182.0, 172.0, 204.0, 168.0, 185.0, 215.0, 176.0, 160.0, 168.0, 189.0, 164.0, 163.0, 172.0, 151.0, 197.0, 176.0, 190.0, 175.0, 185.0, 189.0, 179.0, 163.0, 182.0, 155.0, 174.0, 173.0, 194.0, 172.0, 164.0, 174.0, 185.0, 156.0, 159.0, 177.0, 200.0, 164.0, 170.0, 161.0, 174.0, 189.0, 208.0, 169.0, 202.0,…
H11	BL	BL	Pi_free	8	BL	20210707	Exponential	['0:08:05', '0:18:05', '0:28:05', '0:38:05', '0:48:05', '0:58:05', '1:08:05', '1:18:05', '1:28:05', '1:38:05', '1:48:05', '1:58:05', '2:08:05', '2:18:05', '2:28:05', '2:38:05', '2:48:05', '2:58:05', '3:08:05', '3:18:05', '3:28:05', '3:38:05', '3:48:05', '3:58:05', '4:08:05', '4:18:05', '4:28:05', '4:38:05', '4:48:05', '4:58:05', '5:08:05', '5:18:05', '5:28:05', '5:38:05', '5:48:05', '5:58:05', '6…	[0.122, 0.122, 0.122, 0.121, 0.121, 0.121, 0.122, 0.121, 0.121, 0.122, 0.121, 0.12, 0.12, 0.12, 0.12, 0.12, 0.121, 0.12, 0.12, 0.121, 0.12, 0.12, 0.12, 0.12, 0.121, 0.119, 0.12, 0.119, 0.12, 0.119, 0.119, 0.119, 0.119, 0.119, 0.119, 0.119, 0.119, 0.119, 0.119, 0.119, 0.119, 0.119, 0.119, 0.119, 0.119, 0.119, 0.119, 0.119, 0.119, 0.119, 0.119, 0.119, 0.118, 0.119, 0.119, 0.119, 0.119, 0.119, 0.118…	['0:09:18', '0:19:18', '0:29:18', '0:39:18', '0:49:18', '0:59:18', '1:09:18', '1:19:18', '1:29:18', '1:39:18', '1:49:18', '1:59:18', '2:09:18', '2:19:18', '2:29:18', '2:39:18', '2:49:18', '2:59:18', '3:09:18', '3:19:18', '3:29:18', '3:39:18', '3:49:18', '3:59:18', '4:09:18', '4:19:18', '4:29:18', '4:39:18', '4:49:18', '4:59:18', '5:09:18', '5:19:18', '5:29:18', '5:39:18', '5:49:18', '5:59:18', '6…	[2628.0, 2710.0, 2776.0, 2758.0, 2872.0, 2714.0, 2795.0, 2754.0, 2970.0, 2720.0, 2761.0, 2804.0, 2617.0, 2841.0, 2906.0, 2875.0, 2736.0, 2819.0, 2764.0, 2818.0, 2890.0, 2737.0, 2781.0, 2798.0, 2671.0, 2688.0, 2728.0, 2745.0, 2726.0, 2793.0, 2760.0, 2680.0, 2777.0, 2667.0, 2770.0, 2689.0, 2749.0, 2751.0, 2736.0, 2840.0, 2778.0, 2751.0, 2886.0, 2714.0, 2673.0, 2753.0, 2747.0, 2766.0, 2836.0, 2705.0…	['0:08:37', '0:18:37', '0:28:37', '0:38:37', '0:48:37', '0:58:37', '1:08:37', '1:18:37', '1:28:37', '1:38:37', '1:48:37', '1:58:37', '2:08:37', '2:18:37', '2:28:37', '2:38:37', '2:48:37', '2:58:37', '3:08:37', '3:18:37', '3:28:37', '3:38:37', '3:48:37', '3:58:37', '4:08:37', '4:18:37', '4:28:37', '4:38:37', '4:48:37', '4:58:37', '5:08:37', '5:18:37', '5:28:37', '5:38:37', '5:48:37', '5:58:37', '6…	[172.0, 151.0, 175.0, 161.0, 172.0, 179.0, 177.0, 165.0, 158.0, 191.0, 184.0, 171.0, 170.0, 187.0, 161.0, 188.0, 156.0, 186.0, 197.0, 181.0, 180.0, 162.0, 198.0, 184.0, 171.0, 178.0, 215.0, 165.0, 167.0, 153.0, 161.0, 177.0, 163.0, 166.0, 186.0, 183.0, 193.0, 175.0, 164.0, 170.0, 192.0, 169.0, 163.0, 169.0, 169.0, 169.0, 194.0, 203.0, 154.0, 179.0, 191.0, 149.0, 174.0, 204.0, 138.0, 168.0, 179.0,…
H12	BL	BL	Pi_free	9	BL	20210707	Exponential	['0:08:05', '0:18:05', '0:28:05', '0:38:05', '0:48:05', '0:58:05', '1:08:05', '1:18:05', '1:28:05', '1:38:05', '1:48:05', '1:58:05', '2:08:05', '2:18:05', '2:28:05', '2:38:05', '2:48:05', '2:58:05', '3:08:05', '3:18:05', '3:28:05', '3:38:05', '3:48:05', '3:58:05', '4:08:05', '4:18:05', '4:28:05', '4:38:05', '4:48:05', '4:58:05', '5:08:05', '5:18:05', '5:28:05', '5:38:05', '5:48:05', '5:58:05', '6…	[0.117, 0.116, 0.116, 0.116, 0.116, 0.116, 0.115, 0.115, 0.115, 0.115, 0.115, 0.115, 0.115, 0.115, 0.115, 0.115, 0.115, 0.115, 0.115, 0.115, 0.115, 0.114, 0.114, 0.114, 0.114, 0.114, 0.114, 0.114, 0.114, 0.114, 0.114, 0.114, 0.114, 0.114, 0.114, 0.114, 0.114, 0.113, 0.114, 0.113, 0.113, 0.113, 0.113, 0.114, 0.113, 0.113, 0.113, 0.113, 0.113, 0.113, 0.113, 0.113, 0.113, 0.113, 0.113, 0.113, 0.113,…	['0:09:18', '0:19:18', '0:29:18', '0:39:18', '0:49:18', '0:59:18', '1:09:18', '1:19:18', '1:29:18', '1:39:18', '1:49:18', '1:59:18', '2:09:18', '2:19:18', '2:29:18', '2:39:18', '2:49:18', '2:59:18', '3:09:18', '3:19:18', '3:29:18', '3:39:18', '3:49:18', '3:59:18', '4:09:18', '4:19:18', '4:29:18', '4:39:18', '4:49:18', '4:59:18', '5:09:18', '5:19:18', '5:29:18', '5:39:18', '5:49:18', '5:59:18', '6…	[2704.0, 2862.0, 2801.0, 2776.0, 2765.0, 2710.0, 2684.0, 2730.0, 2785.0, 2651.0, 2872.0, 2829.0, 2819.0, 2721.0, 2804.0, 2756.0, 2819.0, 2700.0, 2828.0, 2807.0, 2816.0, 2716.0, 2797.0, 2919.0, 2725.0, 2757.0, 2808.0, 2778.0, 2758.0, 2734.0, 2731.0, 2803.0, 2767.0, 2650.0, 2766.0, 2804.0, 2841.0, 2733.0, 2688.0, 2839.0, 2678.0, 2664.0, 2816.0, 2682.0, 2717.0, 2718.0, 2705.0, 2659.0, 2678.0, 2770.0…	['0:08:37', '0:18:37', '0:28:37', '0:38:37', '0:48:37', '0:58:37', '1:08:37', '1:18:37', '1:28:37', '1:38:37', '1:48:37', '1:58:37', '2:08:37', '2:18:37', '2:28:37', '2:38:37', '2:48:37', '2:58:37', '3:08:37', '3:18:37', '3:28:37', '3:38:37', '3:48:37', '3:58:37', '4:08:37', '4:18:37', '4:28:37', '4:38:37', '4:48:37', '4:58:37', '5:08:37', '5:18:37', '5:28:37', '5:38:37', '5:48:37', '5:58:37', '6…	[173.0, 177.0, 164.0, 168.0, 183.0, 175.0, 188.0, 181.0, 214.0, 173.0, 194.0, 172.0, 156.0, 181.0, 175.0, 172.0, 197.0, 209.0, 181.0, 174.0, 161.0, 176.0, 168.0, 191.0, 202.0, 185.0, 161.0, 177.0, 174.0, 153.0, 183.0, 145.0, 190.0, 165.0, 154.0, 183.0, 160.0, 174.0, 183.0, 153.0, 186.0, 161.0, 184.0, 206.0, 158.0, 187.0, 164.0, 151.0, 196.0, 218.0, 160.0, 161.0, 149.0, 180.0, 160.0, 176.0, 172.0,…
D4	BL	BL	Pi_rich	1	BL	20210709	Exponential	['0:08:05', '0:18:05', '0:28:05', '0:38:05', '0:48:05', '0:58:05', '1:08:05', '1:18:05', '1:28:05', '1:38:05', '1:48:05', '1:58:05', '2:08:05', '2:18:05', '2:28:05', '2:38:05', '2:48:05', '2:58:05', '3:08:05', '3:18:05', '3:28:05', '3:38:05', '3:48:05', '3:58:05', '4:08:05', '4:18:05', '4:28:05', '4:38:05', '4:48:05', '4:58:05', '5:08:05', '5:18:05', '5:28:05', '5:38:05', '5:48:05', '5:58:05', '6…	[0.113, 0.112, 0.112, 0.112, 0.113, 0.112, 0.112, 0.112, 0.112, 0.112, 0.112, 0.112, 0.112, 0.112, 0.112, 0.112, 0.112, 0.112, 0.112, 0.112, 0.112, 0.112, 0.112, 0.112, 0.112, 0.111, 0.112, 0.112, 0.111, 0.111, 0.111, 0.112, 0.111, 0.111, 0.111, 0.111, 0.111, 0.111, 0.111, 0.111, 0.111, 0.111, 0.111, 0.111, 0.111, 0.111, 0.111, 0.111, 0.111, 0.111, 0.111, 0.111, 0.111, 0.111, 0.111, 0.111, 0.111,…	['0:09:18', '0:19:18', '0:29:18', '0:39:18', '0:49:18', '0:59:18', '1:09:18', '1:19:18', '1:29:18', '1:39:18', '1:49:18', '1:59:18', '2:09:18', '2:19:18', '2:29:18', '2:39:18', '2:49:18', '2:59:18', '3:09:18', '3:19:18', '3:29:18', '3:39:18', '3:49:18', '3:59:18', '4:09:18', '4:19:18', '4:29:18', '4:39:18', '4:49:18', '4:59:18', '5:09:18', '5:19:18', '5:29:18', '5:39:18', '5:49:18', '5:59:18', '6…	[2802, 2821, 2926, 2790, 2828, 2866, 2874, 2824, 2862, 2923, 2966, 3065, 2892, 2937, 2731, 2837, 2857, 2847, 3023, 2780, 2938, 2805, 2924, 2887, 2879, 2916, 2883, 2803, 2887, 2810, 2876, 2998, 2806, 2812, 2904, 2858, 2744, 2846, 2817, 2866, 2694, 2763, 2841, 2896, 2670, 2701, 2866, 2902, 2733, 2843, 2813, 2805, 3001, 2912, 2856, 2895, 2900, 2868, 2800, 2798, 2788, 2777, 2763, 2722, 2829, 2776, 28…	['0:08:37', '0:18:37', '0:28:37', '0:38:37', '0:48:37', '0:58:37', '1:08:37', '1:18:37', '1:28:37', '1:38:37', '1:48:37', '1:58:37', '2:08:37', '2:18:37', '2:28:37', '2:38:37', '2:48:37', '2:58:37', '3:08:37', '3:18:37', '3:28:37', '3:38:37', '3:48:37', '3:58:37', '4:08:37', '4:18:37', '4:28:37', '4:38:37', '4:48:37', '4:58:37', '5:08:37', '5:18:37', '5:28:37', '5:38:37', '5:48:37', '5:58:37', '6…	[174, 176, 198, 168, 184, 181, 166, 186, 188, 178, 197, 206, 234, 174, 202, 174, 181, 193, 149, 210, 153, 169, 167, 165, 170, 203, 199, 190, 176, 183, 181, 186, 202, 161, 185, 175, 200, 185, 161, 178, 145, 191, 171, 148, 190, 189, 150, 204, 177, 183, 179, 174, 170, 164, 202, 183, 184, 158, 192, 171, 187, 173, 172, 170, 194, 163, 146, 187, 156, 191, 156, 165, 167, 174, 211, 179, 169, 182, 188, 181…
D5	BL	BL	Pi_rich	2	BL	20210709	Exponential	['0:08:05', '0:18:05', '0:28:05', '0:38:05', '0:48:05', '0:58:05', '1:08:05', '1:18:05', '1:28:05', '1:38:05', '1:48:05', '1:58:05', '2:08:05', '2:18:05', '2:28:05', '2:38:05', '2:48:05', '2:58:05', '3:08:05', '3:18:05', '3:28:05', '3:38:05', '3:48:05', '3:58:05', '4:08:05', '4:18:05', '4:28:05', '4:38:05', '4:48:05', '4:58:05', '5:08:05', '5:18:05', '5:28:05', '5:38:05', '5:48:05', '5:58:05', '6…	[0.112, 0.111, 0.111, 0.111, 0.111, 0.112, 0.112, 0.112, 0.112, 0.112, 0.112, 0.112, 0.112, 0.112, 0.112, 0.112, 0.112, 0.112, 0.111, 0.112, 0.111, 0.112, 0.111, 0.111, 0.111, 0.111, 0.111, 0.111, 0.111, 0.111, 0.111, 0.111, 0.111, 0.111, 0.111, 0.111, 0.111, 0.111, 0.111, 0.111, 0.111, 0.111, 0.111, 0.111, 0.111, 0.111, 0.111, 0.111, 0.111, 0.111, 0.111, 0.111, 0.111, 0.111, 0.111, 0.111, 0.11, …	['0:09:18', '0:19:18', '0:29:18', '0:39:18', '0:49:18', '0:59:18', '1:09:18', '1:19:18', '1:29:18', '1:39:18', '1:49:18', '1:59:18', '2:09:18', '2:19:18', '2:29:18', '2:39:18', '2:49:18', '2:59:18', '3:09:18', '3:19:18', '3:29:18', '3:39:18', '3:49:18', '3:59:18', '4:09:18', '4:19:18', '4:29:18', '4:39:18', '4:49:18', '4:59:18', '5:09:18', '5:19:18', '5:29:18', '5:39:18', '5:49:18', '5:59:18', '6…	[2885, 2956, 3073, 2904, 2813, 2766, 2812, 2778, 2854, 2838, 2836, 2909, 2855, 3064, 2911, 2810, 2745, 2903, 2756, 3079, 2853, 2804, 2849, 2898, 2901, 2867, 3066, 2923, 2999, 2944, 2783, 2830, 2900, 2906, 2826, 2808, 2730, 2824, 2922, 2979, 2862, 2935, 2960, 2851, 2915, 2946, 2955, 2823, 3000, 2962, 2673, 2799, 2839, 2903, 2771, 2818, 2918, 2878, 2781, 2864, 2850, 2821, 2794, 2847, 2754, 2754, 28…	['0:08:37', '0:18:37', '0:28:37', '0:38:37', '0:48:37', '0:58:37', '1:08:37', '1:18:37', '1:28:37', '1:38:37', '1:48:37', '1:58:37', '2:08:37', '2:18:37', '2:28:37', '2:38:37', '2:48:37', '2:58:37', '3:08:37', '3:18:37', '3:28:37', '3:38:37', '3:48:37', '3:58:37', '4:08:37', '4:18:37', '4:28:37', '4:38:37', '4:48:37', '4:58:37', '5:08:37', '5:18:37', '5:28:37', '5:38:37', '5:48:37', '5:58:37', '6…	[198, 202, 171, 182, 194, 190, 202, 169, 183, 196, 179, 200, 181, 185, 187, 153, 179, 176, 187, 200, 181, 184, 192, 195, 214, 185, 205, 181, 164, 200, 204, 174, 186, 179, 185, 188, 153, 191, 178, 196, 171, 189, 179, 167, 167, 155, 186, 175, 177, 180, 180, 194, 188, 186, 198, 183, 193, 179, 169, 169, 220, 190, 182, 184, 177, 166, 199, 196, 190, 201, 166, 199, 171, 174, 177, 175, 178, 164, 175, 176…
D6	BL	BL	Pi_rich	3	BL	20210709	Exponential	['0:08:05', '0:18:05', '0:28:05', '0:38:05', '0:48:05', '0:58:05', '1:08:05', '1:18:05', '1:28:05', '1:38:05', '1:48:05', '1:58:05', '2:08:05', '2:18:05', '2:28:05', '2:38:05', '2:48:05', '2:58:05', '3:08:05', '3:18:05', '3:28:05', '3:38:05', '3:48:05', '3:58:05', '4:08:05', '4:18:05', '4:28:05', '4:38:05', '4:48:05', '4:58:05', '5:08:05', '5:18:05', '5:28:05', '5:38:05', '5:48:05', '5:58:05', '6…	[0.118, 0.118, 0.118, 0.118, 0.118, 0.118, 0.118, 0.118, 0.118, 0.118, 0.118, 0.118, 0.118, 0.118, 0.118, 0.118, 0.118, 0.118, 0.117, 0.118, 0.118, 0.117, 0.117, 0.118, 0.117, 0.117, 0.117, 0.117, 0.117, 0.117, 0.117, 0.117, 0.117, 0.117, 0.117, 0.117, 0.117, 0.117, 0.117, 0.117, 0.117, 0.117, 0.117, 0.117, 0.117, 0.117, 0.117, 0.117, 0.117, 0.117, 0.117, 0.116, 0.116, 0.117, 0.116, 0.117, 0.117,…	['0:09:18', '0:19:18', '0:29:18', '0:39:18', '0:49:18', '0:59:18', '1:09:18', '1:19:18', '1:29:18', '1:39:18', '1:49:18', '1:59:18', '2:09:18', '2:19:18', '2:29:18', '2:39:18', '2:49:18', '2:59:18', '3:09:18', '3:19:18', '3:29:18', '3:39:18', '3:49:18', '3:59:18', '4:09:18', '4:19:18', '4:29:18', '4:39:18', '4:49:18', '4:59:18', '5:09:18', '5:19:18', '5:29:18', '5:39:18', '5:49:18', '5:59:18', '6…	[2983, 3067, 2927, 2858, 2856, 2967, 3001, 3048, 3078, 3040, 2886, 2898, 2867, 2888, 2981, 2938, 2964, 3023, 2842, 2954, 2946, 2992, 2793, 2896, 2941, 2867, 2849, 2877, 2877, 2958, 2997, 2846, 2859, 2813, 2741, 2847, 2812, 2985, 2950, 2964, 2901, 2941, 2771, 2806, 2917, 2820, 2891, 2930, 2845, 2923, 2883, 2823, 2840, 2809, 3022, 2922, 2772, 2922, 2911, 2876, 2808, 2955, 3129, 2819, 2899, 2858, 28…	['0:08:37', '0:18:37', '0:28:37', '0:38:37', '0:48:37', '0:58:37', '1:08:37', '1:18:37', '1:28:37', '1:38:37', '1:48:37', '1:58:37', '2:08:37', '2:18:37', '2:28:37', '2:38:37', '2:48:37', '2:58:37', '3:08:37', '3:18:37', '3:28:37', '3:38:37', '3:48:37', '3:58:37', '4:08:37', '4:18:37', '4:28:37', '4:38:37', '4:48:37', '4:58:37', '5:08:37', '5:18:37', '5:28:37', '5:38:37', '5:48:37', '5:58:37', '6…	[191, 199, 188, 187, 183, 201, 189, 191, 161, 193, 164, 203, 206, 183, 169, 199, 198, 181, 175, 176, 170, 174, 146, 182, 172, 208, 181, 168, 186, 187, 207, 178, 171, 170, 167, 178, 184, 186, 191, 166, 181, 169, 177, 177, 197, 186, 210, 183, 157, 194, 210, 176, 172, 200, 180, 166, 161, 173, 169, 185, 194, 166, 188, 155, 202, 158, 191, 207, 171, 177, 182, 175, 206, 141, 181, 182, 197, 171, 170, 175…
D7	BL	BL	Pi_rich	4	BL	20210709	Exponential	['0:08:05', '0:18:05', '0:28:05', '0:38:05', '0:48:05', '0:58:05', '1:08:05', '1:18:05', '1:28:05', '1:38:05', '1:48:05', '1:58:05', '2:08:05', '2:18:05', '2:28:05', '2:38:05', '2:48:05', '2:58:05', '3:08:05', '3:18:05', '3:28:05', '3:38:05', '3:48:05', '3:58:05', '4:08:05', '4:18:05', '4:28:05', '4:38:05', '4:48:05', '4:58:05', '5:08:05', '5:18:05', '5:28:05', '5:38:05', '5:48:05', '5:58:05', '6…	[0.119, 0.119, 0.118, 0.118, 0.118, 0.118, 0.118, 0.118, 0.118, 0.118, 0.118, 0.118, 0.118, 0.118, 0.118, 0.118, 0.118, 0.118, 0.118, 0.117, 0.118, 0.118, 0.117, 0.117, 0.117, 0.117, 0.117, 0.117, 0.117, 0.117, 0.117, 0.117, 0.117, 0.117, 0.117, 0.117, 0.117, 0.117, 0.117, 0.117, 0.117, 0.117, 0.116, 0.117, 0.117, 0.116, 0.117, 0.117, 0.117, 0.116, 0.116, 0.116, 0.116, 0.116, 0.116, 0.116, 0.116,…	['0:09:18', '0:19:18', '0:29:18', '0:39:18', '0:49:18', '0:59:18', '1:09:18', '1:19:18', '1:29:18', '1:39:18', '1:49:18', '1:59:18', '2:09:18', '2:19:18', '2:29:18', '2:39:18', '2:49:18', '2:59:18', '3:09:18', '3:19:18', '3:29:18', '3:39:18', '3:49:18', '3:59:18', '4:09:18', '4:19:18', '4:29:18', '4:39:18', '4:49:18', '4:59:18', '5:09:18', '5:19:18', '5:29:18', '5:39:18', '5:49:18', '5:59:18', '6…	[2913, 3021, 2849, 2902, 3001, 2896, 2889, 3010, 2939, 3008, 3078, 2939, 3024, 3075, 3073, 2939, 3010, 2999, 3000, 2982, 2888, 2830, 2999, 2951, 2960, 2896, 2897, 2986, 2928, 2939, 2798, 2762, 2852, 2827, 2886, 2978, 3063, 2948, 2996, 2953, 2975, 2927, 3049, 2955, 3045, 3037, 2977, 2841, 2966, 2874, 2908, 2956, 2874, 2904, 2910, 3004, 2862, 2986, 2915, 2930, 3044, 2808, 2934, 2913, 3015, 2871, 28…	['0:08:37', '0:18:37', '0:28:37', '0:38:37', '0:48:37', '0:58:37', '1:08:37', '1:18:37', '1:28:37', '1:38:37', '1:48:37', '1:58:37', '2:08:37', '2:18:37', '2:28:37', '2:38:37', '2:48:37', '2:58:37', '3:08:37', '3:18:37', '3:28:37', '3:38:37', '3:48:37', '3:58:37', '4:08:37', '4:18:37', '4:28:37', '4:38:37', '4:48:37', '4:58:37', '5:08:37', '5:18:37', '5:28:37', '5:38:37', '5:48:37', '5:58:37', '6…	[177, 190, 174, 207, 194, 192, 172, 202, 183, 188, 164, 188, 221, 196, 192, 192, 204, 170, 211, 169, 184, 200, 190, 180, 172, 191, 222, 182, 183, 198, 185, 187, 171, 194, 185, 181, 185, 184, 192, 176, 175, 211, 179, 180, 183, 163, 208, 197, 180, 176, 201, 185, 180, 206, 173, 196, 186, 166, 211, 165, 166, 177, 210, 164, 197, 184, 190, 150, 176, 188, 165, 184, 199, 188, 173, 188, 190, 169, 168, 185…
D8	BL	BL	Pi_rich	5	BL	20210709	Exponential	['0:08:05', '0:18:05', '0:28:05', '0:38:05', '0:48:05', '0:58:05', '1:08:05', '1:18:05', '1:28:05', '1:38:05', '1:48:05', '1:58:05', '2:08:05', '2:18:05', '2:28:05', '2:38:05', '2:48:05', '2:58:05', '3:08:05', '3:18:05', '3:28:05', '3:38:05', '3:48:05', '3:58:05', '4:08:05', '4:18:05', '4:28:05', '4:38:05', '4:48:05', '4:58:05', '5:08:05', '5:18:05', '5:28:05', '5:38:05', '5:48:05', '5:58:05', '6…	[0.12, 0.12, 0.12, 0.12, 0.12, 0.119, 0.12, 0.119, 0.12, 0.12, 0.119, 0.119, 0.12, 0.119, 0.119, 0.119, 0.119, 0.119, 0.119, 0.119, 0.119, 0.119, 0.119, 0.119, 0.119, 0.118, 0.119, 0.118, 0.118, 0.118, 0.119, 0.119, 0.118, 0.118, 0.118, 0.118, 0.118, 0.118, 0.118, 0.118, 0.118, 0.118, 0.118, 0.118, 0.118, 0.118, 0.118, 0.118, 0.118, 0.118, 0.118, 0.118, 0.118, 0.118, 0.118, 0.118, 0.118, 0.118, 0…	['0:09:18', '0:19:18', '0:29:18', '0:39:18', '0:49:18', '0:59:18', '1:09:18', '1:19:18', '1:29:18', '1:39:18', '1:49:18', '1:59:18', '2:09:18', '2:19:18', '2:29:18', '2:39:18', '2:49:18', '2:59:18', '3:09:18', '3:19:18', '3:29:18', '3:39:18', '3:49:18', '3:59:18', '4:09:18', '4:19:18', '4:29:18', '4:39:18', '4:49:18', '4:59:18', '5:09:18', '5:19:18', '5:29:18', '5:39:18', '5:49:18', '5:59:18', '6…	[2843, 2983, 2871, 2948, 3054, 2981, 2984, 2991, 2979, 2963, 3001, 2870, 2848, 2941, 2929, 2965, 2987, 2865, 3080, 3167, 2973, 2964, 3138, 2955, 2892, 3015, 2930, 3066, 2957, 2824, 3058, 2933, 2892, 2831, 2859, 2879, 2905, 2871, 2951, 2916, 3066, 2879, 2865, 2897, 2956, 2934, 2828, 2866, 2848, 2934, 2908, 2901, 2922, 3056, 2745, 2961, 2981, 3020, 2933, 2858, 2849, 2855, 2953, 2809, 3029, 2903, 29…	['0:08:37', '0:18:37', '0:28:37', '0:38:37', '0:48:37', '0:58:37', '1:08:37', '1:18:37', '1:28:37', '1:38:37', '1:48:37', '1:58:37', '2:08:37', '2:18:37', '2:28:37', '2:38:37', '2:48:37', '2:58:37', '3:08:37', '3:18:37', '3:28:37', '3:38:37', '3:48:37', '3:58:37', '4:08:37', '4:18:37', '4:28:37', '4:38:37', '4:48:37', '4:58:37', '5:08:37', '5:18:37', '5:28:37', '5:38:37', '5:48:37', '5:58:37', '6…	[214, 196, 173, 154, 185, 194, 193, 168, 176, 177, 188, 200, 180, 177, 166, 185, 194, 175, 168, 198, 200, 196, 189, 169, 203, 164, 162, 150, 189, 190, 186, 187, 170, 168, 194, 190, 197, 173, 149, 176, 184, 193, 179, 177, 173, 208, 170, 188, 218, 172, 161, 181, 198, 184, 160, 183, 200, 185, 173, 186, 177, 189, 182, 174, 180, 180, 193, 183, 203, 185, 160, 179, 164, 191, 182, 196, 175, 174, 198, 170…
D9	BL	BL	Pi_rich	6	BL	20210709	Exponential	['0:08:05', '0:18:05', '0:28:05', '0:38:05', '0:48:05', '0:58:05', '1:08:05', '1:18:05', '1:28:05', '1:38:05', '1:48:05', '1:58:05', '2:08:05', '2:18:05', '2:28:05', '2:38:05', '2:48:05', '2:58:05', '3:08:05', '3:18:05', '3:28:05', '3:38:05', '3:48:05', '3:58:05', '4:08:05', '4:18:05', '4:28:05', '4:38:05', '4:48:05', '4:58:05', '5:08:05', '5:18:05', '5:28:05', '5:38:05', '5:48:05', '5:58:05', '6…	[0.113, 0.112, 0.112, 0.112, 0.112, 0.111, 0.112, 0.111, 0.111, 0.112, 0.111, 0.111, 0.111, 0.111, 0.111, 0.111, 0.111, 0.111, 0.111, 0.111, 0.111, 0.111, 0.111, 0.111, 0.111, 0.11, 0.111, 0.11, 0.11, 0.11, 0.111, 0.11, 0.11, 0.11, 0.11, 0.11, 0.11, 0.11, 0.11, 0.11, 0.11, 0.11, 0.11, 0.11, 0.11, 0.11, 0.11, 0.11, 0.11, 0.11, 0.11, 0.11, 0.11, 0.11, 0.11, 0.11, 0.11, 0.11, 0.11, 0.11, 0.11, 0.11,…	['0:09:18', '0:19:18', '0:29:18', '0:39:18', '0:49:18', '0:59:18', '1:09:18', '1:19:18', '1:29:18', '1:39:18', '1:49:18', '1:59:18', '2:09:18', '2:19:18', '2:29:18', '2:39:18', '2:49:18', '2:59:18', '3:09:18', '3:19:18', '3:29:18', '3:39:18', '3:49:18', '3:59:18', '4:09:18', '4:19:18', '4:29:18', '4:39:18', '4:49:18', '4:59:18', '5:09:18', '5:19:18', '5:29:18', '5:39:18', '5:49:18', '5:59:18', '6…	[2936, 2920, 2824, 2953, 2962, 2918, 2857, 2778, 2992, 2861, 2898, 2909, 2862, 2840, 2900, 2872, 2805, 2864, 2917, 2890, 2927, 2866, 3025, 2846, 2997, 2844, 2890, 2944, 2879, 2940, 2856, 2869, 2881, 2967, 2913, 2822, 2923, 2883, 2784, 2868, 2775, 2849, 2855, 2846, 2772, 2814, 2839, 2859, 2908, 2782, 2897, 2815, 2733, 2876, 2750, 2844, 2787, 2956, 2846, 2802, 2717, 2854, 2698, 2828, 2964, 2753, 27…	['0:08:37', '0:18:37', '0:28:37', '0:38:37', '0:48:37', '0:58:37', '1:08:37', '1:18:37', '1:28:37', '1:38:37', '1:48:37', '1:58:37', '2:08:37', '2:18:37', '2:28:37', '2:38:37', '2:48:37', '2:58:37', '3:08:37', '3:18:37', '3:28:37', '3:38:37', '3:48:37', '3:58:37', '4:08:37', '4:18:37', '4:28:37', '4:38:37', '4:48:37', '4:58:37', '5:08:37', '5:18:37', '5:28:37', '5:38:37', '5:48:37', '5:58:37', '6…	[161, 180, 176, 175, 158, 188, 178, 195, 201, 168, 181, 203, 175, 177, 182, 171, 162, 187, 171, 228, 204, 185, 180, 160, 173, 161, 178, 196, 187, 170, 162, 178, 149, 179, 176, 182, 194, 209, 176, 155, 206, 177, 185, 170, 199, 171, 175, 177, 194, 186, 174, 187, 211, 182, 154, 200, 191, 161, 184, 197, 185, 172, 192, 161, 191, 182, 143, 190, 200, 171, 184, 182, 153, 203, 174, 169, 170, 178, 163, 186…
D10	BL	BL	Pi_rich	7	BL	20210709	Exponential	['0:08:05', '0:18:05', '0:28:05', '0:38:05', '0:48:05', '0:58:05', '1:08:05', '1:18:05', '1:28:05', '1:38:05', '1:48:05', '1:58:05', '2:08:05', '2:18:05', '2:28:05', '2:38:05', '2:48:05', '2:58:05', '3:08:05', '3:18:05', '3:28:05', '3:38:05', '3:48:05', '3:58:05', '4:08:05', '4:18:05', '4:28:05', '4:38:05', '4:48:05', '4:58:05', '5:08:05', '5:18:05', '5:28:05', '5:38:05', '5:48:05', '5:58:05', '6…	[0.114, 0.114, 0.114, 0.113, 0.114, 0.113, 0.113, 0.113, 0.113, 0.113, 0.113, 0.113, 0.114, 0.114, 0.114, 0.113, 0.113, 0.114, 0.113, 0.113, 0.113, 0.113, 0.113, 0.113, 0.113, 0.113, 0.113, 0.113, 0.113, 0.113, 0.113, 0.113, 0.113, 0.113, 0.113, 0.113, 0.113, 0.113, 0.113, 0.113, 0.113, 0.113, 0.113, 0.113, 0.113, 0.113, 0.113, 0.113, 0.113, 0.113, 0.113, 0.112, 0.112, 0.112, 0.112, 0.113, 0.113,…	['0:09:18', '0:19:18', '0:29:18', '0:39:18', '0:49:18', '0:59:18', '1:09:18', '1:19:18', '1:29:18', '1:39:18', '1:49:18', '1:59:18', '2:09:18', '2:19:18', '2:29:18', '2:39:18', '2:49:18', '2:59:18', '3:09:18', '3:19:18', '3:29:18', '3:39:18', '3:49:18', '3:59:18', '4:09:18', '4:19:18', '4:29:18', '4:39:18', '4:49:18', '4:59:18', '5:09:18', '5:19:18', '5:29:18', '5:39:18', '5:49:18', '5:59:18', '6…	[2924, 2906, 2936, 3067, 2905, 2912, 2917, 2970, 2954, 2959, 2967, 2962, 2848, 2956, 2815, 2959, 2927, 2694, 2902, 2871, 2873, 2966, 2940, 2837, 2962, 2739, 2774, 3029, 2955, 2978, 2907, 2831, 2945, 2879, 2949, 2862, 2713, 2814, 2936, 2912, 2915, 2869, 2842, 2860, 2891, 2862, 2849, 2928, 2723, 2810, 2777, 2826, 3122, 2914, 2871, 2859, 2921, 2852, 2905, 2941, 2765, 2884, 2882, 2883, 2862, 2785, 29…	['0:08:37', '0:18:37', '0:28:37', '0:38:37', '0:48:37', '0:58:37', '1:08:37', '1:18:37', '1:28:37', '1:38:37', '1:48:37', '1:58:37', '2:08:37', '2:18:37', '2:28:37', '2:38:37', '2:48:37', '2:58:37', '3:08:37', '3:18:37', '3:28:37', '3:38:37', '3:48:37', '3:58:37', '4:08:37', '4:18:37', '4:28:37', '4:38:37', '4:48:37', '4:58:37', '5:08:37', '5:18:37', '5:28:37', '5:38:37', '5:48:37', '5:58:37', '6…	[200, 180, 202, 214, 185, 171, 186, 198, 198, 176, 181, 181, 167, 187, 181, 199, 175, 191, 181, 185, 179, 174, 179, 163, 155, 180, 148, 187, 190, 179, 191, 200, 171, 152, 193, 214, 176, 223, 204, 180, 162, 217, 185, 204, 165, 184, 214, 178, 172, 204, 188, 185, 186, 175, 168, 179, 164, 175, 173, 196, 188, 189, 192, 165, 151, 174, 165, 166, 182, 185, 178, 187, 193, 168, 173, 155, 190, 192, 162, 193…
D11	BL	BL	Pi_rich	8	BL	20210709	Exponential	['0:08:05', '0:18:05', '0:28:05', '0:38:05', '0:48:05', '0:58:05', '1:08:05', '1:18:05', '1:28:05', '1:38:05', '1:48:05', '1:58:05', '2:08:05', '2:18:05', '2:28:05', '2:38:05', '2:48:05', '2:58:05', '3:08:05', '3:18:05', '3:28:05', '3:38:05', '3:48:05', '3:58:05', '4:08:05', '4:18:05', '4:28:05', '4:38:05', '4:48:05', '4:58:05', '5:08:05', '5:18:05', '5:28:05', '5:38:05', '5:48:05', '5:58:05', '6…	[0.122, 0.121, 0.121, 0.121, 0.121, 0.121, 0.121, 0.121, 0.121, 0.121, 0.121, 0.121, 0.121, 0.121, 0.121, 0.121, 0.121, 0.121, 0.121, 0.121, 0.121, 0.121, 0.121, 0.121, 0.12, 0.12, 0.12, 0.12, 0.12, 0.12, 0.12, 0.12, 0.12, 0.12, 0.12, 0.12, 0.12, 0.12, 0.12, 0.12, 0.12, 0.12, 0.12, 0.12, 0.12, 0.119, 0.12, 0.119, 0.119, 0.12, 0.119, 0.119, 0.119, 0.119, 0.119, 0.12, 0.119, 0.119, 0.12, 0.119, 0.1…	['0:09:18', '0:19:18', '0:29:18', '0:39:18', '0:49:18', '0:59:18', '1:09:18', '1:19:18', '1:29:18', '1:39:18', '1:49:18', '1:59:18', '2:09:18', '2:19:18', '2:29:18', '2:39:18', '2:49:18', '2:59:18', '3:09:18', '3:19:18', '3:29:18', '3:39:18', '3:49:18', '3:59:18', '4:09:18', '4:19:18', '4:29:18', '4:39:18', '4:49:18', '4:59:18', '5:09:18', '5:19:18', '5:29:18', '5:39:18', '5:49:18', '5:59:18', '6…	[2941, 2958, 2848, 2862, 2923, 2904, 2974, 2849, 2879, 2997, 2987, 2908, 2863, 2838, 2815, 2791, 3068, 2819, 2856, 2889, 2927, 3067, 2953, 2833, 2895, 2787, 2976, 2869, 2797, 2878, 3006, 2842, 2959, 2776, 2735, 2845, 2794, 2888, 2810, 2907, 2810, 2797, 2886, 2960, 2888, 2736, 2932, 2743, 2757, 2790, 2817, 2896, 2771, 2804, 2864, 2923, 2823, 2798, 2947, 2854, 2899, 2814, 2873, 2708, 2848, 2782, 28…	['0:08:37', '0:18:37', '0:28:37', '0:38:37', '0:48:37', '0:58:37', '1:08:37', '1:18:37', '1:28:37', '1:38:37', '1:48:37', '1:58:37', '2:08:37', '2:18:37', '2:28:37', '2:38:37', '2:48:37', '2:58:37', '3:08:37', '3:18:37', '3:28:37', '3:38:37', '3:48:37', '3:58:37', '4:08:37', '4:18:37', '4:28:37', '4:38:37', '4:48:37', '4:58:37', '5:08:37', '5:18:37', '5:28:37', '5:38:37', '5:48:37', '5:58:37', '6…	[176, 199, 207, 165, 180, 185, 220, 210, 188, 184, 207, 181, 199, 190, 185, 157, 211, 158, 164, 178, 175, 164, 183, 186, 193, 161, 195, 193, 166, 184, 200, 178, 174, 177, 160, 174, 181, 178, 168, 204, 173, 155, 196, 159, 169, 199, 164, 137, 202, 164, 186, 162, 170, 163, 185, 181, 190, 176, 168, 191, 187, 149, 192, 186, 203, 201, 186, 172, 180, 188, 176, 186, 182, 167, 173, 184, 154, 171, 183, 170…
D12	BL	BL	Pi_rich	9	BL	20210709	Exponential	['0:08:05', '0:18:05', '0:28:05', '0:38:05', '0:48:05', '0:58:05', '1:08:05', '1:18:05', '1:28:05', '1:38:05', '1:48:05', '1:58:05', '2:08:05', '2:18:05', '2:28:05', '2:38:05', '2:48:05', '2:58:05', '3:08:05', '3:18:05', '3:28:05', '3:38:05', '3:48:05', '3:58:05', '4:08:05', '4:18:05', '4:28:05', '4:38:05', '4:48:05', '4:58:05', '5:08:05', '5:18:05', '5:28:05', '5:38:05', '5:48:05', '5:58:05', '6…	[0.116, 0.115, 0.115, 0.115, 0.115, 0.115, 0.115, 0.115, 0.115, 0.115, 0.115, 0.115, 0.115, 0.115, 0.115, 0.115, 0.114, 0.114, 0.114, 0.114, 0.114, 0.114, 0.114, 0.114, 0.114, 0.114, 0.114, 0.114, 0.114, 0.114, 0.114, 0.114, 0.113, 0.113, 0.113, 0.113, 0.113, 0.113, 0.113, 0.113, 0.113, 0.113, 0.113, 0.113, 0.113, 0.113, 0.113, 0.113, 0.113, 0.113, 0.113, 0.113, 0.113, 0.113, 0.113, 0.113, 0.113,…	['0:09:18', '0:19:18', '0:29:18', '0:39:18', '0:49:18', '0:59:18', '1:09:18', '1:19:18', '1:29:18', '1:39:18', '1:49:18', '1:59:18', '2:09:18', '2:19:18', '2:29:18', '2:39:18', '2:49:18', '2:59:18', '3:09:18', '3:19:18', '3:29:18', '3:39:18', '3:49:18', '3:59:18', '4:09:18', '4:19:18', '4:29:18', '4:39:18', '4:49:18', '4:59:18', '5:09:18', '5:19:18', '5:29:18', '5:39:18', '5:49:18', '5:59:18', '6…	[3102, 3099, 2993, 3128, 3144, 3171, 3098, 3138, 3183, 3002, 3099, 2985, 3149, 2948, 3019, 3092, 3082, 3158, 3045, 3123, 3051, 3142, 2978, 2939, 2974, 3078, 3113, 3023, 2915, 2998, 3082, 2892, 2977, 3090, 2971, 3110, 3039, 3036, 3101, 2937, 3094, 2989, 2958, 2982, 3085, 3038, 2957, 3145, 3043, 3087, 3014, 2905, 3038, 2905, 2962, 2837, 2993, 3013, 2883, 3013, 2939, 2887, 2958, 2946, 2933, 2936, 29…	['0:08:37', '0:18:37', '0:28:37', '0:38:37', '0:48:37', '0:58:37', '1:08:37', '1:18:37', '1:28:37', '1:38:37', '1:48:37', '1:58:37', '2:08:37', '2:18:37', '2:28:37', '2:38:37', '2:48:37', '2:58:37', '3:08:37', '3:18:37', '3:28:37', '3:38:37', '3:48:37', '3:58:37', '4:08:37', '4:18:37', '4:28:37', '4:38:37', '4:48:37', '4:58:37', '5:08:37', '5:18:37', '5:28:37', '5:38:37', '5:48:37', '5:58:37', '6…	[168, 192, 184, 195, 147, 155, 197, 200, 177, 195, 176, 197, 202, 186, 182, 223, 180, 203, 210, 182, 183, 190, 183, 169, 213, 161, 217, 170, 183, 185, 195, 212, 196, 225, 154, 170, 205, 156, 203, 203, 178, 168, 185, 192, 196, 184, 183, 182, 182, 178, 169, 180, 170, 175, 201, 204, 223, 177, 189, 195, 176, 198, 195, 176, 181, 169, 173, 170, 157, 166, 195, 177, 158, 173, 190, 186, 180, 177, 176, 204…
H4	BL	BL	Pi_free	1	BL	20210709	Exponential	['0:08:05', '0:18:05', '0:28:05', '0:38:05', '0:48:05', '0:58:05', '1:08:05', '1:18:05', '1:28:05', '1:38:05', '1:48:05', '1:58:05', '2:08:05', '2:18:05', '2:28:05', '2:38:05', '2:48:05', '2:58:05', '3:08:05', '3:18:05', '3:28:05', '3:38:05', '3:48:05', '3:58:05', '4:08:05', '4:18:05', '4:28:05', '4:38:05', '4:48:05', '4:58:05', '5:08:05', '5:18:05', '5:28:05', '5:38:05', '5:48:05', '5:58:05', '6…	[0.114, 0.113, 0.113, 0.113, 0.113, 0.113, 0.113, 0.113, 0.113, 0.113, 0.113, 0.113, 0.113, 0.113, 0.113, 0.113, 0.113, 0.113, 0.112, 0.112, 0.113, 0.112, 0.112, 0.112, 0.112, 0.112, 0.112, 0.112, 0.112, 0.112, 0.112, 0.112, 0.112, 0.112, 0.112, 0.112, 0.112, 0.112, 0.112, 0.112, 0.112, 0.112, 0.112, 0.112, 0.112, 0.112, 0.112, 0.112, 0.112, 0.112, 0.112, 0.112, 0.112, 0.112, 0.112, 0.112, 0.112,…	['0:09:18', '0:19:18', '0:29:18', '0:39:18', '0:49:18', '0:59:18', '1:09:18', '1:19:18', '1:29:18', '1:39:18', '1:49:18', '1:59:18', '2:09:18', '2:19:18', '2:29:18', '2:39:18', '2:49:18', '2:59:18', '3:09:18', '3:19:18', '3:29:18', '3:39:18', '3:49:18', '3:59:18', '4:09:18', '4:19:18', '4:29:18', '4:39:18', '4:49:18', '4:59:18', '5:09:18', '5:19:18', '5:29:18', '5:39:18', '5:49:18', '5:59:18', '6…	[2833, 3004, 2741, 2966, 2887, 2891, 2768, 2762, 2932, 2813, 2885, 2850, 2774, 3002, 2773, 2754, 2692, 2870, 2867, 2797, 2778, 2772, 2771, 2930, 2767, 2818, 2673, 2720, 2637, 2822, 2843, 2869, 2743, 2703, 2820, 2694, 2696, 2747, 2715, 2730, 2872, 2778, 2651, 2649, 2809, 2776, 2706, 2731, 2646, 2673, 2726, 2734, 2795, 2753, 2607, 2801, 2822, 2780, 2578, 2673, 2566, 2860, 2752, 2714, 2826, 2629, 27…	['0:08:37', '0:18:37', '0:28:37', '0:38:37', '0:48:37', '0:58:37', '1:08:37', '1:18:37', '1:28:37', '1:38:37', '1:48:37', '1:58:37', '2:08:37', '2:18:37', '2:28:37', '2:38:37', '2:48:37', '2:58:37', '3:08:37', '3:18:37', '3:28:37', '3:38:37', '3:48:37', '3:58:37', '4:08:37', '4:18:37', '4:28:37', '4:38:37', '4:48:37', '4:58:37', '5:08:37', '5:18:37', '5:28:37', '5:38:37', '5:48:37', '5:58:37', '6…	[181, 151, 148, 192, 171, 203, 194, 163, 187, 168, 186, 176, 215, 173, 175, 181, 160, 160, 168, 198, 154, 195, 174, 195, 186, 171, 199, 174, 160, 162, 163, 176, 195, 198, 170, 176, 193, 177, 149, 161, 196, 173, 189, 177, 179, 158, 170, 163, 181, 157, 170, 200, 174, 194, 172, 169, 145, 166, 170, 158, 181, 185, 171, 165, 155, 169, 167, 139, 167, 208, 175, 178, 155, 161, 195, 177, 172, 159, 167, 172…
H5	BL	BL	Pi_free	2	BL	20210709	Exponential	['0:08:05', '0:18:05', '0:28:05', '0:38:05', '0:48:05', '0:58:05', '1:08:05', '1:18:05', '1:28:05', '1:38:05', '1:48:05', '1:58:05', '2:08:05', '2:18:05', '2:28:05', '2:38:05', '2:48:05', '2:58:05', '3:08:05', '3:18:05', '3:28:05', '3:38:05', '3:48:05', '3:58:05', '4:08:05', '4:18:05', '4:28:05', '4:38:05', '4:48:05', '4:58:05', '5:08:05', '5:18:05', '5:28:05', '5:38:05', '5:48:05', '5:58:05', '6…	[0.113, 0.112, 0.112, 0.112, 0.112, 0.112, 0.112, 0.112, 0.112, 0.112, 0.112, 0.112, 0.112, 0.111, 0.112, 0.112, 0.112, 0.112, 0.111, 0.111, 0.111, 0.111, 0.111, 0.111, 0.111, 0.111, 0.111, 0.111, 0.111, 0.111, 0.111, 0.111, 0.111, 0.111, 0.111, 0.111, 0.11, 0.111, 0.111, 0.111, 0.111, 0.111, 0.111, 0.111, 0.111, 0.111, 0.11, 0.111, 0.111, 0.111, 0.11, 0.11, 0.11, 0.11, 0.11, 0.111, 0.11, 0.11, 0…	['0:09:18', '0:19:18', '0:29:18', '0:39:18', '0:49:18', '0:59:18', '1:09:18', '1:19:18', '1:29:18', '1:39:18', '1:49:18', '1:59:18', '2:09:18', '2:19:18', '2:29:18', '2:39:18', '2:49:18', '2:59:18', '3:09:18', '3:19:18', '3:29:18', '3:39:18', '3:49:18', '3:59:18', '4:09:18', '4:19:18', '4:29:18', '4:39:18', '4:49:18', '4:59:18', '5:09:18', '5:19:18', '5:29:18', '5:39:18', '5:49:18', '5:59:18', '6…	[2902, 2821, 2846, 2780, 2779, 2765, 2792, 2854, 2790, 2721, 2806, 2852, 2895, 2896, 2706, 2785, 2730, 2812, 2656, 2813, 2834, 2629, 2769, 2733, 2793, 2856, 2774, 2725, 2770, 2674, 2768, 2886, 2746, 2711, 2743, 2612, 2777, 2694, 2724, 2672, 2659, 2611, 2677, 2766, 2600, 2662, 2930, 2864, 2733, 2627, 2819, 2762, 2839, 2868, 2693, 2845, 2685, 2783, 2800, 2801, 2687, 2646, 2737, 2737, 2584, 2710, 26…	['0:08:37', '0:18:37', '0:28:37', '0:38:37', '0:48:37', '0:58:37', '1:08:37', '1:18:37', '1:28:37', '1:38:37', '1:48:37', '1:58:37', '2:08:37', '2:18:37', '2:28:37', '2:38:37', '2:48:37', '2:58:37', '3:08:37', '3:18:37', '3:28:37', '3:38:37', '3:48:37', '3:58:37', '4:08:37', '4:18:37', '4:28:37', '4:38:37', '4:48:37', '4:58:37', '5:08:37', '5:18:37', '5:28:37', '5:38:37', '5:48:37', '5:58:37', '6…	[204, 186, 168, 157, 186, 168, 186, 164, 185, 178, 166, 180, 197, 200, 187, 181, 168, 192, 165, 168, 139, 197, 159, 161, 179, 181, 169, 150, 150, 141, 199, 171, 174, 178, 192, 182, 167, 163, 181, 162, 163, 183, 178, 178, 188, 171, 171, 182, 159, 175, 204, 172, 142, 187, 199, 181, 168, 184, 155, 183, 197, 165, 129, 204, 163, 162, 181, 181, 178, 169, 178, 142, 206, 185, 169, 169, 157, 181, 199, 164…
H6	BL	BL	Pi_free	3	BL	20210709	Exponential	['0:08:05', '0:18:05', '0:28:05', '0:38:05', '0:48:05', '0:58:05', '1:08:05', '1:18:05', '1:28:05', '1:38:05', '1:48:05', '1:58:05', '2:08:05', '2:18:05', '2:28:05', '2:38:05', '2:48:05', '2:58:05', '3:08:05', '3:18:05', '3:28:05', '3:38:05', '3:48:05', '3:58:05', '4:08:05', '4:18:05', '4:28:05', '4:38:05', '4:48:05', '4:58:05', '5:08:05', '5:18:05', '5:28:05', '5:38:05', '5:48:05', '5:58:05', '6…	[0.12, 0.119, 0.119, 0.119, 0.119, 0.118, 0.118, 0.118, 0.118, 0.118, 0.118, 0.118, 0.118, 0.118, 0.118, 0.118, 0.118, 0.118, 0.117, 0.118, 0.118, 0.118, 0.117, 0.117, 0.117, 0.117, 0.117, 0.117, 0.117, 0.117, 0.117, 0.117, 0.117, 0.117, 0.117, 0.117, 0.117, 0.117, 0.117, 0.117, 0.117, 0.117, 0.117, 0.117, 0.117, 0.117, 0.117, 0.117, 0.117, 0.117, 0.117, 0.116, 0.116, 0.116, 0.116, 0.116, 0.116, …	['0:09:18', '0:19:18', '0:29:18', '0:39:18', '0:49:18', '0:59:18', '1:09:18', '1:19:18', '1:29:18', '1:39:18', '1:49:18', '1:59:18', '2:09:18', '2:19:18', '2:29:18', '2:39:18', '2:49:18', '2:59:18', '3:09:18', '3:19:18', '3:29:18', '3:39:18', '3:49:18', '3:59:18', '4:09:18', '4:19:18', '4:29:18', '4:39:18', '4:49:18', '4:59:18', '5:09:18', '5:19:18', '5:29:18', '5:39:18', '5:49:18', '5:59:18', '6…	[2696, 2849, 2771, 2834, 2751, 2827, 2604, 2802, 2788, 2955, 2842, 2570, 2815, 2769, 2830, 2879, 2759, 2785, 2733, 2699, 3007, 2777, 2876, 2715, 2738, 2777, 2803, 2810, 2896, 2746, 2738, 2876, 2724, 2757, 2543, 2772, 2709, 2652, 2709, 2686, 2707, 2730, 2604, 2816, 2715, 2720, 2704, 2764, 2787, 2716, 2770, 2532, 2875, 2724, 2647, 2772, 2720, 2681, 2726, 2830, 2664, 2770, 2698, 2723, 2701, 2749, 27…	['0:08:37', '0:18:37', '0:28:37', '0:38:37', '0:48:37', '0:58:37', '1:08:37', '1:18:37', '1:28:37', '1:38:37', '1:48:37', '1:58:37', '2:08:37', '2:18:37', '2:28:37', '2:38:37', '2:48:37', '2:58:37', '3:08:37', '3:18:37', '3:28:37', '3:38:37', '3:48:37', '3:58:37', '4:08:37', '4:18:37', '4:28:37', '4:38:37', '4:48:37', '4:58:37', '5:08:37', '5:18:37', '5:28:37', '5:38:37', '5:48:37', '5:58:37', '6…	[179, 163, 187, 173, 200, 161, 195, 187, 168, 204, 179, 167, 162, 154, 196, 183, 146, 156, 163, 178, 169, 154, 182, 172, 204, 170, 168, 189, 162, 158, 151, 185, 159, 179, 144, 199, 136, 209, 164, 169, 193, 175, 173, 184, 171, 173, 162, 148, 177, 183, 194, 173, 204, 192, 166, 161, 164, 167, 154, 168, 164, 159, 196, 169, 161, 169, 161, 201, 143, 166, 162, 173, 174, 190, 141, 187, 174, 167, 179, 153…
H7	BL	BL	Pi_free	4	BL	20210709	Exponential	['0:08:05', '0:18:05', '0:28:05', '0:38:05', '0:48:05', '0:58:05', '1:08:05', '1:18:05', '1:28:05', '1:38:05', '1:48:05', '1:58:05', '2:08:05', '2:18:05', '2:28:05', '2:38:05', '2:48:05', '2:58:05', '3:08:05', '3:18:05', '3:28:05', '3:38:05', '3:48:05', '3:58:05', '4:08:05', '4:18:05', '4:28:05', '4:38:05', '4:48:05', '4:58:05', '5:08:05', '5:18:05', '5:28:05', '5:38:05', '5:48:05', '5:58:05', '6…	[0.114, 0.113, 0.113, 0.113, 0.113, 0.113, 0.113, 0.112, 0.113, 0.113, 0.113, 0.113, 0.113, 0.112, 0.112, 0.112, 0.113, 0.112, 0.112, 0.112, 0.112, 0.112, 0.112, 0.112, 0.112, 0.112, 0.112, 0.112, 0.112, 0.112, 0.112, 0.112, 0.112, 0.112, 0.112, 0.112, 0.112, 0.112, 0.112, 0.112, 0.112, 0.111, 0.111, 0.112, 0.111, 0.111, 0.111, 0.111, 0.111, 0.111, 0.111, 0.111, 0.111, 0.111, 0.111, 0.111, 0.111,…	['0:09:18', '0:19:18', '0:29:18', '0:39:18', '0:49:18', '0:59:18', '1:09:18', '1:19:18', '1:29:18', '1:39:18', '1:49:18', '1:59:18', '2:09:18', '2:19:18', '2:29:18', '2:39:18', '2:49:18', '2:59:18', '3:09:18', '3:19:18', '3:29:18', '3:39:18', '3:49:18', '3:59:18', '4:09:18', '4:19:18', '4:29:18', '4:39:18', '4:49:18', '4:59:18', '5:09:18', '5:19:18', '5:29:18', '5:39:18', '5:49:18', '5:59:18', '6…	[2764, 2855, 2777, 2765, 2841, 2800, 2799, 2737, 2729, 2793, 2792, 2742, 2844, 2859, 2668, 2790, 2644, 2804, 2610, 2789, 2735, 2879, 2841, 2694, 2842, 2774, 2832, 2705, 2844, 2773, 2862, 2719, 2985, 2767, 2680, 2881, 2819, 2745, 2727, 2627, 2667, 2672, 2751, 2599, 2648, 2832, 2621, 2761, 2793, 2818, 2650, 2685, 2793, 2770, 2835, 2800, 2796, 2725, 2819, 2682, 2730, 2834, 2780, 2729, 2649, 2724, 27…	['0:08:37', '0:18:37', '0:28:37', '0:38:37', '0:48:37', '0:58:37', '1:08:37', '1:18:37', '1:28:37', '1:38:37', '1:48:37', '1:58:37', '2:08:37', '2:18:37', '2:28:37', '2:38:37', '2:48:37', '2:58:37', '3:08:37', '3:18:37', '3:28:37', '3:38:37', '3:48:37', '3:58:37', '4:08:37', '4:18:37', '4:28:37', '4:38:37', '4:48:37', '4:58:37', '5:08:37', '5:18:37', '5:28:37', '5:38:37', '5:48:37', '5:58:37', '6…	[145, 167, 168, 184, 183, 180, 176, 182, 165, 162, 172, 169, 179, 182, 192, 175, 152, 185, 164, 166, 190, 169, 184, 182, 170, 166, 171, 180, 182, 163, 187, 178, 206, 190, 198, 169, 150, 189, 186, 202, 174, 187, 182, 197, 185, 162, 166, 169, 161, 170, 171, 153, 174, 152, 190, 184, 176, 155, 163, 176, 172, 173, 170, 163, 183, 162, 175, 143, 195, 177, 126, 177, 184, 201, 170, 182, 159, 172, 157, 182…
H8	BL	BL	Pi_free	5	BL	20210709	Exponential	['0:08:05', '0:18:05', '0:28:05', '0:38:05', '0:48:05', '0:58:05', '1:08:05', '1:18:05', '1:28:05', '1:38:05', '1:48:05', '1:58:05', '2:08:05', '2:18:05', '2:28:05', '2:38:05', '2:48:05', '2:58:05', '3:08:05', '3:18:05', '3:28:05', '3:38:05', '3:48:05', '3:58:05', '4:08:05', '4:18:05', '4:28:05', '4:38:05', '4:48:05', '4:58:05', '5:08:05', '5:18:05', '5:28:05', '5:38:05', '5:48:05', '5:58:05', '6…	[0.115, 0.115, 0.114, 0.114, 0.114, 0.114, 0.114, 0.113, 0.114, 0.114, 0.114, 0.113, 0.113, 0.113, 0.113, 0.113, 0.113, 0.113, 0.113, 0.113, 0.113, 0.113, 0.113, 0.113, 0.113, 0.113, 0.113, 0.112, 0.112, 0.113, 0.112, 0.112, 0.112, 0.112, 0.112, 0.112, 0.112, 0.112, 0.112, 0.112, 0.112, 0.112, 0.112, 0.112, 0.112, 0.112, 0.112, 0.112, 0.112, 0.112, 0.112, 0.112, 0.112, 0.112, 0.112, 0.112, 0.112,…	['0:09:18', '0:19:18', '0:29:18', '0:39:18', '0:49:18', '0:59:18', '1:09:18', '1:19:18', '1:29:18', '1:39:18', '1:49:18', '1:59:18', '2:09:18', '2:19:18', '2:29:18', '2:39:18', '2:49:18', '2:59:18', '3:09:18', '3:19:18', '3:29:18', '3:39:18', '3:49:18', '3:59:18', '4:09:18', '4:19:18', '4:29:18', '4:39:18', '4:49:18', '4:59:18', '5:09:18', '5:19:18', '5:29:18', '5:39:18', '5:49:18', '5:59:18', '6…	[2630, 2848, 2800, 2874, 2737, 2655, 2715, 2696, 2891, 2720, 2821, 2772, 2701, 2578, 2702, 2743, 2871, 2754, 2757, 2640, 2859, 2791, 2702, 2576, 2718, 2799, 2751, 2679, 2762, 2698, 2884, 2724, 2826, 2744, 2749, 2606, 2873, 2684, 2700, 2696, 2828, 2594, 2779, 2744, 2725, 2759, 2732, 2760, 2701, 2734, 2671, 2650, 2823, 2822, 2701, 2705, 2718, 2723, 2810, 2772, 2650, 2527, 2769, 2762, 2844, 2688, 26…	['0:08:37', '0:18:37', '0:28:37', '0:38:37', '0:48:37', '0:58:37', '1:08:37', '1:18:37', '1:28:37', '1:38:37', '1:48:37', '1:58:37', '2:08:37', '2:18:37', '2:28:37', '2:38:37', '2:48:37', '2:58:37', '3:08:37', '3:18:37', '3:28:37', '3:38:37', '3:48:37', '3:58:37', '4:08:37', '4:18:37', '4:28:37', '4:38:37', '4:48:37', '4:58:37', '5:08:37', '5:18:37', '5:28:37', '5:38:37', '5:48:37', '5:58:37', '6…	[197, 155, 161, 164, 148, 174, 177, 160, 176, 163, 155, 165, 166, 168, 180, 166, 191, 159, 124, 178, 158, 164, 169, 198, 177, 162, 169, 159, 156, 155, 155, 171, 159, 164, 151, 151, 145, 178, 197, 159, 170, 165, 146, 154, 184, 154, 175, 212, 162, 156, 168, 194, 191, 152, 173, 192, 165, 178, 148, 191, 174, 195, 189, 156, 158, 176, 166, 156, 186, 185, 174, 173, 146, 194, 167, 142, 172, 160, 170, 173…
H9	BL	BL	Pi_free	6	BL	20210709	Exponential	['0:08:05', '0:18:05', '0:28:05', '0:38:05', '0:48:05', '0:58:05', '1:08:05', '1:18:05', '1:28:05', '1:38:05', '1:48:05', '1:58:05', '2:08:05', '2:18:05', '2:28:05', '2:38:05', '2:48:05', '2:58:05', '3:08:05', '3:18:05', '3:28:05', '3:38:05', '3:48:05', '3:58:05', '4:08:05', '4:18:05', '4:28:05', '4:38:05', '4:48:05', '4:58:05', '5:08:05', '5:18:05', '5:28:05', '5:38:05', '5:48:05', '5:58:05', '6…	[0.111, 0.111, 0.111, 0.111, 0.111, 0.11, 0.11, 0.11, 0.11, 0.111, 0.11, 0.11, 0.11, 0.11, 0.11, 0.11, 0.11, 0.11, 0.11, 0.11, 0.11, 0.11, 0.11, 0.11, 0.11, 0.11, 0.11, 0.11, 0.11, 0.11, 0.11, 0.11, 0.11, 0.11, 0.11, 0.11, 0.11, 0.109, 0.11, 0.11, 0.11, 0.109, 0.109, 0.11, 0.11, 0.109, 0.109, 0.109, 0.109, 0.11, 0.109, 0.109, 0.109, 0.109, 0.109, 0.109, 0.109, 0.109, 0.109, 0.109, 0.109, 0.109, 0…	['0:09:18', '0:19:18', '0:29:18', '0:39:18', '0:49:18', '0:59:18', '1:09:18', '1:19:18', '1:29:18', '1:39:18', '1:49:18', '1:59:18', '2:09:18', '2:19:18', '2:29:18', '2:39:18', '2:49:18', '2:59:18', '3:09:18', '3:19:18', '3:29:18', '3:39:18', '3:49:18', '3:59:18', '4:09:18', '4:19:18', '4:29:18', '4:39:18', '4:49:18', '4:59:18', '5:09:18', '5:19:18', '5:29:18', '5:39:18', '5:49:18', '5:59:18', '6…	[2848, 2753, 2736, 2872, 2779, 2881, 2866, 2857, 2812, 2791, 2831, 2731, 2825, 2801, 2878, 2716, 2769, 2761, 2731, 2643, 2656, 2608, 2831, 2809, 2790, 2774, 2864, 2693, 2879, 2751, 2767, 2790, 2815, 2717, 2744, 2650, 2767, 2705, 2713, 2753, 2671, 2722, 2734, 2741, 2673, 2646, 2688, 2749, 2701, 2870, 2791, 2767, 2647, 2697, 2819, 2832, 2831, 2845, 2779, 2688, 2650, 2634, 2851, 2704, 2728, 2712, 27…	['0:08:37', '0:18:37', '0:28:37', '0:38:37', '0:48:37', '0:58:37', '1:08:37', '1:18:37', '1:28:37', '1:38:37', '1:48:37', '1:58:37', '2:08:37', '2:18:37', '2:28:37', '2:38:37', '2:48:37', '2:58:37', '3:08:37', '3:18:37', '3:28:37', '3:38:37', '3:48:37', '3:58:37', '4:08:37', '4:18:37', '4:28:37', '4:38:37', '4:48:37', '4:58:37', '5:08:37', '5:18:37', '5:28:37', '5:38:37', '5:48:37', '5:58:37', '6…	[179, 178, 147, 168, 178, 166, 184, 147, 170, 167, 164, 165, 162, 170, 184, 178, 153, 165, 154, 176, 188, 172, 172, 164, 171, 181, 155, 186, 169, 189, 166, 189, 155, 179, 132, 175, 173, 166, 172, 170, 170, 196, 174, 136, 174, 162, 167, 166, 174, 175, 148, 164, 173, 166, 148, 188, 137, 176, 140, 178, 161, 160, 167, 175, 173, 157, 182, 165, 167, 192, 216, 171, 158, 161, 184, 180, 155, 185, 176, 172…
H10	BL	BL	Pi_free	7	BL	20210709	Exponential	['0:08:05', '0:18:05', '0:28:05', '0:38:05', '0:48:05', '0:58:05', '1:08:05', '1:18:05', '1:28:05', '1:38:05', '1:48:05', '1:58:05', '2:08:05', '2:18:05', '2:28:05', '2:38:05', '2:48:05', '2:58:05', '3:08:05', '3:18:05', '3:28:05', '3:38:05', '3:48:05', '3:58:05', '4:08:05', '4:18:05', '4:28:05', '4:38:05', '4:48:05', '4:58:05', '5:08:05', '5:18:05', '5:28:05', '5:38:05', '5:48:05', '5:58:05', '6…	[0.116, 0.115, 0.115, 0.115, 0.115, 0.115, 0.115, 0.115, 0.115, 0.115, 0.115, 0.115, 0.115, 0.115, 0.115, 0.115, 0.115, 0.115, 0.115, 0.115, 0.115, 0.115, 0.114, 0.115, 0.114, 0.114, 0.115, 0.114, 0.114, 0.114, 0.114, 0.114, 0.114, 0.114, 0.114, 0.114, 0.114, 0.114, 0.114, 0.114, 0.114, 0.114, 0.114, 0.114, 0.114, 0.114, 0.114, 0.114, 0.114, 0.114, 0.114, 0.114, 0.114, 0.114, 0.114, 0.114, 0.114,…	['0:09:18', '0:19:18', '0:29:18', '0:39:18', '0:49:18', '0:59:18', '1:09:18', '1:19:18', '1:29:18', '1:39:18', '1:49:18', '1:59:18', '2:09:18', '2:19:18', '2:29:18', '2:39:18', '2:49:18', '2:59:18', '3:09:18', '3:19:18', '3:29:18', '3:39:18', '3:49:18', '3:59:18', '4:09:18', '4:19:18', '4:29:18', '4:39:18', '4:49:18', '4:59:18', '5:09:18', '5:19:18', '5:29:18', '5:39:18', '5:49:18', '5:59:18', '6…	[2797, 2676, 2755, 2643, 2683, 2766, 2734, 2666, 2755, 2704, 2753, 2695, 2746, 2654, 2744, 2626, 2773, 2753, 2744, 2738, 2745, 2774, 2648, 2678, 2698, 2699, 2671, 2721, 2689, 2752, 2734, 2864, 2688, 2758, 2784, 2728, 2809, 2690, 2766, 2694, 2742, 2750, 2775, 2736, 2665, 2748, 2664, 2683, 2689, 2779, 2733, 2706, 2730, 2617, 2742, 2697, 2760, 2670, 2656, 2686, 2594, 2695, 2844, 2675, 2650, 2631, 27…	['0:08:37', '0:18:37', '0:28:37', '0:38:37', '0:48:37', '0:58:37', '1:08:37', '1:18:37', '1:28:37', '1:38:37', '1:48:37', '1:58:37', '2:08:37', '2:18:37', '2:28:37', '2:38:37', '2:48:37', '2:58:37', '3:08:37', '3:18:37', '3:28:37', '3:38:37', '3:48:37', '3:58:37', '4:08:37', '4:18:37', '4:28:37', '4:38:37', '4:48:37', '4:58:37', '5:08:37', '5:18:37', '5:28:37', '5:38:37', '5:48:37', '5:58:37', '6…	[166, 178, 215, 148, 184, 162, 192, 169, 190, 173, 195, 154, 187, 171, 159, 195, 190, 171, 145, 212, 141, 173, 160, 183, 202, 176, 158, 188, 161, 182, 162, 167, 191, 167, 177, 184, 192, 172, 194, 172, 157, 167, 178, 176, 180, 142, 168, 182, 178, 197, 148, 185, 161, 155, 175, 178, 164, 170, 164, 177, 149, 171, 169, 164, 156, 167, 172, 143, 153, 160, 158, 189, 176, 160, 179, 149, 176, 153, 185, 154…
H11	BL	BL	Pi_free	8	BL	20210709	Exponential	['0:08:05', '0:18:05', '0:28:05', '0:38:05', '0:48:05', '0:58:05', '1:08:05', '1:18:05', '1:28:05', '1:38:05', '1:48:05', '1:58:05', '2:08:05', '2:18:05', '2:28:05', '2:38:05', '2:48:05', '2:58:05', '3:08:05', '3:18:05', '3:28:05', '3:38:05', '3:48:05', '3:58:05', '4:08:05', '4:18:05', '4:28:05', '4:38:05', '4:48:05', '4:58:05', '5:08:05', '5:18:05', '5:28:05', '5:38:05', '5:48:05', '5:58:05', '6…	[0.116, 0.115, 0.115, 0.115, 0.115, 0.115, 0.115, 0.115, 0.114, 0.115, 0.115, 0.115, 0.115, 0.115, 0.115, 0.114, 0.115, 0.114, 0.114, 0.114, 0.114, 0.114, 0.114, 0.114, 0.114, 0.114, 0.114, 0.114, 0.114, 0.114, 0.114, 0.114, 0.114, 0.114, 0.114, 0.114, 0.114, 0.114, 0.114, 0.114, 0.114, 0.114, 0.114, 0.114, 0.114, 0.114, 0.113, 0.114, 0.113, 0.114, 0.113, 0.113, 0.113, 0.113, 0.113, 0.113, 0.113,…	['0:09:18', '0:19:18', '0:29:18', '0:39:18', '0:49:18', '0:59:18', '1:09:18', '1:19:18', '1:29:18', '1:39:18', '1:49:18', '1:59:18', '2:09:18', '2:19:18', '2:29:18', '2:39:18', '2:49:18', '2:59:18', '3:09:18', '3:19:18', '3:29:18', '3:39:18', '3:49:18', '3:59:18', '4:09:18', '4:19:18', '4:29:18', '4:39:18', '4:49:18', '4:59:18', '5:09:18', '5:19:18', '5:29:18', '5:39:18', '5:49:18', '5:59:18', '6…	[2808, 2926, 2829, 2948, 2855, 2869, 2763, 2882, 2848, 2895, 2784, 2946, 2817, 2756, 2743, 2800, 2847, 2831, 2751, 2822, 2798, 2701, 2776, 2849, 2848, 2891, 2893, 2651, 2789, 2778, 2827, 2832, 2676, 2819, 2752, 2657, 2770, 2797, 2791, 2858, 2782, 2663, 2731, 2598, 2774, 2657, 2775, 2711, 2728, 2789, 2810, 2710, 2772, 2791, 2682, 2945, 2793, 2775, 2822, 2709, 2825, 2677, 2753, 2620, 2599, 2761, 26…	['0:08:37', '0:18:37', '0:28:37', '0:38:37', '0:48:37', '0:58:37', '1:08:37', '1:18:37', '1:28:37', '1:38:37', '1:48:37', '1:58:37', '2:08:37', '2:18:37', '2:28:37', '2:38:37', '2:48:37', '2:58:37', '3:08:37', '3:18:37', '3:28:37', '3:38:37', '3:48:37', '3:58:37', '4:08:37', '4:18:37', '4:28:37', '4:38:37', '4:48:37', '4:58:37', '5:08:37', '5:18:37', '5:28:37', '5:38:37', '5:48:37', '5:58:37', '6…	[187, 187, 173, 159, 184, 189, 127, 157, 172, 176, 192, 173, 213, 211, 159, 154, 181, 191, 180, 150, 184, 163, 145, 167, 183, 168, 139, 163, 170, 174, 173, 183, 181, 165, 144, 207, 161, 164, 198, 158, 161, 176, 162, 167, 155, 182, 189, 165, 161, 201, 170, 194, 156, 188, 178, 189, 196, 173, 190, 183, 181, 180, 172, 177, 189, 179, 161, 153, 167, 169, 182, 159, 178, 182, 176, 141, 166, 172, 190, 189…
H12	BL	BL	Pi_free	9	BL	20210709	Exponential	['0:08:05', '0:18:05', '0:28:05', '0:38:05', '0:48:05', '0:58:05', '1:08:05', '1:18:05', '1:28:05', '1:38:05', '1:48:05', '1:58:05', '2:08:05', '2:18:05', '2:28:05', '2:38:05', '2:48:05', '2:58:05', '3:08:05', '3:18:05', '3:28:05', '3:38:05', '3:48:05', '3:58:05', '4:08:05', '4:18:05', '4:28:05', '4:38:05', '4:48:05', '4:58:05', '5:08:05', '5:18:05', '5:28:05', '5:38:05', '5:48:05', '5:58:05', '6…	[0.12, 0.119, 0.119, 0.118, 0.118, 0.118, 0.117, 0.117, 0.117, 0.118, 0.118, 0.117, 0.117, 0.117, 0.118, 0.117, 0.117, 0.117, 0.117, 0.117, 0.117, 0.117, 0.117, 0.117, 0.116, 0.117, 0.117, 0.117, 0.116, 0.116, 0.116, 0.116, 0.116, 0.116, 0.116, 0.116, 0.116, 0.116, 0.116, 0.116, 0.116, 0.116, 0.116, 0.116, 0.116, 0.116, 0.116, 0.116, 0.116, 0.116, 0.116, 0.116, 0.116, 0.116, 0.116, 0.116, 0.116, …	['0:09:18', '0:19:18', '0:29:18', '0:39:18', '0:49:18', '0:59:18', '1:09:18', '1:19:18', '1:29:18', '1:39:18', '1:49:18', '1:59:18', '2:09:18', '2:19:18', '2:29:18', '2:39:18', '2:49:18', '2:59:18', '3:09:18', '3:19:18', '3:29:18', '3:39:18', '3:49:18', '3:59:18', '4:09:18', '4:19:18', '4:29:18', '4:39:18', '4:49:18', '4:59:18', '5:09:18', '5:19:18', '5:29:18', '5:39:18', '5:49:18', '5:59:18', '6…	[2717, 2786, 2856, 2878, 2908, 2901, 2887, 2862, 2927, 2874, 2689, 2931, 2896, 2879, 2834, 2767, 2845, 2734, 2759, 2799, 2950, 2864, 2887, 2814, 2809, 2958, 2784, 2865, 2749, 2927, 2839, 2744, 2805, 2690, 2646, 3020, 2776, 2797, 2700, 2881, 2712, 2801, 2813, 2886, 2768, 2873, 2795, 2906, 2790, 2905, 2911, 2924, 2754, 2737, 2711, 2856, 2789, 2783, 2856, 2895, 2787, 2868, 2852, 2724, 2846, 2832, 28…	['0:08:37', '0:18:37', '0:28:37', '0:38:37', '0:48:37', '0:58:37', '1:08:37', '1:18:37', '1:28:37', '1:38:37', '1:48:37', '1:58:37', '2:08:37', '2:18:37', '2:28:37', '2:38:37', '2:48:37', '2:58:37', '3:08:37', '3:18:37', '3:28:37', '3:38:37', '3:48:37', '3:58:37', '4:08:37', '4:18:37', '4:28:37', '4:38:37', '4:48:37', '4:58:37', '5:08:37', '5:18:37', '5:28:37', '5:38:37', '5:48:37', '5:58:37', '6…	[163, 164, 186, 184, 185, 199, 193, 208, 196, 149, 164, 182, 202, 176, 178, 190, 182, 173, 197, 154, 169, 189, 189, 220, 187, 161, 184, 185, 196, 182, 189, 196, 166, 180, 153, 176, 204, 194, 176, 187, 179, 180, 142, 184, 183, 163, 171, 193, 167, 162, 175, 195, 139, 191, 156, 175, 177, 186, 171, 173, 179, 184, 211, 182, 165, 162, 184, 161, 211, 202, 169, 186, 172, 164, 186, 174, 141, 193, 135, 176…
D4	BL	BL	Pi_rich	1	BL	20210714	Exponential	['0:08:05', '0:18:05', '0:28:05', '0:38:05', '0:48:05', '0:58:05', '1:08:05', '1:18:05', '1:28:05', '1:38:05', '1:48:05', '1:58:05', '2:08:05', '2:18:05', '2:28:05', '2:38:05', '2:48:05', '2:58:05', '3:08:05', '3:18:05', '3:28:05', '3:38:05', '3:48:05', '3:58:05', '4:08:05', '4:18:05', '4:28:05', '4:38:05', '4:48:05', '4:58:05', '5:08:05', '5:18:05', '5:28:05', '5:38:05', '5:48:05', '5:58:05', '6…	[0.114, 0.115, 0.115, 0.115, 0.115, 0.114, 0.115, 0.115, 0.114, 0.114, 0.114, 0.114, 0.115, 0.114, 0.114, 0.115, 0.114, 0.114, 0.114, 0.114, 0.114, 0.114, 0.114, 0.114, 0.114, 0.114, 0.114, 0.114, 0.114, 0.114, 0.114, 0.114, 0.114, 0.114, 0.114, 0.114, 0.114, 0.114, 0.114, 0.114, 0.113, 0.114, 0.114, 0.114, 0.114, 0.114, 0.113, 0.113, 0.113, 0.113, 0.114, 0.113, 0.113, 0.113, 0.113, 0.114, 0.113,…	['0:09:18', '0:19:18', '0:29:18', '0:39:18', '0:49:18', '0:59:18', '1:09:18', '1:19:18', '1:29:18', '1:39:18', '1:49:18', '1:59:18', '2:09:18', '2:19:18', '2:29:18', '2:39:18', '2:49:18', '2:59:18', '3:09:18', '3:19:18', '3:29:18', '3:39:18', '3:49:18', '3:59:18', '4:09:18', '4:19:18', '4:29:18', '4:39:18', '4:49:18', '4:59:18', '5:09:18', '5:19:18', '5:29:18', '5:39:18', '5:49:18', '5:59:18', '6…	[3201.0, 3026.0, 3017.0, 2988.0, 3122.0, 3117.0, 3154.0, 3020.0, 3100.0, 2928.0, 3095.0, 3005.0, 3036.0, 3026.0, 3088.0, 3073.0, 3061.0, 3098.0, 2941.0, 3116.0, 2949.0, 2958.0, 3085.0, 2992.0, 2947.0, 3065.0, 2995.0, 2953.0, 2998.0, 3040.0, 3072.0, 3068.0, 2983.0, 2923.0, 3014.0, 3112.0, 3024.0, 2959.0, 2915.0, 3048.0, 3033.0, 3014.0, 2963.0, 3036.0, 2830.0, 2956.0, 2931.0, 3010.0, 3062.0, 2949.0…	['0:08:37', '0:18:37', '0:28:37', '0:38:37', '0:48:37', '0:58:37', '1:08:37', '1:18:37', '1:28:37', '1:38:37', '1:48:37', '1:58:37', '2:08:37', '2:18:37', '2:28:37', '2:38:37', '2:48:37', '2:58:37', '3:08:37', '3:18:37', '3:28:37', '3:38:37', '3:48:37', '3:58:37', '4:08:37', '4:18:37', '4:28:37', '4:38:37', '4:48:37', '4:58:37', '5:08:37', '5:18:37', '5:28:37', '5:38:37', '5:48:37', '5:58:37', '6…	[201.0, 208.0, 198.0, 195.0, 171.0, 198.0, 172.0, 213.0, 189.0, 184.0, 193.0, 221.0, 184.0, 191.0, 205.0, 183.0, 196.0, 188.0, 176.0, 185.0, 187.0, 194.0, 197.0, 177.0, 179.0, 185.0, 183.0, 177.0, 182.0, 180.0, 187.0, 172.0, 178.0, 188.0, 171.0, 188.0, 173.0, 193.0, 191.0, 197.0, 177.0, 181.0, 186.0, 206.0, 187.0, 191.0, 204.0, 166.0, 188.0, 181.0, 188.0, 200.0, 181.0, 177.0, 162.0, 174.0, 182.0,…
D5	BL	BL	Pi_rich	2	BL	20210714	Exponential	['0:08:05', '0:18:05', '0:28:05', '0:38:05', '0:48:05', '0:58:05', '1:08:05', '1:18:05', '1:28:05', '1:38:05', '1:48:05', '1:58:05', '2:08:05', '2:18:05', '2:28:05', '2:38:05', '2:48:05', '2:58:05', '3:08:05', '3:18:05', '3:28:05', '3:38:05', '3:48:05', '3:58:05', '4:08:05', '4:18:05', '4:28:05', '4:38:05', '4:48:05', '4:58:05', '5:08:05', '5:18:05', '5:28:05', '5:38:05', '5:48:05', '5:58:05', '6…	[0.118, 0.117, 0.117, 0.117, 0.117, 0.117, 0.117, 0.117, 0.117, 0.117, 0.117, 0.117, 0.117, 0.116, 0.116, 0.117, 0.116, 0.116, 0.116, 0.116, 0.116, 0.116, 0.116, 0.116, 0.116, 0.116, 0.116, 0.116, 0.116, 0.116, 0.116, 0.116, 0.116, 0.116, 0.116, 0.115, 0.115, 0.115, 0.116, 0.115, 0.115, 0.116, 0.115, 0.115, 0.115, 0.115, 0.115, 0.115, 0.115, 0.115, 0.115, 0.115, 0.115, 0.115, 0.115, 0.115, 0.115,…	['0:09:18', '0:19:18', '0:29:18', '0:39:18', '0:49:18', '0:59:18', '1:09:18', '1:19:18', '1:29:18', '1:39:18', '1:49:18', '1:59:18', '2:09:18', '2:19:18', '2:29:18', '2:39:18', '2:49:18', '2:59:18', '3:09:18', '3:19:18', '3:29:18', '3:39:18', '3:49:18', '3:59:18', '4:09:18', '4:19:18', '4:29:18', '4:39:18', '4:49:18', '4:59:18', '5:09:18', '5:19:18', '5:29:18', '5:39:18', '5:49:18', '5:59:18', '6…	[2984.0, 3072.0, 3095.0, 3042.0, 2945.0, 2933.0, 3113.0, 2984.0, 3154.0, 3045.0, 3029.0, 2931.0, 3135.0, 3047.0, 3016.0, 2996.0, 3084.0, 3066.0, 2955.0, 2982.0, 3067.0, 3034.0, 3034.0, 2967.0, 3024.0, 2895.0, 3009.0, 2944.0, 3093.0, 3033.0, 3013.0, 2985.0, 3060.0, 2856.0, 3085.0, 2944.0, 3004.0, 2997.0, 3052.0, 2995.0, 3007.0, 3003.0, 3071.0, 3012.0, 3063.0, 3031.0, 3033.0, 2967.0, 2960.0, 2992.0…	['0:08:37', '0:18:37', '0:28:37', '0:38:37', '0:48:37', '0:58:37', '1:08:37', '1:18:37', '1:28:37', '1:38:37', '1:48:37', '1:58:37', '2:08:37', '2:18:37', '2:28:37', '2:38:37', '2:48:37', '2:58:37', '3:08:37', '3:18:37', '3:28:37', '3:38:37', '3:48:37', '3:58:37', '4:08:37', '4:18:37', '4:28:37', '4:38:37', '4:48:37', '4:58:37', '5:08:37', '5:18:37', '5:28:37', '5:38:37', '5:48:37', '5:58:37', '6…	[197.0, 202.0, 213.0, 196.0, 186.0, 223.0, 190.0, 182.0, 206.0, 193.0, 179.0, 181.0, 194.0, 188.0, 177.0, 184.0, 188.0, 174.0, 181.0, 191.0, 196.0, 198.0, 178.0, 182.0, 208.0, 213.0, 183.0, 192.0, 200.0, 179.0, 201.0, 201.0, 169.0, 199.0, 182.0, 174.0, 211.0, 172.0, 191.0, 169.0, 199.0, 166.0, 186.0, 188.0, 192.0, 174.0, 191.0, 189.0, 185.0, 199.0, 177.0, 201.0, 177.0, 204.0, 199.0, 190.0, 191.0,…
D6	BL	BL	Pi_rich	3	BL	20210714	Exponential	['0:08:05', '0:18:05', '0:28:05', '0:38:05', '0:48:05', '0:58:05', '1:08:05', '1:18:05', '1:28:05', '1:38:05', '1:48:05', '1:58:05', '2:08:05', '2:18:05', '2:28:05', '2:38:05', '2:48:05', '2:58:05', '3:08:05', '3:18:05', '3:28:05', '3:38:05', '3:48:05', '3:58:05', '4:08:05', '4:18:05', '4:28:05', '4:38:05', '4:48:05', '4:58:05', '5:08:05', '5:18:05', '5:28:05', '5:38:05', '5:48:05', '5:58:05', '6…	[0.123, 0.123, 0.123, 0.123, 0.122, 0.122, 0.122, 0.122, 0.122, 0.122, 0.122, 0.122, 0.122, 0.122, 0.122, 0.122, 0.122, 0.122, 0.121, 0.121, 0.121, 0.121, 0.121, 0.121, 0.121, 0.121, 0.121, 0.121, 0.121, 0.121, 0.121, 0.121, 0.121, 0.121, 0.121, 0.121, 0.121, 0.121, 0.121, 0.121, 0.121, 0.121, 0.121, 0.121, 0.121, 0.12, 0.12, 0.12, 0.12, 0.12, 0.121, 0.12, 0.12, 0.12, 0.12, 0.12, 0.12, 0.12, 0.12…	['0:09:18', '0:19:18', '0:29:18', '0:39:18', '0:49:18', '0:59:18', '1:09:18', '1:19:18', '1:29:18', '1:39:18', '1:49:18', '1:59:18', '2:09:18', '2:19:18', '2:29:18', '2:39:18', '2:49:18', '2:59:18', '3:09:18', '3:19:18', '3:29:18', '3:39:18', '3:49:18', '3:59:18', '4:09:18', '4:19:18', '4:29:18', '4:39:18', '4:49:18', '4:59:18', '5:09:18', '5:19:18', '5:29:18', '5:39:18', '5:49:18', '5:59:18', '6…	[3183.0, 3112.0, 3105.0, 3042.0, 3041.0, 3117.0, 3112.0, 3152.0, 3099.0, 3128.0, 2962.0, 3028.0, 3023.0, 3052.0, 3054.0, 3110.0, 3049.0, 3011.0, 2991.0, 3009.0, 3017.0, 3036.0, 3030.0, 3096.0, 2984.0, 2942.0, 3075.0, 3101.0, 3090.0, 2977.0, 3161.0, 3095.0, 3087.0, 3001.0, 3075.0, 2950.0, 2956.0, 2942.0, 3023.0, 3037.0, 3039.0, 2943.0, 2918.0, 3033.0, 3050.0, 2920.0, 2997.0, 2948.0, 2931.0, 3052.0…	['0:08:37', '0:18:37', '0:28:37', '0:38:37', '0:48:37', '0:58:37', '1:08:37', '1:18:37', '1:28:37', '1:38:37', '1:48:37', '1:58:37', '2:08:37', '2:18:37', '2:28:37', '2:38:37', '2:48:37', '2:58:37', '3:08:37', '3:18:37', '3:28:37', '3:38:37', '3:48:37', '3:58:37', '4:08:37', '4:18:37', '4:28:37', '4:38:37', '4:48:37', '4:58:37', '5:08:37', '5:18:37', '5:28:37', '5:38:37', '5:48:37', '5:58:37', '6…	[202.0, 200.0, 203.0, 192.0, 207.0, 207.0, 188.0, 198.0, 204.0, 195.0, 188.0, 194.0, 198.0, 224.0, 170.0, 183.0, 179.0, 190.0, 191.0, 178.0, 200.0, 202.0, 189.0, 177.0, 181.0, 174.0, 197.0, 171.0, 206.0, 189.0, 212.0, 174.0, 186.0, 198.0, 200.0, 198.0, 172.0, 208.0, 199.0, 188.0, 186.0, 217.0, 169.0, 163.0, 157.0, 188.0, 177.0, 171.0, 199.0, 197.0, 198.0, 189.0, 196.0, 197.0, 193.0, 186.0, 185.0,…
D7	BL	BL	Pi_rich	4	BL	20210714	Exponential	['0:08:05', '0:18:05', '0:28:05', '0:38:05', '0:48:05', '0:58:05', '1:08:05', '1:18:05', '1:28:05', '1:38:05', '1:48:05', '1:58:05', '2:08:05', '2:18:05', '2:28:05', '2:38:05', '2:48:05', '2:58:05', '3:08:05', '3:18:05', '3:28:05', '3:38:05', '3:48:05', '3:58:05', '4:08:05', '4:18:05', '4:28:05', '4:38:05', '4:48:05', '4:58:05', '5:08:05', '5:18:05', '5:28:05', '5:38:05', '5:48:05', '5:58:05', '6…	[0.121, 0.121, 0.12, 0.12, 0.12, 0.12, 0.12, 0.12, 0.12, 0.12, 0.12, 0.12, 0.12, 0.12, 0.12, 0.12, 0.12, 0.12, 0.119, 0.12, 0.119, 0.119, 0.119, 0.119, 0.119, 0.119, 0.119, 0.119, 0.119, 0.119, 0.119, 0.119, 0.119, 0.119, 0.119, 0.119, 0.119, 0.119, 0.119, 0.118, 0.119, 0.119, 0.119, 0.119, 0.119, 0.118, 0.118, 0.118, 0.119, 0.118, 0.118, 0.119, 0.118, 0.118, 0.118, 0.118, 0.118, 0.118, 0.118, 0.…	['0:09:18', '0:19:18', '0:29:18', '0:39:18', '0:49:18', '0:59:18', '1:09:18', '1:19:18', '1:29:18', '1:39:18', '1:49:18', '1:59:18', '2:09:18', '2:19:18', '2:29:18', '2:39:18', '2:49:18', '2:59:18', '3:09:18', '3:19:18', '3:29:18', '3:39:18', '3:49:18', '3:59:18', '4:09:18', '4:19:18', '4:29:18', '4:39:18', '4:49:18', '4:59:18', '5:09:18', '5:19:18', '5:29:18', '5:39:18', '5:49:18', '5:59:18', '6…	[3181.0, 3190.0, 3225.0, 3093.0, 3098.0, 2976.0, 3084.0, 2940.0, 3045.0, 3093.0, 2926.0, 2983.0, 3004.0, 3023.0, 3024.0, 3154.0, 3000.0, 3046.0, 3018.0, 2976.0, 3000.0, 3026.0, 2964.0, 3072.0, 2985.0, 3040.0, 2956.0, 2957.0, 3028.0, 3051.0, 2896.0, 2962.0, 2883.0, 3016.0, 2940.0, 3031.0, 2902.0, 2915.0, 2956.0, 3068.0, 3020.0, 3074.0, 3014.0, 2866.0, 2997.0, 2931.0, 3029.0, 2963.0, 2928.0, 3016.0…	['0:08:37', '0:18:37', '0:28:37', '0:38:37', '0:48:37', '0:58:37', '1:08:37', '1:18:37', '1:28:37', '1:38:37', '1:48:37', '1:58:37', '2:08:37', '2:18:37', '2:28:37', '2:38:37', '2:48:37', '2:58:37', '3:08:37', '3:18:37', '3:28:37', '3:38:37', '3:48:37', '3:58:37', '4:08:37', '4:18:37', '4:28:37', '4:38:37', '4:48:37', '4:58:37', '5:08:37', '5:18:37', '5:28:37', '5:38:37', '5:48:37', '5:58:37', '6…	[207.0, 186.0, 209.0, 196.0, 183.0, 189.0, 199.0, 199.0, 183.0, 199.0, 187.0, 176.0, 186.0, 199.0, 198.0, 199.0, 228.0, 192.0, 185.0, 198.0, 199.0, 188.0, 167.0, 208.0, 180.0, 187.0, 193.0, 185.0, 195.0, 198.0, 188.0, 180.0, 193.0, 181.0, 186.0, 159.0, 190.0, 178.0, 193.0, 207.0, 193.0, 193.0, 187.0, 199.0, 182.0, 196.0, 167.0, 199.0, 183.0, 170.0, 175.0, 196.0, 193.0, 197.0, 189.0, 199.0, 182.0,…
D8	BL	BL	Pi_rich	5	BL	20210714	Exponential	['0:08:05', '0:18:05', '0:28:05', '0:38:05', '0:48:05', '0:58:05', '1:08:05', '1:18:05', '1:28:05', '1:38:05', '1:48:05', '1:58:05', '2:08:05', '2:18:05', '2:28:05', '2:38:05', '2:48:05', '2:58:05', '3:08:05', '3:18:05', '3:28:05', '3:38:05', '3:48:05', '3:58:05', '4:08:05', '4:18:05', '4:28:05', '4:38:05', '4:48:05', '4:58:05', '5:08:05', '5:18:05', '5:28:05', '5:38:05', '5:48:05', '5:58:05', '6…	[0.119, 0.119, 0.118, 0.118, 0.118, 0.118, 0.118, 0.118, 0.118, 0.117, 0.117, 0.117, 0.117, 0.117, 0.117, 0.117, 0.117, 0.117, 0.117, 0.117, 0.117, 0.117, 0.117, 0.117, 0.117, 0.117, 0.116, 0.116, 0.117, 0.117, 0.116, 0.116, 0.116, 0.116, 0.116, 0.116, 0.116, 0.116, 0.116, 0.116, 0.116, 0.116, 0.116, 0.116, 0.116, 0.116, 0.116, 0.116, 0.116, 0.116, 0.116, 0.116, 0.115, 0.116, 0.115, 0.116, 0.115,…	['0:09:18', '0:19:18', '0:29:18', '0:39:18', '0:49:18', '0:59:18', '1:09:18', '1:19:18', '1:29:18', '1:39:18', '1:49:18', '1:59:18', '2:09:18', '2:19:18', '2:29:18', '2:39:18', '2:49:18', '2:59:18', '3:09:18', '3:19:18', '3:29:18', '3:39:18', '3:49:18', '3:59:18', '4:09:18', '4:19:18', '4:29:18', '4:39:18', '4:49:18', '4:59:18', '5:09:18', '5:19:18', '5:29:18', '5:39:18', '5:49:18', '5:59:18', '6…	[3241.0, 3092.0, 3099.0, 3112.0, 3017.0, 3057.0, 3110.0, 3107.0, 2940.0, 3064.0, 3078.0, 2959.0, 3152.0, 2923.0, 2993.0, 3114.0, 3002.0, 3008.0, 3076.0, 3004.0, 3016.0, 2966.0, 2934.0, 3172.0, 3127.0, 2983.0, 2910.0, 3056.0, 3058.0, 2952.0, 2931.0, 3134.0, 3036.0, 3094.0, 2987.0, 3019.0, 3048.0, 3085.0, 2903.0, 2952.0, 2965.0, 2986.0, 3005.0, 2988.0, 2965.0, 2980.0, 2845.0, 2994.0, 3069.0, 3113.0…	['0:08:37', '0:18:37', '0:28:37', '0:38:37', '0:48:37', '0:58:37', '1:08:37', '1:18:37', '1:28:37', '1:38:37', '1:48:37', '1:58:37', '2:08:37', '2:18:37', '2:28:37', '2:38:37', '2:48:37', '2:58:37', '3:08:37', '3:18:37', '3:28:37', '3:38:37', '3:48:37', '3:58:37', '4:08:37', '4:18:37', '4:28:37', '4:38:37', '4:48:37', '4:58:37', '5:08:37', '5:18:37', '5:28:37', '5:38:37', '5:48:37', '5:58:37', '6…	[222.0, 196.0, 210.0, 185.0, 192.0, 198.0, 182.0, 177.0, 195.0, 175.0, 189.0, 195.0, 193.0, 197.0, 196.0, 192.0, 203.0, 174.0, 186.0, 181.0, 182.0, 217.0, 207.0, 179.0, 187.0, 212.0, 162.0, 185.0, 190.0, 192.0, 172.0, 205.0, 207.0, 200.0, 189.0, 181.0, 187.0, 186.0, 179.0, 198.0, 171.0, 181.0, 192.0, 197.0, 178.0, 210.0, 186.0, 197.0, 172.0, 189.0, 180.0, 197.0, 191.0, 189.0, 204.0, 186.0, 175.0,…
D10	BL	BL	Pi_rich	7	BL	20210714	Exponential	['0:08:05', '0:18:05', '0:28:05', '0:38:05', '0:48:05', '0:58:05', '1:08:05', '1:18:05', '1:28:05', '1:38:05', '1:48:05', '1:58:05', '2:08:05', '2:18:05', '2:28:05', '2:38:05', '2:48:05', '2:58:05', '3:08:05', '3:18:05', '3:28:05', '3:38:05', '3:48:05', '3:58:05', '4:08:05', '4:18:05', '4:28:05', '4:38:05', '4:48:05', '4:58:05', '5:08:05', '5:18:05', '5:28:05', '5:38:05', '5:48:05', '5:58:05', '6…	[0.116, 0.115, 0.115, 0.115, 0.115, 0.115, 0.115, 0.115, 0.115, 0.115, 0.115, 0.115, 0.115, 0.115, 0.115, 0.115, 0.115, 0.115, 0.115, 0.115, 0.115, 0.115, 0.115, 0.115, 0.115, 0.115, 0.115, 0.115, 0.115, 0.115, 0.114, 0.115, 0.114, 0.115, 0.115, 0.114, 0.114, 0.114, 0.114, 0.114, 0.114, 0.114, 0.114, 0.114, 0.114, 0.114, 0.114, 0.114, 0.114, 0.114, 0.114, 0.114, 0.114, 0.114, 0.114, 0.114, 0.114,…	['0:09:18', '0:19:18', '0:29:18', '0:39:18', '0:49:18', '0:59:18', '1:09:18', '1:19:18', '1:29:18', '1:39:18', '1:49:18', '1:59:18', '2:09:18', '2:19:18', '2:29:18', '2:39:18', '2:49:18', '2:59:18', '3:09:18', '3:19:18', '3:29:18', '3:39:18', '3:49:18', '3:59:18', '4:09:18', '4:19:18', '4:29:18', '4:39:18', '4:49:18', '4:59:18', '5:09:18', '5:19:18', '5:29:18', '5:39:18', '5:49:18', '5:59:18', '6…	[3205.0, 3160.0, 3062.0, 3055.0, 3039.0, 3100.0, 3239.0, 3137.0, 3038.0, 3225.0, 3131.0, 3110.0, 2992.0, 3053.0, 2880.0, 2905.0, 3101.0, 2935.0, 3069.0, 2998.0, 2938.0, 3011.0, 3028.0, 3048.0, 3089.0, 2999.0, 3057.0, 3161.0, 3058.0, 3002.0, 3013.0, 3019.0, 2924.0, 2982.0, 2946.0, 3156.0, 3071.0, 3013.0, 2961.0, 2807.0, 2968.0, 2952.0, 2936.0, 3117.0, 2894.0, 2987.0, 3071.0, 2956.0, 2972.0, 2923.0…	['0:08:37', '0:18:37', '0:28:37', '0:38:37', '0:48:37', '0:58:37', '1:08:37', '1:18:37', '1:28:37', '1:38:37', '1:48:37', '1:58:37', '2:08:37', '2:18:37', '2:28:37', '2:38:37', '2:48:37', '2:58:37', '3:08:37', '3:18:37', '3:28:37', '3:38:37', '3:48:37', '3:58:37', '4:08:37', '4:18:37', '4:28:37', '4:38:37', '4:48:37', '4:58:37', '5:08:37', '5:18:37', '5:28:37', '5:38:37', '5:48:37', '5:58:37', '6…	[196.0, 211.0, 198.0, 204.0, 202.0, 195.0, 186.0, 190.0, 189.0, 203.0, 186.0, 192.0, 201.0, 194.0, 191.0, 208.0, 186.0, 198.0, 197.0, 189.0, 216.0, 202.0, 191.0, 203.0, 182.0, 197.0, 180.0, 174.0, 203.0, 169.0, 183.0, 178.0, 191.0, 201.0, 185.0, 176.0, 190.0, 183.0, 193.0, 178.0, 198.0, 187.0, 164.0, 183.0, 174.0, 184.0, 201.0, 196.0, 188.0, 167.0, 200.0, 171.0, 193.0, 195.0, 189.0, 192.0, 188.0,…
D11	BL	BL	Pi_rich	8	BL	20210714	Exponential	['0:08:05', '0:18:05', '0:28:05', '0:38:05', '0:48:05', '0:58:05', '1:08:05', '1:18:05', '1:28:05', '1:38:05', '1:48:05', '1:58:05', '2:08:05', '2:18:05', '2:28:05', '2:38:05', '2:48:05', '2:58:05', '3:08:05', '3:18:05', '3:28:05', '3:38:05', '3:48:05', '3:58:05', '4:08:05', '4:18:05', '4:28:05', '4:38:05', '4:48:05', '4:58:05', '5:08:05', '5:18:05', '5:28:05', '5:38:05', '5:48:05', '5:58:05', '6…	[0.117, 0.117, 0.117, 0.117, 0.117, 0.117, 0.117, 0.117, 0.117, 0.117, 0.117, 0.116, 0.116, 0.116, 0.116, 0.116, 0.116, 0.116, 0.116, 0.116, 0.116, 0.116, 0.116, 0.116, 0.116, 0.116, 0.116, 0.116, 0.116, 0.116, 0.116, 0.115, 0.116, 0.116, 0.116, 0.115, 0.115, 0.115, 0.116, 0.116, 0.115, 0.115, 0.115, 0.115, 0.115, 0.115, 0.115, 0.115, 0.115, 0.115, 0.115, 0.115, 0.115, 0.115, 0.115, 0.115, 0.115,…	['0:09:18', '0:19:18', '0:29:18', '0:39:18', '0:49:18', '0:59:18', '1:09:18', '1:19:18', '1:29:18', '1:39:18', '1:49:18', '1:59:18', '2:09:18', '2:19:18', '2:29:18', '2:39:18', '2:49:18', '2:59:18', '3:09:18', '3:19:18', '3:29:18', '3:39:18', '3:49:18', '3:59:18', '4:09:18', '4:19:18', '4:29:18', '4:39:18', '4:49:18', '4:59:18', '5:09:18', '5:19:18', '5:29:18', '5:39:18', '5:49:18', '5:59:18', '6…	[3180.0, 3106.0, 3142.0, 3084.0, 3018.0, 3065.0, 3043.0, 3073.0, 2928.0, 2963.0, 2963.0, 3025.0, 2919.0, 3057.0, 3069.0, 2998.0, 3047.0, 2856.0, 3105.0, 3023.0, 2987.0, 3008.0, 2930.0, 3087.0, 3064.0, 2964.0, 3053.0, 3028.0, 3099.0, 2931.0, 3075.0, 3032.0, 2939.0, 2934.0, 2857.0, 3063.0, 2953.0, 2974.0, 2988.0, 3110.0, 2894.0, 3105.0, 2932.0, 2900.0, 3040.0, 2966.0, 2980.0, 3015.0, 2925.0, 3043.0…	['0:08:37', '0:18:37', '0:28:37', '0:38:37', '0:48:37', '0:58:37', '1:08:37', '1:18:37', '1:28:37', '1:38:37', '1:48:37', '1:58:37', '2:08:37', '2:18:37', '2:28:37', '2:38:37', '2:48:37', '2:58:37', '3:08:37', '3:18:37', '3:28:37', '3:38:37', '3:48:37', '3:58:37', '4:08:37', '4:18:37', '4:28:37', '4:38:37', '4:48:37', '4:58:37', '5:08:37', '5:18:37', '5:28:37', '5:38:37', '5:48:37', '5:58:37', '6…	[201.0, 204.0, 191.0, 198.0, 195.0, 170.0, 193.0, 173.0, 196.0, 192.0, 183.0, 196.0, 193.0, 190.0, 187.0, 180.0, 182.0, 184.0, 190.0, 207.0, 174.0, 168.0, 191.0, 185.0, 182.0, 194.0, 189.0, 194.0, 193.0, 193.0, 182.0, 183.0, 175.0, 198.0, 177.0, 200.0, 187.0, 200.0, 196.0, 187.0, 202.0, 194.0, 175.0, 174.0, 202.0, 182.0, 184.0, 189.0, 208.0, 196.0, 204.0, 187.0, 194.0, 181.0, 199.0, 181.0, 178.0,…
D12	BL	BL	Pi_rich	9	BL	20210714	Exponential	['0:08:05', '0:18:05', '0:28:05', '0:38:05', '0:48:05', '0:58:05', '1:08:05', '1:18:05', '1:28:05', '1:38:05', '1:48:05', '1:58:05', '2:08:05', '2:18:05', '2:28:05', '2:38:05', '2:48:05', '2:58:05', '3:08:05', '3:18:05', '3:28:05', '3:38:05', '3:48:05', '3:58:05', '4:08:05', '4:18:05', '4:28:05', '4:38:05', '4:48:05', '4:58:05', '5:08:05', '5:18:05', '5:28:05', '5:38:05', '5:48:05', '5:58:05', '6…	[0.11, 0.11, 0.11, 0.11, 0.11, 0.11, 0.11, 0.11, 0.11, 0.11, 0.109, 0.109, 0.11, 0.109, 0.109, 0.109, 0.109, 0.109, 0.109, 0.109, 0.109, 0.109, 0.109, 0.109, 0.109, 0.109, 0.108, 0.109, 0.108, 0.108, 0.108, 0.108, 0.108, 0.108, 0.108, 0.108, 0.108, 0.108, 0.108, 0.108, 0.108, 0.108, 0.108, 0.108, 0.108, 0.108, 0.108, 0.108, 0.108, 0.108, 0.108, 0.108, 0.108, 0.108, 0.108, 0.108, 0.108, 0.108, 0.1…	['0:09:18', '0:19:18', '0:29:18', '0:39:18', '0:49:18', '0:59:18', '1:09:18', '1:19:18', '1:29:18', '1:39:18', '1:49:18', '1:59:18', '2:09:18', '2:19:18', '2:29:18', '2:39:18', '2:49:18', '2:59:18', '3:09:18', '3:19:18', '3:29:18', '3:39:18', '3:49:18', '3:59:18', '4:09:18', '4:19:18', '4:29:18', '4:39:18', '4:49:18', '4:59:18', '5:09:18', '5:19:18', '5:29:18', '5:39:18', '5:49:18', '5:59:18', '6…	[3114.0, 3182.0, 3191.0, 2963.0, 2973.0, 3060.0, 2984.0, 3055.0, 3028.0, 2959.0, 2923.0, 3004.0, 2903.0, 3116.0, 3003.0, 2946.0, 2851.0, 3154.0, 3076.0, 2945.0, 3048.0, 2937.0, 3059.0, 3038.0, 2879.0, 2990.0, 2940.0, 3089.0, 3010.0, 3054.0, 3083.0, 2948.0, 2944.0, 3009.0, 2998.0, 3080.0, 2971.0, 2932.0, 2998.0, 2887.0, 3048.0, 3074.0, 2994.0, 2999.0, 2983.0, 2992.0, 2920.0, 2963.0, 3015.0, 3055.0…	['0:08:37', '0:18:37', '0:28:37', '0:38:37', '0:48:37', '0:58:37', '1:08:37', '1:18:37', '1:28:37', '1:38:37', '1:48:37', '1:58:37', '2:08:37', '2:18:37', '2:28:37', '2:38:37', '2:48:37', '2:58:37', '3:08:37', '3:18:37', '3:28:37', '3:38:37', '3:48:37', '3:58:37', '4:08:37', '4:18:37', '4:28:37', '4:38:37', '4:48:37', '4:58:37', '5:08:37', '5:18:37', '5:28:37', '5:38:37', '5:48:37', '5:58:37', '6…	[189.0, 191.0, 209.0, 183.0, 194.0, 187.0, 192.0, 182.0, 205.0, 194.0, 193.0, 185.0, 198.0, 188.0, 198.0, 187.0, 194.0, 194.0, 174.0, 174.0, 203.0, 162.0, 196.0, 191.0, 197.0, 187.0, 193.0, 192.0, 187.0, 162.0, 183.0, 185.0, 189.0, 173.0, 180.0, 206.0, 189.0, 185.0, 183.0, 184.0, 197.0, 189.0, 193.0, 188.0, 195.0, 201.0, 198.0, 199.0, 174.0, 210.0, 183.0, 194.0, 215.0, 180.0, 191.0, 187.0, 188.0,…
H4	BL	BL	Pi_free	1	BL	20210714	Exponential	['0:08:05', '0:18:05', '0:28:05', '0:38:05', '0:48:05', '0:58:05', '1:08:05', '1:18:05', '1:28:05', '1:38:05', '1:48:05', '1:58:05', '2:08:05', '2:18:05', '2:28:05', '2:38:05', '2:48:05', '2:58:05', '3:08:05', '3:18:05', '3:28:05', '3:38:05', '3:48:05', '3:58:05', '4:08:05', '4:18:05', '4:28:05', '4:38:05', '4:48:05', '4:58:05', '5:08:05', '5:18:05', '5:28:05', '5:38:05', '5:48:05', '5:58:05', '6…	[0.116, 0.116, 0.116, 0.116, 0.116, 0.116, 0.116, 0.116, 0.115, 0.115, 0.115, 0.115, 0.115, 0.115, 0.115, 0.115, 0.115, 0.115, 0.115, 0.115, 0.115, 0.115, 0.115, 0.115, 0.115, 0.115, 0.115, 0.115, 0.115, 0.115, 0.115, 0.115, 0.115, 0.115, 0.115, 0.115, 0.115, 0.115, 0.115, 0.115, 0.115, 0.115, 0.115, 0.115, 0.115, 0.115, 0.115, 0.115, 0.115, 0.115, 0.115, 0.115, 0.115, 0.115, 0.115, 0.115, 0.114,…	['0:09:18', '0:19:18', '0:29:18', '0:39:18', '0:49:18', '0:59:18', '1:09:18', '1:19:18', '1:29:18', '1:39:18', '1:49:18', '1:59:18', '2:09:18', '2:19:18', '2:29:18', '2:39:18', '2:49:18', '2:59:18', '3:09:18', '3:19:18', '3:29:18', '3:39:18', '3:49:18', '3:59:18', '4:09:18', '4:19:18', '4:29:18', '4:39:18', '4:49:18', '4:59:18', '5:09:18', '5:19:18', '5:29:18', '5:39:18', '5:49:18', '5:59:18', '6…	[3195.0, 3068.0, 2999.0, 3174.0, 3155.0, 2987.0, 3155.0, 2981.0, 2919.0, 3104.0, 3019.0, 2938.0, 2878.0, 3077.0, 3004.0, 2964.0, 3018.0, 3133.0, 2957.0, 2984.0, 3098.0, 2922.0, 2978.0, 2936.0, 2875.0, 2922.0, 2962.0, 3041.0, 2967.0, 2972.0, 3017.0, 2861.0, 2974.0, 2937.0, 2870.0, 2864.0, 2976.0, 2943.0, 2881.0, 3031.0, 2989.0, 2973.0, 2875.0, 2995.0, 2987.0, 2912.0, 3022.0, 3014.0, 3039.0, 2996.0…	['0:08:37', '0:18:37', '0:28:37', '0:38:37', '0:48:37', '0:58:37', '1:08:37', '1:18:37', '1:28:37', '1:38:37', '1:48:37', '1:58:37', '2:08:37', '2:18:37', '2:28:37', '2:38:37', '2:48:37', '2:58:37', '3:08:37', '3:18:37', '3:28:37', '3:38:37', '3:48:37', '3:58:37', '4:08:37', '4:18:37', '4:28:37', '4:38:37', '4:48:37', '4:58:37', '5:08:37', '5:18:37', '5:28:37', '5:38:37', '5:48:37', '5:58:37', '6…	[188.0, 213.0, 172.0, 190.0, 181.0, 183.0, 196.0, 197.0, 206.0, 171.0, 191.0, 191.0, 179.0, 192.0, 181.0, 177.0, 199.0, 185.0, 198.0, 212.0, 193.0, 172.0, 190.0, 167.0, 174.0, 189.0, 191.0, 183.0, 195.0, 201.0, 214.0, 184.0, 197.0, 182.0, 187.0, 204.0, 162.0, 195.0, 189.0, 169.0, 177.0, 186.0, 203.0, 191.0, 188.0, 199.0, 178.0, 191.0, 206.0, 200.0, 197.0, 191.0, 195.0, 180.0, 198.0, 202.0, 193.0,…
H5	BL	BL	Pi_free	2	BL	20210714	Exponential	['0:08:05', '0:18:05', '0:28:05', '0:38:05', '0:48:05', '0:58:05', '1:08:05', '1:18:05', '1:28:05', '1:38:05', '1:48:05', '1:58:05', '2:08:05', '2:18:05', '2:28:05', '2:38:05', '2:48:05', '2:58:05', '3:08:05', '3:18:05', '3:28:05', '3:38:05', '3:48:05', '3:58:05', '4:08:05', '4:18:05', '4:28:05', '4:38:05', '4:48:05', '4:58:05', '5:08:05', '5:18:05', '5:28:05', '5:38:05', '5:48:05', '5:58:05', '6…	[0.115, 0.115, 0.115, 0.115, 0.115, 0.115, 0.115, 0.115, 0.115, 0.115, 0.115, 0.114, 0.115, 0.114, 0.115, 0.114, 0.114, 0.114, 0.114, 0.114, 0.114, 0.114, 0.114, 0.114, 0.114, 0.114, 0.114, 0.114, 0.114, 0.114, 0.114, 0.113, 0.114, 0.114, 0.114, 0.113, 0.113, 0.113, 0.113, 0.113, 0.114, 0.113, 0.113, 0.113, 0.113, 0.113, 0.113, 0.113, 0.113, 0.113, 0.113, 0.113, 0.113, 0.113, 0.113, 0.113, 0.113,…	['0:09:18', '0:19:18', '0:29:18', '0:39:18', '0:49:18', '0:59:18', '1:09:18', '1:19:18', '1:29:18', '1:39:18', '1:49:18', '1:59:18', '2:09:18', '2:19:18', '2:29:18', '2:39:18', '2:49:18', '2:59:18', '3:09:18', '3:19:18', '3:29:18', '3:39:18', '3:49:18', '3:59:18', '4:09:18', '4:19:18', '4:29:18', '4:39:18', '4:49:18', '4:59:18', '5:09:18', '5:19:18', '5:29:18', '5:39:18', '5:49:18', '5:59:18', '6…	[3015.0, 3051.0, 2898.0, 3092.0, 3019.0, 3130.0, 3006.0, 2891.0, 2865.0, 2810.0, 2855.0, 2814.0, 2986.0, 2793.0, 2988.0, 2753.0, 2814.0, 2871.0, 2795.0, 2811.0, 2893.0, 2846.0, 2868.0, 2849.0, 2929.0, 2822.0, 2803.0, 2728.0, 2831.0, 2782.0, 2738.0, 2771.0, 2967.0, 2851.0, 2955.0, 2777.0, 2878.0, 2833.0, 2908.0, 2947.0, 2881.0, 2942.0, 2898.0, 2943.0, 2868.0, 2723.0, 2819.0, 2854.0, 2812.0, 2817.0…	['0:08:37', '0:18:37', '0:28:37', '0:38:37', '0:48:37', '0:58:37', '1:08:37', '1:18:37', '1:28:37', '1:38:37', '1:48:37', '1:58:37', '2:08:37', '2:18:37', '2:28:37', '2:38:37', '2:48:37', '2:58:37', '3:08:37', '3:18:37', '3:28:37', '3:38:37', '3:48:37', '3:58:37', '4:08:37', '4:18:37', '4:28:37', '4:38:37', '4:48:37', '4:58:37', '5:08:37', '5:18:37', '5:28:37', '5:38:37', '5:48:37', '5:58:37', '6…	[194.0, 195.0, 184.0, 179.0, 205.0, 165.0, 179.0, 187.0, 191.0, 188.0, 182.0, 174.0, 165.0, 173.0, 194.0, 175.0, 185.0, 177.0, 191.0, 167.0, 180.0, 187.0, 174.0, 184.0, 177.0, 173.0, 185.0, 165.0, 163.0, 161.0, 183.0, 166.0, 172.0, 185.0, 174.0, 186.0, 164.0, 201.0, 185.0, 178.0, 183.0, 165.0, 178.0, 178.0, 152.0, 193.0, 164.0, 184.0, 176.0, 167.0, 189.0, 183.0, 169.0, 190.0, 165.0, 159.0, 195.0,…
H6	BL	BL	Pi_free	3	BL	20210714	Exponential	['0:08:05', '0:18:05', '0:28:05', '0:38:05', '0:48:05', '0:58:05', '1:08:05', '1:18:05', '1:28:05', '1:38:05', '1:48:05', '1:58:05', '2:08:05', '2:18:05', '2:28:05', '2:38:05', '2:48:05', '2:58:05', '3:08:05', '3:18:05', '3:28:05', '3:38:05', '3:48:05', '3:58:05', '4:08:05', '4:18:05', '4:28:05', '4:38:05', '4:48:05', '4:58:05', '5:08:05', '5:18:05', '5:28:05', '5:38:05', '5:48:05', '5:58:05', '6…	[0.111, 0.111, 0.111, 0.111, 0.111, 0.11, 0.111, 0.111, 0.111, 0.11, 0.11, 0.11, 0.111, 0.11, 0.11, 0.11, 0.11, 0.11, 0.11, 0.11, 0.11, 0.11, 0.11, 0.11, 0.11, 0.11, 0.11, 0.11, 0.11, 0.11, 0.11, 0.11, 0.11, 0.11, 0.11, 0.109, 0.109, 0.109, 0.11, 0.11, 0.109, 0.109, 0.11, 0.11, 0.109, 0.109, 0.109, 0.109, 0.109, 0.109, 0.109, 0.109, 0.109, 0.109, 0.109, 0.109, 0.109, 0.109, 0.109, 0.109, 0.109, 0…	['0:09:18', '0:19:18', '0:29:18', '0:39:18', '0:49:18', '0:59:18', '1:09:18', '1:19:18', '1:29:18', '1:39:18', '1:49:18', '1:59:18', '2:09:18', '2:19:18', '2:29:18', '2:39:18', '2:49:18', '2:59:18', '3:09:18', '3:19:18', '3:29:18', '3:39:18', '3:49:18', '3:59:18', '4:09:18', '4:19:18', '4:29:18', '4:39:18', '4:49:18', '4:59:18', '5:09:18', '5:19:18', '5:29:18', '5:39:18', '5:49:18', '5:59:18', '6…	[3188.0, 3305.0, 3178.0, 3145.0, 3127.0, 2997.0, 3137.0, 3272.0, 3097.0, 3078.0, 3232.0, 3242.0, 3078.0, 3132.0, 3077.0, 3234.0, 3238.0, 3323.0, 3216.0, 3146.0, 3133.0, 3206.0, 3160.0, 3021.0, 3058.0, 3150.0, 3076.0, 3061.0, 3008.0, 3174.0, 3056.0, 3186.0, 3044.0, 3080.0, 3035.0, 3220.0, 3047.0, 2906.0, 3288.0, 3059.0, 3101.0, 3127.0, 3220.0, 3085.0, 3215.0, 2999.0, 2963.0, 2966.0, 3072.0, 3175.0…	['0:08:37', '0:18:37', '0:28:37', '0:38:37', '0:48:37', '0:58:37', '1:08:37', '1:18:37', '1:28:37', '1:38:37', '1:48:37', '1:58:37', '2:08:37', '2:18:37', '2:28:37', '2:38:37', '2:48:37', '2:58:37', '3:08:37', '3:18:37', '3:28:37', '3:38:37', '3:48:37', '3:58:37', '4:08:37', '4:18:37', '4:28:37', '4:38:37', '4:48:37', '4:58:37', '5:08:37', '5:18:37', '5:28:37', '5:38:37', '5:48:37', '5:58:37', '6…	[205.0, 211.0, 191.0, 225.0, 206.0, 201.0, 208.0, 202.0, 188.0, 219.0, 218.0, 191.0, 197.0, 188.0, 204.0, 188.0, 195.0, 193.0, 193.0, 193.0, 204.0, 202.0, 201.0, 205.0, 199.0, 192.0, 161.0, 201.0, 202.0, 203.0, 176.0, 196.0, 208.0, 215.0, 189.0, 202.0, 190.0, 196.0, 202.0, 193.0, 198.0, 188.0, 203.0, 186.0, 191.0, 189.0, 203.0, 196.0, 206.0, 182.0, 190.0, 186.0, 183.0, 186.0, 176.0, 183.0, 197.0,…
H7	BL	BL	Pi_free	4	BL	20210714	Exponential	['0:08:05', '0:18:05', '0:28:05', '0:38:05', '0:48:05', '0:58:05', '1:08:05', '1:18:05', '1:28:05', '1:38:05', '1:48:05', '1:58:05', '2:08:05', '2:18:05', '2:28:05', '2:38:05', '2:48:05', '2:58:05', '3:08:05', '3:18:05', '3:28:05', '3:38:05', '3:48:05', '3:58:05', '4:08:05', '4:18:05', '4:28:05', '4:38:05', '4:48:05', '4:58:05', '5:08:05', '5:18:05', '5:28:05', '5:38:05', '5:48:05', '5:58:05', '6…	[0.109, 0.109, 0.109, 0.109, 0.109, 0.109, 0.109, 0.109, 0.109, 0.109, 0.109, 0.109, 0.109, 0.109, 0.109, 0.109, 0.109, 0.109, 0.109, 0.109, 0.109, 0.109, 0.109, 0.109, 0.109, 0.109, 0.108, 0.109, 0.109, 0.109, 0.108, 0.109, 0.109, 0.108, 0.109, 0.108, 0.108, 0.108, 0.108, 0.108, 0.108, 0.108, 0.108, 0.108, 0.108, 0.108, 0.108, 0.108, 0.108, 0.108, 0.108, 0.108, 0.108, 0.108, 0.108, 0.108, 0.108,…	['0:09:18', '0:19:18', '0:29:18', '0:39:18', '0:49:18', '0:59:18', '1:09:18', '1:19:18', '1:29:18', '1:39:18', '1:49:18', '1:59:18', '2:09:18', '2:19:18', '2:29:18', '2:39:18', '2:49:18', '2:59:18', '3:09:18', '3:19:18', '3:29:18', '3:39:18', '3:49:18', '3:59:18', '4:09:18', '4:19:18', '4:29:18', '4:39:18', '4:49:18', '4:59:18', '5:09:18', '5:19:18', '5:29:18', '5:39:18', '5:49:18', '5:59:18', '6…	[2924.0, 2997.0, 2968.0, 2972.0, 2970.0, 2872.0, 2879.0, 2840.0, 2930.0, 2894.0, 2901.0, 2818.0, 2889.0, 2833.0, 3009.0, 2935.0, 2872.0, 2767.0, 2739.0, 2827.0, 2866.0, 2852.0, 2842.0, 2859.0, 2768.0, 2900.0, 2818.0, 2675.0, 2783.0, 2810.0, 2880.0, 2858.0, 2807.0, 2770.0, 2938.0, 2903.0, 2870.0, 2834.0, 2930.0, 2819.0, 2955.0, 2761.0, 2791.0, 2845.0, 2814.0, 2860.0, 2889.0, 2791.0, 2807.0, 2835.0…	['0:08:37', '0:18:37', '0:28:37', '0:38:37', '0:48:37', '0:58:37', '1:08:37', '1:18:37', '1:28:37', '1:38:37', '1:48:37', '1:58:37', '2:08:37', '2:18:37', '2:28:37', '2:38:37', '2:48:37', '2:58:37', '3:08:37', '3:18:37', '3:28:37', '3:38:37', '3:48:37', '3:58:37', '4:08:37', '4:18:37', '4:28:37', '4:38:37', '4:48:37', '4:58:37', '5:08:37', '5:18:37', '5:28:37', '5:38:37', '5:48:37', '5:58:37', '6…	[186.0, 191.0, 179.0, 187.0, 171.0, 162.0, 182.0, 184.0, 170.0, 179.0, 195.0, 184.0, 177.0, 161.0, 152.0, 184.0, 172.0, 176.0, 176.0, 162.0, 173.0, 188.0, 172.0, 182.0, 193.0, 194.0, 169.0, 167.0, 161.0, 184.0, 172.0, 168.0, 192.0, 178.0, 163.0, 187.0, 176.0, 176.0, 198.0, 172.0, 170.0, 169.0, 192.0, 175.0, 184.0, 176.0, 176.0, 187.0, 183.0, 179.0, 180.0, 182.0, 183.0, 178.0, 162.0, 189.0, 180.0,…
H8	BL	BL	Pi_free	5	BL	20210714	Exponential	['0:08:05', '0:18:05', '0:28:05', '0:38:05', '0:48:05', '0:58:05', '1:08:05', '1:18:05', '1:28:05', '1:38:05', '1:48:05', '1:58:05', '2:08:05', '2:18:05', '2:28:05', '2:38:05', '2:48:05', '2:58:05', '3:08:05', '3:18:05', '3:28:05', '3:38:05', '3:48:05', '3:58:05', '4:08:05', '4:18:05', '4:28:05', '4:38:05', '4:48:05', '4:58:05', '5:08:05', '5:18:05', '5:28:05', '5:38:05', '5:48:05', '5:58:05', '6…	[0.118, 0.118, 0.118, 0.118, 0.118, 0.118, 0.118, 0.118, 0.118, 0.117, 0.117, 0.117, 0.117, 0.117, 0.117, 0.117, 0.117, 0.117, 0.117, 0.117, 0.117, 0.116, 0.116, 0.117, 0.117, 0.116, 0.116, 0.116, 0.116, 0.116, 0.117, 0.116, 0.116, 0.116, 0.116, 0.116, 0.116, 0.116, 0.116, 0.116, 0.116, 0.116, 0.116, 0.116, 0.116, 0.116, 0.116, 0.116, 0.116, 0.116, 0.116, 0.116, 0.116, 0.116, 0.116, 0.116, 0.115,…	['0:09:18', '0:19:18', '0:29:18', '0:39:18', '0:49:18', '0:59:18', '1:09:18', '1:19:18', '1:29:18', '1:39:18', '1:49:18', '1:59:18', '2:09:18', '2:19:18', '2:29:18', '2:39:18', '2:49:18', '2:59:18', '3:09:18', '3:19:18', '3:29:18', '3:39:18', '3:49:18', '3:59:18', '4:09:18', '4:19:18', '4:29:18', '4:39:18', '4:49:18', '4:59:18', '5:09:18', '5:19:18', '5:29:18', '5:39:18', '5:49:18', '5:59:18', '6…	[3002.0, 2925.0, 2935.0, 2865.0, 2902.0, 3042.0, 2828.0, 2946.0, 2829.0, 2909.0, 2925.0, 2859.0, 2945.0, 2876.0, 2910.0, 2865.0, 2837.0, 2872.0, 2875.0, 2885.0, 2783.0, 2836.0, 2849.0, 2976.0, 2890.0, 2835.0, 2969.0, 2818.0, 2849.0, 2843.0, 2846.0, 2901.0, 2847.0, 2861.0, 2825.0, 2778.0, 2810.0, 2793.0, 2868.0, 2772.0, 2946.0, 2925.0, 2888.0, 2825.0, 2750.0, 2817.0, 2763.0, 2695.0, 2760.0, 2909.0…	['0:08:37', '0:18:37', '0:28:37', '0:38:37', '0:48:37', '0:58:37', '1:08:37', '1:18:37', '1:28:37', '1:38:37', '1:48:37', '1:58:37', '2:08:37', '2:18:37', '2:28:37', '2:38:37', '2:48:37', '2:58:37', '3:08:37', '3:18:37', '3:28:37', '3:38:37', '3:48:37', '3:58:37', '4:08:37', '4:18:37', '4:28:37', '4:38:37', '4:48:37', '4:58:37', '5:08:37', '5:18:37', '5:28:37', '5:38:37', '5:48:37', '5:58:37', '6…	[200.0, 183.0, 183.0, 199.0, 180.0, 184.0, 181.0, 172.0, 160.0, 180.0, 189.0, 180.0, 195.0, 189.0, 168.0, 192.0, 201.0, 190.0, 183.0, 194.0, 173.0, 176.0, 173.0, 192.0, 188.0, 179.0, 191.0, 176.0, 185.0, 186.0, 182.0, 164.0, 188.0, 180.0, 199.0, 172.0, 170.0, 168.0, 167.0, 186.0, 175.0, 168.0, 175.0, 182.0, 184.0, 181.0, 186.0, 195.0, 199.0, 159.0, 167.0, 183.0, 190.0, 202.0, 189.0, 185.0, 174.0,…
H9	BL	BL	Pi_free	6	BL	20210714	Exponential	['0:08:05', '0:18:05', '0:28:05', '0:38:05', '0:48:05', '0:58:05', '1:08:05', '1:18:05', '1:28:05', '1:38:05', '1:48:05', '1:58:05', '2:08:05', '2:18:05', '2:28:05', '2:38:05', '2:48:05', '2:58:05', '3:08:05', '3:18:05', '3:28:05', '3:38:05', '3:48:05', '3:58:05', '4:08:05', '4:18:05', '4:28:05', '4:38:05', '4:48:05', '4:58:05', '5:08:05', '5:18:05', '5:28:05', '5:38:05', '5:48:05', '5:58:05', '6…	[0.113, 0.113, 0.113, 0.113, 0.113, 0.113, 0.113, 0.113, 0.113, 0.113, 0.113, 0.113, 0.113, 0.113, 0.113, 0.113, 0.113, 0.113, 0.113, 0.113, 0.113, 0.112, 0.112, 0.112, 0.112, 0.112, 0.112, 0.112, 0.112, 0.112, 0.112, 0.112, 0.112, 0.112, 0.112, 0.112, 0.112, 0.112, 0.112, 0.112, 0.112, 0.112, 0.112, 0.112, 0.112, 0.112, 0.112, 0.112, 0.112, 0.111, 0.112, 0.112, 0.111, 0.111, 0.111, 0.112, 0.111,…	['0:09:18', '0:19:18', '0:29:18', '0:39:18', '0:49:18', '0:59:18', '1:09:18', '1:19:18', '1:29:18', '1:39:18', '1:49:18', '1:59:18', '2:09:18', '2:19:18', '2:29:18', '2:39:18', '2:49:18', '2:59:18', '3:09:18', '3:19:18', '3:29:18', '3:39:18', '3:49:18', '3:59:18', '4:09:18', '4:19:18', '4:29:18', '4:39:18', '4:49:18', '4:59:18', '5:09:18', '5:19:18', '5:29:18', '5:39:18', '5:49:18', '5:59:18', '6…	[2955.0, 3028.0, 2905.0, 2909.0, 2910.0, 2925.0, 2917.0, 2862.0, 3040.0, 2916.0, 2989.0, 2985.0, 2776.0, 2831.0, 2984.0, 2726.0, 2924.0, 2812.0, 2935.0, 2846.0, 2933.0, 2948.0, 2819.0, 2921.0, 2714.0, 2786.0, 2858.0, 2889.0, 2854.0, 2861.0, 2804.0, 2737.0, 2876.0, 2680.0, 2759.0, 2987.0, 2906.0, 2769.0, 2902.0, 2822.0, 2655.0, 2855.0, 2874.0, 2795.0, 2959.0, 2825.0, 2831.0, 2784.0, 2818.0, 2887.0…	['0:08:37', '0:18:37', '0:28:37', '0:38:37', '0:48:37', '0:58:37', '1:08:37', '1:18:37', '1:28:37', '1:38:37', '1:48:37', '1:58:37', '2:08:37', '2:18:37', '2:28:37', '2:38:37', '2:48:37', '2:58:37', '3:08:37', '3:18:37', '3:28:37', '3:38:37', '3:48:37', '3:58:37', '4:08:37', '4:18:37', '4:28:37', '4:38:37', '4:48:37', '4:58:37', '5:08:37', '5:18:37', '5:28:37', '5:38:37', '5:48:37', '5:58:37', '6…	[189.0, 178.0, 179.0, 200.0, 184.0, 182.0, 203.0, 185.0, 185.0, 173.0, 190.0, 170.0, 180.0, 206.0, 174.0, 179.0, 178.0, 171.0, 185.0, 183.0, 177.0, 191.0, 179.0, 184.0, 185.0, 159.0, 175.0, 174.0, 175.0, 178.0, 172.0, 191.0, 154.0, 169.0, 175.0, 172.0, 190.0, 170.0, 192.0, 144.0, 162.0, 192.0, 172.0, 180.0, 182.0, 189.0, 166.0, 174.0, 156.0, 183.0, 191.0, 183.0, 162.0, 166.0, 183.0, 174.0, 177.0,…
H10	BL	BL	Pi_free	7	BL	20210714	Exponential	['0:08:05', '0:18:05', '0:28:05', '0:38:05', '0:48:05', '0:58:05', '1:08:05', '1:18:05', '1:28:05', '1:38:05', '1:48:05', '1:58:05', '2:08:05', '2:18:05', '2:28:05', '2:38:05', '2:48:05', '2:58:05', '3:08:05', '3:18:05', '3:28:05', '3:38:05', '3:48:05', '3:58:05', '4:08:05', '4:18:05', '4:28:05', '4:38:05', '4:48:05', '4:58:05', '5:08:05', '5:18:05', '5:28:05', '5:38:05', '5:48:05', '5:58:05', '6…	[0.121, 0.12, 0.12, 0.12, 0.12, 0.12, 0.12, 0.12, 0.12, 0.12, 0.12, 0.12, 0.12, 0.119, 0.119, 0.119, 0.119, 0.119, 0.119, 0.119, 0.119, 0.118, 0.118, 0.118, 0.119, 0.118, 0.118, 0.118, 0.118, 0.118, 0.118, 0.118, 0.118, 0.118, 0.118, 0.118, 0.117, 0.117, 0.117, 0.117, 0.117, 0.117, 0.118, 0.117, 0.117, 0.117, 0.117, 0.117, 0.117, 0.117, 0.117, 0.117, 0.117, 0.117, 0.117, 0.117, 0.117, 0.117, 0.11…	['0:09:18', '0:19:18', '0:29:18', '0:39:18', '0:49:18', '0:59:18', '1:09:18', '1:19:18', '1:29:18', '1:39:18', '1:49:18', '1:59:18', '2:09:18', '2:19:18', '2:29:18', '2:39:18', '2:49:18', '2:59:18', '3:09:18', '3:19:18', '3:29:18', '3:39:18', '3:49:18', '3:59:18', '4:09:18', '4:19:18', '4:29:18', '4:39:18', '4:49:18', '4:59:18', '5:09:18', '5:19:18', '5:29:18', '5:39:18', '5:49:18', '5:59:18', '6…	[2794.0, 2946.0, 2898.0, 2831.0, 2894.0, 2843.0, 2922.0, 2999.0, 2718.0, 2952.0, 2734.0, 2784.0, 2830.0, 2796.0, 2751.0, 2850.0, 2773.0, 2736.0, 2844.0, 2654.0, 2826.0, 2716.0, 2805.0, 2766.0, 2769.0, 2874.0, 2778.0, 2742.0, 2807.0, 2898.0, 2679.0, 2674.0, 2796.0, 2861.0, 2753.0, 2799.0, 2919.0, 2791.0, 2959.0, 2772.0, 2757.0, 2806.0, 2792.0, 2836.0, 2810.0, 2791.0, 2866.0, 2898.0, 2893.0, 2761.0…	['0:08:37', '0:18:37', '0:28:37', '0:38:37', '0:48:37', '0:58:37', '1:08:37', '1:18:37', '1:28:37', '1:38:37', '1:48:37', '1:58:37', '2:08:37', '2:18:37', '2:28:37', '2:38:37', '2:48:37', '2:58:37', '3:08:37', '3:18:37', '3:28:37', '3:38:37', '3:48:37', '3:58:37', '4:08:37', '4:18:37', '4:28:37', '4:38:37', '4:48:37', '4:58:37', '5:08:37', '5:18:37', '5:28:37', '5:38:37', '5:48:37', '5:58:37', '6…	[177.0, 187.0, 163.0, 189.0, 183.0, 175.0, 156.0, 166.0, 174.0, 177.0, 172.0, 184.0, 175.0, 189.0, 193.0, 192.0, 177.0, 192.0, 169.0, 176.0, 173.0, 152.0, 192.0, 176.0, 175.0, 158.0, 170.0, 166.0, 179.0, 177.0, 179.0, 172.0, 183.0, 194.0, 190.0, 165.0, 171.0, 174.0, 174.0, 189.0, 168.0, 172.0, 175.0, 181.0, 177.0, 162.0, 169.0, 183.0, 167.0, 186.0, 169.0, 175.0, 161.0, 163.0, 179.0, 195.0, 169.0,…
H11	BL	BL	Pi_free	8	BL	20210714	Exponential	['0:08:05', '0:18:05', '0:28:05', '0:38:05', '0:48:05', '0:58:05', '1:08:05', '1:18:05', '1:28:05', '1:38:05', '1:48:05', '1:58:05', '2:08:05', '2:18:05', '2:28:05', '2:38:05', '2:48:05', '2:58:05', '3:08:05', '3:18:05', '3:28:05', '3:38:05', '3:48:05', '3:58:05', '4:08:05', '4:18:05', '4:28:05', '4:38:05', '4:48:05', '4:58:05', '5:08:05', '5:18:05', '5:28:05', '5:38:05', '5:48:05', '5:58:05', '6…	[0.115, 0.115, 0.115, 0.116, 0.115, 0.115, 0.115, 0.115, 0.115, 0.115, 0.115, 0.115, 0.115, 0.115, 0.115, 0.115, 0.115, 0.115, 0.115, 0.115, 0.115, 0.114, 0.114, 0.114, 0.114, 0.114, 0.114, 0.114, 0.114, 0.114, 0.114, 0.114, 0.114, 0.114, 0.114, 0.114, 0.114, 0.114, 0.114, 0.114, 0.114, 0.114, 0.114, 0.114, 0.114, 0.114, 0.114, 0.114, 0.114, 0.114, 0.114, 0.114, 0.114, 0.113, 0.114, 0.114, 0.113,…	['0:09:18', '0:19:18', '0:29:18', '0:39:18', '0:49:18', '0:59:18', '1:09:18', '1:19:18', '1:29:18', '1:39:18', '1:49:18', '1:59:18', '2:09:18', '2:19:18', '2:29:18', '2:39:18', '2:49:18', '2:59:18', '3:09:18', '3:19:18', '3:29:18', '3:39:18', '3:49:18', '3:59:18', '4:09:18', '4:19:18', '4:29:18', '4:39:18', '4:49:18', '4:59:18', '5:09:18', '5:19:18', '5:29:18', '5:39:18', '5:49:18', '5:59:18', '6…	[3026.0, 2996.0, 3028.0, 2937.0, 2980.0, 2842.0, 2848.0, 2730.0, 2852.0, 2909.0, 2864.0, 2908.0, 2945.0, 2858.0, 2844.0, 2868.0, 2984.0, 2746.0, 2966.0, 2724.0, 2825.0, 2787.0, 2769.0, 2863.0, 2909.0, 2661.0, 2790.0, 2689.0, 2789.0, 2828.0, 2920.0, 2779.0, 2880.0, 2825.0, 2796.0, 2906.0, 2809.0, 2827.0, 2896.0, 2819.0, 2826.0, 2716.0, 2779.0, 2830.0, 2826.0, 2808.0, 2915.0, 2738.0, 2767.0, 2848.0…	['0:08:37', '0:18:37', '0:28:37', '0:38:37', '0:48:37', '0:58:37', '1:08:37', '1:18:37', '1:28:37', '1:38:37', '1:48:37', '1:58:37', '2:08:37', '2:18:37', '2:28:37', '2:38:37', '2:48:37', '2:58:37', '3:08:37', '3:18:37', '3:28:37', '3:38:37', '3:48:37', '3:58:37', '4:08:37', '4:18:37', '4:28:37', '4:38:37', '4:48:37', '4:58:37', '5:08:37', '5:18:37', '5:28:37', '5:38:37', '5:48:37', '5:58:37', '6…	[200.0, 193.0, 199.0, 203.0, 200.0, 186.0, 144.0, 180.0, 175.0, 176.0, 171.0, 189.0, 181.0, 170.0, 192.0, 189.0, 160.0, 167.0, 178.0, 170.0, 190.0, 181.0, 170.0, 166.0, 174.0, 182.0, 180.0, 175.0, 158.0, 185.0, 181.0, 182.0, 150.0, 164.0, 166.0, 172.0, 172.0, 163.0, 195.0, 189.0, 187.0, 180.0, 171.0, 174.0, 182.0, 183.0, 177.0, 169.0, 179.0, 173.0, 167.0, 185.0, 172.0, 170.0, 151.0, 197.0, 169.0,…
H12	BL	BL	Pi_free	9	BL	20210714	Exponential	['0:08:05', '0:18:05', '0:28:05', '0:38:05', '0:48:05', '0:58:05', '1:08:05', '1:18:05', '1:28:05', '1:38:05', '1:48:05', '1:58:05', '2:08:05', '2:18:05', '2:28:05', '2:38:05', '2:48:05', '2:58:05', '3:08:05', '3:18:05', '3:28:05', '3:38:05', '3:48:05', '3:58:05', '4:08:05', '4:18:05', '4:28:05', '4:38:05', '4:48:05', '4:58:05', '5:08:05', '5:18:05', '5:28:05', '5:38:05', '5:48:05', '5:58:05', '6…	[0.117, 0.117, 0.117, 0.117, 0.117, 0.117, 0.117, 0.117, 0.117, 0.117, 0.116, 0.116, 0.116, 0.116, 0.117, 0.117, 0.116, 0.116, 0.116, 0.116, 0.116, 0.116, 0.116, 0.116, 0.116, 0.116, 0.116, 0.116, 0.116, 0.116, 0.116, 0.116, 0.116, 0.116, 0.116, 0.116, 0.116, 0.116, 0.116, 0.116, 0.116, 0.116, 0.116, 0.116, 0.116, 0.116, 0.115, 0.116, 0.115, 0.115, 0.116, 0.115, 0.115, 0.115, 0.115, 0.116, 0.115,…	['0:09:18', '0:19:18', '0:29:18', '0:39:18', '0:49:18', '0:59:18', '1:09:18', '1:19:18', '1:29:18', '1:39:18', '1:49:18', '1:59:18', '2:09:18', '2:19:18', '2:29:18', '2:39:18', '2:49:18', '2:59:18', '3:09:18', '3:19:18', '3:29:18', '3:39:18', '3:49:18', '3:59:18', '4:09:18', '4:19:18', '4:29:18', '4:39:18', '4:49:18', '4:59:18', '5:09:18', '5:19:18', '5:29:18', '5:39:18', '5:49:18', '5:59:18', '6…	[3008.0, 3056.0, 2954.0, 3006.0, 2797.0, 2914.0, 2992.0, 2988.0, 2878.0, 2880.0, 2894.0, 2943.0, 2857.0, 2880.0, 2881.0, 2866.0, 2884.0, 2923.0, 3104.0, 2860.0, 2901.0, 3018.0, 2927.0, 2643.0, 2886.0, 3003.0, 2874.0, 2835.0, 2912.0, 2777.0, 2924.0, 3067.0, 2789.0, 2865.0, 2794.0, 2772.0, 3046.0, 2994.0, 2797.0, 2879.0, 2784.0, 2885.0, 2924.0, 2948.0, 2838.0, 2808.0, 2898.0, 2702.0, 2845.0, 2845.0…	['0:08:37', '0:18:37', '0:28:37', '0:38:37', '0:48:37', '0:58:37', '1:08:37', '1:18:37', '1:28:37', '1:38:37', '1:48:37', '1:58:37', '2:08:37', '2:18:37', '2:28:37', '2:38:37', '2:48:37', '2:58:37', '3:08:37', '3:18:37', '3:28:37', '3:38:37', '3:48:37', '3:58:37', '4:08:37', '4:18:37', '4:28:37', '4:38:37', '4:48:37', '4:58:37', '5:08:37', '5:18:37', '5:28:37', '5:38:37', '5:48:37', '5:58:37', '6…	[182.0, 200.0, 179.0, 190.0, 183.0, 149.0, 185.0, 174.0, 189.0, 166.0, 185.0, 170.0, 181.0, 185.0, 201.0, 175.0, 174.0, 188.0, 197.0, 173.0, 167.0, 179.0, 202.0, 160.0, 175.0, 182.0, 189.0, 183.0, 178.0, 187.0, 173.0, 175.0, 166.0, 163.0, 176.0, 179.0, 167.0, 162.0, 211.0, 175.0, 182.0, 184.0, 187.0, 192.0, 192.0, 174.0, 170.0, 163.0, 184.0, 189.0, 144.0, 174.0, 182.0, 163.0, 161.0, 165.0, 175.0,…
