# Supplementary material for: Systematic analysis of low-affinity transcription factor binding site clusters in vitro and in vivo establishes their functional relevance
Source: Nat Commun. 2022 Sep 7;13:5273. doi: 10.1038/s41467-022-32971-0 (PMC9452512; doi:10.1038/s41467-022-32971-0)
Supplement: Supplementary file 3 — Source Data [file 41467_2022_32971_MOESM3_ESM.zip › source_data/in-vivo/20210818/20210818_Z3EV268_GFP70.txt]

EGFP:488,507
Kinetic read	A1	A2	A3	A4	A5	A6	A7	A8	A9	A10	A11	A12	B1	B2	B3	B4	B5	B6	B7	B8	B9	B10	B11	B12	C1	C2	C3	C4	C5	C6	C7	C8	C9	C10	C11	C12	D1	D2	D3	D4	D5	D6	D7	D8	D9	D10	D11	D12	E1
0:08:37	296	277	285	274	314	268	302	313	295	310	339	361	275	301	330	332	291	306	333	302	306	318	326	335	289	317	313	304	296	321	346	296	339	311	381	335	285	250	310	305	308	315	341	323	332	328	334	355	282
0:18:37	333	321	287	302	298	300	300	310	308	321	359	336	315	326	300	325	271	312	314	341	295	292	359	334	322	300	316	312	327	328	314	309	303	323	337	334	285	318	282	292	281	299	269	325	312	324	299	346	316
0:28:37	319	284	321	298	303	322	311	326	289	267	342	324	303	284	316	306	300	286	311	320	283	297	353	342	306	271	295	359	313	329	312	333	312	298	316	340	300	295	320	289	317	351	308	306	292	345	354	363	273
0:38:37	328	320	326	292	325	273	325	307	308	283	363	333	284	297	298	320	306	288	310	332	297	296	309	342	313	313	311	291	302	317	327	311	329	357	348	379	288	314	321	287	312	283	327	320	305	284	355	338	286
0:48:37	292	298	310	294	292	309	334	294	313	309	338	348	275	337	323	316	291	303	328	339	303	331	302	361	309	301	318	302	288	335	331	322	325	318	343	330	302	317	301	280	320	326	339	353	311	322	333	311	299
0:58:37	303	296	295	301	313	334	280	339	309	256	332	333	331	297	319	298	300	307	313	300	288	282	340	368	302	304	309	288	329	308	349	322	312	337	333	314	277	301	273	285	341	341	296	314	290	310	357	344	308
1:08:37	331	298	290	299	334	325	308	330	289	300	345	345	314	350	302	329	300	353	308	283	303	321	345	348	325	293	275	272	358	300	295	340	316	304	320	349	318	279	336	313	330	300	305	364	306	317	315	343	291
1:18:37	288	290	275	320	287	322	261	315	315	309	344	346	297	314	336	328	326	336	317	329	334	285	329	354	313	316	304	327	338	329	329	316	303	349	320	367	325	305	308	299	308	337	318	320	277	309	370	334	309
1:28:37	298	303	302	341	303	309	330	313	330	294	355	341	318	338	333	311	349	337	292	332	318	291	317	349	288	280	313	314	343	323	329	338	302	322	320	331	305	306	314	296	303	333	314	325	305	283	356	376	262
1:38:37	291	318	287	298	330	337	303	330	301	277	344	355	337	304	288	291	357	294	303	354	280	297	331	363	328	304	323	313	308	323	333	332	331	261	327	358	286	315	287	306	321	337	281	323	282	303	337	328	315
1:48:37	303	303	325	335	302	334	302	323	288	298	308	366	317	325	302	344	322	331	294	304	297	308	339	340	329	286	325	301	299	300	306	326	292	285	348	356	328	291	289	287	311	310	318	343	292	307	346	356	327
1:58:37	275	322	305	296	303	329	355	316	324	295	309	299	308	312	300	323	307	311	321	325	320	311	347	328	279	318	287	332	331	335	308	320	325	290	357	315	307	297	341	302	318	312	316	324	300	315	358	354	285
2:08:37	294	321	283	337	356	309	335	334	299	307	326	319	302	323	336	303	298	333	325	315	311	283	308	342	311	298	331	339	305	355	297	330	313	325	313	303	341	306	341	285	356	309	336	340	312	321	377	345	304
2:18:37	290	304	277	294	336	317	297	329	292	342	312	351	316	300	287	335	297	344	300	347	307	308	318	328	335	304	275	275	341	317	335	348	314	314	343	334	325	289	310	312	304	313	311	326	302	328	316	339	314
2:28:37	317	323	313	311	348	330	305	341	316	289	338	340	341	313	315	309	290	324	306	334	320	302	336	365	323	318	312	326	318	341	338	332	340	315	333	343	335	319	324	293	298	327	316	348	325	296	353	337	316
2:38:37	293	313	324	285	328	332	310	335	316	304	343	332	326	354	360	319	305	298	320	323	282	290	329	357	340	319	314	289	324	305	304	337	304	310	307	342	287	301	318	303	338	357	304	314	314	291	332	325	283
2:48:37	346	306	310	302	299	302	297	335	254	303	305	325	310	313	291	333	299	335	336	307	295	313	303	359	324	316	304	330	334	328	362	348	305	302	313	359	316	332	330	290	344	328	305	326	293	300	352	334	288
2:58:37	332	296	311	287	341	354	324	328	293	309	328	340	324	319	318	342	321	358	305	282	287	317	376	347	313	353	313	331	328	351	341	322	304	330	313	321	289	313	315	316	333	328	329	316	289	311	334	337	319
3:08:37	329	309	336	322	316	318	324	350	311	298	335	346	306	321	314	341	322	318	323	339	297	282	342	349	307	299	336	309	333	323	324	330	321	295	357	338	338	302	314	298	357	310	333	317	292	321	342	308	316
3:18:37	303	344	296	299	328	336	308	330	293	290	325	331	294	336	342	337	309	336	369	333	293	296	355	326	299	319	336	308	310	347	345	323	303	327	331	335	315	309	293	305	351	358	320	349	304	276	324	342	332
3:28:37	318	325	279	329	331	335	312	341	299	318	293	314	332	309	313	320	295	330	357	343	271	286	329	325	307	318	337	333	304	322	311	318	303	313	306	316	324	294	303	322	345	303	328	357	308	310	341	328	272
3:38:37	335	307	300	318	323	325	344	342	297	294	331	337	318	328	340	317	320	317	329	338	333	300	293	358	309	368	357	292	316	314	347	315	304	308	332	335	323	330	308	353	321	337	326	363	318	282	315	328	305
3:48:37	346	330	314	316	312	308	328	322	305	300	320	365	323	308	322	354	313	294	327	364	316	338	325	350	302	354	314	305	354	318	340	334	334	286	334	320	314	325	307	305	309	367	335	367	272	287	333	340	314
3:58:37	286	322	339	295	302	331	370	336	316	304	325	370	313	306	319	354	304	326	336	387	323	270	344	362	317	351	340	330	312	365	341	331	341	289	323	338	322	318	343	334	336	299	316	356	301	318	327	329	330
4:08:37	335	326	332	334	351	335	355	363	288	292	332	345	291	321	333	336	327	342	331	331	290	342	325	343	308	327	326	310	352	362	333	348	294	284	346	305	280	296	318	332	321	327	307	357	282	313	351	337	306
4:18:37	303	317	314	338	312	336	323	371	284	288	339	342	310	333	331	350	356	375	315	375	312	301	314	347	349	317	298	320	321	332	330	344	310	302	320	359	298	308	288	312	348	380	323	345	285	300	342	332	321
4:28:37	297	292	320	295	345	355	321	342	287	262	299	320	313	285	327	350	330	335	323	367	309	300	338	313	331	344	326	351	333	366	339	346	328	318	317	285	340	310	342	313	355	366	341	333	290	273	350	336	316
4:38:37	302	322	329	300	309	341	298	337	327	279	325	332	321	340	309	351	352	346	324	356	290	318	310	349	323	321	334	331	350	348	329	346	329	312	327	332	284	365	305	343	315	329	304	366	332	272	355	336	334
4:48:37	346	333	306	300	311	339	339	354	321	293	350	300	304	321	322	349	327	378	320	335	306	321	325	330	309	324	314	309	333	320	318	320	343	294	340	356	323	322	304	346	300	345	322	395	327	298	314	336	285
4:58:37	325	338	318	321	321	279	309	376	328	267	337	333	319	314	330	334	318	349	338	362	307	309	283	338	331	329	332	342	320	300	344	350	291	301	354	346	318	347	290	356	326	336	344	371	311	307	360	324	316
5:08:37	347	342	303	358	309	313	337	378	283	290	314	346	329	311	319	321	353	345	342	350	274	279	328	347	319	328	314	336	320	330	348	329	325	301	344	334	346	303	326	342	342	333	338	336	302	329	323	369	300
5:18:37	346	328	306	338	332	343	322	371	280	305	311	356	330	336	354	351	326	322	330	350	291	302	326	328	330	346	307	323	332	345	338	364	338	318	299	338	340	322	308	306	311	351	339	377	297	295	318	354	318
5:28:37	316	322	301	308	317	344	349	363	301	270	310	335	333	353	370	327	344	364	301	357	291	297	304	303	303	322	352	314	318	333	344	310	287	283	341	276	281	349	307	348	323	352	329	361	286	309	319	352	304
5:38:37	296	348	317	335	324	335	353	387	290	282	329	340	343	345	328	326	362	327	357	352	278	289	344	344	345	340	311	322	340	346	320	379	287	283	347	337	311	333	357	354	314	370	339	364	279	285	345	352	341
5:48:37	345	312	354	339	337	353	300	384	314	292	301	360	336	333	324	335	331	314	314	399	283	278	315	364	332	349	344	327	315	335	363	368	311	286	348	336	314	321	320	320	333	358	317	403	267	276	322	346	312
5:58:37	353	344	302	337	320	344	316	400	296	311	356	315	323	352	337	335	344	392	345	385	288	303	309	330	305	311	329	318	338	377	351	384	326	312	307	332	285	286	336	313	323	365	330	407	300	318	355	303	324
6:08:37	310	324	328	343	341	331	323	402	287	267	308	350	346	335	342	336	345	340	367	367	302	296	325	357	349	335	356	340	335	361	340	390	336	304	332	309	310	327	323	331	364	365	327	403	284	266	319	355	314
6:18:37	337	323	325	337	347	344	336	409	291	312	329	313	344	390	354	345	352	380	366	373	303	277	308	335	335	329	337	321	339	351	357	361	319	305	345	320	336	343	312	318	319	366	317	406	333	316	305	346	348
6:28:37	350	339	345	367	344	379	320	418	289	309	362	355	327	320	335	305	336	400	329	380	312	296	321	334	341	327	347	359	315	347	346	386	288	301	344	317	352	322	334	321	333	385	318	427	301	322	334	289	325
6:38:37	376	345	327	311	327	402	335	414	292	291	320	325	310	335	328	360	328	394	336	422	287	286	316	318	324	293	342	348	348	363	342	437	328	284	332	347	314	300	374	321	366	360	320	432	305	294	321	350	337
6:48:37	335	352	349	337	358	375	306	442	309	267	312	356	339	338	340	354	354	401	363	405	297	303	258	343	354	321	323	347	354	397	342	448	321	322	296	340	364	340	340	338	329	401	322	458	332	291	348	342	335
6:58:37	340	315	344	375	338	366	305	431	292	300	328	321	363	337	338	367	310	375	362	434	311	306	325	359	321	326	321	339	341	392	337	435	320	299	331	328	359	351	354	338	349	397	329	469	286	300	319	334	356
7:08:37	342	312	338	341	332	398	323	493	274	296	303	293	322	368	334	335	349	382	357	416	315	303	292	349	346	321	328	327	354	380	351	434	323	312	335	324	344	364	339	339	337	380	319	480	285	290	309	317	318
7:18:37	338	329	310	339	327	387	330	454	323	318	333	324	312	361	328	344	337	384	322	446	290	267	340	352	327	353	339	321	329	390	362	467	306	314	316	304	334	354	320	353	388	390	346	446	275	324	328	320	325
7:28:37	336	333	329	321	332	365	338	457	306	296	348	332	358	356	329	324	361	419	348	458	310	282	348	341	324	325	332	337	354	388	360	486	314	314	328	340	312	308	297	338	346	402	329	490	302	319	321	340	368
7:38:37	346	359	326	337	368	427	366	472	294	299	300	301	334	339	337	377	355	411	336	466	315	320	320	333	297	326	324	351	333	409	339	467	301	326	348	330	338	306	347	342	342	413	355	467	281	315	328	337	307
7:48:37	333	339	365	335	320	381	355	512	262	298	329	326	329	351	326	342	352	410	329	493	276	307	337	351	314	348	371	346	383	397	368	499	301	327	342	350	312	349	359	347	335	399	330	483	267	322	307	336	309
7:58:37	294	361	353	332	356	406	338	521	308	306	311	340	345	319	346	313	349	409	364	505	309	294	310	342	326	364	328	320	344	423	365	527	298	270	299	370	344	342	354	374	330	425	324	482	276	309	325	340	323
8:08:37	314	348	349	324	348	383	338	545	294	272	327	340	311	324	318	370	343	395	333	547	286	291	335	301	308	345	372	372	356	421	346	539	299	309	319	333	355	356	304	355	359	410	338	533	302	316	306	322	314
8:18:37	329	363	360	292	318	425	366	545	302	302	293	367	326	341	350	318	366	407	336	526	249	279	338	332	323	338	312	347	359	405	363	506	320	310	322	326	344	319	297	337	384	410	378	521	315	303	315	325	318
8:28:37	350	355	350	353	348	403	350	509	302	309	327	336	362	366	350	355	345	406	356	557	252	280	335	315	339	337	336	357	349	394	391	550	333	283	325	319	297	348	327	379	337	417	366	544	303	305	323	353	364
8:38:37	327	384	374	343	385	382	352	588	301	340	325	351	353	344	319	366	361	403	372	540	306	287	332	308	319	362	308	354	383	386	363	556	303	292	329	346	323	330	319	365	353	422	372	510	264	271	315	300	293
8:48:37	361	340	357	336	362	432	347	563	333	263	299	309	351	348	364	380	351	449	370	560	278	270	318	347	340	364	340	367	352	429	390	560	320	311	317	328	354	340	334	360	357	440	362	508	290	307	327	340	322
8:58:37	356	376	354	366	361	434	378	612	328	313	326	292	331	354	365	325	404	406	324	595	287	284	290	346	358	353	326	349	354	430	363	571	312	284	312	325	344	346	352	343	329	413	380	526	261	298	362	319	327
9:08:37	360	352	356	354	346	414	355	612	283	290	315	305	332	380	369	341	321	481	355	569	314	298	322	349	371	362	351	347	375	442	398	580	311	272	315	321	334	346	331	356	326	450	367	527	314	289	317	313	337
9:18:37	321	361	370	363	380	454	342	579	308	283	310	311	351	364	362	402	376	458	365	585	294	321	313	287	361	341	360	337	356	450	351	594	316	326	325	327	370	326	341	356	350	426	395	548	312	320	342	304	334
9:28:37	337	333	365	385	337	437	366	602	306	340	318	298	342	372	377	363	377	450	364	573	307	339	334	332	397	353	321	342	373	421	391	594	309	311	331	341	358	335	365	338	387	419	334	542	289	297	323	341	332
9:38:37	367	380	353	358	350	426	353	629	256	279	318	308	351	345	378	371	338	468	360	603	257	269	311	313	321	343	388	354	366	435	370	595	319	295	314	318	369	367	382	375	365	444	375	564	265	282	323	334	318
9:48:37	354	382	349	354	359	442	374	636	305	322	306	319	359	302	352	351	359	442	400	611	279	277	317	336	345	358	356	368	375	473	383	596	315	276	345	339	350	354	352	381	363	424	349	536	310	321	344	327	351
9:58:37	349	396	380	366	395	420	369	604	288	294	300	321	369	362	405	341	376	442	365	649	292	291	289	328	380	365	372	359	380	412	416	634	301	349	287	330	335	406	368	359	341	486	368	548	253	312	330	329	330
10:08:37	373	409	343	380	366	441	381	595	295	285	334	300	344	384	351	365	363	489	387	602	253	318	335	338	375	324	397	371	372	454	369	631	284	301	316	321	350	366	338	371	351	432	372	568	299	290	331	284	383
10:18:37	355	358	346	361	368	445	371	617	320	290	319	345	351	354	353	353	357	459	391	609	283	312	324	330	359	369	367	374	379	400	414	625	309	272	276	306	346	312	350	350	375	445	356	565	287	321	318	353	328
10:28:37	368	362	383	344	378	449	387	646	293	306	333	318	322	355	380	416	363	475	369	593	298	321	323	360	392	337	378	363	395	479	404	620	331	315	285	344	391	351	375	342	372	425	359	558	304	357	330	289	362
10:38:37	344	351	356	374	396	430	416	619	268	311	312	294	372	365	384	349	347	467	378	639	301	317	319	331	359	348	375	402	363	455	399	674	307	313	327	320	365	356	331	360	392	439	354	566	279	316	333	367	317
10:48:37	386	381	374	379	367	445	377	637	271	262	351	308	349	370	365	386	369	463	336	645	313	303	314	316	401	353	366	397	329	436	425	638	303	289	338	297	354	350	351	368	382	424	367	563	292	290	322	310	347
10:58:37	378	374	354	408	394	447	365	632	295	315	334	334	323	381	387	367	332	461	356	634	312	312	321	335	366	359	368	382	346	454	393	619	308	289	338	340	370	343	358	388	326	423	352	550	283	305	331	296	336
11:08:37	338	376	368	360	382	430	366	622	293	301	312	333	347	364	382	368	344	440	400	632	295	294	277	307	346	365	369	376	353	473	375	653	318	287	324	296	368	344	357	357	381	481	351	552	296	316	347	323	362
11:18:37	328	386	379	398	366	424	348	611	300	285	334	358	346	376	371	381	345	439	397	605	326	307	298	308	364	364	376	389	363	438	398	613	302	315	310	323	358	386	372	366	389	436	382	561	307	274	319	318	350
11:28:37	357	389	358	350	382	432	361	628	285	306	336	334	363	369	386	386	417	420	366	631	284	323	303	298	357	378	359	362	375	455	407	640	284	309	348	298	387	339	357	378	389	463	377	577	294	281	289	335	377
11:38:37	370	382	361	396	359	410	344	638	298	305	293	336	367	345	363	361	360	473	406	651	295	320	345	299	374	388	373	379	374	430	393	653	280	292	318	331	371	389	374	408	373	420	382	567	285	269	357	348	348
11:48:37	357	379	347	376	384	427	406	633	306	305	322	306	362	344	384	398	372	411	382	612	285	286	315	320	339	358	359	357	383	439	397	639	276	317	326	350	366	372	410	352	342	435	387	563	291	309	323	326	373
11:58:37	356	391	352	388	373	470	405	626	296	328	332	354	385	364	384	351	363	455	355	616	313	280	336	282	355	384	375	404	370	445	415	643	298	327	326	349	360	352	390	378	364	457	348	590	275	299	304	281	382
12:08:37	350	372	380	401	364	431	384	619	300	275	316	299	369	359	363	367	349	442	328	635	309	303	346	328	344	366	343	347	367	442	401	632	302	325	344	337	397	354	379	358	392	446	355	561	314	281	325	290	386
12:18:37	340	410	382	424	353	438	399	599	307	244	286	361	355	385	378	348	379	454	386	608	308	317	280	321	340	356	374	374	404	440	397	657	307	286	308	336	377	332	357	378	370	402	331	587	264	298	326	321	310
12:28:37	391	408	374	399	392	449	368	587	328	306	312	293	346	366	390	353	341	426	345	623	275	285	323	327	372	380	377	366	396	435	407	635	294	324	313	318	388	380	354	384	388	440	369	583	296	325	319	328	347
12:38:37	363	345	381	368	404	422	379	590	270	302	285	355	373	393	370	387	373	443	378	613	313	286	318	343	363	393	417	378	363	422	403	623	311	290	295	301	354	392	344	365	395	437	364	587	298	271	316	333	353
12:48:37	375	342	364	369	384	441	358	605	307	329	317	339	366	384	399	398	357	446	384	588	311	302	331	325	363	357	366	414	369	419	401	599	332	248	309	315	372	361	392	371	368	448	383	576	320	312	351	339	384
12:58:37	360	340	354	379	404	439	382	552	296	322	336	310	371	359	338	388	371	413	368	637	313	329	305	324	363	383	382	377	390	406	380	620	301	305	327	339	373	418	366	397	384	408	380	544	256	293	317	350	358
13:08:37	358	340	375	380	396	460	368	598	297	265	327	311	371	400	366	369	381	451	378	612	269	302	273	350	364	378	369	405	354	446	399	621	311	314	323	317	369	372	379	380	380	406	385	508	289	298	323	331	339
13:18:37	400	382	327	405	373	421	412	576	272	282	332	306	368	408	398	364	396	439	375	553	332	312	306	339	384	398	369	368	386	399	404	639	305	283	304	316	351	387	353	381	396	437	372	549	302	265	343	311	344
13:28:37	377	344	374	378	417	415	363	584	301	298	306	361	369	408	357	376	393	426	383	558	298	290	333	321	337	398	372	400	352	424	408	583	321	282	324	306	386	388	384	386	421	442	387	508	305	287	324	312	375
13:38:37	363	355	371	401	381	427	363	569	296	318	326	327	361	376	356	385	388	414	338	608	311	294	325	292	382	382	369	378	366	406	387	588	274	277	307	321	383	406	357	368	377	412	340	543	276	313	324	338	379
13:48:37	358	368	369	369	378	413	393	544	280	290	300	319	373	397	353	362	343	408	398	588	298	336	299	352	354	373	373	412	358	417	380	552	315	276	297	371	388	345	362	381	382	421	358	522	277	293	290	333	370
13:58:37	370	433	369	418	383	446	398	537	295	295	291	302	368	369	376	354	390	430	364	575	302	294	288	356	352	393	377	395	382	413	400	542	354	292	297	316	367	396	365	358	354	422	373	507	266	282	356	357	341
14:08:37	361	391	391	364	426	450	381	536	299	280	312	342	364	390	378	351	396	419	371	575	284	308	305	353	360	382	380	379	356	402	397	559	337	297	311	309	415	421	394	379	363	405	387	517	300	287	309	363	373
14:18:37	386	412	381	393	409	447	378	567	283	309	304	339	379	355	414	384	407	433	366	515	283	292	304	298	394	376	354	382	380	398	363	547	276	299	303	322	383	380	360	393	376	424	360	526	293	300	299	319	347
14:28:37	385	342	368	442	377	433	410	528	328	303	342	318	366	367	386	402	393	445	418	562	299	296	299	302	386	369	350	380	376	427	383	555	305	293	306	316	372	388	346	405	397	404	387	550	321	296	297	310	352
14:38:37	385	396	385	424	411	406	421	528	293	290	293	295	400	383	359	421	420	407	439	571	277	294	316	330	378	402	382	391	406	449	400	528	290	274	306	331	420	387	379	371	363	446	398	496	292	315	297	308	387
14:48:37	374	401	388	389	361	380	375	503	291	286	324	339	386	387	369	396	411	411	426	514	298	311	344	298	367	411	374	378	412	416	380	518	314	305	316	302	398	385	371	366	403	402	373	468	265	313	319	325	378
14:58:37	387	383	397	404	434	429	428	533	282	291	306	332	363	361	402	361	395	446	415	530	285	299	299	337	385	378	382	377	388	434	405	529	294	282	291	333	424	393	389	393	384	404	354	498	301	310	310	332	384
15:08:37	385	401	370	376	377	391	395	523	305	311	297	315	365	394	395	366	405	428	375	535	319	300	297	319	408	378	372	400	416	425	356	498	301	308	318	341	384	373	379	399	374	409	377	505	264	294	300	307	351
15:18:37	386	381	387	382	402	446	403	519	289	315	303	323	379	373	369	394	383	430	399	523	277	260	315	319	380	390	371	361	385	404	397	518	310	266	287	326	389	417	369	367	372	450	370	525	284	293	318	307	352
15:28:37	395	372	355	368	409	403	393	519	302	288	324	345	411	348	377	392	388	419	408	516	261	273	342	334	368	398	382	409	403	410	407	529	295	290	305	298	373	401	388	390	385	403	344	496	273	295	318	332	346
15:38:37	393	357	367	411	391	420	384	553	290	309	303	334	385	391	402	391	364	428	388	518	285	306	313	334	401	401	381	388	392	427	391	473	315	307	343	295	390	407	381	391	388	451	408	508	276	310	341	304	359
15:48:37	372	378	362	377	377	426	365	521	274	294	321	308	373	417	372	404	377	415	412	514	329	291	323	313	402	374	380	370	390	452	369	509	300	288	292	332	401	378	411	395	394	437	405	496	276	277	339	320	386
15:58:37	394	410	382	384	387	426	377	500	289	300	321	307	419	339	402	374	410	391	375	510	319	299	318	333	379	403	372	374	400	420	402	512	298	272	322	309	359	399	404	414	385	427	363	498	304	315	301	315	353
16:08:37	375	380	361	407	401	428	366	470	311	288	297	325	381	438	415	402	388	461	372	500	248	309	339	322	392	353	395	402	371	414	387	542	278	295	312	297	386	379	382	386	413	418	360	511	273	317	286	325	393
16:18:37	409	362	381	365	384	429	379	518	308	274	313	339	399	386	423	390	389	411	362	525	280	291	323	312	401	409	386	371	407	449	360	490	305	311	330	315	406	442	374	361	409	444	394	500	309	313	300	314	378
16:28:37	412	427	359	380	409	437	378	519	295	288	314	329	369	401	402	376	389	436	360	503	306	338	307	308	383	423	366	422	386	426	347	551	329	288	314	329	392	428	350	369	379	396	403	483	306	300	329	290	382
16:38:37	387	378	406	401	396	442	405	514	282	283	300	288	379	397	382	344	379	445	427	542	323	273	337	318	380	389	419	374	391	398	378	498	297	315	283	332	432	384	390	385	396	408	415	477	258	278	296	325	382
16:48:37	393	415	350	390	401	425	411	494	310	293	287	320	384	402	438	412	388	415	416	499	306	294	318	299	407	400	386	387	390	391	404	526	309	301	304	320	355	378	399	398	428	453	397	514	292	299	333	321	358
16:58:37	371	385	411	374	408	450	386	497	278	266	312	279	377	422	397	410	399	410	399	501	308	274	319	327	374	387	404	358	402	423	406	526	305	301	319	303	430	395	382	371	394	399	387	509	309	275	307	322	393
17:08:37	392	404	356	393	404	446	423	510	289	279	306	330	412	380	374	411	377	435	370	521	255	290	331	331	386	387	404	404	420	393	388	529	295	277	288	312	404	374	431	346	410	432	388	478	309	296	327	297	408
17:18:37	410	367	386	380	390	445	421	533	271	308	332	299	387	393	386	386	422	438	378	515	304	305	275	304	354	406	398	374	398	406	393	502	328	306	347	302	390	383	392	390	413	399	417	497	284	282	327	335	403
17:28:37	354	394	423	391	396	429	400	511	279	264	303	298	402	416	394	378	401	417	385	522	306	315	322	303	417	378	421	379	385	420	423	476	287	306	286	329	373	364	399	401	373	410	414	488	295	332	327	352	401
17:38:37	392	379	393	322	379	400	387	508	313	295	325	282	353	423	397	376	389	448	398	493	315	298	284	328	369	375	391	375	399	393	408	493	313	285	317	360	388	371	410	383	405	435	390	490	262	266	282	299	412
17:48:37	390	350	405	388	404	450	375	482	300	264	322	340	359	391	428	418	436	441	398	465	277	307	305	332	387	378	417	366	405	474	395	508	285	291	285	304	403	403	386	393	373	416	367	532	293	315	342	327	352
17:58:37	408	382	401	392	402	391	404	517	298	280	322	324	415	385	435	398	419	421	381	463	326	305	324	329	390	398	385	387	434	420	420	515	311	251	302	295	399	399	411	371	435	443	377	467	300	304	304	298	372
18:08:37	399	394	405	403	439	453	397	503	285	283	330	319	412	390	424	418	417	430	431	548	303	271	312	309	385	389	410	373	407	421	431	487	285	294	318	330	391	396	366	415	423	483	376	507	267	295	322	281	392
18:18:37	376	413	400	371	396	434	408	503	277	268	286	319	397	384	393	370	409	446	382	504	300	334	263	337	378	421	391	379	404	435	367	516	311	285	315	324	392	399	440	428	399	427	399	504	310	315	344	282	379
18:28:37	380	375	405	410	361	425	422	565	292	272	302	297	347	384	426	352	403	418	364	486	308	276	296	323	400	374	397	389	414	433	392	513	276	287	331	332	343	372	400	378	380	408	396	517	280	318	316	306	363
18:38:37	399	401	391	399	397	402	380	495	303	303	273	318	404	377	419	416	376	446	385	516	318	318	298	303	410	397	442	395	362	409	398	517	333	303	324	291	369	395	410	355	392	453	394	478	320	304	313	350	387
18:48:37	374	412	394	398	389	413	355	562	306	328	310	321	399	390	411	422	394	403	417	491	325	288	325	289	397	390	416	404	405	411	423	496	314	277	304	299	344	383	390	372	390	454	420	520	303	288	331	338	389
18:58:37	401	418	402	388	394	405	384	515	270	340	288	325	408	379	366	405	383	428	402	502	293	295	331	310	399	386	413	381	417	460	383	495	307	293	333	334	352	394	403	361	379	448	413	494	266	295	321	313	354
19:08:37	394	390	422	396	405	408	427	503	328	286	324	308	416	401	433	400	389	402	421	522	282	277	300	316	406	410	411	415	424	395	398	510	293	299	315	340	411	358	421	401	417	419	431	519	282	296	308	355	354
19:18:37	388	368	374	407	383	458	400	536	289	273	328	282	381	385	409	409	434	428	400	545	318	325	323	341	363	352	403	383	372	437	382	514	317	315	295	312	407	393	398	351	369	398	420	514	303	326	299	296	415
19:28:37	375	400	373	371	443	461	392	491	294	270	303	336	396	384	393	386	415	425	421	514	304	301	298	298	352	358	416	408	380	453	396	478	278	319	296	335	381	384	418	354	387	444	407	514	309	292	335	319	391
19:38:37	383	407	405	403	397	440	410	543	300	312	307	340	370	380	425	408	357	475	428	486	300	298	321	350	401	394	398	401	397	453	404	522	293	302	305	311	373	378	437	367	384	429	411	516	279	325	310	311	348
19:48:37	406	406	417	386	369	459	398	501	283	290	269	346	391	401	394	405	415	408	409	516	286	301	297	323	414	396	420	430	378	425	430	507	280	277	303	293	379	380	405	392	427	424	364	526	287	255	325	296	370
19:58:37	412	376	346	383	399	436	420	506	280	249	280	311	405	396	402	411	397	451	400	479	292	285	321	276	407	399	415	402	386	422	391	527	310	287	308	312	372	368	380	393	411	433	380	496	295	288	312	314	397
20:08:37	405	384	411	399	405	450	416	537	291	315	298	287	375	358	381	390	424	424	387	525	279	288	312	331	421	414	405	386	399	433	390	512	303	284	299	325	361	377	393	390	397	468	393	509	328	279	294	298	369
20:18:37	382	382	366	391	404	455	393	515	281	269	308	313	423	404	369	406	394	463	404	508	260	324	254	302	411	411	423	390	355	434	423	494	285	306	333	331	391	389	404	381	369	406	425	521	294	290	301	292	393
20:28:37	360	385	441	395	402	421	423	504	269	291	306	300	379	430	408	433	403	411	420	477	273	268	316	287	410	419	414	377	396	455	409	506	257	305	333	315	422	370	364	380	414	420	390	521	256	282	287	295	382
20:38:37	434	399	407	384	392	456	394	509	300	315	337	284	384	402	397	398	390	427	408	535	296	276	309	308	378	395	424	393	404	410	411	537	290	321	266	300	356	368	407	401	380	424	375	512	315	283	279	302	376
20:48:37	382	347	403	389	388	435	386	517	318	287	303	300	373	394	404	408	412	448	394	525	299	284	306	314	397	395	407	391	407	429	417	510	262	293	304	311	396	408	412	376	359	443	402	480	285	262	311	302	400
20:58:37	411	372	402	397	401	420	420	512	313	318	311	305	402	393	403	421	402	399	376	499	319	278	318	328	381	400	363	388	392	459	369	542	303	308	316	304	378	366	394	424	398	430	416	495	270	269	288	321	388
21:08:37	389	349	383	382	415	452	401	514	286	274	309	318	389	389	379	415	415	444	403	510	311	296	288	335	397	397	438	395	414	448	401	513	301	267	295	318	377	386	401	377	365	444	385	526	292	256	325	302	388
21:18:37	345	397	390	376	395	423	401	505	288	273	278	294	396	404	393	440	384	442	397	489	300	300	263	308	372	401	378	430	366	417	425	513	310	291	320	274	394	399	389	405	395	450	418	490	274	272	315	324	383
21:28:37	385	390	384	427	412	453	401	520	293	310	306	283	384	414	391	424	396	439	407	489	286	289	296	309	415	398	384	364	400	409	434	495	300	302	269	320	377	398	398	403	397	439	396	510	287	272	302	326	349
21:38:37	401	379	417	399	405	409	378	529	299	255	297	334	398	374	441	397	438	449	443	549	321	312	331	302	425	393	452	398	395	444	382	541	321	312	337	302	384	394	389	413	399	434	429	535	310	318	267	304	401
21:48:37	345	415	403	404	394	449	451	550	301	289	307	288	392	411	426	416	394	406	422	494	292	307	314	303	415	389	398	384	398	441	421	521	292	298	297	306	395	376	393	372	360	436	392	532	258	266	274	313	395
21:58:37	396	360	388	396	393	438	400	509	307	273	309	327	386	392	392	429	408	427	388	527	266	295	296	318	392	384	394	418	399	398	400	552	286	292	297	321	396	396	398	392	360	428	397	531	245	320	323	319	380
22:08:37	401	382	413	402	395	430	390	508	279	265	287	325	377	372	419	393	392	427	401	515	344	308	282	310	393	369	398	436	372	414	414	482	309	309	319	315	388	414	407	359	416	446	404	512	262	307	345	288	385
22:18:37	420	397	402	420	390	403	425	474	263	311	279	292	368	390	406	400	371	457	452	501	326	314	315	284	399	409	417	406	375	422	435	479	294	316	287	304	359	389	416	388	385	417	376	522	287	295	306	317	411
22:28:37	389	400	412	387	408	422	420	497	271	302	304	308	399	380	409	381	390	427	395	499	303	265	310	287	383	411	383	398	394	435	382	504	314	291	311	274	351	389	429	396	385	389	435	480	305	294	303	307	408
22:38:37	385	407	425	387	400	461	417	516	288	320	324	334	390	384	407	367	400	434	402	526	305	310	303	291	395	384	425	404	439	429	356	506	317	291	289	283	377	378	380	362	433	425	396	485	299	275	312	306	363
22:48:37	410	417	399	380	404	433	390	527	306	267	326	286	393	376	443	411	394	438	432	551	288	271	294	318	398	379	387	402	388	386	424	488	292	286	285	290	387	379	412	418	394	460	393	489	276	286	329	305	389
22:58:37	381	374	384	403	420	455	428	518	303	290	317	290	405	404	385	405	442	399	395	515	315	272	276	288	400	416	413	399	407	414	407	542	294	301	279	291	411	391	392	402	415	450	434	509	282	284	345	309	395
23:08:37	380	415	424	383	372	450	410	500	298	305	304	323	375	402	407	379	373	434	430	515	272	266	301	302	381	435	378	392	362	469	388	548	290	298	279	275	401	408	379	379	405	412	410	514	296	306	279	287	388
23:18:37	386	406	394	388	390	432	414	493	280	271	293	299	400	417	405	379	391	430	420	541	273	313	316	317	385	413	415	419	385	464	383	523	287	310	324	272	380	395	414	367	393	434	399	531	259	287	327	279	377
23:28:37	365	395	414	387	385	451	413	518	292	284	307	307	395	394	356	379	428	439	417	495	289	288	289	305	387	361	416	406	389	428	439	527	304	296	292	310	380	373	402	406	377	397	415	512	306	289	287	297	364
23:38:37	394	403	422	384	404	428	421	530	295	282	306	292	404	386	417	388	412	432	402	520	264	299	306	332	424	413	389	435	396	386	400	500	301	268	296	320	396	417	396	387	381	432	428	517	233	300	316	306	415
23:48:37	430	394	385	376	387	448	410	516	280	255	317	322	401	410	403	411	412	439	440	528	262	249	307	320	388	412	386	384	398	409	413	489	304	284	305	309	381	381	383	394	423	418	381	476	279	296	324	321	369
23:58:37	379	375	416	376	395	456	429	533	280	275	328	300	369	403	448	391	393	453	416	521	245	302	283	320	356	434	380	409	401	427	408	531	297	290	286	315	393	401	383	382	370	435	419	500	300	282	288	293	351
24:08:37	416	396	391	388	396	459	382	514	291	278	326	308	397	410	412	397	391	457	398	541	280	305	278	317	390	377	401	411	380	401	424	519	312	283	300	310	405	412	412	385	408	465	407	528	318	286	281	313	382
24:18:37	385	385	387	392	408	457	441	536	266	230	284	318	400	390	407	380	392	417	410	501	278	323	280	298	380	385	395	404	395	436	417	527	305	269	296	323	374	406	422	394	404	406	439	498	293	299	297	305	379
24:28:37	384	421	385	375	394	417	392	529	295	272	295	297	390	398	405	401	385	471	422	502	306	288	314	308	398	381	403	387	406	434	406	504	297	298	275	321	395	379	421	387	393	416	423	518	288	277	345	345	359
24:38:37	360	376	397	384	407	436	399	500	322	308	323	307	388	399	371	434	390	449	425	523	330	267	312	335	414	407	421	396	409	448	417	491	261	264	273	315	362	387	427	424	386	428	423	530	257	270	271	318	412
0:00:00
0:00:00
0:00:00
0:00:00
0:00:00
0:00:00
[truncated: 47 more columns]
