# Supplementary material for: Systematic analysis of low-affinity transcription factor binding site clusters in vitro and in vivo establishes their functional relevance
Source: Nat Commun. 2022 Sep 7;13:5273. doi: 10.1038/s41467-022-32971-0 (PMC9452512; doi:10.1038/s41467-022-32971-0)
Supplement: Supplementary file 3 — Source Data [file 41467_2022_32971_MOESM3_ESM.zip › source_data/in-vivo/20210818/20210818_Z3EV268_600.txt]

600
Kinetic read	A1	A2	A3	A4	A5	A6	A7	A8	A9	A10	A11	A12	B1	B2	B3	B4	B5	B6	B7	B8	B9	B10	B11	B12	C1	C2	C3	C4	C5	C6	C7	C8	C9	C10	C11	C12	D1	D2	D3	D4	D5	D6	D7	D8	D9	D10	D11	D12	E1
0:08:05	0.133	0.125	0.123	0.128	0.137	0.127	0.129	0.134	0.120	0.117	0.120	0.115	0.134	0.137	0.134	0.137	0.158	0.133	0.138	0.131	0.116	0.114	0.113	0.112	0.132	0.135	0.132	0.136	0.146	0.135	0.155	0.147	0.117	0.112	0.109	0.110	0.130	0.133	0.129	0.133	0.151	0.134	0.142	0.143	0.115	0.120	0.112	0.118	0.129
0:18:05	0.168	0.156	0.124	0.127	0.134	0.128	0.129	0.131	0.119	0.117	0.120	0.115	0.131	0.141	0.137	0.139	0.163	0.139	0.142	0.129	0.116	0.114	0.112	0.112	0.131	0.139	0.133	0.137	0.147	0.135	0.157	0.132	0.117	0.113	0.109	0.109	0.132	0.132	0.130	0.135	0.150	0.134	0.146	0.147	0.115	0.120	0.112	0.119	0.130
0:28:05	0.194	0.173	0.124	0.125	0.137	0.130	0.135	0.133	0.119	0.116	0.120	0.115	0.130	0.140	0.145	0.137	0.154	0.140	0.143	0.127	0.115	0.114	0.112	0.112	0.132	0.137	0.134	0.136	0.153	0.136	0.159	0.132	0.117	0.113	0.109	0.109	0.135	0.135	0.135	0.136	0.148	0.136	0.142	0.145	0.115	0.119	0.112	0.118	0.131
0:38:05	0.214	0.177	0.125	0.124	0.143	0.130	0.140	0.134	0.119	0.116	0.120	0.115	0.132	0.155	0.142	0.141	0.155	0.136	0.144	0.127	0.115	0.114	0.113	0.112	0.133	0.133	0.133	0.137	0.162	0.135	0.161	0.133	0.117	0.113	0.109	0.110	0.137	0.143	0.141	0.136	0.151	0.139	0.141	0.145	0.115	0.122	0.113	0.118	0.133
0:48:05	0.219	0.189	0.126	0.124	0.133	0.131	0.136	0.134	0.118	0.116	0.119	0.114	0.137	0.156	0.140	0.139	0.161	0.134	0.141	0.129	0.115	0.114	0.113	0.112	0.135	0.136	0.133	0.141	0.158	0.134	0.161	0.132	0.116	0.113	0.109	0.109	0.141	0.142	0.151	0.141	0.197	0.142	0.147	0.146	0.114	0.119	0.112	0.117	0.134
0:58:05	0.217	0.194	0.128	0.125	0.140	0.132	0.131	0.140	0.118	0.116	0.119	0.114	0.148	0.189	0.143	0.142	0.182	0.138	0.152	0.130	0.115	0.114	0.112	0.112	0.177	0.143	0.137	0.136	0.165	0.138	0.161	0.140	0.116	0.111	0.109	0.109	0.146	0.150	0.157	0.141	0.213	0.140	0.145	0.144	0.114	0.119	0.112	0.117	0.143
1:08:05	0.228	0.198	0.129	0.126	0.141	0.134	0.135	0.173	0.119	0.116	0.119	0.114	0.182	0.203	0.156	0.144	0.167	0.141	0.145	0.130	0.115	0.114	0.112	0.112	0.180	0.156	0.148	0.141	0.172	0.152	0.160	0.170	0.117	0.111	0.109	0.109	0.177	0.168	0.156	0.143	0.216	0.144	0.148	0.144	0.115	0.119	0.112	0.117	0.178
1:18:05	0.223	0.198	0.130	0.132	0.148	0.137	0.138	0.161	0.118	0.116	0.119	0.114	0.160	0.213	0.148	0.147	0.186	0.144	0.145	0.146	0.115	0.113	0.113	0.111	0.176	0.161	0.155	0.140	0.171	0.144	0.159	0.173	0.116	0.111	0.109	0.109	0.182	0.166	0.148	0.143	0.180	0.145	0.160	0.142	0.114	0.118	0.112	0.117	0.185
1:28:05	0.227	0.203	0.137	0.149	0.149	0.138	0.146	0.175	0.118	0.116	0.119	0.114	0.156	0.216	0.154	0.147	0.176	0.147	0.145	0.164	0.115	0.114	0.113	0.112	0.160	0.156	0.158	0.155	0.170	0.146	0.160	0.184	0.117	0.112	0.109	0.109	0.165	0.176	0.153	0.146	0.193	0.156	0.158	0.143	0.114	0.119	0.112	0.117	0.197
1:38:05	0.223	0.202	0.159	0.158	0.152	0.140	0.142	0.185	0.118	0.116	0.119	0.114	0.162	0.198	0.151	0.165	0.172	0.144	0.149	0.168	0.115	0.114	0.112	0.112	0.178	0.177	0.153	0.164	0.179	0.149	0.162	0.148	0.116	0.111	0.109	0.109	0.164	0.166	0.160	0.147	0.191	0.169	0.160	0.142	0.114	0.118	0.112	0.117	0.186
1:48:05	0.226	0.211	0.157	0.163	0.157	0.145	0.141	0.190	0.118	0.116	0.119	0.114	0.157	0.196	0.155	0.166	0.183	0.144	0.160	0.176	0.115	0.114	0.112	0.112	0.165	0.174	0.159	0.157	0.183	0.151	0.164	0.174	0.116	0.112	0.109	0.109	0.154	0.159	0.157	0.152	0.194	0.165	0.166	0.143	0.114	0.119	0.112	0.117	0.157
1:58:05	0.214	0.216	0.162	0.178	0.161	0.156	0.150	0.180	0.118	0.116	0.119	0.114	0.157	0.200	0.160	0.169	0.187	0.156	0.158	0.173	0.115	0.114	0.112	0.111	0.172	0.185	0.160	0.161	0.190	0.155	0.168	0.165	0.116	0.111	0.109	0.109	0.156	0.163	0.161	0.155	0.203	0.164	0.173	0.144	0.114	0.118	0.112	0.116	0.152
2:08:05	0.227	0.215	0.174	0.187	0.165	0.159	0.155	0.191	0.118	0.116	0.119	0.114	0.165	0.195	0.166	0.163	0.191	0.151	0.166	0.186	0.115	0.114	0.112	0.112	0.177	0.180	0.168	0.173	0.197	0.159	0.167	0.164	0.116	0.113	0.109	0.109	0.159	0.167	0.164	0.160	0.209	0.160	0.176	0.148	0.114	0.119	0.112	0.117	0.152
2:18:05	0.220	0.217	0.167	0.180	0.170	0.179	0.156	0.188	0.118	0.115	0.119	0.114	0.165	0.195	0.170	0.167	0.198	0.153	0.165	0.188	0.115	0.113	0.112	0.111	0.175	0.182	0.172	0.161	0.204	0.162	0.169	0.161	0.116	0.111	0.109	0.109	0.161	0.175	0.169	0.160	0.211	0.164	0.181	0.150	0.114	0.118	0.112	0.116	0.157
2:28:05	0.206	0.230	0.158	0.174	0.176	0.202	0.162	0.197	0.118	0.116	0.119	0.114	0.173	0.196	0.177	0.172	0.207	0.158	0.171	0.186	0.115	0.113	0.112	0.111	0.176	0.186	0.174	0.163	0.214	0.166	0.173	0.160	0.116	0.116	0.109	0.109	0.165	0.181	0.173	0.166	0.215	0.168	0.184	0.153	0.114	0.118	0.112	0.116	0.162
2:38:05	0.193	0.221	0.174	0.199	0.182	0.159	0.168	0.185	0.118	0.116	0.119	0.114	0.176	0.194	0.183	0.180	0.214	0.163	0.176	0.186	0.115	0.113	0.112	0.111	0.182	0.190	0.177	0.168	0.221	0.171	0.176	0.159	0.116	0.114	0.109	0.109	0.170	0.188	0.178	0.169	0.224	0.172	0.189	0.158	0.114	0.118	0.113	0.116	0.167
2:48:05	0.186	0.232	0.169	0.191	0.189	0.168	0.172	0.175	0.118	0.116	0.119	0.114	0.185	0.200	0.191	0.175	0.224	0.168	0.182	0.168	0.115	0.113	0.112	0.111	0.188	0.193	0.184	0.174	0.231	0.176	0.181	0.167	0.116	0.111	0.109	0.109	0.175	0.195	0.183	0.175	0.235	0.176	0.198	0.161	0.114	0.118	0.112	0.116	0.170
2:58:05	0.189	0.240	0.192	0.204	0.195	0.185	0.178	0.176	0.118	0.116	0.119	0.114	0.190	0.207	0.198	0.179	0.232	0.173	0.189	0.179	0.114	0.113	0.112	0.111	0.196	0.205	0.193	0.177	0.238	0.181	0.184	0.170	0.116	0.111	0.109	0.109	0.180	0.202	0.194	0.180	0.244	0.183	0.204	0.164	0.114	0.118	0.113	0.116	0.176
3:08:05	0.195	0.229	0.182	0.208	0.202	0.187	0.182	0.179	0.118	0.115	0.119	0.114	0.196	0.217	0.206	0.195	0.243	0.179	0.196	0.173	0.114	0.113	0.112	0.111	0.201	0.211	0.196	0.187	0.248	0.187	0.191	0.174	0.116	0.111	0.109	0.109	0.186	0.207	0.198	0.186	0.254	0.190	0.211	0.169	0.114	0.118	0.113	0.116	0.182
3:18:05	0.201	0.235	0.180	0.220	0.210	0.191	0.188	0.183	0.118	0.116	0.119	0.114	0.204	0.224	0.212	0.188	0.253	0.186	0.206	0.173	0.115	0.114	0.112	0.112	0.209	0.220	0.202	0.193	0.260	0.193	0.195	0.178	0.116	0.111	0.109	0.109	0.192	0.217	0.207	0.193	0.264	0.198	0.222	0.174	0.114	0.118	0.113	0.118	0.188
3:28:05	0.210	0.229	0.176	0.220	0.219	0.191	0.195	0.188	0.118	0.116	0.119	0.114	0.212	0.231	0.222	0.195	0.261	0.193	0.215	0.178	0.115	0.113	0.112	0.112	0.218	0.229	0.210	0.203	0.273	0.200	0.203	0.184	0.116	0.111	0.109	0.109	0.199	0.225	0.214	0.201	0.277	0.204	0.230	0.181	0.114	0.118	0.113	0.116	0.193
3:38:05	0.217	0.235	0.180	0.221	0.228	0.202	0.200	0.193	0.118	0.115	0.118	0.114	0.220	0.241	0.229	0.201	0.274	0.201	0.222	0.183	0.114	0.113	0.112	0.111	0.227	0.237	0.217	0.204	0.284	0.209	0.206	0.189	0.116	0.113	0.109	0.109	0.204	0.233	0.221	0.208	0.287	0.213	0.238	0.186	0.114	0.118	0.113	0.117	0.199
3:48:05	0.227	0.207	0.185	0.217	0.239	0.200	0.210	0.200	0.118	0.115	0.119	0.114	0.228	0.251	0.237	0.210	0.286	0.208	0.232	0.189	0.114	0.113	0.112	0.111	0.237	0.249	0.225	0.211	0.295	0.216	0.211	0.196	0.116	0.111	0.109	0.109	0.210	0.243	0.233	0.217	0.303	0.218	0.249	0.193	0.114	0.118	0.113	0.118	0.205
3:58:05	0.237	0.208	0.193	0.201	0.248	0.207	0.216	0.208	0.118	0.116	0.119	0.114	0.239	0.264	0.253	0.218	0.297	0.218	0.241	0.195	0.114	0.114	0.112	0.112	0.248	0.263	0.235	0.217	0.315	0.226	0.215	0.203	0.116	0.114	0.109	0.109	0.217	0.254	0.241	0.226	0.320	0.229	0.264	0.200	0.114	0.118	0.113	0.117	0.212
4:08:05	0.247	0.212	0.201	0.195	0.259	0.216	0.227	0.215	0.117	0.116	0.119	0.114	0.252	0.277	0.262	0.226	0.310	0.228	0.252	0.202	0.114	0.113	0.112	0.111	0.259	0.274	0.248	0.225	0.329	0.234	0.229	0.209	0.116	0.111	0.109	0.112	0.227	0.267	0.250	0.234	0.335	0.235	0.271	0.208	0.114	0.118	0.113	0.116	0.221
4:18:05	0.259	0.222	0.208	0.203	0.272	0.229	0.235	0.226	0.118	0.115	0.119	0.114	0.263	0.292	0.275	0.234	0.326	0.238	0.263	0.207	0.114	0.113	0.112	0.111	0.272	0.287	0.258	0.231	0.344	0.247	0.245	0.217	0.116	0.111	0.109	0.109	0.238	0.281	0.261	0.244	0.350	0.247	0.283	0.217	0.114	0.118	0.114	0.117	0.229
4:28:05	0.272	0.230	0.216	0.210	0.287	0.234	0.247	0.234	0.118	0.115	0.119	0.114	0.273	0.309	0.291	0.243	0.343	0.250	0.275	0.215	0.114	0.113	0.112	0.111	0.289	0.299	0.274	0.241	0.359	0.258	0.255	0.225	0.116	0.111	0.109	0.109	0.247	0.294	0.273	0.252	0.357	0.260	0.295	0.228	0.114	0.117	0.113	0.116	0.239
4:38:05	0.287	0.239	0.226	0.217	0.301	0.246	0.258	0.246	0.118	0.115	0.118	0.114	0.289	0.323	0.307	0.253	0.357	0.260	0.289	0.226	0.114	0.113	0.112	0.111	0.300	0.318	0.286	0.250	0.377	0.271	0.271	0.237	0.116	0.111	0.109	0.109	0.258	0.310	0.287	0.263	0.370	0.272	0.310	0.240	0.114	0.118	0.113	0.116	0.249
4:48:05	0.303	0.249	0.237	0.229	0.312	0.255	0.271	0.256	0.118	0.115	0.118	0.113	0.302	0.340	0.320	0.266	0.375	0.272	0.305	0.237	0.114	0.113	0.112	0.111	0.317	0.329	0.304	0.262	0.387	0.283	0.284	0.248	0.116	0.113	0.109	0.109	0.270	0.326	0.303	0.272	0.386	0.285	0.323	0.249	0.114	0.118	0.113	0.115	0.262
4:58:05	0.317	0.259	0.249	0.237	0.326	0.268	0.285	0.268	0.118	0.115	0.119	0.113	0.317	0.357	0.333	0.277	0.396	0.284	0.317	0.247	0.114	0.113	0.112	0.111	0.332	0.350	0.316	0.274	0.411	0.296	0.297	0.258	0.116	0.111	0.109	0.109	0.281	0.341	0.317	0.287	0.408	0.299	0.336	0.262	0.114	0.117	0.113	0.116	0.273
5:08:05	0.334	0.274	0.261	0.249	0.341	0.281	0.298	0.282	0.117	0.115	0.119	0.113	0.334	0.373	0.352	0.291	0.418	0.298	0.333	0.259	0.114	0.113	0.112	0.111	0.349	0.364	0.330	0.288	0.429	0.310	0.315	0.269	0.116	0.111	0.109	0.109	0.295	0.358	0.333	0.300	0.427	0.314	0.349	0.270	0.114	0.118	0.113	0.116	0.286
5:18:05	0.351	0.286	0.272	0.261	0.359	0.297	0.316	0.296	0.117	0.115	0.119	0.113	0.350	0.390	0.368	0.304	0.431	0.314	0.351	0.272	0.114	0.113	0.112	0.111	0.366	0.374	0.347	0.302	0.442	0.321	0.328	0.282	0.115	0.113	0.109	0.109	0.312	0.376	0.349	0.314	0.448	0.331	0.360	0.283	0.114	0.117	0.112	0.115	0.300
5:28:05	0.368	0.299	0.287	0.274	0.379	0.309	0.330	0.312	0.117	0.115	0.118	0.114	0.367	0.410	0.386	0.322	0.459	0.327	0.371	0.286	0.114	0.113	0.112	0.111	0.383	0.394	0.365	0.319	0.468	0.337	0.346	0.297	0.116	0.111	0.109	0.109	0.328	0.395	0.368	0.327	0.474	0.349	0.384	0.298	0.114	0.117	0.113	0.115	0.316
5:38:05	0.388	0.313	0.301	0.287	0.397	0.326	0.345	0.327	0.117	0.115	0.118	0.114	0.385	0.432	0.403	0.337	0.483	0.347	0.388	0.300	0.114	0.113	0.112	0.111	0.400	0.412	0.386	0.336	0.494	0.346	0.365	0.312	0.116	0.112	0.109	0.109	0.345	0.416	0.389	0.343	0.495	0.365	0.406	0.311	0.114	0.117	0.113	0.116	0.328
5:48:05	0.409	0.327	0.316	0.302	0.412	0.343	0.364	0.344	0.117	0.115	0.119	0.113	0.401	0.454	0.423	0.353	0.493	0.362	0.406	0.315	0.114	0.113	0.112	0.111	0.423	0.431	0.399	0.351	0.506	0.363	0.383	0.327	0.115	0.112	0.108	0.109	0.359	0.436	0.402	0.355	0.519	0.380	0.420	0.328	0.114	0.118	0.112	0.115	0.349
5:58:05	0.430	0.341	0.330	0.314	0.427	0.356	0.379	0.359	0.117	0.115	0.119	0.114	0.417	0.476	0.442	0.369	0.512	0.380	0.427	0.332	0.114	0.113	0.112	0.111	0.443	0.450	0.411	0.368	0.526	0.379	0.403	0.342	0.116	0.113	0.109	0.109	0.377	0.456	0.421	0.372	0.544	0.402	0.441	0.344	0.114	0.118	0.113	0.114	0.363
6:08:05	0.451	0.359	0.349	0.323	0.448	0.377	0.398	0.378	0.117	0.115	0.118	0.113	0.443	0.498	0.464	0.384	0.540	0.402	0.449	0.348	0.114	0.113	0.112	0.111	0.462	0.476	0.434	0.385	0.552	0.401	0.419	0.360	0.116	0.113	0.109	0.109	0.394	0.479	0.442	0.391	0.566	0.420	0.469	0.360	0.113	0.118	0.112	0.114	0.382
6:18:05	0.473	0.375	0.367	0.339	0.468	0.395	0.419	0.394	0.117	0.115	0.118	0.113	0.457	0.521	0.486	0.401	0.564	0.423	0.469	0.363	0.114	0.113	0.112	0.111	0.484	0.497	0.454	0.400	0.580	0.420	0.438	0.377	0.115	0.112	0.109	0.109	0.415	0.501	0.463	0.408	0.588	0.443	0.491	0.376	0.113	0.117	0.112	0.116	0.397
6:28:05	0.483	0.395	0.381	0.354	0.486	0.418	0.434	0.415	0.117	0.115	0.118	0.113	0.475	0.537	0.501	0.413	0.576	0.441	0.482	0.382	0.114	0.113	0.112	0.112	0.494	0.518	0.470	0.417	0.596	0.436	0.463	0.393	0.115	0.112	0.108	0.110	0.430	0.514	0.478	0.429	0.609	0.462	0.510	0.396	0.113	0.117	0.112	0.114	0.416
6:38:05	0.515	0.419	0.404	0.377	0.512	0.437	0.461	0.433	0.117	0.115	0.118	0.113	0.494	0.570	0.529	0.439	0.599	0.468	0.514	0.399	0.114	0.113	0.112	0.111	0.517	0.541	0.495	0.435	0.618	0.465	0.483	0.413	0.116	0.112	0.108	0.109	0.454	0.538	0.501	0.452	0.627	0.487	0.538	0.415	0.114	0.118	0.113	0.115	0.434
6:48:05	0.523	0.440	0.425	0.390	0.530	0.455	0.477	0.456	0.117	0.115	0.118	0.113	0.516	0.570	0.544	0.452	0.611	0.480	0.528	0.422	0.114	0.113	0.112	0.111	0.529	0.561	0.512	0.453	0.628	0.482	0.510	0.434	0.115	0.113	0.108	0.109	0.473	0.553	0.524	0.471	0.639	0.497	0.560	0.436	0.114	0.118	0.112	0.115	0.459
6:58:05	0.540	0.458	0.445	0.412	0.550	0.473	0.499	0.475	0.117	0.115	0.118	0.113	0.531	0.592	0.565	0.471	0.629	0.509	0.553	0.440	0.114	0.113	0.111	0.111	0.548	0.583	0.535	0.478	0.641	0.510	0.532	0.455	0.115	0.112	0.108	0.109	0.494	0.579	0.546	0.492	0.658	0.522	0.582	0.455	0.113	0.117	0.112	0.116	0.477
7:08:05	0.561	0.480	0.468	0.435	0.575	0.490	0.518	0.498	0.117	0.115	0.118	0.113	0.552	0.609	0.583	0.486	0.642	0.530	0.578	0.462	0.114	0.113	0.112	0.111	0.568	0.599	0.557	0.496	0.656	0.535	0.556	0.478	0.116	0.113	0.109	0.109	0.516	0.599	0.571	0.510	0.672	0.540	0.603	0.478	0.113	0.117	0.112	0.116	0.498
7:18:05	0.576	0.503	0.482	0.452	0.593	0.509	0.536	0.526	0.117	0.115	0.118	0.113	0.566	0.620	0.596	0.501	0.647	0.548	0.591	0.485	0.114	0.113	0.111	0.111	0.580	0.618	0.578	0.521	0.666	0.557	0.577	0.504	0.115	0.112	0.108	0.109	0.533	0.609	0.598	0.531	0.694	0.558	0.622	0.501	0.113	0.117	0.112	0.115	0.522
7:28:05	0.579	0.526	0.502	0.473	0.606	0.527	0.555	0.541	0.117	0.115	0.118	0.113	0.581	0.630	0.614	0.524	0.654	0.568	0.610	0.504	0.113	0.113	0.112	0.111	0.593	0.629	0.598	0.539	0.674	0.576	0.600	0.523	0.115	0.113	0.108	0.109	0.553	0.623	0.625	0.551	0.698	0.581	0.639	0.525	0.113	0.117	0.112	0.114	0.541
7:38:05	0.592	0.548	0.523	0.492	0.624	0.548	0.576	0.556	0.117	0.114	0.118	0.113	0.597	0.641	0.631	0.543	0.665	0.585	0.623	0.526	0.113	0.113	0.112	0.111	0.609	0.638	0.612	0.558	0.685	0.597	0.620	0.540	0.116	0.117	0.108	0.109	0.568	0.638	0.639	0.570	0.711	0.599	0.653	0.547	0.113	0.118	0.112	0.116	0.554
7:48:05	0.597	0.568	0.538	0.511	0.635	0.563	0.591	0.575	0.117	0.115	0.118	0.113	0.609	0.650	0.638	0.561	0.669	0.602	0.635	0.538	0.114	0.113	0.112	0.111	0.619	0.649	0.627	0.575	0.691	0.615	0.638	0.556	0.115	0.113	0.109	0.109	0.585	0.650	0.655	0.580	0.725	0.613	0.668	0.571	0.113	0.118	0.112	0.115	0.574
7:58:05	0.608	0.586	0.565	0.529	0.644	0.582	0.611	0.590	0.117	0.115	0.118	0.113	0.622	0.657	0.646	0.579	0.677	0.616	0.649	0.566	0.113	0.113	0.112	0.111	0.632	0.658	0.640	0.588	0.699	0.628	0.650	0.580	0.116	0.113	0.108	0.109	0.605	0.660	0.660	0.602	0.730	0.630	0.671	0.595	0.113	0.117	0.112	0.115	0.589
8:08:05	0.618	0.602	0.577	0.545	0.651	0.597	0.626	0.602	0.117	0.115	0.118	0.113	0.627	0.665	0.648	0.594	0.681	0.630	0.655	0.575	0.114	0.113	0.112	0.111	0.637	0.667	0.650	0.614	0.707	0.645	0.666	0.594	0.115	0.112	0.109	0.110	0.614	0.669	0.695	0.614	0.744	0.637	0.684	0.615	0.113	0.117	0.112	0.116	0.609
8:18:05	0.619	0.618	0.598	0.566	0.658	0.611	0.637	0.616	0.117	0.115	0.118	0.113	0.638	0.673	0.659	0.609	0.689	0.639	0.661	0.598	0.113	0.113	0.112	0.111	0.650	0.675	0.662	0.628	0.708	0.652	0.677	0.615	0.115	0.112	0.108	0.110	0.627	0.680	0.714	0.627	0.744	0.647	0.694	0.629	0.113	0.117	0.112	0.116	0.625
8:28:05	0.637	0.631	0.610	0.574	0.662	0.621	0.652	0.626	0.117	0.115	0.118	0.113	0.643	0.677	0.659	0.620	0.694	0.647	0.668	0.604	0.113	0.112	0.111	0.111	0.656	0.678	0.672	0.636	0.725	0.666	0.687	0.631	0.114	0.111	0.108	0.109	0.647	0.686	0.741	0.638	0.768	0.670	0.709	0.646	0.113	0.117	0.112	0.117	0.645
8:38:05	0.640	0.640	0.617	0.591	0.665	0.630	0.653	0.630	0.117	0.115	0.118	0.113	0.651	0.683	0.665	0.631	0.697	0.655	0.669	0.617	0.113	0.113	0.111	0.111	0.662	0.686	0.680	0.645	0.733	0.678	0.699	0.642	0.115	0.112	0.108	0.109	0.650	0.696	0.758	0.647	0.780	0.670	0.728	0.658	0.113	0.117	0.112	0.116	0.662
8:48:05	0.647	0.652	0.630	0.606	0.674	0.641	0.663	0.640	0.117	0.115	0.118	0.113	0.658	0.684	0.670	0.640	0.700	0.660	0.675	0.629	0.113	0.112	0.112	0.111	0.670	0.690	0.685	0.656	0.741	0.691	0.706	0.652	0.115	0.113	0.108	0.110	0.669	0.704	0.779	0.659	0.783	0.679	0.737	0.668	0.113	0.118	0.112	0.114	0.674
8:58:05	0.640	0.659	0.633	0.619	0.673	0.643	0.668	0.647	0.117	0.115	0.118	0.113	0.660	0.686	0.679	0.648	0.706	0.666	0.681	0.640	0.113	0.112	0.112	0.111	0.674	0.701	0.699	0.667	0.744	0.697	0.710	0.663	0.115	0.113	0.109	0.109	0.682	0.722	0.784	0.667	0.788	0.686	0.755	0.680	0.113	0.117	0.112	0.115	0.685
9:08:05	0.645	0.655	0.639	0.626	0.681	0.651	0.675	0.651	0.117	0.115	0.118	0.113	0.665	0.688	0.683	0.655	0.708	0.667	0.683	0.640	0.113	0.112	0.112	0.111	0.681	0.705	0.715	0.684	0.757	0.708	0.719	0.674	0.114	0.111	0.109	0.109	0.692	0.729	0.787	0.674	0.804	0.699	0.769	0.691	0.113	0.116	0.112	0.116	0.708
9:18:05	0.656	0.671	0.651	0.639	0.682	0.657	0.681	0.656	0.117	0.115	0.118	0.113	0.672	0.694	0.690	0.660	0.716	0.677	0.689	0.649	0.113	0.113	0.112	0.111	0.689	0.708	0.718	0.695	0.756	0.717	0.726	0.690	0.115	0.112	0.108	0.109	0.702	0.733	0.789	0.683	0.803	0.707	0.758	0.695	0.113	0.117	0.112	0.116	0.726
9:28:05	0.666	0.662	0.655	0.645	0.686	0.657	0.682	0.658	0.117	0.115	0.117	0.113	0.674	0.692	0.692	0.669	0.715	0.679	0.690	0.653	0.113	0.112	0.112	0.111	0.693	0.713	0.726	0.696	0.760	0.723	0.735	0.701	0.115	0.111	0.108	0.109	0.716	0.740	0.787	0.690	0.801	0.719	0.785	0.703	0.113	0.117	0.112	0.115	0.743
9:38:05	0.668	0.672	0.661	0.657	0.690	0.666	0.689	0.668	0.117	0.115	0.117	0.113	0.679	0.695	0.704	0.672	0.723	0.684	0.693	0.663	0.113	0.112	0.112	0.111	0.702	0.720	0.738	0.706	0.758	0.728	0.738	0.720	0.116	0.114	0.108	0.109	0.715	0.739	0.808	0.695	0.794	0.722	0.773	0.707	0.113	0.117	0.112	0.116	0.758
9:48:05	0.676	0.673	0.664	0.660	0.693	0.671	0.696	0.668	0.117	0.115	0.118	0.113	0.684	0.695	0.704	0.677	0.730	0.690	0.700	0.665	0.113	0.113	0.112	0.111	0.708	0.719	0.748	0.717	0.775	0.745	0.745	0.727	0.115	0.113	0.109	0.109	0.730	0.760	0.818	0.706	0.810	0.749	0.792	0.716	0.113	0.117	0.112	0.115	0.775
9:58:05	0.672	0.678	0.666	0.671	0.695	0.676	0.693	0.672	0.117	0.115	0.117	0.113	0.688	0.701	0.709	0.682	0.729	0.695	0.703	0.673	0.114	0.112	0.112	0.111	0.710	0.729	0.753	0.723	0.770	0.753	0.748	0.731	0.115	0.115	0.108	0.109	0.748	0.770	0.826	0.710	0.818	0.748	0.791	0.719	0.113	0.118	0.112	0.116	0.774
10:08:05	0.679	0.682	0.668	0.674	0.698	0.676	0.695	0.672	0.117	0.115	0.117	0.113	0.691	0.699	0.707	0.687	0.734	0.699	0.705	0.670	0.113	0.112	0.112	0.111	0.716	0.730	0.773	0.735	0.791	0.762	0.752	0.751	0.114	0.111	0.109	0.109	0.739	0.774	0.845	0.747	0.822	0.755	0.805	0.721	0.113	0.117	0.112	0.115	0.792
10:18:05	0.681	0.683	0.669	0.690	0.699	0.682	0.700	0.680	0.117	0.115	0.117	0.113	0.696	0.703	0.719	0.693	0.731	0.704	0.709	0.676	0.113	0.112	0.112	0.111	0.720	0.730	0.764	0.735	0.776	0.764	0.754	0.754	0.116	0.112	0.109	0.110	0.744	0.772	0.841	0.751	0.812	0.750	0.795	0.726	0.113	0.117	0.112	0.115	0.804
10:28:05	0.684	0.684	0.676	0.697	0.700	0.687	0.701	0.681	0.117	0.115	0.118	0.113	0.699	0.706	0.717	0.698	0.734	0.709	0.710	0.684	0.113	0.112	0.112	0.111	0.727	0.734	0.774	0.741	0.772	0.774	0.757	0.768	0.115	0.112	0.109	0.109	0.754	0.781	0.844	0.732	0.806	0.762	0.799	0.734	0.113	0.118	0.112	0.115	0.817
10:38:05	0.685	0.686	0.676	0.691	0.703	0.687	0.704	0.682	0.116	0.115	0.117	0.113	0.704	0.706	0.716	0.702	0.736	0.710	0.712	0.685	0.113	0.113	0.112	0.111	0.730	0.729	0.786	0.744	0.765	0.773	0.761	0.762	0.115	0.111	0.111	0.109	0.765	0.777	0.847	0.749	0.805	0.758	0.816	0.739	0.113	0.117	0.112	0.115	0.815
10:48:05	0.687	0.686	0.679	0.705	0.705	0.693	0.707	0.687	0.117	0.115	0.117	0.113	0.702	0.706	0.728	0.704	0.732	0.715	0.721	0.690	0.113	0.112	0.112	0.110	0.735	0.731	0.789	0.758	0.761	0.777	0.764	0.779	0.115	0.114	0.108	0.109	0.765	0.776	0.836	0.761	0.793	0.761	0.811	0.742	0.113	0.117	0.112	0.116	0.819
10:58:05	0.691	0.689	0.683	0.713	0.708	0.700	0.711	0.693	0.116	0.114	0.117	0.113	0.704	0.705	0.728	0.709	0.725	0.719	0.722	0.695	0.113	0.112	0.112	0.111	0.730	0.735	0.791	0.762	0.756	0.772	0.768	0.786	0.115	0.111	0.109	0.109	0.754	0.775	0.843	0.748	0.790	0.757	0.798	0.746	0.113	0.117	0.112	0.114	0.827
11:08:05	0.693	0.693	0.685	0.717	0.706	0.701	0.712	0.695	0.117	0.115	0.117	0.113	0.709	0.707	0.729	0.714	0.727	0.721	0.725	0.697	0.113	0.113	0.112	0.111	0.734	0.732	0.797	0.769	0.755	0.776	0.770	0.789	0.115	0.111	0.109	0.109	0.767	0.761	0.848	0.755	0.784	0.770	0.807	0.750	0.113	0.117	0.112	0.115	0.835
11:18:05	0.692	0.693	0.692	0.721	0.708	0.705	0.717	0.696	0.116	0.114	0.118	0.113	0.710	0.705	0.729	0.718	0.729	0.723	0.726	0.704	0.113	0.112	0.112	0.111	0.732	0.730	0.799	0.776	0.759	0.779	0.770	0.798	0.115	0.111	0.109	0.109	0.766	0.757	0.854	0.761	0.779	0.774	0.798	0.754	0.113	0.117	0.112	0.115	0.839
11:28:05	0.694	0.702	0.697	0.715	0.708	0.705	0.719	0.696	0.116	0.115	0.118	0.112	0.710	0.713	0.731	0.717	0.727	0.723	0.723	0.706	0.113	0.112	0.111	0.111	0.741	0.735	0.807	0.770	0.754	0.786	0.760	0.800	0.114	0.111	0.110	0.109	0.773	0.758	0.873	0.799	0.782	0.789	0.804	0.757	0.113	0.117	0.112	0.116	0.860
11:38:05	0.691	0.702	0.697	0.718	0.704	0.707	0.720	0.702	0.116	0.115	0.118	0.113	0.710	0.713	0.729	0.719	0.722	0.724	0.723	0.704	0.113	0.112	0.112	0.111	0.732	0.731	0.802	0.780	0.744	0.785	0.770	0.804	0.115	0.111	0.110	0.109	0.770	0.739	0.875	0.771	0.777	0.783	0.788	0.758	0.113	0.116	0.113	0.115	0.858
11:48:05	0.695	0.703	0.699	0.721	0.706	0.709	0.719	0.701	0.116	0.115	0.118	0.113	0.713	0.718	0.729	0.722	0.723	0.725	0.724	0.707	0.113	0.113	0.112	0.111	0.734	0.729	0.808	0.781	0.738	0.796	0.764	0.805	0.114	0.111	0.110	0.109	0.784	0.745	0.871	0.792	0.773	0.787	0.795	0.763	0.113	0.117	0.112	0.115	0.855
11:58:05	0.693	0.700	0.695	0.727	0.708	0.709	0.720	0.703	0.116	0.114	0.117	0.113	0.711	0.709	0.726	0.730	0.721	0.728	0.725	0.712	0.113	0.112	0.111	0.111	0.730	0.717	0.810	0.786	0.731	0.787	0.766	0.808	0.115	0.110	0.108	0.109	0.768	0.735	0.854	0.780	0.751	0.771	0.790	0.761	0.113	0.116	0.112	0.114	0.842
12:08:05	0.693	0.700	0.702	0.735	0.713	0.712	0.723	0.707	0.116	0.115	0.117	0.113	0.712	0.721	0.729	0.732	0.725	0.726	0.727	0.715	0.113	0.112	0.112	0.111	0.727	0.721	0.797	0.785	0.729	0.779	0.765	0.803	0.115	0.111	0.114	0.109	0.750	0.737	0.843	0.777	0.742	0.773	0.782	0.766	0.113	0.117	0.112	0.115	0.837
12:18:05	0.694	0.701	0.702	0.734	0.713	0.712	0.724	0.709	0.116	0.115	0.117	0.113	0.711	0.723	0.725	0.732	0.719	0.724	0.726	0.715	0.114	0.112	0.112	0.111	0.725	0.715	0.795	0.786	0.726	0.780	0.764	0.819	0.116	0.112	0.111	0.109	0.745	0.724	0.844	0.773	0.725	0.756	0.788	0.772	0.113	0.116	0.112	0.115	0.844
12:28:05	0.693	0.706	0.704	0.738	0.714	0.709	0.721	0.704	0.117	0.114	0.118	0.113	0.705	0.720	0.728	0.728	0.724	0.721	0.722	0.716	0.113	0.112	0.112	0.112	0.724	0.715	0.791	0.790	0.732	0.781	0.761	0.823	0.114	0.110	0.109	0.109	0.744	0.716	0.844	0.792	0.735	0.778	0.788	0.769	0.113	0.116	0.113	0.116	0.854
12:38:05	0.688	0.706	0.706	0.737	0.720	0.711	0.723	0.709	0.116	0.114	0.118	0.113	0.706	0.731	0.727	0.730	0.728	0.724	0.728	0.720	0.113	0.112	0.111	0.111	0.725	0.723	0.788	0.792	0.734	0.782	0.763	0.821	0.115	0.111	0.108	0.109	0.752	0.717	0.845	0.782	0.731	0.785	0.785	0.768	0.113	0.116	0.113	0.116	0.847
12:48:05	0.691	0.704	0.706	0.736	0.715	0.711	0.720	0.702	0.116	0.114	0.118	0.113	0.709	0.732	0.729	0.726	0.715	0.719	0.723	0.715	0.113	0.112	0.112	0.111	0.723	0.716	0.780	0.780	0.731	0.770	0.762	0.813	0.115	0.111	0.109	0.109	0.738	0.714	0.832	0.767	0.731	0.763	0.772	0.768	0.113	0.117	0.113	0.115	0.834
12:58:05	0.692	0.706	0.707	0.742	0.721	0.713	0.722	0.707	0.116	0.114	0.118	0.113	0.708	0.734	0.730	0.728	0.725	0.725	0.734	0.715	0.113	0.112	0.112	0.111	0.720	0.717	0.778	0.779	0.732	0.771	0.761	0.812	0.114	0.112	0.109	0.109	0.725	0.716	0.828	0.756	0.732	0.753	0.758	0.768	0.113	0.116	0.113	0.114	0.823
13:08:05	0.693	0.709	0.701	0.742	0.721	0.713	0.720	0.706	0.116	0.114	0.117	0.113	0.709	0.735	0.726	0.719	0.725	0.718	0.728	0.716	0.113	0.112	0.112	0.111	0.723	0.725	0.766	0.777	0.727	0.748	0.762	0.806	0.115	0.111	0.109	0.109	0.722	0.718	0.805	0.749	0.733	0.748	0.766	0.766	0.113	0.116	0.113	0.115	0.823
13:18:05	0.705	0.716	0.704	0.751	0.724	0.716	0.726	0.708	0.116	0.114	0.118	0.113	0.712	0.738	0.733	0.729	0.736	0.726	0.742	0.718	0.113	0.112	0.112	0.111	0.724	0.729	0.770	0.773	0.733	0.750	0.762	0.813	0.115	0.110	0.108	0.109	0.721	0.724	0.805	0.752	0.735	0.751	0.751	0.767	0.113	0.116	0.113	0.117	0.810
13:28:05	0.699	0.710	0.704	0.747	0.718	0.717	0.722	0.710	0.116	0.114	0.118	0.113	0.713	0.735	0.727	0.720	0.732	0.717	0.735	0.714	0.113	0.112	0.112	0.111	0.723	0.723	0.773	0.771	0.727	0.733	0.759	0.810	0.115	0.110	0.108	0.109	0.717	0.721	0.797	0.744	0.730	0.746	0.754	0.764	0.112	0.116	0.113	0.117	0.802
13:38:05	0.700	0.716	0.702	0.744	0.722	0.718	0.723	0.711	0.116	0.114	0.117	0.113	0.715	0.739	0.728	0.722	0.743	0.720	0.744	0.715	0.113	0.112	0.112	0.111	0.725	0.725	0.766	0.766	0.731	0.732	0.761	0.789	0.115	0.111	0.109	0.109	0.717	0.725	0.799	0.748	0.729	0.739	0.740	0.763	0.113	0.116	0.112	0.115	0.790
13:48:05	0.701	0.713	0.706	0.743	0.720	0.720	0.722	0.712	0.116	0.114	0.117	0.112	0.720	0.733	0.726	0.726	0.739	0.719	0.739	0.717	0.113	0.112	0.112	0.111	0.728	0.736	0.757	0.758	0.742	0.732	0.753	0.778	0.115	0.110	0.109	0.109	0.718	0.727	0.788	0.749	0.732	0.737	0.727	0.763	0.112	0.119	0.112	0.114	0.790
13:58:05	0.706	0.711	0.703	0.740	0.719	0.722	0.718	0.710	0.116	0.114	0.117	0.113	0.721	0.733	0.728	0.723	0.737	0.714	0.736	0.716	0.113	0.112	0.112	0.111	0.728	0.733	0.768	0.754	0.734	0.728	0.758	0.777	0.115	0.110	0.109	0.109	0.716	0.725	0.782	0.748	0.729	0.730	0.726	0.762	0.113	0.116	0.112	0.115	0.782
14:08:05	0.710	0.710	0.706	0.742	0.722	0.724	0.722	0.712	0.116	0.114	0.117	0.113	0.727	0.729	0.728	0.724	0.737	0.714	0.738	0.720	0.113	0.112	0.112	0.111	0.729	0.727	0.755	0.752	0.731	0.730	0.755	0.762	0.115	0.111	0.110	0.109	0.715	0.726	0.782	0.750	0.742	0.727	0.724	0.762	0.113	0.116	0.112	0.115	0.795
14:18:05	0.718	0.713	0.706	0.744	0.724	0.724	0.727	0.713	0.116	0.114	0.118	0.112	0.725	0.727	0.729	0.731	0.747	0.724	0.748	0.719	0.113	0.112	0.112	0.111	0.725	0.724	0.755	0.762	0.733	0.741	0.757	0.757	0.114	0.112	0.108	0.109	0.720	0.725	0.765	0.760	0.769	0.732	0.737	0.763	0.112	0.117	0.112	0.115	0.784
14:28:05	0.716	0.713	0.705	0.736	0.719	0.726	0.716	0.716	0.116	0.114	0.118	0.113	0.727	0.728	0.731	0.729	0.745	0.716	0.743	0.721	0.113	0.112	0.111	0.111	0.731	0.724	0.752	0.756	0.740	0.731	0.752	0.758	0.114	0.110	0.109	0.109	0.720	0.722	0.764	0.743	0.741	0.732	0.732	0.760	0.112	0.118	0.113	0.115	0.780
14:38:05	0.717	0.711	0.709	0.738	0.724	0.724	0.719	0.715	0.116	0.114	0.117	0.113	0.732	0.727	0.736	0.731	0.746	0.714	0.740	0.722	0.113	0.112	0.112	0.111	0.733	0.726	0.751	0.754	0.744	0.734	0.754	0.748	0.114	0.111	0.109	0.109	0.719	0.722	0.762	0.746	0.726	0.734	0.734	0.760	0.113	0.120	0.112	0.117	0.773
14:48:05	0.718	0.710	0.709	0.737	0.718	0.722	0.720	0.720	0.116	0.114	0.117	0.113	0.732	0.725	0.738	0.734	0.746	0.723	0.744	0.723	0.113	0.112	0.112	0.111	0.735	0.726	0.748	0.755	0.740	0.734	0.752	0.748	0.115	0.110	0.110	0.109	0.724	0.720	0.763	0.747	0.729	0.734	0.740	0.760	0.113	0.118	0.112	0.114	0.755
14:58:05	0.718	0.711	0.714	0.738	0.718	0.728	0.723	0.723	0.116	0.114	0.117	0.113	0.731	0.728	0.739	0.738	0.746	0.728	0.745	0.725	0.114	0.112	0.112	0.111	0.734	0.729	0.743	0.754	0.744	0.740	0.753	0.749	0.115	0.111	0.109	0.108	0.725	0.720	0.750	0.743	0.728	0.735	0.740	0.760	0.112	0.117	0.112	0.117	0.750
15:08:05	0.719	0.708	0.714	0.738	0.721	0.731	0.727	0.725	0.116	0.114	0.117	0.112	0.735	0.727	0.742	0.744	0.746	0.724	0.744	0.728	0.112	0.112	0.112	0.111	0.738	0.730	0.746	0.760	0.744	0.747	0.751	0.740	0.114	0.111	0.108	0.109	0.724	0.718	0.735	0.742	0.731	0.732	0.744	0.756	0.112	0.117	0.113	0.117	0.736
15:18:05	0.722	0.709	0.716	0.736	0.721	0.732	0.722	0.727	0.116	0.114	0.117	0.112	0.732	0.727	0.740	0.741	0.747	0.735	0.742	0.728	0.113	0.112	0.112	0.111	0.742	0.729	0.744	0.758	0.740	0.745	0.747	0.741	0.115	0.110	0.109	0.109	0.722	0.717	0.735	0.741	0.729	0.735	0.740	0.758	0.112	0.117	0.112	0.116	0.739
15:28:05	0.727	0.708	0.718	0.740	0.724	0.730	0.730	0.720	0.116	0.114	0.117	0.112	0.739	0.724	0.740	0.738	0.744	0.731	0.746	0.727	0.113	0.112	0.111	0.111	0.738	0.728	0.749	0.753	0.736	0.740	0.751	0.738	0.114	0.111	0.108	0.109	0.724	0.717	0.736	0.751	0.723	0.731	0.738	0.760	0.112	0.118	0.113	0.116	0.738
15:38:05	0.727	0.709	0.722	0.733	0.715	0.731	0.723	0.726	0.116	0.114	0.117	0.112	0.734	0.724	0.741	0.740	0.745	0.735	0.741	0.731	0.113	0.112	0.112	0.111	0.739	0.727	0.753	0.752	0.741	0.745	0.753	0.742	0.114	0.110	0.109	0.109	0.724	0.717	0.736	0.742	0.728	0.734	0.739	0.759	0.113	0.118	0.112	0.115	0.732
15:48:05	0.721	0.708	0.723	0.736	0.720	0.729	0.723	0.735	0.116	0.114	0.117	0.112	0.736	0.726	0.744	0.745	0.747	0.736	0.745	0.734	0.112	0.112	0.112	0.111	0.736	0.730	0.751	0.757	0.741	0.746	0.747	0.743	0.115	0.112	0.109	0.109	0.724	0.715	0.734	0.740	0.729	0.737	0.741	0.757	0.112	0.117	0.112	0.115	0.731
15:58:05	0.732	0.703	0.721	0.740	0.722	0.731	0.728	0.729	0.116	0.114	0.117	0.112	0.742	0.726	0.743	0.746	0.743	0.735	0.746	0.731	0.113	0.112	0.111	0.111	0.736	0.729	0.749	0.753	0.736	0.744	0.749	0.739	0.114	0.110	0.108	0.109	0.724	0.717	0.747	0.749	0.727	0.736	0.743	0.760	0.112	0.117	0.112	0.114	0.732
16:08:05	0.725	0.705	0.724	0.736	0.719	0.732	0.719	0.735	0.116	0.114	0.117	0.112	0.735	0.728	0.746	0.745	0.747	0.740	0.744	0.736	0.112	0.112	0.112	0.111	0.741	0.728	0.750	0.753	0.742	0.748	0.751	0.744	0.115	0.112	0.108	0.109	0.722	0.716	0.750	0.740	0.728	0.737	0.738	0.758	0.112	0.118	0.113	0.116	0.734
16:18:05	0.723	0.708	0.725	0.733	0.717	0.734	0.722	0.734	0.116	0.114	0.117	0.113	0.739	0.729	0.745	0.740	0.744	0.736	0.740	0.738	0.112	0.112	0.111	0.111	0.739	0.732	0.753	0.752	0.740	0.743	0.750	0.743	0.115	0.110	0.108	0.109	0.725	0.715	0.740	0.741	0.729	0.734	0.738	0.760	0.112	0.118	0.113	0.114	0.730
16:28:05	0.731	0.707	0.725	0.734	0.712	0.728	0.717	0.729	0.116	0.114	0.117	0.112	0.735	0.728	0.746	0.740	0.742	0.735	0.738	0.735	0.112	0.112	0.111	0.111	0.738	0.732	0.756	0.748	0.737	0.738	0.749	0.741	0.114	0.112	0.108	0.109	0.722	0.719	0.743	0.738	0.727	0.731	0.732	0.763	0.112	0.117	0.112	0.113	0.726
16:38:05	0.730	0.707	0.722	0.737	0.708	0.729	0.719	0.738	0.116	0.114	0.117	0.112	0.729	0.731	0.750	0.742	0.744	0.740	0.737	0.745	0.112	0.112	0.112	0.111	0.740	0.727	0.745	0.746	0.740	0.744	0.748	0.748	0.115	0.111	0.108	0.109	0.720	0.718	0.736	0.742	0.729	0.730	0.735	0.762	0.112	0.117	0.114	0.115	0.731
16:48:05	0.730	0.704	0.727	0.739	0.711	0.731	0.725	0.739	0.116	0.114	0.117	0.112	0.735	0.727	0.751	0.741	0.743	0.740	0.741	0.751	0.112	0.112	0.111	0.111	0.741	0.730	0.747	0.745	0.739	0.742	0.747	0.747	0.115	0.110	0.108	0.109	0.721	0.719	0.734	0.740	0.730	0.730	0.734	0.758	0.112	0.119	0.112	0.113	0.732
16:58:05	0.731	0.706	0.730	0.737	0.707	0.727	0.719	0.735	0.116	0.114	0.117	0.112	0.733	0.730	0.745	0.740	0.745	0.739	0.738	0.748	0.112	0.112	0.112	0.111	0.737	0.730	0.744	0.741	0.740	0.744	0.747	0.747	0.115	0.111	0.108	0.109	0.720	0.717	0.733	0.741	0.730	0.730	0.733	0.761	0.112	0.118	0.112	0.114	0.733
17:08:05	0.733	0.706	0.729	0.737	0.712	0.734	0.725	0.737	0.116	0.114	0.117	0.112	0.740	0.731	0.751	0.742	0.746	0.742	0.744	0.749	0.112	0.112	0.112	0.111	0.741	0.730	0.746	0.744	0.743	0.749	0.746	0.746	0.115	0.111	0.108	0.108	0.721	0.716	0.734	0.745	0.732	0.734	0.737	0.759	0.112	0.117	0.114	0.114	0.731
17:18:05	0.740	0.706	0.725	0.738	0.716	0.739	0.723	0.736	0.115	0.114	0.117	0.112	0.741	0.727	0.745	0.745	0.742	0.742	0.742	0.743	0.112	0.112	0.111	0.110	0.740	0.732	0.752	0.747	0.731	0.744	0.750	0.744	0.114	0.110	0.108	0.109	0.722	0.723	0.735	0.742	0.733	0.736	0.741	0.758	0.112	0.118	0.112	0.114	0.731
17:28:05	0.732	0.705	0.724	0.729	0.707	0.730	0.717	0.735	0.116	0.114	0.117	0.112	0.735	0.732	0.749	0.736	0.744	0.738	0.736	0.746	0.112	0.112	0.111	0.111	0.739	0.727	0.751	0.738	0.738	0.742	0.748	0.744	0.115	0.110	0.108	0.109	0.719	0.720	0.733	0.740	0.731	0.728	0.732	0.759	0.112	0.118	0.112	0.114	0.730
17:38:05	0.732	0.708	0.726	0.733	0.707	0.735	0.715	0.733	0.116	0.114	0.117	0.112	0.734	0.730	0.747	0.737	0.742	0.736	0.738	0.744	0.112	0.112	0.111	0.110	0.740	0.730	0.754	0.736	0.739	0.742	0.746	0.742	0.115	0.110	0.108	0.109	0.715	0.720	0.731	0.742	0.730	0.730	0.733	0.760	0.112	0.117	0.112	0.114	0.730
17:48:05	0.734	0.705	0.729	0.732	0.706	0.734	0.719	0.738	0.116	0.114	0.117	0.112	0.736	0.730	0.752	0.735	0.744	0.738	0.737	0.752	0.112	0.112	0.111	0.111	0.733	0.733	0.758	0.738	0.737	0.741	0.747	0.746	0.115	0.110	0.108	0.109	0.718	0.721	0.731	0.737	0.730	0.730	0.731	0.762	0.112	0.118	0.112	0.113	0.731
17:58:05	0.733	0.706	0.730	0.729	0.706	0.731	0.714	0.735	0.116	0.114	0.117	0.112	0.736	0.731	0.751	0.735	0.745	0.736	0.744	0.748	0.112	0.112	0.112	0.110	0.737	0.730	0.753	0.736	0.739	0.740	0.746	0.741	0.115	0.110	0.108	0.109	0.715	0.717	0.734	0.738	0.733	0.728	0.729	0.761	0.112	0.123	0.113	0.114	0.731
18:08:05	0.733	0.704	0.725	0.733	0.708	0.735	0.717	0.736	0.116	0.114	0.117	0.112	0.741	0.728	0.754	0.737	0.745	0.739	0.749	0.752	0.112	0.112	0.111	0.111	0.739	0.733	0.750	0.739	0.738	0.742	0.746	0.744	0.115	0.110	0.108	0.109	0.717	0.719	0.732	0.738	0.734	0.732	0.734	0.759	0.112	0.117	0.113	0.114	0.731
18:18:05	0.732	0.704	0.728	0.737	0.711	0.742	0.721	0.738	0.115	0.113	0.116	0.112	0.743	0.727	0.755	0.734	0.742	0.736	0.748	0.750	0.112	0.111	0.111	0.110	0.740	0.730	0.748	0.743	0.734	0.740	0.747	0.745	0.115	0.110	0.108	0.108	0.715	0.720	0.736	0.741	0.735	0.732	0.737	0.762	0.112	0.117	0.111	0.113	0.729
18:28:05	0.732	0.706	0.723	0.729	0.707	0.734	0.715	0.733	0.115	0.114	0.116	0.112	0.738	0.732	0.750	0.736	0.743	0.740	0.748	0.747	0.112	0.111	0.111	0.111	0.740	0.728	0.747	0.736	0.740	0.744	0.746	0.743	0.115	0.110	0.108	0.109	0.711	0.721	0.734	0.737	0.732	0.727	0.731	0.761	0.112	0.118	0.112	0.113	0.731
18:38:05	0.733	0.704	0.730	0.731	0.702	0.737	0.714	0.730	0.116	0.114	0.117	0.112	0.740	0.728	0.753	0.733	0.740	0.737	0.744	0.740	0.113	0.112	0.111	0.111	0.741	0.728	0.752	0.736	0.737	0.741	0.745	0.742	0.115	0.111	0.108	0.109	0.717	0.720	0.733	0.741	0.732	0.728	0.732	0.760	0.112	0.116	0.112	0.114	0.733
18:48:05	0.734	0.705	0.726	0.736	0.713	0.742	0.722	0.737	0.115	0.114	0.116	0.112	0.742	0.727	0.750	0.732	0.745	0.737	0.755	0.748	0.112	0.112	0.111	0.111	0.736	0.734	0.752	0.744	0.734	0.745	0.752	0.748	0.114	0.113	0.108	0.109	0.719	0.723	0.735	0.741	0.734	0.737	0.741	0.761	0.112	0.118	0.112	0.113	0.728
18:58:05	0.730	0.707	0.726	0.728	0.701	0.733	0.717	0.731	0.116	0.114	0.117	0.112	0.732	0.731	0.751	0.731	0.740	0.736	0.751	0.750	0.112	0.111	0.111	0.110	0.738	0.729	0.746	0.736	0.737	0.744	0.744	0.748	0.115	0.110	0.108	0.109	0.712	0.721	0.732	0.737	0.731	0.727	0.730	0.759	0.112	0.117	0.112	0.113	0.730
19:08:05	0.734	0.703	0.725	0.731	0.703	0.734	0.721	0.734	0.115	0.114	0.117	0.112	0.737	0.730	0.753	0.728	0.742	0.736	0.751	0.752	0.112	0.111	0.111	0.110	0.735	0.731	0.750	0.734	0.736	0.740	0.745	0.749	0.115	0.110	0.108	0.108	0.712	0.721	0.736	0.738	0.734	0.731	0.731	0.759	0.112	0.117	0.112	0.113	0.731
19:18:05	0.738	0.705	0.729	0.732	0.710	0.741	0.722	0.738	0.115	0.114	0.117	0.112	0.739	0.730	0.752	0.725	0.742	0.738	0.753	0.752	0.112	0.112	0.111	0.111	0.734	0.735	0.751	0.745	0.730	0.745	0.748	0.746	0.114	0.110	0.108	0.109	0.718	0.721	0.734	0.739	0.731	0.729	0.734	0.761	0.112	0.117	0.112	0.114	0.729
19:28:05	0.731	0.700	0.731	0.730	0.709	0.744	0.726	0.733	0.115	0.114	0.116	0.112	0.741	0.731	0.755	0.732	0.747	0.736	0.758	0.750	0.112	0.112	0.111	0.111	0.739	0.734	0.756	0.737	0.739	0.748	0.743	0.745	0.115	0.109	0.108	0.109	0.715	0.722	0.734	0.740	0.734	0.731	0.731	0.761	0.112	0.117	0.112	0.113	0.730
19:38:05	0.730	0.706	0.732	0.723	0.701	0.736	0.722	0.730	0.115	0.114	0.117	0.112	0.735	0.730	0.751	0.726	0.737	0.735	0.750	0.752	0.112	0.111	0.111	0.110	0.734	0.732	0.754	0.736	0.736	0.740	0.744	0.741	0.114	0.110	0.108	0.109	0.713	0.721	0.737	0.737	0.731	0.724	0.725	0.760	0.112	0.116	0.112	0.113	0.729
19:48:05	0.737	0.702	0.727	0.729	0.704	0.741	0.720	0.726	0.115	0.114	0.117	0.112	0.739	0.732	0.757	0.730	0.740	0.739	0.752	0.745	0.112	0.112	0.112	0.111	0.740	0.728	0.756	0.734	0.736	0.741	0.745	0.743	0.115	0.109	0.108	0.109	0.717	0.719	0.736	0.738	0.732	0.725	0.725	0.758	0.112	0.117	0.112	0.113	0.731
19:58:05	0.729	0.704	0.733	0.722	0.702	0.738	0.723	0.728	0.115	0.113	0.116	0.112	0.736	0.731	0.751	0.727	0.736	0.731	0.748	0.753	0.112	0.111	0.112	0.110	0.735	0.731	0.750	0.735	0.736	0.742	0.744	0.746	0.115	0.109	0.108	0.109	0.709	0.721	0.738	0.736	0.732	0.719	0.723	0.759	0.112	0.116	0.112	0.113	0.731
20:08:05	0.731	0.701	0.732	0.728	0.701	0.742	0.724	0.733	0.115	0.114	0.116	0.112	0.737	0.731	0.756	0.728	0.740	0.736	0.754	0.753	0.112	0.112	0.111	0.111	0.734	0.729	0.754	0.735	0.738	0.742	0.744	0.747	0.115	0.109	0.108	0.109	0.717	0.721	0.735	0.737	0.732	0.723	0.724	0.758	0.112	0.116	0.112	0.113	0.728
20:18:05	0.737	0.699	0.737	0.728	0.699	0.744	0.724	0.721	0.115	0.113	0.116	0.112	0.742	0.726	0.763	0.726	0.739	0.735	0.751	0.739	0.112	0.111	0.112	0.110	0.742	0.730	0.753	0.733	0.735	0.742	0.744	0.746	0.115	0.109	0.108	0.108	0.712	0.718	0.739	0.740	0.732	0.721	0.725	0.760	0.112	0.116	0.111	0.113	0.731
20:28:05	0.738	0.701	0.741	0.736	0.708	0.749	0.731	0.733	0.115	0.114	0.116	0.112	0.740	0.730	0.758	0.729	0.745	0.738	0.753	0.756	0.112	0.111	0.112	0.111	0.733	0.732	0.754	0.744	0.735	0.748	0.748	0.750	0.114	0.110	0.108	0.109	0.716	0.723	0.739	0.743	0.738	0.730	0.735	0.764	0.112	0.118	0.111	0.112	0.729
20:38:05	0.736	0.696	0.732	0.727	0.704	0.742	0.723	0.729	0.115	0.114	0.116	0.112	0.737	0.728	0.754	0.729	0.741	0.736	0.751	0.751	0.112	0.112	0.112	0.110	0.733	0.730	0.753	0.735	0.737	0.742	0.744	0.748	0.115	0.109	0.108	0.108	0.715	0.723	0.739	0.740	0.730	0.721	0.728	0.760	0.112	0.117	0.112	0.113	0.728
20:48:05	0.732	0.703	0.734	0.723	0.699	0.740	0.723	0.731	0.115	0.113	0.116	0.112	0.737	0.730	0.754	0.726	0.734	0.731	0.746	0.753	0.112	0.111	0.111	0.110	0.741	0.732	0.751	0.739	0.737	0.739	0.742	0.745	0.115	0.109	0.108	0.108	0.712	0.720	0.734	0.738	0.734	0.717	0.729	0.757	0.112	0.116	0.112	0.113	0.728
20:58:05	0.733	0.702	0.730	0.724	0.700	0.737	0.723	0.732	0.115	0.113	0.116	0.112	0.734	0.730	0.751	0.726	0.738	0.734	0.749	0.757	0.111	0.111	0.111	0.110	0.731	0.733	0.753	0.736	0.735	0.740	0.746	0.743	0.114	0.109	0.108	0.108	0.712	0.723	0.738	0.735	0.731	0.719	0.737	0.759	0.111	0.116	0.112	0.113	0.726
21:08:05	0.730	0.699	0.741	0.727	0.701	0.740	0.725	0.729	0.115	0.113	0.116	0.112	0.737	0.729	0.757	0.727	0.734	0.731	0.746	0.752	0.112	0.111	0.111	0.110	0.740	0.730	0.753	0.734	0.736	0.743	0.743	0.744	0.115	0.110	0.108	0.108	0.713	0.720	0.740	0.738	0.731	0.720	0.736	0.759	0.112	0.116	0.112	0.112	0.727
21:18:05	0.738	0.704	0.741	0.727	0.699	0.736	0.718	0.733	0.115	0.114	0.116	0.112	0.735	0.728	0.756	0.725	0.737	0.735	0.747	0.755	0.112	0.112	0.111	0.110	0.739	0.730	0.757	0.736	0.735	0.740	0.743	0.750	0.114	0.110	0.108	0.108	0.709	0.722	0.743	0.740	0.733	0.719	0.740	0.758	0.112	0.116	0.112	0.113	0.727
21:28:05	0.727	0.702	0.736	0.724	0.697	0.734	0.722	0.734	0.115	0.113	0.116	0.112	0.734	0.731	0.753	0.728	0.737	0.735	0.750	0.755	0.112	0.112	0.111	0.110	0.735	0.728	0.756	0.740	0.736	0.741	0.743	0.745	0.114	0.109	0.108	0.109	0.707	0.719	0.738	0.738	0.731	0.720	0.741	0.758	0.112	0.116	0.112	0.113	0.724
21:38:05	0.730	0.704	0.736	0.725	0.697	0.735	0.727	0.733	0.115	0.113	0.116	0.112	0.734	0.731	0.752	0.724	0.736	0.730	0.749	0.753	0.112	0.111	0.111	0.110	0.734	0.729	0.752	0.738	0.735	0.739	0.743	0.748	0.114	0.109	0.108	0.108	0.713	0.718	0.740	0.740	0.730	0.717	0.745	0.757	0.112	0.116	0.112	0.113	0.722
21:48:05	0.728	0.701	0.737	0.729	0.697	0.738	0.730	0.733	0.115	0.113	0.116	0.112	0.733	0.731	0.756	0.728	0.738	0.733	0.747	0.758	0.111	0.111	0.111	0.110	0.736	0.730	0.755	0.738	0.733	0.742	0.744	0.744	0.114	0.109	0.108	0.108	0.709	0.721	0.739	0.737	0.733	0.722	0.751	0.759	0.112	0.116	0.111	0.113	0.724
21:58:05	0.732	0.698	0.736	0.729	0.698	0.736	0.726	0.731	0.115	0.113	0.116	0.112	0.736	0.730	0.757	0.727	0.738	0.736	0.745	0.756	0.112	0.111	0.111	0.110	0.737	0.730	0.753	0.740	0.738	0.740	0.742	0.749	0.115	0.109	0.108	0.108	0.714	0.720	0.738	0.742	0.733	0.718	0.746	0.758	0.112	0.116	0.111	0.113	0.724
22:08:05	0.733	0.702	0.738	0.731	0.698	0.736	0.733	0.735	0.115	0.113	0.116	0.112	0.733	0.727	0.754	0.725	0.738	0.737	0.746	0.757	0.111	0.111	0.111	0.110	0.731	0.732	0.759	0.737	0.737	0.741	0.744	0.750	0.114	0.109	0.108	0.108	0.706	0.721	0.740	0.740	0.733	0.723	0.751	0.762	0.112	0.119	0.111	0.112	0.723
22:18:05	0.730	0.700	0.739	0.726	0.701	0.737	0.727	0.734	0.115	0.113	0.116	0.112	0.735	0.729	0.758	0.725	0.737	0.740	0.745	0.754	0.112	0.111	0.111	0.111	0.737	0.729	0.757	0.739	0.737	0.740	0.743	0.748	0.114	0.109	0.108	0.109	0.714	0.718	0.742	0.740	0.731	0.722	0.747	0.758	0.112	0.116	0.112	0.113	0.728
22:28:05	0.734	0.703	0.739	0.723	0.696	0.735	0.731	0.736	0.115	0.113	0.116	0.112	0.729	0.728	0.756	0.724	0.741	0.740	0.745	0.758	0.112	0.111	0.111	0.110	0.731	0.729	0.760	0.737	0.736	0.739	0.746	0.746	0.114	0.109	0.108	0.108	0.706	0.721	0.744	0.741	0.731	0.727	0.750	0.759	0.112	0.116	0.111	0.112	0.725
22:38:05	0.733	0.700	0.741	0.726	0.695	0.733	0.729	0.727	0.115	0.113	0.116	0.112	0.733	0.726	0.761	0.725	0.736	0.738	0.742	0.747	0.111	0.111	0.111	0.110	0.738	0.731	0.757	0.739	0.736	0.742	0.742	0.750	0.114	0.109	0.108	0.108	0.712	0.718	0.744	0.739	0.732	0.720	0.746	0.757	0.112	0.116	0.112	0.113	0.729
22:48:05	0.731	0.700	0.735	0.728	0.701	0.736	0.725	0.734	0.115	0.113	0.116	0.112	0.733	0.730	0.755	0.728	0.739	0.743	0.743	0.758	0.112	0.111	0.111	0.110	0.735	0.731	0.756	0.742	0.739	0.743	0.742	0.746	0.115	0.109	0.107	0.109	0.711	0.719	0.741	0.744	0.734	0.723	0.746	0.759	0.112	0.116	0.111	0.112	0.727
22:58:05	0.730	0.703	0.739	0.726	0.692	0.732	0.728	0.736	0.115	0.113	0.116	0.112	0.728	0.730	0.760	0.735	0.735	0.743	0.746	0.761	0.111	0.111	0.111	0.110	0.730	0.732	0.756	0.737	0.736	0.743	0.745	0.744	0.114	0.111	0.107	0.108	0.707	0.722	0.744	0.739	0.734	0.721	0.745	0.760	0.112	0.116	0.111	0.112	0.723
23:08:05	0.731	0.696	0.742	0.726	0.698	0.734	0.726	0.736	0.115	0.113	0.116	0.112	0.735	0.729	0.760	0.735	0.739	0.742	0.743	0.753	0.111	0.111	0.111	0.110	0.737	0.729	0.755	0.738	0.736	0.739	0.751	0.749	0.115	0.109	0.107	0.108	0.711	0.719	0.741	0.744	0.734	0.722	0.745	0.755	0.112	0.116	0.111	0.112	0.727
23:18:05	0.729	0.704	0.733	0.721	0.694	0.724	0.724	0.739	0.115	0.113	0.116	0.112	0.731	0.729	0.757	0.740	0.737	0.743	0.744	0.760	0.111	0.111	0.111	0.110	0.733	0.726	0.754	0.742	0.737	0.744	0.750	0.744	0.114	0.109	0.107	0.108	0.708	0.718	0.742	0.740	0.734	0.723	0.747	0.755	0.111	0.116	0.111	0.112	0.723
23:28:05	0.728	0.702	0.743	0.718	0.696	0.726	0.728	0.738	0.115	0.113	0.116	0.112	0.730	0.728	0.757	0.741	0.738	0.744	0.747	0.759	0.111	0.111	0.111	0.110	0.731	0.729	0.760	0.743	0.737	0.746	0.751	0.749	0.114	0.109	0.107	0.108	0.707	0.720	0.744	0.741	0.738	0.722	0.748	0.758	0.111	0.116	0.111	0.113	0.715
23:38:05	0.737	0.699	0.732	0.728	0.700	0.735	0.727	0.733	0.115	0.113	0.116	0.112	0.733	0.727	0.762	0.742	0.741	0.741	0.745	0.751	0.112	0.111	0.111	0.110	0.735	0.730	0.757	0.741	0.737	0.744	0.751	0.751	0.114	0.113	0.108	0.108	0.709	0.721	0.744	0.745	0.735	0.721	0.746	0.755	0.112	0.116	0.111	0.112	0.724
23:48:05	0.730	0.700	0.739	0.723	0.696	0.726	0.723	0.741	0.115	0.113	0.116	0.112	0.731	0.725	0.767	0.745	0.735	0.743	0.744	0.760	0.111	0.111	0.111	0.110	0.735	0.731	0.760	0.743	0.736	0.747	0.752	0.747	0.114	0.109	0.108	0.108	0.707	0.721	0.745	0.744	0.734	0.725	0.745	0.756	0.112	0.116	0.111	0.112	0.722
23:58:05	0.727	0.703	0.743	0.721	0.693	0.725	0.724	0.739	0.115	0.113	0.116	0.112	0.729	0.726	0.756	0.742	0.737	0.740	0.745	0.759	0.111	0.111	0.111	0.110	0.731	0.731	0.759	0.743	0.736	0.744	0.753	0.746	0.114	0.109	0.107	0.108	0.705	0.724	0.741	0.743	0.736	0.723	0.745	0.760	0.111	0.116	0.111	0.112	0.717
24:08:05	0.730	0.703	0.734	0.721	0.697	0.725	0.722	0.740	0.115	0.113	0.116	0.112	0.731	0.724	0.752	0.741	0.737	0.740	0.745	0.762	0.111	0.111	0.111	0.110	0.733	0.728	0.757	0.746	0.739	0.748	0.750	0.749	0.114	0.109	0.107	0.108	0.708	0.717	0.741	0.744	0.733	0.722	0.745	0.755	0.112	0.116	0.111	0.112	0.721
24:18:05	0.733	0.703	0.742	0.721	0.697	0.724	0.724	0.742	0.115	0.113	0.116	0.112	0.732	0.726	0.759	0.742	0.738	0.741	0.744	0.760	0.111	0.111	0.111	0.110	0.734	0.728	0.756	0.748	0.737	0.751	0.750	0.751	0.114	0.109	0.107	0.108	0.708	0.719	0.740	0.745	0.733	0.721	0.747	0.757	0.112	0.115	0.111	0.112	0.722
24:28:05	0.734	0.696	0.736	0.725	0.701	0.730	0.725	0.733	0.115	0.113	0.116	0.111	0.731	0.724	0.765	0.741	0.738	0.740	0.744	0.753	0.111	0.111	0.111	0.110	0.733	0.727	0.758	0.745	0.738	0.746	0.750	0.752	0.114	0.109	0.107	0.108	0.707	0.720	0.743	0.742	0.731	0.722	0.746	0.753	0.111	0.116	0.111	0.112	0.723
24:38:05	0.732	0.703	0.743	0.742	0.705	0.738	0.731	0.744	0.115	0.113	0.116	0.112	0.726	0.728	0.768	0.744	0.744	0.749	0.750	0.759	0.111	0.111	0.111	0.110	0.732	0.732	0.758	0.751	0.742	0.752	0.758	0.752	0.113	0.109	0.107	0.108	0.705	0.724	0.749	0.749	0.741	0.727	0.750	0.761	0.112	0.116	0.111	0.112	0.718
0:00:00
0:00:00
0:00:00
0:00:00
0:00:00
0:00:00
[truncated: 47 more columns]
