# Supplementary material for: Systematic analysis of low-affinity transcription factor binding site clusters in vitro and in vivo establishes their functional relevance
Source: Nat Commun. 2022 Sep 7;13:5273. doi: 10.1038/s41467-022-32971-0 (PMC9452512; doi:10.1038/s41467-022-32971-0)
Supplement: Supplementary file 3 — Source Data [file 41467_2022_32971_MOESM3_ESM.zip › source_data/in-vivo/20210818/20210818_Z3EV268_GFP100.txt]

EGFP:488,507[2]
Kinetic read	A1	A2	A3	A4	A5	A6	A7	A8	A9	A10	A11	A12	B1	B2	B3	B4	B5	B6	B7	B8	B9	B10	B11	B12	C1	C2	C3	C4	C5	C6	C7	C8	C9	C10	C11	C12	D1	D2	D3	D4	D5	D6	D7	D8	D9	D10	D11	D12	E1
0:09:18	4912	4765	4918	4783	4850	5108	4918	5052	4791	4662	5245	5470	4813	4982	4934	5038	4996	5130	5042	5067	4824	4979	5084	5623	4926	4890	4815	4878	4919	5129	5255	4945	4937	4741	5314	5312	4774	4824	4831	4820	4952	5112	4912	5454	4525	4897	5331	5535	4826
0:19:18	4789	4811	4872	4854	4926	4881	5086	4828	4741	4830	5230	5430	4773	4801	5021	5003	4807	5051	4954	4886	4602	4710	5309	5446	4906	5020	4812	4935	5090	5116	5165	5110	4970	4907	5455	5397	4822	4861	4877	4930	4901	4826	5044	5220	4768	4881	5501	5580	4950
0:29:18	4901	4752	4868	4908	4906	5012	4969	4866	4850	4975	5450	5272	4935	4765	4825	5062	5053	4877	4862	5026	4850	4800	5447	5392	4741	4958	4873	4875	4745	4997	5137	5002	4966	4738	5367	5335	4726	4793	4922	4655	4970	4948	4986	4928	4888	4887	5534	5454	4863
0:39:18	4808	5001	4913	4999	4783	4927	4898	4975	4691	4794	5521	5443	5002	5028	4811	4977	4961	5135	4835	5132	4783	4787	5317	5539	4796	5057	4761	5004	5233	4816	5220	4912	5065	4904	5185	5511	4743	4811	4846	4821	4913	4933	4952	5197	4791	4865	5461	5357	4875
0:49:18	4916	4914	4682	4935	4936	4900	4932	5317	4912	4710	5023	5356	4762	5068	4775	4877	5036	5031	4958	5045	5048	4782	5204	5369	5012	4896	4913	5049	5060	4972	5107	5027	4836	4831	5223	5256	4666	4675	4939	5031	5243	4987	4907	5341	4840	4905	5543	5374	4738
0:59:18	5069	4885	4797	4982	5015	5006	4790	5057	4706	4825	5284	5437	4872	4878	4897	5012	5002	5022	4918	5097	4763	4674	5003	5530	4664	4901	4858	4994	4937	5213	4907	5191	5073	4897	5321	5346	4901	4837	4825	4597	5209	5143	5002	5303	4864	4888	5401	5411	4812
1:09:18	4925	4982	4982	4837	4900	5028	4994	5198	4949	4988	5361	5243	4881	4950	5045	5081	4911	5122	4899	4995	4891	4916	5154	5686	4993	4979	5104	5149	4710	5192	5155	5310	4891	4982	5205	5156	4771	4877	4925	4841	5072	5116	5073	5206	5018	4783	5301	5247	4941
1:19:18	5041	4757	4824	4948	4872	4937	4956	5000	4704	4812	5172	5141	4860	5223	4876	4850	5044	4918	4907	5100	4914	4881	5148	5460	4765	4960	4968	4862	4972	4988	5042	5338	4994	4953	5228	5496	4805	4804	4971	4721	4965	5183	5247	5244	4794	4894	5354	5315	4922
1:29:18	4741	4849	4947	4920	5135	5061	5228	5024	4652	4733	5349	5358	4955	4898	5036	4931	4971	5193	4982	5205	4780	4700	5175	5328	4984	4810	4968	5159	4871	5183	5237	5440	4721	4672	5251	5288	4674	5034	4999	4725	5069	5073	5024	5478	4678	4767	5306	5514	5020
1:39:18	4838	4871	4738	4890	4833	5065	5223	5115	4669	4677	5130	5096	4940	4985	4700	5000	4982	5116	4988	5013	4822	5036	5185	5373	5150	4816	4919	5014	5118	5254	5240	5222	5068	4846	5295	5235	4913	4896	5056	4812	4961	5144	4917	5318	4593	4749	5471	5354	4746
1:49:18	5038	4851	4974	4858	4982	4948	4993	5232	4634	4725	5218	5386	4900	5054	5219	4962	5087	5184	4998	5138	4935	4793	5013	5511	5019	4939	4874	5043	5023	5102	5108	5283	4967	4925	5058	5341	4917	5021	5098	5070	5142	5016	4929	5260	4575	4818	5370	5330	4863
1:59:18	4810	4869	4794	5049	4984	5066	4995	5057	4683	4933	5194	5313	4909	5123	5063	5074	4854	5122	4955	5222	4707	4766	5269	5511	4885	4860	5040	5081	5113	4928	5013	5031	4883	4717	5190	5395	4980	5115	4853	4883	5198	5210	4978	5159	4864	4963	5312	5293	4728
2:09:18	5067	4981	4849	4910	5103	5153	4968	5347	4797	4823	5074	5158	5105	5033	5053	4876	4984	5102	4959	5040	4778	4751	5147	5212	5103	4957	4946	4924	5117	5073	5209	5112	4810	4784	5282	5427	4736	4815	4942	4910	5262	5028	5007	5312	4736	4819	5239	5224	4920
2:19:18	4989	4868	4887	4959	5139	5111	5109	5305	4904	4648	5367	5298	5024	5206	5027	5039	5086	5005	5115	5067	4697	4856	5222	5411	4864	4916	5145	4977	5153	4999	5258	5325	4890	4860	5096	5548	4849	4921	5051	4930	5173	5027	5042	5269	4800	4826	5292	5284	4967
2:29:18	5009	5072	4830	5086	5116	4881	4914	5150	4859	4845	5195	5121	5045	5076	4996	5052	5020	5087	4862	5300	4904	4873	5085	5317	5043	4955	5039	5159	5237	5021	5176	5101	4899	4783	5194	5382	4855	5021	5122	4820	5245	5077	5135	5400	4730	4782	5316	5357	5040
2:39:18	4732	4965	4902	5127	5287	5116	5001	5032	4885	4661	5157	5255	4980	5058	4938	5197	5123	5258	5147	5083	4817	4778	5076	5429	5013	4952	4950	5041	5354	5243	5084	5186	4967	4901	5239	5344	5036	5158	5078	4889	5222	5039	5182	5315	4634	4748	5374	5261	4923
2:49:18	4798	4867	5019	4788	5165	5096	5060	5135	4743	4611	5240	5182	4907	5149	5197	5214	5220	5318	5051	5250	4902	4856	5224	5426	5031	5079	5073	5147	5077	5154	5400	5150	5020	4808	5155	5448	5031	5000	5136	4995	5347	5128	5110	5306	4760	4775	5375	5345	4941
2:59:18	4945	4902	5098	4823	4966	5153	5247	5208	4908	4600	5271	5271	4952	5095	5295	5052	5133	5216	5240	5299	4835	4773	5113	5428	4926	4933	5092	5017	5355	5148	5262	5183	5127	4625	5399	5337	5067	4949	5131	5034	5151	5504	5174	5400	4932	4840	5399	5349	5013
3:09:18	4849	4918	4869	5014	5283	5223	5124	5237	4745	4782	5106	5267	4956	4928	5158	4968	5126	5224	5236	5339	4740	4995	5124	5338	5082	5065	5023	5103	5083	5281	5313	5164	4916	4723	5034	5273	5037	5159	5082	5078	5077	5305	5202	5426	4702	4857	5329	5296	5076
3:19:18	5009	5114	5007	4954	5256	5162	5037	5325	4840	4703	5310	5216	5017	5126	5087	5070	5111	5048	5110	5299	4949	4879	5110	5285	5009	4913	5082	5116	5226	5313	5427	5183	4932	4797	5332	5418	4951	5011	4874	4970	5161	5117	5243	5442	4645	4810	5191	5319	4975
3:29:18	5036	5131	4968	5123	5301	5126	5000	5344	4797	4753	5055	5292	4932	4880	5458	5109	5192	5038	5141	5521	4812	4720	5130	5588	4987	4954	5266	5226	4852	5446	5272	5256	4934	4847	5264	5314	5102	4932	4915	5027	5016	5298	5152	5467	4646	4816	5431	5250	5159
3:39:18	4988	5145	4855	4987	5096	5293	5118	5348	4925	4652	5168	5299	4983	5065	5214	5273	4835	5096	5167	5388	4699	4936	5117	5356	4852	4990	5228	5135	4979	5298	5436	5196	4894	4775	4940	5262	4896	4810	5194	5173	4987	5196	5214	5418	4693	5010	5325	5378	4977
3:49:18	4816	5033	4987	5048	5082	5324	5218	5291	4745	4642	5348	5188	5000	4919	5129	5082	5002	5142	5199	5298	4969	4814	5292	5396	4962	5018	5248	4847	5223	5512	5416	5317	4986	4868	5212	5229	4969	4905	5043	5119	5044	5255	5099	5510	4797	4949	5329	5341	4948
3:59:18	4881	5386	4841	4984	5195	5261	5120	5486	4753	4787	5209	5154	4992	5082	5257	5380	5155	5330	4979	5444	4717	4745	5315	5316	4885	5053	5246	4963	5247	5517	5323	5391	4849	4823	5332	5344	5041	5012	5033	5189	5180	5276	5052	5426	4543	4744	5256	5356	4876
4:09:18	5060	4910	5012	5240	5104	5196	4905	5442	4779	4743	5213	5278	5037	4952	5293	5266	5076	5127	5143	5740	4964	4656	4926	5303	5050	4885	5224	5030	5234	5431	5613	5350	4839	4774	5235	5341	4872	4832	4830	5108	5166	5344	5279	5622	4724	4841	5301	5101	5107
4:19:18	5005	4944	4902	5145	5373	5371	5048	5548	4634	4653	5071	5211	4897	5219	5332	4939	5140	4917	4940	5536	4829	4882	5076	5237	4977	5250	5128	4964	5213	5241	5441	5363	4987	4891	5126	5344	4947	4911	5245	5237	5097	5308	5056	5669	4653	4910	5247	5257	4816
4:29:18	5048	5142	4805	5076	5278	5207	5114	5380	4811	4648	5052	5369	4978	5250	5115	5216	4826	5315	5051	5719	4679	4680	5225	5420	5136	4918	5005	5118	5284	5118	5135	5533	4840	4852	5239	5083	4898	5069	5065	4986	5083	5208	5072	5497	4724	4740	5262	5153	4765
4:39:18	5036	5091	5097	5037	5101	5216	4971	5555	4713	4771	5127	5180	5011	5162	5181	5120	5042	5338	5174	5649	4867	4750	5147	5401	5184	5148	5238	5162	5248	5199	5210	5402	4839	4727	5142	5305	5037	5038	5014	5052	4980	5455	5081	5682	4761	4821	5196	5299	4807
4:49:18	5055	5175	4857	5128	5038	5282	5152	5639	4740	4858	5067	5324	5127	5317	5051	5114	5152	5344	5199	5534	4737	4837	5006	5405	5030	5175	5037	4906	5183	5155	5216	5425	4821	4739	5151	5365	5003	5043	5232	4862	4995	5450	5104	5530	4803	4627	5160	5080	4850
4:59:18	5180	4984	5048	5146	5054	5256	5255	5572	4723	4660	5049	4982	5124	5197	5218	5262	5223	5378	5179	5493	4897	4875	5105	5442	5065	5186	5217	5138	5308	5299	5054	5591	5105	4877	5020	5061	4991	5020	5142	4980	5026	5524	5113	5649	4630	4745	5271	5386	4902
5:09:18	5058	4863	5290	4962	5236	5531	5135	5591	4792	4740	5036	5331	5076	5311	5117	5240	5383	5354	4973	5510	4915	4764	5198	5259	5251	5231	5141	5187	5270	5219	5153	5516	4756	4640	5202	5259	5036	4872	5389	5028	5042	5450	5024	5768	4837	4814	5356	5259	4959
5:19:18	5139	5085	5123	5017	5283	5412	5042	5631	4608	4839	5288	5233	5180	5213	5025	5386	5096	5392	5107	5733	4784	4811	5191	5352	5253	5165	5295	5280	5182	5349	5301	5614	4859	4881	5173	5249	5117	5147	5158	5156	5058	5315	5068	5569	4693	5007	5249	5278	4955
5:29:18	5258	4908	5090	5190	5431	5536	5263	5606	4531	4779	4969	5292	5138	5147	5280	5130	5329	5573	5180	5727	4791	4868	5138	5266	5133	5093	5273	5197	5223	5362	5128	5629	5082	4778	5182	5254	5126	5160	5311	5109	5105	5431	5121	5684	4794	4745	5221	5331	5199
5:39:18	5242	5099	5075	5113	5196	5468	5093	5935	4578	4625	5067	5293	5045	5325	5024	5231	5049	5323	5379	5671	4911	4749	5291	5245	5354	5090	5311	5232	5157	5498	5318	5738	4876	4777	5246	5241	5296	5150	5287	5179	5143	5789	5246	5914	4785	4651	5215	5057	4946
5:49:18	5242	5115	5100	4934	5295	5585	5148	6115	4751	4655	5291	5222	5319	5298	5187	5419	5053	5753	5135	5955	4919	4856	5200	5372	5361	5024	5044	5319	5140	5394	5247	5815	4922	4770	4957	5175	5046	5236	5142	5119	5080	5634	5181	5982	4698	4759	5143	5223	5249
5:59:18	5337	5056	5083	5130	5366	5542	5107	6095	4705	4894	5059	5288	5299	5165	5351	5356	5163	5566	5293	5939	4794	4619	5155	5135	5383	5119	5094	5169	5118	5460	5523	5943	4719	4809	5153	5202	5123	5193	5065	5210	5078	5831	5130	6189	4761	4820	5155	5127	5013
6:09:18	5137	5218	5174	5367	5293	5414	5163	6275	4798	4788	5222	5188	5294	5359	5211	5419	5091	5759	5370	6022	4696	4961	5062	5466	5306	5197	5095	5259	5134	5498	5392	6210	4793	4711	5274	5331	5109	5162	5179	5121	5206	5918	5191	6488	4671	4857	5030	5189	5213
6:19:18	5238	5354	5050	5414	5225	5732	5252	6381	4879	4814	5120	5170	5413	5269	5399	5321	5042	5663	5268	6153	4822	4755	5226	5298	5094	5083	5118	5194	5191	5744	5377	6334	4789	4877	5174	5149	5254	5301	5128	5067	5030	5931	5247	6389	4689	4692	5199	5323	5117
6:29:18	5239	5263	5123	5457	5250	5739	5236	6544	4726	4896	5277	5244	5306	5418	4933	5333	5138	5837	5350	6260	4894	4617	5101	5294	5216	5187	5085	5350	5162	5899	5449	6448	4735	4775	5148	5229	5191	5140	5158	5169	5128	5740	5001	6401	4581	4802	5299	5138	5148
6:39:18	5196	5257	5357	5450	5183	5987	5554	6778	4663	4579	5101	5395	5173	5403	5035	5422	5248	6088	5355	6255	4654	4849	5100	5450	5295	4931	5093	5198	5474	5818	5417	6545	4981	4742	5244	5266	5176	5357	5080	5211	5318	6068	4962	6774	4756	4692	5293	5072	5151
6:49:18	5192	5256	5295	5446	4994	5721	5335	6914	4798	4813	5127	5369	5252	5262	5127	5463	5061	6022	5154	6644	4806	4707	5193	5317	5233	5223	5014	5382	5232	6056	5538	6722	4844	4686	5106	5231	5143	5110	4933	5421	5239	6262	5207	6780	4682	4871	5283	5124	5248
6:59:18	5273	5322	5229	5213	5172	5989	5149	7148	4708	4730	5191	5277	5249	5212	5131	5237	5225	5999	5288	6814	4804	4713	5227	5353	5201	5200	4966	5438	5405	6156	5344	7004	4809	4831	5165	5304	5202	4979	5124	5470	5273	5856	5110	6933	4736	4702	5103	5258	5175
7:09:18	5223	5332	5404	5255	5371	6055	5290	7080	4630	4840	4990	5390	5455	5263	5065	5500	5133	6052	5400	7137	4647	4970	5104	5261	5202	5344	5108	5225	5405	5936	5376	7025	4821	4683	5257	5120	5303	5121	5183	5219	5370	6229	5203	7249	4699	4666	5251	5492	5181
7:19:18	5272	5163	5299	5142	5276	6006	5468	7183	4857	4818	5107	5243	5148	5318	5225	5236	5255	6103	5259	7159	4828	4749	5193	5285	5011	5189	5268	5412	5329	6095	5543	7378	5023	4645	5217	5272	5194	5331	5192	5316	5350	6128	5212	7348	4845	4929	5164	5265	5516
7:29:18	5307	5591	5214	5190	5367	6023	5188	7438	4866	4818	5027	5216	5120	5171	5180	5324	5350	6359	5483	7147	4896	4877	5010	5260	5135	5018	5225	5297	5414	6184	5456	7522	4857	4889	5098	5177	5045	5087	5186	5347	5423	6323	5266	7562	4865	4570	4955	5113	5146
7:39:18	5235	5407	5163	5388	5342	6228	5351	7773	4666	4705	5060	5182	5216	5394	5276	5338	5428	6280	5309	7424	4795	4889	5127	5406	5262	5206	5214	5356	5415	6619	5573	7571	4825	4804	5010	5327	5396	5155	5179	5211	5329	6237	5183	7476	4759	4871	5242	5033	5190
7:49:18	4994	5438	5314	5335	5327	6572	5409	8356	4839	4813	5194	5250	5296	5586	5285	5352	5323	6336	5322	7814	4840	4652	5305	5410	5065	5402	5262	5207	5490	6366	5406	7770	4873	4723	5253	5151	5449	5257	5217	5328	5619	6385	5450	7636	4616	4755	5224	5222	5272
7:59:18	5274	5390	5384	5410	5517	6446	5363	8675	4585	4691	4985	5135	5159	5340	5213	5221	5302	6529	5557	7699	4831	4848	5344	5259	5152	5231	5139	5321	5662	6455	5685	7957	4959	4923	5055	5051	5230	5315	5197	5516	5613	6617	5194	8046	4701	4851	5115	5325	5191
8:09:18	5376	5606	5102	5506	5522	6433	5510	8719	4883	4718	5139	5162	5357	5399	5314	5541	5475	6650	5471	8648	4662	4668	5137	5224	5332	5397	5261	5555	5612	6355	5636	8270	4913	4736	5199	5087	5380	5391	5322	5392	5630	6352	5565	8148	4781	4657	5096	5138	5173
8:19:18	5130	5495	5301	5508	5424	6737	5344	9032	4614	4802	5040	5175	5186	5623	5472	5311	5510	6624	5556	8708	4811	4723	5141	5204	5157	5342	5525	5447	5601	6613	5913	8489	5089	4649	5147	5243	5380	5253	5287	5464	5421	6685	5596	8158	4753	4678	5298	5062	5350
8:29:18	5412	5460	5464	5390	5568	6630	5651	9359	4879	4797	5203	5074	5119	5533	5472	5340	5364	6628	5533	8765	4738	4758	5197	5432	5338	5415	5262	5386	5572	6511	5905	8831	4815	4713	5106	5085	5200	5510	5375	5491	5500	6802	5519	8472	4623	4779	5182	5279	5267
8:39:18	5260	5708	5150	5436	5510	6975	5610	9488	4503	4732	5158	5095	5457	5609	5630	5544	5509	6680	5506	8995	4876	4856	5329	5273	5302	5510	5404	5485	5649	6794	5894	9178	4786	4674	5215	5163	5185	5403	5115	5721	5426	6845	5716	8283	4737	4799	5246	5149	5360
8:49:18	5403	5718	5451	5720	5546	7007	5682	9391	4874	4672	5100	5098	5511	5616	5608	5579	5469	6723	5524	9013	4702	4836	5109	5219	5666	5343	5529	5449	5712	6896	5918	9206	4895	5001	5010	5062	5413	5407	5528	5587	5560	6575	5469	8370	4823	4642	5047	5286	5256
8:59:18	5366	5687	5381	5590	5587	6739	5702	9891	4709	4672	5003	5341	5573	5620	5734	5531	5837	6829	5622	9089	4812	4808	5036	5376	5174	5467	5518	5473	5462	6726	5984	9513	4691	4833	4972	5197	5571	5537	5543	5648	5642	6810	5546	8352	4601	4649	5162	5235	5422
9:09:18	5449	5429	5428	5677	5668	6853	5755	9767	4789	4606	5072	5077	5171	5427	5591	5555	5753	6896	5478	9454	4712	4837	5016	5166	5384	5473	5667	5647	5604	6784	6135	9573	5091	4658	5126	5055	5347	5525	5468	5666	5567	6993	5479	8409	4748	4758	5103	5086	5492
9:19:18	5481	5895	5319	5650	5760	6912	5607	9723	4858	4675	5069	5153	5641	5518	5799	5588	5669	7210	5574	9718	4867	4778	5010	5317	5364	5454	5578	5602	5827	7019	5905	9437	4870	4823	5049	5124	5476	5645	5532	5704	5645	6879	5787	8713	4601	4811	5171	4988	5298
9:29:18	5456	5556	5374	5817	5650	7074	5627	9779	4815	4719	4957	5202	5585	5564	5654	5631	5597	7028	5641	9771	4839	4804	4840	5099	5455	5560	5541	5626	5733	7012	5919	9763	4909	4665	5005	4978	5383	5633	5559	5717	5738	6894	5901	8699	4731	4724	5227	5214	5254
9:39:18	5513	5600	5607	5839	5746	7087	5859	9519	4922	4786	5107	5125	5359	5299	5747	5554	5612	7261	5589	9837	4777	4871	5285	5166	5642	5659	5452	5708	5552	6985	5978	9912	4844	4888	5257	5177	5585	5504	5710	5668	5674	7138	5633	8700	4625	4775	5066	5223	5198
9:49:18	5639	5548	5640	5863	5918	7307	5761	10106	4592	4757	5098	5015	5441	5617	5624	5643	5767	7033	5792	10197	4874	4740	5188	5388	5677	5647	5655	5951	5732	6964	6184	10134	4764	4874	4989	5143	5578	5473	5292	5854	5681	7044	5851	9121	4775	4900	5172	5062	5329
9:59:18	5478	5784	5286	5741	5762	7167	5784	10521	4854	4727	5139	5159	5540	5371	5859	5596	5596	7096	5844	9929	4735	4796	5020	5211	5408	5706	5541	5666	5617	7081	5919	10188	5069	5002	5048	5041	5592	5742	5652	5746	5843	7188	5698	8397	4581	4773	5045	5194	5387
10:09:18	5528	5725	5672	5845	5679	7047	5813	10086	4752	4580	5125	4956	5572	5771	5820	5512	5658	7138	5956	10253	4960	4700	5154	5164	5580	5758	5601	5717	5484	7086	6206	10160	4818	4736	4999	4966	5677	5657	5592	5784	5429	7046	5709	8730	4644	4769	5211	5195	5402
10:19:18	5560	5792	5550	5931	5900	7185	5811	10133	4891	4587	4865	5229	5513	5589	5610	5786	5435	7121	5706	10160	4575	4660	5105	5134	5455	5807	5656	5923	5783	7312	6309	10170	4929	4891	5088	5165	5388	5568	5579	5631	5676	7128	5877	8546	4676	4776	5115	5223	5365
10:29:18	5448	5765	5642	5760	5869	7010	5642	10075	4779	4630	4904	5253	5648	5594	5620	5756	5637	7167	5873	9946	4913	4787	4927	5073	5643	5648	5671	5973	5661	7084	6138	10346	4898	4699	5142	5277	5734	5848	5976	5727	5598	7033	5878	8696	4654	4828	4954	5193	5641
10:39:18	5649	5656	5846	5877	5637	7018	5787	10371	4771	4590	5209	5078	5703	5670	5665	5777	5684	7195	5911	10073	4869	4741	4838	5088	5619	5688	5808	5978	5845	6901	6379	10255	4761	4823	5137	5198	5512	5582	5941	5668	5595	6990	5835	8670	4564	4691	5080	5155	5327
10:49:18	5693	5871	5522	5845	5578	7137	5686	10027	4757	4730	5120	5103	5613	5501	5976	5730	5693	6942	5914	10253	4833	4755	4842	5315	5591	5854	5709	5917	5665	7183	6360	10390	4928	4788	5233	5012	5606	5661	5770	5619	5599	7129	5782	8643	4676	4715	5154	5010	5577
10:59:18	5401	5722	5478	5937	5717	6932	5879	10120	4603	4578	5179	5307	5638	5654	5899	6032	5807	7372	5840	10312	4813	4719	5005	5161	5475	5750	5715	6059	5765	6988	6224	10306	4907	4691	5206	5178	5767	5566	5802	5716	5692	7074	5900	8805	4708	4785	5057	5066	5453
11:09:18	5656	5773	5629	5903	5761	6989	5725	9989	4787	4567	4896	5024	5628	5639	5704	5916	5552	7247	5781	10418	4779	4847	5112	5220	5744	5626	5921	5929	5437	6870	6408	10283	4880	4742	5061	5102	5876	5551	5663	5974	5648	7192	5782	9083	4568	4726	5174	5113	5602
11:19:18	5681	5762	5829	5707	5743	7229	5945	10289	4859	4875	5071	5250	5890	5541	5887	5818	5604	7263	5938	10306	4809	4645	4935	5225	5648	5580	5650	6047	5677	7191	6307	10574	4781	4630	4879	5037	5834	5555	5916	5895	5657	7040	5868	8799	4702	4574	5193	5118	5750
11:29:18	5611	5788	5894	5742	5788	7238	5811	10137	4708	4867	5163	5013	5816	5888	5828	5880	5685	7208	5908	10378	4891	4778	5130	5138	5827	5715	5707	5727	5714	7192	6149	10515	4863	4660	4946	5114	5683	5842	5752	5764	5569	7120	5899	8975	4701	4815	5053	5216	5379
11:39:18	5374	5932	5639	5757	5812	7175	5974	10434	4676	4477	4892	5244	5768	5733	5725	5869	5555	7144	5783	10235	4752	4727	5158	5217	5655	5765	5751	5975	5750	7073	6137	10518	4716	4733	5065	5232	5653	5745	5741	5922	5646	7082	5805	8757	4662	4667	5005	4927	5632
11:49:18	5502	5926	5689	5812	5650	7389	6006	10140	4738	4574	5112	5067	5704	5577	5781	5756	5575	7117	5664	10521	4867	4614	5113	5268	5573	5574	5585	5974	5699	7245	6163	10622	4588	4837	4971	5124	5723	5692	5982	5752	5656	7115	5569	8945	4677	4724	5149	5041	5401
11:59:18	5602	5879	5647	5875	5817	7146	5819	10117	4778	4647	5065	5136	5768	5924	5727	5948	5717	7162	5668	10375	4802	4917	5109	5003	5668	5595	5759	6167	5638	6822	6202	10691	4743	4732	4818	5115	5884	5767	5765	5699	5715	6942	5840	8888	4683	4795	5184	5277	5541
12:09:18	5845	5991	5894	5989	5857	6940	6085	9955	4752	4793	5195	5298	5463	5948	5794	5794	5569	7009	5725	10294	4714	4919	5001	5278	5671	5759	5776	5824	5630	6853	6198	10364	4844	4821	4954	5246	5873	5896	5882	5862	5624	7265	5578	8972	4680	4811	5149	5142	5626
12:19:18	5544	5963	5841	5866	5797	6986	6075	9831	4798	4686	5025	5241	5756	5779	5751	5866	5601	7116	5941	10266	4808	4662	5140	5136	5547	5545	5901	5916	5680	6808	6392	10340	4752	4658	5066	5141	5645	5629	5788	5995	5822	6876	5875	9052	4674	4768	5054	5127	5553
12:29:18	5530	6021	5887	6055	5868	7035	5834	9841	4610	4825	5153	5036	5558	6031	5600	5742	5729	6852	5784	10198	4735	4670	5008	5250	5775	5656	5738	6117	5780	6904	6216	10138	4778	4678	5004	5051	5524	5566	5781	5793	5692	7021	5846	8756	4784	4664	4946	4984	5415
12:39:18	5686	5835	5817	5790	5881	6700	5918	9794	4645	4674	4996	5076	5734	5995	5860	5856	5467	6815	5677	10158	4807	4735	4863	5090	5632	5633	5668	6022	5793	6840	6261	10061	4805	4775	5152	5094	5827	5872	5623	5685	5779	6963	5662	8719	4505	4611	5099	5158	5521
12:49:18	5485	6176	5705	5855	5828	6818	5783	9586	4780	4761	4926	5212	5751	5903	6169	5781	5492	6817	5816	10097	4591	4809	5009	5189	5519	5653	5923	5879	5772	6812	6220	10133	4980	4746	5040	5100	5830	5884	5795	5743	5998	6835	5679	8767	4678	4818	5045	5124	5350
12:59:18	5706	5909	5710	6050	5896	6907	5928	9419	4725	4708	4797	4881	5615	6105	5898	5943	5583	6605	5742	9981	4674	4781	4863	5357	5568	5660	5771	5764	5816	6550	6190	9723	4924	4850	5129	5007	5807	6103	5859	5764	5936	6702	5988	8516	4556	4643	5126	5281	5733
13:09:18	5665	5955	5553	5906	5862	6927	5892	9353	4860	4668	5024	5085	5646	6070	5979	5534	5693	6908	5807	9523	4762	4682	5082	5184	5678	5820	5491	5984	5616	6655	6331	9727	4883	4713	5078	5012	5689	5953	5773	5946	5922	6658	5883	8566	4662	4734	5231	5047	5516
13:19:18	5444	6238	5689	6173	6132	6863	6151	9098	4728	4751	4948	4992	5518	6188	5822	5770	5686	6852	5813	9595	4755	4790	5116	5120	5662	5838	5854	5872	5617	6619	6243	9768	4701	4617	5114	5067	5556	5912	5773	5900	5772	6653	5720	8643	4713	4859	5006	5207	5541
13:29:18	5539	6156	5776	6118	5889	6926	5832	9155	4654	4550	4867	5034	5835	6045	5859	5834	5736	6788	5751	9182	4793	4723	5029	5178	5725	5723	5772	5810	5794	6649	6199	9539	4681	4768	5027	4953	5740	5983	5583	5980	5883	6662	5783	8500	4663	4649	5071	4985	5588
13:39:18	5553	6010	5761	6172	5764	6649	5894	8758	4740	4633	4918	5099	5577	6194	5932	5803	5869	6651	5831	9216	4843	4701	5092	5170	5697	5879	5816	5752	5872	6432	6112	9421	4840	4819	5058	5018	5834	6072	5650	5901	5761	6756	5838	8572	4727	4653	4977	5054	5499
13:49:18	5771	6181	5908	6310	5934	6818	5844	8697	4585	4681	4896	5042	5654	6134	5800	5882	5902	6662	6039	9039	4822	4611	5005	5170	5908	6040	5800	5894	5742	6369	6164	9243	4952	4841	5043	5059	5978	6050	5709	5973	5929	6588	5882	8297	4550	4750	5082	5013	5575
13:59:18	5734	6229	5441	6313	6074	6691	5818	8855	4487	4725	5022	5260	5601	6319	5713	5729	5833	6575	6141	9156	4609	4623	4865	5210	5695	6174	5697	6272	5841	6573	5973	9149	4679	4648	4854	5307	5843	6075	6020	6191	5708	6566	5751	8438	4538	4501	5179	4932	5647
14:09:18	5738	6165	5669	6254	6030	6770	6210	8828	4755	4793	4999	5086	5748	6095	5835	5907	6037	6720	5905	8946	4683	4580	4903	5235	5710	5997	5814	6255	5971	6700	6133	8745	4940	4756	4819	5062	5970	6102	5719	6152	5722	6434	5956	8145	4619	4716	5100	5205	5563
14:19:18	5882	6144	5950	6271	6090	6619	6043	8868	4710	4640	5234	5215	5752	5971	6062	5765	6146	6632	6055	8692	4646	4850	4982	5110	5685	6138	5763	6383	5884	6451	6045	8964	4693	4822	4900	4977	6090	6096	5592	5939	5670	6559	5822	8310	4790	4905	5066	4954	5418
14:29:18	5774	6261	5642	6255	6016	6551	6122	8371	4766	4585	5114	5120	5729	6094	5900	5848	6082	6874	6301	8651	4776	4742	5160	5328	5911	6015	5670	6190	6098	6413	6154	8971	4892	4737	4890	4969	5954	6053	5661	6162	5753	6426	5984	8414	4667	4838	4985	4987	5576
14:39:18	5888	6149	5694	6255	6299	6467	5981	8353	4705	4708	5046	4965	5952	6172	6012	6030	6069	6537	6184	8571	4614	4860	4844	5161	5860	5784	5819	6260	6168	6399	6335	8714	4903	4623	4966	5180	5972	6203	5747	5970	5763	6536	6120	8149	4644	4650	5319	4968	5551
14:49:18	6089	6121	5763	6062	6363	6817	6201	8716	4806	4794	4899	5186	5878	5997	5742	5898	6243	6681	6242	8599	4901	4831	4997	5237	6164	6031	5928	6212	6049	6426	6001	8438	4824	4706	5031	5301	5999	6093	5599	6166	5965	6921	6202	8179	4787	4715	4896	5075	5577
14:59:18	6005	6030	5797	6134	6006	6538	6334	8132	4714	4790	5008	5138	5916	6187	6000	6104	6025	6631	6318	8242	4755	4587	4983	4987	6023	6145	6042	6405	6217	6343	6100	8481	4599	4785	4969	4941	6011	6003	5706	6153	5906	6519	6324	8033	4526	4617	4936	5039	5775
15:09:18	5767	6141	5727	6086	6119	6638	6293	8093	4735	4710	5131	5242	5609	6071	6015	6117	6338	6577	6147	8345	4759	4807	4901	5133	6094	6219	5914	6208	6277	6688	6023	8251	4818	4667	5124	5000	5913	6049	5903	5977	6050	6753	6188	7885	4507	4563	5068	4872	5915
15:19:18	6017	6054	5713	6147	5986	6703	6124	8021	4806	4821	5035	4830	5926	6129	6095	6005	6136	6628	6195	8269	4618	4632	4744	4920	6213	6146	5997	6057	6090	6880	6116	8114	4835	4616	4953	5128	6033	6138	5845	5809	6103	6561	5983	7886	4613	4612	4929	5191	5660
15:29:18	5993	6041	5733	5988	6102	6636	6132	8351	4609	4636	4984	5181	6020	6040	5979	6062	6110	6656	6207	8354	4591	4806	4920	5217	6118	6149	5873	6188	6187	6564	6274	7927	4786	4549	5072	5052	5905	5892	5992	6067	6101	6544	6182	8245	4580	4620	5127	4996	5825
15:39:18	6298	6075	5798	5967	6104	6377	6205	8221	4580	4574	4866	4911	5856	6067	5935	6313	5968	6667	6056	8067	4867	4767	4852	5038	5971	5935	6131	6230	6139	6741	6255	7784	4894	4718	5064	5065	5888	6028	6032	6019	6242	6868	6168	7887	4473	4599	4962	5098	6026
15:49:18	6045	6147	5962	6129	6238	6719	6215	7874	4436	4654	5055	4987	6070	6223	6001	5924	5989	6715	6124	7963	4815	4555	5010	5121	5919	6266	6007	6100	6082	6552	6084	7915	4683	4593	4912	4964	6057	5963	5873	6084	5914	6658	6152	7971	4643	4681	5021	4969	6023
15:59:18	6093	6230	6052	6154	6124	6770	6186	8247	4854	4695	5001	4920	5977	5924	6050	6067	6246	6733	6303	8157	4665	4556	4846	5130	6102	5871	6046	6227	6189	6412	6241	7944	4746	4638	5151	5061	5890	6088	5797	5976	5926	6646	6249	7967	4577	4789	5139	4990	5907
16:09:18	6007	6156	5882	6222	6292	6812	6010	8099	4584	4646	4943	4956	6085	6079	5982	6255	6151	6816	6151	8080	4715	4722	4808	5310	6166	6007	6163	6256	6028	6607	6248	7830	4675	4609	4994	5153	6062	6134	6003	6176	6254	6634	6085	8058	4684	4562	4964	5148	6072
16:19:18	6118	6162	6002	6135	6334	6680	6295	7749	4791	4575	5016	4936	6071	5984	6356	6233	6297	6589	6423	7954	4645	4589	4835	4980	6173	6234	6097	6152	6238	6641	5915	7931	4886	4658	5009	5260	6079	6363	5992	6393	6110	6672	5985	7898	4702	4753	4992	4975	5875
16:29:18	6133	6153	5974	6133	6283	6389	6341	8073	4657	4646	4973	5026	6260	6033	6081	5982	6087	6729	6425	8132	4597	4659	4726	5113	5985	6119	6128	6146	6089	6557	6405	8090	4676	4705	5061	5091	5963	6116	5820	6140	6171	6536	6279	8031	4579	4712	5101	4887	5910
16:39:18	6151	6053	5921	6046	6085	6855	6169	8047	4644	4603	4999	4964	6133	6092	6278	6330	6207	6687	6208	7872	4325	4577	4972	5049	6236	6179	5999	6071	6126	6791	6260	7845	4896	4597	4923	5053	5877	6268	5963	6060	6223	6659	6156	7986	4604	4704	4906	4977	5881
16:49:18	6298	6049	6067	6179	6217	6766	6203	7996	4646	4614	5145	4976	5786	6096	6317	6349	6307	6598	6213	7775	4682	4584	4969	4994	6134	6251	6201	6329	6240	6642	6013	7798	4686	4650	4838	5049	5997	6172	6169	6167	6133	6758	6109	8017	4615	4761	4687	4849	6130
16:59:18	6031	6217	6116	5927	6195	6793	6352	8052	4630	4794	5044	5154	6304	6218	6352	6093	6117	6914	6076	7982	4707	4669	4961	5194	6348	6225	6158	6192	6134	6581	6258	7998	4809	4585	4912	4879	6150	5914	5911	6007	6312	6636	6216	8035	4449	4666	4940	5058	6082
17:09:18	6159	6356	6256	6174	6351	6825	6062	7993	4664	4461	4721	4927	6058	6334	6436	6131	6169	6789	6218	8099	4705	4734	4929	4957	6125	6257	6159	6248	6187	6850	6282	7823	4659	4820	4804	4857	6099	6091	6126	6100	6336	6655	6197	7962	4658	4767	4982	4957	5768
17:19:18	6271	5927	6173	6253	6173	6678	6188	8080	4621	4626	4997	4809	6263	6072	6130	5868	6322	6709	6379	8021	4710	4666	4806	5181	6158	5968	6253	6216	6344	6671	6072	7836	4712	4826	4897	5028	5949	6199	6055	6242	6076	6729	6253	7897	4487	4555	5064	4885	6064
17:29:18	6188	6155	6123	6125	6100	6774	6160	7844	4623	4617	5051	5059	6136	6102	6386	6247	6176	6830	6291	8084	4812	4605	4873	5079	6159	5964	6204	6147	6260	6620	6092	7807	4720	4764	5118	4960	6040	6147	6127	6006	6022	6707	6114	8193	4660	4429	5002	5036	6059
17:39:18	6030	5999	6292	6129	6067	6662	6241	8049	4556	4687	4910	5071	6107	6102	6319	6266	5966	6546	6228	8276	4699	4703	4978	4993	6162	6088	6318	6084	6272	6770	6108	8106	4670	4487	5040	4871	6135	6028	6169	6101	6134	6637	6345	7989	4631	4592	5111	4936	5957
17:49:18	6215	6109	6189	5968	6285	6960	6141	7921	4441	4544	4958	4964	6239	6154	6301	6286	6264	6889	6241	8128	4720	4800	4806	4891	6138	6196	6304	6301	6438	6745	6211	8004	4885	4832	5002	5012	5905	6008	6040	5801	6185	6640	6112	7902	4566	4622	5064	4967	5948
17:59:18	5991	6138	6281	6239	6230	6912	6128	8058	4595	4783	4676	5057	6143	6317	6494	6349	6115	6847	6269	8148	4856	4779	4955	5072	6428	6284	6182	6301	6287	6574	6153	7896	4664	4701	4876	4824	6071	5912	6319	6194	6092	6627	6290	7957	4518	4745	4918	4863	5976
18:09:18	6325	6051	6304	6034	6215	6964	6248	8175	4735	4652	4929	4945	6237	6173	6449	6204	6014	6814	6376	8116	4709	4658	4765	5186	6333	6183	6179	6245	6188	6484	6194	7988	4627	4683	4867	4898	6101	5986	6416	6177	6032	6717	6241	8175	4392	4676	4787	4948	5902
18:19:18	6319	6052	6171	6044	6347	6678	6278	7947	4612	4589	4924	5016	6222	6325	6545	6216	6144	6934	6241	8034	4656	4727	4920	4973	6199	6210	6210	6092	6231	6738	6259	7923	4737	4675	4862	5080	6019	6207	6205	6138	6058	6711	6241	7879	4657	4649	4981	5051	6058
18:29:18	6092	5970	6154	6128	5938	6897	6445	8062	4554	4623	4899	5018	6270	6010	6259	6078	6261	6854	6506	8039	4869	4699	4988	5084	6077	6007	6135	6108	6086	6531	6202	7687	4717	4573	4795	4818	5996	5951	6175	5890	6234	6554	6307	8088	4532	4626	4853	4901	6110
18:39:18	6208	6257	6094	6127	6435	7080	6463	7950	4522	4601	5110	4976	6269	6264	6317	6310	6286	6872	6466	8182	4726	4519	4843	5129	6169	6358	6205	6178	6221	6898	6300	8141	4777	4746	4910	5020	5973	6165	6134	6032	6116	6856	6409	8072	4672	4601	4992	4897	5919
18:49:18	6263	6139	6006	6194	6333	6888	6064	7986	4536	4728	4778	5033	6022	5996	6326	6296	6123	6731	6229	8001	4666	4606	4844	5042	6036	6207	6288	6215	6219	6703	6279	7870	4827	4605	4830	4870	6111	6066	6348	6113	6111	6733	6304	8052	4607	4744	5020	4760	5986
18:59:18	6354	6136	6219	6231	6219	7121	6205	8189	4690	4799	4848	4854	6223	6167	6218	6312	6061	6951	6269	7994	4727	4485	4899	4840	5958	6160	6352	6206	6106	6572	6230	8035	4759	4616	4902	4903	5992	5947	6345	6058	6211	6842	6296	7993	4573	4649	5032	5016	5962
19:09:18	6053	6054	6468	6007	6390	6752	6211	8041	4548	4457	4814	5036	6387	6156	6221	6180	6261	6792	6313	8208	4724	4676	4778	4985	6118	5987	6502	6116	6121	6840	6310	7891	4656	4642	4938	4920	6021	5899	6151	6214	6218	6715	6364	7931	4562	4606	4999	4868	6068
19:19:18	6045	6153	6026	6070	6239	6715	6331	8204	4542	4479	4959	4986	6067	6355	6355	6045	6122	6740	6229	8341	4598	4631	4849	4938	6271	6349	6316	6216	6332	6731	6206	8120	4619	4570	4834	4782	5833	6201	6177	6255	6132	6900	6163	8109	4530	4549	5008	4933	5972
19:29:18	6253	6230	6331	6176	6277	6912	6173	8290	4543	4705	4970	5005	6081	6114	6354	6421	6303	6734	6269	7933	4589	4653	4908	4889	6184	6161	6379	6218	6094	6664	6408	8025	4773	4748	4843	4977	5974	6013	6190	6098	6029	6767	6181	8188	4578	4744	4876	4847	6055
19:39:18	6380	6196	6416	6198	6266	6809	6495	8183	4451	4583	4880	4785	6050	6182	6429	6304	6213	6794	6405	7886	4506	4631	4928	5065	6282	6252	6469	6005	6145	6738	6357	8076	4645	4644	4804	5033	5919	6007	6517	6129	6212	6521	6361	7823	4527	4623	5111	4907	6115
19:49:18	6097	6137	6175	5955	6239	6794	6141	8212	4572	4700	4870	4892	6216	6007	6315	6152	6125	6909	6339	7964	4674	4658	4815	5015	6039	6068	6264	6345	6168	6817	6371	8090	4812	4619	4851	4963	6369	6205	6137	6107	6186	6829	6538	8122	4366	4487	4936	4766	6070
19:59:18	6034	6033	6235	6214	6276	6750	6343	7946	4637	4559	4925	4807	5963	6200	6294	6425	6262	6813	6526	8029	4458	4837	4805	5082	6286	6221	6278	6337	6297	6741	6207	7944	4840	4519	4925	4932	6055	6192	6311	6065	6112	6779	6307	8195	4550	4616	4846	4966	6049
20:09:18	6212	6270	6258	6336	6380	6900	6384	8099	4786	4357	4824	4888	6207	6281	6343	6237	6035	6856	6073	7839	4686	4531	4920	5077	6208	6235	6372	6001	6267	6823	6044	7973	4802	4744	4648	4940	6038	6164	6033	6047	6255	6825	6316	8299	4462	4568	4855	4855	6008
20:19:18	6172	6211	6205	6029	6267	6592	6439	8203	4564	4612	4793	4974	6156	6132	6417	6277	6283	6959	6290	7955	4589	4528	5048	4871	6177	6215	6490	6176	6305	6660	6191	7844	4520	4712	4779	4915	5996	6131	6366	6062	6194	6844	6380	8341	4617	4776	4863	4873	6041
20:29:18	6348	6166	6282	6136	5900	6859	6227	8007	4539	4543	4853	4890	6352	6279	6421	6442	6252	6758	6214	7930	4577	4610	4903	5042	6097	6279	6318	6112	6277	6856	6193	8108	4858	4642	4786	4656	6039	6127	6348	5857	6302	6918	6481	8179	4704	4683	4930	4770	6010
20:39:18	6156	6198	6086	6207	6263	6763	6379	7927	4451	4527	4760	4940	6178	6255	6217	6027	6150	6614	6347	7998	4560	4537	4907	4806	6171	6266	6156	6113	6228	6601	6259	7932	4787	4556	4855	4883	5972	6209	6272	6101	5931	6744	6434	8041	4477	4585	4936	4878	5957
20:49:18	6311	6126	6359	6271	6168	6984	6388	8323	4656	4639	4941	4888	6235	6262	6411	6280	6180	6926	6283	8200	4714	4756	4843	5024	6093	6106	6619	6095	6283	6722	6297	8221	4679	4730	4704	4866	6046	6037	6367	5953	6182	6743	6396	8070	4531	4730	4680	4768	6062
20:59:18	6184	6213	6409	6157	6381	6808	6173	8056	4666	4526	4852	4891	6307	6332	6123	6260	6251	6723	6413	7845	4721	4611	4825	5014	6136	5989	6414	6226	6177	6853	6344	8139	4655	4455	4794	4799	5980	6086	6473	6180	6264	6673	6103	8101	4485	4503	5047	5004	5992
21:09:18	6215	6082	6217	6204	6309	6923	6639	7894	4576	4618	4713	4810	5988	6214	6388	6325	6231	6900	6489	7975	4830	4570	4876	4899	6029	6190	6206	6159	6199	6673	6387	8272	4723	4580	4974	5011	5794	6234	6189	6188	6234	6809	6308	8242	4444	4560	4904	4993	6127
21:19:18	6058	6090	6539	5881	6264	6782	6299	8105	4502	4665	4857	4967	6153	6289	6291	6330	6200	6766	6356	8144	4604	4683	4812	4985	6127	6064	6259	6170	6219	6793	6302	8201	4746	4623	4682	4871	5927	5916	6184	6243	6174	7031	6553	8090	4586	4693	4814	4908	6021
21:29:18	6293	6010	6333	5991	6119	6677	6476	8214	4537	4520	4827	4880	6143	6137	6430	6185	6185	6770	6410	8154	4618	4622	4971	4992	6239	6100	6238	6191	6265	6820	6214	8095	4759	4437	4855	4880	6023	6121	6258	6115	6241	6756	6211	7961	4541	4599	4872	4921	6127
21:39:18	6272	6215	6354	6206	6052	6869	6299	8180	4465	4568	4820	4933	6260	6152	6373	6351	6198	6776	6484	8249	4819	4470	4807	4888	6034	6272	6533	6303	6138	6754	6341	8019	4606	4457	4738	4877	6094	6225	6212	6189	6322	6885	6470	7983	4422	4569	5025	4757	5839
21:49:18	6012	6285	6402	6209	6346	6986	6540	8230	4587	4615	4762	4854	6229	6243	6250	6199	6272	6807	6323	8196	4693	4724	4904	4805	6167	6142	6280	6273	6392	6837	6335	8074	4497	4701	4831	4996	6024	6171	6451	6398	6095	6749	6297	8161	4605	4581	5010	4783	5968
21:59:18	6039	6113	6587	6320	6213	6818	6381	8104	4478	4518	4901	4867	6317	6228	6424	6251	6250	6682	6389	8043	4564	4636	4628	5014	6099	6379	6247	6345	6176	6714	6491	7983	4745	4584	4541	4757	6193	5993	6408	6180	6222	6870	6370	8073	4601	4592	4881	4920	6093
22:09:18	6273	6170	6291	6210	6262	6712	6391	8217	4606	4703	4908	4950	6358	6222	6209	6351	6188	6785	6528	8273	4655	4596	4761	4908	6323	6271	6311	6440	6131	6849	6396	7835	4803	4634	4967	4937	5971	6169	6305	6023	6217	7006	6486	8295	4454	4616	4884	4905	5991
22:19:18	6449	6304	6400	6339	6271	6908	6449	8145	4625	4693	4824	4883	6213	6206	6518	6269	6299	6767	6556	7959	4704	4595	4765	4888	6312	6191	6386	6179	6192	6662	6421	8251	4675	4700	4829	5017	6063	6030	6331	6042	6204	6813	6355	8217	4619	4612	4817	4790	6183
22:29:18	6063	6080	6207	6088	6138	6833	6233	8036	4604	4441	4978	4839	6146	6114	6403	6355	6212	6652	6338	8068	4676	4479	4823	4850	6043	6178	6269	6361	6315	6726	6261	7960	4837	4616	4718	4787	6143	5946	6352	6052	6180	6737	6456	7826	4489	4401	4729	4787	6098
22:39:18	6214	6192	6285	6260	6297	6794	6346	8297	4680	4414	4785	4907	5831	6258	6277	6238	6142	6796	6676	7941	4609	4598	4656	5084	6243	6133	6489	6243	6219	6760	6416	7933	4557	4577	4813	4650	6010	6127	6244	6103	6360	6800	6462	8201	4505	4679	4822	4772	5983
22:49:18	6233	6272	6381	6181	6131	6725	6692	8575	4590	4602	4672	4887	6107	6105	6437	6447	6016	6846	6353	8282	4757	4561	4846	4819	6269	6096	6514	6253	6256	6701	6310	8223	4621	4551	4932	4843	6195	5919	6514	6068	6209	6794	6626	8203	4520	4459	4962	4839	6019
22:59:18	6115	6119	6260	6073	6254	6954	6357	8076	4470	4566	4676	4853	6065	6205	6340	6230	6228	6880	6449	7909	4647	4781	4839	4875	6438	6206	6098	6179	6056	6743	6535	8256	4780	4610	4964	4902	5872	6044	6160	5954	6237	6862	6480	8174	4548	4569	4944	4814	5971
23:09:18	6150	6270	6239	6334	6137	6773	6438	8149	4555	4527	4839	4912	6141	6050	6328	6339	6319	6864	6678	8076	4459	4682	4712	4986	6173	6357	6390	6346	6262	6665	6298	7999	4564	4511	4846	4654	6044	6085	6202	6144	6083	6898	6560	8092	4622	4643	4733	4839	6023
23:19:18	6250	6179	6377	6271	6221	7037	6486	8127	4432	4405	4898	4923	6089	6124	6365	6252	6201	6799	6404	8215	4485	4656	4770	4886	6081	6063	6348	6220	6116	6733	6499	8090	4641	4628	4711	4826	6071	6038	6303	6282	6227	6816	6567	7837	4310	4535	4846	4822	6072
23:29:18	6065	5958	6333	6048	6286	6628	6490	8259	4393	4495	4807	4767	6054	6245	6303	6281	5846	6853	6643	8230	4606	4605	4633	4853	5944	6223	6351	6211	6169	6834	6251	8115	4586	4737	4693	4861	6022	5980	6284	6159	6375	6927	6433	8203	4360	4391	4759	4675	5991
23:39:18	6068	6387	6435	6239	6176	6847	6515	8148	4460	4554	4791	4702	6258	6173	6447	6339	5999	6653	6475	8255	4585	4715	4906	4936	6361	6340	6327	6254	6301	6644	6517	7937	4713	4531	4972	5044	5976	6152	6459	6079	6353	6888	6489	8074	4442	4373	4828	4701	5841
23:49:18	6211	6229	6314	6149	6146	6857	6540	7997	4572	4436	4863	4754	6108	6229	6447	6176	6358	6997	6384	8071	4707	4578	4719	4798	6212	6421	6479	6154	6210	6607	6609	8112	4612	4591	4535	4719	6154	6236	6366	6074	6118	6724	6707	8032	4716	4578	4852	4830	6265
23:59:18	6222	6160	6389	6375	6205	6803	6487	8492	4325	4540	4707	5032	6289	6509	6454	6099	6134	6963	6586	8215	4609	4650	4756	4792	6360	5996	6412	6390	6075	6678	6428	8108	4578	4573	4722	5032	6006	6089	6277	6213	6197	6848	6304	8028	4507	4598	4810	5003	6069
24:09:18	6128	6148	6434	6130	6182	6819	6437	8021	4474	4570	4727	4894	6210	6015	6638	6363	6098	6908	6556	8252	4625	4485	4815	4895	6227	6189	6260	6211	6269	6623	6248	8062	4592	4565	4940	4824	6023	6259	6371	5998	6314	6887	6734	7703	4462	4577	4815	4983	6162
24:19:18	6355	6238	6463	6138	6112	7014	6710	8083	4568	4554	4743	5046	6115	6288	6460	6239	6300	6841	6422	8003	4681	4498	4665	4958	6257	6145	6497	6385	6125	6652	6425	8107	4786	4571	4561	4881	6079	6257	6308	6047	6244	6748	6342	8207	4379	4332	4723	4915	5997
24:29:18	6059	6122	6267	6175	6026	6918	6516	8034	4557	4441	4823	4849	6174	6229	6400	6416	6211	6828	6473	8101	4705	4811	4964	4785	6122	6097	6322	6268	6340	6853	6531	8041	4733	4438	4785	4915	6096	6199	6233	6125	6324	6734	6496	8192	4671	4592	4762	4803	6027
24:39:18	5995	6188	6429	6294	6252	6907	6549	8157	4605	4575	4844	4765	6096	6201	6524	6055	6066	6827	6545	8083	4788	4428	4765	4853	6297	6190	6374	6297	6225	6840	6519	8186	4548	4607	4659	4891	5948	6089	6144	6182	6172	6679	6496	8033	4358	4526	4749	4688	6012
0:00:00
0:00:00
0:00:00
0:00:00
0:00:00
0:00:00
[truncated: 47 more columns]
