# Supplementary material for: Systematic analysis of low-affinity transcription factor binding site clusters in vitro and in vivo establishes their functional relevance
Source: Nat Commun. 2022 Sep 7;13:5273. doi: 10.1038/s41467-022-32971-0 (PMC9452512; doi:10.1038/s41467-022-32971-0)
Supplement: Supplementary file 3 — Source Data [file 41467_2022_32971_MOESM3_ESM.zip › source_data/in-vivo/20210819/20210819_Z3EV268_GFP70.txt]

EGFP:488,507
Kinetic read	A1	A2	A3	A4	A5	A6	A7	A8	A9	A10	A11	A12	B1	B2	B3	B4	B5	B6	B7	B8	B9	B10	B11	B12	C1	C2	C3	C4	C5	C6	C7	C8	C9	C10	C11	C12	D1	D2	D3	D4	D5	D6	D7	D8	D9	D10	D11	D12	E1
0:08:37	264	294	273	256	265	277	272	301	269	406	402	365	297	263	276	267	285	291	266	259	295	295	282	264	267	261	266	233	261	250	284	284	279	304	282	256	260	293	276	272	328	295	288	249	272	308	279	282	241
0:18:37	252	260	279	265	245	283	277	306	300	367	456	392	282	263	295	257	255	296	276	255	278	262	293	302	236	299	260	251	300	250	238	277	292	279	262	283	243	280	290	285	279	308	282	295	267	286	257	225	278
0:28:37	283	266	255	276	282	265	290	245	284	381	426	402	284	258	279	273	282	285	315	298	271	251	295	282	237	290	264	284	268	283	280	314	281	277	278	264	236	291	300	279	302	286	243	295	282	243	275	267	268
0:38:37	257	249	253	242	309	279	286	258	291	389	485	435	254	268	318	297	274	305	286	324	263	281	263	274	278	259	301	273	255	280	289	326	264	291	288	258	263	274	263	317	309	293	263	276	215	240	260	255	255
0:48:37	248	255	259	260	250	300	288	302	317	423	492	395	283	304	277	265	262	307	281	290	309	270	317	302	280	291	269	317	306	303	293	307	264	248	270	242	276	288	289	298	279	305	249	264	265	279	274	272	250
0:58:37	271	235	293	262	297	278	291	275	301	424	434	467	333	314	327	284	276	266	307	297	258	274	249	304	273	262	279	297	272	257	271	296	284	260	301	259	305	267	248	301	331	296	269	280	240	260	274	268	306
1:08:37	281	266	284	265	289	270	270	273	282	409	444	447	353	322	295	265	277	274	296	260	280	288	293	269	274	290	246	306	296	296	286	326	283	289	290	278	241	302	276	297	269	303	277	283	288	276	242	264	273
1:18:37	266	251	284	272	265	264	263	273	257	404	478	440	308	303	297	283	276	235	265	289	324	300	285	307	260	304	268	238	302	262	276	295	279	286	272	294	260	302	277	314	283	306	241	277	281	275	274	274	265
1:28:37	258	269	280	256	273	278	300	254	264	444	491	487	305	289	319	254	306	262	280	278	277	295	238	299	295	305	277	247	285	266	328	339	292	311	261	300	269	290	291	319	293	330	291	290	289	256	255	236	247
1:38:37	262	264	266	257	274	261	269	299	292	470	461	486	301	310	337	288	292	270	273	274	274	287	288	310	297	296	289	296	331	286	323	313	307	259	249	271	278	308	276	348	303	307	233	274	248	253	272	281	288
1:48:37	253	280	260	282	284	262	254	286	281	487	480	459	301	298	314	326	281	258	295	260	280	297	293	323	285	287	257	310	287	265	306	333	298	286	252	272	297	276	280	342	278	272	250	271	266	294	274	296	259
1:58:37	288	280	261	308	284	250	274	305	268	498	505	503	315	330	311	279	297	291	300	293	301	283	280	298	264	317	277	314	267	268	301	311	299	281	250	280	258	278	317	333	296	305	268	253	263	232	296	252	274
2:08:37	289	255	281	289	301	270	290	329	269	500	533	504	302	312	304	298	295	248	268	303	291	274	237	288	273	299	320	304	309	282	290	332	292	304	310	293	311	243	288	308	306	344	272	275	268	300	237	260	257
2:18:37	283	265	282	298	311	233	293	295	275	484	544	522	333	317	344	286	316	270	287	284	279	286	301	295	300	279	298	290	281	314	330	343	291	278	287	271	293	290	274	347	287	343	272	273	266	239	272	283	256
2:28:37	281	296	235	315	266	276	294	291	255	505	542	551	323	315	318	286	296	300	288	311	295	257	294	302	272	294	304	287	230	281	360	342	271	290	294	283	286	276	264	341	301	331	307	282	277	245	260	264	282
2:38:37	264	263	309	300	278	286	310	334	303	517	540	561	290	303	338	284	311	289	283	295	284	260	264	292	287	322	283	308	280	296	323	339	331	297	278	259	286	275	284	333	334	324	270	279	264	272	257	299	247
2:48:37	286	285	265	263	285	266	253	311	290	555	583	555	319	319	319	314	292	283	297	319	286	269	258	271	290	324	317	315	301	298	332	338	317	249	292	269	300	257	322	326	336	377	301	259	257	248	264	297	299
2:58:37	274	265	262	312	282	272	315	287	272	534	616	620	312	338	331	274	299	294	292	292	284	268	269	254	319	293	301	272	281	293	358	326	326	274	268	241	287	284	315	353	335	342	291	236	282	249	274	274	281
3:08:37	283	269	265	317	296	250	299	284	271	616	626	645	344	351	350	310	307	275	287	312	303	288	284	286	279	302	313	302	255	309	357	339	313	269	257	275	304	350	289	341	332	354	278	269	265	263	233	261	281
3:18:37	284	317	270	279	300	260	276	278	315	594	686	684	298	336	314	312	300	295	301	305	312	281	292	271	271	276	297	293	324	305	351	345	328	312	245	275	299	304	300	335	355	328	257	275	261	246	288	254	304
3:28:37	283	239	238	314	278	245	299	308	287	578	711	655	285	331	346	311	256	295	291	303	320	300	310	261	294	311	320	291	307	306	296	333	316	284	296	282	315	323	264	356	332	342	289	261	302	257	246	291	288
3:38:37	305	269	278	309	268	273	292	299	335	651	775	780	330	320	305	316	284	311	296	309	325	270	303	301	311	268	266	290	288	285	346	335	367	317	277	282	312	302	305	331	319	384	317	279	250	293	280	253	308
3:48:37	253	283	261	313	278	281	289	311	284	659	834	811	358	338	365	312	279	282	312	308	323	264	280	259	288	313	282	278	285	301	331	313	330	272	307	241	274	306	288	368	339	356	296	263	251	250	236	252	279
3:58:37	290	285	269	298	315	251	295	289	306	727	820	800	339	378	363	283	288	298	322	266	324	320	305	295	320	301	274	291	276	297	310	327	318	250	302	284	316	329	304	385	355	358	253	273	269	275	276	285	283
4:08:37	275	279	290	283	285	292	274	311	306	779	902	858	346	330	346	273	292	316	323	280	316	301	280	294	281	312	275	308	284	328	334	357	309	267	306	290	312	305	307	359	331	360	279	263	291	286	253	239	317
4:18:37	277	271	264	264	302	266	284	297	316	806	989	932	318	362	357	281	287	305	309	305	324	301	330	299	306	305	299	300	306	309	364	354	329	283	274	273	297	283	308	376	329	350	291	234	269	270	269	270	282
4:28:37	284	272	298	288	294	276	297	316	294	888	1013	965	357	359	354	305	295	300	308	280	311	292	282	317	251	305	323	258	277	284	342	413	340	323	289	299	284	284	314	386	353	387	274	262	277	270	291	283	262
4:38:37	279	302	282	278	260	331	278	326	272	986	1119	1065	312	360	373	290	297	315	316	302	298	285	272	299	260	284	320	299	332	326	319	382	354	302	291	313	352	313	326	401	369	403	285	280	295	245	257	281	271
4:48:37	265	286	249	290	289	279	314	301	291	1023	1203	1137	326	402	375	280	310	289	328	313	325	292	282	313	291	321	288	294	296	317	377	384	394	316	311	299	311	322	326	414	378	408	269	273	232	247	260	267	256
4:58:37	312	320	293	307	288	311	301	322	310	1139	1315	1242	371	406	405	289	315	336	269	331	335	289	303	311	290	326	314	285	311	288	372	425	396	282	293	299	317	319	318	411	387	396	241	272	270	230	228	269	314
5:08:37	293	293	295	293	294	293	309	282	293	1161	1399	1344	372	384	410	308	331	304	315	339	319	279	290	303	302	309	315	319	311	306	387	448	357	308	283	291	284	322	329	419	392	416	250	262	285	303	240	244	268
5:18:37	281	314	297	278	304	317	293	321	337	1255	1458	1417	399	411	373	293	306	298	319	327	318	320	304	324	306	342	310	291	336	298	431	461	432	288	331	281	306	331	315	416	421	418	251	264	265	263	247	250	295
5:28:37	289	292	315	290	305	283	329	316	303	1372	1587	1536	382	427	404	290	294	307	300	371	345	314	274	302	329	354	308	312	333	296	452	456	422	319	325	305	342	283	313	417	406	491	301	291	234	258	263	262	291
5:38:37	297	307	297	310	286	286	323	320	326	1381	1669	1595	394	437	444	283	303	301	301	320	346	343	301	310	334	371	374	300	316	345	433	505	427	287	310	311	325	337	338	441	443	466	260	280	247	270	203	290	304
5:48:37	309	320	285	297	290	314	309	285	312	1454	1741	1748	403	458	441	316	296	281	315	345	339	289	295	302	279	318	353	317	302	353	473	521	460	316	321	329	325	357	332	434	418	513	294	280	233	273	266	275	313
5:58:37	277	306	305	295	264	301	317	315	292	1587	1827	1732	427	427	461	318	293	299	354	319	353	291	306	333	339	374	372	345	345	362	436	555	471	332	324	310	345	325	359	479	481	486	255	250	233	243	290	243	266
6:08:37	309	300	305	300	301	317	321	307	352	1689	1866	1817	442	434	470	292	318	317	313	376	348	314	284	303	338	388	348	324	322	345	481	511	472	340	301	360	342	338	356	464	485	534	306	251	270	267	263	254	295
6:18:37	281	300	307	308	294	293	307	326	342	1824	2009	2222	434	466	481	314	280	330	329	321	364	286	293	329	361	383	379	338	335	333	516	553	522	337	351	327	319	354	367	491	484	611	268	259	284	227	282	289	281
6:28:37	303	355	338	293	308	291	324	326	305	1917	2126	2207	396	484	485	341	305	285	340	335	362	304	309	310	334	430	390	320	319	329	513	577	503	330	329	350	338	343	368	537	513	588	275	248	235	272	232	245	317
6:38:37	319	317	333	311	275	333	331	350	335	2045	2281	2300	489	487	496	312	305	305	374	378	377	318	272	329	343	407	375	290	295	301	551	541	518	332	351	337	327	390	340	514	519	623	267	252	255	285	253	275	279
6:48:37	319	332	292	323	288	331	287	328	322	2045	2269	2399	468	519	497	309	291	272	334	404	362	300	307	320	372	386	391	311	329	307	593	597	556	345	327	362	361	404	375	564	528	574	262	255	276	249	270	270	301
6:58:37	310	362	302	301	308	315	293	313	325	2177	2467	2683	447	519	536	297	306	305	374	382	364	317	332	298	377	380	424	331	375	307	607	587	527	331	356	351	353	396	401	606	530	614	269	259	273	279	240	262	251
7:08:37	294	293	317	339	326	306	326	339	319	2440	2560	2728	497	497	546	338	319	330	366	374	409	333	301	346	374	409	397	330	297	345	638	599	531	347	400	368	346	375	392	542	567	583	278	257	302	294	244	290	275
7:18:37	340	348	345	321	315	324	306	365	323	2560	2685	2936	522	557	557	332	366	323	380	383	402	315	318	324	396	413	386	333	349	317	578	634	598	375	340	356	381	387	394	607	586	635	279	246	290	258	248	265	283
7:28:37	303	366	293	366	311	341	291	347	333	2755	2724	3045	485	530	529	306	312	319	372	415	424	317	305	325	380	419	407	348	360	309	637	609	610	342	373	392	405	388	413	617	569	613	312	278	257	281	261	262	305
7:38:37	329	363	339	283	360	314	349	368	352	2897	2704	2966	517	525	551	307	327	342	381	402	395	301	322	353	425	428	383	361	339	355	624	620	631	363	383	375	371	427	405	603	604	592	259	263	274	269	248	289	304
7:48:37	294	337	308	308	322	355	348	320	355	2920	2561	2931	528	532	548	329	328	320	399	396	428	331	318	344	396	409	409	358	312	358	626	621	637	361	361	397	400	410	441	604	579	632	326	271	253	282	255	244	317
7:58:37	364	351	312	318	332	332	326	366	372	2914	2368	2681	528	527	567	355	340	352	393	401	427	345	285	361	377	416	411	325	304	305	602	619	572	379	401	415	401	405	406	642	649	664	271	232	270	253	248	280	309
8:08:37	304	357	290	320	305	303	352	384	361	2595	2248	2489	525	602	573	303	352	326	374	384	376	359	362	335	391	411	412	370	347	326	665	639	625	334	369	436	417	455	425	661	671	662	309	279	274	245	237	276	318
8:18:37	376	358	301	324	353	325	359	332	351	2523	2168	2399	516	550	555	303	353	328	405	410	419	334	339	350	401	446	429	344	367	367	670	636	618	417	356	406	371	423	428	651	664	613	277	295	268	256	272	268	308
8:28:37	349	350	306	329	339	327	314	346	380	2221	2093	2337	546	561	578	326	335	351	433	414	447	371	320	352	408	452	427	361	339	369	665	595	669	388	421	415	432	454	409	673	674	683	267	285	285	273	271	276	316
8:38:37	317	319	301	323	318	329	361	370	366	2188	2052	2303	523	566	608	359	362	370	406	390	403	345	337	358	385	438	412	363	357	347	674	662	662	385	397	398	422	434	445	675	656	645	287	258	279	257	261	260	333
8:48:37	328	358	326	343	309	336	403	344	354	2155	2087	2291	543	575	551	313	344	299	401	459	408	328	349	356	415	423	459	364	348	367	678	656	631	422	408	395	420	435	428	665	681	655	263	272	274	281	248	261	347
8:58:37	330	347	335	347	331	309	349	340	354	2008	2065	2220	539	535	569	326	318	330	397	450	442	389	305	344	386	440	413	349	384	368	680	602	652	422	418	439	459	441	441	702	682	667	295	269	234	263	271	238	314
9:08:37	304	352	401	316	319	339	373	359	368	2076	2012	2172	559	579	569	326	314	349	407	466	448	316	350	360	445	441	433	352	366	374	686	646	635	433	419	441	418	431	440	674	689	680	292	260	253	249	233	258	322
9:18:37	347	360	329	339	325	345	351	357	335	2038	2030	2228	563	567	571	322	338	340	433	443	428	365	333	342	450	415	433	333	359	357	706	673	667	422	420	396	410	472	399	714	697	679	247	280	264	292	273	243	332
9:28:37	344	334	326	327	344	349	373	339	328	1939	2014	2221	540	577	578	347	363	330	436	405	426	346	360	346	391	424	435	332	367	363	683	675	664	426	433	433	427	449	454	716	663	687	297	237	259	285	269	281	297
9:38:37	343	333	340	341	327	355	369	369	351	1991	1981	2111	550	601	584	339	348	365	422	440	422	365	355	383	439	429	454	368	349	352	705	609	667	401	425	425	438	446	451	689	725	709	265	229	296	246	298	272	287
9:48:37	331	365	321	350	347	347	335	359	356	2048	2043	2046	525	582	558	353	375	321	471	432	451	345	331	384	372	470	435	367	367	370	692	648	671	415	426	414	422	446	435	656	687	667	303	278	273	275	233	221	314
9:58:37	369	322	340	357	338	351	374	345	369	1975	2055	2033	566	557	570	326	359	365	448	427	418	343	346	377	448	450	409	363	363	368	707	664	664	420	400	429	445	459	485	687	685	651	266	249	271	258	249	271	294
10:08:37	325	357	313	349	339	348	370	338	395	2018	2029	2068	582	559	592	332	357	346	448	480	437	353	333	378	452	414	452	372	325	355	661	612	689	447	447	448	465	451	430	679	681	664	250	238	268	243	284	291	349
10:18:37	334	363	338	340	310	332	337	357	369	1973	2028	2082	534	572	582	347	328	340	437	456	434	358	347	379	441	403	427	344	362	372	703	647	694	412	425	430	435	461	479	665	658	614	249	237	250	261	289	240	303
10:28:37	326	348	335	363	326	356	355	357	355	1976	2072	2025	538	559	596	341	346	326	471	486	453	343	325	360	446	439	417	354	373	371	698	610	643	379	408	429	427	494	489	647	740	604	273	241	251	283	272	273	315
10:38:37	326	315	338	376	330	372	343	360	372	1983	2066	2183	541	567	550	344	353	381	408	461	470	357	351	359	462	437	421	358	349	354	655	648	660	393	423	439	460	488	466	672	742	649	254	247	251	251	235	276	369
10:48:37	355	356	338	315	331	394	341	355	337	2012	2035	2156	517	532	547	360	349	353	446	444	437	369	369	354	432	421	430	375	305	347	671	600	687	451	413	441	461	495	440	683	713	633	257	269	259	247	254	266	338
10:58:37	322	367	357	331	328	374	357	336	343	2026	2060	2080	539	553	504	354	369	322	450	441	438	327	352	353	460	455	439	337	327	337	629	590	639	432	457	400	479	436	457	673	696	624	247	271	262	271	222	240	314
11:08:37	328	322	374	365	330	325	328	356	352	2028	2123	2111	537	521	549	351	363	330	462	430	415	348	344	376	421	461	434	345	346	321	646	599	642	410	428	409	454	453	463	628	712	623	272	262	257	247	263	304	350
11:18:37	349	311	383	327	301	364	349	408	380	2028	2051	2171	516	482	552	315	341	319	420	438	465	347	340	385	425	380	411	366	308	328	629	599	619	448	411	416	425	425	447	632	667	596	233	272	259	261	270	264	337
11:28:37	376	380	361	324	334	367	360	374	342	1979	2091	2200	513	509	502	326	341	334	462	470	467	343	371	358	411	413	421	353	396	342	611	562	560	404	403	419	439	439	433	600	656	562	287	254	285	242	265	236	363
11:38:37	365	366	365	350	330	325	360	359	324	2060	2126	2215	499	530	495	350	342	331	440	442	448	348	335	373	424	387	420	378	362	360	589	575	620	422	407	394	450	452	468	607	643	600	267	250	293	267	262	277	349
11:48:37	356	337	334	356	327	329	393	373	361	2113	2114	2189	492	505	501	353	341	325	442	418	449	345	337	323	402	426	419	353	338	358	615	608	571	425	420	387	460	438	443	598	603	578	268	250	289	250	243	254	333
11:58:37	347	344	353	334	346	358	365	333	371	2099	2160	2161	483	492	506	312	307	319	461	451	436	346	336	367	415	400	404	340	364	368	596	557	552	399	398	435	442	431	461	572	607	546	269	264	255	236	241	273	337
12:08:37	334	339	349	349	333	345	352	388	398	2105	2120	2170	474	456	478	309	316	332	455	395	429	364	346	368	420	440	423	355	353	326	573	549	550	415	421	392	462	416	400	602	620	563	287	252	283	245	257	231	322
12:18:37	335	342	330	375	368	360	358	385	369	2136	2176	2176	467	475	497	341	353	352	442	437	425	399	390	381	446	423	410	363	357	350	549	542	514	441	413	386	429	443	430	563	570	534	282	239	252	272	250	263	329
12:28:37	358	347	362	350	318	382	358	374	375	2145	2214	2227	502	465	494	344	352	350	434	400	410	330	369	365	412	413	405	332	361	314	588	540	535	401	395	404	421	396	432	548	567	528	245	284	270	244	213	285	326
12:38:37	362	323	348	404	328	343	358	363	347	2174	2214	2218	495	502	458	355	343	352	420	433	391	372	350	357	415	392	408	386	330	344	552	521	540	390	407	412	431	401	427	568	584	549	268	261	274	251	248	261	325
12:48:37	324	390	370	367	332	335	334	364	413	2144	2228	2228	449	460	470	360	353	340	406	402	410	341	357	355	410	415	392	335	349	353	558	488	540	395	409	430	416	387	429	535	561	512	265	241	264	239	256	256	311
12:58:37	324	358	364	337	317	347	366	382	374	2135	2228	2232	486	448	446	354	351	323	419	423	383	337	317	339	384	423	398	349	338	334	534	540	548	419	432	399	426	408	447	512	589	549	283	256	284	272	234	273	323
13:08:37	361	357	356	362	344	351	365	370	358	2167	2198	2256	462	487	448	337	327	315	411	426	411	360	338	337	396	429	400	340	337	333	543	538	506	395	431	399	418	393	413	521	536	516	264	261	282	259	274	247	317
13:18:37	356	359	372	371	368	370	361	370	371	2167	2218	2244	452	462	466	365	354	341	428	410	389	334	356	326	401	398	419	352	353	362	536	509	519	422	432	412	441	411	424	543	530	533	266	249	282	291	273	239	320
13:28:37	314	364	368	390	363	332	338	384	381	2255	2241	2258	445	461	452	357	360	348	408	454	386	344	354	359	408	422	401	349	324	312	540	529	502	406	393	398	455	400	416	513	540	533	254	247	239	271	299	256	356
13:38:37	369	367	386	327	368	330	365	394	383	2214	2221	2252	455	480	458	340	358	316	392	414	377	367	367	336	379	399	416	350	322	359	519	478	489	375	400	403	376	412	396	499	496	501	269	236	253	273	251	280	349
13:48:37	326	361	376	376	351	342	365	376	360	2209	2219	2259	487	441	458	371	339	361	392	382	396	352	354	360	417	417	426	371	341	358	518	514	519	417	401	394	417	436	403	519	545	529	291	273	256	237	276	266	354
13:58:37	328	326	308	365	363	349	377	374	404	2172	2252	2252	492	451	461	355	336	349	410	416	394	357	385	359	382	443	392	369	349	376	478	501	513	425	417	440	390	414	408	500	511	475	255	258	253	284	248	281	339
14:08:37	370	347	348	321	379	360	361	377	388	2205	2250	2205	450	470	464	330	385	356	455	402	400	357	361	386	397	432	372	353	349	338	474	498	500	418	409	406	424	442	420	520	495	524	269	237	267	263	246	249	351
14:18:37	353	381	354	347	332	384	385	379	369	2209	2242	2280	423	470	447	324	324	361	414	396	452	378	394	371	405	355	388	360	387	382	484	548	530	415	410	434	417	427	413	493	513	510	261	247	295	272	239	288	373
14:28:37	368	368	338	354	357	344	387	404	374	2216	2241	2225	441	465	452	334	331	327	385	387	396	405	350	377	372	429	407	354	332	353	483	514	513	412	384	408	413	402	437	477	527	507	263	259	253	269	268	254	368
14:38:37	365	386	378	355	380	371	379	382	370	2169	2259	2228	467	458	476	328	349	364	370	426	422	381	369	361	389	401	396	370	343	379	522	535	482	434	373	419	369	431	383	527	487	448	252	244	269	259	265	283	374
14:48:37	404	360	360	387	368	357	370	359	364	2207	2191	2226	467	491	482	384	359	340	379	400	425	382	373	379	404	441	430	369	376	345	522	500	526	382	416	437	387	386	400	505	496	519	281	255	278	262	258	279	350
14:58:37	352	341	319	365	356	338	357	402	375	2196	2212	2225	442	477	453	347	347	347	392	393	410	371	383	362	414	394	381	345	338	357	518	512	514	404	381	413	410	361	422	504	487	497	230	259	272	249	264	267	363
15:08:37	384	369	376	362	362	349	382	343	402	2167	2201	2228	467	467	457	357	348	335	411	396	422	355	373	377	423	404	356	326	348	397	506	484	526	391	396	422	395	401	425	508	500	547	271	245	255	280	253	259	358
15:18:37	355	326	358	327	364	375	400	348	352	2146	2183	2165	455	448	451	348	367	358	404	377	427	338	381	371	394	419	408	400	378	349	475	540	508	398	411	429	398	402	390	503	488	506	277	275	300	261	267	261	366
15:28:37	354	342	376	371	372	307	352	374	379	2136	2197	2177	466	453	466	362	342	343	418	406	420	352	368	345	413	409	405	397	385	356	510	472	497	401	417	416	391	407	407	480	508	517	255	276	244	268	247	237	334
15:38:37	377	342	364	335	382	319	321	368	333	2142	2179	2155	452	443	454	319	353	359	401	404	419	372	362	374	395	410	409	344	364	388	489	482	510	402	424	417	394	399	422	490	504	537	273	265	267	271	242	246	330
15:48:37	345	361	342	341	336	377	367	367	388	2177	2193	2189	460	458	427	390	351	391	415	422	402	362	373	381	396	431	413	359	375	380	492	525	496	392	384	391	402	397	426	489	477	468	276	268	281	267	260	253	339
15:58:37	339	395	359	372	345	355	393	382	374	2208	2126	2148	438	459	430	356	374	378	394	418	418	379	370	385	401	421	408	359	359	367	490	482	493	408	435	399	422	424	393	484	496	487	277	256	262	261	255	243	360
16:08:37	369	384	373	338	363	334	368	375	352	2172	2151	2186	459	439	443	384	378	366	387	424	435	384	402	361	375	373	402	375	350	393	500	532	517	427	400	415	440	414	410	478	467	503	288	278	243	269	243	269	354
16:18:37	374	374	367	343	341	341	364	377	405	2152	2157	2185	456	443	449	328	370	339	399	382	416	357	359	361	417	387	418	354	352	371	472	533	503	390	415	395	414	421	402	516	525	525	259	242	242	219	274	267	346
16:28:37	402	384	347	378	368	369	384	376	393	2155	2162	2161	489	438	454	363	331	383	408	425	382	368	368	384	401	391	417	383	346	380	489	529	529	421	415	407	414	412	389	482	507	504	307	265	286	269	249	235	382
16:38:37	380	371	388	365	357	363	382	380	415	2105	2113	2132	422	480	446	377	365	358	425	429	392	353	384	379	409	420	414	365	370	399	491	508	474	418	407	396	401	414	422	489	522	524	267	299	263	224	264	243	385
16:48:37	372	397	369	381	371	325	355	373	367	2150	2122	2114	428	463	436	384	394	390	432	416	409	391	354	372	384	407	417	371	397	366	503	510	478	438	371	426	378	400	399	534	530	509	266	273	252	250	225	232	348
16:58:37	383	348	370	355	372	358	378	393	334	2165	2157	2125	458	439	513	380	349	396	407	405	422	363	342	399	406	406	410	386	387	369	528	503	528	392	403	435	429	424	426	488	478	521	282	238	240	255	247	266	347
17:08:37	360	382	362	346	353	377	370	381	371	2156	2156	2108	442	444	478	364	389	367	396	405	388	360	360	386	381	423	368	389	392	347	491	524	504	378	419	436	409	399	443	542	505	519	265	275	268	280	264	245	400
17:18:37	344	382	346	340	370	373	360	376	355	2115	2108	2129	439	450	456	363	392	376	394	385	411	401	381	362	395	373	392	365	366	366	499	487	511	412	436	400	406	417	415	487	499	526	296	283	268	246	279	263	373
17:28:37	380	331	351	316	362	344	375	368	386	2113	2124	2169	462	438	467	399	373	385	412	411	434	384	388	354	405	385	406	344	368	368	495	512	485	442	438	401	416	414	421	499	477	565	245	266	255	286	284	259	363
17:38:37	381	355	362	361	342	383	363	369	373	2144	2132	2134	442	454	466	360	357	370	407	380	427	353	405	400	422	404	399	371	399	357	526	519	524	413	411	447	415	424	429	500	493	510	284	264	253	253	281	254	381
17:48:37	368	353	365	372	356	336	379	377	405	2051	2112	2167	439	479	472	368	393	356	424	411	434	337	356	352	417	373	432	380	373	357	507	500	517	411	366	410	433	409	435	486	516	499	245	266	259	252	265	244	358
17:58:37	373	367	367	347	392	352	394	395	368	2108	2085	2147	458	463	455	364	380	374	390	393	398	368	355	370	384	407	390	380	385	357	492	512	488	425	413	426	430	416	393	450	493	505	267	274	242	269	246	265	360
18:08:37	372	360	363	375	353	378	352	345	370	2102	2105	2170	445	475	473	358	359	357	446	396	410	373	348	365	397	409	392	330	398	370	488	520	502	415	435	410	412	388	403	504	510	533	271	273	235	291	261	252	336
18:18:37	394	387	360	365	376	340	368	358	386	2109	2110	2130	457	467	451	393	377	374	395	400	405	388	400	347	400	389	407	360	357	358	534	500	509	419	404	421	402	426	433	488	560	533	239	275	247	258	257	243	384
18:28:37	370	404	371	380	363	362	356	389	322	2045	2102	2139	434	464	501	377	369	368	367	384	380	353	342	335	399	429	422	381	359	399	494	512	508	395	428	434	412	423	430	511	536	530	310	240	239	236	235	247	355
18:38:37	377	404	372	345	371	388	388	407	363	2127	2109	2088	464	477	466	361	365	400	392	430	388	375	370	366	397	422	413	382	352	375	493	490	498	438	438	441	422	459	449	531	504	495	226	276	212	264	263	273	356
18:48:37	355	396	326	349	360	348	386	381	394	2052	2093	2035	460	430	488	397	378	360	410	419	411	367	353	354	418	412	422	360	371	384	510	567	516	444	417	420	409	420	432	533	505	525	305	280	265	267	224	258	350
18:58:37	394	309	378	351	351	358	364	395	375	2061	2061	2100	479	461	448	347	373	384	414	425	415	354	366	336	423	414	377	354	418	370	487	538	515	405	428	419	389	431	421	504	519	528	293	266	262	232	273	228	352
19:08:37	368	359	328	330	367	328	366	364	411	2080	2101	2129	459	458	488	358	387	332	387	352	436	363	376	349	413	403	435	341	366	405	513	526	451	415	438	454	392	427	423	499	496	539	264	231	244	226	234	250	360
19:18:37	394	396	346	360	379	377	347	381	394	2092	2130	2123	467	442	443	381	381	358	391	400	411	375	355	392	354	417	433	395	393	363	527	517	507	419	443	401	445	437	423	452	493	515	237	278	278	244	223	270	341
19:28:37	360	394	355	340	376	368	396	360	411	2044	2076	2121	441	478	485	327	390	365	371	408	395	372	378	360	403	430	409	384	379	376	523	529	523	396	401	428	419	400	443	514	495	486	268	237	251	250	220	259	356
19:38:37	385	358	353	384	343	353	363	399	380	2073	2113	2105	441	463	456	362	364	321	412	407	416	365	342	375	422	422	403	374	382	371	493	541	503	414	410	407	427	423	440	521	511	494	270	275	265	277	283	249	371
19:48:37	382	379	355	332	341	391	388	377	399	2068	2074	2118	465	484	478	367	341	381	420	362	440	344	368	385	395	425	429	330	355	412	489	510	508	394	420	425	410	442	413	508	497	512	241	285	278	213	234	258	371
19:58:37	359	423	346	344	388	358	406	336	354	2046	2050	2095	475	500	488	384	355	373	446	412	400	354	337	356	371	392	406	374	380	387	476	485	503	404	402	408	446	437	459	484	492	491	274	211	276	294	279	240	361
20:08:37	396	364	351	341	356	366	376	385	347	2048	2078	2083	428	438	453	352	346	386	390	390	402	368	358	385	411	436	415	371	401	395	520	504	564	409	403	452	417	442	442	522	476	476	237	244	247	246	252	242	355
20:18:37	343	380	379	360	356	368	378	371	366	2062	2041	2051	450	482	481	340	371	400	405	408	420	408	364	369	417	413	382	344	387	367	540	533	525	393	410	401	440	406	460	509	495	519	245	254	268	256	268	253	363
20:28:37	347	379	367	368	350	382	366	374	397	2021	2073	2107	469	448	431	378	364	336	386	438	392	338	336	379	418	422	427	357	367	401	495	496	534	429	438	454	423	435	429	504	546	544	261	254	257	281	277	234	382
20:38:37	392	382	354	370	355	337	410	397	401	2042	2096	2095	450	505	482	376	381	393	410	402	407	362	381	351	419	404	433	341	369	368	477	488	494	402	439	430	412	396	410	528	494	518	279	251	256	270	252	265	347
20:48:37	396	357	372	335	362	343	345	360	387	2040	2083	2100	451	445	449	367	410	340	390	413	445	377	357	358	380	393	426	386	409	365	503	487	546	422	389	421	414	393	394	499	515	507	286	241	274	248	226	287	368
20:58:37	372	354	391	374	365	371	381	374	405	2050	2034	2093	453	467	439	335	345	339	395	421	394	348	359	358	407	419	421	339	354	364	510	548	532	418	412	430	428	421	406	520	496	509	256	254	225	236	249	257	342
21:08:37	364	367	364	357	368	336	394	400	379	1998	2103	2088	499	491	474	347	335	389	406	392	405	368	366	367	422	420	423	411	390	354	486	531	515	391	425	411	453	450	425	513	524	526	277	244	288	242	209	264	354
0:00:00
0:00:00
0:00:00
0:00:00
0:00:00
0:00:00
0:00:00
0:00:00
0:00:00
0:00:00
0:00:00
0:00:00
0:00:00
0:00:00
0:00:00
0:00:00
0:00:00
0:00:00
0:00:00
0:00:00
0:00:00
0:00:00
0:00:00
0:00:00
0:00:00
0:00:00
0:00:00
[truncated: 47 more columns]
