# Supplementary material for: Systematic analysis of low-affinity transcription factor binding site clusters in vitro and in vivo establishes their functional relevance
Source: Nat Commun. 2022 Sep 7;13:5273. doi: 10.1038/s41467-022-32971-0 (PMC9452512; doi:10.1038/s41467-022-32971-0)
Supplement: Supplementary file 3 — Source Data [file 41467_2022_32971_MOESM3_ESM.zip › source_data/in-vivo/20210819/20210819_Z3EV268_600.txt]

600
Kinetic read	A1	A2	A3	A4	A5	A6	A7	A8	A9	A10	A11	A12	B1	B2	B3	B4	B5	B6	B7	B8	B9	B10	B11	B12	C1	C2	C3	C4	C5	C6	C7	C8	C9	C10	C11	C12	D1	D2	D3	D4	D5	D6	D7	D8	D9	D10	D11	D12	E1
0:08:05	0.139	0.144	0.139	0.140	0.146	0.148	0.141	0.163	0.153	0.146	0.162	0.154	0.139	0.142	0.151	0.138	0.143	0.171	0.134	0.139	0.136	0.149	0.140	0.171	0.140	0.151	0.139	0.156	0.158	0.146	0.155	0.155	0.151	0.145	0.138	0.152	0.130	0.131	0.131	0.144	0.153	0.157	0.118	0.128	0.123	0.117	0.111	0.115	0.138
0:18:05	0.140	0.150	0.138	0.140	0.141	0.145	0.142	0.167	0.157	0.145	0.158	0.152	0.138	0.143	0.148	0.138	0.147	0.174	0.134	0.148	0.135	0.150	0.142	0.170	0.141	0.153	0.141	0.164	0.164	0.155	0.147	0.160	0.158	0.141	0.141	0.150	0.129	0.135	0.133	0.149	0.155	0.167	0.118	0.126	0.122	0.117	0.111	0.115	0.139
0:28:05	0.152	0.164	0.134	0.141	0.144	0.149	0.144	0.173	0.160	0.146	0.159	0.159	0.139	0.145	0.149	0.141	0.150	0.176	0.135	0.141	0.139	0.155	0.144	0.165	0.141	0.153	0.142	0.164	0.172	0.156	0.154	0.161	0.151	0.148	0.144	0.156	0.130	0.138	0.140	0.154	0.159	0.160	0.118	0.127	0.122	0.117	0.111	0.115	0.144
0:38:05	0.159	0.175	0.145	0.143	0.149	0.170	0.146	0.174	0.163	0.161	0.164	0.175	0.139	0.142	0.151	0.140	0.141	0.174	0.137	0.141	0.144	0.151	0.138	0.163	0.142	0.154	0.142	0.178	0.170	0.158	0.158	0.204	0.155	0.146	0.148	0.168	0.132	0.144	0.142	0.161	0.161	0.174	0.118	0.127	0.122	0.117	0.111	0.115	0.148
0:48:05	0.179	0.189	0.152	0.175	0.153	0.166	0.150	0.180	0.167	0.187	0.180	0.202	0.141	0.144	0.149	0.139	0.141	0.172	0.137	0.142	0.148	0.154	0.137	0.164	0.143	0.154	0.144	0.175	0.174	0.162	0.165	0.216	0.160	0.150	0.148	0.168	0.133	0.143	0.145	0.166	0.164	0.182	0.118	0.127	0.122	0.117	0.111	0.115	0.145
0:58:05	0.214	0.217	0.177	0.175	0.176	0.198	0.154	0.183	0.171	0.197	0.203	0.185	0.143	0.175	0.168	0.139	0.156	0.181	0.135	0.138	0.141	0.174	0.142	0.167	0.144	0.173	0.146	0.191	0.208	0.168	0.160	0.199	0.166	0.148	0.157	0.208	0.133	0.141	0.145	0.178	0.164	0.183	0.118	0.127	0.122	0.117	0.111	0.115	0.161
1:08:05	0.220	0.226	0.211	0.181	0.201	0.216	0.157	0.190	0.175	0.204	0.173	0.203	0.173	0.207	0.212	0.144	0.206	0.195	0.136	0.139	0.140	0.182	0.171	0.169	0.143	0.198	0.152	0.176	0.207	0.176	0.164	0.179	0.164	0.160	0.150	0.155	0.136	0.145	0.153	0.164	0.163	0.177	0.118	0.126	0.122	0.116	0.110	0.115	0.156
1:18:05	0.223	0.229	0.216	0.190	0.202	0.221	0.159	0.195	0.182	0.196	0.224	0.204	0.190	0.209	0.198	0.164	0.196	0.206	0.148	0.140	0.145	0.193	0.187	0.174	0.153	0.214	0.191	0.174	0.187	0.185	0.169	0.179	0.165	0.148	0.162	0.165	0.143	0.152	0.160	0.166	0.164	0.173	0.117	0.126	0.121	0.116	0.110	0.114	0.160
1:28:05	0.193	0.231	0.223	0.212	0.220	0.218	0.165	0.208	0.186	0.222	0.234	0.216	0.160	0.203	0.198	0.175	0.184	0.212	0.167	0.166	0.162	0.200	0.187	0.179	0.169	0.202	0.204	0.176	0.186	0.180	0.169	0.182	0.169	0.161	0.165	0.175	0.149	0.177	0.165	0.166	0.170	0.176	0.118	0.126	0.122	0.116	0.110	0.115	0.165
1:38:05	0.210	0.231	0.220	0.195	0.216	0.225	0.168	0.210	0.202	0.217	0.232	0.217	0.158	0.216	0.190	0.181	0.183	0.215	0.179	0.166	0.173	0.206	0.188	0.186	0.187	0.229	0.201	0.185	0.193	0.177	0.175	0.183	0.173	0.171	0.177	0.199	0.191	0.180	0.170	0.172	0.172	0.181	0.118	0.126	0.121	0.116	0.110	0.114	0.165
1:48:05	0.226	0.235	0.202	0.197	0.213	0.238	0.179	0.245	0.219	0.227	0.210	0.211	0.166	0.211	0.195	0.177	0.194	0.217	0.160	0.182	0.180	0.199	0.190	0.188	0.184	0.240	0.216	0.190	0.201	0.180	0.181	0.188	0.178	0.162	0.172	0.168	0.168	0.159	0.186	0.180	0.174	0.187	0.118	0.126	0.122	0.116	0.110	0.115	0.173
1:58:05	0.230	0.228	0.198	0.176	0.220	0.239	0.185	0.262	0.213	0.210	0.211	0.209	0.176	0.206	0.196	0.176	0.193	0.225	0.177	0.191	0.191	0.204	0.192	0.193	0.179	0.239	0.212	0.195	0.202	0.187	0.184	0.192	0.184	0.167	0.166	0.178	0.177	0.160	0.169	0.180	0.176	0.194	0.118	0.126	0.122	0.116	0.110	0.115	0.172
2:08:05	0.234	0.215	0.226	0.240	0.229	0.238	0.194	0.265	0.227	0.200	0.215	0.214	0.188	0.199	0.197	0.186	0.200	0.220	0.176	0.187	0.193	0.218	0.193	0.200	0.180	0.237	0.208	0.197	0.206	0.193	0.189	0.197	0.189	0.167	0.170	0.180	0.171	0.165	0.167	0.180	0.182	0.202	0.118	0.126	0.121	0.116	0.110	0.115	0.177
2:18:05	0.233	0.202	0.227	0.220	0.206	0.213	0.217	0.261	0.222	0.204	0.226	0.223	0.201	0.201	0.200	0.185	0.207	0.226	0.181	0.204	0.193	0.215	0.186	0.204	0.175	0.231	0.206	0.204	0.214	0.199	0.194	0.202	0.194	0.175	0.171	0.186	0.183	0.170	0.171	0.188	0.189	0.207	0.117	0.126	0.121	0.116	0.110	0.114	0.184
2:28:05	0.216	0.201	0.229	0.226	0.212	0.215	0.207	0.257	0.232	0.211	0.232	0.231	0.192	0.206	0.204	0.193	0.203	0.232	0.183	0.202	0.198	0.220	0.213	0.214	0.188	0.224	0.212	0.211	0.221	0.207	0.200	0.209	0.201	0.176	0.183	0.194	0.172	0.177	0.179	0.193	0.197	0.215	0.118	0.126	0.122	0.116	0.110	0.114	0.191
2:38:05	0.198	0.206	0.224	0.209	0.220	0.224	0.218	0.268	0.243	0.223	0.243	0.242	0.197	0.210	0.210	0.197	0.206	0.230	0.187	0.204	0.201	0.220	0.212	0.223	0.190	0.229	0.211	0.219	0.228	0.214	0.207	0.216	0.208	0.182	0.187	0.202	0.174	0.180	0.183	0.201	0.203	0.221	0.117	0.126	0.121	0.116	0.110	0.114	0.198
2:48:05	0.201	0.215	0.194	0.206	0.229	0.233	0.233	0.283	0.253	0.234	0.256	0.255	0.202	0.218	0.217	0.192	0.212	0.240	0.184	0.195	0.195	0.225	0.205	0.231	0.186	0.235	0.218	0.226	0.236	0.222	0.215	0.224	0.215	0.190	0.194	0.210	0.176	0.184	0.190	0.205	0.212	0.230	0.117	0.126	0.121	0.116	0.110	0.114	0.205
2:58:05	0.206	0.222	0.197	0.214	0.239	0.244	0.229	0.295	0.266	0.246	0.268	0.265	0.210	0.225	0.227	0.193	0.219	0.253	0.203	0.199	0.198	0.232	0.211	0.239	0.195	0.247	0.229	0.235	0.245	0.233	0.220	0.233	0.222	0.196	0.201	0.217	0.178	0.193	0.195	0.215	0.219	0.240	0.118	0.126	0.121	0.116	0.110	0.115	0.211
3:08:05	0.212	0.232	0.201	0.223	0.251	0.253	0.240	0.312	0.280	0.257	0.282	0.281	0.217	0.234	0.237	0.200	0.225	0.260	0.193	0.204	0.201	0.244	0.218	0.251	0.201	0.254	0.237	0.242	0.255	0.240	0.230	0.241	0.231	0.203	0.209	0.227	0.184	0.199	0.202	0.222	0.226	0.249	0.117	0.126	0.121	0.116	0.110	0.114	0.219
3:18:05	0.221	0.243	0.208	0.231	0.263	0.264	0.251	0.334	0.295	0.271	0.296	0.296	0.222	0.245	0.245	0.205	0.235	0.247	0.190	0.211	0.206	0.255	0.225	0.264	0.208	0.264	0.245	0.253	0.265	0.252	0.238	0.252	0.239	0.212	0.220	0.234	0.190	0.207	0.210	0.230	0.234	0.257	0.117	0.126	0.121	0.116	0.110	0.114	0.226
3:28:05	0.229	0.254	0.215	0.241	0.277	0.279	0.265	0.350	0.314	0.285	0.313	0.312	0.229	0.255	0.256	0.214	0.245	0.258	0.194	0.218	0.214	0.266	0.234	0.277	0.218	0.275	0.255	0.263	0.276	0.262	0.248	0.263	0.249	0.219	0.227	0.244	0.197	0.213	0.216	0.240	0.243	0.269	0.117	0.126	0.121	0.115	0.110	0.114	0.235
3:38:05	0.239	0.266	0.223	0.253	0.294	0.293	0.277	0.367	0.331	0.299	0.331	0.331	0.241	0.267	0.269	0.223	0.255	0.271	0.200	0.228	0.224	0.278	0.246	0.290	0.228	0.289	0.266	0.274	0.292	0.274	0.258	0.274	0.260	0.228	0.236	0.257	0.204	0.222	0.226	0.250	0.254	0.279	0.117	0.126	0.121	0.116	0.110	0.114	0.245
3:48:05	0.250	0.280	0.233	0.266	0.310	0.313	0.294	0.387	0.350	0.317	0.349	0.349	0.250	0.281	0.281	0.232	0.268	0.284	0.209	0.235	0.234	0.293	0.258	0.308	0.235	0.302	0.281	0.295	0.305	0.285	0.270	0.289	0.275	0.238	0.244	0.268	0.211	0.230	0.234	0.262	0.264	0.293	0.117	0.126	0.121	0.116	0.110	0.114	0.257
3:58:05	0.263	0.293	0.243	0.279	0.327	0.326	0.313	0.404	0.367	0.334	0.367	0.366	0.264	0.296	0.299	0.244	0.281	0.299	0.215	0.246	0.244	0.308	0.271	0.324	0.248	0.320	0.296	0.302	0.322	0.301	0.282	0.303	0.285	0.247	0.256	0.279	0.220	0.239	0.246	0.277	0.275	0.309	0.117	0.126	0.121	0.116	0.110	0.114	0.269
4:08:05	0.276	0.311	0.255	0.293	0.342	0.343	0.329	0.427	0.383	0.352	0.385	0.386	0.275	0.312	0.316	0.255	0.296	0.316	0.223	0.257	0.255	0.324	0.282	0.343	0.257	0.334	0.313	0.315	0.338	0.316	0.295	0.318	0.299	0.258	0.266	0.295	0.228	0.252	0.257	0.289	0.286	0.325	0.117	0.126	0.121	0.115	0.110	0.114	0.282
4:18:05	0.290	0.327	0.270	0.309	0.361	0.358	0.345	0.446	0.404	0.374	0.408	0.407	0.291	0.332	0.333	0.268	0.316	0.335	0.233	0.269	0.268	0.342	0.299	0.360	0.273	0.353	0.326	0.332	0.352	0.334	0.313	0.335	0.314	0.270	0.279	0.306	0.237	0.265	0.270	0.305	0.300	0.341	0.117	0.125	0.121	0.116	0.110	0.114	0.296
4:28:05	0.304	0.346	0.280	0.326	0.380	0.376	0.365	0.472	0.428	0.392	0.428	0.431	0.303	0.349	0.349	0.281	0.331	0.351	0.244	0.284	0.284	0.359	0.317	0.380	0.286	0.368	0.344	0.349	0.370	0.352	0.329	0.352	0.332	0.280	0.293	0.324	0.249	0.279	0.287	0.324	0.316	0.359	0.117	0.125	0.121	0.116	0.110	0.114	0.312
4:38:05	0.319	0.363	0.295	0.339	0.396	0.396	0.376	0.493	0.446	0.412	0.452	0.453	0.319	0.365	0.367	0.295	0.346	0.367	0.254	0.297	0.295	0.375	0.331	0.398	0.302	0.386	0.360	0.361	0.386	0.367	0.344	0.366	0.347	0.295	0.310	0.337	0.260	0.292	0.302	0.339	0.329	0.375	0.117	0.125	0.121	0.115	0.110	0.114	0.326
4:48:05	0.337	0.382	0.311	0.358	0.418	0.414	0.396	0.513	0.466	0.431	0.476	0.475	0.337	0.384	0.383	0.312	0.365	0.385	0.266	0.315	0.310	0.396	0.349	0.416	0.317	0.405	0.379	0.378	0.408	0.387	0.358	0.387	0.366	0.312	0.326	0.354	0.273	0.310	0.315	0.355	0.345	0.395	0.117	0.125	0.121	0.115	0.110	0.114	0.344
4:58:05	0.355	0.401	0.328	0.376	0.439	0.436	0.416	0.538	0.494	0.454	0.500	0.500	0.355	0.403	0.405	0.326	0.384	0.405	0.280	0.331	0.327	0.414	0.364	0.441	0.331	0.424	0.398	0.396	0.426	0.403	0.378	0.406	0.384	0.328	0.341	0.373	0.290	0.327	0.334	0.372	0.361	0.413	0.117	0.125	0.121	0.115	0.110	0.114	0.362
5:08:05	0.373	0.423	0.347	0.393	0.461	0.458	0.437	0.560	0.515	0.476	0.524	0.525	0.374	0.424	0.426	0.342	0.402	0.423	0.293	0.347	0.344	0.434	0.386	0.461	0.350	0.446	0.420	0.417	0.448	0.425	0.393	0.427	0.400	0.345	0.356	0.390	0.306	0.343	0.352	0.392	0.380	0.434	0.117	0.125	0.121	0.115	0.110	0.114	0.378
5:18:05	0.394	0.447	0.363	0.412	0.477	0.481	0.461	0.583	0.545	0.502	0.548	0.549	0.389	0.447	0.448	0.360	0.423	0.445	0.309	0.365	0.360	0.456	0.407	0.483	0.365	0.471	0.440	0.434	0.471	0.446	0.413	0.451	0.422	0.362	0.372	0.406	0.321	0.363	0.366	0.410	0.393	0.455	0.117	0.124	0.121	0.115	0.110	0.114	0.397
5:28:05	0.416	0.468	0.384	0.435	0.503	0.502	0.482	0.599	0.559	0.526	0.572	0.578	0.409	0.470	0.469	0.381	0.445	0.465	0.324	0.383	0.377	0.478	0.426	0.505	0.384	0.493	0.461	0.454	0.492	0.466	0.432	0.470	0.443	0.382	0.394	0.429	0.335	0.379	0.385	0.430	0.412	0.471	0.117	0.124	0.121	0.115	0.110	0.114	0.416
5:38:05	0.441	0.490	0.404	0.457	0.523	0.528	0.504	0.613	0.580	0.546	0.602	0.600	0.431	0.491	0.490	0.400	0.467	0.486	0.339	0.399	0.395	0.500	0.445	0.525	0.403	0.516	0.485	0.474	0.516	0.491	0.452	0.494	0.461	0.399	0.414	0.449	0.354	0.398	0.406	0.450	0.435	0.496	0.116	0.124	0.120	0.115	0.109	0.114	0.441
5:48:05	0.462	0.515	0.422	0.478	0.546	0.550	0.529	0.631	0.602	0.574	0.629	0.629	0.453	0.519	0.509	0.418	0.489	0.506	0.357	0.421	0.415	0.524	0.467	0.552	0.422	0.545	0.511	0.493	0.538	0.507	0.475	0.515	0.483	0.418	0.438	0.472	0.371	0.416	0.426	0.472	0.452	0.518	0.117	0.124	0.120	0.115	0.109	0.114	0.459
5:58:05	0.487	0.537	0.445	0.496	0.561	0.572	0.546	0.642	0.621	0.601	0.660	0.659	0.476	0.541	0.530	0.438	0.517	0.529	0.375	0.445	0.435	0.547	0.494	0.578	0.444	0.570	0.535	0.525	0.565	0.529	0.496	0.539	0.506	0.441	0.459	0.493	0.394	0.441	0.447	0.496	0.467	0.531	0.117	0.124	0.120	0.115	0.110	0.114	0.477
6:08:05	0.507	0.562	0.469	0.519	0.581	0.591	0.564	0.655	0.627	0.626	0.684	0.679	0.499	0.566	0.554	0.457	0.541	0.550	0.393	0.464	0.454	0.565	0.516	0.603	0.460	0.590	0.557	0.547	0.583	0.553	0.520	0.563	0.527	0.461	0.480	0.519	0.414	0.462	0.469	0.517	0.489	0.559	0.117	0.124	0.121	0.115	0.110	0.114	0.492
6:18:05	0.531	0.584	0.491	0.535	0.593	0.601	0.581	0.661	0.635	0.645	0.711	0.689	0.521	0.579	0.560	0.474	0.566	0.563	0.409	0.485	0.477	0.577	0.535	0.621	0.482	0.611	0.583	0.563	0.587	0.571	0.534	0.588	0.541	0.482	0.504	0.541	0.432	0.487	0.492	0.541	0.511	0.578	0.117	0.124	0.120	0.115	0.110	0.114	0.514
6:28:05	0.556	0.605	0.512	0.560	0.611	0.623	0.601	0.675	0.649	0.670	0.740	0.712	0.537	0.593	0.583	0.502	0.578	0.584	0.431	0.508	0.500	0.608	0.558	0.643	0.504	0.631	0.607	0.585	0.610	0.601	0.552	0.610	0.571	0.503	0.527	0.565	0.454	0.508	0.516	0.559	0.532	0.604	0.117	0.124	0.120	0.115	0.110	0.114	0.534
6:38:05	0.577	0.621	0.534	0.587	0.625	0.640	0.615	0.681	0.669	0.700	0.761	0.742	0.559	0.610	0.602	0.526	0.601	0.602	0.449	0.532	0.522	0.620	0.582	0.660	0.525	0.651	0.622	0.613	0.629	0.622	0.573	0.631	0.593	0.527	0.553	0.587	0.480	0.531	0.540	0.585	0.552	0.621	0.116	0.124	0.120	0.115	0.110	0.114	0.556
6:48:05	0.599	0.635	0.566	0.601	0.637	0.650	0.628	0.690	0.674	0.731	0.787	0.771	0.579	0.627	0.621	0.546	0.618	0.622	0.474	0.555	0.541	0.642	0.599	0.674	0.547	0.669	0.637	0.633	0.645	0.636	0.593	0.652	0.616	0.552	0.577	0.608	0.500	0.556	0.561	0.620	0.573	0.641	0.116	0.124	0.120	0.115	0.109	0.114	0.577
6:58:05	0.614	0.650	0.584	0.617	0.647	0.658	0.639	0.692	0.682	0.746	0.807	0.783	0.600	0.636	0.631	0.564	0.635	0.635	0.494	0.574	0.560	0.656	0.617	0.689	0.566	0.681	0.654	0.659	0.656	0.652	0.608	0.663	0.632	0.572	0.599	0.628	0.523	0.575	0.580	0.643	0.594	0.654	0.116	0.125	0.120	0.115	0.109	0.114	0.594
7:08:05	0.627	0.658	0.605	0.629	0.655	0.669	0.648	0.696	0.686	0.760	0.831	0.803	0.617	0.648	0.641	0.579	0.647	0.641	0.519	0.595	0.582	0.655	0.634	0.702	0.591	0.692	0.669	0.666	0.668	0.667	0.624	0.677	0.645	0.593	0.623	0.650	0.548	0.592	0.600	0.661	0.614	0.672	0.116	0.125	0.120	0.115	0.109	0.114	0.618
7:18:05	0.635	0.666	0.621	0.636	0.661	0.672	0.654	0.698	0.691	0.780	0.853	0.819	0.634	0.655	0.651	0.595	0.650	0.650	0.536	0.606	0.592	0.665	0.638	0.710	0.607	0.703	0.680	0.690	0.676	0.679	0.634	0.684	0.655	0.615	0.645	0.668	0.571	0.606	0.617	0.667	0.630	0.673	0.116	0.125	0.120	0.115	0.109	0.114	0.628
7:28:05	0.643	0.676	0.632	0.649	0.677	0.680	0.666	0.706	0.700	0.808	0.875	0.851	0.649	0.668	0.660	0.609	0.664	0.662	0.561	0.623	0.607	0.673	0.651	0.721	0.626	0.714	0.688	0.691	0.697	0.693	0.655	0.701	0.667	0.634	0.659	0.684	0.592	0.621	0.637	0.683	0.646	0.687	0.117	0.125	0.120	0.115	0.110	0.114	0.658
7:38:05	0.650	0.681	0.642	0.655	0.678	0.692	0.669	0.708	0.699	0.819	0.891	0.860	0.658	0.667	0.659	0.622	0.666	0.670	0.581	0.645	0.624	0.681	0.669	0.728	0.634	0.718	0.699	0.704	0.703	0.703	0.658	0.708	0.676	0.660	0.676	0.695	0.612	0.651	0.655	0.707	0.668	0.703	0.116	0.125	0.120	0.115	0.109	0.114	0.673
7:48:05	0.655	0.689	0.652	0.661	0.681	0.696	0.678	0.709	0.701	0.838	0.901	0.871	0.669	0.679	0.673	0.634	0.672	0.680	0.598	0.653	0.634	0.686	0.665	0.737	0.646	0.728	0.704	0.704	0.718	0.705	0.669	0.717	0.680	0.671	0.700	0.706	0.627	0.663	0.676	0.726	0.691	0.714	0.116	0.125	0.120	0.115	0.109	0.114	0.688
7:58:05	0.663	0.694	0.661	0.669	0.686	0.707	0.684	0.718	0.714	0.857	0.904	0.877	0.680	0.686	0.681	0.644	0.686	0.690	0.616	0.665	0.651	0.710	0.689	0.742	0.658	0.734	0.715	0.711	0.725	0.716	0.685	0.726	0.703	0.692	0.717	0.721	0.643	0.675	0.687	0.734	0.710	0.731	0.116	0.125	0.120	0.115	0.109	0.114	0.713
8:08:05	0.665	0.699	0.666	0.677	0.689	0.707	0.684	0.712	0.709	0.868	0.905	0.875	0.686	0.691	0.680	0.651	0.688	0.691	0.617	0.660	0.652	0.699	0.684	0.751	0.673	0.734	0.719	0.721	0.730	0.721	0.686	0.721	0.702	0.701	0.717	0.725	0.645	0.687	0.690	0.744	0.707	0.731	0.116	0.125	0.120	0.115	0.109	0.113	0.726
8:18:05	0.669	0.697	0.668	0.686	0.697	0.710	0.695	0.723	0.719	0.876	0.902	0.879	0.693	0.705	0.697	0.661	0.700	0.698	0.633	0.669	0.665	0.707	0.692	0.753	0.678	0.730	0.722	0.728	0.741	0.738	0.702	0.715	0.709	0.700	0.725	0.734	0.657	0.693	0.695	0.753	0.723	0.745	0.116	0.125	0.120	0.115	0.109	0.114	0.739
8:28:05	0.671	0.701	0.675	0.684	0.696	0.712	0.696	0.721	0.723	0.866	0.903	0.864	0.699	0.700	0.696	0.668	0.698	0.701	0.643	0.672	0.670	0.713	0.692	0.759	0.686	0.738	0.728	0.745	0.753	0.748	0.707	0.731	0.712	0.723	0.748	0.749	0.660	0.723	0.711	0.776	0.757	0.758	0.116	0.125	0.120	0.115	0.109	0.114	0.760
8:38:05	0.681	0.709	0.681	0.692	0.700	0.721	0.698	0.724	0.719	0.864	0.903	0.863	0.707	0.704	0.698	0.673	0.692	0.706	0.646	0.679	0.676	0.713	0.696	0.761	0.692	0.738	0.731	0.748	0.754	0.749	0.714	0.732	0.718	0.731	0.755	0.749	0.674	0.730	0.719	0.781	0.761	0.753	0.116	0.125	0.120	0.115	0.109	0.114	0.767
8:48:05	0.686	0.705	0.688	0.693	0.699	0.719	0.698	0.718	0.719	0.862	0.902	0.865	0.712	0.708	0.700	0.678	0.705	0.709	0.653	0.684	0.678	0.714	0.703	0.768	0.692	0.740	0.735	0.755	0.763	0.765	0.726	0.732	0.724	0.735	0.757	0.749	0.684	0.729	0.726	0.798	0.789	0.774	0.116	0.125	0.120	0.115	0.109	0.113	0.785
8:58:05	0.685	0.711	0.691	0.694	0.707	0.726	0.704	0.727	0.727	0.863	0.900	0.864	0.717	0.711	0.703	0.684	0.707	0.715	0.658	0.689	0.687	0.720	0.707	0.768	0.700	0.749	0.745	0.766	0.770	0.766	0.728	0.741	0.736	0.753	0.775	0.758	0.687	0.753	0.743	0.803	0.800	0.777	0.116	0.125	0.120	0.115	0.109	0.114	0.792
9:08:05	0.692	0.719	0.697	0.698	0.704	0.726	0.708	0.727	0.727	0.861	0.902	0.867	0.709	0.715	0.712	0.690	0.710	0.718	0.667	0.692	0.693	0.725	0.713	0.772	0.705	0.751	0.746	0.770	0.771	0.776	0.732	0.744	0.738	0.759	0.772	0.763	0.693	0.758	0.747	0.804	0.806	0.777	0.116	0.125	0.120	0.115	0.109	0.113	0.813
9:18:05	0.698	0.717	0.704	0.705	0.711	0.729	0.712	0.731	0.732	0.860	0.899	0.859	0.707	0.719	0.714	0.693	0.717	0.721	0.672	0.696	0.696	0.724	0.715	0.774	0.708	0.749	0.751	0.785	0.779	0.782	0.746	0.742	0.741	0.762	0.778	0.762	0.707	0.762	0.753	0.820	0.830	0.789	0.116	0.125	0.120	0.115	0.109	0.113	0.824
9:28:05	0.698	0.726	0.708	0.708	0.715	0.733	0.714	0.733	0.732	0.863	0.897	0.866	0.713	0.726	0.719	0.703	0.724	0.730	0.678	0.705	0.702	0.729	0.721	0.777	0.715	0.752	0.754	0.788	0.789	0.793	0.761	0.741	0.771	0.783	0.797	0.766	0.716	0.777	0.772	0.834	0.842	0.798	0.116	0.125	0.120	0.114	0.109	0.113	0.828
9:38:05	0.703	0.728	0.705	0.705	0.714	0.732	0.713	0.734	0.735	0.858	0.901	0.870	0.717	0.722	0.720	0.706	0.724	0.731	0.684	0.706	0.710	0.730	0.717	0.779	0.714	0.758	0.752	0.779	0.779	0.783	0.745	0.752	0.758	0.775	0.792	0.771	0.714	0.782	0.772	0.827	0.833	0.795	0.116	0.125	0.120	0.115	0.109	0.113	0.826
9:48:05	0.708	0.734	0.709	0.709	0.719	0.730	0.715	0.731	0.731	0.862	0.899	0.872	0.719	0.725	0.723	0.711	0.724	0.735	0.684	0.710	0.714	0.732	0.720	0.779	0.714	0.757	0.752	0.814	0.782	0.783	0.748	0.758	0.766	0.781	0.790	0.775	0.718	0.798	0.783	0.834	0.834	0.800	0.116	0.125	0.119	0.115	0.109	0.113	0.835
9:58:05	0.711	0.737	0.713	0.713	0.716	0.735	0.718	0.738	0.729	0.857	0.898	0.873	0.723	0.724	0.726	0.716	0.729	0.737	0.694	0.717	0.719	0.738	0.727	0.780	0.722	0.765	0.760	0.794	0.788	0.793	0.754	0.757	0.761	0.777	0.788	0.779	0.730	0.802	0.793	0.839	0.844	0.807	0.115	0.125	0.119	0.114	0.109	0.113	0.842
10:08:05	0.712	0.744	0.715	0.714	0.717	0.736	0.720	0.738	0.735	0.856	0.898	0.871	0.721	0.729	0.727	0.721	0.731	0.737	0.696	0.721	0.722	0.738	0.733	0.780	0.720	0.764	0.762	0.809	0.795	0.792	0.766	0.758	0.771	0.803	0.803	0.779	0.740	0.808	0.808	0.851	0.863	0.809	0.116	0.125	0.119	0.115	0.109	0.113	0.851
10:18:05	0.715	0.743	0.721	0.716	0.720	0.735	0.720	0.735	0.736	0.858	0.896	0.875	0.724	0.729	0.728	0.724	0.733	0.742	0.698	0.721	0.721	0.739	0.734	0.781	0.726	0.761	0.766	0.823	0.793	0.805	0.767	0.757	0.777	0.803	0.804	0.782	0.743	0.809	0.803	0.859	0.867	0.804	0.116	0.125	0.119	0.114	0.109	0.113	0.852
10:28:05	0.716	0.749	0.724	0.722	0.726	0.742	0.723	0.738	0.736	0.858	0.896	0.874	0.728	0.734	0.730	0.728	0.743	0.744	0.705	0.730	0.726	0.741	0.740	0.778	0.728	0.762	0.772	0.857	0.803	0.805	0.775	0.761	0.779	0.812	0.824	0.784	0.756	0.827	0.819	0.871	0.875	0.817	0.116	0.125	0.119	0.114	0.109	0.113	0.849
10:38:05	0.715	0.743	0.722	0.718	0.718	0.736	0.718	0.731	0.730	0.860	0.895	0.870	0.725	0.728	0.728	0.732	0.734	0.743	0.704	0.724	0.721	0.738	0.733	0.780	0.725	0.761	0.767	0.841	0.793	0.800	0.770	0.758	0.770	0.827	0.815	0.785	0.753	0.818	0.811	0.872	0.892	0.810	0.116	0.125	0.119	0.114	0.109	0.113	0.851
10:48:05	0.720	0.745	0.730	0.724	0.723	0.739	0.720	0.742	0.738	0.866	0.894	0.871	0.728	0.733	0.730	0.736	0.741	0.740	0.708	0.727	0.723	0.741	0.739	0.773	0.734	0.754	0.774	0.836	0.802	0.820	0.789	0.752	0.784	0.847	0.843	0.774	0.762	0.842	0.830	0.877	0.885	0.822	0.116	0.125	0.119	0.114	0.109	0.113	0.848
10:58:05	0.718	0.742	0.728	0.714	0.716	0.728	0.714	0.733	0.724	0.853	0.892	0.866	0.723	0.726	0.727	0.734	0.734	0.739	0.709	0.725	0.726	0.733	0.726	0.775	0.730	0.760	0.751	0.812	0.787	0.787	0.772	0.759	0.769	0.832	0.830	0.786	0.761	0.837	0.823	0.869	0.884	0.820	0.116	0.125	0.119	0.114	0.109	0.113	0.846
11:08:05	0.722	0.748	0.730	0.720	0.719	0.728	0.722	0.739	0.729	0.858	0.893	0.871	0.726	0.726	0.727	0.737	0.731	0.738	0.717	0.731	0.729	0.741	0.736	0.774	0.726	0.759	0.761	0.824	0.786	0.783	0.770	0.758	0.767	0.823	0.833	0.785	0.760	0.829	0.821	0.849	0.884	0.803	0.116	0.125	0.119	0.114	0.109	0.113	0.856
11:18:05	0.724	0.746	0.729	0.717	0.717	0.731	0.720	0.740	0.733	0.858	0.892	0.867	0.723	0.721	0.724	0.738	0.731	0.736	0.714	0.732	0.727	0.741	0.735	0.775	0.726	0.757	0.758	0.828	0.784	0.779	0.777	0.754	0.769	0.820	0.820	0.780	0.766	0.833	0.819	0.851	0.888	0.806	0.116	0.125	0.119	0.114	0.109	0.113	0.858
11:28:05	0.724	0.742	0.734	0.720	0.720	0.732	0.720	0.736	0.733	0.856	0.892	0.869	0.728	0.721	0.724	0.740	0.729	0.731	0.714	0.729	0.727	0.737	0.734	0.774	0.729	0.752	0.751	0.823	0.777	0.773	0.761	0.752	0.761	0.810	0.819	0.781	0.768	0.831	0.821	0.851	0.880	0.795	0.116	0.125	0.119	0.114	0.109	0.113	0.854
11:38:05	0.721	0.742	0.734	0.724	0.728	0.732	0.724	0.741	0.740	0.854	0.888	0.862	0.725	0.728	0.728	0.738	0.736	0.731	0.715	0.729	0.729	0.741	0.737	0.773	0.732	0.750	0.749	0.803	0.783	0.789	0.763	0.747	0.756	0.817	0.826	0.780	0.776	0.833	0.821	0.851	0.873	0.792	0.116	0.125	0.119	0.114	0.109	0.114	0.845
11:48:05	0.721	0.742	0.734	0.723	0.729	0.740	0.716	0.736	0.732	0.852	0.890	0.868	0.728	0.733	0.725	0.735	0.728	0.730	0.717	0.731	0.726	0.732	0.727	0.773	0.730	0.751	0.755	0.799	0.769	0.770	0.739	0.751	0.743	0.796	0.803	0.779	0.776	0.833	0.809	0.839	0.851	0.799	0.115	0.124	0.119	0.114	0.109	0.113	0.826
11:58:05	0.721	0.744	0.734	0.724	0.730	0.751	0.718	0.733	0.738	0.858	0.891	0.878	0.732	0.736	0.728	0.734	0.729	0.727	0.721	0.733	0.725	0.736	0.735	0.772	0.725	0.754	0.757	0.778	0.759	0.758	0.735	0.757	0.748	0.788	0.794	0.787	0.776	0.828	0.809	0.828	0.835	0.782	0.116	0.125	0.119	0.114	0.109	0.113	0.820
12:08:05	0.724	0.748	0.737	0.732	0.737	0.747	0.717	0.732	0.736	0.857	0.893	0.877	0.737	0.736	0.732	0.733	0.734	0.731	0.724	0.731	0.730	0.741	0.738	0.772	0.727	0.754	0.756	0.772	0.759	0.753	0.729	0.755	0.749	0.774	0.790	0.790	0.770	0.821	0.803	0.820	0.818	0.776	0.115	0.125	0.119	0.114	0.109	0.113	0.804
12:18:05	0.724	0.752	0.741	0.736	0.737	0.745	0.720	0.729	0.735	0.857	0.891	0.877	0.740	0.740	0.736	0.734	0.736	0.728	0.724	0.731	0.737	0.752	0.742	0.772	0.730	0.755	0.755	0.776	0.755	0.753	0.732	0.759	0.750	0.769	0.794	0.793	0.771	0.821	0.813	0.811	0.819	0.766	0.115	0.125	0.119	0.114	0.109	0.113	0.797
12:28:05	0.726	0.747	0.743	0.740	0.739	0.743	0.723	0.748	0.743	0.854	0.890	0.873	0.742	0.735	0.734	0.733	0.730	0.734	0.723	0.747	0.735	0.748	0.746	0.771	0.734	0.755	0.747	0.783	0.765	0.756	0.739	0.748	0.750	0.784	0.787	0.779	0.764	0.821	0.800	0.819	0.830	0.765	0.116	0.124	0.119	0.114	0.108	0.113	0.805
12:38:05	0.724	0.747	0.740	0.737	0.734	0.745	0.717	0.735	0.738	0.857	0.890	0.876	0.739	0.743	0.734	0.731	0.732	0.728	0.718	0.733	0.729	0.740	0.743	0.772	0.733	0.757	0.752	0.776	0.750	0.735	0.728	0.751	0.750	0.773	0.777	0.783	0.762	0.811	0.799	0.809	0.817	0.761	0.115	0.125	0.119	0.114	0.109	0.113	0.795
12:48:05	0.720	0.754	0.741	0.741	0.736	0.747	0.723	0.738	0.738	0.854	0.891	0.877	0.740	0.746	0.735	0.730	0.735	0.731	0.722	0.735	0.735	0.749	0.745	0.772	0.731	0.754	0.751	0.783	0.750	0.737	0.730	0.756	0.753	0.767	0.777	0.793	0.760	0.799	0.791	0.808	0.810	0.751	0.115	0.125	0.119	0.114	0.108	0.113	0.793
12:58:05	0.724	0.755	0.748	0.745	0.741	0.748	0.726	0.738	0.735	0.859	0.892	0.880	0.744	0.744	0.743	0.726	0.738	0.733	0.719	0.737	0.730	0.752	0.747	0.771	0.727	0.759	0.752	0.773	0.749	0.739	0.735	0.755	0.756	0.773	0.772	0.793	0.753	0.798	0.785	0.808	0.803	0.744	0.115	0.125	0.119	0.114	0.108	0.113	0.777
13:08:05	0.726	0.752	0.748	0.747	0.749	0.745	0.734	0.742	0.740	0.854	0.889	0.875	0.745	0.748	0.743	0.730	0.741	0.737	0.722	0.754	0.743	0.759	0.748	0.773	0.730	0.758	0.751	0.804	0.757	0.745	0.742	0.755	0.753	0.775	0.777	0.790	0.754	0.800	0.784	0.801	0.784	0.755	0.115	0.124	0.119	0.114	0.108	0.113	0.764
13:18:05	0.726	0.753	0.748	0.743	0.745	0.753	0.724	0.737	0.739	0.862	0.895	0.882	0.752	0.749	0.743	0.725	0.739	0.736	0.719	0.743	0.733	0.753	0.747	0.772	0.725	0.759	0.756	0.785	0.742	0.744	0.731	0.753	0.754	0.774	0.790	0.790	0.747	0.793	0.767	0.782	0.780	0.744	0.116	0.124	0.119	0.114	0.108	0.113	0.748
13:28:05	0.730	0.759	0.749	0.752	0.753	0.738	0.730	0.749	0.746	0.858	0.892	0.878	0.745	0.751	0.745	0.731	0.741	0.746	0.735	0.762	0.747	0.767	0.753	0.770	0.732	0.754	0.750	0.795	0.751	0.748	0.746	0.758	0.751	0.782	0.778	0.790	0.743	0.787	0.760	0.772	0.764	0.750	0.116	0.124	0.119	0.114	0.108	0.113	0.744
13:38:05	0.726	0.754	0.750	0.750	0.754	0.747	0.728	0.740	0.743	0.861	0.894	0.879	0.746	0.749	0.747	0.728	0.740	0.743	0.723	0.744	0.734	0.753	0.744	0.773	0.724	0.756	0.753	0.784	0.747	0.744	0.736	0.757	0.751	0.769	0.771	0.785	0.745	0.770	0.754	0.762	0.750	0.748	0.115	0.124	0.118	0.114	0.108	0.113	0.737
13:48:05	0.737	0.762	0.750	0.756	0.753	0.746	0.736	0.749	0.746	0.861	0.897	0.880	0.749	0.749	0.749	0.733	0.738	0.749	0.731	0.756	0.744	0.760	0.753	0.768	0.734	0.757	0.750	0.789	0.750	0.744	0.742	0.757	0.750	0.781	0.778	0.789	0.740	0.782	0.762	0.765	0.767	0.752	0.116	0.124	0.119	0.114	0.108	0.113	0.736
13:58:05	0.736	0.755	0.751	0.753	0.749	0.752	0.736	0.740	0.742	0.864	0.895	0.883	0.751	0.745	0.752	0.730	0.740	0.741	0.728	0.753	0.736	0.752	0.744	0.771	0.725	0.759	0.755	0.787	0.756	0.748	0.742	0.755	0.751	0.773	0.783	0.790	0.744	0.768	0.762	0.760	0.750	0.755	0.115	0.124	0.118	0.114	0.108	0.112	0.729
14:08:05	0.738	0.756	0.749	0.747	0.747	0.752	0.731	0.738	0.741	0.864	0.896	0.886	0.749	0.746	0.749	0.732	0.741	0.745	0.728	0.744	0.736	0.751	0.740	0.772	0.728	0.754	0.757	0.788	0.758	0.749	0.738	0.753	0.751	0.771	0.777	0.791	0.744	0.769	0.754	0.749	0.749	0.752	0.115	0.124	0.119	0.114	0.108	0.113	0.731
14:18:05	0.741	0.761	0.748	0.758	0.758	0.740	0.742	0.752	0.751	0.863	0.900	0.878	0.751	0.751	0.758	0.742	0.745	0.751	0.743	0.762	0.752	0.762	0.755	0.771	0.737	0.754	0.754	0.797	0.763	0.752	0.746	0.753	0.752	0.781	0.780	0.791	0.743	0.765	0.760	0.748	0.759	0.761	0.115	0.124	0.118	0.114	0.108	0.113	0.730
14:28:05	0.747	0.754	0.747	0.752	0.746	0.747	0.732	0.739	0.743	0.867	0.899	0.890	0.754	0.743	0.748	0.740	0.734	0.749	0.729	0.744	0.744	0.757	0.746	0.768	0.734	0.753	0.754	0.787	0.755	0.748	0.738	0.755	0.744	0.777	0.778	0.784	0.737	0.759	0.746	0.745	0.751	0.747	0.115	0.124	0.118	0.114	0.108	0.112	0.732
14:38:05	0.742	0.758	0.747	0.746	0.737	0.756	0.728	0.736	0.747	0.873	0.900	0.890	0.752	0.746	0.747	0.735	0.736	0.745	0.729	0.748	0.740	0.746	0.745	0.769	0.724	0.754	0.757	0.782	0.752	0.751	0.744	0.754	0.750	0.780	0.786	0.792	0.738	0.741	0.754	0.742	0.745	0.744	0.115	0.124	0.118	0.114	0.108	0.113	0.733
14:48:05	0.744	0.760	0.748	0.747	0.742	0.750	0.730	0.739	0.745	0.872	0.904	0.889	0.756	0.749	0.753	0.741	0.742	0.748	0.734	0.748	0.747	0.752	0.745	0.770	0.731	0.755	0.755	0.786	0.754	0.755	0.742	0.753	0.749	0.782	0.785	0.787	0.741	0.734	0.748	0.743	0.750	0.746	0.115	0.124	0.118	0.113	0.108	0.112	0.733
14:58:05	0.741	0.760	0.750	0.756	0.745	0.746	0.734	0.739	0.743	0.872	0.902	0.894	0.753	0.745	0.751	0.749	0.744	0.752	0.740	0.749	0.752	0.754	0.742	0.769	0.733	0.752	0.753	0.784	0.757	0.755	0.739	0.752	0.749	0.776	0.781	0.787	0.735	0.739	0.752	0.752	0.754	0.747	0.115	0.124	0.118	0.113	0.108	0.112	0.732
15:08:05	0.742	0.755	0.749	0.751	0.740	0.752	0.731	0.735	0.740	0.874	0.899	0.893	0.751	0.746	0.753	0.747	0.744	0.755	0.743	0.744	0.748	0.750	0.738	0.772	0.728	0.754	0.758	0.792	0.762	0.750	0.743	0.752	0.744	0.774	0.776	0.787	0.745	0.742	0.753	0.753	0.750	0.748	0.115	0.124	0.118	0.114	0.108	0.112	0.730
15:18:05	0.741	0.757	0.747	0.753	0.742	0.750	0.734	0.737	0.742	0.874	0.901	0.892	0.750	0.748	0.760	0.752	0.750	0.757	0.741	0.743	0.747	0.751	0.739	0.770	0.728	0.756	0.758	0.795	0.765	0.754	0.745	0.752	0.748	0.774	0.779	0.787	0.745	0.743	0.754	0.756	0.753	0.750	0.115	0.124	0.118	0.114	0.108	0.113	0.728
15:28:05	0.744	0.753	0.745	0.749	0.738	0.751	0.728	0.734	0.743	0.878	0.901	0.894	0.753	0.747	0.754	0.750	0.760	0.754	0.737	0.746	0.743	0.750	0.742	0.772	0.723	0.760	0.757	0.795	0.760	0.753	0.743	0.753	0.744	0.775	0.778	0.791	0.743	0.742	0.755	0.750	0.752	0.745	0.115	0.124	0.118	0.113	0.108	0.112	0.732
15:38:05	0.749	0.758	0.749	0.752	0.738	0.750	0.729	0.733	0.737	0.880	0.909	0.899	0.751	0.745	0.751	0.747	0.753	0.752	0.742	0.749	0.753	0.751	0.736	0.769	0.731	0.748	0.754	0.786	0.759	0.755	0.737	0.754	0.742	0.777	0.781	0.786	0.739	0.739	0.749	0.750	0.746	0.746	0.115	0.124	0.118	0.114	0.108	0.112	0.734
15:48:05	0.745	0.754	0.739	0.742	0.733	0.750	0.724	0.731	0.739	0.879	0.901	0.899	0.750	0.748	0.751	0.746	0.755	0.748	0.733	0.746	0.740	0.747	0.738	0.769	0.726	0.751	0.758	0.790	0.755	0.750	0.744	0.749	0.743	0.776	0.778	0.787	0.748	0.739	0.747	0.751	0.749	0.740	0.115	0.124	0.118	0.113	0.108	0.112	0.732
15:58:05	0.743	0.757	0.740	0.740	0.732	0.750	0.723	0.731	0.745	0.881	0.906	0.898	0.755	0.750	0.753	0.751	0.760	0.754	0.737	0.752	0.742	0.748	0.743	0.769	0.719	0.756	0.754	0.784	0.757	0.752	0.744	0.752	0.746	0.773	0.780	0.785	0.747	0.737	0.749	0.749	0.751	0.742	0.115	0.124	0.118	0.113	0.108	0.112	0.729
16:08:05	0.746	0.753	0.733	0.745	0.732	0.751	0.725	0.731	0.742	0.883	0.906	0.899	0.753	0.749	0.751	0.751	0.755	0.754	0.741	0.747	0.742	0.751	0.738	0.768	0.723	0.750	0.750	0.792	0.756	0.753	0.744	0.752	0.744	0.774	0.780	0.787	0.746	0.738	0.749	0.749	0.749	0.743	0.115	0.124	0.118	0.113	0.108	0.112	0.731
16:18:05	0.744	0.752	0.740	0.745	0.730	0.752	0.724	0.736	0.743	0.888	0.908	0.904	0.753	0.747	0.747	0.746	0.757	0.746	0.742	0.749	0.740	0.750	0.742	0.768	0.725	0.751	0.751	0.791	0.754	0.753	0.744	0.753	0.747	0.776	0.780	0.786	0.741	0.733	0.745	0.746	0.739	0.736	0.115	0.124	0.118	0.113	0.108	0.112	0.730
16:28:05	0.745	0.749	0.744	0.748	0.735	0.750	0.729	0.732	0.741	0.885	0.910	0.900	0.750	0.749	0.753	0.750	0.764	0.752	0.739	0.745	0.739	0.751	0.734	0.767	0.724	0.749	0.749	0.790	0.756	0.751	0.742	0.753	0.747	0.772	0.777	0.785	0.738	0.736	0.749	0.750	0.747	0.744	0.115	0.124	0.118	0.114	0.108	0.112	0.729
16:38:05	0.745	0.752	0.731	0.736	0.731	0.750	0.729	0.729	0.744	0.886	0.909	0.905	0.752	0.749	0.753	0.751	0.757	0.751	0.736	0.747	0.739	0.748	0.734	0.769	0.722	0.749	0.751	0.788	0.756	0.751	0.743	0.753	0.745	0.774	0.780	0.786	0.744	0.738	0.747	0.748	0.747	0.744	0.115	0.124	0.117	0.113	0.108	0.112	0.728
16:48:05	0.753	0.761	0.750	0.766	0.757	0.738	0.743	0.760	0.765	0.883	0.914	0.902	0.754	0.751	0.757	0.759	0.767	0.767	0.750	0.763	0.758	0.765	0.747	0.766	0.738	0.747	0.753	0.806	0.770	0.761	0.743	0.747	0.746	0.784	0.786	0.782	0.740	0.749	0.756	0.759	0.760	0.752	0.115	0.124	0.118	0.113	0.108	0.112	0.735
16:58:05	0.748	0.750	0.741	0.739	0.728	0.752	0.723	0.737	0.750	0.890	0.912	0.905	0.752	0.750	0.748	0.750	0.754	0.750	0.737	0.748	0.737	0.747	0.739	0.764	0.719	0.754	0.752	0.796	0.757	0.752	0.743	0.749	0.746	0.777	0.778	0.784	0.742	0.736	0.746	0.746	0.741	0.738	0.115	0.124	0.118	0.113	0.108	0.112	0.728
17:08:05	0.747	0.752	0.733	0.735	0.727	0.749	0.720	0.736	0.751	0.887	0.914	0.906	0.754	0.750	0.748	0.749	0.756	0.753	0.734	0.749	0.736	0.749	0.735	0.769	0.718	0.753	0.750	0.784	0.756	0.751	0.741	0.752	0.749	0.774	0.777	0.782	0.743	0.738	0.746	0.745	0.746	0.741	0.114	0.123	0.117	0.113	0.107	0.112	0.729
17:18:05	0.746	0.755	0.739	0.740	0.729	0.749	0.722	0.740	0.750	0.890	0.915	0.910	0.754	0.748	0.750	0.753	0.753	0.755	0.736	0.748	0.735	0.748	0.735	0.767	0.722	0.753	0.752	0.785	0.755	0.752	0.741	0.752	0.747	0.777	0.781	0.785	0.742	0.736	0.745	0.748	0.742	0.738	0.115	0.124	0.118	0.113	0.108	0.112	0.727
17:28:05	0.750	0.756	0.739	0.745	0.732	0.749	0.726	0.741	0.746	0.894	0.917	0.911	0.753	0.745	0.748	0.752	0.754	0.755	0.736	0.745	0.741	0.749	0.733	0.766	0.730	0.753	0.748	0.786	0.755	0.751	0.740	0.750	0.746	0.773	0.777	0.779	0.745	0.735	0.740	0.750	0.745	0.741	0.115	0.124	0.117	0.113	0.108	0.112	0.728
17:38:05	0.742	0.749	0.727	0.747	0.735	0.748	0.730	0.741	0.745	0.891	0.917	0.907	0.751	0.746	0.751	0.751	0.759	0.752	0.733	0.748	0.736	0.748	0.732	0.766	0.724	0.750	0.747	0.795	0.751	0.747	0.739	0.749	0.743	0.768	0.776	0.782	0.742	0.740	0.752	0.750	0.748	0.744	0.114	0.124	0.118	0.113	0.108	0.112	0.727
17:48:05	0.743	0.751	0.731	0.739	0.728	0.750	0.723	0.740	0.749	0.893	0.916	0.911	0.752	0.746	0.749	0.745	0.752	0.752	0.737	0.748	0.733	0.748	0.734	0.768	0.724	0.749	0.747	0.783	0.755	0.750	0.736	0.751	0.744	0.773	0.778	0.784	0.742	0.733	0.744	0.746	0.744	0.737	0.115	0.124	0.117	0.113	0.108	0.112	0.725
17:58:05	0.746	0.749	0.737	0.736	0.723	0.749	0.727	0.738	0.748	0.894	0.915	0.912	0.753	0.749	0.749	0.747	0.754	0.752	0.737	0.744	0.734	0.747	0.736	0.765	0.719	0.755	0.750	0.795	0.757	0.750	0.738	0.751	0.745	0.774	0.779	0.781	0.741	0.737	0.743	0.747	0.740	0.736	0.115	0.123	0.118	0.113	0.108	0.112	0.723
18:08:05	0.746	0.749	0.732	0.730	0.724	0.750	0.723	0.742	0.750	0.896	0.918	0.913	0.754	0.749	0.748	0.747	0.752	0.750	0.737	0.750	0.736	0.751	0.735	0.764	0.718	0.756	0.749	0.788	0.759	0.755	0.740	0.749	0.745	0.774	0.780	0.784	0.744	0.734	0.739	0.746	0.740	0.736	0.115	0.124	0.118	0.113	0.108	0.112	0.720
18:18:05	0.742	0.748	0.723	0.739	0.726	0.748	0.731	0.741	0.748	0.895	0.921	0.914	0.751	0.749	0.749	0.752	0.758	0.756	0.735	0.747	0.731	0.747	0.731	0.765	0.723	0.754	0.750	0.794	0.754	0.750	0.738	0.750	0.748	0.769	0.776	0.782	0.744	0.742	0.747	0.748	0.746	0.740	0.114	0.124	0.118	0.113	0.108	0.112	0.727
18:28:05	0.743	0.751	0.734	0.731	0.724	0.746	0.727	0.748	0.753	0.898	0.921	0.913	0.750	0.751	0.747	0.745	0.754	0.752	0.734	0.751	0.733	0.752	0.738	0.765	0.716	0.753	0.753	0.788	0.756	0.751	0.740	0.749	0.746	0.772	0.777	0.783	0.743	0.738	0.743	0.745	0.745	0.735	0.114	0.124	0.118	0.113	0.108	0.112	0.726
18:38:05	0.748	0.748	0.728	0.740	0.727	0.746	0.730	0.741	0.746	0.897	0.921	0.914	0.753	0.749	0.749	0.749	0.753	0.752	0.733	0.745	0.729	0.744	0.733	0.762	0.721	0.753	0.749	0.789	0.755	0.750	0.738	0.750	0.743	0.771	0.779	0.782	0.745	0.741	0.747	0.750	0.743	0.739	0.115	0.123	0.118	0.113	0.108	0.112	0.730
18:48:05	0.743	0.743	0.730	0.744	0.730	0.744	0.740	0.744	0.746	0.900	0.922	0.917	0.750	0.748	0.751	0.748	0.762	0.757	0.738	0.746	0.736	0.749	0.732	0.766	0.722	0.751	0.746	0.794	0.756	0.748	0.740	0.749	0.746	0.765	0.775	0.780	0.743	0.741	0.750	0.751	0.746	0.741	0.114	0.123	0.117	0.113	0.108	0.112	0.728
18:58:05	0.745	0.750	0.733	0.741	0.723	0.749	0.739	0.747	0.747	0.904	0.924	0.921	0.751	0.745	0.746	0.748	0.753	0.751	0.732	0.743	0.732	0.746	0.730	0.765	0.723	0.750	0.746	0.784	0.754	0.749	0.736	0.751	0.744	0.769	0.776	0.780	0.743	0.738	0.747	0.745	0.743	0.736	0.115	0.123	0.118	0.113	0.108	0.112	0.724
19:08:05	0.747	0.749	0.723	0.738	0.724	0.743	0.735	0.747	0.747	0.901	0.925	0.919	0.747	0.749	0.744	0.755	0.757	0.753	0.732	0.745	0.728	0.744	0.730	0.763	0.726	0.752	0.750	0.792	0.757	0.747	0.736	0.747	0.744	0.770	0.773	0.781	0.746	0.740	0.746	0.746	0.747	0.737	0.114	0.123	0.118	0.113	0.107	0.112	0.726
19:18:05	0.743	0.749	0.729	0.729	0.723	0.748	0.735	0.748	0.753	0.901	0.923	0.917	0.749	0.751	0.749	0.743	0.752	0.751	0.738	0.748	0.738	0.751	0.743	0.764	0.717	0.752	0.751	0.786	0.757	0.754	0.739	0.749	0.744	0.772	0.779	0.782	0.739	0.739	0.744	0.745	0.741	0.737	0.115	0.123	0.117	0.113	0.108	0.112	0.723
19:28:05	0.741	0.751	0.729	0.730	0.725	0.745	0.733	0.745	0.747	0.899	0.924	0.919	0.750	0.751	0.750	0.747	0.753	0.750	0.734	0.748	0.734	0.748	0.735	0.763	0.719	0.752	0.749	0.790	0.757	0.754	0.739	0.749	0.746	0.772	0.779	0.779	0.743	0.747	0.746	0.745	0.744	0.738	0.114	0.124	0.117	0.113	0.107	0.112	0.723
19:38:05	0.746	0.750	0.728	0.736	0.723	0.745	0.738	0.741	0.747	0.906	0.925	0.921	0.750	0.748	0.747	0.747	0.753	0.751	0.732	0.743	0.728	0.741	0.735	0.763	0.720	0.753	0.745	0.788	0.753	0.748	0.732	0.749	0.744	0.767	0.774	0.776	0.744	0.743	0.747	0.747	0.742	0.735	0.115	0.123	0.118	0.113	0.108	0.112	0.721
19:48:05	0.745	0.746	0.718	0.737	0.724	0.743	0.734	0.743	0.744	0.900	0.925	0.921	0.747	0.749	0.747	0.751	0.754	0.753	0.733	0.741	0.729	0.741	0.732	0.761	0.726	0.752	0.750	0.796	0.752	0.746	0.734	0.746	0.743	0.768	0.775	0.781	0.747	0.749	0.749	0.751	0.745	0.738	0.114	0.123	0.117	0.113	0.107	0.112	0.724
19:58:05	0.741	0.749	0.727	0.731	0.723	0.747	0.732	0.743	0.744	0.902	0.926	0.922	0.750	0.750	0.746	0.742	0.750	0.749	0.733	0.747	0.728	0.740	0.734	0.763	0.716	0.754	0.749	0.792	0.753	0.751	0.736	0.748	0.745	0.770	0.777	0.780	0.743	0.746	0.746	0.748	0.744	0.736	0.115	0.123	0.117	0.113	0.108	0.112	0.722
20:08:05	0.747	0.749	0.727	0.734	0.722	0.748	0.730	0.744	0.748	0.903	0.926	0.922	0.749	0.751	0.746	0.747	0.750	0.752	0.732	0.746	0.729	0.742	0.736	0.762	0.723	0.752	0.746	0.795	0.755	0.750	0.740	0.748	0.747	0.769	0.777	0.779	0.744	0.749	0.745	0.746	0.745	0.739	0.114	0.123	0.117	0.113	0.108	0.112	0.723
20:18:05	0.747	0.748	0.719	0.734	0.722	0.744	0.733	0.744	0.743	0.904	0.930	0.924	0.748	0.747	0.745	0.747	0.753	0.750	0.729	0.741	0.728	0.739	0.734	0.760	0.725	0.752	0.747	0.790	0.752	0.746	0.736	0.747	0.744	0.769	0.775	0.780	0.745	0.748	0.745	0.745	0.745	0.737	0.114	0.124	0.118	0.113	0.107	0.112	0.727
20:28:05	0.747	0.744	0.733	0.753	0.734	0.730	0.751	0.757	0.755	0.899	0.932	0.921	0.747	0.752	0.758	0.756	0.767	0.763	0.742	0.752	0.741	0.751	0.738	0.764	0.732	0.746	0.750	0.797	0.761	0.753	0.739	0.741	0.744	0.770	0.780	0.775	0.747	0.757	0.751	0.756	0.756	0.743	0.115	0.123	0.117	0.113	0.107	0.112	0.730
20:38:05	0.741	0.748	0.727	0.735	0.720	0.746	0.737	0.741	0.745	0.906	0.926	0.922	0.748	0.746	0.746	0.740	0.749	0.748	0.730	0.743	0.730	0.742	0.736	0.765	0.722	0.750	0.741	0.788	0.748	0.747	0.736	0.744	0.744	0.770	0.775	0.779	0.740	0.744	0.747	0.745	0.743	0.735	0.114	0.123	0.117	0.113	0.107	0.112	0.725
20:48:05	0.744	0.750	0.719	0.734	0.719	0.743	0.731	0.743	0.741	0.906	0.933	0.926	0.748	0.745	0.744	0.747	0.749	0.751	0.727	0.743	0.727	0.742	0.735	0.758	0.725	0.751	0.747	0.799	0.750	0.747	0.737	0.747	0.743	0.767	0.773	0.781	0.744	0.747	0.743	0.744	0.749	0.737	0.114	0.123	0.117	0.113	0.107	0.112	0.729
20:58:05	0.743	0.744	0.727	0.730	0.720	0.746	0.730	0.745	0.745	0.906	0.930	0.925	0.749	0.745	0.744	0.746	0.749	0.750	0.731	0.742	0.728	0.745	0.737	0.760	0.723	0.753	0.746	0.792	0.754	0.750	0.734	0.748	0.742	0.767	0.777	0.784	0.742	0.746	0.742	0.744	0.744	0.737	0.114	0.124	0.117	0.113	0.108	0.112	0.725
21:08:05	0.744	0.748	0.728	0.728	0.721	0.746	0.733	0.742	0.747	0.907	0.931	0.922	0.748	0.746	0.746	0.738	0.746	0.747	0.728	0.746	0.730	0.747	0.738	0.762	0.720	0.751	0.746	0.790	0.752	0.750	0.736	0.747	0.745	0.768	0.776	0.782	0.741	0.749	0.745	0.744	0.745	0.735	0.114	0.123	0.117	0.113	0.107	0.111	0.731
0:00:00
0:00:00
0:00:00
0:00:00
0:00:00
0:00:00
0:00:00
0:00:00
0:00:00
0:00:00
0:00:00
0:00:00
0:00:00
0:00:00
0:00:00
0:00:00
0:00:00
0:00:00
0:00:00
0:00:00
0:00:00
0:00:00
0:00:00
0:00:00
0:00:00
0:00:00
0:00:00
[truncated: 47 more columns]
