# Supplementary material for: Systematic analysis of low-affinity transcription factor binding site clusters in vitro and in vivo establishes their functional relevance
Source: Nat Commun. 2022 Sep 7;13:5273. doi: 10.1038/s41467-022-32971-0 (PMC9452512; doi:10.1038/s41467-022-32971-0)
Supplement: Supplementary file 3 — Source Data [file 41467_2022_32971_MOESM3_ESM.zip › source_data/in-vivo/20210819/20210819_Z3EV268_GFP100.txt]

EGFP:488,507[2]
Kinetic read	A1	A2	A3	A4	A5	A6	A7	A8	A9	A10	A11	A12	B1	B2	B3	B4	B5	B6	B7	B8	B9	B10	B11	B12	C1	C2	C3	C4	C5	C6	C7	C8	C9	C10	C11	C12	D1	D2	D3	D4	D5	D6	D7	D8	D9	D10	D11	D12	E1
0:09:18	4146	4279	4180	4129	4298	4164	4131	4558	4521	5849	6328	6160	4391	4455	4455	4298	4576	4574	4426	4345	4434	4142	4276	4443	4301	4309	4251	4310	4290	4414	4427	4631	4334	4307	4390	4386	4485	4385	4452	4640	4397	4713	4371	4157	4127	4164	4117	4121	4114
0:19:18	4234	4224	4202	4156	4179	4226	4340	4327	4390	5952	6649	6525	4359	4312	4433	4076	4420	4362	4389	4663	4450	4334	4388	4405	4310	4273	4232	4300	4409	4391	4572	4686	4524	4268	4317	4504	4305	4419	4514	4470	4553	4629	4411	4047	4172	4128	4328	4288	4087
0:29:18	4335	4260	4258	4246	4291	4184	4445	4386	4259	6261	7835	6627	4436	4628	4693	4275	4596	4410	4370	4585	4405	4406	4367	4449	4362	4506	4298	4366	4284	4356	4739	4568	4510	4349	4249	4543	4427	4268	4183	4714	4540	4744	4352	4348	4253	4217	4088	4182	4209
0:39:18	4288	4206	4240	4211	4272	4111	4299	4342	4203	6479	7873	7069	4411	4603	4586	4363	4459	4407	4451	4439	4298	4339	4140	4536	4326	4386	4596	4375	4434	4365	4478	4797	4523	4216	4374	4268	4174	4441	4515	4518	4629	4827	4502	4222	4120	4240	4123	4337	4154
0:49:18	4295	4298	4331	4300	4251	4310	4357	4382	4261	6388	7406	6949	4662	4633	4840	4268	4377	4496	4505	4513	4482	4317	4200	4458	4199	4353	4537	4561	4443	4627	4627	4869	4600	4440	4369	4556	4436	4485	4457	4838	4763	4831	4479	4239	4269	4260	4256	4288	4220
0:59:18	4364	4147	4295	4218	4421	4286	4245	4429	4444	6483	7229	7169	4516	4677	4706	4290	4478	4291	4476	4412	4381	4576	4419	4703	4510	4357	4467	4410	4261	4326	4669	4797	4592	4338	4491	4405	4347	4542	4435	4707	4725	4968	4535	4272	4218	4244	4163	4312	4372
1:09:18	4196	4090	4397	4307	4271	4314	4183	4366	4554	6916	7174	6958	5452	4890	4836	4383	4468	4521	4495	4418	4448	4271	4439	4645	4354	4641	4377	4323	4457	4554	4520	4789	4679	4415	4244	4434	4497	4523	4488	4738	4667	4872	4383	4092	4178	4452	4087	4279	4389
1:19:18	4305	4268	4178	4354	4439	4315	4458	4477	4330	6850	7943	7400	4718	4812	4899	4360	4386	4516	4604	4641	4400	4512	4476	4413	4409	4490	4367	4241	4432	4376	4793	4704	4621	4268	4389	4463	4466	4508	4315	4901	4612	4869	4411	4372	4263	4118	4217	4134	4259
1:29:18	4314	4252	4405	4204	4379	4288	4456	4494	4424	7110	7581	7428	4824	4770	5011	4398	4624	4433	4455	4540	4528	4378	4372	4560	4414	4467	4419	4420	4502	4484	4913	4961	4761	4507	4322	4437	4326	4633	4630	4919	4696	4918	4413	4179	4159	4337	4202	4085	4108
1:39:18	4148	4071	4250	4268	4416	4305	4493	4727	4487	7110	7478	7467	4581	4944	4808	4473	4539	4580	4608	4433	4567	4536	4339	4518	4454	4473	4394	4506	4469	4395	4682	4965	4738	4457	4364	4356	4316	4489	4517	4864	4600	5022	4484	4007	4257	4367	4232	4270	4248
1:49:18	4217	4159	4101	4259	4464	4388	4355	4560	4499	6973	7800	7885	4685	4849	5048	4473	4528	4436	4511	4588	4610	4507	4372	4765	4524	4632	4566	4524	4496	4513	4888	4984	4782	4527	4511	4455	4397	4530	4510	4950	4776	5088	4391	4276	4163	4201	4207	4305	4374
1:59:18	4338	4427	4202	4248	4386	4352	4476	4532	4563	7244	8211	8103	4877	5043	4863	4538	4512	4483	4484	4485	4420	4485	4373	4699	4476	4665	4454	4520	4486	4573	4798	5095	4693	4343	4399	4460	4504	4694	4682	5099	4950	4988	4377	4126	4220	4309	4288	4209	4369
2:09:18	4318	4347	4101	4305	4480	4482	4598	4544	4337	7844	8104	8400	4790	4990	5054	4563	4591	4615	4548	4720	4511	4768	4449	4432	4542	4604	4544	4559	4603	4478	5038	5282	5017	4416	4517	4654	4507	4392	4455	5174	4791	5325	4453	4253	4082	4142	4288	4160	4390
2:19:18	4260	4254	4088	4395	4602	4424	4519	4609	4570	7931	8555	8682	4774	5033	5178	4588	4836	4687	4626	4721	4609	4557	4259	4548	4331	4688	4632	4526	4424	4574	4971	5050	4924	4543	4476	4396	4377	4538	4438	4963	4974	5283	4406	4066	4103	4423	4176	4152	4453
2:29:18	4512	4455	4090	4460	4584	4605	4697	4663	4494	8155	8770	8913	4938	5235	5188	4564	4698	4667	4614	4619	4526	4514	4354	4467	4524	4784	4533	4572	4745	4664	4969	5112	4841	4444	4535	4475	4522	4794	4553	5209	4998	5305	4556	4419	3961	4026	4156	4228	4415
2:39:18	4233	4213	4306	4433	4417	4415	4380	4621	4359	8336	9177	9075	4999	5066	5151	4666	4739	4667	4539	4822	4575	4671	4389	4678	4362	4628	4534	4639	4628	4750	4862	5379	5099	4511	4406	4462	4462	4533	4601	5249	5118	5252	4498	4307	4173	4228	4071	4337	4477
2:49:18	4217	4262	4375	4383	4483	4328	4245	4569	4429	8759	9333	9264	4904	5188	5209	4541	4799	4717	4765	4713	4697	4602	4306	4558	4713	4794	4587	4681	4796	4489	5171	5312	5084	4418	4402	4536	4532	4778	4597	5135	5203	5414	4262	4220	4178	4186	4175	4121	4601
2:59:18	4379	4480	4397	4525	4339	4476	4559	4603	4368	8619	9772	9473	5002	5337	5316	4683	4683	4757	4620	4793	4723	4486	4512	4501	4823	4615	4681	4662	4516	4721	5248	5446	5050	4566	4554	4510	4414	4739	4977	5363	5115	5570	4360	4214	4169	4245	4240	4299	4621
3:09:18	4394	4156	4404	4509	4271	4367	4376	4749	4444	9175	10219	9924	4871	5191	4891	4668	4773	4810	4651	4821	4803	4401	4298	4423	4715	4664	4708	4603	4668	4796	5367	5432	5270	4437	4420	4735	4465	4694	4749	5468	5061	5321	4270	4093	4293	4268	4084	4104	4527
3:19:18	4336	4427	4180	4487	4407	4506	4461	4660	4445	9473	10705	10453	5014	5477	5038	4750	4775	4783	4808	4968	4701	4440	4470	4589	4660	4646	4628	4537	4722	4447	5202	5281	5207	4472	4361	4489	4770	4661	4556	5031	5277	5600	4355	4137	4320	4089	4188	4172	4527
3:29:18	4474	4420	4424	4686	4355	4240	4516	4609	4736	9757	11289	10941	4904	5236	5269	4772	4404	4671	4799	4795	4848	4458	4464	4628	4630	4704	4580	4612	4498	4780	5284	5295	5436	4587	4468	4541	4812	4923	4586	5477	5175	5389	4366	4310	4091	4092	4062	4226	4380
3:39:18	4417	4369	4149	4597	4569	4320	4500	4511	4590	10164	11999	11458	4887	5058	5240	4682	4511	4745	4877	4897	4827	4480	4465	4530	4579	4627	4772	4543	4612	4487	5129	5242	5396	4482	4417	4454	4659	4825	4554	5532	5354	5635	4468	4281	4232	4224	4157	4127	4568
3:49:18	4485	4433	4474	4456	4810	4526	4668	4822	4649	10979	12924	12350	5174	5347	5347	4752	4599	4653	4803	4967	4754	4593	4276	4493	4554	4496	4654	4637	4593	4648	5098	5334	5336	4468	4610	4537	4779	4856	4662	5726	5379	5817	4415	4496	4337	4074	4272	4240	4447
3:59:18	4331	4576	4411	4544	4633	4405	4518	4833	4489	11702	13631	12687	5165	5415	5616	4564	4734	4667	4874	4919	4889	4478	4559	4554	4567	4656	4516	4864	4674	4667	5283	5598	5226	4569	4593	4521	4859	4919	4752	5616	5552	5771	4284	4351	4345	4216	4105	4206	4454
4:09:18	4375	4417	4399	4494	4626	4421	4611	4747	4611	12313	14840	13724	5100	5625	5378	4646	4787	4448	4808	4883	4907	4582	4356	4695	4655	4628	4424	4584	4564	4674	5242	5728	5327	4600	4466	4546	4863	4921	4638	5595	5543	5831	4500	4061	4090	4189	4079	4083	4301
4:19:18	4484	4300	4397	4507	4467	4526	4560	4747	4850	13367	15565	14652	5199	5546	5466	4710	4996	4541	5003	4942	4999	4796	4643	4679	4690	4748	4774	4629	4711	4756	5499	5792	5405	4332	4508	4508	4795	4594	4846	5772	5641	6105	4363	4134	4211	4105	4187	4181	4545
4:29:18	4198	4439	4401	4519	4607	4591	4591	4924	4896	14229	16777	15574	5454	5688	5896	4731	4822	4650	4960	4847	4957	4666	4481	4688	4647	4844	4942	4796	4697	4754	5393	5911	5632	4905	4703	4777	4764	4579	4712	5957	5845	6389	4420	4305	4076	4261	4163	4159	4493
4:39:18	4609	4454	4467	4676	4599	4445	4760	4745	4628	14888	18459	17225	5476	5742	5822	4611	4986	4832	4920	4895	4884	4622	4491	4652	4663	4986	4876	4775	4805	4729	5507	6031	5751	4354	4440	4870	4820	4825	4982	5919	5897	6376	4525	4214	4289	4249	4211	4082	4592
4:49:18	4573	4602	4550	4711	4835	4636	4897	4862	4866	15864	19229	18499	5484	5874	5691	4686	4871	4763	4816	5137	4862	4801	4584	4638	4662	4904	5131	4840	4691	4761	5866	6374	5933	4666	4648	4875	4785	4934	4867	6125	5921	6578	4361	4154	4223	4421	4107	4139	4574
4:59:18	4620	4675	4610	4487	4593	4696	4842	5018	4881	17600	21362	19298	5643	5898	6116	4608	4703	4812	5114	5159	4974	4888	4577	4935	4781	5226	4966	4750	4745	4729	5967	6646	6141	4589	4771	4887	4773	5045	4876	6322	6020	6758	4341	4282	4295	4228	4176	4097	4433
5:09:18	4511	4780	4569	4608	4639	4811	4952	4909	4884	18791	22773	20898	5845	6306	6226	4744	4850	4871	5006	5054	5251	4777	4678	4761	4721	5280	5348	4845	4982	4891	6395	6709	6314	4672	4842	4972	4622	5016	4930	6676	6377	6765	4496	4097	4402	4108	4054	3996	4594
5:19:18	4791	4683	4722	4593	4734	4584	4884	4941	4829	20031	23522	22453	5872	6244	6182	4663	4758	4900	4901	5382	5310	4733	4574	4851	4778	5288	4998	4999	5036	4888	6412	7168	6744	4701	4760	4847	4906	5301	5129	6800	6354	6887	4407	4309	4173	4186	4115	4108	4578
5:29:18	4861	4772	4677	4561	4682	4524	5006	4919	4876	21660	24843	23494	6023	6528	6422	4596	4982	4758	5019	5348	5497	4682	4745	4997	4817	5321	5245	4810	4874	4874	6834	7504	6760	4889	4882	5056	5034	4959	5278	6821	6447	7232	4497	4154	4103	4211	4011	4091	4621
5:39:18	4639	4838	4518	4666	4903	4675	4914	5032	5036	22521	26153	25340	6071	6852	6638	4728	4757	4844	5182	5232	5412	4763	4773	4902	5022	5452	5500	4961	5104	4970	7138	7651	7091	4887	5210	5044	4980	5243	5279	7140	6735	7418	4345	4064	4117	4093	4107	4311	4699
5:49:18	4774	4637	4769	4738	4842	4812	4867	5006	5026	23918	27875	26442	6262	6720	7103	4856	4777	4795	5184	5268	5451	4898	4731	4942	4916	5705	5594	4993	5074	5013	7226	8039	7175	5127	5029	5141	5397	5363	5276	7230	7133	7778	4226	4132	4118	4192	4118	3988	4696
5:59:18	4675	4727	4602	4759	4655	4869	4979	4941	4824	25486	28506	28102	6561	7060	7149	4938	4795	4763	5411	5420	5509	4867	4901	4924	5058	5844	5574	4969	5000	4882	7275	8354	7612	5059	5248	5467	5307	5638	5533	7139	7381	8255	4395	4143	4389	4283	4113	4198	4629
6:09:18	4788	4888	4788	4582	4668	4871	4892	5067	4866	26851	30797	29229	6828	7263	7297	4880	4885	4765	5427	5584	5552	4934	4765	5014	5296	5997	5833	4955	4997	4850	7503	8344	7902	5096	5150	5362	5291	5561	5593	7302	7495	8724	4385	4053	4204	4205	3942	4150	4605
6:19:18	4876	4936	4866	4788	4828	4707	4864	5138	4922	28807	32551	37288	6754	7510	7921	4854	4894	4711	5432	5608	5418	4639	4872	4846	5538	6089	5671	5189	4882	4820	7932	8748	8406	5156	5307	5508	5152	5492	5592	7706	7959	9351	4404	4335	4204	4283	4230	4039	4690
6:29:18	4782	4958	4719	4805	4744	4907	4998	5047	5181	30326	34051	35157	7488	8098	7885	4946	4906	4974	5382	5638	5670	5020	4935	5013	5594	6085	6019	4917	4967	5193	8299	8886	8345	5160	5333	5360	5483	5864	5796	7946	8134	9605	4405	4148	4248	4126	4305	4234	4449
6:39:18	4991	4822	4852	4709	4725	4833	4938	5110	5273	32115	36513	37604	7327	8004	8168	4906	4845	4964	5667	5908	5575	4725	4861	5044	5724	6418	5976	5218	5116	5093	8873	8913	8792	5105	5440	5575	5621	5818	5821	8790	8486	9534	4521	4083	4109	4202	4244	4146	4485
6:49:18	4793	5043	4750	4912	4860	4950	5016	5316	5132	33571	38941	37994	7774	8179	8197	4776	4852	4738	5696	5882	5799	4830	4924	5223	5694	6299	6498	5053	5160	5108	9464	9073	8784	5419	5475	5704	5587	6033	5741	9322	8992	9983	4228	4179	4145	4249	4085	4188	4550
6:59:18	4979	5162	4728	4822	4974	5060	4916	5299	5236	35512	40241	45180	7843	8273	8373	4888	4989	4960	5741	6213	6040	4984	4883	5308	6014	6482	6113	5007	5350	5269	9447	9132	8838	5554	5541	5812	5775	5985	6169	9276	9100	10063	4368	4168	4146	4047	4147	4365	4552
7:09:18	5143	5233	4862	4744	4829	4929	5162	5184	5328	39666	41689	46347	7876	8488	8558	4768	5136	4911	5916	5757	5875	4781	4939	5413	6061	6584	6178	5157	5221	5255	9955	9502	9166	5556	5740	5846	5753	6236	6117	9301	9113	9949	4224	4186	4058	4124	4244	4189	4421
7:19:18	4956	5385	4965	4856	5001	4916	5160	5560	5385	42832	42596	50222	8067	8919	8726	4819	4955	4931	5969	6110	6229	4964	5142	5371	6264	6459	6563	5224	5081	5374	10171	9631	9575	5537	5919	6011	5976	6115	6264	9704	9317	10338	4470	4214	4172	4138	4065	4082	4741
7:29:18	5083	5336	5026	4914	4953	5001	5235	5565	5414	44754	43431	51466	8102	8639	9148	4738	4943	4974	5908	6242	6560	4929	4860	5453	6150	6600	6585	5338	5211	5410	10182	9593	9683	5723	5987	6130	6208	6476	6152	9958	9498	10357	4237	4180	4097	4333	4289	4269	4783
7:39:18	5108	5310	4761	4941	4880	5288	5100	5423	5469	47986	43057	49490	8411	8859	9100	4880	5127	5127	5921	6315	6434	4996	5000	5422	6331	6592	6440	5153	5386	5513	10318	9470	9631	5801	6081	5997	5838	6428	6392	9922	9770	10359	4397	4140	4097	4287	4093	4247	4658
7:49:18	5096	5328	5067	4946	4932	5090	5341	5622	5239	48754	39639	48406	8253	8778	9213	5089	5125	5195	6014	6556	6241	5260	5174	5690	6267	6553	6544	5402	5541	5323	10209	9640	9733	6270	6036	6371	6258	6427	6513	10102	10127	10388	4426	4245	4261	4167	4203	4288	4822
7:59:18	5055	5064	5234	4931	5032	5324	5365	5594	5722	47007	37839	44030	8247	9006	9013	4928	5203	5230	6170	6537	6464	5175	5209	5780	6318	6737	6676	5404	5375	5357	10737	9816	9396	6119	6012	6148	6298	6717	6406	10333	10418	10614	4280	4168	4263	4178	4162	4227	4649
8:09:18	5172	5303	5274	4965	4955	5199	5461	5552	5490	43332	35580	41175	7979	9087	9259	5093	5313	5178	6341	6625	6520	5057	5298	5556	6382	6756	7027	5476	5378	5495	10634	10408	10252	6132	6348	6363	6170	6741	6820	10394	10655	10692	4356	4151	4206	4291	4104	4130	5035
8:19:18	5101	5249	5013	5186	5243	5341	5490	5605	5533	41193	34825	39816	8538	9089	9284	4966	5207	5427	6388	6741	6874	5161	5249	5653	6453	6700	6603	5418	5679	5681	10702	10707	10152	6220	6252	6358	6373	6727	6937	10549	10477	10833	4165	4209	4224	4049	4101	4167	4973
8:29:18	5170	5278	5331	5027	5297	5493	5370	5484	5612	36161	33918	39807	8464	9025	9186	5066	5399	5250	6539	6678	6681	5226	5249	5427	6774	6798	6689	5518	5675	5392	10827	10428	10672	6221	6328	6240	6474	6998	6681	11184	10811	10936	4293	4091	4120	4160	4112	4098	4846
8:39:18	5111	5135	5150	5070	5223	5353	5518	5561	5392	34824	33426	38565	8423	9196	9420	5080	5321	5319	6641	6891	6739	5350	5175	5599	6673	6788	7064	5542	5534	5530	11330	10361	10618	6302	6504	6470	6565	6857	6901	11286	11359	10867	4414	4082	4210	4138	4205	4255	5024
8:49:18	5281	5316	5073	5196	5219	5422	5461	5493	5602	34418	32768	38640	8430	9373	9250	5182	5262	5309	6619	6817	6747	5183	5221	5756	6640	7119	6969	5711	5603	5676	11530	10504	10603	6391	6501	6402	6632	6989	6876	11170	11146	11102	4523	4303	4129	4341	4210	4053	4861
8:59:18	5111	5251	5126	5242	5076	5378	5403	5699	5765	32621	31964	36886	8456	9186	9529	5130	5399	5252	6632	7062	6842	5302	5255	5736	6635	6821	6904	5762	5571	5503	11439	10552	11061	6538	6433	6523	6572	7012	7161	11157	11683	10904	4252	4240	4190	4296	4135	4137	4938
9:09:18	5224	5223	5062	5101	5137	5478	5596	5458	5419	32521	31919	35839	8731	9367	9452	5184	5504	5414	6881	7271	6779	5462	5277	5636	6720	6948	7120	5536	5741	5641	11318	10538	10795	6400	6781	6458	6776	7240	7271	11374	11786	11131	4306	4008	4191	4402	4020	4246	5041
9:19:18	5263	5473	5271	5081	5292	5233	5512	5656	5444	32219	32327	36978	9054	9496	9307	5126	5352	5473	6674	6942	6948	5409	5302	5810	6885	6973	6927	5565	5603	5750	11678	10670	10838	6641	6756	6597	6992	7266	7267	11199	11716	10913	4229	4022	4201	4144	4072	4254	5157
9:29:18	5277	5281	5222	5155	5222	5532	5599	5528	5603	31992	31736	35824	8908	9239	9390	5223	5520	5574	6887	7048	7011	5462	5354	5795	6862	7029	6853	5540	5761	5628	11400	10744	11158	6605	6693	6523	6828	7189	7173	11513	12025	11209	4285	4216	4228	4172	4071	4192	5205
9:39:18	5160	5220	5114	5244	5264	5319	5651	5605	5632	31795	31665	34522	9069	9360	9564	5161	5435	5498	6730	7042	6855	5246	5349	5717	6997	6842	6882	5603	5592	5607	11642	10334	11102	6554	6497	6708	6861	7130	7351	11481	11884	11160	4423	4159	4190	4030	4153	4020	5430
9:49:18	5294	5467	5405	5326	5322	5678	5674	5468	5424	31825	31431	34399	9106	9517	9491	5214	5351	5535	7032	7224	7157	5440	5344	5796	7071	6862	7142	5661	5666	5633	11602	10391	11144	6721	6815	6710	6864	7318	7372	11293	11931	11123	4403	4280	4217	4244	4269	4259	5181
9:59:18	5102	5575	5205	5185	5278	5492	5683	5429	5589	31692	32280	32570	8949	9344	9683	5363	5317	5558	7096	7075	7007	5553	5277	5823	6977	6930	7092	5754	5761	5609	11170	10192	10980	6920	6746	6779	7132	7441	7303	11230	11561	10878	4343	4179	4050	4182	4176	4167	5148
10:09:18	5324	5588	5263	5199	5343	5601	5375	5536	5644	31500	32716	33748	9028	9103	9571	5357	5437	5456	7306	7249	7094	5585	5320	5850	6960	6872	6950	5652	5542	5873	11581	10385	10810	6740	6838	6630	7010	7361	7503	11421	11783	10867	4297	4236	4124	4136	4170	4252	5115
10:19:18	5231	5523	5324	5330	5323	5603	5537	5569	5598	31925	31905	33665	9225	9070	9192	5354	5485	5490	7344	7149	7191	5627	5071	5686	6910	7055	6978	5928	5625	5721	11127	10542	10843	6571	6705	6566	7021	7332	7334	11705	11884	10547	4340	4064	4057	4154	4085	4161	5401
10:29:18	5288	5245	5382	5200	5410	5496	5505	5427	5564	31712	32584	32260	9031	8896	9293	5551	5550	5401	7202	7254	7061	5551	5439	5932	6970	6835	6867	5801	5831	5638	11361	10008	10875	6777	6583	6712	7026	7453	7515	11247	11567	10847	4338	4354	4235	4207	3959	4207	5303
10:39:18	5433	5270	5290	5117	5308	5577	5367	5389	5308	32199	32834	35586	8871	8833	8917	5570	5514	5566	7355	7542	7162	5386	5333	5767	6895	6850	6940	5651	5550	5700	11092	10236	10800	6826	6834	6590	7038	7300	7391	11240	11609	10610	4447	4148	4174	4154	4083	4231	5049
10:49:18	5363	5318	5372	5348	5284	5524	5301	5650	5492	31612	33164	36378	8819	8596	8872	5482	5346	5314	7459	7214	7251	5429	5366	5772	7028	6651	6869	5780	5534	5633	11245	10083	10653	6929	6794	6570	7247	7376	7355	11184	11802	10518	4290	4131	4166	4160	4102	4255	5341
10:59:18	5202	5634	5258	5185	5153	5374	5691	5538	5489	32312	33214	34927	8638	8686	8573	5258	5512	5347	7152	7198	7399	5410	5460	5775	7053	6775	6837	5562	5511	5814	11050	9617	10332	6752	6643	6673	7070	7338	7469	10817	11297	9904	4315	3987	4152	4178	4149	4425	5183
11:09:18	5202	5546	5246	5227	5339	5286	5702	5644	5502	31891	33049	33890	8606	8297	8494	5354	5468	5378	7317	7140	7082	5307	5361	5679	7162	6889	6609	5583	5589	5652	11199	9489	10134	6825	6676	6495	7282	7477	7421	10760	11264	10081	4231	4156	4168	4360	4141	4093	5280
11:19:18	5340	5537	5184	5103	5177	5341	5459	5561	5578	32075	32572	36480	8450	8352	8428	5481	5398	5363	7245	7110	7037	5506	5603	5732	6953	6661	6721	5582	5474	5506	10835	9435	10019	6952	6715	6489	6886	7312	7268	10471	11149	9731	4290	4124	4079	4042	4163	4247	5222
11:29:18	5407	5403	5272	5199	5102	5517	5489	5465	5535	33234	33075	35776	8489	8202	8075	5502	5442	5390	7294	7088	7022	5369	5427	5644	6719	6628	6618	5447	5393	5638	10394	9271	9770	6746	6716	6513	7177	7335	7269	10325	10890	9600	4437	4332	4235	4176	4232	4145	5148
11:39:18	5217	5359	5448	5242	5339	5372	5585	5520	5642	32649	33260	36097	7928	8092	8185	5199	5417	5216	7261	7258	6973	5496	5257	5799	6634	6297	6412	5592	5517	5573	10508	9240	9617	6664	6579	6402	6905	7054	7192	9999	10550	9369	4235	4151	4230	4199	4128	4320	5277
11:49:18	5252	5626	5382	5262	5290	5800	5470	5523	5641	33225	33661	35479	7803	8177	8310	5492	5421	5224	6984	6973	6762	5414	5213	5737	6854	6381	6593	5592	5560	5660	9801	9045	9499	6598	6653	6400	7014	7074	7120	9833	10320	9648	4231	4289	4141	4229	4148	4298	5234
11:59:18	5180	5604	5365	5294	5361	5606	5679	5565	5749	32849	34038	34348	7923	7397	7795	5448	5304	5440	7322	6842	6831	5283	5528	5589	6900	6580	6412	5618	5539	5479	9577	8807	8896	6536	6397	6360	7113	7005	7046	9534	9995	9054	4323	4148	4031	4011	4202	4220	5311
12:09:18	5225	5519	5466	5274	5254	5423	5524	5537	5616	33390	34067	34554	7541	7799	7773	5332	5284	5280	6839	6702	6792	5466	5548	5684	6632	6520	6601	5443	5411	5465	9154	8846	8578	6311	6485	6509	6836	6730	6761	9213	9597	9091	4210	4147	3852	4147	4105	4093	4985
12:19:18	5201	5629	5448	5218	5312	5470	5735	5756	5739	33718	34439	34663	7556	7843	7546	5351	5323	5405	6809	6605	6612	5743	5662	5832	6453	6247	6487	5735	5457	5669	8873	8535	8465	6346	6407	6507	6708	6883	6765	9335	9622	8769	4291	4244	4093	4177	4147	4118	5189
12:29:18	5347	5661	5534	5278	5542	5614	5545	5761	5686	34242	34695	37814	7480	7668	7498	5284	5372	5285	6609	6651	6757	5274	5534	5600	6428	6401	6544	5609	5445	5476	8914	8781	8437	6446	6573	6431	6784	6719	6899	8927	9327	8786	4431	4209	4150	4152	4295	4276	5346
12:39:18	5295	5488	5753	5313	5373	5710	5424	5754	5711	34596	34659	35352	7541	7296	7636	5295	5355	5162	6810	6636	6669	5372	5779	5677	6552	6396	6401	5646	5598	5661	8891	8657	8294	6265	6301	6171	6899	6841	6730	8925	9223	8830	4419	4098	4076	4135	4188	4087	5213
12:49:18	5306	5710	5446	5301	5241	5571	5789	5623	5945	34353	35490	35439	7666	7422	7522	5445	5403	5249	6955	6528	6500	5432	5789	5743	6435	6436	6449	5661	5491	5562	8818	8156	8382	6322	6300	6603	6576	6857	6697	8908	8934	8248	4290	4068	4127	3988	4024	4112	5078
12:59:18	5235	5789	5567	5653	5578	5665	5726	5739	5744	34648	35442	35733	7315	7313	7147	5145	5361	5374	6557	6281	6312	5867	5701	5686	6519	6550	6310	5636	5452	5522	8256	8182	8410	6185	6258	6388	6477	6664	6702	8814	8838	8302	4403	4254	4168	4139	4121	4134	5292
13:09:18	5320	5558	5677	5559	5380	5508	5944	5631	5853	34391	35161	35927	7259	7312	7462	5380	5433	5246	6441	6452	6532	5575	5493	5737	6166	6476	6219	5701	5461	5505	8318	8234	8507	6639	6378	6597	6528	6728	6577	8959	8650	8363	4390	4236	4027	4355	4067	4143	5202
13:19:18	5268	5831	5436	5600	5636	5474	5523	5817	5738	34878	35632	35961	7260	7381	7327	5337	5410	5248	6575	6392	6243	5635	5646	5569	6527	6279	6369	5513	5569	5829	8107	8244	7985	6266	6309	6368	6467	6596	6432	8632	8814	8172	4296	4150	4124	4096	4179	4160	5224
13:29:18	5557	5841	5451	5547	5887	5528	5664	5804	5699	34915	35961	36440	7089	7528	7407	5422	5324	5419	6558	6503	6374	5657	5636	5646	6347	6320	6470	5505	5481	5712	8077	8189	8044	6656	6389	6516	6538	6532	6362	8721	8743	8229	4252	4065	3982	4152	4143	4139	5300
13:39:18	5459	5572	5469	5541	5604	5490	5767	5769	5954	35035	35304	35472	7198	7161	7419	5313	5344	5471	6428	6478	6392	5556	5713	5629	6207	6349	6304	5462	5507	5608	7968	8047	7849	6240	6403	6510	6602	6377	6497	8143	8449	8099	4131	4060	4123	4029	4122	4130	5289
13:49:18	5551	5847	5543	5785	5724	5418	5936	5882	5825	35307	35167	36090	7211	7156	7204	5386	5443	5497	6364	6283	6230	5616	5672	5692	6241	6413	6234	5651	5612	5721	8097	8072	8245	6466	6369	6446	6440	6757	6410	8472	8562	8269	4305	4158	4029	4198	4157	4202	5262
13:59:18	5522	5749	5563	5721	5654	5428	5771	5976	5633	35171	34994	35231	6933	7293	7155	5383	5465	5560	6591	6601	6343	5615	5551	5820	6350	6308	6420	5665	5593	5736	7884	7873	7763	6433	6374	6619	6587	6462	6396	8291	8133	7919	4412	4079	4076	3972	4101	4136	5437
14:09:18	5543	5622	5699	5581	5562	5677	5807	6055	5691	34982	34421	35328	7274	7308	7436	5175	5448	5662	6312	6316	6424	5675	5599	5656	6020	6187	6425	5738	5824	5701	7991	8053	8014	6427	6430	6502	6176	6337	6531	8195	8136	8104	4467	4050	4202	4042	4140	4081	5590
14:19:18	5690	5851	5734	5547	5675	5532	5823	6034	5718	35493	35151	35564	7029	7327	7353	5462	5460	5311	6536	6468	6412	5741	5700	5902	6334	6355	6463	5797	5579	5668	7914	8261	8118	6277	6411	6551	6424	6608	6655	8109	7920	8122	4309	4000	4126	4177	4110	4037	5603
14:29:18	5781	5680	5662	5604	5700	5696	5872	5718	5845	35013	35388	34878	7003	7388	7154	5438	5305	5588	6497	6358	6387	5686	5741	5882	6220	6086	6393	5673	5707	5823	8040	7851	8012	6300	6325	6564	6527	6252	6429	8086	7958	7887	4451	4085	4064	4118	4027	4194	5654
14:39:18	5760	5520	5528	5592	5763	5594	5813	5828	5723	34851	34878	35679	7149	7162	7087	5364	5471	5490	6522	6522	6383	5491	5775	5575	6265	6282	6310	5624	5466	5881	7970	8171	7965	6430	6409	6347	6273	6345	6380	7933	8008	7815	4238	4152	4276	4131	4008	4267	5621
14:49:18	5734	5617	5701	5721	5607	5614	5683	5807	5807	34450	34502	35067	7077	7296	7300	5355	5314	5422	6400	6314	6226	5762	5607	5596	6208	6462	6460	5696	5713	5799	7857	8295	7811	6253	6596	6478	6410	6493	6497	7993	7810	8106	4334	4124	4131	4230	3975	4058	5748
14:59:18	5715	5891	5590	5544	5689	5641	5620	5821	5819	34138	33654	35062	7083	7108	7383	5411	5441	5587	6369	6126	6393	5624	5524	5690	6242	6235	6247	5736	5786	5748	7917	7932	7786	6636	6195	6606	6422	6437	6576	7861	7809	8055	4286	4203	4016	4164	4025	4167	5589
15:09:18	5698	5841	5608	5524	5761	5485	5614	5594	5913	34076	34059	34594	7104	7304	7356	5725	5463	5818	6277	6384	6171	5764	5654	5749	6121	6169	6283	5613	5851	5895	7861	7964	7886	6464	6445	6338	6616	6517	6388	7712	7785	8001	4383	4244	4049	4338	4083	4062	5698
15:19:18	5758	5851	5620	5603	5678	5718	5929	5719	5894	34329	34073	34910	6993	7296	7137	5414	5461	5778	6307	6386	6328	5630	5611	5599	6410	6328	6213	5635	5787	5813	7786	7835	7884	6596	6422	6419	6348	6499	6480	7630	7862	8005	4329	3990	3961	4117	4096	4070	5505
15:29:18	5715	5791	5589	5635	5507	5582	5959	6054	5717	33916	34101	35408	7258	7275	7376	5641	5566	5748	6353	6460	6548	5557	5658	5739	6405	6376	6364	5611	5777	5914	7772	7963	7760	6427	6346	6357	6381	6349	6331	8122	7865	7868	4205	4125	4056	4138	4017	4040	5577
15:39:18	5619	5612	5562	5413	5674	5389	5959	5915	5862	33632	34183	34804	7082	7392	7293	5499	5656	5820	6169	6448	6465	5723	5377	5707	6232	6365	6150	5524	5758	5785	7560	7885	8016	6478	6301	6520	6194	6408	6511	7802	7766	8102	4312	4042	4246	4163	4058	4185	5539
15:49:18	5834	5923	5637	5773	5602	5457	5825	5780	5840	33843	34171	34175	7302	7247	7398	5403	5688	5638	6286	6336	6281	5538	5518	5765	6239	6293	6490	5542	5823	5814	7935	7956	8014	6372	6326	6438	6619	6529	6452	7650	7676	7855	4173	4294	4077	3932	4070	4064	5365
15:59:18	5699	5821	5565	5655	5885	5500	5775	5827	5775	33382	34413	34816	6996	7174	7076	5548	5642	5637	6403	6652	6520	5687	5783	5645	6532	6552	6276	5659	5838	5641	7957	8174	7754	6632	6369	6547	6480	6456	6443	8004	7813	8014	4177	4178	4062	4143	4179	4204	5802
16:09:18	5852	5693	5753	5799	5939	5477	5785	5857	5808	33708	34010	34297	7066	7263	7101	5604	5695	5616	6280	6447	6596	5551	5644	5672	6372	6511	6391	5758	5869	5701	7702	8158	8187	6551	6280	6530	6323	6352	6401	7824	7764	8088	4199	4090	4169	4004	4060	4066	5493
16:19:18	5650	5628	5703	5521	5785	5685	5799	5851	5855	34545	34053	33646	7186	7186	7197	5703	5715	5579	6449	6439	6459	5668	5818	5743	6271	6204	6576	5701	5875	5697	7703	7827	7909	6308	6585	6538	6488	6381	6450	7819	7992	8035	4231	4157	4367	4163	4127	4024	5509
16:29:18	5803	5611	5517	5652	5628	5486	5845	5717	5819	33849	33572	33419	7227	7075	7155	5679	5854	5624	6378	6578	6248	5570	5694	5497	6122	6308	6328	5702	5773	5897	7831	8019	7823	6465	6544	6552	6429	6416	6578	7804	7713	7964	4202	4074	4093	4131	3915	4147	5486
16:39:18	5896	5670	5624	5596	5777	5557	5764	5861	5907	33853	33917	34331	7385	7434	7427	5717	5720	5576	6294	6339	6374	5660	5806	5745	6274	6406	6418	5799	5857	5806	7879	7962	8160	6602	6574	6744	6470	6448	6369	7885	7885	8030	4256	4068	4155	4166	4161	4209	5632
16:49:18	5729	5909	5579	5623	5781	5498	5717	5736	5761	33865	33383	34783	7109	7265	7243	5736	5623	5643	6384	6361	6293	5678	5699	5841	6113	6466	6464	5693	5754	5822	7824	8127	7953	6432	6535	6594	6403	6307	6541	7888	8154	8069	4035	3942	4207	4063	4141	4164	5645
16:59:18	5873	5959	5686	5573	5656	5667	5816	5798	5918	34023	33865	33767	7150	7326	7078	5779	5589	5844	6276	6368	6405	5562	5736	5729	6252	6533	6447	5783	5832	5941	7966	8032	7858	6603	6543	6487	6353	6499	6642	8034	7838	8158	4137	3972	4082	4085	4207	4096	5450
17:09:18	5909	5779	5822	5690	5711	5681	5892	5888	5644	34068	33638	33625	7258	7317	7306	5735	5741	5785	6352	6472	6386	5699	5714	5608	6261	6438	6413	5736	5745	5780	8036	7976	7936	6761	6747	6555	6545	6419	6573	7988	7904	8047	4388	4172	4193	4244	3943	4092	5592
17:19:18	5892	5727	5585	5728	5850	5610	5846	5859	6085	33788	33952	33745	7272	7154	7231	5739	5885	6028	6441	6373	6344	5452	5565	5759	6419	6383	6260	5723	5776	5733	7748	8383	7840	6405	6545	6712	6758	6614	6548	7916	8063	8196	4255	4114	4091	4023	4097	3994	5471
17:29:18	5788	5850	5651	5696	5727	5577	5900	5964	5853	33449	33567	33757	7077	7293	7222	5811	5895	5815	6380	6328	6545	5655	5646	5896	6225	6360	6422	5702	5827	5836	7909	8046	8140	6353	6551	6662	6423	6719	6698	7793	7932	7946	4214	4019	4156	4124	4097	3985	5592
17:39:18	5625	5800	5851	5759	5749	5613	5655	6072	6015	33220	33625	34015	7088	7218	7269	5654	5683	5893	6493	6334	6251	5604	5529	5525	6280	6399	6757	5791	6032	5667	7904	8162	8031	6573	6661	6533	6474	6627	6708	8052	7824	8092	4364	4048	4228	4103	4041	4116	5528
17:49:18	5839	5663	5447	5642	5686	5585	5751	5831	5833	33419	33600	34137	7029	7543	7172	5876	5780	5854	6312	6223	6407	5624	5741	5560	6389	6539	6489	5627	5669	5995	7604	7951	7903	6563	6596	6511	6259	6514	6610	7984	8018	8061	4243	4210	4146	4139	4108	4134	5545
17:59:18	5744	5977	5749	5523	5420	5456	5643	5785	5949	33807	33581	33965	7231	7346	7126	5682	5744	5736	6140	6383	6424	5638	5570	5694	6383	6399	6402	5843	5862	5767	7691	8169	7935	6739	6520	6487	6457	6459	6492	8114	7822	8170	4165	4031	4081	4313	4080	4104	5337
18:09:18	5829	5630	5713	5708	5710	5660	6008	6011	6083	32841	33651	33694	7265	7563	7403	5864	5823	5908	6326	6300	6671	5831	5885	5685	6527	6438	6418	5633	5958	6014	7940	8174	8109	6585	6621	6611	6322	6574	6736	8004	7736	8157	4234	4028	4269	3942	4022	3909	5569
18:19:18	5719	5808	5571	5671	5666	5523	5767	5749	5838	32985	33039	33739	7141	7253	7519	5809	5822	5674	6386	6337	6462	5507	5521	5667	6191	6295	6484	5637	5796	5715	7886	8140	7991	6479	6567	6543	6528	6531	6705	7881	7949	8330	4205	4069	4145	4084	4136	4059	5762
18:29:18	5736	5888	5528	5631	5842	5561	5783	6016	5964	33328	33153	33627	7275	7458	7278	5723	5784	5750	6282	6411	6557	5627	5675	5581	6340	6557	6294	5849	6004	5832	7904	8097	7967	6660	6681	6592	6471	6480	6546	7898	7883	8232	4293	4061	4022	4154	4091	4194	5558
18:39:18	5828	5705	5623	5610	5742	5682	5666	5979	6018	32737	33355	33527	7051	7290	7307	5825	5741	5744	6351	6335	6428	5815	5706	5640	6150	6515	6525	5836	5850	5656	7985	8093	7884	6676	6628	6629	6528	6543	6660	8090	7947	8158	4329	4023	4082	4065	4178	4062	5706
18:49:18	5893	5693	5699	5440	5542	5681	5717	5855	5863	33415	33117	33443	7307	7121	7455	5680	5783	5768	6375	6251	6326	5761	5792	5793	6519	6464	6440	5744	6062	5914	8094	8129	8096	6629	6693	6750	6535	6532	6605	7990	8058	8207	4401	4076	3882	4120	4021	4091	5332
18:59:18	5963	5677	5641	5797	5694	5569	5789	5797	5670	33077	32796	34007	6997	7314	7315	5731	5890	5768	6185	6406	6554	5671	5706	5695	6262	6327	6558	5698	5732	6044	7829	7783	7982	6587	6612	6327	6360	6766	6666	8194	7805	8046	4186	4105	4148	3872	4008	4075	5524
19:09:18	5829	5861	5651	5887	5660	5623	5830	5734	5791	33202	33678	33640	7115	7201	7305	5798	5703	5678	6302	6480	6430	5829	5534	5839	6393	6410	6398	5586	5873	6170	7826	7871	8001	6569	6762	6547	6464	6492	6425	8068	8037	8082	4112	4078	4032	4031	3904	4060	5586
19:19:18	5745	5924	5637	5648	5782	5652	5841	5957	5780	32912	33147	33323	7198	7473	7393	5741	5467	5887	6299	6343	6467	5727	5855	5729	6315	6586	6410	5756	5772	5818	7882	8010	8182	6598	6539	6667	6514	6776	6400	7777	8065	8203	4180	4111	4126	4057	4023	4074	5628
19:29:18	6021	5787	5593	5686	5904	5718	5864	5812	5876	32640	33017	33154	7411	7332	7287	5585	5860	5763	6251	6431	6288	5814	5922	5753	6417	6364	6441	6014	6099	5862	7944	8288	8081	6612	6542	6735	6651	6491	6448	8080	7990	7977	4148	3941	4014	4072	4075	4180	5600
19:39:18	5786	5717	5629	5700	5620	5592	5763	5867	5822	32793	33085	33539	6965	7267	7224	5803	5823	5760	6308	6528	6368	5707	5650	5692	6383	6533	6395	5733	5739	5874	7713	8075	8257	6703	6773	6520	6556	6786	6613	8045	8089	8044	4244	4039	4216	4016	3970	4018	5486
19:49:18	5973	5879	5727	5735	5704	5497	5763	5904	5577	32692	33435	33373	7319	7346	7266	5622	5897	5725	6299	6469	6254	5766	5491	5763	6434	6452	6425	5883	5893	5945	8072	8001	7945	6869	6779	6569	6645	6708	6654	8001	7862	7903	4187	3996	3986	4066	4127	4003	5727
19:59:18	5841	5691	5584	5670	5650	5523	5976	6234	5562	32144	32948	32832	7349	7433	7371	5785	5897	5851	6408	6325	6305	5595	5694	5727	6468	6502	6401	5732	5723	5955	8148	8202	8016	6584	6587	6682	6758	6494	6878	7920	8042	7841	4260	4113	4019	3996	4132	3911	5640
20:09:18	5882	5778	5573	5643	5528	5705	5809	5917	5831	32892	32877	33385	7263	7294	7251	5639	5953	5841	6390	6297	6390	5761	5672	5773	6288	6477	6382	5639	5956	5923	7949	8094	8007	6802	6599	6550	6556	6561	6678	7917	7967	8111	4198	4044	3859	4020	4029	3963	5646
20:19:18	5903	5700	5545	5774	5576	5584	5902	5903	5993	32442	32315	32898	7155	7293	7333	5861	5689	5739	6288	6352	6500	5800	5607	5716	6325	6528	6575	5805	5786	5688	7943	8170	8140	6604	6692	6788	6577	6695	6565	8099	7872	8238	4265	4190	3975	4202	3879	3941	5566
20:29:18	5598	5840	5708	5667	5643	5421	5903	5933	5945	32517	32925	32788	7262	7332	7355	5747	5834	5804	6296	6392	6632	5788	5595	5808	6483	6413	6480	5692	5887	5818	7739	8315	8060	6752	6646	6599	6478	6607	6685	7993	7931	8267	4079	4086	4045	4001	3899	4056	5267
20:39:18	5860	5799	5741	5659	5745	5654	5992	5782	5960	32157	32758	33143	7208	7477	7396	5778	5889	5903	6461	6383	6401	5609	5723	5904	6351	6470	6460	5612	5599	5910	7979	8270	8134	6661	6823	6791	6660	6737	6621	8163	7853	8288	4243	3976	3897	3967	4009	4090	5713
20:49:18	5823	5871	5729	5747	5774	5599	5758	6035	6110	32678	32802	32909	7053	7105	7283	5698	6066	5770	6498	6484	6451	5689	5658	5754	6461	6450	6579	5842	5862	5956	8047	8135	8126	6810	6628	6786	6509	6706	6547	8023	8005	8166	4151	4075	4022	3989	4127	4094	5448
20:59:18	5728	5910	5541	5753	5638	5531	5764	5714	6013	32045	32569	32970	7389	7435	7423	5738	5886	5854	6262	6470	6524	5620	5764	5720	6487	6425	6279	5771	5882	5916	7855	8011	8062	6726	6775	6981	6438	6657	6591	8021	7922	8412	4070	3977	3905	4161	3880	4090	5639
21:09:18	5864	5898	5652	5700	5733	5641	5835	5949	5887	32296	32621	33077	7063	7346	7529	5539	5962	5938	6201	6446	6465	5699	5455	5802	6391	6787	6463	5719	5874	6048	7900	8270	8007	6716	6658	6682	6569	6625	6612	7864	8093	8207	4170	4061	3980	4085	4106	4089	5574
0:00:00
0:00:00
0:00:00
0:00:00
0:00:00
0:00:00
0:00:00
0:00:00
0:00:00
0:00:00
0:00:00
0:00:00
0:00:00
0:00:00
0:00:00
0:00:00
0:00:00
0:00:00
0:00:00
0:00:00
0:00:00
0:00:00
0:00:00
0:00:00
0:00:00
0:00:00
0:00:00
[truncated: 47 more columns]
