# Supplementary material for: Systematic analysis of low-affinity transcription factor binding site clusters in vitro and in vivo establishes their functional relevance
Source: Nat Commun. 2022 Sep 7;13:5273. doi: 10.1038/s41467-022-32971-0 (PMC9452512; doi:10.1038/s41467-022-32971-0)
Supplement: Supplementary file 3 — Source Data [file 41467_2022_32971_MOESM3_ESM.zip › source_data/in-vivo/20210629/20210629_Pho5pr_600.txt]

600
Kinetic read	A1	A2	A3	A4	A5	A6	A7	A8	A9	A10	A11	A12	B1	B2	B3	B4	B5	B6	B7	B8	B9	B10	B11	B12	C1	C2	C3	C4	C5	C6	C7	C8	C9	C10	C11	C12	D1	D2	D3	D4	D5	D6	D7	D8	D9	D10	D11	D12	E1
0:08:05	0.143	0.137	0.142	0.136	0.135	0.140	0.144	0.149	0.147	0.182	0.150	0.163	0.143	0.141	0.138	0.184	0.141	0.153	0.172	0.166	0.165	0.172	0.165	0.153	0.153	0.155	0.191	0.140	0.154	0.145	0.150	0.157	0.149	0.144	0.143	0.155	0.139	0.132	0.135	0.113	0.118	0.120	0.117	0.118	0.114	0.111	0.114	0.117	0.188
0:18:05	0.143	0.164	0.208	0.134	0.177	0.153	0.221	0.196	0.152	0.183	0.148	0.148	0.143	0.145	0.189	0.252	0.199	0.146	0.174	0.202	0.173	0.171	0.152	0.151	0.213	0.160	0.178	0.140	0.153	0.190	0.174	0.156	0.204	0.186	0.198	0.153	0.146	0.138	0.141	0.114	0.119	0.120	0.117	0.118	0.115	0.111	0.114	0.117	0.205
0:28:05	0.175	0.204	0.220	0.135	0.197	0.192	0.226	0.206	0.205	0.197	0.149	0.151	0.145	0.225	0.216	0.255	0.240	0.169	0.191	0.215	0.189	0.174	0.168	0.150	0.232	0.235	0.169	0.153	0.170	0.228	0.241	0.157	0.248	0.217	0.230	0.153	0.140	0.181	0.155	0.113	0.118	0.120	0.117	0.118	0.114	0.111	0.113	0.117	0.221
0:38:05	0.182	0.216	0.245	0.166	0.210	0.192	0.225	0.217	0.200	0.219	0.150	0.154	0.146	0.227	0.219	0.246	0.252	0.167	0.175	0.216	0.217	0.188	0.172	0.151	0.226	0.255	0.170	0.168	0.198	0.228	0.248	0.159	0.246	0.206	0.221	0.154	0.151	0.181	0.174	0.114	0.119	0.120	0.117	0.119	0.115	0.112	0.114	0.116	0.191
0:48:05	0.163	0.230	0.247	0.175	0.195	0.181	0.224	0.220	0.185	0.206	0.153	0.156	0.149	0.228	0.213	0.237	0.257	0.147	0.177	0.214	0.199	0.178	0.173	0.154	0.211	0.244	0.167	0.189	0.209	0.224	0.241	0.161	0.220	0.178	0.176	0.154	0.154	0.195	0.184	0.113	0.118	0.120	0.117	0.118	0.114	0.111	0.114	0.116	0.190
0:58:05	0.204	0.228	0.246	0.175	0.199	0.204	0.222	0.200	0.163	0.214	0.155	0.160	0.154	0.224	0.204	0.209	0.254	0.151	0.180	0.209	0.190	0.172	0.162	0.155	0.196	0.228	0.165	0.201	0.232	0.203	0.211	0.166	0.191	0.169	0.158	0.156	0.146	0.209	0.199	0.113	0.118	0.119	0.117	0.118	0.114	0.111	0.113	0.116	0.170
1:08:05	0.221	0.230	0.225	0.180	0.196	0.182	0.190	0.173	0.163	0.162	0.157	0.163	0.154	0.218	0.159	0.182	0.251	0.149	0.183	0.179	0.206	0.172	0.165	0.157	0.199	0.219	0.169	0.213	0.239	0.189	0.209	0.170	0.173	0.163	0.178	0.157	0.146	0.208	0.207	0.113	0.118	0.119	0.117	0.118	0.114	0.111	0.113	0.116	0.162
1:18:05	0.178	0.214	0.237	0.149	0.178	0.196	0.181	0.172	0.175	0.204	0.161	0.166	0.157	0.214	0.180	0.147	0.247	0.152	0.186	0.179	0.192	0.176	0.170	0.158	0.185	0.203	0.168	0.218	0.221	0.176	0.191	0.174	0.209	0.171	0.181	0.159	0.151	0.217	0.212	0.113	0.118	0.119	0.117	0.118	0.114	0.111	0.113	0.116	0.161
1:28:05	0.189	0.219	0.240	0.187	0.188	0.211	0.207	0.173	0.174	0.163	0.164	0.169	0.161	0.203	0.159	0.152	0.246	0.155	0.189	0.184	0.197	0.179	0.174	0.162	0.186	0.198	0.175	0.209	0.192	0.176	0.181	0.180	0.203	0.173	0.161	0.162	0.157	0.218	0.218	0.113	0.118	0.120	0.117	0.118	0.114	0.111	0.113	0.116	0.186
1:38:05	0.185	0.220	0.218	0.163	0.167	0.171	0.217	0.184	0.176	0.170	0.170	0.173	0.165	0.160	0.163	0.155	0.205	0.158	0.195	0.188	0.204	0.185	0.180	0.164	0.179	0.202	0.173	0.197	0.190	0.201	0.241	0.183	0.242	0.206	0.221	0.165	0.162	0.209	0.215	0.113	0.118	0.120	0.117	0.118	0.114	0.111	0.113	0.116	0.165
1:48:05	0.214	0.227	0.230	0.181	0.192	0.171	0.225	0.214	0.178	0.191	0.174	0.178	0.170	0.165	0.168	0.157	0.165	0.161	0.200	0.200	0.205	0.191	0.184	0.168	0.194	0.186	0.176	0.190	0.200	0.194	0.201	0.190	0.238	0.189	0.175	0.167	0.160	0.199	0.217	0.113	0.118	0.119	0.116	0.118	0.114	0.111	0.113	0.116	0.238
1:58:05	0.219	0.226	0.234	0.181	0.191	0.168	0.219	0.216	0.185	0.202	0.180	0.184	0.175	0.175	0.172	0.163	0.164	0.165	0.207	0.203	0.200	0.197	0.192	0.173	0.185	0.192	0.181	0.181	0.214	0.193	0.196	0.195	0.189	0.198	0.173	0.171	0.164	0.187	0.215	0.113	0.118	0.119	0.117	0.118	0.114	0.111	0.113	0.116	0.157
2:08:05	0.238	0.229	0.232	0.203	0.211	0.173	0.215	0.212	0.190	0.192	0.187	0.191	0.180	0.201	0.178	0.166	0.169	0.169	0.212	0.207	0.206	0.204	0.198	0.178	0.190	0.194	0.185	0.184	0.195	0.188	0.228	0.201	0.196	0.183	0.171	0.177	0.168	0.206	0.209	0.113	0.118	0.119	0.116	0.118	0.114	0.111	0.113	0.116	0.169
2:18:05	0.242	0.227	0.232	0.204	0.208	0.179	0.211	0.208	0.197	0.200	0.195	0.196	0.193	0.201	0.206	0.172	0.173	0.174	0.219	0.211	0.211	0.209	0.206	0.183	0.196	0.200	0.190	0.197	0.200	0.195	0.224	0.207	0.205	0.189	0.175	0.182	0.173	0.203	0.216	0.113	0.118	0.119	0.116	0.118	0.114	0.111	0.113	0.116	0.165
2:28:05	0.242	0.224	0.238	0.208	0.208	0.186	0.200	0.202	0.203	0.199	0.200	0.203	0.195	0.202	0.213	0.177	0.179	0.181	0.229	0.218	0.216	0.216	0.228	0.188	0.199	0.209	0.195	0.204	0.209	0.199	0.211	0.213	0.209	0.194	0.180	0.188	0.179	0.217	0.182	0.113	0.118	0.120	0.116	0.118	0.114	0.111	0.113	0.116	0.219
2:38:05	0.204	0.228	0.207	0.213	0.212	0.191	0.209	0.209	0.213	0.205	0.204	0.208	0.198	0.208	0.203	0.199	0.237	0.184	0.233	0.225	0.223	0.225	0.217	0.198	0.204	0.210	0.201	0.206	0.211	0.204	0.219	0.221	0.216	0.203	0.186	0.192	0.185	0.186	0.199	0.113	0.117	0.119	0.116	0.117	0.114	0.111	0.113	0.116	0.165
2:48:05	0.208	0.202	0.212	0.207	0.211	0.196	0.218	0.220	0.219	0.215	0.214	0.214	0.205	0.202	0.202	0.243	0.233	0.191	0.241	0.231	0.232	0.235	0.226	0.205	0.207	0.212	0.207	0.211	0.216	0.212	0.227	0.229	0.226	0.209	0.193	0.198	0.190	0.188	0.187	0.113	0.118	0.119	0.116	0.118	0.114	0.111	0.113	0.116	0.184
2:58:05	0.217	0.206	0.219	0.198	0.202	0.205	0.224	0.227	0.227	0.223	0.220	0.223	0.211	0.207	0.208	0.242	0.236	0.198	0.249	0.242	0.240	0.245	0.235	0.211	0.213	0.216	0.212	0.218	0.223	0.218	0.237	0.237	0.234	0.215	0.201	0.206	0.196	0.204	0.202	0.113	0.117	0.119	0.116	0.117	0.113	0.111	0.113	0.116	0.184
3:08:05	0.224	0.213	0.226	0.203	0.209	0.211	0.236	0.238	0.233	0.232	0.231	0.233	0.220	0.212	0.215	0.233	0.206	0.205	0.259	0.250	0.249	0.254	0.247	0.218	0.219	0.221	0.218	0.226	0.230	0.226	0.248	0.248	0.243	0.224	0.207	0.213	0.209	0.199	0.201	0.113	0.117	0.119	0.116	0.117	0.114	0.111	0.113	0.116	0.180
3:18:05	0.232	0.220	0.234	0.211	0.214	0.218	0.245	0.248	0.239	0.242	0.240	0.242	0.227	0.220	0.226	0.218	0.211	0.212	0.268	0.260	0.258	0.266	0.258	0.227	0.228	0.229	0.224	0.233	0.239	0.235	0.259	0.258	0.257	0.233	0.215	0.220	0.215	0.206	0.208	0.113	0.117	0.119	0.116	0.117	0.114	0.110	0.113	0.116	0.184
3:28:05	0.241	0.227	0.241	0.216	0.221	0.224	0.256	0.257	0.252	0.249	0.250	0.253	0.236	0.229	0.235	0.215	0.217	0.220	0.278	0.270	0.265	0.272	0.270	0.234	0.236	0.235	0.232	0.245	0.249	0.246	0.270	0.269	0.268	0.242	0.223	0.228	0.215	0.214	0.214	0.113	0.117	0.119	0.116	0.117	0.114	0.111	0.113	0.116	0.186
3:38:05	0.251	0.236	0.252	0.225	0.229	0.233	0.266	0.264	0.264	0.259	0.260	0.264	0.245	0.237	0.245	0.222	0.225	0.225	0.290	0.281	0.276	0.286	0.281	0.246	0.245	0.244	0.240	0.253	0.260	0.257	0.283	0.282	0.277	0.254	0.234	0.237	0.222	0.218	0.221	0.113	0.117	0.119	0.116	0.117	0.114	0.111	0.113	0.116	0.186
3:48:05	0.261	0.247	0.263	0.235	0.238	0.241	0.275	0.274	0.275	0.270	0.270	0.274	0.255	0.249	0.255	0.230	0.233	0.233	0.303	0.292	0.287	0.300	0.292	0.255	0.255	0.254	0.247	0.264	0.271	0.266	0.294	0.294	0.288	0.264	0.242	0.248	0.230	0.227	0.229	0.113	0.117	0.119	0.116	0.117	0.114	0.110	0.113	0.116	0.187
3:58:05	0.274	0.255	0.274	0.244	0.247	0.251	0.288	0.287	0.287	0.283	0.283	0.287	0.268	0.257	0.265	0.240	0.241	0.239	0.317	0.306	0.301	0.314	0.308	0.267	0.265	0.264	0.259	0.278	0.281	0.280	0.311	0.307	0.302	0.277	0.254	0.258	0.240	0.236	0.238	0.113	0.117	0.119	0.116	0.117	0.114	0.111	0.113	0.116	0.187
4:08:05	0.283	0.267	0.287	0.254	0.258	0.264	0.298	0.300	0.300	0.298	0.296	0.300	0.279	0.269	0.278	0.251	0.252	0.245	0.330	0.315	0.313	0.327	0.319	0.276	0.273	0.275	0.269	0.289	0.293	0.293	0.324	0.323	0.316	0.286	0.262	0.269	0.253	0.246	0.248	0.113	0.117	0.119	0.116	0.117	0.113	0.111	0.113	0.116	0.187
4:18:05	0.298	0.279	0.300	0.268	0.270	0.274	0.312	0.313	0.316	0.313	0.310	0.313	0.292	0.279	0.287	0.260	0.262	0.256	0.344	0.331	0.326	0.341	0.336	0.289	0.284	0.285	0.280	0.303	0.305	0.306	0.340	0.336	0.331	0.298	0.276	0.282	0.262	0.257	0.259	0.113	0.117	0.119	0.116	0.117	0.114	0.111	0.113	0.116	0.189
4:28:05	0.312	0.290	0.313	0.278	0.281	0.288	0.329	0.329	0.330	0.325	0.325	0.329	0.305	0.292	0.302	0.271	0.273	0.268	0.358	0.345	0.339	0.356	0.350	0.302	0.296	0.298	0.291	0.315	0.319	0.319	0.354	0.351	0.345	0.312	0.285	0.296	0.276	0.267	0.269	0.113	0.117	0.118	0.116	0.117	0.113	0.110	0.113	0.116	0.191
4:38:05	0.327	0.306	0.328	0.292	0.296	0.300	0.344	0.344	0.343	0.341	0.338	0.339	0.320	0.305	0.317	0.282	0.283	0.280	0.370	0.361	0.354	0.375	0.363	0.316	0.309	0.311	0.301	0.330	0.334	0.333	0.370	0.367	0.362	0.325	0.299	0.309	0.286	0.280	0.281	0.113	0.117	0.118	0.116	0.117	0.113	0.110	0.113	0.116	0.195
4:48:05	0.344	0.318	0.341	0.305	0.309	0.312	0.356	0.358	0.355	0.354	0.356	0.355	0.334	0.320	0.333	0.294	0.296	0.292	0.384	0.376	0.369	0.388	0.378	0.330	0.321	0.324	0.317	0.344	0.348	0.347	0.383	0.382	0.378	0.342	0.316	0.324	0.301	0.293	0.293	0.113	0.117	0.118	0.116	0.117	0.113	0.111	0.113	0.116	0.198
4:58:05	0.356	0.332	0.356	0.319	0.323	0.326	0.372	0.374	0.369	0.371	0.371	0.372	0.349	0.334	0.346	0.308	0.308	0.300	0.399	0.388	0.383	0.404	0.391	0.344	0.337	0.338	0.331	0.360	0.362	0.361	0.396	0.398	0.395	0.357	0.327	0.338	0.316	0.306	0.308	0.113	0.117	0.118	0.116	0.117	0.113	0.110	0.113	0.116	0.200
5:08:05	0.372	0.346	0.372	0.332	0.337	0.341	0.387	0.388	0.384	0.387	0.387	0.386	0.364	0.349	0.360	0.319	0.323	0.312	0.416	0.402	0.398	0.422	0.407	0.358	0.350	0.350	0.347	0.374	0.377	0.374	0.410	0.414	0.410	0.374	0.342	0.351	0.330	0.320	0.320	0.113	0.117	0.119	0.116	0.117	0.114	0.111	0.113	0.116	0.203
5:18:05	0.386	0.359	0.386	0.346	0.350	0.353	0.401	0.401	0.398	0.400	0.401	0.398	0.379	0.361	0.376	0.334	0.338	0.326	0.425	0.417	0.411	0.431	0.421	0.372	0.366	0.367	0.360	0.389	0.392	0.388	0.424	0.427	0.424	0.391	0.358	0.363	0.344	0.335	0.334	0.113	0.117	0.118	0.115	0.117	0.113	0.110	0.113	0.116	0.204
5:28:05	0.399	0.374	0.400	0.358	0.363	0.365	0.415	0.415	0.414	0.416	0.414	0.416	0.392	0.377	0.389	0.348	0.351	0.336	0.440	0.429	0.424	0.445	0.433	0.386	0.380	0.380	0.373	0.400	0.403	0.401	0.435	0.440	0.439	0.402	0.373	0.381	0.358	0.349	0.350	0.113	0.117	0.118	0.116	0.117	0.113	0.110	0.113	0.116	0.207
5:38:05	0.415	0.386	0.414	0.376	0.380	0.381	0.428	0.429	0.429	0.427	0.428	0.427	0.406	0.389	0.400	0.362	0.365	0.349	0.454	0.440	0.435	0.458	0.444	0.404	0.396	0.396	0.388	0.415	0.422	0.414	0.451	0.453	0.452	0.418	0.388	0.396	0.372	0.365	0.364	0.113	0.117	0.118	0.115	0.117	0.113	0.110	0.113	0.116	0.211
5:48:05	0.428	0.403	0.429	0.388	0.391	0.395	0.437	0.441	0.439	0.438	0.442	0.441	0.421	0.407	0.413	0.376	0.380	0.367	0.462	0.452	0.447	0.468	0.457	0.417	0.409	0.410	0.403	0.430	0.430	0.428	0.458	0.464	0.462	0.433	0.403	0.410	0.387	0.379	0.381	0.113	0.117	0.118	0.116	0.117	0.113	0.110	0.113	0.116	0.214
5:58:05	0.441	0.412	0.441	0.402	0.404	0.408	0.449	0.453	0.452	0.451	0.451	0.459	0.437	0.419	0.429	0.388	0.392	0.378	0.472	0.463	0.456	0.480	0.466	0.430	0.425	0.428	0.418	0.444	0.444	0.439	0.469	0.474	0.472	0.448	0.417	0.425	0.399	0.392	0.393	0.112	0.117	0.118	0.115	0.116	0.113	0.110	0.113	0.115	0.218
6:08:05	0.451	0.428	0.453	0.413	0.413	0.419	0.458	0.464	0.463	0.459	0.464	0.470	0.446	0.430	0.435	0.403	0.408	0.392	0.479	0.470	0.462	0.487	0.474	0.444	0.438	0.442	0.430	0.457	0.455	0.449	0.477	0.487	0.480	0.458	0.427	0.440	0.414	0.407	0.405	0.113	0.117	0.118	0.115	0.116	0.113	0.110	0.112	0.115	0.219
6:18:05	0.463	0.437	0.461	0.422	0.423	0.430	0.468	0.472	0.470	0.470	0.474	0.477	0.454	0.442	0.448	0.416	0.421	0.405	0.484	0.476	0.474	0.493	0.485	0.454	0.449	0.454	0.436	0.468	0.462	0.461	0.486	0.492	0.487	0.467	0.443	0.454	0.425	0.417	0.417	0.112	0.116	0.118	0.115	0.116	0.113	0.110	0.112	0.115	0.221
6:28:05	0.471	0.447	0.473	0.434	0.436	0.440	0.477	0.482	0.482	0.482	0.482	0.488	0.465	0.454	0.456	0.427	0.435	0.417	0.492	0.489	0.479	0.501	0.490	0.463	0.461	0.468	0.447	0.473	0.474	0.473	0.491	0.502	0.500	0.479	0.453	0.468	0.436	0.430	0.430	0.113	0.117	0.118	0.115	0.116	0.113	0.110	0.113	0.115	0.224
6:38:05	0.477	0.456	0.480	0.441	0.444	0.449	0.484	0.488	0.486	0.488	0.492	0.496	0.472	0.464	0.465	0.434	0.444	0.427	0.496	0.493	0.484	0.506	0.501	0.472	0.470	0.479	0.462	0.479	0.481	0.480	0.500	0.510	0.506	0.485	0.465	0.477	0.444	0.440	0.442	0.112	0.117	0.118	0.115	0.116	0.113	0.110	0.113	0.115	0.226
6:48:05	0.489	0.466	0.490	0.450	0.456	0.459	0.495	0.498	0.497	0.495	0.500	0.507	0.483	0.474	0.472	0.447	0.455	0.436	0.505	0.500	0.493	0.513	0.505	0.485	0.480	0.488	0.472	0.488	0.491	0.491	0.510	0.518	0.513	0.496	0.478	0.485	0.456	0.452	0.452	0.112	0.117	0.118	0.115	0.116	0.113	0.110	0.113	0.115	0.227
6:58:05	0.496	0.477	0.499	0.457	0.461	0.466	0.501	0.506	0.505	0.502	0.505	0.514	0.491	0.484	0.477	0.455	0.466	0.446	0.510	0.508	0.496	0.519	0.510	0.494	0.489	0.498	0.482	0.495	0.497	0.498	0.515	0.523	0.517	0.506	0.483	0.498	0.458	0.462	0.463	0.113	0.116	0.118	0.115	0.116	0.113	0.110	0.113	0.115	0.229
7:08:05	0.505	0.484	0.502	0.461	0.469	0.474	0.510	0.507	0.509	0.509	0.513	0.519	0.500	0.490	0.486	0.461	0.473	0.452	0.516	0.511	0.503	0.522	0.514	0.499	0.495	0.505	0.493	0.499	0.505	0.507	0.520	0.532	0.524	0.512	0.492	0.504	0.466	0.468	0.469	0.112	0.117	0.118	0.115	0.116	0.113	0.110	0.112	0.115	0.232
7:18:05	0.513	0.493	0.510	0.472	0.478	0.483	0.514	0.521	0.517	0.516	0.523	0.531	0.507	0.500	0.493	0.472	0.478	0.462	0.518	0.514	0.508	0.536	0.524	0.505	0.505	0.513	0.499	0.507	0.511	0.515	0.528	0.537	0.533	0.517	0.502	0.513	0.470	0.477	0.478	0.113	0.117	0.118	0.115	0.116	0.113	0.110	0.112	0.115	0.233
7:28:05	0.519	0.497	0.517	0.476	0.489	0.489	0.522	0.529	0.529	0.520	0.532	0.538	0.514	0.505	0.498	0.477	0.485	0.471	0.529	0.523	0.516	0.540	0.532	0.512	0.512	0.517	0.510	0.514	0.517	0.520	0.536	0.544	0.538	0.526	0.511	0.524	0.480	0.486	0.489	0.112	0.117	0.118	0.115	0.116	0.113	0.110	0.113	0.115	0.237
7:38:05	0.525	0.506	0.518	0.483	0.492	0.497	0.527	0.531	0.528	0.529	0.538	0.538	0.521	0.512	0.505	0.485	0.491	0.474	0.533	0.529	0.523	0.548	0.535	0.518	0.518	0.523	0.520	0.515	0.524	0.531	0.542	0.547	0.540	0.529	0.518	0.531	0.483	0.491	0.494	0.112	0.117	0.118	0.115	0.116	0.113	0.110	0.112	0.115	0.238
7:48:05	0.533	0.512	0.523	0.490	0.499	0.502	0.534	0.539	0.536	0.531	0.543	0.544	0.525	0.516	0.510	0.493	0.500	0.484	0.543	0.536	0.531	0.550	0.541	0.528	0.526	0.531	0.528	0.527	0.532	0.531	0.545	0.549	0.548	0.537	0.520	0.536	0.493	0.498	0.503	0.113	0.117	0.117	0.115	0.116	0.113	0.110	0.112	0.115	0.242
7:58:05	0.535	0.517	0.527	0.496	0.505	0.508	0.539	0.542	0.544	0.533	0.547	0.549	0.530	0.520	0.518	0.502	0.502	0.489	0.546	0.542	0.532	0.550	0.549	0.535	0.528	0.536	0.535	0.528	0.534	0.536	0.552	0.555	0.551	0.545	0.530	0.543	0.499	0.507	0.509	0.112	0.117	0.118	0.115	0.116	0.113	0.110	0.112	0.115	0.242
8:08:05	0.536	0.523	0.530	0.502	0.511	0.512	0.546	0.549	0.547	0.542	0.548	0.553	0.536	0.524	0.524	0.509	0.509	0.493	0.552	0.542	0.540	0.554	0.552	0.543	0.533	0.540	0.539	0.533	0.537	0.542	0.555	0.559	0.558	0.547	0.533	0.548	0.504	0.513	0.513	0.112	0.116	0.118	0.115	0.116	0.113	0.110	0.112	0.115	0.245
8:18:05	0.545	0.523	0.536	0.506	0.514	0.517	0.548	0.553	0.556	0.543	0.552	0.560	0.542	0.527	0.527	0.510	0.514	0.500	0.553	0.548	0.544	0.556	0.553	0.548	0.539	0.544	0.546	0.537	0.540	0.541	0.562	0.564	0.559	0.551	0.538	0.554	0.510	0.518	0.515	0.112	0.116	0.117	0.115	0.116	0.113	0.110	0.112	0.115	0.247
8:28:05	0.547	0.525	0.537	0.515	0.521	0.523	0.555	0.559	0.560	0.548	0.556	0.562	0.545	0.529	0.530	0.517	0.520	0.506	0.560	0.555	0.553	0.563	0.555	0.558	0.544	0.552	0.554	0.540	0.542	0.551	0.565	0.564	0.562	0.559	0.545	0.558	0.514	0.525	0.521	0.112	0.117	0.117	0.115	0.116	0.113	0.110	0.112	0.115	0.250
8:38:05	0.552	0.530	0.542	0.517	0.523	0.528	0.559	0.560	0.568	0.549	0.560	0.568	0.550	0.531	0.537	0.522	0.525	0.510	0.562	0.561	0.554	0.565	0.561	0.560	0.548	0.556	0.556	0.546	0.549	0.548	0.568	0.570	0.565	0.557	0.547	0.565	0.520	0.530	0.523	0.112	0.116	0.117	0.115	0.116	0.113	0.110	0.112	0.115	0.251
8:48:05	0.551	0.535	0.546	0.522	0.529	0.531	0.560	0.565	0.570	0.552	0.568	0.567	0.554	0.539	0.541	0.528	0.529	0.515	0.567	0.563	0.557	0.568	0.563	0.566	0.555	0.560	0.563	0.548	0.548	0.548	0.572	0.571	0.567	0.560	0.553	0.570	0.523	0.534	0.530	0.112	0.116	0.117	0.115	0.116	0.113	0.110	0.112	0.115	0.252
8:58:05	0.555	0.546	0.549	0.526	0.532	0.537	0.564	0.567	0.573	0.557	0.572	0.570	0.558	0.544	0.544	0.535	0.536	0.521	0.568	0.565	0.563	0.568	0.565	0.569	0.558	0.565	0.571	0.552	0.553	0.552	0.574	0.572	0.573	0.563	0.552	0.573	0.527	0.536	0.533	0.112	0.116	0.117	0.115	0.116	0.113	0.110	0.112	0.115	0.255
9:08:05	0.554	0.548	0.551	0.532	0.538	0.539	0.567	0.573	0.577	0.561	0.567	0.576	0.566	0.545	0.546	0.540	0.538	0.524	0.570	0.571	0.568	0.574	0.574	0.576	0.563	0.567	0.573	0.559	0.559	0.558	0.580	0.574	0.575	0.571	0.561	0.573	0.531	0.542	0.538	0.112	0.116	0.117	0.115	0.116	0.113	0.110	0.112	0.115	0.257
9:18:05	0.560	0.554	0.558	0.537	0.540	0.544	0.573	0.577	0.583	0.565	0.573	0.577	0.569	0.548	0.549	0.543	0.538	0.529	0.575	0.574	0.571	0.587	0.576	0.576	0.565	0.569	0.580	0.558	0.557	0.563	0.583	0.583	0.579	0.570	0.562	0.582	0.534	0.544	0.541	0.112	0.117	0.118	0.115	0.116	0.113	0.110	0.112	0.115	0.258
9:28:05	0.564	0.552	0.561	0.540	0.543	0.547	0.577	0.579	0.586	0.567	0.577	0.582	0.571	0.553	0.554	0.544	0.545	0.532	0.580	0.581	0.573	0.582	0.577	0.577	0.575	0.575	0.582	0.563	0.563	0.565	0.583	0.580	0.584	0.577	0.567	0.582	0.537	0.547	0.543	0.112	0.116	0.117	0.115	0.116	0.113	0.110	0.112	0.115	0.261
9:38:05	0.566	0.561	0.564	0.543	0.547	0.550	0.580	0.580	0.588	0.569	0.578	0.581	0.571	0.555	0.558	0.552	0.544	0.533	0.583	0.584	0.578	0.582	0.581	0.580	0.573	0.579	0.585	0.564	0.563	0.568	0.588	0.585	0.589	0.579	0.572	0.589	0.545	0.552	0.548	0.112	0.116	0.117	0.115	0.116	0.113	0.110	0.112	0.115	0.263
9:48:05	0.569	0.562	0.564	0.544	0.551	0.552	0.582	0.586	0.596	0.573	0.583	0.591	0.573	0.557	0.560	0.551	0.553	0.542	0.584	0.582	0.579	0.597	0.585	0.584	0.581	0.582	0.588	0.571	0.567	0.570	0.590	0.585	0.588	0.581	0.572	0.591	0.544	0.553	0.554	0.112	0.116	0.117	0.115	0.115	0.113	0.110	0.112	0.115	0.264
9:58:05	0.571	0.565	0.570	0.545	0.547	0.556	0.585	0.588	0.599	0.571	0.589	0.588	0.573	0.558	0.559	0.557	0.556	0.542	0.587	0.587	0.581	0.587	0.584	0.584	0.583	0.585	0.592	0.569	0.567	0.572	0.589	0.583	0.588	0.585	0.572	0.595	0.548	0.552	0.557	0.112	0.116	0.117	0.115	0.116	0.113	0.110	0.112	0.115	0.267
10:08:05	0.577	0.567	0.573	0.550	0.554	0.559	0.589	0.593	0.606	0.579	0.584	0.589	0.574	0.565	0.568	0.558	0.553	0.545	0.595	0.587	0.587	0.590	0.586	0.594	0.588	0.588	0.597	0.576	0.575	0.571	0.593	0.587	0.592	0.586	0.578	0.597	0.554	0.556	0.560	0.112	0.116	0.117	0.115	0.116	0.113	0.110	0.112	0.115	0.269
10:18:05	0.575	0.572	0.576	0.553	0.559	0.565	0.596	0.596	0.610	0.581	0.590	0.600	0.579	0.564	0.569	0.562	0.562	0.548	0.592	0.595	0.593	0.598	0.591	0.596	0.587	0.592	0.598	0.576	0.575	0.583	0.600	0.588	0.597	0.589	0.582	0.600	0.554	0.557	0.563	0.112	0.116	0.117	0.114	0.115	0.112	0.110	0.112	0.115	0.269
10:28:05	0.581	0.572	0.577	0.554	0.558	0.566	0.595	0.595	0.607	0.582	0.589	0.593	0.575	0.566	0.566	0.564	0.561	0.549	0.594	0.594	0.594	0.593	0.586	0.601	0.593	0.596	0.599	0.577	0.573	0.581	0.598	0.588	0.596	0.592	0.586	0.604	0.555	0.562	0.567	0.112	0.116	0.117	0.115	0.115	0.113	0.110	0.112	0.115	0.271
10:38:05	0.581	0.575	0.579	0.553	0.560	0.567	0.600	0.600	0.611	0.583	0.591	0.595	0.582	0.572	0.567	0.564	0.564	0.554	0.601	0.599	0.597	0.597	0.593	0.604	0.592	0.599	0.604	0.579	0.578	0.580	0.600	0.591	0.597	0.596	0.589	0.604	0.557	0.563	0.567	0.112	0.116	0.117	0.115	0.116	0.113	0.110	0.112	0.115	0.271
10:48:05	0.588	0.577	0.581	0.563	0.570	0.571	0.603	0.608	0.616	0.591	0.596	0.603	0.583	0.577	0.576	0.572	0.575	0.556	0.604	0.601	0.599	0.610	0.602	0.605	0.597	0.606	0.605	0.581	0.582	0.587	0.604	0.594	0.600	0.595	0.592	0.609	0.565	0.568	0.574	0.112	0.116	0.117	0.115	0.116	0.113	0.110	0.112	0.115	0.274
10:58:05	0.591	0.580	0.587	0.568	0.575	0.574	0.611	0.611	0.620	0.595	0.602	0.608	0.588	0.579	0.580	0.573	0.580	0.561	0.606	0.605	0.603	0.601	0.600	0.609	0.601	0.608	0.613	0.591	0.584	0.586	0.610	0.601	0.606	0.600	0.595	0.613	0.567	0.569	0.577	0.112	0.116	0.117	0.115	0.116	0.113	0.110	0.112	0.115	0.278
11:08:05	0.590	0.580	0.589	0.568	0.574	0.576	0.614	0.613	0.621	0.595	0.601	0.603	0.594	0.580	0.581	0.576	0.579	0.564	0.610	0.608	0.607	0.604	0.602	0.615	0.606	0.610	0.612	0.589	0.587	0.588	0.613	0.600	0.606	0.601	0.593	0.614	0.571	0.576	0.580	0.112	0.116	0.117	0.114	0.115	0.113	0.110	0.112	0.115	0.279
11:18:05	0.594	0.585	0.591	0.570	0.577	0.578	0.614	0.615	0.626	0.593	0.602	0.609	0.595	0.583	0.585	0.579	0.578	0.568	0.610	0.610	0.609	0.602	0.607	0.617	0.605	0.613	0.615	0.592	0.590	0.592	0.613	0.600	0.608	0.605	0.599	0.616	0.572	0.574	0.580	0.112	0.116	0.117	0.115	0.116	0.113	0.110	0.112	0.115	0.278
11:28:05	0.595	0.585	0.593	0.575	0.583	0.581	0.617	0.616	0.627	0.597	0.606	0.606	0.596	0.585	0.585	0.582	0.580	0.568	0.613	0.614	0.610	0.606	0.607	0.620	0.609	0.612	0.618	0.595	0.589	0.598	0.615	0.602	0.608	0.606	0.596	0.621	0.577	0.579	0.584	0.112	0.116	0.117	0.114	0.115	0.113	0.110	0.112	0.115	0.280
11:38:05	0.597	0.587	0.592	0.576	0.582	0.580	0.620	0.621	0.625	0.597	0.614	0.608	0.599	0.585	0.587	0.586	0.581	0.568	0.616	0.617	0.612	0.608	0.609	0.619	0.612	0.616	0.618	0.599	0.590	0.600	0.621	0.604	0.610	0.609	0.599	0.622	0.574	0.577	0.588	0.112	0.116	0.117	0.115	0.115	0.112	0.109	0.112	0.115	0.283
11:48:05	0.601	0.590	0.595	0.579	0.583	0.583	0.621	0.622	0.627	0.601	0.609	0.610	0.599	0.589	0.593	0.587	0.588	0.570	0.618	0.618	0.616	0.613	0.607	0.619	0.616	0.619	0.622	0.597	0.593	0.602	0.623	0.607	0.613	0.612	0.606	0.623	0.577	0.580	0.588	0.112	0.116	0.117	0.114	0.115	0.113	0.109	0.112	0.115	0.285
11:58:05	0.601	0.590	0.596	0.581	0.586	0.586	0.624	0.625	0.630	0.606	0.613	0.614	0.601	0.587	0.590	0.591	0.585	0.572	0.621	0.619	0.619	0.614	0.612	0.624	0.613	0.620	0.623	0.598	0.596	0.598	0.627	0.604	0.614	0.608	0.608	0.624	0.578	0.583	0.589	0.112	0.116	0.117	0.114	0.115	0.112	0.110	0.112	0.115	0.285
12:08:05	0.605	0.594	0.598	0.580	0.586	0.590	0.629	0.628	0.634	0.605	0.616	0.618	0.603	0.590	0.591	0.587	0.587	0.573	0.625	0.621	0.625	0.610	0.614	0.625	0.615	0.625	0.625	0.597	0.597	0.604	0.625	0.604	0.613	0.613	0.606	0.626	0.582	0.583	0.596	0.112	0.116	0.117	0.115	0.115	0.113	0.110	0.112	0.115	0.285
12:18:05	0.607	0.597	0.597	0.583	0.588	0.592	0.631	0.632	0.637	0.607	0.618	0.618	0.606	0.592	0.595	0.592	0.590	0.576	0.626	0.622	0.622	0.613	0.614	0.627	0.619	0.626	0.628	0.604	0.601	0.611	0.627	0.604	0.615	0.612	0.606	0.629	0.585	0.587	0.598	0.112	0.116	0.117	0.114	0.115	0.112	0.109	0.112	0.115	0.285
12:28:05	0.607	0.596	0.600	0.585	0.586	0.591	0.630	0.634	0.639	0.608	0.621	0.617	0.608	0.594	0.597	0.594	0.590	0.578	0.630	0.627	0.620	0.622	0.614	0.626	0.620	0.630	0.630	0.607	0.603	0.608	0.635	0.609	0.616	0.612	0.610	0.624	0.584	0.590	0.597	0.112	0.116	0.117	0.114	0.115	0.112	0.109	0.112	0.114	0.288
12:38:05	0.608	0.596	0.599	0.584	0.590	0.592	0.630	0.638	0.642	0.611	0.621	0.620	0.609	0.595	0.596	0.595	0.594	0.580	0.631	0.632	0.625	0.614	0.616	0.627	0.621	0.631	0.633	0.606	0.607	0.609	0.632	0.610	0.620	0.616	0.615	0.627	0.588	0.591	0.594	0.112	0.116	0.117	0.114	0.115	0.112	0.109	0.112	0.115	0.288
12:48:05	0.610	0.602	0.605	0.589	0.593	0.594	0.634	0.641	0.645	0.612	0.622	0.621	0.607	0.598	0.601	0.599	0.602	0.582	0.636	0.627	0.626	0.617	0.616	0.628	0.621	0.633	0.633	0.607	0.612	0.613	0.632	0.609	0.618	0.621	0.613	0.627	0.588	0.593	0.598	0.112	0.116	0.117	0.114	0.115	0.112	0.109	0.112	0.114	0.288
12:58:05	0.610	0.603	0.604	0.587	0.593	0.597	0.637	0.643	0.644	0.611	0.624	0.621	0.614	0.600	0.602	0.597	0.597	0.581	0.639	0.632	0.626	0.618	0.616	0.625	0.627	0.636	0.635	0.608	0.614	0.613	0.636	0.612	0.619	0.614	0.612	0.630	0.589	0.594	0.605	0.112	0.116	0.117	0.114	0.115	0.112	0.109	0.112	0.115	0.289
13:08:05	0.611	0.608	0.604	0.591	0.594	0.597	0.638	0.646	0.648	0.614	0.627	0.621	0.613	0.602	0.603	0.602	0.599	0.588	0.643	0.632	0.633	0.620	0.621	0.626	0.625	0.635	0.637	0.610	0.610	0.611	0.632	0.613	0.620	0.619	0.616	0.631	0.590	0.592	0.606	0.112	0.116	0.117	0.114	0.115	0.112	0.109	0.112	0.114	0.291
13:18:05	0.619	0.607	0.609	0.593	0.597	0.601	0.643	0.646	0.650	0.616	0.626	0.625	0.619	0.605	0.604	0.599	0.601	0.590	0.646	0.632	0.636	0.621	0.621	0.630	0.630	0.639	0.639	0.609	0.616	0.614	0.636	0.616	0.623	0.622	0.621	0.633	0.595	0.595	0.608	0.112	0.116	0.117	0.114	0.115	0.113	0.109	0.112	0.115	0.293
13:28:05	0.618	0.607	0.609	0.596	0.601	0.602	0.641	0.650	0.649	0.617	0.624	0.627	0.618	0.606	0.606	0.600	0.604	0.587	0.640	0.638	0.632	0.624	0.617	0.632	0.629	0.640	0.643	0.613	0.618	0.620	0.633	0.615	0.627	0.622	0.619	0.632	0.596	0.599	0.608	0.112	0.116	0.117	0.114	0.115	0.112	0.109	0.112	0.114	0.294
13:38:05	0.622	0.612	0.610	0.594	0.601	0.601	0.646	0.651	0.652	0.617	0.627	0.627	0.623	0.606	0.610	0.606	0.607	0.588	0.645	0.642	0.639	0.625	0.620	0.632	0.632	0.642	0.642	0.618	0.617	0.629	0.634	0.616	0.626	0.623	0.620	0.632	0.599	0.598	0.610	0.112	0.116	0.117	0.114	0.115	0.113	0.109	0.112	0.115	0.293
13:48:05	0.621	0.614	0.611	0.598	0.602	0.601	0.647	0.654	0.653	0.619	0.630	0.626	0.622	0.608	0.609	0.606	0.607	0.589	0.647	0.637	0.639	0.623	0.620	0.633	0.632	0.644	0.640	0.620	0.616	0.627	0.639	0.621	0.627	0.623	0.623	0.634	0.602	0.603	0.615	0.112	0.116	0.117	0.114	0.115	0.113	0.109	0.112	0.114	0.295
13:58:05	0.628	0.616	0.610	0.598	0.599	0.604	0.651	0.654	0.656	0.621	0.631	0.628	0.619	0.611	0.613	0.606	0.609	0.588	0.648	0.646	0.641	0.640	0.623	0.634	0.633	0.642	0.644	0.622	0.619	0.638	0.644	0.621	0.627	0.622	0.623	0.633	0.601	0.603	0.614	0.112	0.116	0.117	0.114	0.115	0.113	0.109	0.112	0.114	0.296
14:08:05	0.626	0.614	0.612	0.599	0.602	0.606	0.650	0.659	0.659	0.621	0.630	0.630	0.623	0.608	0.613	0.609	0.604	0.592	0.651	0.647	0.644	0.632	0.627	0.633	0.635	0.641	0.642	0.624	0.622	0.627	0.639	0.620	0.629	0.626	0.624	0.632	0.601	0.606	0.612	0.112	0.116	0.117	0.114	0.115	0.113	0.109	0.112	0.114	0.296
14:18:05	0.628	0.616	0.611	0.602	0.608	0.608	0.655	0.660	0.660	0.622	0.632	0.631	0.625	0.612	0.613	0.612	0.608	0.594	0.656	0.647	0.644	0.630	0.630	0.634	0.640	0.646	0.647	0.626	0.623	0.632	0.640	0.623	0.633	0.629	0.628	0.632	0.603	0.605	0.612	0.112	0.116	0.116	0.114	0.115	0.112	0.109	0.111	0.114	0.297
14:28:05	0.627	0.618	0.616	0.601	0.606	0.606	0.652	0.661	0.663	0.625	0.634	0.635	0.623	0.611	0.615	0.615	0.607	0.594	0.650	0.650	0.645	0.631	0.629	0.634	0.637	0.643	0.647	0.629	0.622	0.622	0.641	0.622	0.630	0.627	0.629	0.633	0.604	0.608	0.614	0.112	0.115	0.116	0.114	0.115	0.113	0.109	0.112	0.114	0.297
14:38:05	0.631	0.618	0.616	0.602	0.604	0.610	0.655	0.662	0.665	0.625	0.633	0.633	0.624	0.615	0.614	0.612	0.609	0.594	0.654	0.652	0.652	0.636	0.628	0.635	0.636	0.646	0.649	0.625	0.626	0.635	0.640	0.623	0.632	0.632	0.630	0.632	0.607	0.607	0.615	0.112	0.115	0.116	0.114	0.115	0.112	0.109	0.112	0.114	0.299
14:48:05	0.629	0.619	0.616	0.601	0.606	0.609	0.655	0.660	0.663	0.626	0.636	0.630	0.626	0.615	0.615	0.614	0.612	0.597	0.655	0.650	0.649	0.634	0.630	0.633	0.633	0.645	0.648	0.628	0.625	0.641	0.649	0.622	0.635	0.627	0.629	0.635	0.606	0.606	0.614	0.112	0.116	0.117	0.114	0.115	0.112	0.109	0.112	0.114	0.300
14:58:05	0.631	0.623	0.616	0.605	0.607	0.609	0.655	0.665	0.666	0.628	0.631	0.634	0.627	0.616	0.617	0.618	0.612	0.599	0.655	0.654	0.652	0.632	0.633	0.637	0.640	0.647	0.649	0.632	0.624	0.652	0.643	0.624	0.633	0.628	0.630	0.634	0.606	0.606	0.613	0.112	0.115	0.117	0.114	0.115	0.112	0.109	0.112	0.114	0.299
15:08:05	0.634	0.624	0.620	0.604	0.613	0.611	0.657	0.669	0.666	0.628	0.634	0.634	0.625	0.619	0.617	0.616	0.613	0.601	0.650	0.652	0.654	0.634	0.633	0.640	0.642	0.649	0.652	0.632	0.631	0.646	0.648	0.626	0.636	0.633	0.629	0.634	0.605	0.610	0.613	0.112	0.116	0.117	0.114	0.115	0.113	0.109	0.111	0.114	0.301
15:18:05	0.633	0.622	0.618	0.605	0.609	0.612	0.661	0.666	0.668	0.627	0.636	0.634	0.627	0.621	0.617	0.617	0.613	0.601	0.658	0.656	0.651	0.634	0.633	0.642	0.642	0.651	0.647	0.637	0.631	0.643	0.641	0.625	0.630	0.632	0.629	0.635	0.608	0.608	0.618	0.112	0.115	0.116	0.114	0.114	0.112	0.109	0.111	0.114	0.302
15:28:05	0.635	0.623	0.619	0.607	0.615	0.613	0.662	0.666	0.671	0.626	0.639	0.635	0.626	0.619	0.618	0.618	0.620	0.601	0.657	0.657	0.652	0.634	0.635	0.640	0.644	0.650	0.654	0.641	0.631	0.652	0.648	0.627	0.633	0.633	0.634	0.640	0.609	0.607	0.614	0.112	0.115	0.117	0.114	0.115	0.113	0.109	0.111	0.114	0.305
15:38:05	0.630	0.627	0.623	0.606	0.618	0.615	0.663	0.671	0.674	0.628	0.639	0.638	0.626	0.618	0.617	0.619	0.618	0.601	0.652	0.659	0.651	0.637	0.637	0.637	0.645	0.654	0.653	0.637	0.628	0.653	0.653	0.627	0.635	0.628	0.634	0.640	0.608	0.609	0.618	0.111	0.115	0.116	0.114	0.114	0.113	0.109	0.111	0.114	0.303
15:48:05	0.636	0.627	0.624	0.605	0.617	0.613	0.662	0.671	0.672	0.630	0.636	0.642	0.628	0.619	0.619	0.619	0.615	0.598	0.660	0.657	0.653	0.637	0.633	0.640	0.647	0.656	0.659	0.639	0.631	0.661	0.646	0.627	0.635	0.630	0.631	0.640	0.609	0.613	0.619	0.112	0.115	0.116	0.114	0.115	0.113	0.109	0.111	0.114	0.306
15:58:05	0.633	0.625	0.623	0.607	0.615	0.616	0.665	0.673	0.677	0.631	0.637	0.642	0.629	0.619	0.621	0.621	0.618	0.598	0.656	0.658	0.650	0.635	0.636	0.639	0.642	0.652	0.657	0.636	0.631	0.657	0.648	0.629	0.638	0.630	0.632	0.636	0.607	0.609	0.620	0.112	0.116	0.116	0.114	0.115	0.113	0.109	0.111	0.114	0.305
16:08:05	0.640	0.630	0.623	0.611	0.616	0.615	0.662	0.672	0.676	0.629	0.639	0.640	0.629	0.621	0.619	0.625	0.617	0.601	0.660	0.657	0.651	0.640	0.636	0.641	0.647	0.653	0.654	0.638	0.633	0.660	0.645	0.625	0.635	0.636	0.633	0.640	0.609	0.610	0.620	0.112	0.115	0.116	0.114	0.114	0.113	0.109	0.111	0.114	0.308
16:18:05	0.641	0.630	0.622	0.610	0.617	0.614	0.666	0.673	0.678	0.630	0.640	0.641	0.628	0.620	0.624	0.624	0.618	0.600	0.657	0.660	0.649	0.646	0.634	0.642	0.647	0.656	0.654	0.643	0.637	0.663	0.641	0.630	0.639	0.637	0.637	0.640	0.609	0.609	0.619	0.112	0.115	0.116	0.114	0.114	0.113	0.109	0.111	0.114	0.308
16:28:05	0.637	0.626	0.621	0.610	0.615	0.616	0.670	0.670	0.678	0.627	0.642	0.646	0.625	0.618	0.621	0.624	0.617	0.600	0.661	0.657	0.649	0.641	0.637	0.639	0.645	0.655	0.655	0.640	0.636	0.665	0.637	0.627	0.634	0.635	0.636	0.638	0.608	0.605	0.619	0.111	0.115	0.116	0.114	0.114	0.113	0.109	0.111	0.114	0.305
16:38:05	0.642	0.628	0.624	0.615	0.617	0.617	0.670	0.677	0.682	0.630	0.639	0.641	0.628	0.623	0.624	0.624	0.617	0.600	0.658	0.660	0.653	0.647	0.641	0.644	0.647	0.656	0.660	0.646	0.637	0.675	0.642	0.626	0.636	0.635	0.637	0.640	0.613	0.611	0.623	0.111	0.115	0.116	0.114	0.114	0.113	0.109	0.111	0.114	0.310
16:48:05	0.632	0.633	0.629	0.610	0.617	0.618	0.670	0.679	0.680	0.634	0.641	0.643	0.631	0.622	0.623	0.626	0.624	0.603	0.657	0.666	0.651	0.645	0.647	0.643	0.648	0.656	0.659	0.647	0.642	0.676	0.639	0.630	0.639	0.635	0.636	0.639	0.615	0.611	0.623	0.112	0.115	0.116	0.114	0.114	0.113	0.109	0.111	0.114	0.311
16:58:05	0.639	0.632	0.628	0.611	0.618	0.616	0.671	0.678	0.681	0.632	0.642	0.644	0.627	0.622	0.624	0.628	0.624	0.603	0.661	0.663	0.651	0.650	0.651	0.644	0.644	0.658	0.658	0.649	0.640	0.669	0.638	0.631	0.640	0.640	0.637	0.640	0.616	0.612	0.622	0.111	0.115	0.116	0.113	0.114	0.113	0.109	0.111	0.114	0.312
17:08:05	0.635	0.632	0.627	0.612	0.623	0.616	0.672	0.676	0.682	0.634	0.640	0.640	0.630	0.621	0.624	0.627	0.624	0.604	0.658	0.660	0.650	0.645	0.649	0.642	0.644	0.660	0.658	0.639	0.644	0.664	0.638	0.632	0.639	0.637	0.639	0.640	0.613	0.610	0.619	0.111	0.115	0.116	0.113	0.114	0.113	0.109	0.111	0.114	0.310
17:18:05	0.635	0.631	0.626	0.617	0.619	0.615	0.672	0.678	0.684	0.633	0.642	0.642	0.632	0.620	0.623	0.629	0.624	0.603	0.659	0.659	0.648	0.653	0.647	0.644	0.645	0.658	0.659	0.639	0.649	0.675	0.645	0.633	0.639	0.642	0.640	0.639	0.615	0.612	0.621	0.112	0.115	0.116	0.114	0.114	0.113	0.109	0.111	0.114	0.311
17:28:05	0.636	0.633	0.629	0.614	0.622	0.618	0.672	0.680	0.683	0.633	0.646	0.646	0.627	0.623	0.627	0.630	0.625	0.604	0.654	0.663	0.652	0.659	0.650	0.644	0.647	0.657	0.663	0.645	0.640	0.678	0.642	0.632	0.641	0.642	0.639	0.639	0.613	0.611	0.620	0.111	0.115	0.116	0.113	0.114	0.113	0.109	0.111	0.114	0.313
17:38:05	0.634	0.631	0.630	0.613	0.620	0.618	0.674	0.679	0.686	0.633	0.642	0.644	0.634	0.621	0.624	0.631	0.623	0.607	0.656	0.665	0.644	0.654	0.648	0.644	0.646	0.658	0.661	0.648	0.639	0.672	0.642	0.627	0.639	0.640	0.636	0.641	0.617	0.611	0.619	0.111	0.115	0.116	0.113	0.114	0.114	0.109	0.111	0.114	0.314
17:48:05	0.631	0.632	0.632	0.613	0.618	0.617	0.677	0.683	0.687	0.633	0.644	0.646	0.635	0.625	0.624	0.631	0.626	0.610	0.650	0.662	0.646	0.655	0.651	0.645	0.646	0.659	0.662	0.650	0.642	0.680	0.642	0.632	0.640	0.646	0.641	0.637	0.616	0.610	0.621	0.112	0.115	0.116	0.114	0.114	0.113	0.109	0.111	0.114	0.315
17:58:05	0.634	0.630	0.629	0.610	0.616	0.614	0.673	0.678	0.683	0.629	0.641	0.644	0.630	0.622	0.624	0.628	0.621	0.608	0.650	0.661	0.642	0.648	0.643	0.642	0.646	0.652	0.662	0.645	0.644	0.679	0.640	0.632	0.636	0.642	0.636	0.637	0.614	0.609	0.621	0.111	0.115	0.116	0.113	0.114	0.113	0.108	0.111	0.114	0.314
18:08:05	0.634	0.632	0.625	0.612	0.617	0.619	0.673	0.679	0.684	0.629	0.645	0.647	0.629	0.623	0.625	0.627	0.624	0.607	0.647	0.658	0.645	0.653	0.645	0.643	0.645	0.656	0.660	0.650	0.645	0.683	0.641	0.629	0.640	0.643	0.637	0.638	0.614	0.609	0.618	0.111	0.115	0.116	0.113	0.114	0.114	0.109	0.111	0.114	0.313
18:18:05	0.632	0.633	0.630	0.614	0.622	0.619	0.674	0.679	0.687	0.635	0.642	0.646	0.633	0.620	0.625	0.633	0.628	0.611	0.648	0.658	0.643	0.644	0.651	0.642	0.648	0.656	0.660	0.653	0.651	0.679	0.641	0.632	0.638	0.642	0.638	0.639	0.617	0.608	0.616	0.111	0.115	0.116	0.113	0.114	0.113	0.109	0.111	0.114	0.317
18:28:05	0.630	0.633	0.632	0.616	0.622	0.616	0.677	0.679	0.685	0.632	0.644	0.649	0.633	0.624	0.628	0.632	0.625	0.609	0.656	0.655	0.645	0.653	0.646	0.646	0.648	0.659	0.665	0.657	0.655	0.691	0.645	0.634	0.643	0.645	0.640	0.638	0.617	0.611	0.618	0.112	0.115	0.116	0.113	0.114	0.113	0.109	0.111	0.114	0.318
18:38:05	0.631	0.635	0.629	0.613	0.621	0.618	0.671	0.681	0.683	0.631	0.645	0.647	0.631	0.621	0.627	0.631	0.627	0.607	0.649	0.659	0.644	0.651	0.643	0.642	0.646	0.655	0.664	0.655	0.652	0.691	0.642	0.629	0.639	0.642	0.640	0.639	0.616	0.608	0.616	0.111	0.115	0.116	0.113	0.114	0.114	0.109	0.111	0.114	0.316
18:48:05	0.631	0.634	0.631	0.617	0.622	0.618	0.674	0.681	0.683	0.632	0.643	0.643	0.633	0.622	0.624	0.633	0.623	0.611	0.648	0.660	0.639	0.651	0.645	0.643	0.646	0.657	0.663	0.655	0.649	0.680	0.639	0.626	0.639	0.644	0.638	0.639	0.614	0.607	0.620	0.111	0.115	0.116	0.113	0.114	0.114	0.108	0.111	0.114	0.317
18:58:05	0.635	0.633	0.628	0.610	0.621	0.616	0.669	0.677	0.684	0.634	0.642	0.645	0.633	0.621	0.623	0.631	0.626	0.612	0.648	0.660	0.639	0.648	0.649	0.641	0.648	0.653	0.662	0.651	0.648	0.674	0.640	0.628	0.634	0.642	0.636	0.641	0.613	0.607	0.613	0.111	0.115	0.116	0.113	0.114	0.114	0.109	0.111	0.114	0.317
19:08:05	0.628	0.632	0.625	0.611	0.618	0.617	0.667	0.677	0.682	0.631	0.640	0.643	0.631	0.619	0.622	0.631	0.629	0.611	0.649	0.652	0.636	0.645	0.651	0.642	0.646	0.651	0.661	0.654	0.649	0.671	0.638	0.629	0.634	0.639	0.632	0.640	0.612	0.606	0.618	0.111	0.115	0.116	0.113	0.114	0.115	0.109	0.111	0.114	0.317
19:18:05	0.628	0.631	0.624	0.609	0.619	0.618	0.666	0.677	0.680	0.633	0.644	0.643	0.630	0.618	0.620	0.630	0.628	0.613	0.643	0.655	0.638	0.642	0.649	0.640	0.645	0.654	0.657	0.656	0.648	0.656	0.636	0.630	0.635	0.639	0.635	0.635	0.613	0.607	0.616	0.112	0.115	0.116	0.113	0.114	0.114	0.109	0.111	0.114	0.319
19:28:05	0.627	0.631	0.624	0.611	0.617	0.615	0.670	0.672	0.679	0.634	0.645	0.643	0.631	0.618	0.621	0.631	0.627	0.614	0.643	0.651	0.638	0.643	0.648	0.641	0.644	0.651	0.660	0.659	0.649	0.671	0.637	0.625	0.635	0.638	0.635	0.638	0.613	0.606	0.614	0.111	0.115	0.116	0.113	0.114	0.115	0.109	0.111	0.114	0.320
19:38:05	0.628	0.632	0.621	0.613	0.618	0.617	0.669	0.672	0.677	0.629	0.640	0.646	0.629	0.618	0.623	0.631	0.630	0.614	0.642	0.650	0.640	0.646	0.650	0.638	0.645	0.650	0.659	0.665	0.648	0.678	0.636	0.625	0.633	0.640	0.638	0.638	0.612	0.607	0.614	0.111	0.115	0.116	0.113	0.114	0.115	0.109	0.111	0.114	0.319
19:48:05	0.626	0.630	0.622	0.613	0.619	0.614	0.666	0.668	0.676	0.628	0.636	0.642	0.630	0.613	0.617	0.629	0.626	0.610	0.640	0.646	0.637	0.646	0.642	0.638	0.642	0.649	0.658	0.664	0.653	0.676	0.641	0.626	0.633	0.638	0.639	0.632	0.614	0.605	0.613	0.111	0.115	0.116	0.113	0.114	0.115	0.109	0.111	0.114	0.320
19:58:05	0.626	0.631	0.621	0.608	0.615	0.616	0.667	0.670	0.675	0.630	0.639	0.640	0.630	0.613	0.618	0.627	0.628	0.613	0.640	0.648	0.636	0.638	0.646	0.639	0.640	0.647	0.658	0.663	0.651	0.670	0.633	0.623	0.629	0.634	0.632	0.634	0.612	0.606	0.613	0.111	0.115	0.116	0.113	0.114	0.115	0.109	0.111	0.114	0.324
20:08:05	0.625	0.631	0.620	0.605	0.616	0.613	0.665	0.667	0.678	0.628	0.637	0.635	0.631	0.616	0.618	0.627	0.626	0.614	0.640	0.645	0.636	0.639	0.645	0.635	0.643	0.649	0.657	0.658	0.654	0.669	0.634	0.624	0.628	0.640	0.633	0.635	0.609	0.605	0.613	0.111	0.115	0.116	0.113	0.114	0.116	0.108	0.111	0.114	0.321
20:18:05	0.617	0.627	0.614	0.607	0.610	0.613	0.664	0.665	0.675	0.623	0.633	0.637	0.624	0.608	0.612	0.627	0.626	0.613	0.634	0.639	0.633	0.639	0.641	0.637	0.636	0.643	0.654	0.661	0.656	0.669	0.628	0.621	0.625	0.631	0.628	0.631	0.608	0.603	0.609	0.111	0.115	0.116	0.113	0.114	0.117	0.108	0.111	0.114	0.323
20:28:05	0.615	0.626	0.614	0.607	0.612	0.612	0.663	0.664	0.673	0.622	0.634	0.639	0.625	0.613	0.613	0.630	0.627	0.615	0.637	0.637	0.633	0.636	0.637	0.638	0.636	0.642	0.653	0.660	0.659	0.658	0.631	0.623	0.628	0.634	0.630	0.629	0.605	0.603	0.612	0.111	0.115	0.116	0.113	0.114	0.117	0.108	0.111	0.114	0.322
20:38:05	0.617	0.625	0.610	0.604	0.610	0.610	0.664	0.664	0.677	0.621	0.634	0.632	0.622	0.610	0.613	0.625	0.622	0.613	0.636	0.635	0.633	0.635	0.635	0.633	0.633	0.641	0.650	0.659	0.656	0.654	0.626	0.620	0.621	0.628	0.628	0.629	0.604	0.601	0.607	0.111	0.115	0.116	0.113	0.114	0.117	0.108	0.111	0.114	0.323
20:48:05	0.611	0.623	0.609	0.601	0.606	0.610	0.664	0.664	0.674	0.619	0.632	0.633	0.624	0.610	0.609	0.627	0.621	0.614	0.635	0.639	0.633	0.634	0.636	0.633	0.632	0.641	0.652	0.657	0.657	0.655	0.627	0.617	0.621	0.629	0.628	0.628	0.602	0.600	0.609	0.111	0.115	0.116	0.113	0.114	0.117	0.108	0.111	0.113	0.325
20:58:05	0.604	0.621	0.607	0.602	0.608	0.608	0.667	0.660	0.672	0.618	0.629	0.632	0.621	0.609	0.607	0.619	0.620	0.613	0.632	0.637	0.631	0.632	0.638	0.632	0.626	0.639	0.650	0.657	0.655	0.654	0.624	0.616	0.620	0.625	0.626	0.625	0.601	0.598	0.605	0.111	0.115	0.116	0.113	0.114	0.119	0.108	0.111	0.114	0.323
21:08:05	0.607	0.621	0.605	0.604	0.609	0.607	0.656	0.658	0.668	0.616	0.626	0.632	0.618	0.603	0.605	0.622	0.620	0.612	0.630	0.633	0.628	0.643	0.634	0.630	0.628	0.632	0.649	0.654	0.652	0.655	0.623	0.615	0.621	0.628	0.626	0.622	0.600	0.594	0.606	0.111	0.115	0.116	0.113	0.114	0.128	0.108	0.111	0.114	0.325
21:18:05	0.603	0.618	0.605	0.596	0.601	0.605	0.668	0.664	0.676	0.617	0.629	0.631	0.617	0.602	0.607	0.623	0.620	0.615	0.631	0.638	0.629	0.633	0.632	0.629	0.626	0.635	0.647	0.653	0.651	0.653	0.622	0.616	0.621	0.623	0.625	0.627	0.596	0.596	0.601	0.111	0.114	0.115	0.113	0.114	0.121	0.108	0.110	0.114	0.326
21:28:05	0.602	0.617	0.605	0.587	0.599	0.603	0.663	0.671	0.674	0.616	0.627	0.626	0.616	0.597	0.601	0.618	0.617	0.612	0.633	0.635	0.628	0.634	0.631	0.626	0.623	0.632	0.644	0.647	0.653	0.652	0.619	0.616	0.615	0.620	0.620	0.622	0.598	0.591	0.598	0.111	0.114	0.116	0.113	0.114	0.121	0.108	0.111	0.114	0.326
21:38:05	0.596	0.616	0.607	0.591	0.599	0.602	0.663	0.667	0.677	0.618	0.626	0.625	0.618	0.595	0.599	0.616	0.616	0.613	0.632	0.636	0.626	0.634	0.630	0.626	0.622	0.632	0.643	0.646	0.652	0.645	0.622	0.617	0.615	0.622	0.621	0.620	0.594	0.594	0.599	0.111	0.114	0.115	0.113	0.114	0.120	0.108	0.111	0.114	0.325
21:48:05	0.595	0.614	0.599	0.592	0.599	0.602	0.662	0.664	0.670	0.612	0.621	0.625	0.614	0.594	0.596	0.614	0.613	0.611	0.631	0.635	0.620	0.629	0.631	0.623	0.621	0.631	0.641	0.648	0.651	0.647	0.619	0.612	0.613	0.621	0.621	0.614	0.592	0.592	0.594	0.111	0.114	0.116	0.113	0.113	0.123	0.108	0.111	0.114	0.326
21:58:05	0.594	0.614	0.600	0.592	0.602	0.598	0.658	0.659	0.664	0.608	0.619	0.623	0.609	0.594	0.597	0.613	0.610	0.607	0.630	0.636	0.615	0.632	0.628	0.623	0.623	0.632	0.644	0.645	0.651	0.647	0.619	0.615	0.612	0.623	0.623	0.614	0.591	0.585	0.593	0.111	0.115	0.116	0.113	0.114	0.127	0.108	0.111	0.113	0.325
0:00:00
0:00:00
0:00:00
0:00:00
0:00:00
0:00:00
0:00:00
0:00:00
0:00:00
0:00:00
0:00:00
0:00:00
0:00:00
0:00:00
0:00:00
0:00:00
0:00:00
0:00:00
0:00:00
0:00:00
0:00:00
0:00:00
[truncated: 47 more columns]
