# Supplementary material for: Systematic analysis of low-affinity transcription factor binding site clusters in vitro and in vivo establishes their functional relevance
Source: Nat Commun. 2022 Sep 7;13:5273. doi: 10.1038/s41467-022-32971-0 (PMC9452512; doi:10.1038/s41467-022-32971-0)
Supplement: Supplementary file 3 — Source Data [file 41467_2022_32971_MOESM3_ESM.zip › source_data/in-vivo/20210629/20210629_Pho5pr_GFP70.txt]

EGFP:488,507
Kinetic read	A1	A2	A3	A4	A5	A6	A7	A8	A9	A10	A11	A12	B1	B2	B3	B4	B5	B6	B7	B8	B9	B10	B11	B12	C1	C2	C3	C4	C5	C6	C7	C8	C9	C10	C11	C12	D1	D2	D3	D4	D5	D6	D7	D8	D9	D10	D11	D12	E1
0:08:37	185	192	206	183	201	227	194	209	202	210	219	209	244	212	213	199	203	188	198	192	216	220	233	216	203	201	205	211	208	204	199	216	217	210	212	210	299	275	265	186	211	206	201	212	184	205	196	191	197
0:18:37	228	190	196	193	214	211	214	226	201	207	200	226	220	217	246	211	206	206	201	204	218	206	240	220	201	212	201	207	213	218	229	215	212	199	207	200	295	300	281	202	196	203	198	194	205	209	214	200	214
0:28:37	204	204	211	209	219	222	219	213	236	208	225	210	223	248	291	226	199	227	201	211	193	225	214	220	198	210	192	177	195	208	221	210	230	214	201	198	298	437	388	201	183	203	215	192	191	212	194	213	206
0:38:37	225	201	212	214	215	207	208	202	237	228	230	195	234	264	305	217	214	190	204	200	225	221	217	209	202	210	215	190	203	202	232	217	248	215	209	202	320	479	461	183	182	215	210	205	179	189	203	197	226
0:48:37	202	211	218	202	213	217	221	201	224	195	218	189	256	298	279	205	211	210	209	203	201	207	192	201	201	216	212	191	205	207	240	202	253	224	209	200	329	543	480	204	205	199	205	202	196	207	180	212	199
0:58:37	205	203	195	208	231	201	213	203	212	215	224	208	247	272	280	224	197	189	194	199	217	208	222	215	205	191	190	212	195	202	237	200	232	219	209	221	342	586	529	187	201	196	210	192	187	189	176	233	210
1:08:37	221	191	211	225	206	182	213	220	223	211	202	208	224	305	286	209	204	202	209	198	220	226	203	214	171	219	226	212	194	191	241	213	203	181	200	214	341	590	565	194	181	189	188	209	209	213	185	193	213
1:18:37	202	195	220	210	216	202	208	197	231	206	211	195	248	288	250	195	224	201	204	212	200	230	227	213	212	225	217	200	203	202	210	227	233	205	223	201	335	613	591	202	186	192	213	210	172	193	209	205	241
1:28:37	205	220	224	205	249	205	200	206	239	190	216	193	261	310	287	221	214	207	210	201	195	205	198	218	197	211	217	212	213	210	239	222	237	218	209	206	362	631	613	187	219	185	204	176	207	213	193	208	258
1:38:37	200	203	217	198	228	199	205	216	224	204	218	191	242	307	261	212	222	195	207	214	200	210	215	214	200	209	201	206	207	207	242	202	227	216	210	212	387	620	621	197	197	205	192	202	193	195	204	194	269
1:48:37	201	198	219	222	220	198	181	202	220	211	219	199	270	287	270	206	211	203	192	218	214	215	215	222	218	211	207	234	193	223	227	220	228	218	202	207	423	571	603	175	194	201	211	196	192	195	186	191	251
1:58:37	189	230	205	219	210	204	217	213	206	217	207	233	274	293	260	193	212	203	207	209	200	213	225	227	204	214	240	203	213	203	225	211	240	209	199	214	435	610	641	186	190	180	207	199	179	195	191	199	289
2:08:37	198	207	218	219	226	200	197	222	215	201	236	215	303	321	293	201	202	213	227	218	222	206	212	219	194	212	196	194	209	202	238	233	227	247	215	231	452	550	605	212	210	193	192	179	171	210	175	179	465
2:18:37	215	202	207	211	225	222	197	210	218	200	218	213	293	286	289	212	212	223	212	198	228	221	233	214	215	224	199	220	196	201	257	230	246	215	220	218	461	520	540	194	192	186	209	181	190	203	177	193	306
2:28:37	192	203	199	216	197	215	218	208	230	195	210	213	309	306	294	213	208	204	199	219	201	223	236	227	200	202	217	203	213	211	234	234	233	236	231	205	518	635	513	194	172	190	186	209	184	216	192	197	351
2:38:37	202	211	220	209	221	213	205	185	194	206	205	207	322	285	311	207	206	201	219	215	216	234	224	251	223	222	212	223	205	221	228	220	238	238	208	227	523	601	499	185	196	198	208	182	196	202	197	177	334
2:48:37	191	213	194	206	242	229	206	231	229	192	215	215	319	320	318	202	217	211	214	219	217	212	222	218	208	219	220	218	217	203	229	246	238	225	229	215	564	542	543	199	198	185	182	181	188	213	175	208	390
2:58:37	212	206	201	199	213	202	207	216	226	219	219	220	325	329	314	199	205	206	199	204	207	221	245	244	193	208	201	206	214	193	245	237	263	217	214	215	608	576	539	181	186	191	187	200	183	202	184	196	384
3:08:37	205	199	209	214	223	213	201	221	236	216	229	227	311	332	331	222	188	233	211	225	216	237	240	226	195	222	216	213	209	195	232	221	254	236	240	223	612	579	586	201	182	204	190	192	200	184	208	192	414
3:18:37	200	233	213	212	232	217	207	225	235	202	224	217	379	347	340	198	215	219	214	215	220	263	221	231	207	224	230	221	225	197	274	243	265	217	228	235	637	634	620	200	209	211	196	182	210	193	206	182	434
3:28:37	210	202	208	210	232	236	207	216	214	204	219	210	365	339	359	212	213	216	206	224	241	242	231	225	213	233	209	232	209	218	279	273	276	241	211	227	679	658	647	195	189	192	194	195	178	189	190	210	461
3:38:37	208	204	196	225	232	220	223	232	231	201	187	217	368	365	366	201	210	213	197	219	212	235	242	242	208	192	207	208	217	204	279	249	252	225	228	224	689	704	685	175	187	197	198	195	194	215	190	189	461
3:48:37	195	193	209	230	233	236	203	234	238	200	222	222	405	379	394	221	214	199	213	206	224	249	259	249	229	234	211	212	213	195	272	257	263	237	207	229	754	749	751	200	189	199	199	189	198	170	178	193	500
3:58:37	212	207	222	222	229	228	218	226	226	213	213	210	412	407	401	212	211	206	190	205	208	246	244	233	200	218	216	224	214	205	284	291	288	251	236	244	766	792	766	199	184	194	209	198	187	211	203	207	500
4:08:37	207	195	219	228	223	219	209	190	226	210	210	213	412	412	422	220	221	215	213	206	223	272	249	249	217	220	219	228	215	217	287	278	302	234	239	225	833	848	764	187	185	199	204	192	202	199	196	202	513
4:18:37	218	215	209	214	228	228	203	206	224	217	214	217	443	405	447	221	209	218	219	196	215	262	256	255	221	203	234	205	219	189	297	296	298	235	214	235	883	902	871	176	181	184	218	199	194	196	198	194	532
4:28:37	215	220	226	247	233	236	222	231	231	209	220	200	453	443	436	202	225	208	214	208	212	248	269	264	223	234	207	208	196	204	320	318	289	217	233	218	934	905	927	195	208	199	225	193	182	202	184	183	567
4:38:37	209	197	222	228	244	238	218	224	231	230	225	227	481	454	456	219	211	202	220	210	220	259	265	253	198	208	231	223	222	227	324	295	308	231	232	240	1009	980	974	187	193	194	201	188	195	197	181	192	596
4:48:37	213	200	217	236	248	246	234	227	224	214	226	223	484	468	480	210	230	210	230	215	215	273	287	265	206	221	220	218	221	222	329	316	322	229	222	223	1065	1059	1023	188	203	194	199	187	202	205	202	210	608
4:58:37	193	211	226	237	224	231	210	230	218	218	229	214	519	488	501	210	205	217	214	214	205	272	292	277	234	217	211	228	233	223	336	329	326	256	261	251	1147	1104	1100	199	180	194	212	195	191	188	174	190	617
5:08:37	214	209	204	234	265	257	241	207	234	220	243	214	535	528	526	222	210	200	214	225	219	271	290	256	197	189	223	228	223	229	340	322	353	253	247	241	1153	1135	1121	209	206	180	195	198	205	197	196	208	637
5:18:37	223	212	224	256	257	256	225	237	234	215	233	228	550	511	547	208	209	197	244	210	227	277	287	267	212	225	217	226	234	214	343	327	334	243	243	247	1220	1221	1194	175	175	191	200	201	175	181	196	187	659
5:28:37	226	221	217	244	254	256	220	236	241	244	216	229	547	533	568	207	208	214	244	234	203	269	284	264	217	222	224	229	214	222	341	344	356	249	266	238	1278	1249	1263	187	179	190	194	183	204	196	194	185	691
5:38:37	226	215	243	259	265	253	228	221	244	227	240	220	585	561	581	228	236	222	228	229	243	302	300	263	228	212	233	241	235	232	353	353	366	254	238	233	1346	1351	1301	197	184	203	211	210	212	191	180	199	704
5:48:37	225	210	228	272	257	270	251	252	221	233	235	224	601	578	593	218	220	204	232	240	221	306	325	282	229	221	225	246	225	229	373	349	364	260	262	250	1387	1368	1372	203	197	184	204	174	198	205	195	191	740
5:58:37	238	237	246	276	277	258	245	243	254	234	251	228	626	590	595	230	228	229	238	242	236	297	325	279	218	224	207	217	229	249	408	382	382	264	247	248	1438	1371	1412	167	210	189	187	206	196	181	186	185	766
6:08:37	214	226	242	255	282	263	241	263	262	252	234	255	630	605	592	240	228	209	226	244	234	310	301	303	238	226	237	263	248	251	430	378	366	273	227	266	1517	1465	1469	179	188	185	192	170	188	175	199	198	764
6:18:37	226	231	223	273	284	256	224	248	259	249	248	243	643	601	637	240	217	218	214	228	234	299	316	283	229	245	239	243	233	229	445	376	415	264	261	275	1566	1569	1479	165	185	186	201	195	183	213	202	217	798
6:28:37	257	225	246	292	293	287	263	265	267	243	265	240	667	639	661	225	226	221	258	246	240	315	345	318	244	246	218	243	250	229	459	414	415	288	265	256	1621	1631	1539	197	201	201	196	207	200	210	181	187	804
6:38:37	255	240	254	279	291	275	235	270	256	260	261	275	669	657	653	236	233	232	260	256	241	337	325	299	245	223	237	261	237	242	461	382	418	297	269	275	1623	1610	1627	198	188	182	187	186	196	210	199	194	820
6:48:37	252	251	265	299	291	292	234	256	276	252	266	255	675	645	684	240	241	227	234	247	255	347	331	300	259	248	250	265	235	260	429	395	424	279	283	274	1788	1677	1655	175	182	203	201	181	184	201	208	207	867
6:58:37	255	249	271	285	309	291	260	249	291	258	269	242	657	655	721	228	230	242	257	254	260	343	347	314	249	243	251	248	245	257	458	402	424	297	251	281	1892	1719	1673	196	203	188	214	182	176	173	192	181	848
7:08:37	274	264	280	295	302	294	265	266	272	278	278	279	705	674	728	244	260	222	251	274	263	343	338	343	250	243	248	238	258	257	490	433	445	305	295	289	1841	1707	1732	192	170	196	211	209	186	209	196	183	884
7:18:37	271	261	279	319	305	290	267	274	277	278	285	266	697	656	740	253	247	220	232	253	266	333	378	331	247	250	249	285	255	254	471	433	426	305	284	293	1983	1791	1754	172	191	190	200	175	186	186	194	206	927
7:28:37	277	266	271	301	330	296	269	269	289	265	269	292	699	685	698	265	263	241	264	256	268	358	361	345	269	241	265	280	266	267	500	412	442	306	315	286	1932	1704	1775	182	186	180	200	191	194	194	208	192	916
7:38:37	272	273	271	331	316	318	275	304	286	272	279	290	700	710	729	262	254	254	253	285	274	355	350	325	264	243	245	263	271	278	489	430	447	315	284	296	1972	1740	1757	194	209	153	189	191	171	198	188	172	932
7:48:37	263	281	278	301	314	331	289	270	278	304	284	291	707	723	737	281	279	243	289	268	273	357	343	337	259	272	247	266	285	284	475	417	437	311	297	293	2028	1823	1781	197	195	187	211	193	210	197	177	205	918
7:58:37	301	254	289	309	330	326	277	297	319	307	274	305	706	734	733	259	248	273	271	258	249	349	363	349	297	258	275	267	275	272	499	439	448	321	315	325	2078	1825	1798	183	188	175	207	185	197	183	202	204	963
8:08:37	277	269	307	322	353	334	272	290	293	291	317	286	737	736	714	260	269	242	283	274	255	375	375	337	278	273	287	287	284	279	509	456	469	327	314	316	2003	1811	1782	197	200	196	209	171	169	193	204	197	981
8:18:37	295	267	291	333	338	312	292	309	316	319	307	281	716	740	736	273	267	265	267	281	269	368	364	349	280	272	288	281	296	273	504	469	453	320	311	310	2106	1855	1953	171	178	196	196	192	204	195	200	183	981
8:28:37	299	273	285	337	355	321	276	297	324	295	294	290	723	758	769	282	283	277	276	269	289	361	387	361	285	283	292	293	284	281	485	456	484	318	316	322	2074	1859	1916	188	176	199	201	204	187	181	180	189	1027
8:38:37	294	293	297	335	333	319	304	295	313	292	304	302	734	741	745	272	268	263	267	284	264	380	386	368	310	276	277	310	309	285	522	459	478	338	320	321	2189	1861	2013	190	191	194	181	187	192	187	194	192	1048
8:48:37	284	278	279	323	345	346	309	283	315	294	279	295	710	750	731	293	288	286	284	281	270	380	387	361	288	306	283	287	317	312	500	453	485	355	314	343	2056	1884	1968	192	189	193	204	192	166	201	191	197	1051
8:58:37	310	276	293	336	337	341	285	320	315	291	302	285	732	739	771	271	302	281	272	282	290	389	370	338	282	278	288	316	298	273	515	451	464	346	341	319	2197	1845	1964	192	189	176	194	183	190	200	198	189	1073
9:08:37	281	282	290	347	340	363	296	301	313	302	304	313	736	752	740	299	290	267	281	265	299	374	395	351	292	273	308	296	316	298	506	474	468	342	340	328	2084	1876	2014	175	201	174	195	166	183	190	195	192	1049
9:18:37	324	268	316	332	360	341	293	309	318	303	331	313	708	730	773	284	289	285	271	270	281	379	404	383	312	302	327	319	311	309	518	461	502	335	321	336	2151	1899	2015	184	199	207	194	197	191	196	177	184	1113
9:28:37	309	317	321	338	375	340	293	315	340	323	303	313	720	768	770	294	281	291	295	284	297	369	374	365	310	288	284	289	300	299	518	468	480	348	348	354	2088	1921	2041	186	184	195	210	180	186	200	197	186	1090
9:38:37	296	285	298	349	365	355	306	315	301	323	307	304	753	756	763	293	294	277	275	269	279	398	382	362	312	288	286	297	314	305	535	471	510	333	341	345	2167	2042	2042	187	198	180	178	202	204	205	185	198	1122
9:48:37	317	314	303	319	358	338	298	319	322	300	319	308	732	751	780	284	298	291	278	290	298	389	408	387	319	301	306	295	305	314	502	473	486	352	345	341	2142	1853	2108	192	188	192	211	186	204	184	184	199	1184
9:58:37	313	318	301	348	374	355	296	318	315	321	323	320	750	767	787	298	300	295	290	299	293	389	408	384	319	311	294	310	322	305	511	484	492	356	344	329	2141	1928	2004	200	174	183	195	191	198	198	175	204	1162
10:08:37	307	300	316	354	363	339	317	316	324	321	295	311	774	748	748	281	299	261	289	297	302	377	396	375	313	289	328	290	310	300	547	474	497	345	356	337	2129	1890	1908	193	198	191	197	205	200	189	190	182	1164
10:18:37	344	317	326	364	350	353	309	328	318	304	317	325	759	757	769	296	286	306	290	300	307	380	393	401	305	325	326	302	306	312	521	472	477	347	340	332	2052	1940	1967	193	173	196	200	172	217	204	205	203	1195
10:28:37	305	298	321	354	343	364	330	314	332	331	323	310	787	760	757	305	305	285	288	290	291	390	403	394	317	330	317	306	301	317	538	488	486	369	347	368	2165	1891	1937	192	204	188	186	188	191	211	172	194	1176
10:38:37	322	322	323	348	349	362	330	334	339	313	333	325	791	758	766	320	314	307	287	306	305	414	401	402	316	325	324	324	318	292	510	484	483	372	351	344	2107	1898	1948	185	193	178	199	189	174	225	172	198	1197
10:48:37	328	299	313	364	373	383	348	316	334	313	311	349	760	757	768	298	294	298	290	287	303	395	377	389	327	328	330	303	308	298	544	482	506	334	346	381	2081	1874	1919	174	191	179	183	184	189	184	193	200	1234
10:58:37	324	311	319	365	350	361	307	319	331	310	327	343	765	753	759	306	322	310	303	324	310	394	404	373	317	323	333	315	321	310	537	487	499	352	352	359	2187	1930	1988	185	193	201	199	193	179	177	198	193	1301
11:08:37	315	315	311	387	379	356	309	331	352	361	329	354	753	754	806	324	329	306	293	318	314	393	394	390	331	313	335	313	339	332	532	494	517	368	360	349	2114	1907	1944	192	178	204	200	207	204	197	177	189	1264
11:18:37	318	303	297	374	365	369	307	330	353	344	317	344	791	792	811	316	298	279	300	300	314	372	416	400	317	323	341	319	310	307	542	487	491	351	369	373	2033	1933	1906	186	173	181	200	186	182	192	179	215	1276
11:28:37	319	312	311	367	397	368	321	330	325	328	336	345	784	741	763	305	315	271	303	306	308	401	412	384	343	331	340	299	300	331	527	479	500	361	373	364	2093	1877	1926	194	170	170	217	198	188	189	182	198	1293
11:38:37	312	309	331	376	363	350	333	325	356	337	322	336	787	767	776	308	312	287	310	288	320	396	412	402	346	354	339	309	330	303	546	491	519	333	361	360	2097	1966	1927	179	204	182	196	165	209	212	185	178	1305
11:48:37	336	298	306	367	394	375	328	310	339	334	325	358	763	774	764	314	303	297	312	307	320	395	428	398	320	320	336	318	324	312	545	492	488	344	366	376	2066	1917	1966	173	189	185	178	201	182	194	184	183	1316
11:58:37	323	315	308	334	382	386	299	325	340	341	337	329	810	780	741	333	328	309	295	312	321	384	432	397	335	339	330	324	337	320	530	508	509	376	358	386	2081	1933	1970	201	192	190	204	199	183	212	195	176	1285
12:08:37	330	297	315	373	374	376	324	342	335	347	327	354	787	780	766	308	313	309	318	297	318	402	396	409	353	312	345	315	325	316	527	491	499	364	353	355	2071	1879	1973	187	198	192	212	192	188	195	175	205	1340
12:18:37	327	313	323	380	377	379	335	329	344	329	319	329	793	775	768	322	303	301	283	303	308	408	393	393	318	328	352	318	336	305	537	503	517	379	375	375	2063	1874	2016	196	196	197	200	196	195	196	198	204	1360
12:28:37	301	312	319	373	380	378	342	328	360	347	294	333	744	781	810	297	316	332	298	313	307	405	413	404	312	332	354	333	349	344	530	478	531	368	363	372	2050	1911	2057	201	207	203	172	167	195	187	190	164	1370
12:38:37	317	334	332	376	359	381	337	347	333	318	318	347	786	783	765	292	315	305	311	291	320	409	412	395	354	343	334	309	338	302	536	486	523	372	378	366	2136	1869	1923	207	182	203	212	199	179	206	178	201	1389
12:48:37	345	310	329	356	378	392	348	356	360	334	350	337	772	785	775	332	319	306	306	334	316	411	395	413	347	346	335	322	329	318	527	501	513	366	372	348	2109	1828	1946	192	197	189	192	177	208	189	176	201	1379
12:58:37	307	320	336	378	389	390	337	355	334	332	346	342	763	795	736	326	314	302	319	295	312	400	417	398	343	342	341	323	339	313	536	503	507	383	380	372	2101	1933	1961	198	180	206	189	190	192	198	195	196	1384
13:08:37	347	345	323	391	394	402	331	349	339	335	342	359	751	747	781	307	328	309	344	315	309	400	427	388	368	342	369	334	321	332	541	502	469	393	361	378	2083	1927	2008	181	180	188	210	189	175	191	180	186	1422
13:18:37	341	329	330	359	392	361	344	347	330	333	343	347	775	750	758	325	324	302	317	292	317	402	407	408	357	332	354	333	345	327	538	488	512	375	388	380	2071	1945	1946	196	197	194	196	191	181	194	195	195	1458
13:28:37	332	322	334	384	372	382	345	352	348	319	334	331	775	769	774	327	314	306	306	303	313	406	429	406	346	353	352	341	338	345	542	489	530	379	381	382	2068	1964	1947	174	185	179	184	195	201	197	186	198	1432
13:38:37	334	333	339	376	387	399	360	351	377	351	334	329	740	775	758	314	334	301	316	316	316	415	398	404	345	352	352	328	319	315	548	506	486	387	371	394	1990	1882	1875	194	199	208	197	170	192	185	188	206	1433
13:48:37	324	325	346	388	392	373	351	351	349	338	337	343	767	743	770	314	311	315	320	292	318	416	429	412	370	349	359	349	332	320	542	512	533	373	400	395	2041	1953	1956	201	194	182	188	170	171	189	185	195	1487
13:58:37	371	312	308	375	406	391	358	339	351	349	347	379	800	748	751	334	316	309	310	315	322	401	437	407	345	367	344	352	352	330	538	504	515	390	369	389	1987	1826	1940	178	200	201	193	184	184	201	182	204	1482
14:08:37	342	319	340	373	397	390	332	354	354	354	339	354	788	755	755	328	303	313	333	311	321	415	404	404	355	368	373	320	361	352	551	496	528	377	377	379	2050	1843	1866	183	195	194	195	188	190	197	187	193	1487
14:18:37	345	327	351	392	390	392	335	360	348	338	336	339	758	747	731	325	323	327	339	318	326	406	421	403	344	360	360	352	354	350	519	509	498	374	375	402	1946	1778	1817	180	204	185	199	193	204	201	194	203	1529
14:28:37	334	321	335	385	383	390	360	353	357	346	366	347	772	745	769	334	329	322	321	337	330	417	400	407	362	352	368	323	361	313	552	518	527	382	381	390	1914	1773	1833	182	202	201	203	173	226	197	182	189	1501
14:38:37	363	340	332	375	394	389	353	353	369	351	350	358	744	732	741	335	334	335	332	332	309	405	417	393	351	353	351	351	336	322	542	480	506	395	355	389	1907	1813	1871	189	175	186	206	183	189	215	178	180	1538
14:48:37	335	344	337	392	388	390	356	345	339	353	342	345	751	778	772	327	321	285	332	328	349	430	402	399	349	362	345	321	364	341	569	520	511	377	369	373	2031	1818	1812	208	188	194	176	198	183	194	195	204	1578
14:58:37	349	340	321	381	390	404	342	352	377	333	354	333	754	757	776	332	319	319	311	338	317	438	413	406	363	372	335	334	335	317	540	471	491	349	377	395	1911	1810	1834	175	191	184	193	181	189	172	205	196	1564
15:08:37	324	346	344	395	401	385	359	370	375	342	341	348	755	736	729	327	338	321	339	317	333	414	422	420	364	353	357	344	324	344	542	476	507	374	381	386	1908	1796	1834	191	190	188	195	206	191	200	181	178	1578
15:18:37	344	321	347	390	382	404	356	358	352	349	362	344	745	726	749	336	341	311	322	328	327	419	400	408	359	356	359	340	353	335	545	488	513	393	367	395	1862	1823	1868	187	183	179	194	186	197	206	178	196	1553
15:28:37	356	331	328	398	390	387	350	363	377	350	378	360	755	729	752	338	335	308	337	325	309	420	422	384	361	404	353	345	352	327	525	503	490	377	385	388	1887	1794	1827	196	210	196	187	190	193	180	174	196	1567
15:38:37	354	356	344	385	393	380	356	377	381	369	362	367	779	757	734	346	362	316	337	331	348	412	408	413	343	347	364	334	347	332	536	505	506	385	367	387	1881	1795	1772	188	202	200	200	184	169	197	171	199	1612
15:48:37	349	325	355	378	388	393	358	356	354	343	364	357	745	734	771	311	333	331	317	312	322	427	441	398	379	364	376	327	350	334	566	501	519	381	363	396	1799	1799	1724	200	164	188	203	181	179	174	210	191	1598
15:58:37	332	332	355	373	389	384	365	356	391	355	368	340	740	714	729	344	337	333	323	311	343	411	432	403	388	375	370	351	333	322	546	501	489	391	371	395	2009	1766	1775	187	161	187	199	183	181	198	205	205	1655
16:08:37	333	326	334	367	385	381	341	351	364	377	343	348	752	737	718	345	342	312	317	329	330	420	408	410	365	371	377	338	350	332	533	492	498	359	367	407	1926	1733	1717	192	187	202	167	198	179	205	174	203	1646
16:18:37	365	347	338	395	389	395	333	367	363	357	375	352	734	730	740	330	335	319	353	317	327	437	415	401	356	375	366	318	347	327	542	504	492	380	367	407	1853	1726	1763	195	188	182	216	219	203	181	182	199	1616
16:28:37	358	345	344	376	390	381	357	360	358	365	355	358	769	732	739	333	302	303	348	339	342	387	403	423	366	369	358	345	345	323	548	502	494	389	379	393	1795	1776	1726	191	204	191	196	183	176	212	195	179	1634
16:38:37	363	338	361	401	395	407	332	345	385	360	346	354	742	718	719	346	349	339	324	338	336	407	420	400	381	378	355	352	365	339	512	517	520	366	375	390	1781	1707	1754	187	192	192	191	189	185	209	202	200	1644
16:48:37	354	340	349	386	404	387	347	360	351	361	364	360	746	731	754	329	333	331	312	326	335	409	410	414	375	368	365	341	359	340	507	500	498	384	371	397	1803	1728	1770	198	197	181	202	162	203	170	193	194	1675
16:58:37	352	336	329	381	395	396	350	389	366	373	360	363	743	728	724	349	338	325	337	340	336	395	408	413	341	375	362	354	350	338	530	492	494	396	391	383	1780	1720	1722	169	181	174	183	209	181	200	201	201	1697
17:08:37	358	344	355	407	406	396	366	354	367	365	362	348	752	724	713	348	352	337	340	304	301	419	423	445	369	370	362	342	350	361	520	484	525	402	377	404	1819	1753	1695	185	188	186	190	198	163	202	179	176	1715
17:18:37	340	340	365	389	360	373	360	354	370	383	353	374	731	730	719	352	323	332	326	324	312	398	406	397	378	370	374	346	351	355	527	513	506	380	387	410	1808	1712	1697	202	186	205	198	193	171	194	169	192	1721
17:28:37	363	339	340	391	399	390	354	370	384	352	367	367	741	736	725	357	337	357	312	316	307	412	417	402	357	346	370	354	314	345	532	473	492	406	370	400	1713	1687	1678	195	193	182	178	200	205	204	180	205	1726
17:38:37	347	343	348	386	388	404	365	358	384	361	376	363	722	731	717	351	357	328	334	327	323	417	415	392	347	372	356	360	365	351	510	513	482	393	393	386	1727	1695	1678	187	175	170	195	188	183	179	179	197	1716
17:48:37	346	338	326	399	389	384	387	362	354	363	372	344	745	704	740	340	342	335	326	334	330	430	414	422	356	352	339	348	367	331	486	476	504	371	391	401	1698	1699	1673	181	192	181	209	195	193	198	167	202	1722
17:58:37	375	353	364	396	408	388	376	342	390	366	354	376	714	709	699	356	357	322	321	315	340	416	417	412	338	360	388	367	360	340	513	482	492	388	380	390	1730	1705	1709	187	176	185	179	220	198	194	187	182	1695
18:08:37	372	347	354	385	416	404	357	379	381	346	341	352	728	716	712	354	338	311	312	336	315	404	420	411	377	356	380	354	370	345	503	503	502	378	381	401	1658	1678	1697	190	181	188	206	178	183	190	191	171	1721
18:18:37	362	338	349	402	397	385	348	359	346	357	365	371	738	725	728	358	348	334	338	343	333	433	421	412	364	370	388	365	355	331	497	504	488	408	383	382	1707	1688	1714	183	175	182	205	213	196	187	190	172	1794
18:28:37	356	326	330	375	403	382	367	363	349	384	361	374	729	741	719	354	354	336	316	309	327	430	419	402	397	389	368	336	368	338	491	495	488	389	386	384	1698	1657	1676	174	194	166	195	194	173	196	166	206	1773
18:38:37	348	334	345	384	377	381	366	351	348	337	350	391	720	705	726	356	331	329	346	344	349	420	401	415	364	385	372	357	348	350	489	472	496	383	370	390	1706	1654	1694	192	186	170	199	192	183	212	163	189	1797
18:48:37	359	325	350	395	396	399	367	378	358	378	371	365	717	718	718	355	345	330	329	339	314	428	405	404	368	368	368	337	372	316	515	481	508	380	377	398	1668	1650	1654	188	195	181	198	184	184	205	174	171	1780
18:58:37	353	351	355	400	395	396	369	367	382	348	386	367	733	702	716	347	353	323	316	330	346	418	431	433	364	387	368	364	342	346	505	470	494	380	380	376	1641	1673	1653	190	177	168	185	194	206	184	190	193	1810
19:08:37	370	346	347	388	389	409	370	366	376	365	359	392	723	698	724	364	353	323	343	349	339	418	391	400	359	374	366	357	360	342	514	461	478	398	365	409	1668	1675	1637	188	207	178	178	183	178	185	201	181	1821
19:18:37	367	339	336	390	410	406	380	369	398	364	352	351	727	719	728	359	344	339	330	334	332	405	405	432	360	391	378	365	367	361	505	483	492	384	389	390	1673	1619	1696	181	214	175	190	180	184	185	210	184	1824
19:28:37	370	332	354	385	407	398	384	366	360	358	361	345	730	703	690	348	339	327	330	319	330	408	416	404	342	404	363	370	372	348	472	459	497	377	372	379	1644	1617	1662	189	176	203	181	184	197	169	184	212	1813
19:38:37	364	329	333	384	384	394	359	366	376	355	368	374	731	688	718	352	361	340	324	351	358	406	398	419	369	369	363	353	355	333	489	460	474	363	381	380	1623	1627	1657	176	198	171	178	190	189	200	174	184	1834
19:48:37	360	350	365	401	388	382	373	352	371	380	368	375	696	715	662	362	356	343	332	343	335	417	404	406	383	380	392	374	360	342	458	476	473	394	387	391	1627	1654	1628	197	196	185	167	190	186	193	187	176	1819
19:58:37	372	347	328	390	375	377	372	360	376	368	354	350	737	693	690	353	352	336	337	316	338	403	400	393	383	372	365	369	382	360	492	459	476	375	379	400	1628	1643	1640	188	181	198	187	190	175	206	179	190	1816
20:08:37	350	364	353	399	386	387	375	352	376	367	365	349	670	704	696	354	356	350	332	343	341	394	405	416	373	357	365	381	344	359	501	461	450	366	359	391	1593	1590	1592	185	190	198	188	184	201	176	206	200	1872
20:18:37	364	361	375	369	407	390	373	354	370	371	352	364	705	686	690	340	347	345	339	323	341	381	410	419	373	370	365	376	372	349	462	461	467	345	366	378	1631	1594	1598	186	173	189	208	195	202	179	174	193	1871
20:28:37	356	346	342	375	386	358	367	351	379	374	355	373	724	674	715	356	360	353	346	328	327	410	381	414	385	363	385	366	358	367	479	461	451	377	405	394	1570	1580	1597	190	204	182	205	180	177	179	186	180	1862
20:38:37	366	359	339	388	383	391	316	360	391	336	349	357	681	686	693	357	346	358	336	334	334	386	386	402	374	380	358	352	350	349	453	457	451	367	397	382	1563	1588	1622	188	201	174	202	188	181	207	176	190	1908
20:48:37	351	355	362	400	400	375	350	376	391	367	358	349	657	656	660	348	338	341	328	318	341	410	420	407	370	388	383	368	384	344	468	446	464	400	381	394	1546	1581	1599	198	180	177	191	194	185	199	167	182	1859
20:58:37	349	357	351	380	390	391	361	365	365	362	359	364	672	659	644	354	351	332	333	327	322	399	407	415	359	362	367	341	369	352	458	443	461	391	370	368	1549	1548	1554	205	192	182	189	194	195	179	188	168	1917
21:08:37	368	328	346	387	373	379	345	357	373	383	363	350	649	649	663	344	350	367	347	319	345	358	371	400	363	384	369	399	365	377	448	436	423	368	366	390	1480	1496	1552	204	185	180	200	178	191	204	189	202	1948
21:18:37	345	357	346	386	399	365	361	366	385	325	351	372	643	642	634	357	345	342	328	325	335	383	379	392	364	398	373	376	374	363	463	428	427	390	377	388	1434	1496	1552	178	179	162	192	179	176	182	185	172	1965
21:28:37	355	347	331	390	398	376	366	363	367	360	358	364	626	637	608	349	376	338	331	337	327	388	401	406	365	359	360	367	372	378	466	420	449	385	383	374	1423	1442	1500	198	169	187	214	190	192	192	175	194	1951
21:38:37	376	340	343	364	399	375	360	346	367	351	368	349	625	637	607	343	364	347	327	311	347	369	404	374	370	375	390	371	381	362	445	439	426	353	378	412	1395	1428	1471	191	179	202	191	182	195	187	198	186	1939
21:48:37	357	329	374	369	386	359	370	371	389	343	346	361	638	632	595	342	355	342	346	338	335	385	410	386	358	380	377	351	360	366	429	427	439	380	374	405	1389	1388	1418	189	185	180	195	186	189	210	200	187	1994
21:58:37	354	325	342	375	365	372	339	338	359	357	354	368	598	613	618	369	333	341	337	340	356	391	401	378	368	407	365	366	379	367	418	410	449	364	355	378	1334	1366	1384	187	187	200	196	177	192	202	188	186	1951
0:00:00
0:00:00
0:00:00
0:00:00
0:00:00
0:00:00
0:00:00
0:00:00
0:00:00
0:00:00
0:00:00
0:00:00
0:00:00
0:00:00
0:00:00
0:00:00
0:00:00
0:00:00
0:00:00
0:00:00
0:00:00
0:00:00
[truncated: 47 more columns]
