# Supplementary material for: Systematic analysis of low-affinity transcription factor binding site clusters in vitro and in vivo establishes their functional relevance
Source: Nat Commun. 2022 Sep 7;13:5273. doi: 10.1038/s41467-022-32971-0 (PMC9452512; doi:10.1038/s41467-022-32971-0)
Supplement: Supplementary file 3 — Source Data [file 41467_2022_32971_MOESM3_ESM.zip › source_data/in-vivo/20210629/20210629_Pho5pr_GFP100.txt]

EGFP:488,507[2]
Kinetic read	A1	A2	A3	A4	A5	A6	A7	A8	A9	A10	A11	A12	B1	B2	B3	B4	B5	B6	B7	B8	B9	B10	B11	B12	C1	C2	C3	C4	C5	C6	C7	C8	C9	C10	C11	C12	D1	D2	D3	D4	D5	D6	D7	D8	D9	D10	D11	D12	E1
0:09:18	3195	3237	3216	3190	3236	3192	3284	3387	3380	3316	3190	3256	3472	3554	3647	3334	3214	3417	3120	3141	3256	3237	3449	3542	3248	3252	3257	3215	3311	3333	3317	3481	3376	3283	3198	3497	4556	4431	4303	3059	3069	3228	3311	3365	3199	3516	3189	3247	3286
0:19:18	3277	3199	3371	3255	3351	3209	3332	3271	3410	3297	3465	3203	3458	3295	3922	3209	3224	3358	3378	3348	3233	3455	3433	3400	3092	3387	3304	3278	3174	3185	3563	3344	3511	3273	3292	3339	4652	5423	4961	3166	3165	3273	3312	3122	3171	3283	3191	3248	3280
0:29:18	3284	3280	3463	3429	3437	3296	3483	3397	3483	3388	3336	3312	3470	4190	4387	3234	3385	3283	3207	3336	3249	3415	3248	3421	3429	3344	3277	3269	3288	3290	3735	3236	3805	3384	3323	3344	4748	6915	6445	3173	3062	3166	3388	3157	3242	3268	3171	3196	3370
0:39:18	3349	3184	3300	3334	3536	3210	3367	3126	3381	3318	3294	3227	3690	4389	4510	3318	3281	3474	3292	3310	3249	3293	3315	3332	3194	3154	3214	3279	3199	3358	3700	3367	3774	3271	3291	3362	4885	7331	7040	3016	3158	3011	3327	3063	3160	3179	3208	3147	3309
0:49:18	3301	3244	3528	3373	3390	3284	3430	3234	3387	3213	3303	3253	3609	4642	4613	3301	3329	3217	3142	3224	3200	3348	3429	3453	3287	3372	3284	3291	3225	3204	3747	3282	3643	3336	3352	3371	5011	8161	7682	3152	3103	3047	3258	3133	3012	3270	3007	3291	3337
0:59:18	3288	3256	3251	3237	3485	3133	3205	3282	3438	3168	3361	3230	3719	4567	4516	3315	3245	3231	3221	3214	3276	3534	3448	3535	3156	3362	3238	3257	3298	3225	3950	3244	3511	3117	3354	3346	5134	9064	8225	3066	3180	3081	3191	3142	3051	3211	3146	3222	3460
1:09:18	3150	3219	3546	3338	3453	3079	3287	3167	3383	3189	3362	3308	3680	4659	4429	3469	3400	3277	3315	3206	3089	3383	3396	3331	3229	3112	3165	3218	3162	3268	3823	3318	3506	3276	3348	3258	5500	9649	9363	3085	3122	3047	3220	3040	3046	3207	2913	3273	3430
1:19:18	3178	3153	3315	3244	3389	3238	3356	3345	3385	3122	3463	3255	3952	4741	4218	3353	3262	3286	3294	3213	3372	3324	3370	3425	3310	3237	3263	3338	3348	3303	3601	3539	3528	3268	3325	3412	5766	9948	9669	2995	3042	3074	3283	3101	3126	3103	3034	3168	3756
1:29:18	3175	3345	3247	3380	3533	3144	3219	3290	3409	3179	3399	3250	4013	5054	4180	3275	3278	3197	3300	3244	3226	3505	3380	3435	3226	3322	3354	3269	3273	3278	3572	3401	3573	3317	3226	3406	6041	10342	10019	3034	3062	3078	3238	3096	3053	3251	3107	3274	3895
1:39:18	3187	3076	3361	3328	3537	3289	3305	3342	3500	3339	3353	3213	4191	4654	4055	3121	3250	3203	3200	3276	3316	3353	3447	3379	3276	3294	3260	3254	3230	3247	3602	3509	3733	3354	3243	3453	6298	10017	9665	3033	3001	3143	3240	3108	2995	3204	3002	3019	4078
1:49:18	3135	3235	3370	3418	3559	3105	3247	3285	3401	3406	3381	3301	4345	4565	4147	3365	3186	3068	3184	3304	3287	3512	3383	3322	3424	3328	3328	3404	3291	3179	3598	3523	3601	3282	3368	3436	6521	9437	9761	2986	3086	3236	3098	3140	2936	3242	2957	3136	4360
1:59:18	3081	3228	3572	3385	3330	3298	3254	3358	3579	3195	3382	3229	4308	4373	4593	3352	3340	3315	3251	3452	3465	3555	3560	3501	3182	3244	3431	3304	3306	3327	3672	3472	3819	3238	3449	3477	6792	9608	9612	2965	3046	2918	3120	3155	3008	3152	2913	3299	4349
2:09:18	3032	3362	3360	3364	3350	3310	3156	3270	3400	3302	3416	3346	4464	4591	4643	3444	3306	3315	3193	3299	3389	3440	3626	3612	3186	3319	3239	3363	3447	3346	3647	3487	3805	3376	3502	3425	7161	9591	9194	3038	2975	3006	3148	3074	3003	3201	3136	3132	4664
2:19:18	3212	3282	3497	3386	3639	3454	3338	3301	3601	3201	3455	3347	4698	4595	4618	3321	3239	3249	3089	3389	3323	3545	3646	3613	3293	3391	3390	3286	3303	3347	3548	3505	3747	3504	3347	3332	7642	7932	8848	2984	3088	3114	3160	2971	2976	3070	2949	3082	6306
2:29:18	3184	3325	3401	3456	3705	3433	3261	3389	3571	3270	3443	3448	4967	4722	4934	3281	3420	3284	3264	3256	3345	3618	3430	3601	3385	3441	3250	3373	3249	3365	3670	3610	3909	3428	3345	3524	7996	10112	9109	2960	3152	3026	3133	3079	2968	3193	3081	3120	5330
2:39:18	3129	3381	3427	3351	3606	3310	3254	3491	3644	3290	3421	3472	4883	4836	4875	3299	3182	3319	3270	3297	3384	3378	3681	3610	3388	3424	3431	3388	3397	3339	3740	3704	3903	3560	3322	3506	8543	8049	8918	3012	3075	2938	3082	3135	2923	3194	3072	3157	5649
2:49:18	3165	3340	3330	3341	3510	3429	3222	3347	3426	3212	3436	3420	4993	4914	4901	3376	3269	3342	3134	3421	3359	3674	3752	3556	3252	3543	3509	3427	3313	3241	3729	3641	4005	3574	3366	3464	9080	8539	8498	2935	3034	2975	3108	3024	2811	3100	2995	3204	5808
2:59:18	3125	3408	3167	3439	3633	3396	3325	3367	3517	3299	3440	3312	5167	5192	5238	3373	3282	3319	3190	3444	3285	3509	3560	3539	3221	3473	3357	3442	3407	3257	3951	3831	3983	3318	3567	3284	9375	9161	9208	3031	3107	2924	3172	2921	3042	3086	3063	3167	6409
3:09:18	3249	3376	3293	3392	3655	3562	3308	3294	3646	3207	3447	3437	5322	5374	5275	3410	3483	3316	3150	3397	3282	3530	3752	3633	3233	3513	3500	3408	3354	3325	3859	3952	3927	3623	3507	3557	9804	9634	9464	3123	2976	3024	3151	3060	3028	3169	3072	3166	6492
3:19:18	3231	3333	3242	3613	3357	3527	3126	3349	3482	3366	3471	3336	5470	5411	5425	3324	3432	3397	3229	3150	3283	3685	3678	3657	3387	3485	3366	3342	3286	3222	3828	3914	4062	3672	3550	3515	10466	10009	10053	3064	2947	2997	3186	3045	3057	3054	2963	2998	6784
3:29:18	3355	3163	3299	3551	3585	3553	3561	3532	3373	3282	3475	3343	5679	5795	5598	3224	3340	3237	3271	3392	3249	3741	3793	3678	3320	3374	3474	3349	3378	3292	4258	3943	4019	3573	3631	3628	10739	10411	10574	3038	3071	3100	3165	3244	3142	3122	3057	3117	7119
3:39:18	3384	3286	3508	3372	3599	3434	3314	3441	3477	3272	3527	3365	5965	5895	5899	3374	3292	3436	3387	3212	3289	3766	3936	3838	3341	3523	3318	3352	3366	3177	4209	4159	4204	3503	3548	3595	11064	11128	11078	3053	3067	3115	3186	3095	3071	3190	3101	3146	7440
3:49:18	3372	3336	3359	3501	3562	3633	3440	3373	3579	3410	3460	3427	6269	5899	6261	3378	3348	3310	3302	3408	3385	3679	3876	3751	3248	3511	3336	3380	3302	3367	4456	4365	4260	3484	3520	3549	11803	11999	11874	3095	3073	3007	3183	3020	2965	3169	3003	3023	7870
3:59:18	3199	3208	3421	3580	3547	3492	3350	3430	3529	3297	3389	3447	6323	6228	6529	3382	3263	3393	3282	3265	3190	4012	3774	3806	3352	3459	3536	3348	3316	3215	4526	4382	4581	3627	3689	3500	12833	12974	12315	2884	3014	3054	3232	3151	2972	3198	3034	3090	8084
4:09:18	3380	3285	3389	3587	3655	3658	3409	3290	3489	3282	3279	3243	6623	6297	6764	3452	3453	3403	3285	3264	3479	4033	4019	3811	3393	3489	3467	3313	3228	3228	4600	4345	4408	3763	3562	3440	13410	13478	13023	2951	2958	2998	3142	2917	2991	3125	3004	3118	8367
4:19:18	3425	3412	3193	3559	3792	3652	3335	3473	3484	3354	3435	3268	6964	6735	6658	3394	3306	3289	3251	3270	3334	3955	4040	3864	3176	3339	3484	3411	3297	3413	4722	4725	4853	3706	3493	3518	14085	14200	14060	3007	3053	2947	3290	2942	3110	3028	3053	2970	8647
4:29:18	3282	3384	3306	3733	3659	3597	3416	3288	3524	3489	3465	3443	7136	6948	6989	3344	3562	3281	3372	3396	3306	4023	4066	3809	3225	3214	3449	3199	3364	3473	4783	4707	4865	3782	3450	3613	15094	14854	15047	3041	3132	3046	3086	3040	2968	3183	3168	3215	9200
4:39:18	3427	3179	3399	3709	3652	3608	3418	3331	3486	3405	3518	3405	7439	7366	7486	3334	3343	3334	3476	3224	3327	4130	4159	4006	3196	3360	3328	3374	3344	3245	5015	4910	4983	3722	3570	3513	16185	15941	15284	2930	3045	3098	3172	3086	2960	3010	2947	3139	9273
4:49:18	3431	3301	3356	3891	3868	3877	3504	3666	3448	3375	3460	3365	7884	7228	7550	3322	3482	3214	3374	3336	3416	4261	4234	3946	3323	3490	3312	3402	3395	3421	5140	5022	5120	3704	3762	3826	16743	16518	16838	2921	2943	3052	3135	3113	3050	3089	2916	3056	9678
4:59:18	3277	3342	3386	3836	3831	3937	3499	3611	3628	3520	3637	3416	8316	7878	8103	3517	3376	3275	3303	3386	3372	4292	4610	4150	3467	3469	3480	3324	3490	3381	5154	5091	5146	3828	3706	3787	17560	17471	17081	2879	3025	3127	3140	2990	3095	3160	3000	3086	9610
5:09:18	3485	3426	3508	3819	4061	3984	3410	3546	3554	3450	3642	3404	8444	7964	8140	3410	3469	3232	3541	3610	3507	4386	4540	4131	3437	3281	3441	3518	3465	3475	5345	5266	5302	3793	3801	3885	19211	17964	17985	2886	3134	2957	3214	3020	3107	3112	3087	3155	10150
5:19:18	3383	3338	3318	3985	4073	3986	3456	3637	3704	3625	3623	3548	8481	8445	8666	3437	3485	3333	3437	3420	3595	4350	4630	4258	3340	3442	3479	3422	3246	3554	5610	5448	5478	3803	3719	3655	20076	19345	19312	2956	3068	3015	3186	2987	2895	3217	3057	3003	10513
5:29:18	3495	3341	3408	3934	4100	4100	3629	3520	3739	3555	3576	3595	8911	8472	8909	3332	3387	3269	3484	3524	3542	4474	4848	4324	3538	3495	3386	3563	3554	3491	5802	5416	5724	3835	3967	3875	20520	20170	19955	3101	3010	3081	3002	3069	3038	3215	3039	3004	10765
5:39:18	3477	3377	3588	4083	4266	4171	3634	3657	3801	3727	3762	3596	9192	8880	8918	3463	3549	3466	3627	3547	3546	4699	4682	4440	3548	3570	3508	3697	3414	3667	5572	5672	5560	3867	3989	3830	21626	20730	20647	3013	3112	2956	3209	2999	3012	3078	3083	3128	11373
5:49:18	3765	3516	3629	4106	4448	4125	3641	3740	3836	3638	3652	3570	9641	9216	9405	3501	3569	3390	3582	3611	3490	4675	4915	4422	3563	3455	3553	3629	3561	3760	6370	5821	5883	4180	3921	4052	22187	21774	21884	3010	3115	2949	2946	3021	3077	3002	2973	3202	11645
5:59:18	3708	3474	3641	4215	4349	4254	3774	3775	3752	3700	3773	3699	9837	9275	9392	3494	3544	3506	3608	3666	3765	4734	4919	4491	3469	3532	3534	3829	3679	3617	6780	5757	6021	4197	4000	4082	23163	22815	22715	3022	2963	3135	3064	3147	2970	3125	2987	2955	12077
6:09:18	3693	3541	3707	4450	4296	4219	3843	3945	3903	3942	3930	3794	9833	9363	9986	3655	3684	3400	3651	3598	3482	4900	5026	4449	3625	3689	3758	3834	3756	3712	6912	6035	6235	4096	4081	4018	24110	23851	23484	2971	3039	2960	3265	2968	2944	3018	2953	3046	12261
6:19:18	3875	3498	3719	4299	4409	4221	3891	3835	3942	3667	3916	3928	10039	9791	10170	3463	3689	3527	3642	3791	3766	4944	4894	4808	3685	3620	3640	4024	3752	3650	6780	6193	6124	4269	4039	4092	24286	25003	24227	3007	3020	3095	3145	2923	3055	3024	2985	3160	12606
6:29:18	3779	3599	3875	4255	4516	4345	3768	4044	4055	3981	3882	3953	10645	10126	10480	3623	3607	3506	3850	3970	3654	5033	5118	4747	3530	3813	3627	3846	3890	3810	7236	6340	6447	4185	4300	4234	25684	25552	25007	2869	3140	2991	3213	3049	3033	3175	3090	3114	12765
6:39:18	3881	3830	3976	4521	4522	4605	4091	4128	4243	3921	4047	3990	10760	10246	10613	3706	3674	3494	3956	3912	3872	5289	5248	4920	3600	3919	3634	4124	3960	3950	7157	6517	6430	4291	4159	4198	26387	26128	26148	3052	3123	2988	3160	3121	3004	3244	3149	3010	13132
6:49:18	4065	3746	3925	4574	4773	4546	3954	4211	4150	4124	4285	4057	10769	10761	11003	3716	3826	3686	3839	4077	3955	5346	5317	5033	3965	3917	3724	3929	3979	4020	7151	6596	6700	4538	4361	4394	27700	26353	26785	2977	3043	3083	3041	2919	2878	3167	2987	2956	13363
6:59:18	4174	3735	4003	4617	4703	4732	4176	4217	4216	4137	4126	4271	10996	10803	11438	3874	3690	3594	3871	3905	3947	5483	5608	5036	3876	3692	3783	3992	4078	3842	7587	6565	6737	4608	4424	4523	30225	27425	26726	2996	3064	2996	3145	3063	3049	3066	3013	3133	13678
7:09:18	4175	3958	4204	4916	4744	4641	4143	4296	4228	4231	4305	4179	10896	11069	12149	3820	3772	3716	4003	4030	3786	5560	5513	5022	3927	4020	3821	4157	4032	4132	7705	6641	7014	4595	4522	4558	28320	27830	27555	2889	3062	2949	2980	3035	3051	3177	3145	2941	14192
7:19:18	4244	4162	4188	4675	4850	4924	4104	4377	4338	4317	4266	4404	11116	10761	12110	4007	4011	3835	4038	4025	3978	5412	5605	5257	4091	3907	3900	3976	4242	3956	7678	6674	6778	4726	4479	4612	31910	28047	28150	3056	2995	3039	3185	2995	3081	3157	3014	3052	14582
7:29:18	4319	4091	4131	4837	4895	4973	4149	4522	4399	4425	4287	4425	10959	10851	11752	3925	3983	3759	3959	4142	3961	5642	5704	5104	4144	4072	4082	4201	4231	4168	7819	6846	7076	4815	4530	4571	31413	28172	28239	2991	3019	2954	3157	2874	3052	2976	2992	3164	14506
7:39:18	4190	4040	4238	4963	5046	4963	4270	4506	4462	4495	4499	4489	11268	11196	11720	4080	3965	3772	3987	4092	4094	5474	5660	5293	4187	4118	4119	4296	4279	4130	7845	6800	7187	4795	4716	4689	32563	27998	28257	2843	3064	3035	3075	2971	3068	3122	3013	3052	15204
7:49:18	4328	4275	4312	5121	5106	4911	4581	4332	4697	4515	4479	4574	11268	11215	12094	4122	4040	3651	4135	4231	4087	5583	5713	5125	4194	4084	4176	4274	4270	4271	7853	6808	7499	4951	4932	4801	33502	29407	28735	2964	2987	3015	3150	3111	2828	3313	2980	3188	15473
7:59:18	4442	4183	4340	4928	5182	5085	4381	4553	4633	4386	4628	4489	11342	11611	11782	4139	4085	4114	4228	4334	4299	5719	5733	5334	4353	4157	4140	4483	4435	4183	7984	6965	7380	4920	4813	4797	34615	29057	28870	3042	3046	3035	3179	3136	3046	3188	3004	3064	15500
8:09:18	4628	4369	4392	5100	5200	5015	4599	4673	4576	4738	4700	4411	11419	11818	11664	4164	4134	4058	4190	4328	4365	5841	5730	5577	4348	4261	4423	4388	4410	4268	8181	7009	7409	5122	5080	4989	32982	28712	28673	3117	3094	3154	3276	3069	2983	3031	2940	3138	16083
8:19:18	4532	4271	4583	5147	5456	5105	4646	4641	4557	4701	4634	4630	11448	12018	12366	4221	4310	4234	4179	4248	4257	5776	5966	5357	4560	4272	4378	4608	4505	4205	8204	7000	7617	5197	4710	5308	34447	29319	31336	3036	3051	3011	3076	2973	2886	3079	3079	3186	15796
8:29:18	4649	4349	4479	5319	5392	5251	4583	4652	4706	4662	4602	4812	11458	12131	12219	4195	4301	4164	4221	4169	4303	5817	6000	5518	4506	4425	4446	4506	4416	4493	8282	7008	7494	5189	5119	5236	34677	29038	31604	3117	3003	3035	3159	3022	2978	3153	3017	3187	16270
8:39:18	4676	4304	4619	5245	5471	5130	4563	4674	4793	4846	4694	4730	11450	12531	12017	4442	4376	4310	4203	4391	4125	5807	6017	5442	4601	4520	4437	4526	4729	4406	8478	6886	7637	5121	5034	5185	36090	29508	32090	3023	2980	3069	3157	3129	2992	3105	3020	3162	17078
8:49:18	4705	4461	4725	5335	5600	5289	4554	4663	4768	4566	4724	4868	11553	11855	11852	4432	4397	4155	4342	4414	4320	6083	5973	5840	4530	4607	4551	4700	4645	4485	8551	7060	7792	5252	5292	5279	34937	29133	32059	2986	3013	2972	3015	3050	2899	3171	3000	3037	16704
8:59:18	4675	4456	4702	5426	5538	5346	4573	4731	4838	4582	4852	4875	11491	11768	12634	4413	4470	4264	4249	4384	4337	5940	6047	5647	4718	4750	4746	4584	4752	4441	8735	7268	7765	5390	5153	5401	36789	29536	30490	3020	3028	3129	3156	2913	2983	3032	3022	3103	17136
9:09:18	4610	4522	4708	5336	5478	5406	4736	4917	4958	4672	4825	4944	11669	12226	12369	4647	4550	4193	4486	4387	4230	5967	5971	5775	4606	4681	4725	4652	4815	4576	8544	7277	7719	5419	5290	5267	35067	29337	33102	3102	2902	3008	3202	3041	3157	3116	3055	3035	17222
9:19:18	4687	4495	4936	5478	5635	5447	4767	4665	4775	4941	4841	5127	11774	12194	12928	4523	4448	4383	4430	4395	4670	6040	6047	5527	4683	4530	4836	4700	4779	4672	8457	7297	7806	5551	5198	5335	35911	29998	33198	3068	3131	3081	3276	2984	3062	3048	2925	3157	17690
9:29:18	4938	4692	4777	5596	5700	5459	4790	4606	4764	4942	4776	4901	11633	12220	12442	4445	4523	4549	4559	4565	4245	5977	6202	5971	4619	4401	4811	4840	4858	4705	8377	7391	7787	5471	5522	5279	34623	29659	33242	3001	2955	3006	3125	3028	3018	3043	2961	2871	17922
9:39:18	4894	4692	4829	5647	5567	5608	4691	4703	4975	5014	4650	4942	11953	12121	12865	4529	4473	4495	4414	4510	4586	6115	6239	5778	4947	4719	4815	4859	4931	4517	8345	7511	7974	5533	5258	5365	35812	31200	32864	2944	3005	3106	3178	3107	2947	3006	2917	3213	17624
9:49:18	4922	4601	4803	5538	5794	5501	4740	4805	4934	4920	5016	4994	11673	12249	13110	4487	4614	4547	4257	4529	4597	5991	6306	5899	4798	4897	4820	4640	5038	4728	8349	7516	8037	5459	5485	5542	35919	29184	33436	2987	2937	2993	3209	2960	3005	3047	2920	2996	18316
9:59:18	4800	4841	4911	5467	5763	5564	4957	4740	4978	5056	5039	5115	11963	12299	12870	4564	4588	4466	4541	4604	4563	6253	6062	5781	5033	4997	4811	4953	4656	4736	8451	7695	7844	5450	5368	5611	35417	29905	31402	2975	3118	2988	3224	3031	3044	3092	3120	3060	18497
10:09:18	5180	4788	4967	5664	5514	5731	4776	4791	5169	5204	5028	4961	11725	12110	12291	4747	4657	4506	4552	4628	4590	6339	6222	6012	4851	4803	4878	4715	5015	4769	8590	7641	8018	5781	5437	5550	35009	29922	30424	2833	2987	3156	3059	3127	3028	3036	3010	3106	18705
10:19:18	4920	4868	4804	5762	5930	5699	4957	4884	5248	5045	4915	5176	12022	12133	12374	4770	4685	4472	4630	4512	4539	6057	6171	5878	5035	4841	4871	4834	4714	4801	8383	7760	7973	5320	5380	5520	34270	30466	31575	2982	3112	3178	3133	2948	2976	3053	3085	3176	19460
10:29:18	4999	4864	4939	5760	5688	5540	4964	4926	5107	5177	5039	5227	12859	12274	12471	4713	4735	4593	4591	4646	4669	6222	6307	5928	5071	4963	5109	4915	5151	4940	8482	7844	7988	5746	5570	5629	35826	29995	30467	2981	2913	3012	3026	3027	2965	3147	3082	3065	19193
10:39:18	5069	4902	5147	5608	5694	5806	5000	5016	5229	5150	4925	5295	12100	11895	12654	4742	4793	4913	4579	4694	4569	6145	6221	6111	5088	4988	5079	4910	4890	4768	8614	7730	8245	5607	5571	5643	35248	30469	30902	2900	3083	3060	3217	2954	2954	3110	2986	3022	19183
10:49:18	4922	4874	5164	5724	5694	5812	4862	5281	5159	5194	5006	5251	11968	11426	12609	4870	4930	4764	4610	4606	4560	6178	6316	6043	5106	5155	5003	4944	4810	4917	8632	7689	7998	5801	5457	5519	34604	29878	29572	2974	3080	3026	3229	3036	3102	3161	2782	3083	19923
10:59:18	5006	4788	5090	5692	5851	6032	5013	4987	5174	5117	4854	5256	12101	12377	12499	4821	4781	4603	4603	4644	4644	6138	6424	6093	5017	4988	5049	4888	5159	4694	8441	7676	7985	5439	5626	5689	35938	30015	31626	3025	2964	3047	3127	3152	2851	3072	3006	3117	20062
11:09:18	5085	4759	5132	5725	5837	5962	5043	5327	5220	5220	4946	5336	11919	11808	12581	4929	4705	4706	4599	4511	4660	6466	6196	6164	5204	5101	5230	5010	5056	4968	8367	7936	7851	5723	5426	5546	35990	30249	30929	3017	3101	3132	3221	2998	2940	3113	2970	3090	20263
11:19:18	5039	4696	5082	5810	5857	5755	5166	5066	5147	5079	4948	5195	12240	11852	12330	4895	4782	4669	4634	4825	4743	6259	5962	6074	4975	5203	5391	4950	4915	4856	8491	7740	7757	5797	5699	5589	34090	30770	30510	2888	2942	2882	3134	3053	3107	3097	3148	2921	20253
11:29:18	5237	4989	4999	5711	5794	5726	4680	4999	5135	5312	5065	5387	12168	12184	12587	4763	4823	4647	4634	4644	4661	6449	6441	6334	5172	5239	5366	5018	4987	4778	8776	7642	8213	5667	5619	5621	34597	30372	30402	2942	3095	2953	3121	3083	2946	3034	2869	3140	20610
11:39:18	4987	5063	5206	5736	6016	6046	5035	5095	5214	5502	5171	5333	12086	12180	12408	5030	4714	4675	4557	4669	4714	6515	6345	6306	5280	5013	5242	4980	4994	4971	8406	7736	7851	5615	5804	5687	34949	30565	29896	3055	2985	2892	3135	3061	2961	3025	3060	2960	21003
11:49:18	5159	4950	5227	5777	5842	5956	5158	4964	5061	5290	5215	5247	12158	12522	12066	4935	4799	4730	4650	4651	4884	6364	6588	6121	5098	5072	5108	4909	5221	5057	8771	7570	8082	5866	5582	5599	33886	31027	31720	3017	2990	2982	3237	3036	2927	3142	3007	3129	20978
11:59:18	5095	5019	4949	5808	5974	5879	5079	5132	5190	5324	5277	5127	12784	12519	11997	5076	4770	4773	4821	4652	4934	6288	6406	6160	5181	5381	5378	5062	5211	5085	8726	7853	8050	5790	5578	5821	34825	30393	31381	3035	3100	2988	3085	2996	2973	3077	3102	3036	21311
12:09:18	4956	4973	5199	5843	6132	5890	5397	5111	5359	5234	5337	5334	12404	12231	12497	4989	4814	4797	4844	4709	4956	6458	6540	6149	5213	5268	5285	5048	5025	5066	8743	7980	8242	5805	5623	5873	33513	30100	30869	2929	2985	2988	3280	3046	3043	3144	3184	3171	21529
12:19:18	5225	4987	5183	5885	6038	5878	5157	5144	5282	5382	5291	5553	11997	12100	12440	4952	4803	4874	4633	4629	4948	6437	6558	6367	5360	5228	5269	5131	5150	4911	8524	8084	8136	5913	5777	5857	34966	29644	32364	2880	2883	2972	3159	3037	2948	3090	3027	3056	21802
12:29:18	5092	4908	5140	5787	5863	5802	5199	5378	5190	5473	5194	5169	11986	12349	12387	4973	4773	4718	4826	4852	4795	6434	6656	6166	5407	5487	5268	5241	5209	5027	8700	8022	7896	5902	5725	5785	34708	29854	32658	2910	3001	2883	3066	3057	3010	3141	2989	3067	21737
12:39:18	5005	4913	5239	5793	6113	5969	4982	5084	5077	5342	5351	5464	11776	12157	12722	4836	4798	4872	4803	4658	4793	6392	6705	6137	5425	5420	5312	5099	5020	5113	8662	7947	8346	5767	5839	5802	35476	29144	31409	3024	3031	2986	3067	3101	3038	3129	3103	3020	21948
12:49:18	5248	4936	5361	5967	5973	5843	5215	5393	5070	5467	5340	5534	11967	12551	12720	4909	4964	4657	4711	4683	4724	6433	6508	6108	5394	5310	5415	4806	5175	5075	8564	8001	8185	5953	5742	5770	34569	28726	31197	2838	3089	3074	3261	3036	3068	3057	3106	3050	22172
12:59:18	5198	5073	5188	5936	5870	6228	5280	5330	5286	5368	5302	5306	12250	12817	12408	5004	5165	4708	4867	4746	4667	6367	6518	6078	5397	5581	5439	5181	5185	4944	8838	7811	8128	5861	5702	5841	34643	30874	30478	3045	3000	2937	3107	3009	3037	3220	3024	2973	22631
13:09:18	5159	5068	5314	5981	6123	5823	5285	5248	5236	5545	5245	5211	11906	12206	12551	4948	4928	4763	4863	4928	5091	6445	6389	6408	5579	5436	5431	5151	5225	5060	8676	7977	8111	5768	5795	5970	33890	31061	31446	2752	2992	3013	3024	2919	2969	2966	3042	3074	22570
13:19:18	5236	5088	5275	5926	5972	5988	5183	5191	5398	5384	5413	5324	12078	11933	12051	5096	5086	4878	4899	4796	5050	6652	6472	6162	5559	5484	5432	5181	4944	5103	8559	8153	8065	5957	5704	5947	33600	31404	29317	2952	3099	3009	3107	2962	3034	3100	2842	2958	23072
13:29:18	5269	5161	5152	5970	6080	5854	5408	5335	5587	5326	5466	5384	12141	12261	12480	5162	4876	4944	4767	4851	5052	6598	6481	6331	5628	5516	5331	5199	5197	5091	8812	8362	8213	5892	5786	5962	34068	31336	30564	2912	2952	3118	2964	2993	3121	3163	3105	3039	22817
13:39:18	5220	4951	5283	6157	6081	5986	5449	5376	5239	5509	5749	5386	11755	12029	11816	5023	5130	4826	5030	4820	4955	6320	6364	6257	5512	5432	5579	5104	5282	5131	9027	8049	7992	5880	5731	5962	33507	29981	29472	2913	2998	2876	3043	3206	2901	3045	2933	3070	23593
13:49:18	5258	5258	5271	6147	6012	6033	5279	5630	5358	5417	5488	5448	12020	11984	11866	4957	4981	4866	4853	4906	4935	6376	6671	6391	5542	5510	5509	4994	5093	5083	8793	8267	8405	5966	5878	5917	32286	30431	30637	2940	2900	3104	3252	3049	3105	3090	3105	3082	23496
13:59:18	5340	5272	5466	5749	5976	5938	5381	5528	5432	5422	5475	5393	12590	12030	11714	5062	5215	4877	5056	5043	5127	6510	6605	6193	5514	5568	5553	5362	5186	5196	8679	7989	8552	5875	5903	5897	32094	28452	29633	3054	3059	3043	3114	3001	3003	3041	2924	3048	23812
14:09:18	5459	5255	5399	5800	6114	6039	5277	5461	5660	5507	5440	5449	12431	12274	11607	5301	5176	5084	4958	5009	5005	6349	6716	6269	5639	5691	5554	5451	5257	5258	8629	8252	8067	6162	6103	6029	33709	28689	28915	2940	3141	3023	3157	3073	3093	3101	2966	3099	24281
14:19:18	5479	5297	5177	6110	6220	5837	5373	5500	5573	5454	5716	5619	12115	11660	11817	5270	5268	4871	5058	5003	4944	6573	6526	6395	5474	5610	5551	5330	5442	5170	8711	7916	7865	5965	5867	5938	30608	28349	29179	2940	3078	3022	3035	3026	2870	3129	2958	2980	24706
14:29:18	5301	4996	5423	5963	6339	6149	5318	5418	5491	5404	5506	5577	12072	11580	11855	5249	5135	4852	5115	4988	5187	6376	6518	6384	5579	5841	5732	5068	5203	5153	8741	8145	8092	6028	5885	6166	30545	28375	28831	2937	3113	3021	3059	3045	2989	3039	2923	3001	24531
14:39:18	5496	5146	5405	6037	6218	6048	5452	5473	5365	5695	5544	5499	11816	11853	11959	5291	5309	5018	5076	5078	5166	6501	6536	6302	5473	5694	5545	5377	5365	5160	8977	7924	8056	5979	5939	6000	29431	28801	28727	3024	2993	3156	3102	3018	3032	3108	3030	3184	24804
14:49:18	5231	5254	5329	5985	6204	6228	5235	5434	5579	5610	5491	5476	12075	12158	12047	5167	5172	4988	5182	4993	4926	6491	6557	6288	5839	5443	5681	5491	5296	5302	8784	7983	8089	6021	5794	5965	31849	28401	28950	3103	2929	3119	3175	2925	2915	3113	3016	2985	25010
14:59:18	5404	5190	5361	6136	6140	6243	5393	5567	5460	5527	5528	5601	12046	11710	12268	5131	5319	5022	4997	5195	5160	6222	6374	6524	5629	5523	5514	5283	5165	5241	8862	7970	8065	5951	5841	5909	31061	28133	29475	3033	3047	3052	3042	2983	3045	3188	3126	3107	24841
15:09:18	5370	5182	5532	6151	6037	6155	5483	5471	5477	5689	5509	5610	11903	11781	11698	5216	5027	4780	5173	5018	4984	6556	6417	6306	5386	5715	5917	5229	5216	5106	8785	7763	8134	6092	5858	6192	30596	28696	29641	2938	2951	2880	3024	3012	2931	3099	2991	3107	25141
15:19:18	5391	5386	5476	6053	6133	6301	5381	5338	5494	5476	5424	5636	11837	11683	11793	5298	5163	5047	5050	5115	5257	6366	6567	6697	5758	5714	5695	5386	5449	5023	8448	7884	7886	5950	5740	5951	28741	28224	29150	3099	3114	2875	3139	3038	3014	3136	2925	2976	25787
15:29:18	5513	5160	5423	6127	6048	6141	5273	5588	5678	5714	5655	5550	11842	11652	11773	5370	5095	4917	5154	4947	5267	6583	6476	6316	5677	5613	5696	5292	5468	5400	8610	8038	7958	6042	5828	6022	29821	28957	29734	2843	2874	3131	3066	2995	2917	3015	3044	3078	25751
15:39:18	5553	5476	5664	6017	6211	6119	5347	5531	5572	5597	5476	5541	11769	11720	11751	5407	5170	5018	5163	5060	5234	6592	6619	6386	5617	5701	5671	5321	5358	5219	8697	7895	7939	5815	5972	6216	28907	27792	28360	2880	2999	3024	3165	2927	2950	2989	2944	3096	25524
15:49:18	5198	5202	5618	5955	6225	6318	5474	5486	5649	5570	5622	5656	12015	11733	11869	5276	5158	5057	4986	5101	5069	6573	6646	6334	5673	5850	5567	5433	5376	5201	8905	8005	7898	5955	5796	5983	28995	28404	28462	2930	3062	2937	3073	3179	2951	3076	3016	3003	26329
15:59:18	5430	5261	5449	6286	6179	6080	5490	5470	5796	5355	5420	5714	11770	11647	11574	5330	5220	4839	5122	5164	5286	6558	6545	6554	5563	5663	5780	5272	5498	5304	8713	8213	7925	5992	5945	6194	31966	28020	28349	3200	3013	2966	3201	3039	2871	3102	3005	2901	26406
16:09:18	5297	5256	5500	6064	6146	6000	5431	5701	5822	5434	5302	5644	11897	11858	11623	5474	5068	5092	5168	5152	5274	6528	6704	6425	5575	5798	5608	5289	5501	5463	8658	7920	7900	6159	5936	6004	30466	28389	28482	2946	2915	2849	3038	3026	3048	2939	2987	3098	26608
16:19:18	5343	5366	5461	6089	6446	6245	5642	5510	5624	5716	5615	5471	11902	11487	11731	5416	5319	4913	5209	5177	5212	6676	6593	6408	5547	5765	5617	5396	5511	5353	8384	7879	7967	6020	5974	6075	29093	28086	28226	3070	2927	2873	2999	3010	3040	3032	3014	3044	26420
16:29:18	5353	5189	5479	6152	6374	5911	5507	5628	5649	5519	5541	5506	11804	11787	11464	5514	5217	5115	5061	5078	5375	6667	6716	6545	5581	5837	5877	5538	5582	5381	8783	8075	7823	5879	5905	6034	28076	27721	27502	2970	3034	3050	3178	2997	2955	3114	3063	3021	26595
16:39:18	5368	5162	5371	6130	6218	6285	5541	5618	5742	5698	5508	5630	11869	11747	11439	5394	5105	5218	5265	4999	5258	6478	6659	6534	5810	5621	5703	5479	5453	5155	8555	7623	7993	6067	5958	5985	28110	28431	28192	3012	3067	2990	3096	2978	3097	2996	3051	3063	26871
16:49:18	5338	5120	5581	6138	6290	6165	5587	5771	5890	5680	5808	5495	11722	11339	11758	5418	5280	5065	5256	5192	5273	6571	6459	6463	5638	5808	5644	5410	5487	5341	8358	7841	7786	5848	6018	6323	27579	27992	28138	2975	3002	3007	3048	2864	3028	2991	2998	3017	27126
16:59:18	5447	5325	5407	6236	6227	6164	5668	5647	6094	5562	5633	5685	11865	11616	11695	5447	5307	5054	5120	5095	5210	6512	6319	6478	5744	5695	5733	5531	5598	5065	8180	7892	7926	5958	5865	6126	27800	27856	27242	3000	2903	2947	3051	2957	2905	2895	2928	2905	26584
17:09:18	5516	5347	5498	6093	6150	6074	5666	5711	5824	5525	5748	5577	11923	11482	11589	5165	5335	4968	5224	5258	4996	6427	6600	6480	5779	5744	5694	5516	5500	5442	8255	7904	7957	6055	6050	5970	28091	27831	27893	2918	2935	3008	3092	2964	2905	3011	2869	3097	27319
17:19:18	5400	5248	5259	6287	6193	6057	5653	5707	5883	5704	5657	5616	11706	11517	11747	5385	5345	4967	5211	5147	5138	6403	6585	6201	5766	5701	6016	5590	5500	5044	8249	7666	7660	5862	5928	5934	28695	28052	27968	2927	3006	2953	3154	2976	2974	2995	2926	3041	27855
17:29:18	5375	5463	5411	6333	6126	6184	5566	5774	5821	5472	5683	5634	11708	11446	11704	5405	5477	5132	5068	5251	5265	6518	6572	6376	5673	5825	5694	5628	5476	5410	8098	7813	7713	5930	5841	5962	27785	27232	27200	2846	2892	2919	3080	3008	2889	3051	3017	3024	27609
17:39:18	5416	5365	5436	6216	6267	6277	5819	5609	5846	5593	5702	5500	11796	11786	11495	5402	5281	5145	5123	5225	5411	6722	6527	6408	5726	5898	5751	5622	5453	5233	7925	7957	7813	5852	6060	5974	27275	27222	28320	2999	3003	2967	3080	3092	3153	3165	2887	3058	27914
17:49:18	5331	5357	5271	6192	6014	6175	5807	5619	5672	5482	5490	5664	11822	11505	11307	5458	5516	5045	5063	5218	5261	6427	6518	6442	5994	5705	5801	5822	5609	5450	7912	7626	7739	6025	5792	6355	27149	26984	27447	3104	2931	2953	3092	2997	3120	2930	2819	3161	28215
17:59:18	5467	5422	5549	6067	6314	6235	5636	5636	5857	5781	5769	5866	11420	11326	11502	5425	5307	5069	5089	5141	5291	6442	6478	6278	5764	5861	5710	5733	5797	5400	7934	7617	7862	5978	5957	6003	27550	27618	27920	3026	2912	2981	3203	3116	2982	3080	2847	2985	27998
18:09:18	5475	5375	5548	6079	6084	6216	5719	5699	5807	5643	5424	5551	11831	11326	11480	5324	5313	5241	5171	5250	5226	6431	6646	6549	5639	5957	5800	5636	5465	5300	8002	7523	7849	5938	5957	6079	27367	27468	27092	3061	2963	2974	3092	2949	2839	3228	2936	2885	28521
18:19:18	5502	5346	5367	6280	6097	6228	5840	5727	5855	5496	5837	5761	11586	11403	11561	5616	5401	5164	5042	5227	5366	6334	6729	6327	5781	6000	5893	5566	5689	5204	7922	7533	7608	5817	6059	6176	27513	27168	27380	3109	2966	2856	3013	2876	3107	2986	2960	2993	28808
18:29:18	5560	5357	5429	6167	6262	6135	5607	5588	5896	5526	5490	5733	11474	11354	11619	5368	5465	5142	5236	5225	5332	6442	6420	6357	5875	5818	5817	5700	5718	5290	7878	7462	7773	6052	5978	6035	27143	27096	27112	3065	2968	2912	3174	2955	2962	2940	2873	3121	29229
18:39:18	5545	5336	5552	6204	6390	6009	5626	5675	5696	5614	5538	5771	11558	11610	11374	5574	5606	5185	5173	5066	5155	6389	6732	6405	5912	5984	5825	5533	5764	5337	7919	7749	7671	5965	6008	5906	27518	27164	27539	3011	2897	2929	3138	3045	2967	3063	2950	2945	28808
18:49:18	5445	5406	5543	6170	6268	6359	5631	5662	5793	5618	5647	5588	11493	11237	11361	5282	5386	5273	5267	5107	5215	6419	6569	6666	6000	6048	5616	5513	5434	5224	7747	7573	7617	6160	5847	5907	26629	27098	26985	2859	2991	2941	3137	3064	3025	3067	2874	3119	29022
18:59:18	5318	5306	5515	6048	6311	6242	5623	5655	5735	5718	5762	5542	11500	11406	11327	5504	5346	5205	5303	5213	5293	6480	6402	6346	5697	5903	5752	5747	5470	5308	7770	7656	7605	6088	5880	6199	27475	26965	26972	2924	3024	2990	2972	2915	2997	2960	3134	2923	29428
19:09:18	5477	5533	5420	6200	6296	6037	5520	5653	5736	5660	5465	5813	11506	11156	11280	5568	5645	5450	5127	5251	5151	6597	6470	6372	5761	5742	5908	5603	5407	5349	7710	7630	7551	6059	5935	6106	26908	26416	26769	3000	3046	3074	3205	3001	2972	2867	2963	3073	29361
19:19:18	5585	5401	5502	6008	6190	6115	5659	5635	5752	5610	5613	5790	11406	11228	11413	5417	5485	5503	5156	5138	5092	6364	6452	6352	5935	5858	5948	5753	5537	5284	7535	7563	7656	6051	5954	6018	26721	27111	26859	3081	2987	2980	3066	3045	3001	2899	2963	2922	29624
19:29:18	5520	5232	5310	5979	6338	6311	5649	5595	5932	5631	5552	5659	11595	11230	11172	5483	5359	5436	5196	4925	5367	6204	6319	6430	5809	5755	5968	5768	5428	5354	7421	7642	7599	5921	5955	6147	26757	27077	26640	3042	3066	2988	3040	3036	2936	3054	2943	3093	29897
19:39:18	5537	5351	5304	5861	6180	6219	5844	5856	5927	5626	5704	5570	11734	11577	11187	5472	5411	5372	5065	5184	5179	6346	6458	6424	5720	5921	5940	5590	5596	5566	7510	7608	7675	6111	5894	6069	27055	26716	26846	3106	2982	2906	2987	2931	3047	3092	2934	3032	29560
19:49:18	5342	5427	5660	6231	6191	6069	5764	5538	5711	5328	5632	5765	11178	11343	11005	5494	5410	5197	5114	5118	5265	6426	6646	6511	5771	5893	5548	5733	5533	5563	7743	7592	7496	6145	5938	6222	26380	26285	26492	2963	2951	2894	2988	3082	2949	3053	2933	3011	29793
19:59:18	5393	5467	5375	6214	6322	6158	5627	5710	5722	5519	5611	5602	11021	11199	10765	5525	5651	5441	5321	5185	5167	6266	6401	6379	5577	5688	5939	5624	5569	5451	7538	7120	7356	5828	6021	6232	25978	26093	26577	2912	3066	2768	2988	2922	2907	2914	3005	2916	29778
20:09:18	5369	5343	5554	6205	6166	6111	5659	5711	5794	5685	5564	5809	11217	11001	11092	5493	5558	5230	5338	5224	5274	6246	6406	6470	5943	5893	5854	5568	5735	5439	7448	7052	7481	5944	5996	6129	25855	26137	26424	3040	3031	2967	3080	3040	3055	3021	2854	2949	29853
20:19:18	5749	5318	5501	6205	6278	6000	5587	5753	5757	5654	5901	5642	11206	11118	11053	5410	5365	5539	5347	5295	5363	6310	6382	6405	5688	5824	5871	5668	5677	5518	7395	7125	7554	5774	6053	6076	26216	26091	26005	2929	2904	2987	3098	3022	3139	2992	2949	3060	29970
20:29:18	5442	5375	5476	6077	6201	6106	5585	5401	5841	5489	5637	5725	11106	11038	10804	5561	5693	5361	5154	5167	5376	6238	6314	6229	5822	5919	5987	5569	5565	5690	7395	7082	7132	5911	5938	6010	25509	25890	25809	2970	2972	3051	3064	2924	2934	2957	3003	3004	30540
20:39:18	5521	5468	5326	6135	6111	6031	5694	5608	5896	5690	5590	5728	11063	10997	10789	5489	5429	5544	5205	5251	5223	6143	6181	6495	6010	5755	5806	5773	5791	5762	7201	7291	7220	5899	5937	5969	25627	25673	25749	3082	3079	3037	3080	2932	3021	3038	2942	2931	30708
20:49:18	5562	5402	5550	6013	6189	6001	5616	5499	5750	5610	5453	5653	10893	10652	10591	5443	5359	5412	5392	5254	5253	6119	6313	6332	5643	5829	5772	5753	5758	5602	7115	7201	6986	5803	5727	6056	25042	25041	25334	2888	3056	2747	3124	2934	3129	2887	2806	3020	30958
20:59:18	5522	5343	5419	5932	6092	5950	5676	5700	5791	5647	5534	5749	10502	10385	10289	5403	5432	5620	5055	5218	5273	6110	6097	6346	5820	5813	5665	5672	5821	5644	7048	7201	7308	5929	5941	6062	25028	24921	25546	2909	3042	2923	3106	2906	2771	2954	2968	3101	31290
21:09:18	5545	5151	5493	5948	6146	5907	5689	5599	5826	5654	5681	5724	10417	10341	10364	5619	5454	5456	5329	5145	5304	6210	5963	6495	5721	5918	5836	5782	5567	5718	7163	6817	7065	5850	5853	6002	24513	24484	25492	2909	3038	2975	3101	3005	2976	2987	2896	2990	31383
21:19:18	5419	5407	5398	5954	6172	6127	5570	5487	5736	5614	5767	5525	10256	10155	10259	5461	5431	5625	5179	5040	5302	6147	5981	6302	5901	5788	5886	5546	5513	5595	7093	6768	7186	5974	5732	5880	24152	24155	24685	2871	2978	2994	3030	2995	2996	3114	2971	2916	31774
21:29:18	5541	5285	5290	5837	6233	5733	5639	5734	5712	5785	5739	5606	10102	10044	9819	5706	5525	5243	5163	5182	5219	6148	6103	6124	5676	5875	5929	5638	5766	5431	7081	6989	6782	5691	5915	5981	23350	23733	23932	3025	3016	2887	2972	2998	3009	3140	2935	2856	31710
21:39:18	5529	5328	5524	5890	6074	5922	5829	5623	5877	5692	5621	5492	10059	10042	9795	5433	5430	5378	5403	5115	5200	6055	6294	6158	5870	5666	5778	5676	5669	5534	6938	6838	6784	5683	6007	6033	22756	22677	23258	3023	2942	2927	2917	2997	3095	2988	2908	2906	32353
21:49:18	5478	5269	5455	5852	5903	5870	5548	5532	5976	5699	5677	5887	10106	9890	9748	5537	5543	5581	4974	5104	5458	5996	6275	6058	5719	5833	5679	5666	5588	5617	6963	6828	6837	5717	5778	6009	22376	22189	23289	2964	2936	2886	3041	3007	2951	2987	2972	2828	31911
21:59:18	5516	5354	5546	5635	5928	5863	5727	5660	5873	5411	5534	5582	9594	9982	9604	5281	5424	5352	5258	5281	5342	5864	5858	6160	5586	5808	5801	5614	5654	5670	6764	6701	6869	5898	5966	5820	21586	22111	22325	2929	2816	2907	2998	2915	3037	2958	2887	2969	33005
0:00:00
0:00:00
0:00:00
0:00:00
0:00:00
0:00:00
0:00:00
0:00:00
0:00:00
0:00:00
0:00:00
0:00:00
0:00:00
0:00:00
0:00:00
0:00:00
0:00:00
0:00:00
0:00:00
0:00:00
0:00:00
0:00:00
[truncated: 47 more columns]
