# Supplementary material for: Systematic analysis of low-affinity transcription factor binding site clusters in vitro and in vivo establishes their functional relevance
Source: Nat Commun. 2022 Sep 7;13:5273. doi: 10.1038/s41467-022-32971-0 (PMC9452512; doi:10.1038/s41467-022-32971-0)
Supplement: Supplementary file 3 — Source Data [file 41467_2022_32971_MOESM3_ESM.zip › source_data/in-vivo/20210706/20210706_Pho5pr_GFP70.txt]

EGFP:488,507
Kinetic read	A1	A2	A3	A4	A5	A6	A7	A8	A9	A10	A11	A12	B1	B2	B3	B4	B5	B6	B7	B8	B9	B10	B11	B12	C1	C2	C3	C4	C5	C6	C7	C8	C9	C10	C11	C12	D1	D2	D3	D4	D5	D6	D7	D8	D9	D10	D11	D12	E1
0:08:37	181	159	192	226	197	180	203	190	196	172	189	177	203	220	214	154	163	194	185	192	186	177	201	203	188	177	206	188	204	203	194	228	187	191	224	159	282	306	309	188	180	179	153	183	171	206	174	162	201
0:18:37	195	188	185	224	183	182	181	185	236	188	197	209	216	253	214	193	208	188	205	176	176	189	184	213	175	196	172	199	207	216	215	213	181	190	142	210	270	327	355	186	159	166	194	181	184	179	161	212	204
0:28:37	182	166	186	209	203	204	202	171	202	199	204	215	204	253	256	183	188	198	193	180	167	192	208	199	201	177	190	208	199	174	193	196	207	204	185	167	467	378	403	216	165	177	189	186	188	183	184	195	204
0:38:37	163	205	202	180	208	185	165	201	208	193	214	186	184	243	289	196	178	184	196	169	191	198	202	172	219	191	159	192	184	173	210	222	209	172	190	208	525	492	437	185	159	178	193	176	164	161	173	151	201
0:48:37	175	202	202	158	208	201	174	206	174	178	213	176	201	244	264	195	191	209	176	211	197	190	213	197	201	195	198	185	202	181	234	222	250	167	233	209	544	519	424	176	194	169	158	205	171	194	171	155	204
0:58:37	204	172	188	190	185	201	185	176	187	184	171	216	208	246	210	175	176	174	197	230	182	221	219	195	189	162	207	226	191	204	228	238	230	210	218	190	470	517	465	175	198	181	196	183	196	193	198	172	207
1:08:37	189	184	202	186	176	217	192	224	183	203	203	158	248	207	198	207	182	193	206	196	197	183	179	180	197	205	168	232	203	185	203	217	252	199	202	180	348	502	453	167	162	139	196	177	154	168	189	186	282
1:18:37	187	182	193	182	184	203	183	197	213	201	206	167	200	246	232	215	184	194	209	185	190	241	193	179	178	217	231	184	203	208	232	223	225	165	183	202	403	547	487	179	176	153	189	159	188	149	188	181	270
1:28:37	178	224	173	197	219	190	211	172	182	188	213	199	231	242	244	190	208	195	204	202	195	187	211	201	163	194	163	198	195	189	216	234	234	173	215	186	385	467	519	176	186	157	161	157	165	166	175	199	267
1:38:37	184	191	160	180	210	196	204	191	199	206	186	196	247	274	214	179	174	175	187	175	188	194	175	213	210	186	191	198	130	171	203	194	196	209	209	183	377	401	535	197	172	131	171	198	171	172	168	159	259
1:48:37	196	216	180	205	214	204	184	206	182	184	209	197	252	287	248	165	200	215	220	198	180	191	218	234	161	183	201	189	192	192	232	188	213	213	203	188	424	375	526	182	175	192	180	146	163	183	151	167	315
1:58:37	199	185	167	198	157	196	206	206	183	221	192	165	263	266	283	188	201	181	172	188	211	214	200	205	196	228	195	192	202	209	192	204	196	208	186	205	430	399	498	159	201	163	171	165	168	166	171	178	396
2:08:37	210	190	217	186	205	175	210	188	191	219	183	194	254	255	271	202	206	180	172	222	201	238	221	246	197	184	201	199	186	173	237	204	249	214	171	190	429	436	511	188	189	162	178	199	171	193	160	156	421
2:18:37	175	206	180	184	226	178	219	197	204	194	204	182	266	266	285	153	208	192	203	206	181	245	196	230	210	163	190	188	171	195	243	218	248	200	197	176	417	489	559	174	178	190	188	153	209	189	155	155	460
2:28:37	197	199	177	184	201	231	209	186	195	185	181	196	309	275	296	182	192	204	172	201	212	203	198	247	192	205	196	195	212	218	230	228	228	195	223	180	483	478	576	161	134	187	160	181	196	183	182	166	369
2:38:37	174	195	198	199	213	200	195	216	201	229	206	224	259	300	277	169	216	189	187	175	189	232	208	209	219	204	170	182	227	206	209	219	223	205	207	215	527	542	536	172	193	156	174	176	202	179	178	183	407
2:48:37	177	218	194	188	223	219	223	209	216	208	185	199	284	305	296	172	192	173	173	158	198	217	204	234	197	236	202	201	203	212	239	222	231	232	211	225	574	538	585	182	182	167	161	173	184	180	153	185	432
2:58:37	191	187	183	210	214	215	183	184	215	214	199	215	294	290	302	204	187	166	182	193	215	227	217	214	178	199	233	187	200	205	229	236	261	210	200	203	560	572	564	166	197	167	165	183	191	181	159	170	482
3:08:37	198	216	223	243	208	179	216	196	200	192	222	223	286	328	287	211	152	206	180	194	202	211	221	210	178	194	178	176	205	204	228	254	244	193	204	216	610	654	637	161	159	168	189	195	173	197	169	173	509
3:18:37	189	192	183	190	236	181	180	242	210	240	216	201	323	346	340	159	192	196	196	201	186	211	229	247	179	239	168	196	178	201	257	218	263	212	201	192	647	680	671	161	159	176	184	173	181	170	147	167	524
3:28:37	204	206	199	204	227	214	189	214	192	211	225	176	333	344	313	204	196	198	189	176	180	238	208	220	208	218	162	205	200	206	246	227	259	223	225	184	696	728	683	191	168	164	180	184	162	144	157	173	532
3:38:37	211	192	178	243	214	199	203	188	180	209	208	170	313	328	318	181	210	228	204	221	190	239	256	228	191	224	184	185	230	183	259	260	246	221	209	217	729	771	810	180	183	202	171	178	189	158	169	161	616
3:48:37	208	196	191	216	216	231	211	207	215	216	197	227	372	366	376	175	186	206	181	184	199	209	217	226	184	199	190	174	223	196	256	250	230	219	182	199	787	807	816	169	190	180	202	193	180	192	146	180	589
3:58:37	195	234	180	221	227	220	204	213	203	235	160	231	368	376	365	179	198	199	215	188	169	225	253	280	198	200	184	203	227	190	244	261	246	225	180	206	846	871	880	160	182	168	163	175	192	185	155	169	632
4:08:37	194	216	234	246	248	270	215	170	205	205	209	201	389	384	392	205	196	176	178	193	186	257	222	229	200	170	228	200	207	196	246	254	264	229	228	217	875	922	871	184	180	176	165	183	181	176	156	175	666
4:18:37	219	193	205	214	225	211	204	188	214	222	224	196	427	400	419	167	227	224	198	167	200	247	260	256	212	180	172	191	183	205	221	291	278	207	205	226	901	959	958	172	159	186	158	187	203	179	180	170	691
4:28:37	193	212	215	220	225	222	210	179	185	220	216	201	420	423	395	201	195	183	191	180	208	259	249	247	207	209	207	197	217	229	283	273	287	225	199	242	972	973	1030	167	195	185	167	173	200	185	170	187	739
4:38:37	217	202	219	244	228	250	217	206	219	207	211	206	426	441	462	212	201	201	193	197	185	263	280	261	218	196	185	212	192	192	253	305	277	220	224	198	1039	1049	1076	190	176	149	179	162	166	203	173	187	751
4:48:37	189	220	224	231	232	219	215	227	199	210	209	198	431	424	483	183	198	214	180	211	176	258	288	237	200	215	175	201	233	237	287	302	295	227	212	206	1086	1128	1104	168	173	157	169	210	197	169	166	172	769
4:58:37	199	236	220	245	235	218	235	229	209	228	200	174	439	487	471	186	199	209	175	198	196	278	265	266	178	205	163	208	217	202	293	304	286	223	213	237	1111	1140	1172	188	167	179	161	175	213	168	195	160	813
5:08:37	220	231	194	246	247	261	228	221	193	217	226	229	474	483	470	193	217	214	142	187	216	270	279	260	227	222	180	192	241	224	288	307	303	263	190	218	1185	1221	1229	164	145	176	167	184	171	182	188	179	873
5:18:37	216	211	218	258	242	231	230	234	209	204	228	194	487	491	481	184	202	205	206	222	198	285	267	291	190	213	182	243	233	231	317	299	333	235	259	238	1248	1275	1311	180	132	191	192	176	169	180	176	188	866
5:28:37	214	202	238	250	247	238	212	197	189	215	227	191	507	513	503	196	191	171	200	208	191	319	277	262	243	228	215	220	191	210	332	333	325	264	222	223	1312	1322	1348	168	203	164	187	162	147	176	123	160	852
5:38:37	217	192	231	266	246	264	213	236	211	218	262	235	559	538	559	215	213	227	190	173	177	299	284	326	195	204	190	219	242	184	307	338	326	253	228	238	1355	1369	1404	175	171	181	166	193	164	157	170	181	906
5:48:37	213	213	253	256	249	259	229	245	214	226	226	231	558	535	563	227	197	203	198	194	199	303	288	276	201	218	191	226	220	202	324	375	329	249	225	246	1379	1432	1461	124	173	168	181	200	191	187	152	171	962
5:58:37	238	231	231	250	255	233	199	237	239	199	241	219	601	562	595	201	206	208	189	175	219	305	337	284	207	201	154	208	258	212	339	323	332	238	273	229	1458	1500	1532	172	167	166	198	164	168	151	140	205	961
6:08:37	241	247	260	252	228	257	257	220	211	203	228	213	580	601	581	212	196	236	180	249	203	319	305	317	226	205	195	236	245	211	356	368	338	290	233	259	1492	1560	1522	186	196	174	181	158	178	162	201	161	1033
6:18:37	227	237	234	271	261	242	240	226	263	251	226	227	571	587	598	175	248	195	214	195	228	325	317	292	205	213	201	253	227	234	360	346	375	280	242	248	1545	1595	1580	178	183	160	191	188	166	174	197	185	1034
6:28:37	234	271	266	285	243	257	244	224	244	233	226	219	604	643	624	194	221	215	187	173	205	306	327	293	214	233	211	250	232	239	384	380	319	277	239	250	1622	1647	1611	152	150	178	192	179	177	201	191	137	1069
6:38:37	247	250	261	275	265	252	259	242	248	260	249	243	613	613	609	235	242	218	205	209	209	317	324	322	226	204	204	282	250	235	380	363	372	245	250	268	1649	1737	1685	207	169	160	181	191	168	157	186	161	1071
6:48:37	230	223	226	279	280	281	233	241	252	262	237	243	656	669	669	221	196	198	186	197	196	328	296	334	206	221	238	219	258	252	376	383	387	255	259	235	1662	1727	1711	171	182	159	165	162	189	169	182	184	1090
6:58:37	267	268	263	248	271	279	240	209	260	210	243	249	655	667	642	195	234	233	190	191	209	344	344	338	241	213	205	265	292	264	392	416	388	226	267	269	1708	1764	1751	208	154	156	171	203	173	178	199	168	1081
7:08:37	250	261	238	288	290	295	273	275	254	274	268	244	672	666	664	199	236	242	232	212	202	346	327	346	266	236	188	261	279	306	389	409	385	278	276	250	1703	1842	1765	168	186	160	208	162	167	178	164	182	1133
7:18:37	267	271	252	300	289	284	282	287	251	232	276	259	657	631	701	248	269	235	195	235	206	363	332	328	220	265	217	277	262	249	412	453	392	275	300	266	1741	1839	1778	163	165	155	207	194	179	197	150	184	1161
7:28:37	281	286	260	329	314	305	252	291	244	255	270	274	694	704	696	233	234	228	204	170	188	325	356	300	238	237	234	247	244	250	393	400	385	277	277	292	1758	1790	1762	166	174	179	190	161	151	180	176	144	1182
7:38:37	253	289	260	334	258	274	266	287	237	275	248	263	735	659	666	250	259	305	210	203	225	316	317	361	280	272	207	258	280	292	410	422	389	301	271	305	1726	1739	1786	189	182	166	167	162	159	186	181	167	1195
7:48:37	271	300	269	323	315	288	295	303	272	251	267	305	678	705	725	236	252	245	202	212	235	344	381	355	269	252	211	292	272	283	394	436	451	316	267	278	1781	1796	1785	172	161	176	183	178	169	174	156	171	1243
7:58:37	292	293	284	306	317	289	258	270	253	287	291	286	689	684	721	255	250	258	240	231	197	340	330	346	220	265	188	276	262	258	421	412	463	293	323	298	1753	1793	1778	167	178	158	164	186	165	165	187	183	1231
8:08:37	259	277	275	303	328	299	267	313	292	278	281	269	727	670	738	272	290	258	227	237	232	363	361	353	268	257	172	269	289	256	413	439	422	303	320	297	1742	1801	1834	204	177	183	177	192	189	176	178	146	1312
8:18:37	282	245	263	304	323	328	302	273	277	257	305	250	691	705	690	265	269	251	230	247	242	365	361	329	261	285	247	288	289	284	431	442	410	320	299	299	1788	1797	1871	165	174	187	186	191	159	181	172	155	1315
8:28:37	274	303	302	338	338	269	318	269	274	280	287	312	676	717	704	287	264	284	208	254	240	333	343	373	281	280	201	292	266	274	437	430	419	298	320	274	1773	1813	1804	161	159	173	159	185	180	162	190	183	1318
8:38:37	283	287	278	363	317	288	323	282	286	289	302	287	708	706	721	260	264	280	206	240	249	363	335	387	288	278	171	310	304	287	445	475	438	319	301	287	1762	1772	1835	199	139	227	209	183	172	184	177	189	1337
8:48:37	300	271	290	326	320	329	312	274	300	323	287	297	757	704	702	253	262	275	257	260	242	359	357	363	271	260	215	284	297	287	407	433	425	300	301	310	1822	1821	1774	191	183	183	166	192	175	176	199	182	1312
8:58:37	307	306	287	340	341	338	295	271	285	306	322	286	714	720	731	285	277	263	267	224	233	361	369	373	278	271	189	287	312	268	443	434	446	321	338	290	1747	1818	1827	208	182	185	168	180	168	207	183	188	1353
9:08:37	301	299	250	316	338	340	275	272	268	277	305	297	750	692	719	285	298	280	250	254	263	367	359	352	285	279	196	287	286	285	443	444	469	342	324	322	1771	1865	1783	175	181	189	182	179	178	190	152	180	1397
9:18:37	265	292	315	323	318	326	310	292	289	325	300	292	721	727	718	256	284	286	270	266	275	373	363	340	287	297	204	291	298	301	447	458	457	327	323	321	1811	1780	1817	171	167	188	168	209	164	196	175	189	1420
9:28:37	292	288	287	322	336	336	287	314	276	293	307	314	755	727	734	302	268	290	269	254	249	351	372	372	284	285	218	306	269	325	477	457	477	317	319	347	1822	1862	1807	171	189	147	189	196	160	166	171	190	1414
9:38:37	278	314	310	370	358	362	307	266	321	315	296	302	725	737	748	283	309	267	280	278	258	376	397	396	285	275	214	292	304	297	463	472	444	350	325	330	1766	1832	1786	174	161	125	139	189	175	190	179	171	1459
9:48:37	265	291	291	347	340	336	300	275	321	321	314	281	722	705	738	312	306	299	284	267	236	372	385	388	263	291	220	320	287	290	476	462	495	340	324	327	1744	1821	1820	178	203	169	170	178	164	146	164	205	1493
9:58:37	287	306	266	373	345	323	288	307	296	321	350	285	738	741	732	283	303	295	244	261	260	375	359	374	272	264	211	302	296	297	451	459	434	338	349	333	1775	1855	1848	178	153	172	187	181	175	201	167	181	1508
10:08:37	266	318	297	345	354	353	271	292	306	316	287	326	741	744	756	289	301	280	246	257	289	393	350	404	290	328	216	298	302	294	455	454	474	315	333	353	1779	1814	1854	187	165	169	177	182	184	168	183	184	1502
10:18:37	271	324	323	355	358	322	292	311	310	335	330	307	726	711	722	296	304	290	268	283	269	384	401	374	299	277	220	342	306	282	484	477	461	337	363	355	1784	1842	1849	175	197	161	157	180	199	184	175	167	1567
10:28:37	281	311	326	365	370	328	324	300	271	321	320	313	725	711	719	284	304	254	283	248	243	380	416	360	290	304	212	294	318	313	453	492	463	299	333	342	1786	1793	1793	191	185	178	180	155	186	165	181	193	1539
10:38:37	267	324	278	384	369	348	336	309	290	297	286	339	736	746	753	299	285	314	280	281	275	364	358	375	312	306	200	288	310	326	505	473	492	362	347	314	1856	1841	1796	193	176	182	170	173	181	160	189	170	1575
10:48:37	305	317	305	349	340	356	305	322	303	307	343	310	720	750	745	287	323	298	260	306	270	358	370	371	338	284	209	328	318	320	457	484	445	314	329	340	1813	1804	1760	183	180	217	226	200	159	206	180	165	1594
10:58:37	286	300	314	376	367	366	315	330	303	310	323	253	765	749	733	269	301	277	293	280	270	360	365	387	317	295	233	331	334	328	431	475	482	329	353	336	1729	1809	1839	196	180	169	174	170	175	144	169	189	1612
11:08:37	316	294	330	336	354	311	291	317	325	320	312	333	713	732	721	311	285	297	304	261	262	384	361	388	310	330	224	332	294	315	436	487	476	330	340	327	1799	1814	1823	164	187	181	179	182	160	186	165	194	1624
11:18:37	310	306	295	383	379	355	332	320	374	332	325	329	710	728	743	285	334	314	287	291	263	373	393	392	318	314	235	383	339	315	447	444	451	325	336	327	1787	1813	1786	192	183	199	181	183	187	194	137	182	1638
11:28:37	315	305	304	380	357	358	295	288	294	318	311	375	753	745	732	308	325	305	260	291	285	382	392	340	300	318	257	320	311	288	491	457	477	341	330	341	1796	1840	1774	163	186	182	180	198	159	188	194	180	1666
11:38:37	277	343	321	359	349	348	314	315	285	349	320	314	725	755	730	298	291	301	301	289	277	402	389	375	304	356	262	311	326	290	489	454	480	337	352	337	1800	1815	1821	208	187	171	189	173	174	158	170	164	1683
11:48:37	300	300	285	392	387	336	298	317	299	338	335	335	719	713	737	313	341	302	268	309	294	414	397	402	301	329	245	320	315	342	464	471	469	352	336	337	1765	1793	1792	203	153	199	151	182	182	191	152	165	1694
11:58:37	283	324	312	385	382	340	302	311	309	314	319	297	719	719	707	310	274	322	270	311	300	372	394	376	353	331	262	344	328	291	473	444	445	376	360	361	1792	1815	1790	169	161	162	154	173	185	176	163	172	1705
12:08:37	336	287	301	374	360	347	326	310	318	339	328	299	754	719	725	339	294	304	294	299	294	393	369	397	293	332	261	317	319	343	446	483	458	343	384	349	1792	1799	1819	220	201	175	189	192	163	185	152	167	1735
12:18:37	279	344	308	385	368	351	342	322	334	317	323	310	711	711	746	297	301	300	321	295	271	390	380	425	337	335	247	326	334	296	479	508	484	359	370	359	1790	1792	1807	169	181	163	194	194	186	187	195	194	1745
12:28:37	296	337	308	347	357	376	312	325	309	312	325	349	707	769	736	288	271	292	291	268	281	361	367	361	340	317	257	325	317	342	485	483	464	347	330	388	1786	1773	1782	146	199	201	166	193	188	187	162	161	1743
12:38:37	315	292	333	338	301	360	320	326	325	339	315	284	774	730	701	339	313	296	276	313	310	388	410	376	278	350	293	339	308	302	471	460	475	341	353	336	1787	1744	1808	156	163	179	192	164	178	204	160	176	1795
12:48:37	317	311	320	327	379	388	321	309	312	334	326	330	722	703	734	285	312	302	246	299	289	362	394	393	310	332	260	315	323	294	492	461	421	341	336	343	1752	1780	1792	162	194	176	148	186	169	195	180	166	1799
12:58:37	299	309	305	387	360	385	325	329	316	339	316	330	723	727	744	326	322	311	258	289	321	390	391	391	312	304	243	332	307	311	456	508	464	346	363	355	1707	1776	1786	164	171	188	200	187	217	166	200	154	1845
13:08:37	325	305	309	356	380	387	320	314	335	313	335	316	752	728	725	326	283	292	279	298	252	405	377	380	319	342	257	317	317	337	482	453	468	366	366	345	1779	1785	1791	187	150	173	163	172	162	160	200	172	1780
13:18:37	312	291	333	370	360	366	338	336	296	329	327	320	695	742	757	308	331	318	306	294	322	371	387	370	364	324	262	325	340	314	484	490	442	364	369	325	1764	1811	1784	188	180	180	157	184	170	205	176	152	1836
13:28:37	286	307	320	359	378	372	323	330	317	351	330	307	741	723	751	333	328	305	323	292	277	416	387	422	337	334	269	350	328	334	486	466	470	351	359	379	1741	1783	1791	174	179	166	175	179	175	159	175	161	1894
13:38:37	320	317	298	378	362	373	306	325	313	345	334	332	738	761	740	279	355	332	268	291	300	376	416	405	302	315	265	339	310	355	469	485	487	356	367	344	1823	1779	1809	191	187	178	175	182	181	177	190	194	1874
13:48:37	280	328	288	382	376	358	365	337	336	354	344	308	712	724	729	319	305	310	283	284	287	400	370	411	338	334	305	342	343	363	479	490	475	350	362	347	1781	1771	1766	147	184	210	198	185	162	181	163	164	1878
13:58:37	323	321	323	368	396	370	330	338	336	329	319	325	743	716	706	318	314	329	290	294	297	410	396	389	337	317	295	319	323	333	474	461	474	359	353	355	1737	1768	1762	187	164	186	183	211	171	168	189	169	1919
14:08:37	320	333	314	370	363	380	308	320	309	321	361	355	721	712	756	340	305	320	308	324	330	387	408	370	344	339	281	333	338	338	478	466	486	358	367	376	1728	1821	1794	151	190	127	199	158	200	173	170	169	1964
14:18:37	313	334	334	413	366	371	342	303	337	305	313	341	749	738	720	313	321	337	266	313	314	419	371	369	333	340	286	334	318	327	462	478	459	354	345	329	1795	1735	1745	182	161	168	186	165	198	177	178	153	1942
14:28:37	296	316	355	367	379	338	320	336	326	379	322	356	747	705	738	306	292	328	293	317	302	405	411	376	354	392	308	342	336	350	447	461	471	398	324	358	1771	1762	1753	191	165	185	185	185	175	174	153	178	2066
14:38:37	310	345	327	349	347	399	328	333	325	316	353	343	761	717	708	330	296	309	301	281	324	391	394	382	318	348	309	333	346	313	461	485	487	337	345	330	1770	1778	1734	165	147	191	187	187	199	188	185	149	2009
14:48:37	332	320	308	366	379	349	306	331	322	325	308	325	746	734	745	316	299	306	282	323	299	368	378	425	361	336	283	325	336	353	429	470	491	355	379	345	1756	1788	1804	146	156	178	141	183	183	191	174	183	1980
14:58:37	348	331	341	375	403	375	352	310	301	347	346	353	747	755	747	313	304	310	325	299	310	413	397	380	324	324	280	318	334	356	457	521	492	368	365	373	1742	1793	1773	209	170	157	186	209	185	160	195	169	2014
15:08:37	308	327	331	360	376	355	316	336	317	342	354	355	692	733	740	340	327	341	302	304	312	421	370	371	356	339	240	326	323	328	488	459	451	386	356	340	1734	1780	1743	163	185	180	196	174	179	154	164	184	2042
15:18:37	312	315	321	413	392	351	322	343	335	344	351	363	688	719	715	347	284	320	289	299	293	394	417	401	340	344	306	331	327	347	482	507	477	364	371	376	1670	1784	1778	179	161	192	183	184	180	175	193	173	2045
15:28:37	333	344	319	387	355	341	329	331	336	353	341	387	761	737	731	321	310	327	306	308	286	410	374	394	343	330	316	356	340	327	476	477	467	345	327	342	1692	1759	1761	188	181	154	164	180	167	172	184	160	2082
15:38:37	301	356	333	388	370	354	336	310	317	362	347	343	751	725	719	314	340	307	257	324	313	385	414	374	319	323	285	333	384	317	497	467	455	368	353	393	1764	1738	1764	169	164	159	178	205	144	186	156	200	2081
15:48:37	330	332	288	371	405	395	325	317	333	334	344	359	762	697	745	318	301	298	311	329	316	407	398	388	325	355	257	328	356	351	494	465	505	340	342	363	1733	1721	1723	182	143	194	165	176	178	196	180	156	2107
15:58:37	305	329	330	363	376	359	335	330	329	316	369	312	754	745	742	325	323	320	298	316	322	404	424	378	385	357	306	330	359	336	472	487	485	371	346	387	1715	1712	1727	161	187	175	182	136	157	201	196	187	2145
16:08:37	342	340	288	399	381	379	374	344	355	375	363	358	760	748	696	346	344	320	316	305	304	407	424	381	355	329	297	332	337	355	500	494	464	364	375	360	1719	1714	1763	179	201	189	171	194	183	176	155	181	2164
16:18:37	352	331	329	385	372	378	333	381	344	341	343	343	742	766	661	353	337	340	298	320	322	389	402	382	360	372	321	349	348	339	486	479	488	375	366	362	1748	1732	1718	193	188	167	177	188	187	171	174	168	2153
16:28:37	326	323	356	368	373	389	344	349	317	366	386	374	765	720	685	307	337	332	306	304	293	383	425	391	359	354	333	345	314	329	486	483	475	372	350	336	1693	1705	1739	153	190	174	158	177	181	173	179	169	2152
16:38:37	313	336	294	387	383	377	348	336	325	351	326	338	731	723	672	310	351	298	298	315	333	401	408	413	358	355	288	365	335	349	509	475	499	363	371	340	1688	1728	1704	148	148	154	179	186	180	192	188	166	2156
16:48:37	324	322	340	358	391	382	354	336	301	327	332	320	758	712	709	328	357	341	315	300	309	414	409	360	365	367	333	329	333	343	485	461	467	328	327	360	1678	1722	1705	186	194	174	178	190	174	195	184	153	2213
16:58:37	359	323	325	374	385	373	352	344	314	357	335	383	692	726	701	332	345	327	293	323	326	406	415	411	346	352	293	363	338	308	516	467	491	364	376	369	1693	1705	1716	181	175	177	165	188	185	183	169	164	2196
17:08:37	367	358	320	371	369	398	328	275	329	352	365	345	720	709	697	325	282	328	305	297	338	416	420	453	344	343	290	386	361	336	462	496	491	373	358	348	1690	1735	1701	160	147	166	190	172	167	183	182	198	2239
17:18:37	340	338	312	410	364	319	348	343	351	351	332	333	736	731	706	345	311	321	310	302	322	417	387	387	333	365	301	315	345	355	489	477	518	380	385	370	1689	1721	1685	190	184	173	183	190	200	172	174	178	2229
17:28:37	326	333	281	364	382	367	321	336	362	342	353	339	744	687	688	335	302	278	294	275	318	381	376	378	342	356	287	358	347	358	485	482	479	401	384	363	1675	1714	1667	165	148	189	154	198	152	153	189	175	2253
17:38:37	335	335	347	389	400	411	348	343	331	341	347	340	731	727	714	351	329	306	303	319	306	412	407	381	319	342	283	331	333	367	465	436	462	358	349	337	1683	1699	1741	199	180	144	191	174	194	158	164	160	2296
17:48:37	353	341	306	396	346	366	327	389	352	327	327	372	695	659	691	327	322	326	323	305	291	385	372	413	347	342	280	345	366	359	435	483	479	364	366	393	1609	1709	1646	189	171	149	168	172	156	175	161	164	2300
17:58:37	356	335	313	323	368	400	355	334	298	318	353	377	728	727	733	338	349	311	290	323	326	368	397	367	352	359	344	345	326	347	462	473	484	371	365	329	1703	1652	1683	163	182	189	171	186	185	208	184	148	2267
18:08:37	360	327	347	382	381	379	332	330	348	359	351	340	726	709	668	355	316	349	309	316	327	370	377	375	368	334	318	309	348	347	485	490	490	390	334	381	1689	1684	1646	179	172	164	185	183	197	182	160	198	2381
18:18:37	337	328	337	393	369	338	315	380	341	384	339	338	710	704	719	315	366	336	315	332	327	391	414	369	360	320	311	327	327	357	460	450	465	355	361	345	1696	1717	1661	158	189	126	183	157	154	190	178	186	2294
18:28:37	332	361	343	367	399	355	346	315	349	342	363	334	686	700	715	333	303	367	311	319	327	361	424	387	326	318	331	349	343	329	461	465	467	393	339	369	1637	1667	1642	182	169	181	158	156	165	150	166	185	2298
18:38:37	388	357	319	399	404	390	343	377	363	337	359	372	703	710	694	341	348	355	314	316	304	392	389	392	328	319	314	335	329	330	465	455	485	372	368	390	1662	1665	1646	159	162	163	170	174	185	179	151	166	2374
18:48:37	313	323	302	370	378	389	343	368	379	344	369	334	706	726	701	342	338	333	327	303	322	376	364	415	331	363	324	347	334	342	455	479	445	321	378	345	1679	1659	1707	189	172	180	189	184	172	180	172	149	2411
18:58:37	346	341	329	380	381	319	363	343	328	331	345	319	724	691	710	345	353	345	321	290	304	405	414	429	324	366	342	372	364	359	460	461	484	393	384	383	1664	1646	1651	192	192	154	186	157	184	209	159	164	2382
19:08:37	370	344	337	380	391	395	341	357	363	343	361	359	699	705	678	324	333	345	331	307	319	384	401	360	346	376	331	361	323	354	481	481	498	353	351	375	1632	1655	1638	164	195	176	171	173	204	157	174	155	2448
19:18:37	322	343	316	370	393	382	338	310	345	344	342	357	717	690	695	337	336	352	322	325	309	371	381	405	359	353	328	376	358	313	453	485	504	373	375	372	1622	1615	1648	188	164	179	184	187	167	147	190	154	2383
19:28:37	341	309	345	382	382	410	347	352	353	352	324	351	691	701	712	350	360	324	303	303	291	412	381	404	362	361	355	348	358	367	489	478	497	396	357	377	1625	1613	1653	183	186	169	174	175	187	161	176	179	2431
19:38:37	347	314	305	351	358	378	332	336	319	341	351	358	730	698	657	325	367	355	306	298	331	344	417	388	331	391	325	351	348	352	461	463	463	371	378	331	1601	1625	1630	190	171	178	173	183	191	155	148	185	2449
19:48:37	353	331	358	371	364	379	340	341	330	336	342	353	680	644	666	323	337	333	318	306	336	376	405	413	374	369	328	381	370	373	468	491	484	355	355	380	1576	1656	1581	150	174	175	178	170	176	180	186	177	2468
19:58:37	367	337	320	370	389	383	353	357	319	345	338	356	698	706	671	342	314	355	319	316	315	369	397	388	347	304	330	338	363	337	479	491	489	368	352	375	1565	1612	1597	162	185	192	172	199	182	204	187	164	2490
20:08:37	346	338	309	368	389	391	347	333	329	345	368	361	694	684	706	347	313	322	331	336	338	411	375	401	358	357	339	367	328	380	503	479	483	355	383	360	1606	1606	1631	185	170	182	182	189	161	162	189	156	2444
20:18:37	366	341	317	373	384	373	349	356	347	342	353	373	697	679	681	361	360	352	321	319	317	374	380	371	347	344	338	396	360	387	430	468	469	364	364	376	1558	1564	1562	151	184	184	190	170	180	157	168	177	2478
20:28:37	341	359	350	340	379	369	344	358	340	363	353	365	690	665	687	334	349	315	305	349	334	403	391	397	354	376	342	347	345	374	469	445	474	363	341	337	1573	1542	1533	159	172	168	200	192	167	187	147	186	2465
20:38:37	327	339	321	376	398	368	322	311	327	321	358	351	661	687	659	327	340	342	313	310	337	381	394	397	363	361	329	349	342	363	462	437	464	361	338	344	1476	1487	1504	146	179	183	167	161	178	203	190	147	2495
20:48:37	373	339	322	377	344	399	323	386	316	362	347	317	660	667	649	334	311	345	328	339	324	411	387	389	385	333	305	334	336	363	465	475	463	362	333	382	1427	1446	1442	175	181	163	171	144	183	150	200	206	2468
20:58:37	347	335	313	355	366	405	342	324	338	345	370	342	660	645	648	339	362	331	335	318	320	406	405	386	349	370	331	352	342	354	454	466	429	345	360	400	1441	1460	1403	213	178	169	188	169	182	170	173	161	2512
21:08:37	336	335	316	371	388	401	334	329	355	342	326	312	636	618	615	337	356	346	306	291	320	386	349	341	356	331	299	326	369	363	469	441	463	356	352	362	1363	1335	1428	174	207	212	153	182	172	201	152	178	2512
21:18:37	339	356	331	357	388	364	330	318	326	360	355	356	670	638	634	322	371	334	332	326	316	369	367	348	374	392	354	350	364	349	452	423	462	336	368	360	1367	1375	1307	197	172	173	135	185	165	168	165	176	2520
21:28:37	320	336	329	344	364	373	347	352	358	331	321	341	599	598	655	310	345	363	306	306	304	389	390	377	364	336	352	386	333	352	462	419	441	355	336	353	1343	1341	1326	169	177	187	160	179	190	208	160	179	2571
21:38:37	328	319	345	388	367	352	307	360	321	344	346	346	608	634	594	335	365	332	325	325	336	365	356	363	344	362	371	372	358	333	443	470	461	361	372	356	1259	1273	1285	173	155	181	183	199	183	180	159	174	2618
21:48:37	327	352	326	364	364	369	367	364	311	350	325	357	614	603	647	317	346	392	311	300	326	351	354	366	340	364	336	393	371	324	443	435	431	378	356	348	1246	1251	1301	166	183	166	198	202	153	206	166	174	2544
21:58:37	336	335	327	363	387	378	327	352	318	348	386	349	584	588	602	321	362	337	284	322	339	378	357	363	352	307	359	331	379	369	410	431	430	350	358	358	1210	1219	1254	182	178	151	182	141	188	167	158	186	2562
22:08:37	315	348	355	345	340	376	358	334	316	369	325	331	581	595	577	350	348	345	329	322	314	375	338	361	327	349	364	338	349	342	432	443	396	378	347	359	1210	1224	1211	153	162	161	158	209	183	169	189	177	2599
22:18:37	341	333	338	369	382	332	314	340	323	368	369	361	596	608	580	323	335	330	300	319	330	373	358	346	341	349	335	332	365	331	421	403	415	331	328	346	1127	1130	1181	186	180	153	168	173	189	151	159	144	2642
22:28:37	332	332	320	388	359	362	357	357	346	350	369	314	599	572	551	327	347	324	315	326	335	363	387	373	301	357	338	363	370	346	427	406	430	348	372	320	1148	1132	1155	129	177	164	184	189	166	163	161	158	2636
22:38:37	342	345	316	359	392	346	362	332	330	361	340	356	572	571	570	323	328	345	309	329	309	363	348	356	354	340	340	337	355	361	377	403	400	365	352	342	1101	1122	1157	173	168	181	165	191	150	201	195	137	2644
22:48:37	341	314	334	358	321	352	329	333	340	377	374	331	564	545	518	343	339	335	300	321	313	348	374	364	344	326	335	343	302	345	399	423	419	354	299	361	1110	1109	1106	161	175	204	189	200	188	156	168	178	2641
22:58:37	338	334	344	359	350	376	344	352	332	352	358	333	565	523	543	341	325	343	318	357	313	376	351	361	367	345	327	347	345	367	435	411	403	329	324	365	1059	1049	1041	194	198	147	172	179	206	181	179	157	2662
23:08:37	322	352	312	336	405	307	336	343	338	340	355	371	551	542	515	344	346	346	341	297	320	350	364	369	377	349	352	344	330	330	397	391	382	332	348	362	1029	1071	1086	186	167	176	196	176	165	146	163	143	2667
23:18:37	305	341	317	361	349	343	363	337	341	362	339	368	537	488	524	314	311	350	299	322	321	404	372	356	323	377	346	375	322	352	408	397	400	341	352	347	1024	1022	1032	168	185	168	209	191	210	207	167	159	2683
23:28:37	351	359	329	382	360	363	340	341	335	342	363	364	514	516	507	343	321	313	317	297	301	344	371	335	342	320	331	346	372	360	392	381	415	315	341	366	986	990	993	159	145	162	165	184	163	178	154	181	2639
23:38:37	338	321	325	395	382	360	326	322	327	346	348	334	512	540	516	313	348	361	331	334	330	365	358	342	350	374	344	319	345	352	430	443	411	332	355	340	959	988	983	170	176	197	185	168	168	175	191	201	2735
23:48:37	335	358	357	357	358	352	346	350	349	385	306	325	513	529	507	345	329	333	294	343	340	359	359	360	305	351	334	340	355	341	400	378	387	318	343	312	943	966	908	175	184	166	181	165	191	177	146	188	2688
23:58:37	333	324	333	360	355	378	319	338	340	324	348	359	479	488	505	328	324	338	329	326	323	355	360	372	360	372	354	366	339	369	375	407	406	343	344	326	936	949	922	153	181	160	188	191	191	201	157	180	2714
0:00:00
0:00:00
0:00:00
0:00:00
0:00:00
0:00:00
0:00:00
0:00:00
0:00:00
0:00:00
[truncated: 47 more columns]
