# Supplementary material for: Systematic analysis of low-affinity transcription factor binding site clusters in vitro and in vivo establishes their functional relevance
Source: Nat Commun. 2022 Sep 7;13:5273. doi: 10.1038/s41467-022-32971-0 (PMC9452512; doi:10.1038/s41467-022-32971-0)
Supplement: Supplementary file 3 — Source Data [file 41467_2022_32971_MOESM3_ESM.zip › source_data/in-vivo/20210706/20210706_Pho5pr_600.txt]

600
Kinetic read	A1	A2	A3	A4	A5	A6	A7	A8	A9	A10	A11	A12	B1	B2	B3	B4	B5	B6	B7	B8	B9	B10	B11	B12	C1	C2	C3	C4	C5	C6	C7	C8	C9	C10	C11	C12	D1	D2	D3	D4	D5	D6	D7	D8	D9	D10	D11	D12	E1
0:08:05	0.153	0.175	0.154	0.167	0.160	0.143	0.155	0.199	0.199	0.215	0.192	0.236	0.168	0.154	0.149	0.144	0.148	0.144	0.141	0.150	0.176	0.195	0.212	0.181	0.162	0.163	0.119	0.151	0.163	0.160	0.153	0.152	0.147	0.145	0.172	0.152	0.149	0.143	0.162	0.116	0.117	0.118	0.118	0.117	0.112	0.115	0.113	0.112	0.217
0:18:05	0.222	0.233	0.160	0.160	0.150	0.148	0.153	0.175	0.195	0.166	0.175	0.228	0.168	0.198	0.152	0.144	0.138	0.141	0.139	0.136	0.130	0.162	0.146	0.150	0.163	0.162	0.120	0.174	0.164	0.188	0.153	0.150	0.143	0.144	0.133	0.136	0.158	0.160	0.187	0.116	0.117	0.118	0.118	0.117	0.112	0.114	0.108	0.104	0.206
0:28:05	0.239	0.216	0.220	0.223	0.217	0.214	0.220	0.219	0.226	0.166	0.175	0.234	0.169	0.218	0.238	0.143	0.138	0.181	0.140	0.151	0.155	0.228	0.148	0.154	0.166	0.166	0.120	0.193	0.185	0.232	0.152	0.164	0.145	0.172	0.140	0.162	0.192	0.184	0.207	0.115	0.117	0.118	0.118	0.117	0.112	0.114	0.108	0.104	0.201
0:38:05	0.236	0.249	0.238	0.273	0.276	0.252	0.240	0.209	0.227	0.167	0.174	0.215	0.168	0.204	0.223	0.168	0.140	0.202	0.160	0.183	0.133	0.241	0.151	0.166	0.165	0.166	0.120	0.192	0.200	0.211	0.153	0.183	0.152	0.224	0.219	0.186	0.226	0.219	0.202	0.115	0.117	0.117	0.118	0.117	0.111	0.114	0.108	0.104	0.170
0:48:05	0.242	0.254	0.231	0.279	0.277	0.201	0.219	0.226	0.215	0.169	0.173	0.219	0.169	0.186	0.218	0.212	0.148	0.182	0.192	0.192	0.198	0.244	0.156	0.158	0.168	0.172	0.120	0.169	0.221	0.200	0.165	0.220	0.206	0.185	0.212	0.193	0.215	0.222	0.199	0.115	0.116	0.117	0.118	0.117	0.111	0.114	0.108	0.104	0.177
0:58:05	0.232	0.255	0.224	0.280	0.280	0.187	0.181	0.169	0.199	0.172	0.172	0.213	0.169	0.192	0.207	0.221	0.144	0.183	0.173	0.183	0.183	0.230	0.169	0.162	0.171	0.176	0.119	0.178	0.197	0.188	0.191	0.253	0.225	0.172	0.181	0.181	0.173	0.210	0.201	0.115	0.117	0.117	0.118	0.117	0.111	0.114	0.108	0.104	0.170
1:08:05	0.223	0.249	0.231	0.285	0.283	0.222	0.184	0.211	0.192	0.172	0.168	0.206	0.171	0.180	0.172	0.198	0.149	0.198	0.212	0.148	0.166	0.227	0.180	0.172	0.174	0.178	0.120	0.165	0.184	0.191	0.252	0.226	0.246	0.168	0.171	0.153	0.170	0.180	0.191	0.115	0.117	0.117	0.117	0.117	0.111	0.114	0.108	0.104	0.194
1:18:05	0.213	0.243	0.227	0.261	0.260	0.212	0.186	0.247	0.173	0.176	0.170	0.206	0.173	0.175	0.174	0.197	0.154	0.166	0.193	0.162	0.161	0.200	0.181	0.170	0.176	0.192	0.119	0.180	0.196	0.206	0.252	0.183	0.240	0.169	0.159	0.152	0.165	0.182	0.167	0.115	0.117	0.117	0.117	0.117	0.111	0.114	0.108	0.104	0.168
1:28:05	0.230	0.239	0.235	0.253	0.290	0.197	0.182	0.180	0.184	0.174	0.171	0.224	0.175	0.168	0.166	0.195	0.154	0.192	0.172	0.158	0.178	0.180	0.178	0.176	0.179	0.196	0.120	0.201	0.204	0.217	0.217	0.210	0.242	0.166	0.148	0.157	0.168	0.170	0.166	0.115	0.117	0.117	0.118	0.117	0.111	0.114	0.108	0.104	0.169
1:38:05	0.224	0.246	0.223	0.273	0.292	0.208	0.225	0.232	0.184	0.179	0.172	0.205	0.178	0.172	0.169	0.204	0.159	0.177	0.187	0.151	0.179	0.194	0.184	0.207	0.184	0.191	0.122	0.213	0.216	0.227	0.200	0.182	0.211	0.171	0.153	0.164	0.176	0.167	0.175	0.115	0.116	0.117	0.117	0.117	0.111	0.114	0.107	0.104	0.243
1:48:05	0.217	0.222	0.208	0.260	0.284	0.187	0.225	0.249	0.215	0.180	0.174	0.169	0.182	0.200	0.173	0.164	0.161	0.175	0.158	0.145	0.152	0.190	0.188	0.205	0.185	0.192	0.121	0.200	0.237	0.245	0.189	0.192	0.208	0.168	0.157	0.192	0.173	0.169	0.173	0.115	0.117	0.117	0.117	0.117	0.111	0.114	0.107	0.103	0.176
1:58:05	0.228	0.230	0.224	0.222	0.257	0.218	0.241	0.251	0.238	0.185	0.176	0.173	0.184	0.186	0.177	0.167	0.167	0.165	0.150	0.148	0.144	0.196	0.196	0.199	0.189	0.190	0.124	0.193	0.229	0.207	0.253	0.226	0.175	0.177	0.161	0.162	0.178	0.174	0.177	0.115	0.116	0.117	0.117	0.117	0.111	0.114	0.107	0.104	0.178
2:08:05	0.238	0.244	0.235	0.254	0.256	0.194	0.242	0.227	0.227	0.189	0.179	0.254	0.188	0.187	0.181	0.171	0.171	0.169	0.152	0.151	0.147	0.222	0.203	0.202	0.195	0.194	0.127	0.201	0.207	0.209	0.200	0.233	0.213	0.176	0.167	0.168	0.182	0.191	0.182	0.115	0.116	0.117	0.117	0.117	0.111	0.114	0.107	0.103	0.239
2:18:05	0.239	0.244	0.231	0.267	0.225	0.226	0.237	0.208	0.207	0.194	0.184	0.218	0.192	0.191	0.187	0.175	0.176	0.173	0.155	0.154	0.148	0.214	0.212	0.208	0.201	0.202	0.126	0.209	0.217	0.213	0.215	0.194	0.188	0.183	0.172	0.172	0.188	0.193	0.192	0.115	0.116	0.117	0.117	0.117	0.111	0.114	0.107	0.103	0.243
2:28:05	0.216	0.224	0.211	0.273	0.233	0.242	0.211	0.210	0.212	0.200	0.191	0.205	0.197	0.200	0.202	0.181	0.180	0.188	0.158	0.157	0.150	0.218	0.219	0.214	0.208	0.208	0.133	0.215	0.220	0.218	0.201	0.201	0.193	0.188	0.177	0.178	0.195	0.191	0.220	0.115	0.117	0.117	0.117	0.117	0.111	0.114	0.107	0.103	0.210
2:38:05	0.224	0.228	0.217	0.287	0.260	0.203	0.218	0.219	0.218	0.207	0.198	0.209	0.202	0.210	0.205	0.198	0.185	0.189	0.160	0.161	0.154	0.226	0.227	0.222	0.213	0.208	0.127	0.222	0.225	0.224	0.216	0.216	0.216	0.196	0.185	0.182	0.220	0.201	0.221	0.115	0.116	0.117	0.117	0.117	0.111	0.114	0.107	0.103	0.234
2:48:05	0.232	0.232	0.224	0.276	0.265	0.195	0.227	0.230	0.227	0.211	0.205	0.205	0.208	0.211	0.208	0.221	0.191	0.193	0.163	0.163	0.157	0.233	0.237	0.230	0.218	0.225	0.128	0.231	0.232	0.232	0.214	0.214	0.207	0.202	0.192	0.192	0.214	0.219	0.204	0.115	0.116	0.117	0.117	0.117	0.111	0.113	0.107	0.103	0.232
2:58:05	0.240	0.241	0.232	0.224	0.204	0.198	0.236	0.237	0.237	0.220	0.210	0.210	0.215	0.217	0.216	0.200	0.198	0.197	0.167	0.167	0.163	0.245	0.248	0.243	0.224	0.230	0.129	0.240	0.241	0.241	0.219	0.219	0.214	0.208	0.198	0.198	0.212	0.214	0.212	0.115	0.116	0.117	0.117	0.117	0.111	0.113	0.107	0.103	0.201
3:08:05	0.249	0.248	0.240	0.229	0.212	0.206	0.246	0.247	0.245	0.227	0.220	0.218	0.221	0.223	0.221	0.205	0.205	0.203	0.178	0.171	0.167	0.255	0.257	0.253	0.231	0.227	0.128	0.252	0.250	0.251	0.226	0.227	0.221	0.212	0.204	0.203	0.218	0.229	0.220	0.114	0.116	0.117	0.117	0.117	0.111	0.113	0.107	0.103	0.206
3:18:05	0.259	0.257	0.250	0.235	0.216	0.211	0.256	0.259	0.257	0.235	0.226	0.235	0.227	0.230	0.229	0.210	0.211	0.212	0.185	0.177	0.175	0.265	0.267	0.264	0.238	0.234	0.140	0.264	0.261	0.262	0.234	0.236	0.229	0.219	0.210	0.210	0.228	0.242	0.226	0.115	0.116	0.117	0.117	0.117	0.111	0.113	0.107	0.103	0.209
3:28:05	0.268	0.268	0.259	0.242	0.222	0.219	0.265	0.267	0.267	0.241	0.232	0.235	0.234	0.238	0.236	0.217	0.216	0.218	0.186	0.182	0.178	0.277	0.282	0.276	0.247	0.239	0.132	0.272	0.271	0.272	0.244	0.246	0.235	0.226	0.217	0.218	0.234	0.238	0.237	0.114	0.116	0.117	0.117	0.117	0.111	0.113	0.107	0.103	0.213
3:38:05	0.281	0.281	0.273	0.250	0.229	0.226	0.278	0.277	0.279	0.250	0.239	0.248	0.242	0.245	0.246	0.223	0.225	0.227	0.188	0.187	0.179	0.288	0.296	0.289	0.254	0.245	0.134	0.283	0.285	0.284	0.256	0.255	0.246	0.236	0.228	0.225	0.244	0.258	0.245	0.115	0.116	0.117	0.117	0.117	0.111	0.113	0.107	0.103	0.217
3:48:05	0.294	0.293	0.285	0.258	0.236	0.236	0.290	0.288	0.290	0.258	0.251	0.260	0.253	0.256	0.259	0.234	0.233	0.237	0.192	0.192	0.184	0.302	0.309	0.302	0.265	0.252	0.135	0.296	0.297	0.296	0.264	0.264	0.254	0.247	0.237	0.235	0.253	0.261	0.256	0.115	0.116	0.117	0.117	0.117	0.111	0.113	0.107	0.103	0.219
3:58:05	0.310	0.303	0.296	0.268	0.247	0.244	0.304	0.301	0.302	0.269	0.263	0.270	0.261	0.266	0.267	0.242	0.242	0.246	0.197	0.199	0.188	0.317	0.324	0.319	0.276	0.260	0.140	0.310	0.310	0.311	0.274	0.275	0.266	0.257	0.246	0.247	0.267	0.273	0.267	0.114	0.116	0.117	0.117	0.117	0.111	0.113	0.107	0.103	0.223
4:08:05	0.322	0.318	0.310	0.278	0.257	0.253	0.318	0.313	0.313	0.279	0.269	0.281	0.272	0.278	0.281	0.251	0.254	0.256	0.202	0.202	0.194	0.331	0.338	0.334	0.284	0.270	0.158	0.321	0.324	0.325	0.284	0.288	0.278	0.268	0.259	0.258	0.278	0.282	0.278	0.114	0.116	0.116	0.117	0.117	0.110	0.113	0.107	0.103	0.228
4:18:05	0.339	0.332	0.327	0.288	0.267	0.265	0.332	0.329	0.329	0.294	0.278	0.296	0.283	0.290	0.293	0.261	0.264	0.266	0.209	0.208	0.204	0.349	0.353	0.349	0.296	0.281	0.178	0.339	0.338	0.339	0.299	0.302	0.290	0.282	0.273	0.272	0.290	0.291	0.289	0.114	0.116	0.117	0.117	0.117	0.111	0.113	0.107	0.103	0.230
4:28:05	0.353	0.346	0.340	0.300	0.277	0.276	0.348	0.343	0.344	0.308	0.288	0.308	0.296	0.302	0.305	0.273	0.276	0.277	0.215	0.214	0.210	0.362	0.368	0.366	0.307	0.292	0.143	0.350	0.352	0.354	0.311	0.312	0.303	0.297	0.285	0.283	0.303	0.300	0.302	0.114	0.116	0.117	0.117	0.117	0.111	0.113	0.107	0.103	0.235
4:38:05	0.369	0.360	0.357	0.313	0.289	0.288	0.363	0.359	0.356	0.321	0.298	0.323	0.311	0.314	0.316	0.284	0.288	0.288	0.222	0.220	0.217	0.379	0.385	0.379	0.320	0.305	0.146	0.364	0.367	0.369	0.323	0.327	0.317	0.310	0.300	0.297	0.316	0.319	0.316	0.114	0.116	0.117	0.117	0.117	0.111	0.113	0.107	0.103	0.238
4:48:05	0.384	0.377	0.370	0.325	0.304	0.301	0.378	0.371	0.371	0.336	0.309	0.335	0.322	0.328	0.331	0.297	0.299	0.300	0.230	0.224	0.225	0.398	0.400	0.396	0.336	0.316	0.152	0.379	0.382	0.386	0.340	0.344	0.332	0.324	0.313	0.312	0.330	0.328	0.330	0.114	0.116	0.116	0.117	0.117	0.110	0.113	0.107	0.103	0.242
4:58:05	0.401	0.390	0.385	0.338	0.315	0.312	0.390	0.390	0.386	0.352	0.317	0.351	0.336	0.344	0.345	0.309	0.312	0.314	0.239	0.232	0.235	0.414	0.416	0.411	0.350	0.328	0.160	0.393	0.397	0.401	0.358	0.357	0.346	0.338	0.329	0.328	0.343	0.344	0.344	0.114	0.115	0.116	0.117	0.117	0.111	0.113	0.107	0.103	0.246
5:08:05	0.414	0.406	0.400	0.350	0.328	0.326	0.404	0.404	0.402	0.369	0.325	0.366	0.349	0.357	0.359	0.324	0.327	0.328	0.249	0.241	0.243	0.426	0.432	0.424	0.365	0.342	0.164	0.406	0.411	0.416	0.371	0.373	0.361	0.352	0.346	0.342	0.358	0.359	0.359	0.114	0.116	0.117	0.117	0.117	0.111	0.113	0.107	0.103	0.249
5:18:05	0.431	0.419	0.414	0.365	0.343	0.339	0.419	0.419	0.416	0.381	0.337	0.378	0.365	0.373	0.374	0.339	0.340	0.340	0.258	0.251	0.253	0.442	0.443	0.439	0.379	0.357	0.170	0.423	0.427	0.425	0.387	0.390	0.376	0.368	0.360	0.357	0.372	0.372	0.371	0.114	0.116	0.116	0.116	0.116	0.110	0.113	0.107	0.103	0.254
5:28:05	0.443	0.433	0.424	0.380	0.354	0.354	0.430	0.430	0.428	0.395	0.370	0.391	0.377	0.384	0.388	0.352	0.353	0.355	0.270	0.263	0.264	0.454	0.457	0.452	0.393	0.371	0.158	0.436	0.441	0.437	0.400	0.404	0.389	0.380	0.375	0.375	0.385	0.386	0.384	0.114	0.116	0.116	0.117	0.116	0.111	0.113	0.107	0.103	0.257
5:38:05	0.454	0.442	0.439	0.396	0.370	0.363	0.437	0.446	0.447	0.412	0.389	0.411	0.391	0.402	0.405	0.365	0.372	0.371	0.282	0.279	0.271	0.466	0.466	0.460	0.410	0.382	0.159	0.453	0.459	0.448	0.415	0.420	0.409	0.396	0.393	0.384	0.397	0.400	0.399	0.114	0.116	0.116	0.117	0.117	0.111	0.113	0.107	0.103	0.259
5:48:05	0.462	0.455	0.452	0.409	0.384	0.379	0.451	0.456	0.456	0.424	0.406	0.420	0.406	0.410	0.414	0.378	0.381	0.381	0.291	0.288	0.286	0.475	0.476	0.475	0.423	0.397	0.163	0.460	0.466	0.460	0.428	0.434	0.424	0.412	0.406	0.404	0.411	0.414	0.413	0.114	0.115	0.116	0.117	0.117	0.111	0.113	0.107	0.103	0.262
5:58:05	0.472	0.465	0.458	0.422	0.396	0.391	0.465	0.466	0.466	0.437	0.419	0.432	0.416	0.426	0.429	0.393	0.395	0.393	0.303	0.299	0.296	0.484	0.482	0.481	0.437	0.411	0.171	0.468	0.478	0.468	0.442	0.445	0.437	0.428	0.421	0.418	0.424	0.426	0.426	0.114	0.115	0.116	0.117	0.116	0.111	0.113	0.107	0.103	0.266
6:08:05	0.480	0.477	0.468	0.436	0.413	0.404	0.473	0.476	0.476	0.448	0.433	0.444	0.428	0.443	0.441	0.407	0.409	0.411	0.316	0.314	0.309	0.494	0.494	0.491	0.450	0.425	0.174	0.486	0.492	0.482	0.455	0.461	0.449	0.439	0.437	0.427	0.437	0.441	0.440	0.114	0.115	0.117	0.117	0.116	0.111	0.113	0.107	0.103	0.271
6:18:05	0.488	0.482	0.475	0.448	0.424	0.416	0.480	0.484	0.486	0.459	0.444	0.457	0.441	0.452	0.450	0.424	0.422	0.425	0.328	0.326	0.316	0.503	0.502	0.500	0.462	0.438	0.176	0.494	0.500	0.489	0.462	0.471	0.465	0.449	0.447	0.439	0.446	0.451	0.450	0.114	0.115	0.116	0.117	0.116	0.111	0.113	0.107	0.103	0.274
6:28:05	0.494	0.494	0.483	0.459	0.435	0.428	0.484	0.491	0.491	0.467	0.454	0.467	0.452	0.462	0.462	0.435	0.436	0.434	0.338	0.339	0.329	0.511	0.506	0.507	0.469	0.451	0.182	0.499	0.505	0.498	0.471	0.477	0.469	0.459	0.454	0.451	0.454	0.460	0.459	0.114	0.115	0.116	0.117	0.116	0.110	0.113	0.107	0.103	0.278
6:38:05	0.502	0.506	0.488	0.470	0.447	0.439	0.501	0.505	0.500	0.477	0.467	0.475	0.461	0.470	0.468	0.444	0.439	0.443	0.352	0.352	0.339	0.520	0.518	0.516	0.482	0.465	0.185	0.506	0.509	0.508	0.483	0.490	0.478	0.473	0.468	0.465	0.463	0.473	0.472	0.114	0.115	0.116	0.116	0.116	0.110	0.113	0.107	0.103	0.279
6:48:05	0.506	0.512	0.496	0.477	0.455	0.452	0.507	0.507	0.505	0.487	0.475	0.484	0.472	0.480	0.475	0.455	0.448	0.456	0.366	0.364	0.354	0.525	0.521	0.522	0.494	0.475	0.190	0.509	0.519	0.512	0.490	0.497	0.488	0.481	0.479	0.473	0.473	0.481	0.479	0.114	0.115	0.116	0.116	0.116	0.110	0.113	0.107	0.103	0.282
6:58:05	0.513	0.519	0.504	0.484	0.463	0.457	0.513	0.514	0.515	0.492	0.485	0.490	0.481	0.488	0.485	0.463	0.460	0.460	0.378	0.378	0.367	0.534	0.526	0.527	0.500	0.486	0.195	0.521	0.520	0.519	0.500	0.505	0.499	0.487	0.481	0.479	0.480	0.496	0.489	0.114	0.115	0.116	0.117	0.116	0.110	0.113	0.107	0.103	0.287
7:08:05	0.520	0.527	0.510	0.494	0.473	0.467	0.516	0.520	0.520	0.502	0.493	0.497	0.488	0.496	0.493	0.471	0.469	0.472	0.391	0.390	0.382	0.541	0.531	0.533	0.511	0.497	0.200	0.524	0.530	0.525	0.508	0.511	0.506	0.502	0.490	0.487	0.490	0.503	0.493	0.114	0.115	0.116	0.116	0.116	0.110	0.113	0.107	0.103	0.290
7:18:05	0.526	0.531	0.518	0.499	0.484	0.473	0.524	0.530	0.529	0.509	0.500	0.505	0.498	0.503	0.499	0.482	0.481	0.479	0.401	0.405	0.394	0.541	0.537	0.534	0.515	0.508	0.205	0.529	0.529	0.530	0.515	0.521	0.512	0.503	0.498	0.493	0.498	0.508	0.505	0.114	0.115	0.116	0.116	0.116	0.110	0.113	0.107	0.103	0.292
7:28:05	0.531	0.535	0.519	0.506	0.489	0.481	0.520	0.534	0.532	0.514	0.510	0.512	0.502	0.507	0.506	0.487	0.487	0.487	0.411	0.415	0.407	0.552	0.549	0.541	0.523	0.514	0.211	0.531	0.533	0.531	0.521	0.521	0.514	0.509	0.503	0.502	0.504	0.512	0.513	0.114	0.115	0.116	0.116	0.116	0.110	0.113	0.107	0.103	0.296
7:38:05	0.533	0.541	0.520	0.513	0.498	0.489	0.530	0.537	0.537	0.519	0.515	0.514	0.510	0.517	0.512	0.494	0.489	0.489	0.418	0.423	0.417	0.555	0.547	0.546	0.533	0.521	0.217	0.533	0.535	0.537	0.525	0.529	0.522	0.518	0.510	0.512	0.513	0.520	0.520	0.114	0.115	0.116	0.116	0.116	0.110	0.113	0.107	0.103	0.300
7:48:05	0.540	0.550	0.528	0.518	0.505	0.494	0.532	0.540	0.541	0.526	0.518	0.525	0.517	0.521	0.517	0.501	0.500	0.500	0.429	0.433	0.426	0.559	0.545	0.548	0.534	0.530	0.226	0.540	0.542	0.540	0.530	0.532	0.526	0.523	0.513	0.514	0.515	0.527	0.524	0.114	0.115	0.116	0.116	0.116	0.110	0.113	0.107	0.103	0.301
7:58:05	0.542	0.556	0.529	0.528	0.509	0.505	0.551	0.547	0.547	0.530	0.524	0.532	0.526	0.526	0.519	0.506	0.503	0.506	0.436	0.440	0.434	0.564	0.559	0.555	0.543	0.538	0.234	0.547	0.547	0.548	0.539	0.543	0.535	0.532	0.523	0.526	0.521	0.534	0.534	0.114	0.115	0.116	0.116	0.116	0.110	0.113	0.107	0.103	0.306
8:08:05	0.547	0.558	0.533	0.529	0.516	0.511	0.546	0.553	0.552	0.535	0.529	0.532	0.527	0.531	0.527	0.510	0.511	0.511	0.444	0.451	0.443	0.568	0.560	0.557	0.550	0.543	0.243	0.544	0.552	0.551	0.542	0.546	0.539	0.536	0.530	0.528	0.526	0.538	0.539	0.114	0.115	0.116	0.116	0.116	0.110	0.113	0.107	0.103	0.307
8:18:05	0.550	0.565	0.538	0.535	0.523	0.514	0.559	0.559	0.559	0.541	0.535	0.543	0.536	0.534	0.531	0.516	0.514	0.518	0.451	0.453	0.449	0.578	0.562	0.560	0.556	0.548	0.252	0.552	0.554	0.556	0.548	0.554	0.544	0.542	0.535	0.535	0.531	0.542	0.541	0.114	0.115	0.116	0.116	0.116	0.110	0.113	0.107	0.103	0.312
8:28:05	0.552	0.565	0.540	0.538	0.528	0.523	0.552	0.559	0.563	0.544	0.540	0.548	0.541	0.541	0.534	0.519	0.518	0.525	0.460	0.463	0.456	0.577	0.569	0.564	0.563	0.554	0.262	0.557	0.559	0.552	0.551	0.558	0.552	0.547	0.539	0.542	0.537	0.548	0.547	0.114	0.115	0.116	0.116	0.116	0.110	0.113	0.107	0.103	0.315
8:38:05	0.557	0.568	0.544	0.541	0.535	0.525	0.568	0.564	0.564	0.551	0.542	0.549	0.545	0.544	0.538	0.529	0.523	0.528	0.468	0.467	0.463	0.577	0.570	0.568	0.566	0.559	0.272	0.558	0.562	0.557	0.555	0.560	0.555	0.553	0.546	0.548	0.538	0.549	0.551	0.114	0.115	0.116	0.116	0.116	0.110	0.113	0.107	0.103	0.317
8:48:05	0.562	0.574	0.546	0.545	0.540	0.529	0.556	0.565	0.567	0.554	0.546	0.547	0.547	0.548	0.541	0.526	0.527	0.530	0.471	0.478	0.468	0.584	0.573	0.569	0.573	0.563	0.282	0.561	0.565	0.558	0.556	0.562	0.557	0.552	0.546	0.545	0.540	0.551	0.556	0.113	0.114	0.116	0.116	0.116	0.110	0.112	0.107	0.102	0.320
8:58:05	0.566	0.578	0.554	0.553	0.544	0.533	0.569	0.567	0.573	0.558	0.551	0.555	0.550	0.550	0.543	0.535	0.534	0.534	0.480	0.484	0.475	0.585	0.574	0.571	0.574	0.570	0.294	0.562	0.568	0.566	0.558	0.568	0.557	0.558	0.549	0.552	0.547	0.557	0.558	0.114	0.115	0.116	0.116	0.116	0.110	0.112	0.107	0.103	0.322
9:08:05	0.569	0.578	0.552	0.558	0.548	0.538	0.568	0.566	0.577	0.562	0.552	0.554	0.553	0.557	0.552	0.540	0.541	0.542	0.484	0.491	0.482	0.585	0.576	0.574	0.576	0.572	0.306	0.565	0.570	0.567	0.556	0.565	0.560	0.560	0.552	0.552	0.548	0.558	0.559	0.114	0.115	0.116	0.116	0.116	0.110	0.113	0.107	0.103	0.325
9:18:05	0.574	0.582	0.561	0.562	0.552	0.543	0.571	0.574	0.578	0.567	0.556	0.567	0.560	0.560	0.556	0.544	0.542	0.544	0.492	0.495	0.490	0.590	0.580	0.579	0.581	0.579	0.315	0.568	0.577	0.573	0.567	0.574	0.570	0.567	0.561	0.561	0.552	0.565	0.563	0.114	0.115	0.116	0.116	0.116	0.110	0.113	0.107	0.103	0.326
9:28:05	0.572	0.586	0.562	0.563	0.554	0.546	0.574	0.578	0.579	0.572	0.561	0.572	0.564	0.563	0.559	0.547	0.544	0.549	0.497	0.499	0.496	0.597	0.584	0.584	0.590	0.584	0.326	0.573	0.580	0.575	0.574	0.578	0.575	0.575	0.564	0.566	0.559	0.569	0.567	0.113	0.115	0.116	0.116	0.116	0.110	0.113	0.107	0.103	0.330
9:38:05	0.573	0.590	0.560	0.565	0.560	0.549	0.573	0.579	0.587	0.574	0.563	0.573	0.566	0.564	0.560	0.549	0.548	0.552	0.501	0.508	0.501	0.592	0.587	0.584	0.588	0.586	0.336	0.574	0.580	0.574	0.572	0.575	0.574	0.572	0.565	0.567	0.557	0.571	0.567	0.114	0.115	0.116	0.116	0.116	0.110	0.113	0.107	0.103	0.332
9:48:05	0.576	0.593	0.563	0.570	0.565	0.551	0.587	0.583	0.588	0.576	0.568	0.577	0.570	0.570	0.562	0.552	0.552	0.558	0.504	0.512	0.501	0.600	0.590	0.588	0.594	0.590	0.348	0.578	0.585	0.579	0.576	0.583	0.575	0.577	0.569	0.569	0.564	0.572	0.573	0.114	0.115	0.116	0.116	0.116	0.110	0.113	0.107	0.103	0.334
9:58:05	0.580	0.593	0.570	0.573	0.567	0.558	0.579	0.586	0.587	0.576	0.572	0.577	0.577	0.573	0.567	0.557	0.552	0.559	0.513	0.516	0.507	0.602	0.590	0.592	0.600	0.594	0.359	0.579	0.587	0.579	0.579	0.589	0.580	0.580	0.572	0.575	0.569	0.578	0.579	0.114	0.115	0.116	0.116	0.116	0.110	0.112	0.107	0.103	0.335
10:08:05	0.581	0.592	0.572	0.576	0.568	0.559	0.592	0.593	0.592	0.576	0.572	0.577	0.577	0.575	0.568	0.560	0.553	0.563	0.514	0.523	0.511	0.602	0.593	0.591	0.601	0.598	0.370	0.580	0.586	0.581	0.582	0.588	0.582	0.586	0.575	0.575	0.570	0.580	0.579	0.114	0.114	0.116	0.116	0.116	0.110	0.112	0.107	0.103	0.339
10:18:05	0.586	0.593	0.567	0.579	0.569	0.559	0.588	0.592	0.595	0.579	0.578	0.584	0.581	0.576	0.571	0.562	0.558	0.566	0.518	0.525	0.521	0.603	0.598	0.596	0.603	0.598	0.382	0.581	0.592	0.581	0.585	0.590	0.583	0.583	0.581	0.577	0.571	0.582	0.581	0.114	0.114	0.116	0.116	0.116	0.110	0.112	0.107	0.103	0.343
10:28:05	0.590	0.592	0.570	0.581	0.573	0.568	0.598	0.594	0.597	0.580	0.580	0.589	0.586	0.580	0.575	0.565	0.564	0.571	0.526	0.530	0.524	0.604	0.600	0.597	0.609	0.604	0.395	0.588	0.594	0.588	0.590	0.594	0.590	0.588	0.582	0.581	0.576	0.586	0.580	0.114	0.115	0.116	0.116	0.116	0.110	0.112	0.107	0.103	0.343
10:38:05	0.591	0.594	0.575	0.587	0.580	0.567	0.600	0.599	0.596	0.582	0.583	0.593	0.589	0.581	0.581	0.567	0.567	0.571	0.532	0.534	0.526	0.609	0.600	0.601	0.612	0.603	0.404	0.589	0.596	0.589	0.592	0.600	0.591	0.592	0.586	0.586	0.579	0.586	0.584	0.113	0.114	0.115	0.116	0.116	0.110	0.112	0.107	0.102	0.346
10:48:05	0.591	0.597	0.575	0.586	0.577	0.570	0.591	0.605	0.605	0.587	0.586	0.592	0.592	0.585	0.578	0.569	0.569	0.576	0.534	0.537	0.532	0.608	0.604	0.602	0.610	0.606	0.415	0.588	0.599	0.589	0.590	0.596	0.592	0.594	0.585	0.585	0.580	0.590	0.585	0.113	0.115	0.116	0.116	0.116	0.110	0.113	0.107	0.102	0.348
10:58:05	0.594	0.597	0.582	0.590	0.580	0.574	0.594	0.605	0.602	0.590	0.583	0.599	0.594	0.586	0.584	0.573	0.571	0.576	0.537	0.543	0.536	0.614	0.609	0.604	0.617	0.609	0.425	0.592	0.599	0.591	0.595	0.602	0.596	0.599	0.590	0.589	0.582	0.591	0.586	0.113	0.114	0.116	0.116	0.115	0.110	0.112	0.107	0.102	0.350
11:08:05	0.591	0.602	0.575	0.591	0.582	0.576	0.598	0.606	0.605	0.593	0.588	0.601	0.597	0.587	0.585	0.575	0.574	0.579	0.538	0.546	0.540	0.615	0.608	0.607	0.615	0.609	0.436	0.592	0.603	0.591	0.596	0.600	0.596	0.596	0.592	0.588	0.584	0.590	0.588	0.113	0.115	0.116	0.116	0.116	0.110	0.112	0.107	0.103	0.351
11:18:05	0.593	0.601	0.586	0.597	0.586	0.578	0.597	0.606	0.606	0.595	0.591	0.599	0.600	0.590	0.590	0.578	0.577	0.579	0.543	0.550	0.543	0.614	0.609	0.608	0.619	0.613	0.445	0.598	0.602	0.594	0.598	0.603	0.599	0.597	0.596	0.591	0.585	0.595	0.594	0.113	0.114	0.115	0.116	0.115	0.110	0.112	0.106	0.102	0.354
11:28:05	0.594	0.604	0.586	0.593	0.584	0.578	0.600	0.612	0.611	0.602	0.581	0.604	0.603	0.590	0.591	0.579	0.580	0.587	0.545	0.551	0.546	0.615	0.611	0.608	0.620	0.616	0.450	0.600	0.606	0.597	0.598	0.605	0.601	0.597	0.596	0.593	0.588	0.597	0.596	0.113	0.114	0.115	0.116	0.116	0.110	0.112	0.107	0.103	0.354
11:38:05	0.597	0.606	0.588	0.595	0.586	0.579	0.605	0.612	0.617	0.601	0.582	0.599	0.606	0.592	0.591	0.581	0.580	0.585	0.547	0.553	0.548	0.618	0.610	0.609	0.622	0.617	0.458	0.598	0.609	0.600	0.599	0.609	0.601	0.597	0.593	0.591	0.587	0.600	0.597	0.113	0.114	0.115	0.116	0.116	0.110	0.112	0.106	0.102	0.357
11:48:05	0.597	0.608	0.589	0.601	0.588	0.582	0.608	0.610	0.615	0.603	0.583	0.607	0.607	0.596	0.595	0.582	0.581	0.588	0.552	0.556	0.553	0.621	0.615	0.611	0.624	0.619	0.466	0.600	0.609	0.599	0.598	0.607	0.605	0.607	0.598	0.595	0.589	0.601	0.602	0.114	0.114	0.116	0.116	0.116	0.110	0.112	0.107	0.103	0.358
11:58:05	0.603	0.610	0.592	0.601	0.592	0.589	0.606	0.615	0.614	0.606	0.584	0.611	0.609	0.602	0.595	0.588	0.584	0.588	0.558	0.563	0.559	0.620	0.616	0.614	0.631	0.621	0.468	0.604	0.613	0.608	0.607	0.612	0.608	0.612	0.605	0.603	0.595	0.601	0.603	0.113	0.114	0.115	0.116	0.115	0.110	0.112	0.107	0.102	0.360
12:08:05	0.603	0.610	0.588	0.607	0.591	0.589	0.608	0.609	0.614	0.608	0.585	0.611	0.613	0.606	0.601	0.592	0.584	0.588	0.561	0.565	0.562	0.621	0.621	0.615	0.633	0.620	0.479	0.606	0.613	0.605	0.612	0.613	0.609	0.611	0.603	0.607	0.598	0.601	0.609	0.113	0.114	0.116	0.116	0.115	0.110	0.112	0.107	0.102	0.362
12:18:05	0.605	0.613	0.594	0.609	0.596	0.591	0.604	0.618	0.619	0.607	0.593	0.616	0.614	0.605	0.601	0.592	0.586	0.591	0.561	0.567	0.564	0.621	0.621	0.618	0.634	0.625	0.485	0.608	0.616	0.608	0.609	0.612	0.612	0.609	0.605	0.604	0.596	0.607	0.609	0.113	0.114	0.115	0.116	0.116	0.110	0.112	0.107	0.102	0.365
12:28:05	0.607	0.614	0.594	0.608	0.598	0.593	0.616	0.622	0.619	0.610	0.595	0.620	0.616	0.605	0.602	0.594	0.590	0.597	0.567	0.572	0.567	0.622	0.623	0.620	0.634	0.627	0.491	0.612	0.618	0.611	0.610	0.616	0.611	0.614	0.609	0.608	0.599	0.605	0.612	0.113	0.114	0.115	0.116	0.115	0.110	0.112	0.107	0.102	0.366
12:38:05	0.604	0.616	0.599	0.613	0.597	0.590	0.612	0.618	0.623	0.613	0.596	0.617	0.616	0.604	0.604	0.596	0.592	0.598	0.568	0.572	0.569	0.624	0.621	0.619	0.634	0.627	0.497	0.609	0.620	0.613	0.608	0.617	0.614	0.611	0.604	0.605	0.600	0.608	0.612	0.113	0.114	0.115	0.116	0.115	0.110	0.112	0.107	0.102	0.368
12:48:05	0.605	0.616	0.596	0.611	0.598	0.593	0.617	0.622	0.623	0.615	0.601	0.615	0.619	0.608	0.604	0.597	0.593	0.598	0.570	0.575	0.570	0.626	0.624	0.622	0.636	0.628	0.500	0.615	0.620	0.612	0.613	0.620	0.611	0.613	0.608	0.608	0.601	0.606	0.612	0.113	0.114	0.115	0.116	0.115	0.110	0.112	0.107	0.102	0.370
12:58:05	0.605	0.617	0.596	0.612	0.600	0.595	0.621	0.619	0.619	0.612	0.605	0.610	0.618	0.607	0.603	0.600	0.592	0.594	0.572	0.578	0.570	0.629	0.619	0.621	0.639	0.632	0.509	0.616	0.622	0.616	0.617	0.622	0.611	0.620	0.609	0.613	0.602	0.610	0.612	0.113	0.114	0.115	0.116	0.115	0.110	0.112	0.107	0.102	0.371
13:08:05	0.608	0.615	0.599	0.615	0.601	0.596	0.619	0.625	0.625	0.615	0.607	0.622	0.621	0.610	0.605	0.598	0.594	0.599	0.573	0.579	0.576	0.629	0.625	0.624	0.638	0.633	0.513	0.615	0.624	0.620	0.615	0.621	0.615	0.614	0.610	0.608	0.602	0.611	0.615	0.113	0.114	0.115	0.115	0.116	0.110	0.112	0.107	0.103	0.373
13:18:05	0.613	0.620	0.601	0.622	0.603	0.603	0.619	0.624	0.626	0.616	0.610	0.621	0.626	0.611	0.607	0.604	0.596	0.600	0.578	0.582	0.579	0.628	0.625	0.627	0.643	0.634	0.517	0.617	0.624	0.621	0.614	0.621	0.622	0.619	0.615	0.616	0.605	0.612	0.616	0.113	0.114	0.115	0.115	0.115	0.109	0.112	0.106	0.102	0.374
13:28:05	0.618	0.621	0.604	0.622	0.605	0.602	0.628	0.625	0.625	0.618	0.614	0.623	0.625	0.615	0.612	0.607	0.596	0.602	0.583	0.584	0.582	0.634	0.626	0.628	0.646	0.636	0.521	0.617	0.628	0.625	0.620	0.625	0.620	0.623	0.622	0.623	0.610	0.614	0.617	0.113	0.114	0.115	0.116	0.115	0.110	0.112	0.106	0.102	0.378
13:38:05	0.614	0.621	0.603	0.621	0.603	0.601	0.628	0.627	0.633	0.620	0.612	0.625	0.625	0.615	0.613	0.606	0.598	0.607	0.582	0.581	0.581	0.630	0.631	0.626	0.643	0.638	0.523	0.618	0.629	0.624	0.616	0.625	0.622	0.621	0.616	0.614	0.604	0.613	0.618	0.113	0.114	0.115	0.116	0.116	0.110	0.112	0.107	0.102	0.377
13:48:05	0.620	0.622	0.604	0.625	0.604	0.605	0.626	0.628	0.629	0.620	0.614	0.623	0.628	0.614	0.611	0.610	0.600	0.605	0.586	0.589	0.583	0.633	0.630	0.630	0.646	0.641	0.529	0.618	0.630	0.626	0.622	0.630	0.622	0.624	0.620	0.621	0.611	0.613	0.618	0.113	0.114	0.115	0.116	0.115	0.110	0.112	0.107	0.102	0.378
13:58:05	0.618	0.627	0.610	0.627	0.604	0.603	0.620	0.634	0.633	0.621	0.609	0.626	0.625	0.618	0.613	0.608	0.600	0.611	0.586	0.585	0.582	0.634	0.634	0.627	0.644	0.638	0.532	0.620	0.634	0.625	0.618	0.629	0.623	0.616	0.612	0.611	0.607	0.618	0.619	0.113	0.114	0.115	0.116	0.115	0.110	0.112	0.106	0.102	0.379
14:08:05	0.620	0.624	0.607	0.628	0.603	0.604	0.629	0.634	0.634	0.623	0.613	0.630	0.627	0.619	0.617	0.609	0.603	0.611	0.585	0.586	0.588	0.637	0.635	0.633	0.648	0.643	0.533	0.624	0.633	0.629	0.620	0.633	0.629	0.623	0.619	0.621	0.610	0.618	0.621	0.113	0.114	0.115	0.116	0.115	0.110	0.112	0.106	0.102	0.382
14:18:05	0.623	0.628	0.607	0.627	0.607	0.605	0.632	0.636	0.634	0.621	0.614	0.630	0.625	0.619	0.618	0.611	0.606	0.614	0.589	0.590	0.589	0.634	0.638	0.631	0.646	0.640	0.538	0.627	0.631	0.631	0.620	0.632	0.628	0.627	0.622	0.626	0.612	0.620	0.620	0.113	0.114	0.115	0.116	0.115	0.110	0.112	0.107	0.102	0.383
14:28:05	0.627	0.628	0.609	0.630	0.608	0.607	0.632	0.637	0.634	0.626	0.619	0.627	0.630	0.623	0.620	0.614	0.607	0.612	0.592	0.595	0.591	0.637	0.636	0.633	0.654	0.645	0.541	0.630	0.635	0.635	0.626	0.634	0.632	0.632	0.626	0.629	0.614	0.620	0.620	0.113	0.114	0.115	0.115	0.115	0.110	0.112	0.107	0.102	0.384
14:38:05	0.627	0.631	0.611	0.629	0.607	0.611	0.635	0.635	0.636	0.624	0.622	0.632	0.631	0.621	0.620	0.615	0.606	0.614	0.592	0.598	0.593	0.635	0.634	0.633	0.652	0.645	0.544	0.631	0.641	0.636	0.626	0.634	0.631	0.628	0.626	0.628	0.615	0.624	0.620	0.113	0.114	0.115	0.115	0.115	0.110	0.112	0.106	0.102	0.385
14:48:05	0.627	0.633	0.614	0.628	0.605	0.610	0.630	0.636	0.640	0.628	0.619	0.633	0.629	0.621	0.617	0.616	0.608	0.615	0.592	0.595	0.593	0.639	0.637	0.636	0.654	0.645	0.546	0.635	0.641	0.639	0.628	0.634	0.631	0.632	0.624	0.627	0.617	0.623	0.624	0.113	0.114	0.115	0.116	0.115	0.110	0.112	0.107	0.102	0.388
14:58:05	0.627	0.630	0.616	0.629	0.606	0.610	0.631	0.640	0.642	0.628	0.619	0.636	0.626	0.626	0.621	0.619	0.606	0.620	0.598	0.597	0.590	0.639	0.641	0.637	0.655	0.647	0.548	0.636	0.644	0.640	0.627	0.637	0.633	0.630	0.630	0.629	0.616	0.624	0.626	0.113	0.114	0.115	0.115	0.115	0.109	0.112	0.106	0.102	0.387
15:08:05	0.630	0.631	0.613	0.632	0.610	0.613	0.633	0.638	0.639	0.632	0.626	0.631	0.633	0.626	0.622	0.619	0.606	0.615	0.600	0.600	0.595	0.639	0.639	0.636	0.656	0.647	0.551	0.639	0.643	0.644	0.629	0.636	0.631	0.636	0.626	0.631	0.618	0.623	0.628	0.113	0.114	0.115	0.115	0.115	0.109	0.112	0.106	0.102	0.389
15:18:05	0.625	0.635	0.615	0.628	0.612	0.607	0.629	0.640	0.640	0.625	0.619	0.623	0.626	0.623	0.622	0.615	0.609	0.620	0.595	0.593	0.593	0.640	0.636	0.629	0.649	0.642	0.554	0.635	0.645	0.640	0.622	0.633	0.633	0.623	0.615	0.616	0.613	0.624	0.620	0.113	0.114	0.115	0.115	0.115	0.109	0.112	0.107	0.102	0.388
15:28:05	0.626	0.631	0.616	0.631	0.610	0.610	0.638	0.642	0.645	0.629	0.620	0.635	0.631	0.627	0.623	0.619	0.606	0.622	0.597	0.597	0.597	0.642	0.639	0.637	0.657	0.647	0.555	0.642	0.647	0.643	0.627	0.637	0.636	0.632	0.628	0.629	0.619	0.622	0.625	0.113	0.114	0.115	0.115	0.115	0.109	0.112	0.106	0.102	0.392
15:38:05	0.631	0.632	0.619	0.635	0.610	0.611	0.636	0.643	0.644	0.629	0.620	0.639	0.627	0.627	0.612	0.621	0.610	0.622	0.598	0.596	0.595	0.641	0.639	0.638	0.657	0.649	0.560	0.641	0.647	0.647	0.628	0.639	0.634	0.632	0.624	0.628	0.618	0.626	0.628	0.113	0.114	0.115	0.116	0.115	0.109	0.112	0.107	0.102	0.392
15:48:05	0.632	0.627	0.617	0.634	0.613	0.610	0.633	0.640	0.640	0.631	0.622	0.635	0.629	0.630	0.626	0.625	0.612	0.616	0.602	0.597	0.601	0.642	0.636	0.640	0.658	0.651	0.559	0.644	0.650	0.649	0.628	0.640	0.632	0.634	0.626	0.632	0.620	0.626	0.626	0.113	0.114	0.115	0.115	0.115	0.109	0.112	0.106	0.102	0.394
15:58:05	0.637	0.631	0.614	0.635	0.612	0.615	0.640	0.644	0.646	0.629	0.621	0.642	0.627	0.629	0.624	0.624	0.611	0.620	0.602	0.600	0.602	0.642	0.644	0.640	0.660	0.649	0.563	0.646	0.653	0.653	0.629	0.641	0.633	0.634	0.627	0.631	0.621	0.625	0.631	0.113	0.114	0.115	0.116	0.115	0.110	0.112	0.107	0.102	0.395
16:08:05	0.635	0.639	0.620	0.634	0.612	0.614	0.629	0.643	0.641	0.627	0.624	0.638	0.632	0.626	0.618	0.620	0.611	0.622	0.599	0.598	0.597	0.645	0.641	0.640	0.657	0.649	0.566	0.642	0.653	0.652	0.631	0.635	0.635	0.627	0.624	0.628	0.619	0.627	0.628	0.113	0.114	0.115	0.115	0.115	0.110	0.112	0.107	0.102	0.394
16:18:05	0.638	0.634	0.615	0.641	0.613	0.616	0.638	0.642	0.642	0.634	0.628	0.644	0.633	0.628	0.624	0.623	0.610	0.620	0.604	0.603	0.602	0.642	0.639	0.641	0.660	0.651	0.570	0.648	0.656	0.656	0.628	0.639	0.636	0.635	0.631	0.631	0.623	0.627	0.626	0.113	0.114	0.115	0.115	0.115	0.109	0.112	0.106	0.102	0.396
16:28:05	0.634	0.638	0.620	0.635	0.612	0.616	0.633	0.645	0.644	0.627	0.625	0.641	0.631	0.629	0.624	0.626	0.610	0.623	0.599	0.598	0.602	0.642	0.643	0.640	0.660	0.649	0.567	0.652	0.652	0.659	0.630	0.638	0.637	0.633	0.629	0.627	0.620	0.627	0.626	0.113	0.113	0.115	0.115	0.115	0.109	0.112	0.106	0.102	0.396
16:38:05	0.638	0.633	0.620	0.637	0.616	0.614	0.641	0.643	0.644	0.631	0.622	0.641	0.632	0.629	0.627	0.625	0.615	0.622	0.601	0.603	0.601	0.644	0.644	0.640	0.661	0.651	0.572	0.650	0.658	0.659	0.630	0.643	0.637	0.636	0.627	0.633	0.621	0.628	0.631	0.113	0.114	0.115	0.115	0.115	0.110	0.112	0.106	0.102	0.398
16:48:05	0.638	0.640	0.610	0.635	0.613	0.614	0.638	0.646	0.644	0.630	0.621	0.640	0.631	0.627	0.624	0.625	0.614	0.623	0.605	0.599	0.594	0.644	0.641	0.640	0.661	0.648	0.574	0.648	0.659	0.659	0.631	0.645	0.635	0.631	0.627	0.627	0.618	0.627	0.631	0.113	0.114	0.115	0.115	0.115	0.109	0.112	0.107	0.102	0.400
16:58:05	0.640	0.638	0.616	0.639	0.614	0.618	0.639	0.647	0.646	0.629	0.620	0.641	0.633	0.631	0.620	0.625	0.613	0.624	0.602	0.598	0.600	0.644	0.647	0.644	0.660	0.652	0.576	0.649	0.665	0.660	0.631	0.644	0.637	0.634	0.629	0.628	0.621	0.628	0.628	0.113	0.114	0.115	0.115	0.115	0.109	0.112	0.106	0.102	0.399
17:08:05	0.642	0.633	0.620	0.641	0.619	0.621	0.651	0.645	0.647	0.631	0.625	0.644	0.633	0.628	0.624	0.627	0.615	0.624	0.603	0.603	0.603	0.645	0.645	0.642	0.664	0.655	0.578	0.655	0.665	0.662	0.636	0.646	0.636	0.636	0.635	0.635	0.622	0.630	0.631	0.113	0.114	0.115	0.115	0.115	0.109	0.112	0.106	0.102	0.401
17:18:05	0.639	0.635	0.619	0.637	0.617	0.618	0.639	0.645	0.646	0.630	0.619	0.640	0.632	0.628	0.623	0.621	0.613	0.624	0.601	0.595	0.594	0.643	0.647	0.641	0.662	0.647	0.580	0.651	0.662	0.662	0.629	0.642	0.636	0.631	0.624	0.631	0.620	0.628	0.630	0.113	0.114	0.115	0.115	0.115	0.109	0.112	0.106	0.102	0.401
17:28:05	0.641	0.639	0.622	0.642	0.614	0.623	0.634	0.645	0.643	0.632	0.626	0.643	0.631	0.629	0.625	0.623	0.615	0.623	0.609	0.604	0.607	0.644	0.644	0.645	0.663	0.653	0.582	0.658	0.662	0.662	0.634	0.646	0.642	0.637	0.635	0.638	0.622	0.631	0.633	0.113	0.114	0.115	0.115	0.115	0.109	0.112	0.107	0.102	0.402
17:38:05	0.639	0.639	0.608	0.635	0.617	0.614	0.636	0.647	0.645	0.624	0.620	0.637	0.633	0.625	0.622	0.622	0.615	0.624	0.599	0.599	0.598	0.640	0.645	0.632	0.658	0.651	0.580	0.657	0.662	0.656	0.626	0.643	0.637	0.628	0.623	0.624	0.617	0.628	0.628	0.113	0.114	0.115	0.115	0.115	0.109	0.112	0.106	0.102	0.401
17:48:05	0.642	0.636	0.610	0.639	0.617	0.617	0.642	0.645	0.642	0.627	0.622	0.637	0.629	0.631	0.623	0.626	0.615	0.622	0.599	0.602	0.598	0.644	0.647	0.638	0.663	0.649	0.584	0.658	0.666	0.661	0.631	0.642	0.638	0.630	0.622	0.631	0.619	0.628	0.629	0.113	0.114	0.115	0.115	0.115	0.109	0.112	0.106	0.102	0.401
17:58:05	0.643	0.634	0.615	0.640	0.617	0.621	0.646	0.646	0.644	0.628	0.622	0.644	0.633	0.630	0.625	0.628	0.616	0.627	0.602	0.601	0.603	0.648	0.645	0.639	0.662	0.652	0.586	0.665	0.669	0.664	0.632	0.648	0.640	0.637	0.629	0.637	0.622	0.629	0.628	0.113	0.114	0.115	0.115	0.115	0.109	0.112	0.106	0.102	0.406
18:08:05	0.640	0.635	0.614	0.641	0.614	0.618	0.641	0.643	0.644	0.625	0.622	0.642	0.634	0.627	0.623	0.625	0.612	0.626	0.604	0.602	0.601	0.641	0.640	0.643	0.664	0.651	0.587	0.663	0.673	0.666	0.633	0.644	0.637	0.636	0.630	0.638	0.618	0.627	0.629	0.113	0.114	0.115	0.115	0.115	0.109	0.112	0.107	0.102	0.402
18:18:05	0.642	0.634	0.621	0.642	0.616	0.625	0.635	0.644	0.644	0.633	0.633	0.644	0.633	0.632	0.625	0.628	0.616	0.627	0.610	0.609	0.610	0.643	0.644	0.644	0.665	0.653	0.587	0.671	0.678	0.673	0.636	0.647	0.639	0.636	0.638	0.643	0.622	0.628	0.627	0.112	0.114	0.115	0.115	0.115	0.109	0.112	0.106	0.102	0.402
18:28:05	0.635	0.638	0.619	0.644	0.613	0.622	0.637	0.643	0.644	0.628	0.628	0.645	0.633	0.625	0.628	0.624	0.615	0.624	0.608	0.607	0.606	0.642	0.643	0.641	0.664	0.651	0.587	0.671	0.673	0.670	0.634	0.645	0.640	0.637	0.635	0.637	0.621	0.626	0.628	0.112	0.114	0.115	0.115	0.115	0.109	0.112	0.107	0.102	0.405
18:38:05	0.636	0.637	0.614	0.637	0.616	0.620	0.634	0.644	0.643	0.628	0.625	0.643	0.633	0.627	0.624	0.625	0.613	0.623	0.608	0.604	0.602	0.640	0.644	0.637	0.661	0.654	0.588	0.673	0.673	0.668	0.632	0.645	0.639	0.635	0.631	0.639	0.620	0.627	0.627	0.113	0.114	0.115	0.115	0.115	0.109	0.112	0.106	0.102	0.404
18:48:05	0.635	0.636	0.605	0.637	0.616	0.612	0.635	0.642	0.640	0.619	0.621	0.635	0.629	0.616	0.621	0.623	0.610	0.625	0.598	0.595	0.594	0.637	0.637	0.635	0.656	0.649	0.590	0.672	0.669	0.668	0.625	0.639	0.635	0.624	0.618	0.627	0.615	0.625	0.625	0.113	0.114	0.115	0.115	0.115	0.109	0.112	0.107	0.102	0.404
18:58:05	0.634	0.635	0.606	0.635	0.615	0.614	0.638	0.638	0.637	0.619	0.617	0.633	0.627	0.620	0.621	0.623	0.606	0.624	0.595	0.598	0.596	0.636	0.635	0.635	0.656	0.647	0.592	0.672	0.671	0.664	0.625	0.640	0.635	0.622	0.617	0.625	0.613	0.623	0.623	0.112	0.113	0.114	0.115	0.115	0.109	0.112	0.106	0.102	0.405
19:08:05	0.637	0.634	0.612	0.639	0.616	0.618	0.638	0.640	0.639	0.621	0.627	0.638	0.627	0.624	0.622	0.627	0.611	0.621	0.605	0.599	0.599	0.637	0.639	0.637	0.660	0.649	0.594	0.676	0.673	0.671	0.633	0.645	0.636	0.635	0.631	0.636	0.616	0.627	0.626	0.113	0.113	0.115	0.115	0.115	0.109	0.112	0.106	0.102	0.408
19:18:05	0.636	0.631	0.606	0.635	0.614	0.616	0.637	0.637	0.639	0.620	0.624	0.638	0.627	0.625	0.619	0.624	0.612	0.617	0.601	0.599	0.600	0.635	0.634	0.634	0.657	0.649	0.596	0.674	0.671	0.669	0.628	0.641	0.635	0.629	0.623	0.633	0.616	0.624	0.624	0.113	0.114	0.115	0.115	0.115	0.109	0.112	0.106	0.102	0.408
19:28:05	0.635	0.628	0.614	0.641	0.614	0.616	0.624	0.638	0.638	0.622	0.625	0.642	0.630	0.625	0.621	0.624	0.608	0.623	0.607	0.606	0.604	0.633	0.632	0.635	0.660	0.649	0.598	0.680	0.673	0.670	0.628	0.640	0.637	0.630	0.631	0.637	0.619	0.625	0.624	0.113	0.114	0.115	0.115	0.115	0.109	0.112	0.106	0.102	0.409
19:38:05	0.629	0.629	0.608	0.636	0.612	0.617	0.624	0.637	0.638	0.620	0.623	0.638	0.626	0.623	0.620	0.624	0.610	0.623	0.605	0.602	0.600	0.630	0.634	0.631	0.659	0.646	0.598	0.676	0.674	0.667	0.628	0.635	0.634	0.628	0.627	0.631	0.615	0.625	0.623	0.112	0.113	0.114	0.115	0.114	0.109	0.111	0.106	0.102	0.408
19:48:05	0.624	0.628	0.597	0.634	0.613	0.608	0.620	0.632	0.631	0.614	0.618	0.632	0.630	0.619	0.620	0.623	0.606	0.620	0.595	0.594	0.594	0.626	0.627	0.628	0.651	0.643	0.595	0.670	0.670	0.662	0.623	0.634	0.634	0.618	0.614	0.621	0.610	0.617	0.619	0.113	0.113	0.115	0.115	0.115	0.109	0.112	0.106	0.102	0.403
19:58:05	0.624	0.624	0.603	0.637	0.612	0.613	0.619	0.632	0.635	0.622	0.624	0.637	0.626	0.622	0.619	0.624	0.608	0.621	0.607	0.603	0.604	0.627	0.627	0.627	0.655	0.649	0.600	0.675	0.674	0.669	0.627	0.638	0.635	0.628	0.629	0.633	0.615	0.620	0.620	0.112	0.113	0.114	0.115	0.115	0.109	0.112	0.106	0.102	0.410
20:08:05	0.618	0.622	0.588	0.631	0.607	0.610	0.625	0.628	0.629	0.613	0.615	0.631	0.626	0.617	0.615	0.622	0.604	0.616	0.596	0.593	0.595	0.624	0.624	0.622	0.649	0.641	0.599	0.668	0.670	0.660	0.623	0.636	0.627	0.618	0.614	0.623	0.611	0.621	0.618	0.112	0.113	0.115	0.115	0.115	0.109	0.112	0.106	0.102	0.410
20:18:05	0.619	0.625	0.597	0.630	0.612	0.610	0.622	0.629	0.626	0.611	0.618	0.630	0.623	0.612	0.613	0.618	0.604	0.614	0.598	0.594	0.596	0.624	0.622	0.620	0.646	0.644	0.599	0.669	0.669	0.658	0.620	0.631	0.628	0.617	0.616	0.624	0.607	0.618	0.618	0.113	0.114	0.114	0.115	0.115	0.109	0.112	0.106	0.102	0.410
20:28:05	0.620	0.619	0.600	0.632	0.611	0.610	0.616	0.630	0.630	0.614	0.617	0.634	0.623	0.603	0.614	0.623	0.608	0.620	0.603	0.600	0.602	0.622	0.629	0.625	0.648	0.643	0.604	0.671	0.673	0.662	0.625	0.636	0.632	0.620	0.619	0.627	0.613	0.617	0.615	0.113	0.113	0.114	0.115	0.114	0.109	0.111	0.106	0.102	0.412
20:38:05	0.616	0.620	0.602	0.630	0.610	0.609	0.613	0.626	0.625	0.610	0.612	0.631	0.620	0.608	0.612	0.615	0.606	0.615	0.602	0.597	0.599	0.621	0.622	0.621	0.645	0.640	0.604	0.670	0.670	0.655	0.619	0.631	0.627	0.618	0.618	0.628	0.606	0.616	0.615	0.113	0.113	0.114	0.115	0.115	0.109	0.112	0.106	0.102	0.411
20:48:05	0.608	0.616	0.594	0.622	0.605	0.597	0.610	0.614	0.609	0.606	0.607	0.616	0.621	0.604	0.603	0.608	0.595	0.613	0.588	0.584	0.587	0.614	0.610	0.612	0.631	0.634	0.602	0.668	0.661	0.656	0.607	0.616	0.618	0.603	0.600	0.603	0.596	0.610	0.610	0.112	0.114	0.114	0.115	0.115	0.109	0.112	0.107	0.102	0.407
20:58:05	0.609	0.616	0.590	0.622	0.605	0.601	0.609	0.617	0.614	0.607	0.609	0.620	0.619	0.606	0.603	0.611	0.599	0.612	0.592	0.590	0.592	0.621	0.613	0.616	0.633	0.637	0.602	0.664	0.662	0.652	0.613	0.621	0.623	0.604	0.606	0.615	0.597	0.610	0.612	0.113	0.113	0.115	0.115	0.115	0.109	0.112	0.106	0.102	0.412
21:08:05	0.601	0.613	0.590	0.620	0.601	0.597	0.611	0.614	0.613	0.605	0.602	0.616	0.619	0.604	0.603	0.609	0.598	0.610	0.591	0.587	0.588	0.617	0.611	0.613	0.632	0.631	0.604	0.667	0.663	0.656	0.610	0.621	0.616	0.603	0.601	0.608	0.598	0.609	0.608	0.113	0.114	0.114	0.115	0.115	0.109	0.112	0.106	0.102	0.412
21:18:05	0.601	0.614	0.583	0.608	0.593	0.592	0.604	0.606	0.602	0.600	0.599	0.605	0.614	0.597	0.595	0.601	0.588	0.602	0.586	0.586	0.586	0.611	0.610	0.610	0.626	0.631	0.600	0.665	0.660	0.649	0.598	0.609	0.611	0.598	0.595	0.604	0.584	0.605	0.604	0.112	0.113	0.114	0.115	0.115	0.109	0.111	0.106	0.102	0.409
21:28:05	0.612	0.617	0.596	0.617	0.601	0.598	0.603	0.620	0.619	0.602	0.605	0.620	0.616	0.602	0.593	0.609	0.594	0.610	0.598	0.593	0.593	0.617	0.615	0.615	0.632	0.632	0.605	0.669	0.664	0.649	0.611	0.624	0.620	0.608	0.604	0.619	0.597	0.608	0.606	0.112	0.113	0.114	0.115	0.115	0.109	0.111	0.106	0.102	0.414
21:38:05	0.615	0.619	0.599	0.618	0.600	0.596	0.602	0.621	0.620	0.605	0.603	0.620	0.613	0.598	0.600	0.610	0.594	0.604	0.600	0.594	0.599	0.620	0.621	0.618	0.631	0.631	0.607	0.665	0.661	0.644	0.609	0.618	0.618	0.608	0.603	0.622	0.596	0.607	0.605	0.112	0.113	0.114	0.115	0.114	0.109	0.111	0.106	0.102	0.413
21:48:05	0.607	0.615	0.597	0.615	0.599	0.592	0.605	0.617	0.615	0.603	0.600	0.616	0.609	0.598	0.598	0.603	0.590	0.602	0.590	0.586	0.588	0.612	0.615	0.614	0.633	0.631	0.606	0.666	0.662	0.649	0.607	0.618	0.613	0.607	0.601	0.622	0.594	0.608	0.606	0.112	0.113	0.114	0.115	0.114	0.109	0.111	0.106	0.102	0.416
21:58:05	0.602	0.615	0.589	0.608	0.597	0.588	0.602	0.606	0.602	0.600	0.594	0.608	0.609	0.592	0.590	0.594	0.580	0.597	0.587	0.582	0.586	0.611	0.610	0.608	0.631	0.630	0.604	0.664	0.654	0.640	0.599	0.605	0.605	0.606	0.596	0.614	0.589	0.601	0.603	0.112	0.113	0.114	0.115	0.114	0.109	0.111	0.106	0.102	0.413
22:08:05	0.606	0.615	0.591	0.606	0.594	0.589	0.604	0.611	0.607	0.600	0.598	0.611	0.609	0.591	0.589	0.596	0.584	0.598	0.593	0.590	0.587	0.618	0.611	0.606	0.634	0.631	0.607	0.666	0.654	0.642	0.599	0.611	0.608	0.610	0.598	0.620	0.593	0.605	0.605	0.112	0.113	0.114	0.115	0.114	0.109	0.112	0.106	0.102	0.417
22:18:05	0.600	0.612	0.588	0.602	0.595	0.583	0.607	0.600	0.600	0.597	0.593	0.604	0.606	0.587	0.587	0.590	0.578	0.588	0.587	0.584	0.584	0.611	0.606	0.604	0.631	0.629	0.605	0.657	0.649	0.641	0.595	0.604	0.601	0.611	0.600	0.615	0.587	0.602	0.602	0.112	0.113	0.115	0.115	0.114	0.109	0.112	0.106	0.102	0.415
22:28:05	0.607	0.614	0.591	0.608	0.600	0.588	0.601	0.606	0.605	0.599	0.597	0.611	0.604	0.592	0.591	0.595	0.583	0.597	0.588	0.587	0.588	0.616	0.609	0.604	0.634	0.631	0.609	0.664	0.653	0.645	0.602	0.613	0.607	0.619	0.604	0.623	0.597	0.607	0.609	0.112	0.113	0.114	0.115	0.114	0.109	0.111	0.106	0.102	0.416
22:38:05	0.602	0.612	0.587	0.604	0.597	0.584	0.605	0.601	0.600	0.596	0.592	0.610	0.607	0.584	0.586	0.588	0.577	0.588	0.587	0.581	0.579	0.610	0.606	0.602	0.635	0.631	0.606	0.660	0.649	0.639	0.595	0.608	0.602	0.619	0.610	0.626	0.600	0.602	0.609	0.112	0.113	0.114	0.115	0.114	0.109	0.111	0.106	0.102	0.417
22:48:05	0.605	0.609	0.587	0.603	0.596	0.580	0.606	0.598	0.598	0.597	0.593	0.602	0.610	0.586	0.587	0.585	0.575	0.587	0.588	0.584	0.581	0.613	0.608	0.602	0.638	0.633	0.608	0.663	0.649	0.641	0.598	0.606	0.602	0.620	0.609	0.626	0.602	0.606	0.615	0.112	0.113	0.114	0.115	0.115	0.109	0.111	0.106	0.102	0.418
22:58:05	0.600	0.608	0.581	0.598	0.591	0.577	0.606	0.591	0.594	0.591	0.588	0.595	0.607	0.588	0.581	0.583	0.569	0.581	0.583	0.580	0.579	0.606	0.600	0.601	0.635	0.629	0.608	0.660	0.647	0.640	0.596	0.606	0.600	0.614	0.605	0.620	0.594	0.604	0.617	0.112	0.113	0.114	0.115	0.114	0.109	0.111	0.106	0.102	0.414
23:08:05	0.608	0.609	0.584	0.605	0.597	0.579	0.605	0.598	0.600	0.597	0.592	0.603	0.609	0.588	0.586	0.588	0.573	0.586	0.586	0.583	0.584	0.614	0.605	0.604	0.637	0.633	0.610	0.664	0.650	0.643	0.597	0.607	0.603	0.620	0.610	0.629	0.601	0.609	0.620	0.112	0.113	0.114	0.115	0.114	0.109	0.111	0.106	0.102	0.422
23:18:05	0.608	0.612	0.588	0.602	0.598	0.577	0.603	0.600	0.600	0.597	0.592	0.603	0.610	0.588	0.587	0.588	0.571	0.587	0.587	0.584	0.583	0.612	0.604	0.603	0.640	0.631	0.609	0.664	0.652	0.643	0.600	0.611	0.600	0.621	0.610	0.630	0.602	0.614	0.627	0.112	0.113	0.114	0.115	0.115	0.109	0.111	0.106	0.102	0.418
23:28:05	0.607	0.610	0.591	0.606	0.599	0.579	0.613	0.603	0.604	0.605	0.595	0.602	0.615	0.592	0.589	0.589	0.575	0.590	0.587	0.587	0.585	0.616	0.606	0.607	0.642	0.632	0.607	0.664	0.648	0.644	0.600	0.610	0.609	0.619	0.610	0.631	0.606	0.607	0.621	0.112	0.113	0.114	0.115	0.114	0.108	0.111	0.106	0.102	0.419
23:38:05	0.605	0.609	0.587	0.605	0.595	0.578	0.606	0.598	0.602	0.599	0.594	0.599	0.614	0.588	0.587	0.590	0.571	0.585	0.586	0.581	0.584	0.611	0.604	0.603	0.642	0.626	0.608	0.659	0.647	0.642	0.602	0.612	0.608	0.622	0.610	0.629	0.610	0.612	0.621	0.112	0.113	0.114	0.115	0.114	0.109	0.111	0.106	0.102	0.421
23:48:05	0.607	0.610	0.585	0.605	0.596	0.579	0.611	0.600	0.605	0.604	0.592	0.601	0.615	0.591	0.589	0.590	0.575	0.589	0.586	0.585	0.584	0.614	0.607	0.612	0.641	0.628	0.609	0.667	0.647	0.641	0.602	0.611	0.608	0.623	0.608	0.631	0.606	0.609	0.613	0.112	0.113	0.114	0.115	0.115	0.109	0.111	0.106	0.102	0.418
23:58:05	0.605	0.609	0.583	0.607	0.596	0.577	0.607	0.604	0.607	0.604	0.597	0.602	0.613	0.592	0.591	0.590	0.575	0.589	0.586	0.584	0.585	0.615	0.607	0.609	0.639	0.626	0.610	0.667	0.652	0.645	0.604	0.613	0.611	0.623	0.611	0.631	0.608	0.613	0.613	0.112	0.113	0.114	0.115	0.114	0.109	0.111	0.106	0.102	0.420
0:00:00
0:00:00
0:00:00
0:00:00
0:00:00
0:00:00
0:00:00
0:00:00
0:00:00
0:00:00
[truncated: 47 more columns]
