# Supplementary material for: Systematic analysis of low-affinity transcription factor binding site clusters in vitro and in vivo establishes their functional relevance
Source: Nat Commun. 2022 Sep 7;13:5273. doi: 10.1038/s41467-022-32971-0 (PMC9452512; doi:10.1038/s41467-022-32971-0)
Supplement: Supplementary file 3 — Source Data [file 41467_2022_32971_MOESM3_ESM.zip › source_data/in-vivo/20210706/20210706_Pho5pr_GFP100.txt]

EGFP:488,507[2]
Kinetic read	A1	A2	A3	A4	A5	A6	A7	A8	A9	A10	A11	A12	B1	B2	B3	B4	B5	B6	B7	B8	B9	B10	B11	B12	C1	C2	C3	C4	C5	C6	C7	C8	C9	C10	C11	C12	D1	D2	D3	D4	D5	D6	D7	D8	D9	D10	D11	D12	E1
0:09:18	2902	3024	2944	2899	3237	2946	3093	3018	2903	3109	3274	2994	3223	3325	3366	2985	2837	2892	2971	2936	2998	3037	3061	3081	2978	3002	2924	3072	2944	2966	3042	3062	3139	3023	2937	2983	4151	4474	4738	2930	2895	2877	2787	2925	2741	2988	2853	2736	3010
0:19:18	2978	2941	2939	3033	3105	3078	3007	3133	2988	3104	3184	3024	3466	3832	3540	2964	2962	3017	3099	3053	3002	3153	3052	3061	2931	3093	2952	2881	3063	2955	3100	2991	3205	2994	3013	2937	4768	5535	5495	2931	2891	2799	2745	2905	2772	2841	2850	2894	2904
0:29:18	3016	3024	3004	3147	3223	3189	2978	3065	3101	2963	3222	3096	3388	4039	4034	3037	3051	3042	2941	2944	3018	3200	3185	3066	2859	2933	2687	3067	3059	2952	3198	3305	3121	3063	3027	3039	7586	7095	5930	2823	2813	2870	2955	2877	2808	2780	2804	2869	3114
0:39:18	3141	3004	3008	3302	3316	3176	3003	3023	3147	3179	3101	3086	3382	4062	4241	3020	3071	2842	2920	2997	3160	3377	3053	3089	3003	3130	2889	2990	3065	3089	3308	3468	3300	2958	2932	2976	8299	7835	6155	2855	2903	2800	2858	2939	2819	2898	2781	2799	3100
0:49:18	2968	3018	3021	3303	3265	3031	3039	3104	3034	3013	3145	3147	3592	4029	3897	3036	2868	3045	2971	2968	2975	3155	3110	3111	2917	2977	2811	2988	3051	3083	3367	3346	3577	3155	3183	3032	8501	8154	6136	2828	2910	2833	2836	2807	2875	2785	2707	2891	3082
0:59:18	2901	2978	2914	3166	3134	3107	2986	3029	2960	3061	3201	2982	3655	3565	3609	3055	2876	3003	2996	2949	3022	3320	3135	2984	2882	3005	3006	2974	2935	3047	3489	3353	3585	3077	3204	3006	5870	7844	5805	2941	2819	2718	2821	2914	2862	2951	2913	2850	3356
1:09:18	2893	2964	2958	3252	3252	3025	2896	3095	2950	3080	3213	3108	3574	3773	3589	3025	2951	2953	3077	3078	3002	3289	2983	3074	3034	2970	2830	3104	3215	3040	3685	3367	3664	2991	3027	3242	5356	8004	6428	2722	2765	2795	2836	2916	2875	2841	2777	2923	3611
1:19:18	2827	2955	3015	3174	3255	3045	3127	2978	3050	3006	3039	3043	3664	3694	3788	3049	2978	3125	2866	3066	2947	3256	3116	2984	2955	3032	2841	2994	3010	3104	3478	3502	3568	2994	3260	3178	5622	7593	6355	2848	2934	2903	2882	2914	2768	2836	2701	2737	3897
1:29:18	2898	3012	3019	3131	3261	2969	2994	3012	3007	3144	3094	3006	3661	3737	3871	3089	2953	3020	3041	2917	2962	3325	3165	3093	2883	3115	2905	2989	3055	2928	3623	3358	3504	3242	3016	3004	5660	6995	6660	2642	2740	2774	2929	2774	2948	2745	2841	2835	4930
1:39:18	3122	3134	2962	3048	3204	3014	3155	3030	3094	3065	3256	3074	3866	3918	3701	3009	2932	3070	2946	2989	3008	3236	3194	3113	2998	3149	2925	3114	3072	3117	3487	3447	3289	3041	3034	3153	5784	6426	6846	2935	2654	2799	2853	2948	2896	2771	2791	2752	4505
1:49:18	3063	3034	2833	3173	3346	3084	3080	3105	3003	3048	3232	3119	3876	3807	3833	3063	3054	2972	2862	2950	2979	3392	3155	3286	3019	3112	2928	2988	3061	3056	3379	3349	3450	3079	3149	3112	6000	6374	7493	2759	2893	2807	2943	2979	2846	2844	2749	2795	6910
1:59:18	3193	3042	2993	3226	3304	2998	3021	3022	2983	3073	3121	3166	3913	3951	3857	2986	3014	2978	2943	3041	3143	3192	3203	3239	3117	3029	2919	2945	3199	3051	3523	3179	3406	3061	3129	3056	7779	6970	7637	2792	2735	2842	2674	2898	2865	2694	2698	2827	6997
2:09:18	3122	3073	3000	3040	3285	3204	3196	3117	3221	3195	3242	3154	4135	3948	4249	3136	3229	3117	3000	2938	2918	3368	3176	3218	3142	3180	2908	3174	3143	3007	3301	3386	3434	3172	3141	3117	6841	7288	7806	2767	2856	2790	2816	2970	2879	2758	2720	2704	5594
2:19:18	2902	3022	3193	3169	3199	3141	3126	3041	3105	3096	3260	3221	4266	4411	4345	3000	2974	3004	2920	2943	3004	3333	3236	3316	2996	3051	2858	2999	3216	3073	3441	3480	3490	3161	3156	3112	7376	7640	8577	2737	2687	2869	2765	2856	2749	2935	2769	2782	7430
2:29:18	3029	3164	3055	3262	3269	3192	3104	3190	3274	3144	3393	3018	4383	4398	4652	3100	3128	3036	2994	2986	3139	3383	3315	3253	3053	3003	2982	2978	3135	3034	3469	3434	3527	3238	3271	3134	7803	8927	8884	2944	2773	2720	2837	2743	2978	2870	2736	2811	8056
2:39:18	2967	3114	3159	3342	3332	3112	2892	3214	3197	3131	3154	3053	4548	4723	4706	3143	3072	3065	3035	3088	2957	3311	3284	3289	2943	3148	2960	3011	3250	3173	3570	3396	3449	3246	3186	3253	8416	8379	8434	2718	2888	2905	2775	2958	2844	2850	2846	2778	6556
2:49:18	3057	3238	3276	3363	3350	3276	3047	3121	3211	3221	3360	3022	4339	4741	4906	2959	3140	2991	2944	2930	2905	3427	3359	3400	3037	3100	2969	3081	3063	3081	3472	3598	3664	3358	3229	3306	9157	8884	8979	2838	2751	2744	2887	3025	2788	2949	2846	2828	7175
2:59:18	3017	3250	3085	3382	3512	3300	3098	3104	3091	3151	3368	3119	4595	5006	4790	3158	3169	3002	3085	3027	2893	3368	3384	3576	2984	3282	2982	3027	3212	2979	3625	3617	3748	3357	3227	3262	9740	9541	9404	2870	2783	2782	2757	2847	2803	2888	2843	2841	7521
3:09:18	3052	3200	3078	3363	3395	3245	3097	3049	3084	3288	3232	3074	4651	5063	4824	3015	2909	2974	2928	3111	3094	3419	3464	3409	3179	3191	2881	3040	3269	2991	3818	3596	3688	3312	3159	3360	9958	10256	9919	2831	2875	2800	2726	2861	2816	2852	2755	2839	8134
3:19:18	3131	3242	3164	3429	3386	3207	3072	3216	3046	3361	3336	3138	4939	4998	5060	2909	3074	3075	2990	2873	2957	3449	3474	3384	3105	3382	2844	3028	3076	3030	3667	3695	3767	3232	3165	3326	10272	10866	10991	2800	2732	2798	2848	2841	2766	2949	2885	2735	8684
3:29:18	3050	3075	3268	3504	3411	3521	3196	3125	3136	3286	3101	2920	4932	5251	5284	2961	3105	3020	3004	2998	2896	3538	3348	3395	3092	3191	2880	3023	3301	3150	3919	3715	3728	3308	3321	3393	10813	11558	11550	2769	2828	2858	2744	2949	2688	2756	2793	2783	9024
3:39:18	3071	3290	3036	3562	3556	3501	3160	3128	3184	3185	3335	3054	5327	5542	5529	3156	3130	3089	2975	2970	3188	3637	3698	3582	3083	3385	2844	3140	3135	3185	3724	3988	3850	3521	3335	3274	11691	12295	12045	2965	2737	2853	2880	2853	2755	2742	2842	2743	9382
3:49:18	3117	3357	3181	3490	3514	3533	3194	3248	3212	3140	3182	3216	5496	5603	5810	3090	3062	3115	3168	2994	3261	3701	3659	3535	3171	3076	3020	3121	3198	3119	3936	3815	3949	3466	3269	3345	12048	13264	12884	2893	2731	2800	2929	2933	2726	2887	2816	2808	9954
3:59:18	3211	3063	3031	3519	3520	3573	3081	3211	3326	3243	3326	3089	5792	5975	5823	3093	3190	3127	2955	2999	3255	3848	3898	3621	3156	3181	3023	3015	2954	3119	4137	4142	4042	3326	3378	3239	13166	13755	13780	2701	2737	2745	2930	2941	2800	2744	2766	2714	10205
4:09:18	3151	3227	3110	3574	3512	3458	3205	3092	3150	3200	3277	3132	5811	6040	6354	3058	3239	3111	3089	3042	2967	3880	3762	3960	3156	3036	2890	3289	3303	3273	4191	4264	4204	3478	3290	3369	14215	14513	14924	2851	2841	2913	2893	2866	2760	2847	2766	2844	10566
4:19:18	3222	3119	3338	3578	3567	3461	3200	3179	3215	3432	3235	3320	6340	6318	6551	2936	3029	3211	3134	3123	3258	3981	3939	3900	3243	3127	2950	3174	3240	3212	4346	4230	4251	3566	3459	3355	14878	15693	15405	2833	2798	2865	2931	2990	2754	2888	2809	2891	11067
4:29:18	3101	3234	3214	3623	3393	3574	3189	3177	3310	3428	3245	3269	6511	6645	6728	3327	3129	3021	2980	3009	3160	4121	3937	4135	3171	3167	3004	3228	3273	3205	4386	4406	4349	3549	3543	3471	15745	16238	16429	2769	2808	2880	2940	2778	2944	2644	2756	2776	11132
4:39:18	3230	3213	3155	3645	3578	3528	3159	3303	3240	3355	3228	3319	6765	6898	6983	3120	3106	3114	3040	3078	3342	4121	4012	3980	3227	3121	3008	3048	3115	3300	4491	4582	4604	3441	3443	3378	16344	17216	17082	2788	2824	2867	2790	2788	2771	2844	2773	2831	12127
4:49:18	3306	3133	3188	3632	3739	3445	3257	3248	3206	3280	3454	3284	7080	7162	7194	3267	3366	3138	3125	3055	3213	4301	4228	3980	3234	3248	2920	3297	3293	3251	4615	4811	4651	3531	3675	3585	17656	17939	18135	2900	2773	2863	2858	2892	2909	2805	2842	2798	12466
4:59:18	3260	3247	3356	3599	3950	3757	3346	3289	3267	3194	3225	3333	7450	7571	7616	3209	3203	3018	3007	2987	3123	4209	4349	4275	3252	3132	3091	3261	3336	3345	4778	4693	4586	3454	3632	3547	17841	19333	19479	2789	2790	2899	2829	2905	2850	2721	2801	2822	13241
5:09:18	3264	3451	3183	4015	3762	3622	3448	3342	3338	3296	3257	3232	7484	7747	7879	3313	3176	3261	3069	3056	3156	4288	4224	4204	3296	3346	3027	3363	3267	3448	4829	4864	4895	3636	3597	3670	18976	19895	20335	2777	2864	2812	3002	2960	2724	2748	2773	2774	13186
5:19:18	3289	3478	3161	3988	3886	3829	3186	3361	3388	3397	3291	3365	7879	8114	8246	3257	3154	3307	2997	3025	3242	4420	4434	4337	3212	3401	3122	3360	3451	3378	4963	5174	5068	3703	3628	3643	20309	20680	20779	2837	2772	2792	2933	2924	2713	2826	2804	2837	13959
5:29:18	3313	3414	3296	3880	3978	3616	3328	3487	3370	3413	3297	3364	8056	8113	8339	3312	3238	3343	3168	3084	3171	4364	4505	4353	3367	3366	3077	3380	3473	3394	5069	5089	5118	3767	3720	3504	20319	21431	21530	2780	2770	2764	2832	2944	2823	2913	2877	2708	14374
5:39:18	3482	3454	3498	3938	3934	3950	3377	3492	3449	3496	3303	3498	8656	8761	8620	3176	3289	3355	3059	3174	3162	4591	4483	4526	3172	3273	3063	3561	3558	3476	5291	5177	5186	3770	3871	3549	21603	22379	22553	2743	2909	2816	2835	2856	2938	2842	2960	2779	14692
5:49:18	3488	3634	3473	4188	3905	3957	3513	3433	3567	3369	3531	3419	8736	8693	8879	3211	3307	3153	3160	3229	3110	4667	4741	4627	3272	3377	3081	3648	3596	3614	5210	5340	5233	3840	3663	3719	22944	23855	23371	2820	2786	2883	2885	2906	2789	2805	2790	2923	14837
5:59:18	3714	3732	3567	4035	3857	3980	3539	3626	3686	3525	3473	3534	9437	8998	9054	3452	3302	3222	3083	3301	3270	4804	4728	4571	3366	3413	3071	3431	3715	3730	5337	5572	5365	3935	3870	3938	22945	23859	24314	2879	2806	2804	2822	2746	2846	2869	2899	2944	15576
6:09:18	3712	3643	3740	4234	4237	4003	3714	3622	3482	3516	3576	3502	9416	9369	9571	3364	3439	3349	3172	3141	3229	4893	4790	4832	3391	3337	3064	3595	3606	3645	5542	5689	5435	3905	3783	3773	24442	24812	25406	2862	2917	2733	2822	2805	3020	2860	2902	2730	15984
6:19:18	3768	3669	3823	4332	3943	4218	3636	3740	3691	3808	3681	3654	9758	9723	9610	3284	3439	3345	3222	3251	3255	5079	4954	5044	3451	3260	3010	3790	3684	3765	5751	5749	5724	3861	3877	4013	25024	25747	25771	2768	2748	2799	2834	2821	2763	2824	2798	2711	16453
6:29:18	3856	3870	3659	4085	4211	4152	3782	3869	3834	3880	3792	3570	9834	9594	9937	3376	3486	3445	3120	3208	3173	5105	4923	4928	3510	3345	3026	3760	3832	3745	6025	5979	5831	4014	4035	4117	26180	26535	26791	2803	2723	2848	2779	2942	2769	2879	2884	2757	16888
6:39:18	3903	3990	3717	4420	4305	4258	3882	4007	3727	3815	3742	3776	10417	10078	10463	3432	3477	3600	3210	3201	3137	5043	4891	4909	3596	3574	3004	3914	3902	3933	5905	5986	6152	4131	4043	3915	26522	27009	27131	2768	2985	2816	2899	2909	2848	2942	2860	2916	17245
6:49:18	3808	4043	3844	4402	4379	4467	3830	3869	3842	3727	3954	3670	10275	10461	10294	3620	3609	3716	3243	3211	3430	5148	5101	5122	3552	3607	3082	3878	3877	3927	6158	6000	6049	4267	4152	4222	26554	27753	27824	2831	2847	2820	2850	2815	2814	2855	2787	2800	17345
6:59:18	3941	3800	3876	4529	4711	4466	3906	4166	3987	3895	4025	3904	10237	10566	10404	3720	3576	3799	3151	3316	3266	5105	5007	5324	3628	3588	3153	3951	3847	4117	6167	6267	6076	4321	4353	4292	27546	28106	27766	2757	2714	2954	2897	2884	2788	2866	2890	2850	17910
7:09:18	3926	4045	3835	4774	4546	4615	3927	4010	4130	4176	4090	3930	10721	10521	10634	3627	3644	3541	3226	3409	3377	5199	5482	5237	3729	3725	3104	4108	3902	4177	6332	6266	6295	4356	4500	4369	27314	28825	27457	2934	2840	2814	2701	2868	2758	3028	2759	2965	18133
7:19:18	4052	4003	3982	4672	4523	4744	4035	4007	4165	4020	4091	4114	10783	10540	10905	3709	3908	3729	3208	3364	3344	5362	5459	5323	3805	3724	3260	3897	4099	4168	6515	6436	6430	4612	4476	4363	27727	29079	28095	2760	2719	2825	2823	2928	2987	2731	2806	2819	18759
7:29:18	3963	4289	4044	4893	4791	4649	4295	4229	4097	4324	4235	4177	10866	10894	10871	3655	3798	3730	3275	3361	3322	5467	5360	5326	3847	3811	3175	4049	4225	4214	6486	6457	6319	4411	4638	4455	28216	29071	28180	2800	2767	2791	2934	2822	2851	2794	2762	2898	18827
7:39:18	4024	4043	4067	4874	4810	4769	4114	4356	4177	4326	4499	4031	10997	11096	11118	3855	3822	3841	3269	3379	3309	5384	5484	5277	3911	3963	3275	4308	4385	4299	6556	6599	6429	4532	4653	4661	28592	28585	28223	2940	2723	2767	2861	2885	2769	2819	2826	2751	19039
7:49:18	3999	4331	4153	5096	5047	4831	4439	4371	4283	4305	4248	4211	10966	11032	11209	4022	3916	4156	3392	3495	3354	5301	5367	5510	4021	3847	3243	4386	4145	4369	6607	6781	6632	4611	4834	4641	29084	28949	28685	2746	2899	2822	2816	2914	2838	2870	2775	2815	19756
7:59:18	4058	4365	4252	5022	5042	4840	4209	4309	4312	4375	4249	4237	11241	11048	11072	3997	4172	3931	3557	3477	3558	5603	5649	5473	3951	3940	3332	4390	4322	4526	6770	6821	6626	4577	4961	4730	28773	28879	28785	2865	2725	2931	2737	2836	2914	2905	2746	2785	19852
8:09:18	4250	4391	4424	5017	5072	4889	4271	4405	4284	4386	4386	4366	11389	11020	10935	4074	4107	4136	3462	3639	3558	5617	5563	5455	4048	4092	3270	4351	4317	4602	6834	6729	6936	4503	4827	4636	29040	28688	29091	2744	2775	2770	2799	2879	2887	2946	2809	2832	20491
8:19:18	4145	4483	4262	5197	5364	4840	4355	4595	4367	4423	4485	4286	11114	11107	11473	4138	4158	4294	3538	3709	3583	5391	5628	5508	4151	4114	3411	4525	4430	4512	6821	6951	6776	4849	4800	5107	28671	29618	29255	3005	2932	2782	2900	2819	2916	2870	2822	2843	20578
8:29:18	4305	4690	4316	4973	5143	5094	4512	4463	4418	4560	4767	4368	11410	11223	11577	4199	4225	4069	3635	3644	3709	5621	5512	5652	4223	4265	3222	4565	4437	4578	6914	6832	7043	4850	4854	4923	28828	29582	28533	2940	2783	2798	2729	2865	2785	2766	2743	3032	21209
8:39:18	4255	4377	4515	5206	5266	5109	4451	4626	4711	4473	4607	4600	11233	11347	11154	4239	4249	4193	3447	3684	3645	5664	5711	5615	4342	4276	3209	4739	4473	4691	6993	6935	6980	5212	5119	4791	28779	29142	29261	2841	2790	2760	2816	2871	2832	3012	2723	2887	21038
8:49:18	4488	4592	4453	5229	5189	5165	4536	4555	4611	4748	4664	4453	11278	11019	11268	4346	4355	4246	3745	3817	3794	5625	5993	5659	4339	4377	3210	4727	4418	4605	6886	7200	6788	4897	5060	4877	28383	29329	28715	2869	2799	2747	2925	2982	2723	2847	2836	2801	22111
8:59:18	4498	4654	4524	5271	5368	5088	4661	4610	4453	4675	4686	4443	11463	11301	11322	4360	4319	4364	3765	3935	3754	5747	5569	5667	4381	4385	3158	4611	4721	4426	6792	7172	7092	5103	5073	5001	29156	28749	29048	2862	2850	2699	2935	2742	2824	2800	2790	2761	21760
9:09:18	4390	4549	4650	5288	5253	5155	4612	4447	4613	4647	4734	4641	11437	10750	11501	4364	4409	4161	4012	3893	4061	5704	5737	5751	4499	4479	3322	4566	4596	4526	7187	7077	7032	5136	4894	4988	28618	29373	28876	2712	2837	2809	2960	2940	2848	2850	2759	2827	22743
9:19:18	4425	4626	4621	5389	5436	5276	4629	4800	4794	4667	4733	4562	11738	11511	11133	4497	4420	4671	3957	3990	3946	5818	5761	5753	4530	4528	3291	4952	4621	4817	7020	7291	7178	5126	4909	5086	28752	29320	29241	2947	2737	2760	2969	2670	2907	2829	2799	2880	22877
9:29:18	4391	4712	4466	5388	5334	5044	4831	4605	4685	4689	4793	4729	11504	11468	11706	4420	4491	4479	3964	3934	3975	5706	5721	5850	4629	4527	3274	4609	4788	4785	7029	7004	7278	5262	5180	5088	29183	29999	29133	2730	2855	2812	2783	2949	2863	2740	2794	2844	23367
9:39:18	4467	4558	4475	5442	5600	5509	4528	4727	4636	4831	4826	4684	11491	11885	11639	4682	4631	4509	4072	4108	3985	5773	5878	5661	4635	4628	3222	4831	4660	4777	6913	7355	7352	5245	5313	5069	28582	29506	29194	2817	3001	2795	2687	2786	2794	2869	2705	2684	23925
9:49:18	4398	4756	4436	5469	5251	5385	4680	4639	4642	4731	4999	4692	11619	11330	11640	4584	4605	4534	4093	4105	4202	5865	5776	5805	4480	4705	3281	4865	4731	4821	7199	7155	7292	5215	5174	5159	29222	29227	29525	2784	2609	2780	2758	2910	2853	2734	2796	2815	23680
9:59:18	4432	4731	4734	5370	5538	5215	4686	4815	4723	4907	4968	4802	11536	11908	11500	4506	4389	4644	4066	4255	4061	5886	6087	5901	4828	4777	3353	4783	4672	4931	7082	7156	6994	5227	5277	5208	28750	28894	28980	2726	2796	2875	2824	2926	2866	2776	2841	2799	24132
10:09:18	4557	4694	4641	5478	5448	5387	4684	5015	4757	4802	4698	4724	11554	11650	11613	4562	4588	4539	4312	4221	4298	6029	6057	5826	4546	4599	3303	4897	4910	4756	7234	7336	7548	5359	5513	5292	28990	29378	29461	2840	2654	2776	2826	2863	2909	2737	2779	2802	24323
10:19:18	4651	4847	4862	5481	5537	5388	4503	4821	4652	4894	4902	4793	11483	11459	11643	4460	4676	4535	4164	4142	4213	6094	6061	5982	4617	4621	3478	4916	4908	4914	7206	7187	7257	5166	5391	5335	28648	29250	28123	2804	2612	2901	2786	2824	2950	2731	2766	2818	24859
10:29:18	4591	4652	4613	5486	5693	5627	4864	4824	4655	4781	4982	4875	11569	11679	11368	4507	4590	4722	4213	4270	4332	5787	5954	5905	4783	4794	3611	4802	4932	4763	7222	7421	7218	5276	5228	5230	29251	29974	28563	2851	2765	2628	2805	2801	2827	2899	2871	2773	24960
10:39:18	4563	4760	4756	5453	5613	5419	4964	4845	4822	5101	4914	4868	11462	11580	11689	4587	4505	4610	4299	4379	4275	6023	6179	5937	5001	4880	3419	4839	4917	4713	7231	7543	7382	5254	5409	5286	28765	29712	28431	2866	2726	2771	2866	2855	2877	2915	2674	2893	25405
10:49:18	4584	5009	4723	5532	5612	5296	4860	4779	4954	5022	4928	4961	11855	11469	11424	4632	4551	4680	4370	4328	4283	6076	5890	5992	4866	4796	3552	4976	5040	4737	7362	7482	7343	5406	5451	5195	29345	29527	28613	2742	2801	2800	2818	2844	2852	2741	2854	2758	25679
10:59:18	4677	4954	4776	5586	5855	5569	4810	4965	4917	4966	5078	4680	11658	11512	11421	4682	4680	4658	4212	4418	4296	6001	5927	5981	4813	4792	3619	5050	5082	5094	7432	7495	7349	5351	5414	5633	29232	29299	28315	2783	2802	2781	2874	2953	2731	2879	2820	2811	26117
11:09:18	4636	4903	4716	5845	5568	5663	4721	4872	5006	5069	4987	4924	11721	11727	11678	4670	4714	4723	4324	4392	4640	6163	5951	5669	4879	5058	3486	5037	5109	4836	7407	7676	7079	5281	5505	5348	29205	29786	29248	2934	2890	2632	2672	2773	2913	2820	2851	2931	26168
11:19:18	4696	4761	4820	5834	5668	5501	5022	5009	4890	5040	5196	5013	11621	11562	11719	4708	4678	4698	4403	4427	4380	6083	6028	5991	4898	4818	3696	4850	5069	4929	7152	7482	7540	5381	5535	5366	28961	29479	28975	2755	2842	2886	2848	2875	2846	2913	2914	2953	26902
11:29:18	4836	4807	4862	5727	5795	5628	4976	4932	4800	4914	4984	4967	11779	11496	11393	4708	4655	4822	4457	4378	4376	6192	6327	5993	4898	5140	3757	4886	4994	4956	7165	7504	7169	5436	5442	5632	28923	29657	28502	2826	2896	2809	2817	2941	2756	2875	2810	2960	26565
11:39:18	4676	4862	4868	5690	5609	5556	4731	4866	5073	5074	5015	4975	11416	11687	11428	4660	4956	4773	4443	4434	4358	6024	6114	5973	5024	5058	4048	4924	4945	5112	7350	7527	7510	5574	5501	5429	28752	29159	28479	2882	2632	2803	2858	2780	2868	2797	2774	2792	27393
11:49:18	4691	4806	4701	5681	5909	5479	4687	4956	4908	5032	4947	5066	11600	11601	11557	4687	4789	4921	4373	4595	4545	6106	6110	6147	4810	5056	3789	4969	4759	4800	7164	7540	7540	5537	5300	5451	28902	29570	29079	2819	2915	2695	2812	2779	2796	2980	2889	2694	27536
11:59:18	4593	4897	4734	5765	5703	5591	4914	4928	4861	4966	5108	4902	11829	11564	11517	4791	4645	4755	4501	4609	4533	6159	6077	6141	5073	5060	3846	5061	4907	5013	7395	7546	7456	5556	5331	5518	29035	29480	28955	2760	2836	2689	2868	2797	2913	2870	2880	2801	27521
12:09:18	4676	5077	5052	5657	5797	5576	4919	4801	5053	4914	5059	5091	11547	11443	11513	4905	4729	4748	4451	4525	4600	6229	6125	6102	4983	5070	4007	5218	4930	5009	7338	7427	7320	5333	5549	5556	28884	28769	28107	2911	2776	2840	2791	2904	2820	2739	2889	2842	28035
12:19:18	4754	4856	4752	5832	5650	5697	4909	4922	5096	5126	5004	5048	11705	11621	11170	4868	4759	4929	4509	4510	4414	6186	5987	6044	5119	5248	4043	4999	4796	4969	7494	7683	7327	5506	5555	5521	29109	29480	28529	2816	2772	2898	2807	2880	2867	2766	2832	2788	28516
12:29:18	4732	4968	4749	5849	5832	5675	4934	4930	5017	5123	5051	4979	11580	11676	11431	4837	4832	4837	4502	4663	4532	6143	6063	5933	5100	4995	4116	5065	5071	5011	7317	7682	7351	5452	5555	5515	28987	29276	28572	2793	2736	2737	2754	2745	2774	2711	2808	2743	28150
12:39:18	4930	5006	4891	6013	5785	5666	5171	5104	5019	5361	4970	5162	11822	11501	11675	4838	4923	4801	4523	4627	4523	6341	6320	6283	5078	5045	4055	4978	5017	5038	7253	7575	7458	5341	5591	5773	28626	29344	28745	2807	2673	2636	2682	2893	2788	2759	2836	2716	28750
12:49:18	4727	4935	5009	5721	5718	5620	5108	4944	5093	5295	5163	5209	12060	11543	11358	4852	4933	4863	4532	4621	4625	6111	6112	6045	5108	4982	4138	4906	5016	5086	7109	7759	7383	5440	5564	5534	28822	29466	28787	2838	2673	2818	3005	2820	2739	2787	2795	2830	29320
12:59:18	4668	4956	5010	5909	5799	5699	4885	5045	5120	5153	4993	5139	11670	11477	11479	4804	4915	4925	4583	4768	4502	6041	6302	6116	5306	5116	4062	5118	5168	4976	7306	7450	7819	5515	5564	5433	28197	29102	28733	2860	2729	2722	2815	2829	2891	2881	2777	2737	29335
13:09:18	4670	5008	4887	5683	5799	5806	5131	5036	5033	5105	5234	5196	11380	11343	11807	4785	4947	4962	4481	4551	4412	6211	6233	5999	5036	5145	4347	5115	5092	5273	7349	7554	7623	5465	5338	5382	28365	29006	28498	2816	2822	2774	2835	2837	2802	2878	2757	2820	29928
13:19:18	4878	5135	4866	5695	5743	5858	5209	4971	5092	5328	5123	5229	11501	11510	11455	4868	5044	4920	4447	4727	4713	6218	6116	6067	4985	5285	4145	5068	4899	5226	7470	7514	7422	5534	5401	5584	28226	29203	28385	2664	2717	2757	2797	2922	2662	2697	2694	2866	29644
13:29:18	4788	5142	5001	5794	5697	5712	5011	4961	4930	5365	4962	5115	11933	11547	11521	4895	4743	4806	4579	4595	4611	6162	6174	6162	5221	5254	4397	4989	5151	5152	7380	7642	7420	5382	5760	5547	28691	29221	27760	2837	2649	2841	2761	2882	2822	2875	2832	2922	30304
13:39:18	4840	5054	4876	5958	5966	5827	5114	5079	5185	5371	5327	5041	11786	11730	11829	4965	4897	4793	4577	4500	4766	6044	6083	6053	5213	5186	4480	5075	4948	5345	7710	7572	7333	5469	5539	5580	28316	29307	28005	2737	2747	2928	2755	2878	2875	2744	2812	2829	30121
13:49:18	4599	4966	4954	5913	6075	5624	5175	5276	4991	5114	5116	5049	11721	11346	11605	5040	4887	4870	4629	4814	4697	6233	6079	6129	5252	5080	4388	5177	5117	4998	7635	7480	7786	5648	5649	5483	28325	28916	28536	2700	2703	2752	2942	2838	2865	2931	2774	2812	30744
13:59:18	4759	5097	4950	5901	6020	6075	5268	5139	5052	5194	5328	5199	11808	11392	11612	4888	4839	4771	4813	4745	4584	6259	6080	6237	5242	5165	4588	5252	5103	5110	7384	7574	7670	5388	5370	5618	28534	28747	28832	2729	2961	2836	2603	2764	2795	2781	2835	2842	30746
14:09:18	4877	5087	4989	6052	6024	5680	4870	5197	5142	5157	5282	5138	11517	11440	11749	5042	4988	4835	4487	4891	4786	6315	6256	6166	5081	5291	4525	5274	4968	5169	7589	7542	7526	5496	5661	5586	28752	28607	28598	2782	2749	2919	2865	2828	2868	2834	2833	2780	31897
14:19:18	4966	5101	4918	6086	5735	5852	5178	5087	5146	5393	5152	5161	11760	11450	11240	5106	5043	4939	4831	4816	4678	6273	6299	6102	5071	5143	4459	5424	5236	5421	7512	7495	7601	5673	5582	5783	28334	28377	28391	2849	2697	2839	2873	2744	2854	2688	2659	2843	31813
14:29:18	4819	5020	4824	6017	5657	5741	5091	5074	5173	5279	5330	5242	11687	11186	11498	5074	5135	5027	4679	4977	4880	6271	6165	6251	5271	5248	4452	5188	5238	5383	7334	7375	7482	5677	5525	5700	28286	29155	28340	2746	2883	2793	2653	2669	2855	2964	2742	2721	32004
14:39:18	4914	5175	4978	6044	6089	6019	5305	5126	5151	5196	5282	5380	11873	11539	11515	4863	4970	4951	4774	4854	4810	6193	6277	6202	5411	5223	4713	5080	5276	5249	7468	7514	7649	5701	5677	5621	28270	28363	28387	2877	2640	2789	2693	2919	2707	2898	2828	2770	32131
14:49:18	4814	5143	4765	5874	5959	5936	5124	5284	5237	5191	5412	5164	11917	11156	11516	5007	4937	5044	4724	4765	4689	6291	6212	6281	5290	5398	4730	5189	5408	5358	7600	7533	7565	5505	5491	5558	28153	28761	28081	2868	2926	2750	2789	2795	2866	2847	2825	2836	32498
14:59:18	4862	5178	5174	5911	5973	5657	5146	5254	5182	5393	5212	5229	11824	11626	11369	5159	5052	5175	4768	4665	4908	6419	6267	6256	5442	5355	4809	5357	5240	5289	7404	7615	7738	5575	5582	5748	28767	28543	27861	2604	2785	2836	2862	2814	2682	2814	2904	2803	32977
15:09:18	4853	5281	5041	5976	5990	5875	5228	5228	5254	5526	5261	5353	11653	11365	11437	5038	5079	5025	4615	4833	4868	6227	6212	6296	5380	5410	4640	5243	5217	5372	7463	7831	7719	5692	5728	5592	28078	29283	28035	2808	2736	2793	2825	2892	2741	2863	2810	2747	32923
15:19:18	5121	5198	5094	6098	5930	5923	5224	5344	5231	5466	5413	5330	11761	11491	11350	5006	4989	5329	4793	4848	4761	6198	6047	6176	5500	5363	4859	5110	5093	5321	7461	7631	7326	5693	5665	5675	28483	28759	28266	2782	2617	2839	2839	2858	2869	2756	2763	2810	33183
15:29:18	4986	5273	5005	6100	5944	5628	5068	5174	4972	5353	5293	5236	11885	11480	11446	4971	5238	4887	4769	4673	4661	6448	6362	6096	5326	5483	4718	5255	5238	5149	7654	7464	7611	5477	5615	5671	28764	28374	28237	2740	2793	2713	2750	2781	2819	2908	2678	2753	33762
15:39:18	5275	5198	5139	5760	5807	5928	5276	5162	5169	5573	5320	5371	11682	11483	11327	5194	5093	5118	4662	4867	4725	6311	6171	6308	5334	5520	4802	5062	5178	5369	7432	7375	7577	5825	5497	5664	28712	28126	28397	2772	2797	2809	2671	2855	2738	2798	2795	2808	33830
15:49:18	4856	5008	5008	5875	5814	5873	5231	5187	5090	5555	5414	5485	12137	11518	11380	5065	4926	5079	4768	4849	4817	6108	6519	6164	5346	5333	4689	5354	5305	5395	7677	7666	7646	5379	5764	5567	28135	28123	27849	2760	2811	2804	2792	2802	2701	2879	2675	2712	33472
15:59:18	5230	5418	4900	5823	6033	5711	5129	5233	5291	5403	5431	5317	12279	11352	11460	5139	5285	4997	4750	4724	4933	6243	6488	6231	5405	5335	4695	5384	5318	5401	7593	7524	7461	5668	5656	5757	28371	28316	27915	2652	2880	2839	2827	2739	2786	2779	2889	2859	34289
16:09:18	4888	5293	5028	5966	6038	5959	5162	5042	5296	5358	5416	5321	12098	11620	11387	5239	5026	5340	4776	4830	4884	6202	6453	6259	5314	5327	4772	5128	5396	5487	7550	7613	7576	5734	5655	5631	28254	28257	27866	2740	2838	2788	2798	2788	2799	2756	2870	2790	34602
16:19:18	5212	5130	5084	6008	5874	5937	5099	5459	5278	5447	5354	5394	11917	11456	11610	5068	5213	5047	4759	4885	4969	6192	6460	6345	5533	5583	4937	5421	5392	5468	7539	7512	7605	5571	5824	5796	28206	27805	28062	2685	2602	2735	2786	2712	2696	2853	2714	2878	35285
16:29:18	5164	5204	5113	5953	5960	5955	5084	5285	5249	5342	5379	5311	11563	11685	11369	5106	5169	5096	5083	4864	4925	6449	6155	6380	5460	5484	4817	5451	5361	5342	7699	7406	7631	5890	5891	5686	28240	27779	27565	2870	2805	2692	2765	2906	2873	2837	2859	2893	34715
16:39:18	5111	5154	5064	6029	6111	5823	5249	5376	5347	5408	5504	5248	11771	11575	11232	4942	5073	5255	4883	4858	4856	6370	6393	6309	5490	5346	5135	5110	5159	5266	7653	7679	7517	5798	5654	5686	27692	28005	28486	2876	2736	2818	2778	2816	2747	2862	2644	2806	35497
16:49:18	5356	5312	5102	6037	6003	5949	5273	5319	5485	5462	5311	5373	11618	11528	11320	5077	5108	5309	4917	4870	5017	6527	6123	6149	5501	5574	4925	5252	5190	5422	7575	7919	7636	5831	5711	5694	27629	27956	27452	2885	2707	2879	2878	2821	2636	2857	2848	2868	35949
16:59:18	5245	5272	5199	5713	5988	6078	5143	5127	5245	5443	5427	5414	11563	11577	11459	5314	5258	4931	4820	4843	4874	6415	6309	6101	5376	5476	4918	5268	5262	5628	7357	7565	7552	5676	5706	5677	28223	27648	27763	2748	2875	2756	2797	2673	2783	2805	2670	2826	35584
17:09:18	5216	5450	5172	5819	5979	5946	5287	5164	5170	5349	5426	5478	11939	11287	11288	4975	5207	5095	4926	5053	4939	6297	6321	6234	5502	5266	4840	5284	5548	5398	7352	7575	7657	5562	5848	5687	27828	28071	28210	2622	2835	2731	2863	2849	2818	2928	2728	2802	35925
17:19:18	5268	5278	5100	5961	6071	5976	5507	5277	5424	5517	5300	5548	11539	11174	11351	5256	5137	5177	4897	5098	4810	6391	6233	6306	5599	5692	5012	5225	5412	5302	7407	7642	7486	5777	5765	5766	28094	27751	27803	2769	2697	2740	2755	2740	2649	2832	2765	2796	36489
17:29:18	5443	5363	5055	6112	5905	5848	5096	5226	5274	5377	5128	5452	11374	11415	11000	5053	5096	5135	4961	5112	4965	6256	6231	6445	5484	5524	4971	5283	5396	5384	7667	7759	7584	5665	5842	5571	27748	27699	27713	2828	2831	2699	2777	2863	2843	2832	2816	2796	36525
17:39:18	5201	5273	5087	5987	5870	5807	5318	5242	5361	5292	5530	5211	11386	11507	11354	5073	4914	5137	4923	4755	4841	6134	6307	6132	5650	5585	4996	5286	5390	5384	7585	7467	7551	5701	5731	5756	27649	27522	27409	2719	2861	2791	2740	2768	2759	2894	2796	2758	36969
17:49:18	5205	5090	5186	6041	6086	5949	5189	5341	5150	5421	5578	5277	11437	11259	11324	5143	5185	5158	5104	4947	4870	6335	6222	6333	5608	5373	4895	5377	5445	5444	7741	7655	7759	5710	5789	5576	27599	27628	27281	2694	2762	2737	2769	2857	2715	2762	2661	2735	36723
17:59:18	5300	5187	5023	5990	6105	5951	5476	5239	5280	5466	5434	5267	11561	11358	11131	4945	5123	5128	4897	4966	5007	6376	6358	6111	5520	5393	5132	5411	5374	5438	7593	7733	7715	5849	5901	5904	27490	27477	27696	2559	2789	2761	2785	2818	2862	2857	2783	2789	37019
18:09:18	5297	5351	5094	5948	5943	5968	5262	5342	5073	5537	5294	5407	11441	11347	11108	5157	5000	5148	4830	5106	5078	6383	6174	6265	5438	5660	5149	5325	5426	5504	7445	7527	7529	5649	5650	5738	26887	27533	27668	2726	2805	2824	2706	2827	2800	2752	2662	2805	37307
18:19:18	5288	5313	5100	6249	6142	5906	5386	5470	5173	5533	5504	5356	11606	11024	11228	5206	5272	5166	4988	5053	5064	6319	6134	6388	5466	5563	4869	5277	5405	5503	7735	7562	7650	5903	5774	5730	27725	27538	26965	2769	2692	2813	2772	2886	2819	2741	2681	2701	37720
18:29:18	5402	5277	5216	5995	5958	5815	5213	5361	5334	5614	5413	5570	11241	11548	11241	5075	5203	5255	4970	5043	5066	6228	6203	6211	5532	5534	5080	5202	5429	5249	7274	7633	7606	5814	5705	5814	27466	27293	26715	2909	2819	2681	2819	2843	2712	2844	2876	2734	37762
18:39:18	5219	5165	5185	5953	6010	5982	5230	5331	5359	5356	5314	5372	11503	11329	11364	5122	5383	5252	4855	5129	5149	6120	6140	6213	5582	5531	5120	5219	5382	5423	7265	7603	7527	5965	5797	5598	26997	27103	27381	2757	2772	2822	2778	2711	2884	2899	2794	2932	38619
18:49:18	5280	5179	5201	6060	6036	6037	5471	5336	5397	5548	5526	5395	11581	11095	11278	5305	5191	5114	4867	5112	4966	6245	6307	6072	5356	5596	5174	5518	5287	5407	7462	7481	7578	5645	5657	5638	27242	27241	26882	2674	2795	2902	2794	2699	2775	2806	2664	2779	38819
18:59:18	5435	5278	5132	6165	5906	6097	5146	5216	5240	5508	5406	5593	11497	10970	11188	5101	5170	5203	4753	4933	5059	6408	5968	5992	5504	5690	5132	5301	5566	5616	7465	7543	7466	5572	5700	5786	26611	26842	26936	2771	2782	2742	2712	2774	2701	2765	2686	2805	38639
19:09:18	5227	5321	5214	5913	6202	5824	5370	5460	5451	5411	5481	5451	11343	11010	11097	4979	5114	5358	4865	4994	4993	6394	6024	5969	5538	5560	5135	5324	5673	5444	7398	7551	7571	5622	5655	5826	27041	26791	27095	2652	2830	2792	2653	2814	2804	2751	2666	2739	38750
19:19:18	5340	5375	5171	5902	5931	5935	5301	5403	5327	5383	5478	5391	11480	10881	10843	5411	5272	5163	4997	5123	5075	6136	6075	6399	5451	5682	5096	5430	5550	5359	7462	7574	7772	5685	5790	5832	26792	27440	26238	2719	2710	2879	2847	2749	2807	2758	2778	2697	39243
19:29:18	5361	5199	5197	5939	5947	6074	5224	5293	5348	5745	5554	5518	11447	11381	11108	5417	5149	4967	4910	5080	5025	6233	6137	6167	5421	5464	5244	5444	5595	5479	7432	7545	7333	5461	5720	5722	26839	26672	26764	2825	2824	2781	2810	2841	2855	2904	2785	2757	39442
19:39:18	5383	5144	5177	6108	5915	5709	5417	5329	5244	5499	5283	5246	11297	11128	11367	5222	5200	5226	4886	5022	4952	6154	6032	6015	5626	5720	5103	5527	5717	5564	7256	7676	7409	5956	5782	5708	26566	26732	26638	2924	2795	2952	2860	2955	2817	2881	2828	2735	40242
19:49:18	5330	5184	5157	6070	6078	6041	5248	5258	5375	5601	5628	5295	11170	10756	10844	5237	5151	5197	4863	4989	5042	6113	6225	5901	5524	5760	5144	5625	5447	5498	7384	7494	7598	5822	5895	5756	25886	26679	26038	2890	2905	2781	2805	2883	2790	2897	2803	2695	40131
19:59:18	5145	5298	5187	6074	5966	6039	5302	5363	5278	5458	5542	5502	11400	10929	11101	5070	5215	5132	4989	5106	4789	5932	6031	5895	5509	5619	5185	5504	5507	5515	7468	7572	7482	5805	5953	5816	26089	26303	26126	2806	2733	2591	2759	2897	2716	2834	2841	2721	39713
20:09:18	5399	5257	5046	6234	5973	5884	5308	5431	5315	5672	5249	5283	11550	10869	10916	5314	5400	5260	5034	5111	5042	5951	6053	5998	5528	5604	5058	5410	5502	5544	7520	7519	7462	5719	5877	5561	25965	25740	25434	2794	2842	2712	2569	2850	2831	2727	2737	2813	40036
20:19:18	5399	5284	5264	6183	6020	5985	5343	5238	5246	5373	5491	5413	10904	10783	10747	5177	5311	5192	4995	5100	5232	6101	5999	6196	5608	5602	5209	5347	5716	5391	7266	7411	7430	5717	5789	5596	25256	25497	25430	2617	2760	2726	2701	2943	2735	2739	2791	2737	41067
20:29:18	5259	5232	5063	5783	6146	6062	5265	5276	5259	5516	5656	5494	10710	10686	10769	5080	5185	5327	4810	5167	5072	6016	5926	6072	5495	5506	5212	5395	5543	5569	7261	7390	7466	5797	5901	5727	24520	24768	24841	2658	2803	2682	2772	2767	2893	2843	2763	2731	41444
20:39:18	5303	5159	5206	6078	6000	5807	5436	5535	5508	5505	5409	5411	10869	10715	10831	5232	5201	5095	4967	5094	5013	5994	5897	6184	5631	5689	5276	5499	5446	5398	7454	7274	7366	5812	5789	5824	24212	24698	24279	2799	2802	2690	2823	2868	2818	2941	2856	2740	41090
20:49:18	5081	5147	4920	6066	5748	5593	5338	5453	5092	5582	5391	5419	10432	10771	10272	5342	5299	5249	5092	5037	4763	5891	5953	6020	5755	5628	5100	5372	5533	5617	7146	7267	7230	5626	5658	5697	23457	23751	23898	2772	2774	2711	2745	2802	2772	2756	2702	2898	41914
20:59:18	5294	5163	5134	6067	6125	5981	5510	5143	5247	5536	5416	5382	10396	10160	10423	5465	5208	5111	4960	4906	4792	5981	6121	6136	5538	5634	5346	5458	5486	5399	7221	6883	7277	5754	5629	5726	23150	23022	23713	2793	2754	2717	2707	2738	2698	2868	2829	2830	41696
21:09:18	5344	5269	5033	5893	6035	5990	5207	5316	5413	5559	5500	5421	10331	9841	10143	5222	5239	5247	5174	5057	5129	5930	5938	5817	5455	5663	5094	5534	5360	5696	7242	7233	7250	5662	5634	5671	22772	22279	23010	2853	2763	2758	2874	2820	2890	2959	2771	2721	41575
21:19:18	5382	5239	5092	5834	6014	5796	5199	5342	5438	5566	5405	5492	10281	9943	10053	5215	5286	5200	4974	5132	5004	5949	5968	5778	5332	5599	5374	5482	5503	5480	7117	7109	7084	5735	5399	5520	21697	22369	22006	2845	2648	2704	2967	2776	2678	2795	2818	2757	42007
21:29:18	5149	5251	5196	5890	5892	5811	5389	5311	5303	5211	5471	5389	10027	9609	9892	5231	5270	5113	4994	5131	5018	5743	5711	5806	5443	5595	5261	5461	5615	5421	7138	6889	6950	5732	5706	5541	21483	21470	21790	2749	2746	2764	2870	2726	2918	2837	2934	2780	41945
21:39:18	5297	5242	4975	5915	5788	5882	5268	5250	5304	5527	5284	5375	9807	9741	9742	5169	5339	5180	4885	5098	5107	5726	5917	5776	5506	5410	5242	5431	5478	5638	6949	6909	7067	5555	5509	5691	21285	21344	21357	2751	2855	2753	2870	2710	2699	2736	2807	2691	42360
21:49:18	5374	5274	5089	6098	5837	5443	5207	5244	5296	5347	5465	5402	9497	9444	9589	5301	5032	5134	4882	5013	5127	5611	5688	5784	5627	5472	5271	5555	5520	5388	6902	6829	6786	5715	5771	5501	20736	20594	20596	2732	2812	2773	2808	2651	2784	2802	2894	2720	42882
21:59:18	5317	5467	5099	5732	5627	5929	5212	5247	5203	5569	5379	5249	9596	9477	9393	5255	5269	5107	4861	5015	4977	5697	5761	5716	5565	5728	5180	5288	5293	5424	6887	6554	6940	5527	5621	5764	19983	19982	20400	2815	2702	2780	2859	2828	2764	2880	2798	2770	43350
22:09:18	5126	5190	5158	5959	5819	5700	5157	5294	5318	5496	5402	5516	9371	8900	9312	5179	5184	5340	4928	5102	4963	5622	5752	5561	5452	5578	5512	5477	5426	5428	6914	6852	6765	5434	5593	5830	19545	19831	19908	2829	2760	2815	2859	2876	2819	2725	2710	2745	43302
22:19:18	5285	5271	5082	5732	5786	5581	5207	5290	5405	5588	5599	5363	9494	9034	9032	5309	5202	5124	5073	5100	4998	5776	5774	5775	5581	5536	5292	5438	5359	5202	6808	6647	6624	5521	5606	5461	19245	19118	19391	2839	2761	2799	2619	2739	2727	2854	2750	2768	43681
22:29:18	5285	5338	5123	5796	5707	5646	5329	5408	5374	5609	5459	5240	8919	9066	9214	5057	5182	5245	5133	5131	5138	5669	5637	5559	5451	5532	5292	5405	5431	5471	6727	6644	6607	5570	5746	5604	18670	18420	19087	2733	2678	2775	2729	2845	2896	2909	2796	2775	43862
22:39:18	5469	5188	5305	5714	5725	5693	5324	5343	5124	5638	5440	5531	9124	8708	9159	5213	5241	5135	4983	4916	5005	5525	5576	5484	5374	5349	5092	5527	5560	5310	6687	6639	6428	5569	5522	5330	18317	18285	18299	2685	2727	2768	2787	2832	2668	2788	2830	2836	43777
22:49:18	5292	5261	5185	5735	5853	5629	5271	5461	5337	5680	5403	5444	8872	8663	8728	5294	5242	4974	4997	5056	4909	5805	5698	5556	5526	5364	5199	5155	5565	5357	6646	6685	6457	5496	5424	5492	17528	17961	17763	2713	2682	2770	2743	2762	2708	2715	2838	2771	43618
22:59:18	5404	5264	4846	5807	5488	5624	5296	5322	5189	5466	5484	5375	8963	8500	8771	5279	5173	5139	5008	4948	4946	5686	5617	5650	5541	5541	5413	5349	5477	5279	6748	6440	6576	5541	5559	5570	17209	17445	17245	2771	2791	2702	2830	2852	2715	2696	2859	2761	43884
23:09:18	5368	5107	5039	5621	5838	5532	5259	5320	5386	5374	5592	5197	8619	8256	8569	5207	5143	4992	4881	5019	5323	5669	5716	5545	5247	5555	5176	5508	5335	5452	6638	6607	6217	5452	5492	5505	16769	16756	16921	2768	2779	2781	2820	2835	2757	2829	2823	2751	44058
23:19:18	5283	5351	5120	5710	5505	5323	5298	5249	5220	5444	5516	5376	8421	8227	8262	5150	5042	5136	4941	5243	5248	5598	5752	5472	5539	5651	5313	5397	5316	5383	6329	6485	6435	5388	5514	5563	16567	16312	16866	2763	2714	2921	2796	2740	2695	2682	2822	2733	44579
23:29:18	5130	5175	5240	5564	5513	5697	5319	5324	5306	5421	5366	5354	8382	8105	8164	5190	5024	5167	5143	5102	4926	5502	5712	5384	5333	5519	5386	5540	5406	5480	6186	6167	6439	5361	5384	5372	16199	15877	16258	2858	2765	2691	2832	2849	2691	2864	2824	2803	43917
23:39:18	5247	5349	5097	5501	5643	5507	5242	5113	5306	5382	5485	5420	8404	8161	8112	5114	5288	5322	5004	5197	5188	5614	5766	5734	5422	5671	5298	5619	5708	5527	6493	6083	6643	5438	5508	5504	15878	15592	15481	2785	2688	2810	2735	2871	2698	2836	2730	2807	44465
23:49:18	5199	5127	5109	5498	5576	5557	5121	5517	5256	5329	5418	5328	8129	8014	8118	5213	5290	5213	4965	5046	4916	5448	5589	5683	5576	5653	5302	5467	5485	5306	6468	6349	6160	5241	5351	5301	15558	15688	15700	2850	2662	2691	2721	2805	2758	2760	2912	2794	44517
23:59:18	5359	5211	4946	5433	5470	5343	5297	5270	5274	5482	5571	5491	7976	8151	7897	5185	4896	5269	5086	4983	5008	5554	5747	5588	5623	5623	5472	5425	5483	5573	6345	6456	6370	5431	5474	5265	15012	14872	14899	2861	2714	2680	2729	2865	2778	2791	2669	2679	45365
0:00:00
0:00:00
0:00:00
0:00:00
0:00:00
0:00:00
0:00:00
0:00:00
0:00:00
0:00:00
[truncated: 47 more columns]
