# Supplementary material for: Systematic analysis of low-affinity transcription factor binding site clusters in vitro and in vivo establishes their functional relevance
Source: Nat Commun. 2022 Sep 7;13:5273. doi: 10.1038/s41467-022-32971-0 (PMC9452512; doi:10.1038/s41467-022-32971-0)
Supplement: Supplementary file 3 — Source Data [file 41467_2022_32971_MOESM3_ESM.zip › source_data/in-vivo/20210707/20210707_Pho5pr_GFP70.txt]

EGFP:488,507
Kinetic read	A1	A2	A3	A4	A5	A6	A7	A8	A9	A10	A11	A12	B1	B2	B3	B4	B5	B6	B7	B8	B9	B10	B11	B12	C1	C2	C3	C4	C5	C6	C7	C8	C9	C10	C11	C12	D1	D2	D3	D4	D5	D6	D7	D8	D9	D10	D11	D12	E1
0:08:37	208	179	213	213	188	169	171	196	184	210	176	174	447	450	461	187	208	187	186	149	198	164	187	189	146	189	191	218	203	171	191	206	187	189	202	180	262	264	266	171	160	177	165	176	178	168	167	182	196
0:18:37	185	174	193	192	197	172	168	173	194	192	183	207	502	450	543	194	183	173	206	202	193	201	185	180	188	181	194	211	173	187	200	207	195	209	201	207	266	305	341	180	209	151	175	182	193	178	169	177	183
0:28:37	180	189	190	186	177	165	186	191	210	222	189	183	520	482	994	185	179	200	191	193	212	206	204	199	170	194	193	187	163	197	226	203	186	208	186	186	282	420	480	196	185	163	216	193	150	179	196	180	186
0:38:37	202	176	172	200	185	201	170	178	202	199	215	181	561	546	1328	207	198	201	192	223	190	197	188	208	187	203	178	170	198	201	227	194	199	189	173	228	285	530	576	210	179	218	196	220	192	186	176	202	166
0:48:37	167	161	177	202	179	196	183	178	173	196	173	205	590	584	1494	182	200	187	204	177	195	182	183	214	167	195	203	180	176	193	225	180	171	194	186	187	316	543	534	181	190	215	169	199	166	172	174	172	170
0:58:37	175	190	215	174	183	187	180	176	193	203	204	194	635	610	1529	197	180	199	183	187	168	213	189	198	160	172	187	208	197	196	226	217	203	159	196	201	346	476	553	191	213	185	147	162	190	179	175	195	164
1:08:37	178	187	180	203	195	180	198	202	180	175	200	178	643	698	1545	181	188	157	192	185	191	219	147	223	218	179	172	183	210	210	223	195	204	188	184	169	333	425	422	202	149	202	180	192	170	165	166	192	165
1:18:37	193	216	169	197	184	198	188	201	188	185	213	192	707	736	1473	168	184	196	180	187	210	218	182	212	199	165	213	205	189	178	237	224	187	191	175	182	348	402	453	183	179	193	184	190	181	171	185	207	191
1:28:37	177	160	177	173	197	188	166	190	205	174	182	189	814	763	1311	199	207	190	218	208	187	193	189	206	188	221	215	207	202	204	210	225	224	192	182	196	370	399	389	175	188	184	163	192	167	169	171	187	186
1:38:37	191	185	201	217	168	210	196	173	196	185	185	166	845	846	932	198	193	179	187	210	202	187	171	203	177	158	214	168	191	197	226	201	224	218	198	182	391	390	407	180	196	199	191	169	182	206	185	195	190
1:48:37	178	174	187	185	192	182	188	181	191	214	200	201	894	884	1004	216	214	190	191	201	179	194	193	197	213	192	167	193	189	201	220	203	197	206	206	170	403	398	427	174	204	176	178	158	175	180	187	167	186
1:58:37	206	196	208	193	155	196	199	182	209	189	186	178	953	889	1061	180	201	200	168	203	191	188	214	205	182	170	171	209	193	201	218	239	228	204	201	207	434	440	448	182	183	196	202	178	162	183	195	187	206
2:08:37	209	194	182	206	217	202	175	197	179	172	215	174	1018	1001	1077	231	172	189	190	189	217	189	198	202	197	156	175	202	181	191	251	224	247	214	188	215	414	432	426	161	158	172	184	184	170	185	168	195	195
2:18:37	190	199	197	188	216	181	171	185	202	205	189	188	1078	1058	1209	185	177	160	190	207	195	215	188	192	168	167	180	200	174	197	234	242	208	202	172	189	477	480	477	182	181	164	192	189	189	163	152	185	158
2:28:37	195	198	191	195	178	182	191	202	202	168	198	163	1188	1160	1269	182	186	217	195	220	195	191	196	185	194	208	195	179	190	185	248	234	205	213	179	203	479	481	491	179	166	179	170	191	200	198	161	160	185
2:38:37	195	214	214	215	181	198	201	202	208	194	186	185	1216	1241	1343	225	195	175	208	169	192	200	198	195	203	195	196	195	193	191	276	241	227	226	182	212	513	494	507	210	195	172	213	188	167	192	187	187	206
2:48:37	180	202	213	237	215	215	188	187	233	134	176	218	1383	1361	1407	187	185	197	201	203	178	208	195	202	208	201	165	170	200	181	240	256	220	203	179	212	530	549	531	181	163	191	185	169	184	170	185	174	199
2:58:37	215	154	208	215	204	180	221	201	190	206	198	201	1421	1377	1484	206	191	217	214	215	200	199	202	209	200	160	169	208	217	201	273	266	230	183	194	218	590	576	568	178	170	177	187	182	181	172	184	194	194
3:08:37	232	166	207	208	184	208	196	214	201	195	219	194	1491	1541	1575	205	206	185	201	222	217	203	190	187	175	196	214	182	200	211	259	250	236	201	188	224	599	590	648	170	188	169	192	170	180	217	208	188	181
3:18:37	229	217	225	235	215	209	206	227	205	216	181	202	1580	1582	1611	163	178	227	224	207	182	201	221	215	188	196	180	226	211	209	262	277	224	211	203	181	668	613	642	176	150	190	182	189	173	180	172	222	185
3:28:37	190	191	222	225	240	191	189	153	189	202	176	194	1663	1659	1755	207	191	205	212	188	197	216	179	226	200	155	223	216	205	188	253	260	260	186	214	214	677	637	692	185	174	185	176	170	175	181	182	206	191
3:38:37	190	197	209	192	210	175	216	188	213	208	224	189	1777	1672	1909	203	221	172	218	216	220	215	224	213	195	193	199	211	232	229	268	276	266	240	198	198	728	684	706	174	176	166	188	192	172	190	198	174	203
3:48:37	192	194	221	237	233	200	216	203	168	198	188	193	1862	1857	1996	191	212	188	229	232	231	206	219	199	194	201	186	209	211	235	263	276	267	218	209	227	772	717	759	166	194	195	207	207	220	180	173	196	195
3:58:37	214	236	218	215	209	209	205	204	191	208	194	183	1947	1983	2151	218	203	196	189	212	190	202	209	244	222	197	194	211	202	218	280	253	263	210	210	196	791	763	835	192	162	189	180	153	169	148	157	212	208
4:08:37	198	212	207	242	175	241	192	196	214	200	171	210	2039	2054	2279	182	203	198	200	178	217	215	230	234	193	235	191	207	223	216	301	300	276	214	209	226	867	819	872	196	184	185	202	171	167	169	178	185	229
4:18:37	182	217	189	213	211	255	183	221	178	219	230	200	2225	2229	2359	196	233	217	245	207	208	212	255	230	230	210	192	217	214	178	310	285	282	178	232	224	857	886	891	168	195	187	196	164	191	184	190	178	207
4:28:37	198	208	183	212	228	234	229	192	195	233	208	188	2355	2321	2549	219	174	186	250	215	202	234	212	212	206	221	193	251	214	216	324	328	272	197	178	231	895	869	917	164	187	187	172	192	153	185	174	171	214
4:38:37	187	226	225	211	237	222	190	210	205	184	243	211	2424	2478	2592	203	207	214	212	213	204	221	203	234	225	227	236	208	210	206	320	325	266	226	188	204	951	920	992	165	186	174	204	191	196	181	183	195	192
4:48:37	208	198	206	246	222	230	190	209	237	197	226	232	2598	2595	2784	192	182	193	202	241	200	226	246	232	205	223	208	214	209	227	316	340	289	252	216	210	987	988	1034	168	196	171	204	177	192	167	172	197	203
4:58:37	204	178	222	225	207	197	201	213	213	194	225	177	2753	2716	2976	216	200	224	217	229	207	231	223	244	187	198	195	163	202	206	358	337	298	230	201	234	1076	1041	1077	184	182	186	159	158	170	184	168	170	199
5:08:37	195	196	202	251	237	247	230	198	201	214	193	196	2938	2977	3050	208	199	202	208	210	178	237	236	244	206	211	200	222	207	218	352	354	291	208	192	201	1119	1128	1144	164	196	182	203	200	179	172	171	188	196
5:18:37	216	215	236	239	235	219	202	219	207	198	208	180	3108	3052	3290	218	210	194	229	216	218	252	278	258	226	221	215	208	228	207	373	371	322	229	239	197	1146	1160	1113	186	206	185	157	175	180	194	203	161	179
5:28:37	225	217	207	237	261	237	221	217	200	252	218	203	3273	3234	3423	213	217	210	204	218	256	234	271	260	220	199	224	225	205	199	355	358	313	206	244	231	1193	1198	1219	149	166	179	158	154	188	188	196	149	208
5:38:37	237	206	228	274	256	230	196	213	216	223	216	202	3438	3375	3619	222	208	198	241	208	199	235	229	244	206	202	230	216	194	223	354	340	305	222	232	203	1180	1217	1259	176	156	184	157	179	180	148	202	197	190
5:48:37	211	212	214	251	257	218	212	229	210	220	222	226	3629	3579	3802	188	242	206	242	238	189	245	275	258	183	215	216	195	194	224	408	379	350	214	228	217	1277	1310	1347	190	198	182	180	199	191	171	176	175	199
5:58:37	233	233	217	296	265	244	215	235	172	217	199	187	3744	3765	3966	186	197	167	205	230	209	267	252	262	245	218	192	199	190	208	425	365	343	215	235	217	1305	1310	1345	188	203	169	199	173	189	196	175	199	196
6:08:37	227	218	229	271	260	208	199	219	179	216	189	223	3864	3865	3974	193	219	217	222	254	211	238	259	292	241	219	231	220	186	217	423	403	337	214	250	218	1405	1417	1420	175	184	204	177	177	174	196	181	189	206
6:18:37	211	223	239	266	256	279	222	214	226	203	220	222	4063	3942	4160	229	214	210	247	231	206	271	236	261	219	230	210	230	244	238	448	442	350	214	204	245	1429	1402	1477	190	154	162	201	174	163	172	165	183	204
6:28:37	239	220	243	287	272	258	243	228	208	188	231	245	4129	4123	4289	215	208	214	228	229	220	270	267	263	230	222	235	207	234	199	469	459	348	236	205	229	1484	1499	1536	180	176	161	191	166	200	150	178	192	202
6:38:37	241	232	241	294	280	250	230	225	216	221	222	244	4285	4240	4448	251	226	213	246	269	254	285	271	252	219	259	206	227	223	252	448	440	378	223	236	237	1532	1610	1580	211	174	213	155	190	169	198	185	206	214
6:48:37	240	255	255	295	267	282	183	214	232	240	232	236	4454	4411	4551	194	237	229	283	278	233	296	297	300	238	213	279	222	235	237	438	476	369	253	268	247	1569	1596	1615	180	191	202	222	177	181	183	200	191	207
6:58:37	273	256	223	273	278	280	239	239	233	219	225	251	4626	4451	4703	231	223	242	260	266	249	293	308	283	242	230	212	248	223	222	481	460	383	233	239	236	1661	1724	1673	157	173	165	157	183	163	192	159	185	214
7:08:37	255	247	252	273	280	274	284	255	234	269	223	230	4734	4597	4881	228	232	205	222	257	277	305	289	282	219	250	250	248	226	225	475	444	405	252	239	264	1660	1777	1684	168	197	192	218	214	179	167	166	165	231
7:18:37	278	272	253	305	277	331	241	268	236	235	268	229	4906	4844	5030	251	231	254	270	226	244	291	293	284	274	245	259	211	223	233	465	487	425	266	249	256	1635	1886	1789	169	179	171	174	151	176	173	165	168	215
7:28:37	246	278	261	328	305	305	238	219	247	245	230	224	4967	4828	5238	221	266	244	252	260	273	309	294	300	237	270	260	256	211	251	462	493	419	243	290	286	1713	1884	1758	182	174	194	159	177	191	149	179	192	198
7:38:37	272	268	260	302	317	324	258	238	273	225	260	269	5038	4938	5419	240	226	219	278	280	290	312	291	328	253	277	253	253	215	229	460	512	435	256	254	270	1707	1915	1801	175	172	190	162	180	186	176	182	206	210
7:48:37	268	302	275	313	330	305	226	256	243	259	238	256	5294	5119	5542	250	233	291	247	268	265	298	306	326	290	269	274	245	236	265	515	479	450	266	283	266	1728	1894	1879	191	198	187	204	163	175	192	180	191	220
7:58:37	240	263	274	355	335	310	260	264	257	245	267	249	5302	5187	6047	255	291	249	300	273	276	318	315	324	263	291	273	253	214	237	498	513	426	292	295	280	1724	2026	1843	171	196	169	187	168	172	186	201	197	199
8:08:37	252	275	282	341	296	336	248	267	273	249	255	269	5418	5372	6119	282	271	273	305	292	294	326	345	297	284	272	281	282	255	278	475	495	441	290	282	281	1729	2021	1871	179	192	185	213	167	169	185	189	169	206
8:18:37	269	270	274	342	308	348	279	295	276	239	245	234	5638	5516	6684	233	253	247	286	305	281	337	348	338	276	238	223	269	284	264	506	519	425	280	287	283	1781	1937	1853	161	203	180	168	167	177	204	170	151	196
8:28:37	270	263	280	342	323	348	260	281	254	263	268	262	5647	5683	6934	280	296	279	292	302	322	325	321	359	254	255	272	277	236	269	524	483	438	297	291	292	1754	1979	1857	144	186	167	215	197	177	181	188	185	185
8:38:37	279	245	291	337	329	327	267	303	283	258	264	251	5868	5849	6820	244	262	251	291	276	299	341	349	349	266	286	266	313	264	302	517	515	463	323	296	313	1757	2009	1870	175	183	181	190	194	192	204	178	179	215
8:48:37	286	282	275	324	352	342	271	273	269	277	311	278	5956	6007	6913	248	284	278	304	311	285	352	364	358	293	293	283	303	257	272	484	493	451	311	288	317	1782	2037	1890	187	166	170	215	169	155	163	154	182	167
8:58:37	303	310	283	356	364	341	258	291	269	309	273	263	6068	6029	7274	261	285	271	312	331	304	344	363	375	306	275	285	259	264	290	509	522	462	322	340	314	1769	2060	1917	188	170	141	186	180	149	201	160	194	217
9:08:37	310	288	281	347	368	343	271	272	274	266	283	309	6192	6208	7431	298	269	258	294	301	299	336	355	349	290	288	276	262	280	262	511	506	498	335	291	320	1748	2000	1895	198	158	141	179	185	169	177	162	167	230
9:18:37	275	293	335	338	380	356	278	275	292	276	273	295	6215	6350	7605	280	276	267	311	270	277	366	331	355	263	291	280	284	282	259	505	519	468	317	327	290	1772	1966	1925	174	179	187	159	205	155	151	170	176	182
9:28:37	286	279	326	367	359	333	299	238	285	289	263	279	6312	6463	7741	272	282	266	292	299	305	386	357	373	278	300	310	305	259	249	505	521	484	319	278	289	1814	2007	1858	184	165	194	188	196	173	196	188	161	232
9:38:37	329	302	287	364	326	339	296	306	281	298	270	289	6356	6539	8276	311	268	264	335	313	292	351	385	376	280	287	288	298	303	299	517	509	491	323	291	324	1788	1982	1847	197	167	188	167	178	183	184	176	204	215
9:48:37	297	309	304	401	391	375	297	276	305	297	312	231	6366	6647	8487	276	302	292	344	331	313	333	364	371	289	294	297	309	282	288	551	521	466	321	334	327	1806	1908	1856	183	182	167	178	148	194	205	169	161	243
9:58:37	280	300	332	390	383	344	308	281	313	284	292	265	6391	6522	8372	288	274	302	310	340	305	345	364	360	307	286	312	320	309	303	501	532	492	320	339	309	1784	1970	1859	185	151	183	208	195	180	190	155	176	232
10:08:37	314	312	326	361	399	394	297	315	283	308	319	295	6507	6741	8486	304	276	321	330	351	341	377	374	403	308	314	291	264	301	258	478	506	501	336	325	365	1790	1943	1852	198	200	179	225	177	215	201	200	196	176
10:18:37	308	310	295	371	363	346	287	302	311	270	311	299	6469	6823	8451	281	270	289	319	339	327	396	350	368	293	302	318	297	279	343	543	528	465	339	313	349	1789	1942	1833	187	145	192	179	191	137	187	183	178	161
10:28:37	314	303	347	391	400	362	313	306	297	285	290	300	6440	6879	8586	330	282	296	326	324	328	395	388	383	334	324	303	289	301	292	498	513	473	327	311	343	1744	1945	1841	176	187	179	210	162	197	178	188	183	180
10:38:37	259	343	308	355	372	373	314	303	296	293	330	313	6455	6978	8697	301	318	292	343	306	343	409	369	333	319	297	331	303	298	305	517	528	510	340	324	389	1783	1944	1834	230	137	189	176	146	162	154	195	147	154
10:48:37	322	306	312	387	360	385	310	339	316	303	283	286	6437	6635	8769	339	330	315	323	322	342	397	413	393	281	329	303	315	331	302	502	498	474	349	356	331	1765	1917	1818	177	169	216	161	166	168	201	180	150	200
10:58:37	285	310	309	360	401	380	337	297	296	332	297	310	6458	6890	8784	302	331	306	370	332	347	385	371	383	317	312	320	289	256	284	528	494	518	364	338	359	1768	1921	1815	175	143	187	202	178	186	193	157	163	232
11:08:37	322	329	322	380	388	378	321	297	341	329	322	293	6491	7041	9027	296	289	335	352	387	343	348	401	398	301	321	318	295	310	319	515	507	477	335	345	334	1745	1859	1802	156	148	178	155	184	208	195	203	177	243
11:18:37	306	308	323	405	394	402	312	304	322	320	306	333	6510	7328	8962	293	289	290	327	346	340	388	409	350	342	327	295	322	295	315	528	524	525	343	354	333	1778	1889	1831	204	200	197	185	184	185	181	182	190	218
11:28:37	311	304	322	392	377	366	322	331	307	326	328	323	6446	7133	8942	294	293	313	337	367	340	382	396	385	324	331	316	326	315	315	544	545	494	319	356	324	1792	1836	1850	183	180	180	188	167	161	188	165	188	186
11:38:37	344	329	336	371	388	392	333	300	294	289	292	294	6516	7459	9060	323	279	310	340	346	377	381	379	384	324	338	332	317	279	305	568	531	487	341	339	336	1811	1857	1839	189	178	187	195	185	180	189	171	180	194
11:48:37	335	325	327	408	377	389	312	330	312	300	348	328	6398	7601	9102	312	293	303	332	357	356	412	388	413	336	334	339	292	315	311	499	500	517	349	345	332	1736	1843	1840	178	186	164	160	190	153	162	183	177	196
11:58:37	317	322	314	361	380	395	308	325	314	331	342	303	6456	7687	9047	324	303	301	363	353	345	374	385	393	326	353	340	317	296	311	542	500	498	345	351	337	1778	1844	1847	172	185	173	168	174	185	198	164	175	205
12:08:37	343	328	302	394	399	389	326	330	308	339	333	323	6494	7682	9228	327	279	303	370	358	361	377	386	393	319	336	308	302	308	312	537	523	500	359	319	358	1777	1830	1787	180	167	174	196	200	162	200	197	177	204
12:18:37	332	315	340	402	416	390	297	330	361	335	326	310	6435	7995	9609	291	301	301	346	322	355	370	380	409	343	338	338	304	309	311	510	491	527	345	350	335	1779	1870	1788	184	185	198	214	151	171	199	184	173	194
12:28:37	335	318	353	371	363	397	348	309	343	356	329	322	6440	7875	9678	341	295	307	361	351	367	424	395	403	304	344	296	312	297	303	516	516	486	334	348	356	1826	1842	1752	167	173	186	170	182	175	180	168	204	204
12:38:37	321	321	345	399	395	382	329	334	323	306	326	322	6534	8038	9893	332	300	317	371	340	352	385	406	386	336	325	332	303	324	315	519	513	459	367	344	350	1786	1833	1821	152	183	156	197	171	182	171	155	186	228
12:48:37	331	304	333	407	402	391	331	327	330	324	328	322	6493	7989	9558	332	340	341	371	356	358	394	396	409	340	324	315	325	284	329	558	551	515	374	355	367	1769	1814	1819	204	169	227	200	176	177	167	183	187	193
12:58:37	338	311	341	409	388	415	328	309	336	334	341	334	6374	8082	9648	344	331	373	330	382	338	380	401	395	314	338	330	319	271	341	571	506	502	368	358	362	1768	1835	1776	182	170	195	173	186	165	164	174	196	196
13:08:37	300	347	330	420	425	401	311	348	316	318	346	315	6397	8259	9701	315	318	313	348	344	342	395	402	404	350	345	324	301	307	313	567	515	518	356	347	369	1741	1865	1831	198	176	181	185	158	176	183	192	185	204
13:18:37	317	299	334	420	404	396	341	326	324	343	335	318	6522	8150	9774	353	333	341	363	360	353	399	401	393	331	345	311	339	303	335	512	524	512	324	351	355	1755	1826	1795	187	179	161	161	161	221	201	163	200	197
13:28:37	307	327	328	402	385	382	356	335	327	321	340	318	6381	8377	9647	356	338	323	369	352	360	417	408	386	332	353	328	315	303	328	530	542	525	345	347	365	1766	1837	1804	168	190	201	168	152	188	189	175	185	226
13:38:37	324	319	357	417	402	392	350	322	332	352	317	343	6350	8283	9759	330	332	329	363	362	336	419	391	408	326	371	305	294	308	289	562	513	468	376	351	381	1800	1834	1775	174	190	176	168	145	159	172	202	191	192
13:48:37	332	330	354	399	405	397	401	352	321	321	341	351	6382	8265	9716	339	365	330	355	353	376	381	413	405	354	335	357	329	305	315	535	509	478	362	343	351	1766	1860	1776	193	181	169	208	150	186	178	203	180	199
13:58:37	343	313	331	413	422	395	333	336	336	327	338	340	6446	8443	9719	333	341	326	376	361	360	403	376	425	302	354	340	309	299	298	560	526	519	385	374	370	1768	1809	1776	157	194	201	168	189	187	188	169	211	214
14:08:37	305	345	334	414	417	437	347	311	325	320	341	339	6397	8739	9850	337	339	326	385	355	343	391	394	374	338	341	302	294	291	353	519	542	497	371	363	362	1781	1836	1806	153	169	160	171	175	194	201	154	176	191
14:18:37	357	345	325	392	389	387	327	370	334	333	299	335	6343	8528	9577	325	326	334	354	352	342	391	361	412	350	337	349	306	326	339	552	540	515	397	353	374	1771	1868	1770	205	183	152	203	183	184	166	148	160	209
14:28:37	326	333	373	409	419	417	327	353	349	311	339	326	6455	8606	9693	342	299	327	364	345	404	411	404	424	308	343	346	291	321	301	554	579	508	354	333	377	1736	1800	1792	157	152	171	170	171	187	186	194	185	197
14:38:37	347	326	324	412	423	413	333	342	330	366	331	364	6345	8744	9779	301	348	325	369	389	373	384	384	416	330	355	344	323	322	357	539	523	533	346	360	375	1736	1794	1754	197	176	184	191	170	182	178	171	175	202
14:48:37	312	330	357	439	428	413	345	347	339	304	369	347	6376	8882	9651	331	324	321	394	378	387	405	408	380	333	373	352	312	331	309	528	543	514	382	368	390	1774	1836	1804	171	175	193	166	177	175	201	188	178	218
14:58:37	340	332	352	424	410	408	362	348	370	342	345	330	6418	8919	9606	354	316	337	379	391	397	385	388	439	363	370	327	307	320	309	531	515	511	385	391	343	1753	1810	1748	180	173	167	179	186	177	172	175	173	190
15:08:37	352	329	368	430	425	415	295	346	361	383	352	335	6813	8963	9694	329	326	333	378	352	367	390	418	395	322	358	340	311	306	335	566	500	501	357	354	388	1739	1818	1744	152	191	172	182	193	230	167	172	149	216
15:18:37	315	309	366	422	384	419	334	355	355	323	299	340	6346	8795	9724	352	334	323	388	362	382	409	412	396	325	327	348	298	297	310	546	554	537	396	354	370	1756	1789	1764	194	189	190	188	176	172	166	193	179	219
15:28:37	330	356	351	421	405	425	334	332	341	343	358	351	6453	9136	9802	356	348	323	359	382	401	392	402	425	356	353	349	313	307	325	556	544	499	390	364	390	1725	1784	1824	208	168	205	180	171	181	190	162	173	201
15:38:37	335	329	342	445	401	418	370	348	359	332	343	334	6318	9023	9598	366	325	334	408	371	341	385	399	393	363	356	337	345	332	293	570	569	522	357	370	378	1742	1741	1755	194	183	145	201	183	158	185	178	199	201
15:48:37	307	324	347	426	410	397	336	330	346	341	361	345	6370	8721	9733	319	333	328	385	369	392	364	412	403	322	316	325	315	334	315	546	561	516	377	384	348	1698	1765	1771	187	172	173	173	191	200	192	188	186	196
15:58:37	361	347	351	400	415	404	336	322	363	381	337	345	6585	8970	9690	345	326	329	376	387	413	404	399	392	347	337	334	344	323	313	500	542	526	382	359	362	1762	1788	1775	171	182	179	170	151	173	184	190	185	177
16:08:37	336	374	353	424	436	419	360	360	326	343	364	352	7312	9148	9789	351	336	355	397	401	369	408	419	446	331	337	361	327	319	336	553	550	512	364	380	388	1748	1780	1777	174	168	176	180	165	188	164	195	197	175
16:18:37	381	335	366	436	413	434	322	359	342	375	336	349	7149	8975	9582	299	361	354	370	372	393	387	418	424	357	373	319	332	314	353	538	542	478	365	366	388	1738	1784	1711	194	204	159	178	187	170	158	155	191	170
16:28:37	343	353	334	430	406	414	291	341	363	349	342	343	7371	9244	9632	335	347	316	359	384	397	396	395	399	332	384	359	320	324	337	549	545	549	364	388	378	1747	1754	1762	181	168	187	188	180	152	181	161	188	188
16:38:37	359	337	340	429	391	425	389	343	339	333	335	329	7083	8961	9358	332	329	350	360	392	381	399	423	390	346	333	339	336	325	351	552	541	478	377	350	363	1712	1721	1773	153	190	163	191	181	200	183	167	185	189
16:48:37	328	315	365	439	422	395	324	348	340	338	348	351	6810	8893	9479	338	335	358	407	417	380	423	407	424	343	361	349	333	317	321	554	546	500	347	369	382	1734	1733	1773	183	174	178	192	161	195	162	178	167	204
16:58:37	356	337	365	418	391	421	332	359	333	330	366	350	6468	8659	9301	322	351	339	372	426	374	424	399	427	352	352	361	323	311	337	544	554	533	373	404	352	1765	1732	1740	206	188	178	184	176	162	190	171	197	174
17:08:37	337	333	363	423	445	433	336	347	383	363	344	327	6800	8768	9413	310	353	336	374	401	385	382	399	400	359	347	352	331	314	318	538	558	527	380	388	373	1745	1716	1748	188	164	183	173	173	154	180	173	162	228
17:18:37	325	324	340	434	399	424	340	370	341	362	361	317	6645	8602	9251	359	348	353	360	415	387	414	388	409	346	365	357	326	324	350	577	542	562	372	393	390	1723	1683	1712	175	181	168	178	173	182	182	164	188	222
17:28:37	337	354	367	414	448	401	336	340	367	338	367	360	6423	8284	9060	326	343	291	407	379	412	385	388	409	351	342	353	319	321	322	529	526	534	371	388	356	1691	1719	1722	183	164	168	164	172	162	190	166	168	192
17:38:37	336	328	352	417	420	413	371	325	349	355	354	361	6656	7776	8786	316	321	355	405	412	386	380	400	439	336	350	355	344	328	317	562	550	529	402	366	376	1725	1691	1730	192	156	189	223	193	177	180	187	154	201
17:48:37	336	360	339	444	406	401	345	367	365	332	347	336	6247	7409	8441	332	341	336	411	376	390	392	398	391	349	372	324	315	339	337	539	501	520	369	386	366	1716	1689	1758	172	151	168	175	180	168	168	156	182	210
17:58:37	340	344	381	431	404	431	344	364	352	363	354	353	5836	6980	8077	329	318	375	382	360	402	400	411	416	339	378	349	352	341	346	544	554	506	363	370	400	1734	1706	1761	175	167	164	193	196	182	168	161	175	211
18:08:37	380	356	353	411	429	394	378	373	350	369	365	357	5354	6878	7673	301	345	320	397	360	381	408	417	423	298	376	328	318	321	318	563	563	509	391	396	371	1730	1754	1721	197	188	183	155	203	195	195	153	175	220
18:18:37	340	373	406	438	426	432	373	372	364	397	317	324	5125	6638	7364	307	333	349	394	387	369	416	418	409	342	326	353	332	320	313	546	533	515	379	364	373	1697	1690	1722	161	172	214	183	170	173	170	163	174	207
18:28:37	345	361	338	425	436	429	364	327	339	353	367	363	4886	6352	7116	340	335	314	402	387	397	403	423	419	352	378	331	326	325	330	501	560	521	393	383	357	1762	1710	1710	209	178	191	198	210	182	194	171	148	193
18:38:37	387	353	336	393	428	413	351	362	330	368	380	338	4691	5984	6644	321	369	332	402	391	412	397	393	429	354	374	352	368	327	340	537	556	503	372	389	397	1702	1696	1708	146	160	181	182	174	153	173	157	214	178
18:48:37	320	375	370	410	430	434	358	347	365	357	385	385	4639	5656	6181	326	361	337	374	387	372	419	406	371	354	356	325	317	357	321	515	529	510	400	370	369	1747	1684	1741	146	192	187	177	172	186	207	178	145	194
18:58:37	372	368	323	431	421	416	371	367	342	372	332	367	4558	5270	6043	337	341	338	387	385	375	429	394	424	336	351	381	306	339	321	533	529	519	390	353	398	1689	1719	1707	168	160	172	204	179	206	170	167	177	203
19:08:37	371	356	340	424	417	400	362	379	341	367	355	377	4272	4711	5644	309	347	325	382	396	402	424	422	430	379	361	322	348	365	353	526	517	509	388	374	378	1666	1671	1692	173	154	160	205	204	171	208	175	180	205
19:18:37	343	334	362	428	410	408	370	379	381	387	366	335	4191	4285	5401	361	333	316	366	401	377	381	413	415	353	364	404	312	298	355	509	550	512	380	398	393	1738	1644	1683	168	172	185	183	165	203	176	179	180	185
19:28:37	340	357	376	420	423	440	380	366	387	336	365	364	4058	4101	5073	304	328	372	428	380	365	388	395	372	353	335	362	341	326	340	528	545	531	359	391	364	1708	1646	1711	168	177	185	190	172	166	173	202	191	200
19:38:37	369	365	335	443	439	439	372	388	368	352	398	339	3965	4058	4664	310	347	353	395	390	353	425	437	402	363	348	342	343	355	343	562	525	480	363	389	382	1733	1660	1641	192	148	176	157	175	157	153	170	172	210
19:48:37	377	341	363	439	426	415	374	335	361	385	357	364	3869	3930	4277	364	346	356	396	408	389	454	426	443	344	380	337	340	327	323	530	557	532	411	365	401	1717	1677	1717	157	152	192	183	158	190	206	199	189	197
19:58:37	375	364	352	430	422	372	363	332	377	360	360	386	3723	3858	4033	367	359	340	372	377	406	422	377	381	367	373	364	326	369	379	529	524	509	389	432	409	1655	1645	1718	195	199	180	172	164	173	208	170	152	208
20:08:37	365	346	360	451	430	406	346	390	388	345	359	360	3722	3857	4126	365	294	336	385	409	402	433	414	416	353	412	355	335	326	310	543	538	499	388	384	383	1666	1620	1683	173	189	162	176	169	134	191	184	176	227
20:18:37	368	353	372	436	451	417	366	366	367	350	385	367	3603	3646	3863	350	343	371	360	363	399	410	421	413	351	372	356	366	353	341	513	496	498	389	388	370	1711	1590	1661	153	177	185	163	173	168	184	185	168	206
20:28:37	340	352	337	426	413	415	365	333	349	373	343	372	3548	3664	3896	346	319	350	371	389	399	405	400	434	332	351	339	334	341	320	501	527	518	382	417	411	1640	1636	1679	178	181	193	165	192	184	188	195	158	208
20:38:37	372	335	408	436	443	434	392	332	343	363	389	353	3497	3588	3771	347	364	332	418	389	391	410	378	403	344	375	329	360	323	323	503	533	524	371	392	381	1677	1657	1691	137	214	156	188	181	179	187	167	167	204
20:48:37	368	355	358	433	429	415	319	359	383	338	348	356	3421	3509	3681	328	336	312	413	366	402	417	417	421	353	361	323	352	345	320	524	528	491	419	400	355	1633	1634	1674	182	214	156	166	169	163	171	167	177	168
20:58:37	349	375	366	457	415	412	365	345	359	364	353	385	3357	3485	3643	348	317	324	375	382	345	403	394	405	356	344	372	347	344	330	533	463	542	402	366	391	1695	1597	1640	157	157	181	203	165	206	186	168	184	199
21:08:37	355	336	371	429	417	418	330	384	373	365	351	380	3313	3335	3543	351	385	331	400	385	406	399	404	396	386	413	320	362	323	314	474	470	514	385	371	381	1663	1652	1616	199	170	168	162	168	176	195	170	174	223
21:18:37	359	351	328	427	424	399	348	369	395	346	391	377	3281	3331	3476	322	326	314	414	397	372	385	400	433	320	376	347	331	324	355	479	505	532	381	383	414	1651	1640	1606	182	186	146	191	169	182	198	157	169	194
21:28:37	378	346	379	404	432	431	348	367	323	348	374	360	3219	3279	3377	378	345	334	383	391	383	430	410	393	338	365	356	349	345	314	489	519	513	418	338	384	1625	1596	1603	166	187	203	174	183	198	184	179	151	205
21:38:37	356	383	369	433	437	389	374	373	400	358	345	352	3149	3267	3397	350	353	341	385	369	400	396	428	425	370	335	342	333	364	312	480	504	517	381	371	384	1585	1582	1616	178	147	148	206	191	163	154	192	180	227
21:48:37	349	371	344	404	398	429	330	366	339	346	360	361	3134	3242	3267	346	364	371	406	414	389	375	421	416	354	354	329	330	331	349	508	505	542	377	399	373	1574	1571	1577	153	180	177	162	170	180	186	135	164	197
21:58:37	341	348	342	400	455	438	370	356	389	367	348	334	3065	3155	3213	357	374	347	370	397	352	435	397	410	353	383	341	338	368	340	534	510	503	357	348	402	1545	1575	1568	193	136	166	180	189	185	196	169	179	210
22:08:37	345	353	376	397	421	447	367	357	362	369	330	351	3085	3047	3164	349	324	321	380	389	373	418	412	428	350	344	347	321	359	333	466	479	496	403	392	391	1489	1524	1562	153	165	161	149	172	175	170	160	129	193
22:18:37	371	361	357	425	400	422	375	345	311	346	374	354	3012	3107	3122	307	339	342	380	402	418	407	418	404	359	359	359	344	322	343	488	457	490	382	411	377	1451	1482	1451	177	177	192	181	177	148	178	158	202	186
0:00:00
0:00:00
0:00:00
0:00:00
0:00:00
0:00:00
0:00:00
0:00:00
0:00:00
0:00:00
0:00:00
0:00:00
0:00:00
0:00:00
0:00:00
0:00:00
0:00:00
0:00:00
0:00:00
0:00:00
[truncated: 47 more columns]
