# Supplementary material for: Systematic analysis of low-affinity transcription factor binding site clusters in vitro and in vivo establishes their functional relevance
Source: Nat Commun. 2022 Sep 7;13:5273. doi: 10.1038/s41467-022-32971-0 (PMC9452512; doi:10.1038/s41467-022-32971-0)
Supplement: Supplementary file 3 — Source Data [file 41467_2022_32971_MOESM3_ESM.zip › source_data/in-vivo/20210707/20210707_Pho5pr_GFP100.txt]

EGFP:488,507[2]
Kinetic read	A1	A2	A3	A4	A5	A6	A7	A8	A9	A10	A11	A12	B1	B2	B3	B4	B5	B6	B7	B8	B9	B10	B11	B12	C1	C2	C3	C4	C5	C6	C7	C8	C9	C10	C11	C12	D1	D2	D3	D4	D5	D6	D7	D8	D9	D10	D11	D12	E1
0:09:18	3072	2933	2894	2947	3098	3027	2804	2967	2828	2887	3064	2959	6999	7045	7180	2932	3103	2946	3006	2970	2860	2980	2911	3150	2935	2865	2930	3091	3057	2964	3147	3193	2979	2995	2986	3174	4364	4416	4297	2907	2897	2900	3033	2887	2815	2981	2934	2956	2918
0:19:18	2941	2963	2939	2937	3009	2977	2961	3021	3062	2985	3116	2958	8165	7393	8015	3099	3014	2939	3050	2926	2987	3003	2934	3004	2731	3053	2986	3000	2925	2970	3295	3187	3042	2865	2945	3033	4429	5560	5521	2923	2939	2929	3073	2871	2932	3113	2883	2976	2830
0:29:18	2942	2891	3055	3063	3149	2976	3091	3009	2978	2988	2977	2880	7907	7855	16438	2893	2930	2815	3107	2990	3053	3118	3146	3038	2988	2927	2902	3073	2971	3015	3487	3181	3178	2990	2952	3036	4528	7638	7225	2843	2979	2806	3056	2826	3023	3014	2841	2910	2922
0:39:18	2899	2916	2989	3102	3057	2975	2986	3068	2975	2958	3015	2962	9836	8483	21865	2974	3082	3054	3018	3045	2987	3281	3052	3142	2952	2905	3073	2902	2947	3145	3442	3283	3154	2977	2998	3018	4778	8150	8354	2844	2941	2746	2995	2816	2821	3087	2837	2901	2913
0:49:18	2820	2874	3124	3086	3001	2887	3162	3082	3064	2996	3066	2814	9052	8884	23884	2911	2944	3087	3013	2885	3138	3261	3200	3115	2949	3000	3045	3067	2984	2997	3575	3522	3064	3139	2928	3017	5048	8432	8760	2857	2854	2893	2993	2744	2757	2949	2948	2873	2941
0:59:18	2896	2940	3012	3087	3063	3136	3134	3298	3160	3150	3086	2989	9632	9821	24158	3157	3013	3020	3009	2945	3026	3158	3199	3188	2915	2769	3030	3040	3197	3047	3501	3354	3206	3086	2941	3083	5093	7917	8188	3086	2838	2852	3067	2937	2798	2855	2906	2911	2920
1:09:18	2932	2862	2909	3249	3092	3072	3005	2964	3086	3073	3051	2971	10640	10998	24919	3056	2890	3014	2966	2995	2993	3164	3006	3202	2975	3084	3121	2859	2960	3076	3326	3355	3214	3086	2953	3159	5403	5836	7552	2793	2819	2767	2984	3027	2876	3037	2802	3049	2919
1:19:18	3168	3041	3051	3296	3080	3111	2996	3015	3017	3067	2951	2966	11612	11787	24557	3098	3018	3014	2935	3118	3099	3038	3091	3147	2869	3026	2947	3025	3062	2958	3272	3391	3191	3095	2995	3068	5578	5899	6368	2873	2928	2913	2934	2891	2889	2949	2851	2899	2926
1:29:18	3031	3007	3179	3132	3168	3082	3157	3005	2987	3067	3019	2947	12277	12127	19805	2975	2956	2988	2925	3013	3052	3085	3106	3226	2930	2941	3093	2937	3181	3046	3518	3445	3205	3133	2968	3105	5767	6028	6025	2821	2840	2932	3048	2827	2881	2956	2795	3066	2852
1:39:18	3045	3012	3046	3148	3117	3088	3042	3091	3083	2791	3030	3007	13051	13036	15507	3041	2907	2918	3079	2971	2988	3071	3073	3130	3014	3024	3047	3040	3057	2823	3433	3433	3336	3170	3040	3084	5901	6113	6514	2872	2872	2897	3015	2824	2832	2996	2734	2812	3008
1:49:18	3085	2975	3127	3308	3043	3245	2994	2942	2993	3087	3032	2999	14349	13466	15991	2986	2901	3032	2879	3085	3026	3062	3083	3272	2856	2948	2991	3002	2993	3116	3412	3692	3215	3102	2950	3025	6548	6568	6481	2901	2988	2880	2942	2889	2778	2946	2847	2860	2986
1:59:18	3239	3035	3055	3166	3161	3169	3019	2998	3006	3037	2981	3078	15115	14972	16388	3099	3166	3048	2979	3040	3075	3069	3101	3172	2967	2954	3070	2992	3038	2983	3630	3615	3321	3110	3107	3098	6905	6698	6921	2859	3013	2816	3019	2788	2892	3006	2771	2834	3061
2:09:18	2990	3118	3051	3317	3157	3218	3128	3119	3043	3120	2987	3147	16507	15978	17653	3096	3090	2989	2970	3168	3225	3116	3209	3223	2914	2790	3073	3065	2983	3116	3761	3665	3253	3079	3094	3094	7192	7281	7328	2976	2896	2836	2953	2908	2844	2994	2846	2996	3020
2:19:18	3207	3196	3163	3270	3243	3147	2956	3152	3000	2959	3017	2978	17569	17409	18964	3071	2961	3044	3069	3098	2912	3058	3166	3217	3033	3006	2998	3047	3073	3077	3712	3710	3386	2955	3120	3011	7539	7465	7623	2936	2937	2810	2991	2801	2660	2845	2824	2941	2943
2:29:18	3245	3171	3185	3265	3183	3113	3190	3168	2966	2990	2996	3047	18645	18326	19953	2984	3078	3101	3083	3193	3252	3083	3044	3305	2971	3141	3206	3199	3119	3093	3956	3955	3511	3027	3095	3049	8032	7798	8053	2884	2872	2790	3107	2887	2878	2770	2783	3004	3007
2:39:18	3212	3103	3223	3449	3233	3127	3175	2976	3075	3039	3005	2936	20360	20194	20759	3031	3066	3041	3023	3151	3233	3168	3185	3102	3018	2960	3087	3092	3022	3018	3902	3884	3640	3190	3218	3280	8407	8250	8405	2898	2932	2896	2950	2816	2703	2945	2835	3038	3008
2:49:18	3263	3100	3180	3349	3239	2952	3115	3204	2959	3014	3132	3093	21803	20977	22708	3200	3198	2987	3215	3235	3085	3088	3202	3294	3053	3094	3126	3092	3145	3111	3887	4100	3560	3139	3095	3046	9218	8492	8476	2790	2964	2922	2949	2869	2741	2936	2793	2962	3152
2:59:18	3280	2981	3280	3388	3341	3217	3088	3046	2961	3155	3176	3028	22938	23064	23100	3074	2971	3122	3079	3192	3294	3141	3051	3264	3074	3084	3106	3111	3142	3250	4031	4171	3717	3016	3282	3203	9550	8971	9410	2861	2751	2832	2954	2791	2801	2933	2778	2975	3011
3:09:18	3064	2996	3294	3314	3295	3225	3132	3155	3198	3080	2996	3013	23888	23912	24302	3149	3145	2999	3211	3263	3296	3136	3265	3390	3098	3018	3183	3215	3080	3164	4246	4033	3553	3139	3225	3167	9678	9484	10005	2834	2954	2881	3096	2742	2840	2888	2840	2974	3154
3:19:18	3257	3111	3299	3397	3219	3233	3196	3095	3133	3147	3141	3101	25416	24861	26136	3174	3098	3131	3241	3281	3178	3206	3201	3374	3165	3194	3079	3177	3105	3066	4202	4321	3704	3205	2995	3138	10406	9993	10390	2851	2967	2845	2990	2858	2952	3119	2821	2922	3065
3:29:18	3127	3308	3178	3392	3157	3295	3281	3046	3158	3159	3173	3111	26602	26399	27272	3122	3113	3225	3248	3324	3259	3371	3252	3448	3187	3207	3289	3255	3169	3220	4377	4458	3813	3141	3361	3507	10966	10366	10832	2880	2934	2906	3043	2817	2893	2926	2862	2963	3169
3:39:18	3221	3061	3144	3322	3279	3287	3252	3296	3122	3159	3156	3093	27812	27623	29800	3223	3126	3163	3339	3453	3199	3323	3425	3489	3361	3145	3170	3191	3312	3242	4568	4594	3939	3261	3178	3232	11399	11382	11672	2788	2848	2842	2901	2710	2881	2921	2919	2892	3113
3:49:18	3185	3047	3240	3564	3492	3466	3101	3177	3109	3156	3127	3093	30215	29477	31428	3173	3184	3195	3427	3439	3335	3482	3372	3317	3270	3196	3206	3216	3234	3188	4698	4624	3942	3319	3260	3387	12053	11608	12375	2948	3024	2875	2898	2762	2846	3035	3001	2974	3067
3:59:18	3233	3265	3228	3438	3566	3480	3314	3205	3094	3302	3292	3350	31793	30770	33634	3361	3212	3219	3296	3232	3121	3350	3490	3508	3241	3197	3183	3272	3312	3203	4845	4710	4083	3442	3318	3435	12699	12182	12911	2833	2854	2862	2911	2827	2773	2896	2903	3000	3059
4:09:18	3202	3264	3308	3530	3495	3429	3207	3151	3223	3189	3195	3298	33192	32719	35507	3153	3138	3400	3143	3293	3406	3499	3494	3519	3083	3158	3412	3283	3193	3196	4654	4900	4223	3480	3321	3306	13132	13040	13692	2990	2791	2861	3018	2938	2897	2841	2883	2888	3071
4:19:18	3085	3279	3195	3629	3483	3674	3245	3326	3307	3285	3187	3087	35127	34924	38427	3258	3458	3350	3375	3328	3452	3552	3503	3537	3191	3195	3306	3250	3347	3298	4874	4821	4144	3401	3363	3590	14112	13919	14382	2881	2816	2740	2985	2791	2846	2949	2876	2903	3231
4:29:18	3230	3316	3199	3615	3503	3588	3316	3289	3297	3443	3249	3303	37744	36506	40157	3343	3223	3355	3318	3304	3364	3739	3515	3583	3153	3278	3249	3185	3390	3311	4888	5077	4216	3274	3385	3440	14552	14557	14656	2863	2918	2691	3036	2737	2809	2917	2989	2870	3129
4:39:18	3137	3293	3336	3641	3597	3581	3211	3358	3264	3253	3216	3086	39934	39110	42182	3338	3264	3403	3377	3489	3127	3774	3714	3690	3089	3131	3156	3217	3229	3207	5091	5076	4328	3422	3302	3404	15226	15115	15642	2903	2871	2804	2889	2912	2884	2918	2887	2926	3106
4:49:18	3169	3431	3302	3715	3543	3625	3103	3312	3309	3202	3178	3225	41384	41879	45243	3347	3195	3251	3196	3412	3401	3686	3773	3643	3218	3295	3277	3341	3148	3370	5399	5311	4414	3397	3530	3485	16069	16216	16658	2834	2814	2752	2862	2920	2816	2967	2736	2812	3093
4:59:18	3333	3277	3333	3768	3749	3747	3149	3324	3221	3082	3292	3302	45448	43004	46657	3276	3247	3311	3362	3414	3295	3799	3796	3822	3064	3297	3330	3338	3169	3257	5495	5510	4382	3514	3440	3260	16715	17349	17126	2822	2982	2935	2999	2876	2842	3002	2894	2874	3046
5:09:18	3362	3325	3332	3753	3803	3955	3105	3367	3223	3291	3335	3284	47434	45170	48783	3284	3241	3396	3382	3396	3364	3760	3808	3966	3200	3208	3360	3138	3347	3236	5730	5646	4550	3567	3433	3409	17362	17501	18142	2834	2895	2871	2856	2862	2920	2930	2895	2844	3277
5:19:18	3432	3253	3452	4019	3620	3815	3442	3315	3332	3209	3307	3318	49616	47754	52186	3267	3192	3309	3280	3345	3427	3863	3925	3923	3209	3262	3247	3307	3292	3275	5494	5713	4707	3464	3494	3385	18453	18401	18750	2802	2844	2885	2858	2862	2858	3009	2770	2899	3011
5:29:18	3316	3289	3356	3897	3773	3864	3358	3325	3135	3166	3307	3256	51723	50975	54831	3217	3389	3272	3406	3449	3396	3865	3856	3958	3193	3306	3287	3407	3329	3349	5931	5799	4828	3582	3546	3571	19631	19320	19338	2807	2816	2891	3089	2838	2840	3009	2857	2942	3189
5:39:18	3573	3463	3348	4153	3879	3821	3254	3311	3262	3301	3515	3351	55491	53796	57960	3454	3319	3235	3327	3538	3356	4070	4018	4028	3329	3426	3386	3288	3267	3355	5882	6014	5011	3556	3508	3541	19440	20158	20120	2778	2850	2776	2901	2635	2786	2874	2850	2974	3211
5:49:18	3662	3443	3524	3929	3838	3962	3271	3333	3206	3258	3340	3277	57338	57903	60323	3263	3331	3297	3617	3612	3341	3944	3997	4067	3364	3341	3618	3284	3353	3132	6187	6125	5322	3567	3398	3430	20483	20930	21047	2739	2853	2915	2961	2899	2755	2850	2660	2952	3107
5:59:18	3545	3482	3553	4057	4073	4100	3464	3506	3165	3278	3385	3388	60621	59311	62394	3244	3292	3415	3424	3693	3524	4079	3930	3950	3365	3445	3381	3354	3243	3332	6464	6400	5189	3502	3451	3589	21117	21937	21982	2828	2965	2954	3063	2770	2801	3054	2700	2843	3064
6:09:18	3692	3655	3657	4121	4108	4050	3284	3491	3638	3354	3378	3310	61508	60790	64374	3175	3199	3262	3787	3761	3561	4043	4339	4126	3548	3431	3408	3360	3403	3258	6464	6661	5302	3599	3510	3605	22419	22753	23243	2882	2834	2899	2899	2874	2867	2997	2844	2913	3139
6:19:18	3631	3719	3619	4249	4245	4054	3296	3539	3432	3347	3261	3334	64363	62327	67141	3387	3288	3347	3789	3816	3694	4201	4061	4130	3429	3422	3702	3427	3389	3462	6405	6729	5549	3739	3669	3550	23335	23668	24080	2879	2905	2896	2868	2841	2811	2946	2764	2810	3219
6:29:18	3849	3711	3925	4391	4190	4243	3552	3479	3462	3426	3483	3487	66810	65014	69485	3447	3401	3291	3756	3837	3780	4472	4358	4312	3630	3647	3618	3482	3536	3570	6925	6967	5672	3776	3640	3605	24250	24135	24583	2957	2796	2936	2901	2772	2947	2936	2841	2857	3070
6:39:18	3793	3740	3692	4332	4399	4280	3717	3592	3309	3434	3448	3520	70043	68512	70497	3478	3368	3560	3761	3906	3817	4338	4301	4053	3656	3693	3623	3691	3545	3502	6993	7311	5901	3663	3682	3609	25189	25252	25158	2855	2937	2767	3058	2821	2768	2934	2817	2818	3142
6:49:18	3962	3784	3947	4559	4281	4283	3620	3511	3608	3536	3346	3342	72213	69510	71524	3419	3509	3670	3958	3942	3855	4255	4491	4392	3632	3569	3653	3485	3541	3515	7058	7298	5934	3798	3810	3788	25516	25910	26371	2868	2695	2893	2915	2782	2771	2934	2839	2958	3146
6:59:18	4039	3879	4112	4682	4630	4702	3631	3715	3698	3489	3807	3445	74220	73348	76893	3523	3506	3480	4085	4147	4231	4552	4310	4485	3711	3787	3678	3494	3662	3524	7216	7491	6164	3882	3873	4008	26555	27269	26289	2820	2727	3037	2961	2742	2845	2996	2820	2912	3123
7:09:18	4061	4044	4190	4636	4531	4505	3742	3718	3637	3614	3759	3672	74889	75065	78523	3587	3567	3675	4170	3989	4192	4527	4578	4628	3780	3786	3911	3784	3636	3574	7406	7374	6427	3920	4029	4062	26305	28090	27086	2916	3023	2801	2919	2672	2863	2880	2893	2962	3117
7:19:18	4039	4067	4032	4662	4648	4488	3690	3910	3720	3659	3812	3609	78051	76940	79492	3595	3702	3749	4147	4269	4013	4736	4546	4707	3907	3792	3987	3740	3848	3770	7740	7503	6522	3976	3880	4018	26797	30616	27814	2829	2784	2861	2975	2800	2983	3000	2963	2897	3218
7:29:18	4274	4125	4435	4793	4920	4580	3821	3866	3738	3695	3649	3695	79436	78771	81573	3705	3670	3812	4201	4214	4110	4792	4771	4821	3761	3961	4011	3792	3720	3779	7241	7481	6791	4160	3997	4145	27538	29222	27870	2950	2851	2931	2872	2899	2857	2878	2875	2861	3169
7:39:18	4063	4454	4273	4909	4745	4944	3831	3886	3865	3908	3850	3771	81532	80459	84691	3744	3864	3853	4243	4204	4230	4796	4809	4814	3953	4044	3924	3769	3872	3767	7520	7706	6728	4277	4260	4351	27997	31059	28086	2750	2765	2903	2957	2852	3006	2847	2812	2679	3103
7:49:18	4264	4070	4314	5122	5108	4742	4014	4029	4024	3662	3913	3925	84339	81928	87276	3805	3818	3958	4393	4524	4277	4994	4889	4948	4083	3933	4054	3961	4013	4018	7679	7574	6902	4406	4240	4275	28171	30286	28816	2900	2960	2886	2979	2828	2931	2901	2856	2845	3185
7:59:18	4148	4355	4316	5229	5131	4942	4028	4137	4042	4009	4009	4124	84514	83843	94632	3752	3869	4051	4393	4497	4424	4978	5058	5086	4029	4128	4229	4028	3940	3928	7600	7679	7023	4368	4253	4305	28418	32727	28933	2784	2824	2696	2995	2765	2709	2902	2822	2826	3308
8:09:18	4257	4509	4447	5316	5204	4993	4117	3786	4062	3939	4038	3931	88468	84802	95999	4120	4059	4239	4599	4487	4553	5089	5194	4961	4184	4122	4280	3962	4066	3986	7756	7759	6981	4387	4451	4343	28297	33740	28936	2890	2806	2823	2889	2763	2923	3012	2848	2874	3323
8:19:18	4249	4460	4498	5274	5307	5359	4099	4263	4158	4019	4134	4012	89957	89905	OVRFLW	4017	3910	4085	4620	4537	4463	5153	5282	5068	4282	4257	4187	4112	3977	4127	7639	7843	7080	4666	4548	4624	28297	31565	29838	2837	2832	2731	2948	2696	2853	2873	2832	2915	3243
8:29:18	4401	4391	4665	5429	5351	5380	4257	4223	4106	4289	4107	4155	92103	89893	OVRFLW	4156	4044	4149	4670	4586	4534	5254	5436	5195	4131	4283	4400	4173	4251	4061	7538	7900	7034	4661	4523	4726	28898	32340	29465	2881	2925	2849	2923	2932	2814	2904	2831	2923	3252
8:39:18	4337	4517	4710	5494	5455	5078	4304	4292	4424	4137	4390	4210	94807	93614	OVRFLW	3991	4056	4290	4449	4749	4883	5380	5301	5249	4226	4361	4449	4316	4117	4186	7740	7839	7338	4653	4743	4631	28830	32372	29709	2793	2812	2891	2984	2864	2836	3027	2788	2795	3354
8:49:18	4274	4450	4664	5616	5516	5132	4409	4266	4290	4183	4378	4233	97063	97584	OVRFLW	4356	4165	4350	4747	4771	4824	5289	5563	5503	4360	4587	4415	4273	4377	4266	8009	8049	7233	4706	4598	4740	28756	33169	29144	2764	2829	2988	2899	2849	2814	2937	2849	2804	3298
8:59:18	4397	4569	4740	5442	5473	5434	4315	4223	4450	4334	4263	4185	97811	94994	OVRFLW	4205	4140	4312	4911	4820	4936	5519	5378	5267	4413	4578	4390	4374	4438	4216	7843	7856	7282	4898	4726	4759	28536	33957	29649	2916	2848	2829	2943	2806	2834	2885	2763	2918	3237
9:09:18	4318	4789	4719	5724	5646	5568	4424	4404	4514	4190	4469	4395	99907	98265	OVRFLW	4232	4286	4453	4921	4835	4822	5491	5412	5430	4536	4646	4365	4283	4394	4283	7866	8187	7487	4945	4889	4867	28361	32281	29751	2745	2900	2868	2915	2831	2984	2839	2964	2958	3114
9:19:18	4511	4712	4779	5537	5535	5581	4463	4433	4363	4406	4469	4276	OVRFLW	OVRFLW	OVRFLW	4441	4274	4461	5025	4975	4849	5613	5672	5524	4432	4714	4412	4412	4397	4218	7983	8363	7536	4849	4993	4934	28188	32049	29726	2760	2825	2844	2934	2900	2862	2952	2803	2717	3140
9:29:18	4501	4697	4796	5803	5660	5576	4604	4437	4592	4459	4444	4464	OVRFLW	OVRFLW	OVRFLW	4412	4559	4344	4948	4820	4843	5583	5578	5579	4417	4581	4414	4400	4365	4511	8106	7783	7561	5031	4925	4841	28576	32018	29109	2829	2837	2706	2932	2882	2817	3021	2697	2758	3261
9:39:18	4634	4806	4774	5666	5439	5599	4680	4502	4672	4501	4563	4593	OVRFLW	OVRFLW	OVRFLW	4539	4605	4464	5134	4998	5004	5653	5829	5707	4712	4618	4535	4436	4212	4526	8060	7990	7600	5210	4914	5081	28572	31992	29452	2892	2848	2862	2910	2876	2754	2917	2717	2894	3102
9:49:18	4489	4698	5001	5865	5682	5566	4629	4493	4494	4501	4532	4506	OVRFLW	OVRFLW	OVRFLW	4472	4507	4507	5085	5185	4869	5849	5645	5822	4591	4780	4765	4570	4567	4535	8347	8169	7437	5251	5149	5034	28510	31360	29691	2852	2796	2801	3032	2763	2876	2971	2749	2934	3249
9:59:18	4534	4639	5071	6033	5819	5639	4786	4760	4640	4527	4792	4687	OVRFLW	OVRFLW	OVRFLW	4635	4544	4672	5092	5283	5112	5995	5814	5927	4695	4717	4663	4792	4495	4624	8155	8155	7640	5153	5069	5139	28747	32393	29730	2836	2825	2870	2893	2783	2699	2907	2795	2931	3270
10:09:18	4562	4978	4973	5818	5990	5859	4760	4721	4638	4644	4648	4624	OVRFLW	OVRFLW	OVRFLW	4581	4660	4746	5163	4930	4960	5829	5740	5951	4602	4731	4738	4546	4553	4651	7811	8014	7796	5100	5119	5013	28361	32077	29522	2910	2756	2821	3002	2757	2808	2911	2808	2848	3245
10:19:18	4446	4853	4959	5634	6095	5853	4729	4851	4780	4730	4697	4513	OVRFLW	OVRFLW	OVRFLW	4604	4655	4503	5205	5314	5026	5866	5753	5943	4678	4892	4601	4576	4337	4677	8429	8201	7831	5221	5215	5118	28049	32103	28805	2908	2706	2882	2904	2902	2808	2981	2837	2997	3099
10:29:18	4718	4860	4974	5889	5873	5825	4660	4892	4838	4665	4692	4685	OVRFLW	OVRFLW	OVRFLW	4754	4735	4590	5122	5041	5314	6058	5708	5789	4807	4824	4922	4678	4560	4638	8130	8201	8010	5277	5234	5381	28399	32834	29546	2782	2800	2765	2946	2837	2868	2892	2838	2823	3093
10:39:18	4546	4871	4978	6179	5962	5785	4674	4694	4943	4840	4872	4725	OVRFLW	OVRFLW	OVRFLW	4727	4677	4577	5346	5343	5255	6044	5825	6137	4849	4950	4806	4608	4708	4719	8235	8026	7937	5253	5298	5235	27946	31878	29053	2758	2779	2815	2916	2921	2792	3008	2696	2775	3162
10:49:18	4776	4852	5005	5898	6057	5760	4936	4835	4927	4991	4863	4893	OVRFLW	OVRFLW	OVRFLW	4778	4783	4800	5238	5282	5386	5845	6229	6087	4921	4946	4943	4799	4676	4657	8142	8428	7716	5206	5307	5337	28974	31553	29458	2760	2861	2888	2947	2872	2762	2945	2775	2822	3212
10:59:18	4771	4973	5052	6172	5920	6044	4893	5119	4932	4811	5041	4743	OVRFLW	OVRFLW	OVRFLW	5019	4664	4896	5377	5380	5332	6113	5928	6089	4769	5027	4817	4813	4722	4625	8203	8220	7576	5416	5530	5271	28760	30862	29293	2740	2857	2869	2988	2838	2777	2749	2876	2829	3270
11:09:18	4854	4995	5161	5983	6083	6020	5047	4790	4874	4812	4881	4741	OVRFLW	OVRFLW	OVRFLW	4912	4866	4792	5331	5278	5367	6082	5880	6061	4829	5090	4768	4869	4711	4762	8229	8423	7907	5344	5327	5245	28480	28475	30084	2846	2868	2776	2840	2810	2841	2902	2817	2773	3230
11:19:18	4771	4934	5087	5874	6004	5907	4934	4857	4792	4801	5055	4635	OVRFLW	OVRFLW	OVRFLW	4824	4819	4797	5512	5544	5413	6099	5887	6207	4880	5055	5008	4880	4947	4754	8058	8335	8019	5598	5396	5270	29104	29803	29566	2872	2883	2990	2699	2892	2760	3028	2700	2731	3199
11:29:18	4731	5082	5144	5957	6147	6128	4881	5056	5081	4994	5131	5091	OVRFLW	OVRFLW	OVRFLW	5046	4888	4904	5431	5445	5205	6041	6097	6116	4936	5197	4906	4859	4732	4762	8318	8510	8014	5622	5291	5487	28845	29856	29122	2660	2868	2907	2928	2920	2936	2941	2809	2839	3155
11:39:18	4761	4990	5126	6062	6162	6072	5145	4938	4967	5109	5055	4862	OVRFLW	OVRFLW	OVRFLW	4901	4918	4872	5509	5584	5523	6027	6182	6063	4828	5179	4852	4723	4719	4827	8439	8311	7904	5430	5433	5235	29055	28780	29639	2910	2851	2819	2895	2810	2849	3019	2791	2852	3224
11:49:18	4648	5025	5224	6304	6254	5956	5045	5063	4949	4981	5158	4984	OVRFLW	OVRFLW	OVRFLW	5076	4856	4905	5449	5495	5464	6044	6042	6201	5036	5121	4824	4787	4736	4942	8261	8285	7907	5198	5601	5441	29498	29772	29490	2783	2751	2935	3042	2779	2937	2877	2736	2867	3146
11:59:18	4932	5117	5235	6047	6141	6126	5002	5007	5161	4918	4975	5023	OVRFLW	OVRFLW	OVRFLW	4749	4705	5041	5365	5566	5555	6256	6106	6070	5073	5223	4941	4779	4838	4761	8248	8400	7887	5503	5563	5546	28848	29040	29669	2868	2776	2888	2969	2998	2994	2803	2783	2893	3238
12:09:18	4966	5207	5190	6182	6054	5982	5066	5155	5040	5010	5080	5029	OVRFLW	OVRFLW	OVRFLW	4886	4968	5050	5514	5440	5561	6155	6181	6119	4941	5255	5149	4639	4697	4660	8492	8448	8073	5527	5393	5897	28676	29725	29697	2850	2868	2848	2920	2884	2833	2898	2834	2776	3178
12:19:18	4829	5204	5123	6378	6291	6045	5038	5092	5207	5222	4928	5102	OVRFLW	OVRFLW	OVRFLW	5203	4895	4931	5420	5353	5744	6437	6200	6250	5073	5234	5042	4973	4828	5014	8588	8396	7933	5570	5582	5598	28605	28975	29300	2881	2759	2801	2858	2687	2699	2944	2831	2792	3146
12:29:18	5218	5096	5264	6194	6348	6102	5345	5181	5043	4938	5161	5081	OVRFLW	OVRFLW	OVRFLW	4979	4988	5135	5587	5620	5560	6051	6164	6255	5266	5301	5026	4753	4760	4783	8309	8439	7970	5765	5649	5534	28801	30066	29452	2852	2798	2768	3020	2900	2775	2778	2790	2959	3284
12:39:18	4994	5065	5352	6198	6127	6046	5193	5147	5240	5057	5197	5151	OVRFLW	OVRFLW	OVRFLW	5009	5040	4990	5440	5567	5663	6321	6096	6254	5111	5414	5178	4658	4824	4854	8771	8309	8057	5728	5684	5712	28946	29143	28854	2719	2733	2879	2960	2957	2836	2944	2876	2759	3312
12:49:18	4959	4893	5314	6454	6225	6189	5284	5275	5213	5213	5112	5160	OVRFLW	OVRFLW	OVRFLW	5052	5249	5134	5581	5497	5470	6379	6214	6375	5022	5160	5142	4947	5066	4884	8833	8308	7984	5616	5484	5541	28889	27904	28765	2824	2698	2846	2848	2772	2852	2871	2801	2789	3232
12:59:18	5051	5130	5218	6305	6259	6032	5230	5221	5178	5374	5162	5022	OVRFLW	OVRFLW	OVRFLW	5046	5129	5085	5639	5680	5580	6366	6446	6123	5112	5329	5021	4932	4711	4910	8888	8364	7943	5771	5606	5692	28882	28432	29002	2891	2761	2875	2896	2739	2757	2755	2889	2915	3182
13:09:18	5173	5420	5263	6383	6346	6103	5276	5174	5216	5104	5238	5176	OVRFLW	OVRFLW	OVRFLW	4966	4964	4888	5608	5628	5558	6191	6292	6238	5042	5297	5124	4841	4799	5057	8858	8561	7911	5722	5646	5699	28839	30519	29123	2861	2926	2778	2911	2828	2845	2868	2713	2894	3375
13:19:18	5067	5081	5401	6388	6611	6036	5260	5324	5156	5130	5395	5240	OVRFLW	OVRFLW	OVRFLW	4971	4664	5439	5706	5578	5690	6317	6160	6356	5132	5162	5111	4803	4565	4979	8702	8373	7877	5614	5541	5633	28705	30031	28993	2815	2813	2833	2949	2775	2890	2953	2669	2851	3183
13:29:18	5073	5165	5285	6336	6316	6309	5187	5006	5231	5249	5233	5219	OVRFLW	OVRFLW	OVRFLW	5026	5236	5041	5608	5655	5705	6437	6208	6256	5219	5493	5171	4915	4938	4984	8616	8441	8267	5606	5712	5716	28850	29765	29386	2939	2894	2864	3045	2928	2819	2927	2824	2918	3285
13:39:18	4928	5362	5259	6339	6375	6340	5255	5304	5135	5288	5232	5173	OVRFLW	OVRFLW	OVRFLW	5187	5190	5000	5704	5597	5672	6250	6221	6416	5146	5298	5171	4790	4948	4963	8618	8385	7924	5803	5597	5552	28775	28996	29413	2741	2700	2739	2976	2910	2978	2846	2784	2803	3182
13:49:18	4934	5307	5200	6596	6390	6282	5111	5347	5204	5375	5324	5299	OVRFLW	OVRFLW	OVRFLW	5194	5121	5203	5696	5711	5734	6356	6230	6183	4934	5454	5263	4658	4891	4871	8719	8705	8125	5581	5708	5875	28401	29310	29544	2789	2715	2855	2955	2958	2818	2794	2848	2830	3103
13:59:18	4848	5126	5439	6492	6254	6394	5128	5170	5318	5303	5386	5300	OVRFLW	OVRFLW	OVRFLW	5006	5080	5159	5747	5781	5659	6284	6418	6434	5333	5463	5195	4653	4970	4995	8432	8626	8025	5743	5593	5659	28574	27934	28986	2780	2956	2862	2868	2852	2836	2913	2850	2905	3386
14:09:18	5001	5228	5306	6422	6476	6302	5282	5227	5260	5232	5465	5239	OVRFLW	OVRFLW	OVRFLW	5103	5217	5143	5607	5820	5765	6319	6458	6387	5206	5331	5205	4783	4762	5018	8809	8502	8013	5546	5776	5787	28601	28901	29186	2849	2807	2816	2944	2916	2809	2946	2878	2867	3263
14:19:18	5158	5178	5349	6422	6421	6364	5235	5375	5305	5235	5178	5206	OVRFLW	OVRFLW	OVRFLW	5219	4972	5286	5764	5818	5905	6406	6289	6410	5267	5476	5186	5073	4897	4957	8732	8450	7941	5689	5652	5560	28554	28704	28864	2716	2778	2748	3107	2818	2763	2850	2906	2917	3334
14:29:18	5117	5177	5470	6563	6610	6534	5300	5461	5427	5205	5372	5408	OVRFLW	OVRFLW	OVRFLW	5113	5184	4967	5654	5862	5811	6344	6377	6531	5214	5466	5226	4901	4993	5082	8715	8466	8394	5848	5798	5829	28604	27780	29235	2887	2830	2907	2845	2884	2780	2713	2758	2975	3246
14:39:18	4949	5296	5373	6249	6569	6225	5267	5516	5184	5316	5284	5217	OVRFLW	OVRFLW	OVRFLW	5137	5214	5128	5558	5767	5739	6380	6314	6469	5042	5511	5353	5123	4746	5169	8474	8639	7950	5801	5732	5822	28379	28715	28872	2930	2850	2838	2852	2777	2645	2924	2834	2850	3186
14:49:18	5116	5154	5434	6190	6348	6270	5298	5212	5467	5292	5369	5368	OVRFLW	OVRFLW	OVRFLW	5199	5291	5324	5854	5782	5914	6362	6308	6468	5237	5445	5314	5013	5018	5148	8782	8428	8272	5917	5787	5856	29043	28755	29340	2960	2919	2725	2944	2890	2781	2725	2711	2757	3151
14:59:18	5241	5223	5594	6497	6326	6261	5462	5458	5449	5461	5346	5403	OVRFLW	OVRFLW	OVRFLW	5160	5014	5254	5845	5842	5690	6381	6340	6405	5216	5510	5191	4909	5097	5114	8783	8292	8204	5740	5829	5793	28282	28999	28768	2773	2941	2756	2888	2912	2828	2883	2802	2809	3145
15:09:18	5154	5115	5466	6710	6539	6466	5285	5306	5376	5343	5347	5365	OVRFLW	OVRFLW	OVRFLW	5235	5046	5381	6016	5859	5807	6235	6308	6394	5145	5525	5284	5033	4860	5008	8746	8369	8191	5758	5690	5979	28360	28133	28673	2800	2785	2926	2875	2744	2833	2912	2709	2850	3232
15:19:18	5093	5202	5428	6527	6337	6578	5510	5465	5547	5444	5538	5426	OVRFLW	OVRFLW	OVRFLW	5233	5186	5084	5994	5959	6102	6295	6207	6162	5282	5418	5348	5181	5038	5016	8409	8329	8097	5807	5726	6150	28322	27659	29251	2766	2893	3096	2928	2762	2912	2860	2898	2953	3230
15:29:18	5088	5357	5451	6542	6554	6261	5486	5545	5576	5380	5481	5280	OVRFLW	OVRFLW	OVRFLW	5276	5099	5456	5901	5958	5855	6147	6286	6463	5152	5587	5335	5028	4942	5233	8635	8378	8061	5734	5864	5929	28722	28042	28933	2801	2862	2875	2979	2718	2800	2952	2963	2815	3397
15:39:18	5029	5408	5434	6531	6417	6579	5543	5599	5236	5505	5340	5398	OVRFLW	OVRFLW	OVRFLW	5329	5197	5030	5836	6085	5903	6337	6212	6562	5379	5438	5314	5143	5062	5058	8444	8582	7910	5817	5609	5987	28627	27454	28549	2811	2663	2798	2914	2825	2730	2847	2938	2762	3120
15:49:18	5213	5316	5579	6385	6573	6409	5378	5350	5473	5447	5305	5258	OVRFLW	OVRFLW	OVRFLW	5455	5139	5155	6035	6111	5904	6467	6434	6490	5345	5490	5224	4864	4988	4982	8744	8481	8076	5931	5747	5757	28490	27997	28930	2746	2918	2837	2876	2899	2826	2852	2866	2947	3148
15:59:18	5231	5484	5347	6548	6516	6561	5467	5548	5442	5272	5417	5390	OVRFLW	OVRFLW	OVRFLW	5277	5307	5240	6061	5961	6044	6477	6209	6375	5109	5760	5484	4971	5017	5130	8466	8515	8011	5917	5856	5895	28195	28054	28858	2858	2871	2802	2943	2744	2724	2841	2802	2813	3151
16:09:18	5211	5501	5501	6645	6437	6441	5417	5412	5405	5552	5440	5323	OVRFLW	OVRFLW	OVRFLW	5170	5292	5297	5816	6044	5951	6340	6587	6461	5203	5588	5567	5011	5150	5142	8400	8491	8249	5930	5793	5838	28644	27762	29214	2749	2759	2888	2852	2848	2914	2828	2849	2831	3288
16:19:18	5210	5314	5435	6511	6437	6345	5310	5321	5431	5374	5438	5348	OVRFLW	OVRFLW	OVRFLW	5355	5279	5251	5833	6010	5875	6495	6293	6487	5184	5629	5371	5149	5054	5098	8498	8551	7941	5663	6046	5969	28368	27461	28408	2735	2747	2844	2932	2803	2880	2864	2786	2690	3252
16:29:18	5258	5282	5365	6440	6271	6477	5260	5540	5521	5375	5480	5495	OVRFLW	OVRFLW	OVRFLW	5274	5236	5384	6014	6104	5868	6324	6404	6292	5217	5366	5274	4925	4752	5178	8508	8663	8387	5933	5844	5819	28344	28422	28760	2929	2794	2706	2943	2677	2815	2760	2780	2884	3197
16:39:18	5361	5415	5424	6835	6432	6488	5272	5427	5567	5351	5466	5353	OVRFLW	OVRFLW	OVRFLW	5348	4981	5288	5785	5981	5909	6462	6445	6345	5250	5503	5353	4949	5003	5321	8646	8544	7970	5817	5783	5836	27878	27882	28775	2828	3055	2727	2947	2734	2821	2956	2697	2893	3345
16:49:18	5270	5263	5451	6702	6498	6375	5513	5542	5411	5488	5447	5356	OVRFLW	OVRFLW	OVRFLW	5272	5093	5147	6078	6015	6073	6416	6405	6549	5260	5628	5156	5106	4839	5098	8421	8524	8201	5758	5810	5967	28434	27873	28825	2931	2814	2814	2896	2791	2846	2751	2738	2730	3168
16:59:18	5174	5479	5604	6555	6539	6488	5448	5420	5623	5528	5698	5298	OVRFLW	OVRFLW	OVRFLW	5204	5038	5359	5883	5995	6042	6389	6446	6318	5439	5613	5478	4928	5054	5290	8762	8540	8240	6067	5622	5880	28231	27785	28242	2804	2681	2869	2916	2686	2808	2941	2761	2819	3199
17:09:18	5279	5414	5555	6534	6515	6601	5622	5509	5519	5621	5235	5436	OVRFLW	OVRFLW	OVRFLW	5363	5172	5429	6076	6037	5772	6527	6308	6523	5354	5780	5403	5081	5085	5108	8528	8417	8304	5967	5749	5942	28598	27557	28324	2737	2849	2844	2947	2802	2786	2887	2795	2838	3175
17:19:18	5171	5294	5428	6519	6635	6353	5494	5482	5429	5451	5564	5617	OVRFLW	OVRFLW	OVRFLW	5197	5206	5301	5988	6042	6026	6507	6340	6384	5380	5601	5476	5089	4839	5123	8547	8620	8330	6139	5880	5967	27801	27480	28326	2730	2655	2646	2940	2860	2798	2777	2768	2808	3176
17:29:18	5065	5450	5555	6501	6547	6468	5814	5538	5447	5307	5541	5417	OVRFLW	OVRFLW	OVRFLW	5445	5109	5366	5967	6018	6026	6507	6213	6429	5399	5545	5334	5128	4948	5221	8642	8483	8362	5826	5864	5930	27777	27885	28259	2744	2797	2909	2905	2832	2775	2815	2659	2920	3187
17:39:18	5373	5387	5696	6435	6558	6561	5767	5540	5524	5629	5436	5323	OVRFLW	OVRFLW	OVRFLW	5332	5276	5382	5925	6083	6144	6403	6506	6444	5436	5633	5472	5213	5058	5251	8614	8725	8203	6096	5884	5849	27726	27925	28189	2760	2707	2919	2845	2813	2684	2839	2828	2770	3438
17:49:18	5358	5328	5690	6751	6587	6541	5308	5425	5568	5354	5527	5582	OVRFLW	OVRFLW	OVRFLW	5340	5408	5266	5892	6090	6066	6549	6385	6522	5512	5636	5399	5131	4974	5175	8365	8658	8275	5904	6046	6017	27707	27329	28054	2909	2813	2803	2837	2813	2869	2953	2701	2810	3183
17:59:18	5418	5371	5563	6784	6663	6586	5413	5564	5575	5466	5577	5550	93149	OVRFLW	OVRFLW	5367	5135	5365	6048	6251	6135	6488	6258	6556	5388	5629	5367	5196	5066	5034	8466	8482	8359	5968	6049	5857	28239	28142	28368	2720	2844	2786	3009	3010	2680	2975	2752	2859	3358
18:09:18	5308	5380	5356	6481	6684	6562	5460	5686	5607	5470	5525	5615	84831	OVRFLW	OVRFLW	5214	5302	5319	6225	5992	6066	6606	6402	6566	5451	5439	5299	5240	5088	5199	8644	8506	8158	6043	5992	5911	27987	27504	28379	2683	2863	2775	2871	2792	2808	2826	2721	2958	3305
18:19:18	5347	5355	5571	6628	6840	6589	5606	5350	5413	5426	5613	5661	79136	OVRFLW	OVRFLW	5424	5448	5515	6018	5992	6211	6576	6340	6416	5331	5704	5413	5115	5076	5092	8755	8435	8123	6078	5955	5964	27425	27058	28016	2725	2840	2793	2897	2869	2774	2978	2702	2900	3334
18:29:18	5342	5352	5597	6840	6659	6423	5665	5524	5583	5378	5616	5541	76282	OVRFLW	OVRFLW	5303	5237	5436	6137	6268	6168	6519	6552	6594	5484	5846	5353	5309	5138	5262	8681	8596	8350	5957	5979	6045	27755	27296	28172	2802	2741	2870	2930	2867	2742	2863	2851	2923	3224
18:39:18	5298	5466	5651	6806	6696	6450	5578	5688	5700	5566	5603	5679	73097	OVRFLW	OVRFLW	5281	5287	5243	6139	5957	6152	6445	6416	6517	5438	5555	5457	5107	5183	5164	8432	8563	8272	5848	5846	5863	28645	27943	27995	2656	2762	2771	3072	2895	2839	3028	2783	2841	3314
18:49:18	5430	5445	5693	6517	6759	6397	5407	5922	5593	5489	5657	5512	71883	99462	OVRFLW	5401	5317	5448	6270	6084	6284	6544	6321	6415	5402	5527	5570	5244	5260	5245	8453	8683	8262	5827	5990	5920	27561	28079	28106	2639	2860	2721	2925	2850	2799	2927	2829	2981	3355
18:59:18	5514	5523	5562	6599	6738	6582	5695	5612	5604	5514	5591	5519	70779	92504	OVRFLW	5230	5376	5237	6058	6099	6125	6586	6222	6515	5329	5718	5585	5218	5463	5328	8671	8668	8450	5890	5806	5907	28001	27769	28397	2761	2740	2775	2935	2741	2740	2933	2724	2847	3273
19:09:18	5415	5526	5581	6823	6671	6643	5515	5486	5585	5503	5534	5720	69328	80722	98049	5403	5513	5395	6081	5992	6326	6590	6532	6505	5321	5929	5443	5008	5059	5217	8443	8587	8355	5983	5997	6067	27214	27325	27736	2791	2895	2813	2932	2722	2835	3019	2777	2907	3326
19:19:18	5513	5451	5561	6670	6765	6415	5578	5476	5520	5747	5788	5624	67544	68619	93522	5411	5323	5317	6228	5986	6147	6373	6476	6632	5586	5417	5598	5353	5230	5077	8407	8644	8314	5851	5903	6080	27451	27404	27764	2887	2831	2857	2932	2733	2772	2806	2727	2834	3096
19:29:18	5486	5433	5477	6447	6635	6406	5641	5579	5570	5638	5579	5519	66223	67466	86936	5434	5314	5328	6039	6070	6158	6537	6596	6485	5335	5773	5641	5165	5226	5194	8361	8415	8083	6082	6136	6024	27759	27402	27753	2793	2702	2831	2807	2692	2804	2968	2787	2820	3122
19:39:18	5631	5460	5474	6737	6767	6545	5468	5645	5650	5534	5548	5555	63771	66758	78860	5205	5321	5391	6050	6206	6158	6431	6450	6586	5436	5556	5436	5284	5203	5199	8395	8449	8301	5987	5832	6126	27853	27249	27653	2896	2775	2850	2875	2881	2826	2808	2602	2804	3250
19:49:18	5640	5574	5499	6737	6776	6577	5683	5587	5520	5505	5468	5560	61474	63212	69320	5469	5348	5263	6009	6133	6170	6444	6557	6556	5432	5799	5472	5505	5269	5356	8528	8380	8188	5989	5980	5874	27660	26942	27928	2713	2875	2755	3042	2747	2738	2889	2682	2827	3117
19:59:18	5418	5445	5692	6677	6611	6637	5638	5647	5530	5549	5621	5616	61886	62461	63559	5213	5275	5520	6020	5834	6213	6711	6627	6604	5341	5750	5608	5263	5375	5242	8596	8471	8223	6121	6141	5987	27819	27261	28058	2716	2858	2951	2827	2880	2854	2822	2708	2807	3156
20:09:18	5646	5545	5807	6572	6597	6562	5669	5634	5651	5414	5360	5464	60140	60642	62705	5338	5269	5134	5971	6235	6236	6465	6494	6530	5473	5756	5615	5070	5296	5285	8368	8235	7987	6149	6056	5965	27334	26758	27346	2914	2819	2889	2899	2859	2845	2951	2712	2894	3104
20:19:18	5358	5605	5733	6569	6608	6563	5510	5626	5680	5451	5428	5722	59171	60405	60363	5190	5182	5284	6147	6089	5977	6648	6296	6616	5255	5706	5572	5151	5229	5225	8634	8382	8070	5922	5977	6048	26933	26878	27819	2817	2851	2732	2766	2908	2904	2851	2750	2643	3216
20:29:18	5641	5511	5604	6592	6796	6484	5645	5675	5736	5558	5650	5769	57971	58408	61851	5247	5324	5364	6003	6009	6067	6394	6559	6744	5421	5678	5525	5342	5317	5246	8269	8272	7992	6047	5983	6092	28008	26651	27395	2878	2760	2764	2769	2859	2903	2921	2849	2798	3095
20:39:18	5713	5544	5568	6703	6778	6494	5772	5583	5552	5797	5520	5707	56280	58266	57779	5248	5314	5264	5987	6090	5885	6603	6380	6615	5425	5709	5516	5295	5181	5270	8393	8359	8270	6194	6316	6048	27349	26896	27414	2750	2736	2787	2841	2826	2724	2851	2921	2827	3259
20:49:18	5633	5544	5699	6815	6772	6709	5533	5714	5540	5761	5749	5668	55330	56654	57591	5455	5171	5481	5930	6001	6084	6530	6608	6586	5511	5599	5606	5478	5176	5153	7845	8179	8166	6041	6030	5883	27407	26361	27426	2713	2721	2788	2978	2705	2899	2925	2889	2838	3297
20:59:18	5696	5428	5465	6748	6665	6727	5651	5705	5641	5523	5687	5601	54240	55240	56674	5255	5423	5192	6150	6048	6144	6439	6511	6491	5581	5534	5257	5297	5266	5224	7988	7989	8202	6066	5836	5966	26825	26275	26820	2801	2729	2845	2933	2827	2905	2838	2662	2904	3131
21:09:18	5773	5587	5581	6544	6683	6333	5801	5666	5540	5524	5676	5560	53522	53454	55318	5343	5211	5422	6122	5867	6009	6598	6506	6656	5403	5722	5433	5203	5325	5144	7963	8090	8497	6136	6134	5844	26791	26311	26655	2783	2755	2767	2830	2944	2891	2806	2585	2869	3125
21:19:18	5707	5572	5599	6753	6566	6414	5682	5840	5545	5709	5737	5592	52682	53408	53999	5304	5339	5307	6060	5902	6042	6318	6383	6591	5407	5708	5675	5281	5349	5308	7950	7587	8234	6061	6074	6059	26435	26573	26371	2745	2748	2833	2970	2796	2851	2915	2837	2856	3232
21:29:18	5645	5456	5662	6580	6703	6466	5640	5706	5653	5580	5766	5445	52435	52410	53581	5537	5374	5304	6024	6233	6121	6588	6488	6526	5651	5520	5477	5357	5330	5198	7757	7631	8155	5983	6075	6037	26420	26053	25850	2773	2759	2826	2905	2969	2713	2806	2788	2708	3200
21:39:18	5455	5445	5409	6854	6604	6594	5729	5657	5689	5631	5727	5669	51194	52284	52571	5371	5165	5523	6186	6027	6033	6529	6266	6326	5471	5637	5502	5067	5196	5384	7657	7627	8091	6156	6077	5766	26515	25775	26436	2646	2759	2819	2827	2794	2716	2957	2774	2901	3339
21:49:18	5699	5512	5713	6608	6960	6289	5688	5729	5507	5706	5586	5680	50564	51438	50880	5490	5376	5462	5985	5973	6082	6716	6518	6493	5565	5618	5414	5174	5268	5215	7816	7793	8245	6091	6064	6342	25892	26064	25711	2707	2819	2814	2841	2812	2857	2653	2846	2814	3246
21:59:18	5813	5630	5711	6683	6712	6451	5593	5584	5677	5557	5637	5576	50506	50033	51989	5312	5216	5388	6128	6252	6074	6468	6539	6429	5435	5837	5303	5206	5272	5185	7702	7386	8112	6021	6301	6168	24891	25819	25256	2692	2732	2655	2876	2853	2755	2864	2834	2765	3240
22:09:18	5628	5449	5729	6766	6645	6719	5774	5663	5635	5527	5965	5691	49995	50178	50902	5493	5335	5412	6114	6024	6095	6549	6482	6601	5531	5798	5685	5177	5280	5287	7700	7760	8096	6195	5925	5954	24661	24817	24567	2914	2840	2917	2887	2701	2803	2851	2644	2809	3159
22:19:18	5679	5582	5500	6636	6685	6613	5645	5843	5698	5747	5607	5575	48163	50144	49785	5242	5455	5412	6115	6037	5991	6418	6660	6420	5447	5669	5555	5224	5287	5152	7649	7713	8218	6065	5961	6078	24000	24597	24192	2739	2785	2652	2864	2763	2884	2842	2776	2828	3105
0:00:00
0:00:00
0:00:00
0:00:00
0:00:00
0:00:00
0:00:00
0:00:00
0:00:00
0:00:00
0:00:00
0:00:00
0:00:00
0:00:00
0:00:00
0:00:00
0:00:00
0:00:00
0:00:00
0:00:00
[truncated: 47 more columns]
