# Supplementary material for: Systematic analysis of low-affinity transcription factor binding site clusters in vitro and in vivo establishes their functional relevance
Source: Nat Commun. 2022 Sep 7;13:5273. doi: 10.1038/s41467-022-32971-0 (PMC9452512; doi:10.1038/s41467-022-32971-0)
Supplement: Supplementary file 3 — Source Data [file 41467_2022_32971_MOESM3_ESM.zip › source_data/in-vivo/20210707/20210707_Pho5pr_600.txt]

600
Kinetic read	A1	A2	A3	A4	A5	A6	A7	A8	A9	A10	A11	A12	B1	B2	B3	B4	B5	B6	B7	B8	B9	B10	B11	B12	C1	C2	C3	C4	C5	C6	C7	C8	C9	C10	C11	C12	D1	D2	D3	D4	D5	D6	D7	D8	D9	D10	D11	D12	E1
0:08:05	0.142	0.144	0.146	0.138	0.138	0.140	0.140	0.162	0.152	0.169	0.144	0.148	0.148	0.142	0.140	0.142	0.142	0.141	0.152	0.154	0.154	0.138	0.137	0.144	0.141	0.146	0.141	0.153	0.145	0.139	0.157	0.168	0.141	0.144	0.150	0.151	0.140	0.142	0.139	0.114	0.119	0.123	0.118	0.116	0.114	0.120	0.120	0.116	0.140
0:18:05	0.174	0.145	0.147	0.135	0.136	0.140	0.138	0.146	0.136	0.139	0.144	0.143	0.179	0.141	0.149	0.165	0.141	0.141	0.239	0.183	0.164	0.138	0.135	0.144	0.157	0.151	0.149	0.168	0.161	0.168	0.224	0.193	0.143	0.193	0.148	0.153	0.142	0.163	0.150	0.113	0.119	0.123	0.117	0.115	0.113	0.120	0.119	0.116	0.167
0:28:05	0.185	0.150	0.150	0.143	0.137	0.141	0.174	0.146	0.139	0.138	0.144	0.143	0.195	0.142	0.223	0.187	0.142	0.142	0.267	0.213	0.241	0.141	0.143	0.143	0.208	0.179	0.227	0.158	0.170	0.214	0.246	0.168	0.142	0.210	0.153	0.150	0.146	0.184	0.162	0.113	0.118	0.123	0.117	0.115	0.113	0.120	0.119	0.115	0.170
0:38:05	0.181	0.150	0.153	0.201	0.152	0.142	0.221	0.228	0.147	0.214	0.144	0.197	0.204	0.145	0.245	0.214	0.144	0.160	0.255	0.246	0.248	0.141	0.140	0.144	0.235	0.168	0.235	0.157	0.231	0.243	0.259	0.169	0.147	0.165	0.147	0.160	0.147	0.220	0.199	0.113	0.118	0.122	0.117	0.115	0.113	0.120	0.118	0.115	0.193
0:48:05	0.199	0.151	0.154	0.211	0.141	0.144	0.229	0.206	0.153	0.232	0.185	0.191	0.192	0.145	0.242	0.227	0.145	0.157	0.250	0.240	0.234	0.157	0.144	0.144	0.241	0.166	0.216	0.164	0.236	0.240	0.236	0.171	0.145	0.198	0.148	0.155	0.149	0.228	0.204	0.113	0.118	0.122	0.117	0.115	0.113	0.119	0.118	0.115	0.172
0:58:05	0.203	0.155	0.158	0.203	0.142	0.146	0.213	0.188	0.145	0.209	0.152	0.191	0.172	0.151	0.225	0.223	0.148	0.147	0.229	0.163	0.201	0.146	0.161	0.146	0.232	0.167	0.220	0.157	0.251	0.249	0.178	0.175	0.149	0.143	0.150	0.153	0.152	0.221	0.195	0.113	0.118	0.122	0.117	0.115	0.113	0.119	0.118	0.115	0.155
1:08:05	0.205	0.158	0.160	0.208	0.145	0.147	0.214	0.199	0.157	0.165	0.150	0.147	0.166	0.150	0.214	0.211	0.150	0.149	0.183	0.163	0.171	0.160	0.147	0.146	0.226	0.161	0.204	0.161	0.252	0.238	0.175	0.178	0.154	0.144	0.151	0.154	0.156	0.209	0.184	0.112	0.118	0.122	0.116	0.115	0.113	0.119	0.118	0.115	0.143
1:18:05	0.185	0.162	0.165	0.218	0.153	0.152	0.218	0.204	0.176	0.223	0.155	0.150	0.157	0.162	0.203	0.183	0.153	0.152	0.167	0.167	0.169	0.161	0.178	0.148	0.209	0.168	0.188	0.164	0.247	0.221	0.179	0.182	0.155	0.148	0.155	0.155	0.159	0.184	0.182	0.112	0.118	0.122	0.116	0.115	0.113	0.119	0.118	0.115	0.149
1:28:05	0.197	0.166	0.168	0.204	0.150	0.152	0.203	0.194	0.164	0.194	0.158	0.153	0.157	0.157	0.192	0.180	0.156	0.154	0.169	0.171	0.171	0.151	0.153	0.150	0.188	0.166	0.187	0.168	0.238	0.218	0.185	0.188	0.159	0.154	0.156	0.157	0.162	0.171	0.181	0.112	0.118	0.122	0.116	0.115	0.113	0.119	0.118	0.115	0.146
1:38:05	0.194	0.172	0.174	0.163	0.154	0.159	0.162	0.182	0.155	0.153	0.156	0.180	0.159	0.159	0.165	0.157	0.157	0.156	0.174	0.190	0.239	0.152	0.164	0.153	0.175	0.175	0.179	0.171	0.230	0.160	0.191	0.195	0.167	0.157	0.160	0.172	0.166	0.166	0.174	0.112	0.118	0.122	0.116	0.115	0.113	0.119	0.118	0.115	0.149
1:48:05	0.189	0.176	0.180	0.200	0.157	0.159	0.174	0.189	0.188	0.180	0.158	0.159	0.161	0.163	0.178	0.161	0.161	0.161	0.179	0.180	0.180	0.155	0.167	0.156	0.166	0.174	0.177	0.176	0.209	0.186	0.198	0.200	0.166	0.162	0.162	0.164	0.171	0.171	0.171	0.113	0.117	0.122	0.116	0.115	0.113	0.118	0.118	0.115	0.155
1:58:05	0.199	0.184	0.185	0.168	0.160	0.161	0.165	0.168	0.162	0.159	0.162	0.168	0.166	0.168	0.170	0.163	0.165	0.164	0.197	0.189	0.196	0.158	0.156	0.158	0.178	0.178	0.186	0.180	0.192	0.193	0.206	0.205	0.174	0.162	0.166	0.165	0.174	0.176	0.171	0.112	0.117	0.122	0.116	0.114	0.113	0.118	0.117	0.115	0.156
2:08:05	0.193	0.189	0.190	0.169	0.164	0.165	0.168	0.171	0.165	0.161	0.166	0.167	0.172	0.174	0.177	0.167	0.169	0.168	0.203	0.194	0.193	0.161	0.160	0.161	0.181	0.184	0.208	0.184	0.221	0.184	0.213	0.211	0.177	0.168	0.168	0.169	0.178	0.182	0.177	0.112	0.117	0.122	0.115	0.114	0.113	0.118	0.117	0.115	0.158
2:18:05	0.196	0.192	0.198	0.180	0.168	0.170	0.172	0.176	0.170	0.166	0.170	0.169	0.175	0.179	0.181	0.175	0.174	0.172	0.206	0.203	0.204	0.165	0.177	0.164	0.186	0.191	0.186	0.190	0.200	0.182	0.218	0.217	0.181	0.174	0.173	0.172	0.186	0.190	0.183	0.112	0.117	0.122	0.116	0.115	0.113	0.118	0.117	0.115	0.161
2:28:05	0.202	0.198	0.202	0.209	0.173	0.174	0.186	0.193	0.174	0.179	0.175	0.177	0.180	0.185	0.185	0.180	0.177	0.176	0.207	0.208	0.208	0.168	0.179	0.167	0.190	0.196	0.192	0.194	0.195	0.187	0.225	0.224	0.186	0.181	0.177	0.177	0.192	0.195	0.191	0.112	0.117	0.122	0.116	0.114	0.113	0.118	0.117	0.114	0.162
2:38:05	0.209	0.205	0.210	0.243	0.178	0.179	0.219	0.195	0.181	0.214	0.180	0.178	0.187	0.191	0.202	0.185	0.184	0.183	0.213	0.215	0.215	0.173	0.172	0.170	0.196	0.203	0.200	0.199	0.201	0.194	0.232	0.232	0.192	0.182	0.182	0.182	0.197	0.200	0.196	0.112	0.117	0.122	0.115	0.114	0.113	0.118	0.116	0.114	0.165
2:48:05	0.218	0.213	0.218	0.225	0.187	0.184	0.203	0.202	0.193	0.203	0.195	0.183	0.194	0.199	0.203	0.192	0.188	0.187	0.219	0.224	0.223	0.177	0.177	0.175	0.201	0.209	0.205	0.205	0.207	0.199	0.240	0.243	0.198	0.187	0.188	0.187	0.203	0.205	0.200	0.112	0.117	0.122	0.115	0.114	0.113	0.118	0.116	0.115	0.166
2:58:05	0.224	0.221	0.226	0.200	0.188	0.189	0.198	0.199	0.194	0.192	0.194	0.188	0.199	0.203	0.206	0.196	0.193	0.193	0.228	0.229	0.231	0.183	0.181	0.180	0.206	0.215	0.209	0.211	0.210	0.204	0.252	0.253	0.205	0.192	0.194	0.193	0.209	0.211	0.207	0.112	0.117	0.122	0.115	0.114	0.113	0.118	0.116	0.114	0.169
3:08:05	0.234	0.232	0.235	0.197	0.194	0.195	0.201	0.205	0.197	0.193	0.198	0.194	0.204	0.212	0.212	0.200	0.198	0.197	0.236	0.236	0.240	0.188	0.187	0.185	0.214	0.222	0.216	0.218	0.217	0.210	0.263	0.264	0.212	0.199	0.201	0.201	0.217	0.218	0.214	0.112	0.118	0.122	0.116	0.114	0.113	0.118	0.116	0.115	0.169
3:18:05	0.241	0.242	0.245	0.201	0.200	0.204	0.206	0.209	0.203	0.198	0.201	0.201	0.212	0.217	0.218	0.204	0.205	0.203	0.246	0.246	0.244	0.192	0.192	0.191	0.222	0.228	0.223	0.226	0.223	0.219	0.273	0.275	0.218	0.205	0.206	0.205	0.222	0.227	0.221	0.112	0.118	0.122	0.115	0.114	0.113	0.118	0.116	0.114	0.171
3:28:05	0.254	0.253	0.256	0.208	0.207	0.207	0.212	0.216	0.210	0.205	0.206	0.208	0.218	0.225	0.225	0.210	0.210	0.209	0.257	0.252	0.254	0.197	0.198	0.196	0.229	0.236	0.233	0.233	0.231	0.226	0.286	0.287	0.225	0.212	0.211	0.210	0.231	0.235	0.229	0.112	0.118	0.121	0.115	0.114	0.113	0.118	0.116	0.114	0.173
3:38:05	0.265	0.262	0.269	0.217	0.215	0.215	0.219	0.225	0.217	0.212	0.213	0.215	0.227	0.235	0.233	0.217	0.218	0.215	0.266	0.262	0.263	0.204	0.204	0.202	0.239	0.247	0.242	0.242	0.240	0.236	0.300	0.300	0.235	0.220	0.218	0.217	0.241	0.245	0.240	0.112	0.117	0.121	0.115	0.114	0.112	0.118	0.116	0.114	0.177
3:48:05	0.278	0.275	0.280	0.223	0.224	0.223	0.227	0.232	0.224	0.220	0.221	0.220	0.234	0.240	0.241	0.224	0.225	0.224	0.277	0.274	0.273	0.209	0.211	0.208	0.250	0.258	0.253	0.251	0.251	0.243	0.314	0.315	0.243	0.225	0.225	0.224	0.252	0.255	0.250	0.112	0.117	0.121	0.115	0.114	0.112	0.118	0.116	0.114	0.178
3:58:05	0.292	0.286	0.292	0.232	0.232	0.231	0.236	0.239	0.234	0.226	0.231	0.229	0.245	0.251	0.252	0.230	0.235	0.232	0.289	0.290	0.288	0.217	0.217	0.214	0.260	0.271	0.265	0.261	0.258	0.255	0.329	0.330	0.252	0.233	0.234	0.231	0.264	0.267	0.261	0.112	0.117	0.121	0.115	0.114	0.112	0.118	0.116	0.114	0.181
4:08:05	0.306	0.300	0.304	0.242	0.241	0.239	0.247	0.252	0.244	0.235	0.238	0.237	0.257	0.266	0.263	0.241	0.244	0.242	0.302	0.302	0.297	0.225	0.224	0.222	0.271	0.278	0.275	0.272	0.270	0.266	0.344	0.344	0.261	0.240	0.243	0.242	0.277	0.279	0.273	0.112	0.117	0.121	0.115	0.114	0.112	0.118	0.116	0.114	0.181
4:18:05	0.319	0.313	0.316	0.251	0.252	0.248	0.255	0.258	0.255	0.244	0.246	0.247	0.269	0.273	0.274	0.251	0.256	0.251	0.313	0.315	0.314	0.231	0.232	0.231	0.284	0.292	0.289	0.282	0.281	0.277	0.354	0.361	0.275	0.253	0.252	0.254	0.290	0.292	0.285	0.112	0.117	0.121	0.115	0.114	0.112	0.118	0.116	0.114	0.184
4:28:05	0.336	0.328	0.331	0.261	0.261	0.260	0.267	0.269	0.262	0.252	0.257	0.256	0.279	0.284	0.286	0.262	0.265	0.260	0.327	0.328	0.328	0.239	0.243	0.239	0.298	0.306	0.301	0.294	0.294	0.288	0.370	0.376	0.285	0.262	0.262	0.264	0.300	0.305	0.298	0.112	0.117	0.121	0.115	0.114	0.112	0.118	0.116	0.114	0.185
4:38:05	0.350	0.344	0.342	0.272	0.273	0.269	0.280	0.277	0.273	0.263	0.268	0.265	0.290	0.298	0.298	0.273	0.276	0.270	0.340	0.341	0.342	0.249	0.250	0.250	0.314	0.319	0.315	0.309	0.308	0.301	0.385	0.394	0.299	0.276	0.272	0.275	0.316	0.320	0.312	0.112	0.117	0.121	0.115	0.114	0.112	0.118	0.115	0.114	0.190
4:48:05	0.366	0.359	0.356	0.285	0.285	0.282	0.291	0.291	0.285	0.277	0.281	0.277	0.303	0.309	0.311	0.285	0.288	0.280	0.357	0.356	0.355	0.260	0.262	0.260	0.326	0.334	0.329	0.322	0.321	0.316	0.402	0.410	0.312	0.285	0.286	0.286	0.329	0.335	0.326	0.112	0.117	0.121	0.115	0.114	0.112	0.118	0.116	0.114	0.191
4:58:05	0.381	0.376	0.372	0.297	0.297	0.295	0.306	0.308	0.301	0.287	0.287	0.290	0.318	0.326	0.327	0.297	0.299	0.296	0.373	0.371	0.371	0.271	0.273	0.268	0.340	0.349	0.345	0.334	0.335	0.329	0.422	0.427	0.325	0.300	0.296	0.300	0.345	0.347	0.340	0.112	0.117	0.121	0.115	0.114	0.112	0.118	0.115	0.114	0.191
5:08:05	0.400	0.390	0.388	0.311	0.309	0.306	0.318	0.320	0.313	0.300	0.302	0.302	0.331	0.337	0.339	0.310	0.310	0.305	0.388	0.385	0.385	0.283	0.286	0.281	0.354	0.362	0.359	0.350	0.348	0.343	0.436	0.440	0.340	0.313	0.310	0.313	0.359	0.364	0.355	0.112	0.117	0.121	0.115	0.114	0.112	0.117	0.115	0.114	0.193
5:18:05	0.414	0.407	0.407	0.324	0.324	0.319	0.331	0.333	0.327	0.312	0.310	0.315	0.345	0.352	0.353	0.323	0.323	0.324	0.400	0.400	0.401	0.294	0.298	0.292	0.369	0.378	0.374	0.362	0.363	0.356	0.455	0.458	0.352	0.325	0.323	0.326	0.377	0.379	0.369	0.112	0.117	0.121	0.115	0.114	0.112	0.117	0.115	0.114	0.195
5:28:05	0.429	0.420	0.424	0.338	0.336	0.333	0.342	0.349	0.341	0.325	0.325	0.329	0.359	0.365	0.368	0.335	0.336	0.337	0.419	0.415	0.414	0.305	0.308	0.303	0.383	0.394	0.387	0.379	0.376	0.372	0.468	0.471	0.370	0.342	0.338	0.337	0.386	0.394	0.384	0.112	0.117	0.121	0.115	0.114	0.112	0.117	0.115	0.114	0.196
5:38:05	0.445	0.436	0.440	0.353	0.353	0.347	0.355	0.363	0.355	0.341	0.340	0.341	0.374	0.383	0.379	0.348	0.348	0.350	0.431	0.429	0.429	0.318	0.322	0.316	0.397	0.407	0.405	0.395	0.391	0.387	0.483	0.485	0.384	0.356	0.352	0.352	0.399	0.408	0.400	0.111	0.117	0.121	0.114	0.114	0.112	0.117	0.115	0.114	0.196
5:48:05	0.458	0.451	0.452	0.364	0.366	0.362	0.369	0.378	0.372	0.356	0.355	0.357	0.389	0.397	0.394	0.359	0.356	0.362	0.447	0.447	0.444	0.331	0.336	0.328	0.413	0.421	0.417	0.409	0.406	0.400	0.495	0.500	0.398	0.368	0.365	0.364	0.414	0.426	0.411	0.112	0.117	0.121	0.114	0.113	0.112	0.117	0.115	0.114	0.198
5:58:05	0.478	0.466	0.465	0.381	0.380	0.375	0.384	0.392	0.385	0.372	0.367	0.369	0.402	0.412	0.408	0.376	0.374	0.379	0.460	0.459	0.458	0.344	0.346	0.341	0.426	0.437	0.431	0.423	0.423	0.415	0.512	0.513	0.413	0.384	0.380	0.381	0.432	0.441	0.427	0.112	0.117	0.121	0.114	0.114	0.112	0.117	0.115	0.114	0.200
6:08:05	0.492	0.481	0.478	0.392	0.394	0.389	0.397	0.406	0.396	0.384	0.377	0.383	0.414	0.426	0.425	0.390	0.385	0.392	0.474	0.473	0.471	0.358	0.363	0.356	0.442	0.453	0.446	0.438	0.435	0.430	0.523	0.526	0.425	0.397	0.394	0.393	0.442	0.456	0.443	0.111	0.117	0.121	0.114	0.113	0.112	0.117	0.115	0.114	0.201
6:18:05	0.506	0.495	0.494	0.404	0.408	0.405	0.415	0.421	0.413	0.398	0.399	0.398	0.430	0.440	0.439	0.402	0.405	0.406	0.487	0.486	0.487	0.373	0.375	0.369	0.454	0.469	0.463	0.452	0.450	0.438	0.533	0.539	0.439	0.413	0.406	0.409	0.456	0.468	0.453	0.111	0.117	0.121	0.114	0.114	0.112	0.117	0.114	0.113	0.202
6:28:05	0.520	0.513	0.508	0.416	0.420	0.417	0.426	0.434	0.426	0.411	0.406	0.409	0.440	0.454	0.452	0.416	0.415	0.419	0.499	0.499	0.497	0.387	0.389	0.381	0.467	0.487	0.477	0.469	0.466	0.457	0.549	0.555	0.453	0.426	0.422	0.421	0.473	0.482	0.471	0.112	0.117	0.121	0.114	0.114	0.112	0.117	0.114	0.114	0.203
6:38:05	0.535	0.522	0.521	0.429	0.435	0.429	0.443	0.448	0.442	0.426	0.426	0.428	0.451	0.469	0.464	0.427	0.432	0.432	0.511	0.511	0.508	0.400	0.404	0.397	0.481	0.499	0.489	0.481	0.481	0.469	0.563	0.566	0.470	0.438	0.434	0.433	0.483	0.494	0.480	0.111	0.117	0.121	0.114	0.114	0.112	0.117	0.114	0.114	0.206
6:48:05	0.547	0.535	0.529	0.442	0.445	0.442	0.455	0.460	0.455	0.442	0.441	0.440	0.464	0.477	0.477	0.441	0.445	0.444	0.522	0.524	0.522	0.415	0.417	0.409	0.494	0.516	0.502	0.497	0.491	0.479	0.572	0.579	0.481	0.454	0.448	0.450	0.495	0.511	0.494	0.111	0.117	0.121	0.114	0.113	0.112	0.117	0.114	0.114	0.206
6:58:05	0.558	0.548	0.542	0.456	0.457	0.453	0.469	0.475	0.468	0.453	0.454	0.448	0.475	0.486	0.491	0.449	0.455	0.455	0.533	0.532	0.536	0.427	0.430	0.424	0.506	0.529	0.512	0.505	0.505	0.492	0.583	0.588	0.498	0.465	0.462	0.463	0.511	0.521	0.502	0.111	0.117	0.121	0.114	0.114	0.112	0.117	0.114	0.114	0.209
7:08:05	0.571	0.560	0.558	0.470	0.472	0.467	0.481	0.486	0.482	0.466	0.469	0.463	0.489	0.503	0.506	0.461	0.465	0.462	0.544	0.541	0.540	0.443	0.442	0.435	0.521	0.545	0.526	0.520	0.513	0.507	0.593	0.600	0.508	0.483	0.477	0.476	0.523	0.531	0.517	0.111	0.117	0.121	0.114	0.113	0.112	0.117	0.114	0.114	0.209
7:18:05	0.581	0.572	0.563	0.484	0.486	0.479	0.494	0.502	0.494	0.476	0.482	0.475	0.502	0.519	0.518	0.470	0.476	0.477	0.549	0.553	0.553	0.455	0.460	0.447	0.532	0.553	0.538	0.534	0.523	0.518	0.600	0.604	0.525	0.495	0.490	0.490	0.534	0.545	0.527	0.111	0.117	0.121	0.114	0.114	0.112	0.117	0.114	0.114	0.209
7:28:05	0.589	0.576	0.573	0.502	0.496	0.494	0.509	0.512	0.507	0.488	0.490	0.493	0.519	0.527	0.529	0.482	0.484	0.481	0.554	0.557	0.556	0.469	0.466	0.459	0.542	0.567	0.552	0.546	0.533	0.530	0.605	0.615	0.531	0.506	0.503	0.502	0.545	0.550	0.539	0.111	0.117	0.121	0.114	0.114	0.112	0.117	0.114	0.114	0.211
7:38:05	0.588	0.585	0.582	0.513	0.508	0.502	0.519	0.528	0.521	0.506	0.505	0.500	0.530	0.544	0.542	0.491	0.491	0.491	0.563	0.570	0.567	0.479	0.482	0.469	0.552	0.577	0.558	0.555	0.543	0.541	0.612	0.619	0.545	0.520	0.511	0.514	0.555	0.560	0.544	0.111	0.117	0.121	0.114	0.113	0.112	0.117	0.114	0.113	0.211
7:48:05	0.597	0.595	0.588	0.523	0.524	0.517	0.534	0.538	0.532	0.514	0.522	0.518	0.541	0.557	0.552	0.500	0.505	0.505	0.570	0.576	0.572	0.496	0.493	0.485	0.562	0.585	0.570	0.568	0.553	0.551	0.617	0.626	0.555	0.534	0.530	0.530	0.561	0.567	0.557	0.111	0.117	0.121	0.114	0.113	0.112	0.117	0.114	0.113	0.213
7:58:05	0.593	0.600	0.597	0.531	0.534	0.524	0.545	0.546	0.542	0.524	0.534	0.526	0.557	0.568	0.567	0.509	0.513	0.513	0.580	0.584	0.582	0.504	0.507	0.497	0.571	0.598	0.576	0.576	0.562	0.561	0.626	0.629	0.562	0.544	0.539	0.541	0.572	0.572	0.564	0.111	0.116	0.121	0.113	0.113	0.111	0.117	0.114	0.113	0.215
8:08:05	0.599	0.604	0.597	0.547	0.543	0.537	0.550	0.558	0.552	0.537	0.541	0.537	0.567	0.576	0.576	0.517	0.519	0.517	0.583	0.584	0.586	0.518	0.518	0.510	0.576	0.603	0.585	0.584	0.571	0.568	0.627	0.634	0.573	0.552	0.549	0.552	0.578	0.583	0.572	0.112	0.117	0.121	0.114	0.114	0.112	0.117	0.114	0.114	0.216
8:18:05	0.606	0.612	0.607	0.551	0.555	0.544	0.560	0.564	0.563	0.549	0.549	0.547	0.580	0.589	0.583	0.519	0.529	0.530	0.589	0.596	0.593	0.531	0.531	0.524	0.583	0.608	0.592	0.593	0.576	0.577	0.634	0.638	0.580	0.563	0.563	0.562	0.585	0.588	0.580	0.111	0.117	0.121	0.114	0.113	0.112	0.117	0.114	0.113	0.217
8:28:05	0.611	0.618	0.610	0.561	0.567	0.554	0.566	0.574	0.570	0.557	0.564	0.558	0.594	0.600	0.594	0.527	0.532	0.533	0.594	0.596	0.597	0.539	0.544	0.531	0.588	0.615	0.597	0.600	0.583	0.584	0.633	0.643	0.587	0.573	0.571	0.572	0.589	0.589	0.585	0.111	0.116	0.120	0.113	0.113	0.112	0.116	0.114	0.113	0.217
8:38:05	0.613	0.624	0.620	0.570	0.571	0.557	0.577	0.581	0.578	0.567	0.572	0.566	0.606	0.614	0.607	0.541	0.540	0.539	0.597	0.598	0.603	0.546	0.550	0.546	0.594	0.620	0.603	0.606	0.592	0.594	0.639	0.649	0.590	0.577	0.574	0.580	0.594	0.594	0.592	0.111	0.116	0.120	0.114	0.113	0.112	0.116	0.114	0.113	0.218
8:48:05	0.618	0.627	0.618	0.578	0.576	0.566	0.580	0.591	0.584	0.573	0.578	0.574	0.618	0.623	0.618	0.542	0.543	0.549	0.603	0.603	0.606	0.555	0.562	0.554	0.598	0.625	0.608	0.610	0.592	0.593	0.641	0.651	0.596	0.586	0.583	0.589	0.600	0.598	0.595	0.111	0.116	0.120	0.113	0.113	0.111	0.116	0.113	0.113	0.220
8:58:05	0.624	0.630	0.622	0.582	0.584	0.570	0.590	0.594	0.589	0.578	0.579	0.579	0.629	0.633	0.628	0.554	0.552	0.551	0.603	0.606	0.608	0.563	0.566	0.562	0.605	0.632	0.616	0.616	0.602	0.601	0.649	0.652	0.604	0.594	0.591	0.595	0.608	0.598	0.599	0.111	0.116	0.121	0.114	0.113	0.112	0.117	0.114	0.113	0.222
9:08:05	0.624	0.635	0.630	0.588	0.592	0.576	0.594	0.599	0.597	0.585	0.592	0.589	0.637	0.642	0.639	0.554	0.559	0.560	0.612	0.615	0.617	0.575	0.581	0.571	0.614	0.635	0.623	0.624	0.607	0.606	0.654	0.660	0.612	0.601	0.597	0.602	0.612	0.610	0.608	0.111	0.116	0.120	0.113	0.113	0.111	0.117	0.114	0.113	0.221
9:18:05	0.630	0.639	0.634	0.594	0.596	0.581	0.596	0.604	0.600	0.592	0.595	0.596	0.644	0.652	0.645	0.558	0.561	0.565	0.617	0.615	0.619	0.581	0.587	0.579	0.617	0.635	0.625	0.628	0.610	0.612	0.654	0.661	0.616	0.603	0.603	0.607	0.612	0.614	0.610	0.111	0.116	0.120	0.113	0.113	0.112	0.117	0.114	0.113	0.224
9:28:05	0.631	0.643	0.637	0.599	0.603	0.581	0.606	0.608	0.607	0.597	0.605	0.603	0.655	0.655	0.656	0.565	0.566	0.571	0.620	0.620	0.624	0.588	0.593	0.586	0.621	0.640	0.630	0.632	0.612	0.617	0.657	0.665	0.618	0.608	0.608	0.612	0.619	0.619	0.618	0.111	0.116	0.120	0.114	0.113	0.111	0.116	0.114	0.113	0.224
9:38:05	0.636	0.646	0.646	0.603	0.608	0.593	0.608	0.614	0.611	0.604	0.605	0.605	0.668	0.669	0.660	0.567	0.571	0.574	0.627	0.626	0.623	0.594	0.600	0.594	0.624	0.642	0.633	0.640	0.616	0.620	0.662	0.672	0.621	0.613	0.614	0.619	0.623	0.624	0.621	0.111	0.117	0.120	0.114	0.113	0.112	0.116	0.114	0.113	0.226
9:48:05	0.638	0.654	0.642	0.609	0.610	0.593	0.611	0.620	0.613	0.609	0.612	0.605	0.670	0.672	0.666	0.573	0.571	0.579	0.626	0.623	0.628	0.598	0.601	0.602	0.629	0.646	0.637	0.643	0.621	0.623	0.660	0.670	0.625	0.615	0.614	0.618	0.625	0.620	0.622	0.111	0.116	0.120	0.113	0.113	0.112	0.117	0.113	0.113	0.225
9:58:05	0.640	0.654	0.650	0.612	0.617	0.598	0.618	0.622	0.618	0.613	0.619	0.618	0.680	0.683	0.676	0.577	0.577	0.581	0.629	0.631	0.632	0.606	0.613	0.607	0.634	0.649	0.640	0.647	0.630	0.627	0.667	0.680	0.632	0.622	0.624	0.625	0.631	0.628	0.627	0.111	0.116	0.120	0.113	0.113	0.112	0.116	0.113	0.113	0.228
10:08:05	0.644	0.658	0.656	0.616	0.619	0.604	0.625	0.626	0.626	0.620	0.624	0.621	0.688	0.689	0.683	0.582	0.585	0.586	0.635	0.635	0.634	0.614	0.616	0.614	0.633	0.649	0.647	0.653	0.632	0.631	0.672	0.684	0.637	0.627	0.628	0.629	0.633	0.633	0.631	0.111	0.116	0.120	0.113	0.113	0.111	0.116	0.113	0.113	0.229
10:18:05	0.648	0.664	0.660	0.617	0.625	0.609	0.625	0.633	0.628	0.620	0.629	0.626	0.697	0.700	0.689	0.587	0.588	0.593	0.637	0.643	0.641	0.617	0.623	0.617	0.637	0.657	0.648	0.656	0.636	0.637	0.679	0.687	0.641	0.631	0.631	0.629	0.637	0.640	0.637	0.111	0.116	0.120	0.113	0.113	0.111	0.116	0.113	0.113	0.231
10:28:05	0.650	0.665	0.656	0.626	0.628	0.603	0.629	0.637	0.634	0.626	0.629	0.629	0.700	0.699	0.698	0.586	0.586	0.595	0.638	0.641	0.645	0.619	0.621	0.623	0.642	0.656	0.655	0.658	0.641	0.638	0.675	0.687	0.641	0.631	0.631	0.635	0.638	0.634	0.638	0.111	0.116	0.120	0.113	0.113	0.112	0.116	0.113	0.113	0.232
10:38:05	0.649	0.668	0.660	0.630	0.623	0.611	0.632	0.630	0.631	0.617	0.621	0.624	0.706	0.708	0.700	0.592	0.590	0.591	0.631	0.633	0.633	0.615	0.617	0.631	0.644	0.653	0.650	0.661	0.639	0.636	0.673	0.686	0.635	0.629	0.628	0.635	0.644	0.634	0.637	0.111	0.116	0.120	0.113	0.113	0.112	0.116	0.113	0.113	0.231
10:48:05	0.656	0.671	0.662	0.634	0.635	0.612	0.635	0.644	0.639	0.633	0.636	0.633	0.710	0.709	0.709	0.594	0.591	0.601	0.642	0.646	0.649	0.626	0.631	0.629	0.649	0.662	0.657	0.664	0.644	0.643	0.681	0.694	0.646	0.639	0.640	0.638	0.646	0.640	0.645	0.111	0.116	0.120	0.113	0.113	0.112	0.116	0.114	0.113	0.233
10:58:05	0.663	0.674	0.670	0.630	0.640	0.621	0.643	0.645	0.642	0.637	0.640	0.640	0.718	0.717	0.715	0.599	0.602	0.604	0.646	0.649	0.648	0.632	0.637	0.635	0.651	0.667	0.664	0.669	0.654	0.644	0.686	0.694	0.648	0.640	0.642	0.640	0.649	0.649	0.647	0.111	0.116	0.120	0.113	0.113	0.111	0.116	0.113	0.113	0.234
11:08:05	0.663	0.676	0.671	0.639	0.642	0.619	0.645	0.646	0.648	0.639	0.645	0.643	0.721	0.723	0.719	0.603	0.604	0.605	0.650	0.650	0.653	0.633	0.639	0.638	0.655	0.665	0.665	0.671	0.655	0.650	0.690	0.696	0.654	0.644	0.649	0.646	0.649	0.650	0.650	0.111	0.116	0.120	0.113	0.113	0.112	0.116	0.113	0.113	0.234
11:18:05	0.665	0.678	0.673	0.645	0.641	0.620	0.645	0.651	0.650	0.641	0.648	0.647	0.724	0.725	0.727	0.604	0.605	0.608	0.650	0.653	0.655	0.638	0.642	0.642	0.656	0.665	0.667	0.673	0.655	0.652	0.685	0.701	0.654	0.647	0.648	0.653	0.654	0.648	0.650	0.111	0.116	0.120	0.113	0.113	0.111	0.116	0.113	0.113	0.236
11:28:05	0.668	0.680	0.676	0.645	0.645	0.625	0.648	0.653	0.648	0.646	0.650	0.648	0.729	0.728	0.725	0.607	0.603	0.613	0.651	0.655	0.657	0.643	0.644	0.641	0.655	0.669	0.671	0.671	0.656	0.654	0.688	0.702	0.653	0.650	0.651	0.659	0.656	0.652	0.653	0.111	0.116	0.120	0.113	0.113	0.111	0.116	0.113	0.113	0.237
11:38:05	0.668	0.683	0.675	0.648	0.649	0.625	0.649	0.656	0.650	0.650	0.647	0.645	0.733	0.728	0.729	0.606	0.603	0.613	0.652	0.654	0.659	0.642	0.645	0.646	0.660	0.672	0.672	0.675	0.658	0.653	0.690	0.706	0.658	0.652	0.652	0.657	0.656	0.653	0.655	0.111	0.116	0.120	0.113	0.113	0.111	0.116	0.113	0.113	0.234
11:48:05	0.671	0.686	0.679	0.651	0.652	0.625	0.651	0.656	0.654	0.651	0.653	0.650	0.738	0.731	0.732	0.612	0.609	0.617	0.656	0.660	0.657	0.646	0.649	0.649	0.661	0.674	0.676	0.671	0.662	0.662	0.693	0.706	0.661	0.653	0.657	0.664	0.658	0.658	0.656	0.111	0.116	0.120	0.113	0.113	0.111	0.116	0.113	0.113	0.238
11:58:05	0.673	0.687	0.680	0.651	0.652	0.633	0.659	0.660	0.658	0.656	0.661	0.659	0.748	0.743	0.744	0.618	0.618	0.618	0.662	0.661	0.661	0.652	0.656	0.658	0.665	0.678	0.677	0.674	0.668	0.659	0.695	0.704	0.664	0.654	0.659	0.666	0.659	0.662	0.660	0.111	0.116	0.120	0.113	0.113	0.112	0.116	0.113	0.113	0.236
12:08:05	0.679	0.691	0.688	0.658	0.657	0.637	0.657	0.661	0.659	0.655	0.662	0.661	0.749	0.746	0.744	0.618	0.619	0.621	0.662	0.666	0.661	0.654	0.658	0.658	0.666	0.684	0.681	0.675	0.667	0.664	0.696	0.709	0.666	0.657	0.658	0.677	0.664	0.665	0.663	0.111	0.116	0.120	0.113	0.113	0.111	0.116	0.113	0.113	0.237
12:18:05	0.682	0.694	0.684	0.658	0.660	0.634	0.658	0.666	0.660	0.659	0.660	0.659	0.752	0.741	0.742	0.619	0.614	0.623	0.663	0.666	0.667	0.656	0.657	0.660	0.667	0.677	0.674	0.671	0.665	0.665	0.698	0.712	0.661	0.656	0.659	0.670	0.666	0.661	0.662	0.111	0.116	0.120	0.113	0.113	0.111	0.116	0.113	0.113	0.239
12:28:05	0.683	0.694	0.687	0.663	0.662	0.635	0.662	0.669	0.668	0.663	0.663	0.666	0.757	0.749	0.747	0.621	0.622	0.626	0.669	0.670	0.668	0.658	0.661	0.663	0.670	0.681	0.686	0.675	0.664	0.669	0.700	0.712	0.667	0.661	0.663	0.676	0.669	0.670	0.668	0.111	0.116	0.120	0.113	0.113	0.111	0.116	0.113	0.113	0.238
12:38:05	0.688	0.699	0.687	0.666	0.661	0.641	0.665	0.666	0.664	0.663	0.667	0.663	0.757	0.748	0.750	0.622	0.620	0.629	0.669	0.672	0.669	0.662	0.661	0.665	0.677	0.684	0.688	0.674	0.666	0.669	0.699	0.713	0.668	0.660	0.667	0.673	0.672	0.670	0.669	0.111	0.116	0.120	0.113	0.113	0.111	0.116	0.113	0.113	0.240
12:48:05	0.686	0.702	0.692	0.670	0.662	0.641	0.667	0.671	0.667	0.662	0.661	0.655	0.764	0.755	0.755	0.625	0.623	0.625	0.670	0.670	0.672	0.660	0.659	0.669	0.675	0.685	0.680	0.674	0.669	0.671	0.702	0.717	0.672	0.665	0.665	0.672	0.671	0.669	0.670	0.111	0.116	0.120	0.113	0.113	0.111	0.116	0.113	0.113	0.238
12:58:05	0.691	0.701	0.687	0.668	0.661	0.648	0.670	0.669	0.667	0.660	0.658	0.660	0.770	0.754	0.757	0.623	0.625	0.626	0.666	0.668	0.669	0.663	0.657	0.669	0.679	0.681	0.680	0.679	0.667	0.668	0.699	0.719	0.668	0.667	0.664	0.671	0.674	0.666	0.670	0.111	0.116	0.120	0.113	0.113	0.111	0.116	0.113	0.113	0.239
13:08:05	0.693	0.703	0.689	0.670	0.670	0.647	0.672	0.672	0.671	0.668	0.667	0.666	0.770	0.759	0.760	0.628	0.623	0.630	0.673	0.675	0.676	0.665	0.666	0.670	0.680	0.686	0.688	0.679	0.672	0.673	0.703	0.718	0.675	0.670	0.670	0.679	0.675	0.674	0.676	0.111	0.116	0.120	0.113	0.113	0.111	0.116	0.113	0.113	0.239
13:18:05	0.686	0.704	0.699	0.673	0.671	0.645	0.674	0.679	0.678	0.671	0.678	0.677	0.775	0.766	0.768	0.632	0.631	0.634	0.677	0.675	0.676	0.672	0.673	0.674	0.681	0.694	0.696	0.690	0.679	0.678	0.711	0.716	0.679	0.676	0.674	0.686	0.678	0.679	0.678	0.111	0.116	0.120	0.113	0.113	0.111	0.116	0.113	0.112	0.240
13:28:05	0.693	0.706	0.694	0.680	0.670	0.650	0.677	0.681	0.677	0.671	0.672	0.668	0.776	0.760	0.766	0.632	0.627	0.633	0.676	0.678	0.681	0.673	0.671	0.675	0.686	0.685	0.689	0.685	0.675	0.679	0.710	0.723	0.678	0.675	0.671	0.680	0.678	0.676	0.681	0.111	0.116	0.120	0.113	0.113	0.111	0.116	0.113	0.113	0.241
13:38:05	0.696	0.709	0.697	0.682	0.674	0.652	0.676	0.683	0.682	0.672	0.672	0.669	0.779	0.770	0.770	0.633	0.632	0.637	0.678	0.681	0.680	0.675	0.672	0.677	0.685	0.692	0.693	0.683	0.679	0.683	0.709	0.722	0.680	0.673	0.675	0.686	0.680	0.681	0.682	0.110	0.116	0.119	0.112	0.112	0.111	0.116	0.113	0.113	0.239
13:48:05	0.698	0.714	0.698	0.684	0.678	0.660	0.677	0.681	0.679	0.675	0.675	0.674	0.781	0.769	0.773	0.631	0.631	0.643	0.681	0.682	0.681	0.681	0.675	0.677	0.685	0.696	0.701	0.684	0.683	0.681	0.709	0.723	0.685	0.678	0.679	0.684	0.681	0.681	0.686	0.110	0.116	0.120	0.113	0.113	0.111	0.116	0.113	0.113	0.241
13:58:05	0.697	0.712	0.708	0.683	0.680	0.657	0.682	0.687	0.683	0.683	0.688	0.688	0.791	0.779	0.783	0.634	0.641	0.644	0.685	0.681	0.684	0.679	0.684	0.675	0.688	0.705	0.703	0.690	0.686	0.686	0.715	0.724	0.686	0.680	0.685	0.691	0.684	0.689	0.685	0.111	0.116	0.119	0.113	0.113	0.111	0.116	0.113	0.112	0.243
14:08:05	0.703	0.718	0.709	0.683	0.681	0.660	0.684	0.684	0.688	0.686	0.688	0.690	0.796	0.779	0.786	0.639	0.643	0.644	0.686	0.689	0.684	0.684	0.689	0.679	0.693	0.709	0.707	0.694	0.686	0.685	0.719	0.723	0.690	0.684	0.686	0.695	0.685	0.687	0.686	0.111	0.116	0.119	0.113	0.112	0.111	0.116	0.112	0.112	0.243
14:18:05	0.705	0.718	0.705	0.690	0.683	0.660	0.684	0.689	0.688	0.685	0.685	0.681	0.790	0.780	0.785	0.636	0.640	0.641	0.688	0.687	0.687	0.686	0.682	0.683	0.692	0.701	0.704	0.691	0.690	0.688	0.715	0.727	0.692	0.683	0.684	0.685	0.685	0.686	0.689	0.110	0.115	0.119	0.113	0.112	0.111	0.116	0.112	0.112	0.242
14:28:05	0.702	0.720	0.711	0.685	0.686	0.668	0.686	0.690	0.685	0.688	0.694	0.691	0.796	0.787	0.793	0.641	0.646	0.649	0.691	0.688	0.684	0.688	0.688	0.682	0.697	0.711	0.712	0.700	0.695	0.690	0.728	0.730	0.692	0.686	0.690	0.696	0.686	0.693	0.689	0.110	0.116	0.120	0.113	0.113	0.111	0.116	0.112	0.112	0.243
14:38:05	0.706	0.723	0.712	0.687	0.687	0.668	0.684	0.691	0.685	0.690	0.695	0.693	0.801	0.788	0.796	0.639	0.649	0.650	0.693	0.692	0.689	0.691	0.695	0.682	0.698	0.710	0.712	0.705	0.694	0.691	0.724	0.728	0.696	0.686	0.691	0.699	0.697	0.694	0.694	0.110	0.115	0.119	0.112	0.112	0.111	0.116	0.112	0.112	0.244
14:48:05	0.708	0.720	0.712	0.696	0.687	0.666	0.693	0.696	0.694	0.691	0.693	0.693	0.806	0.788	0.795	0.636	0.642	0.648	0.692	0.692	0.692	0.689	0.690	0.686	0.698	0.707	0.710	0.699	0.694	0.694	0.726	0.725	0.695	0.686	0.691	0.700	0.691	0.693	0.692	0.111	0.116	0.120	0.112	0.112	0.111	0.116	0.112	0.112	0.242
14:58:05	0.710	0.722	0.706	0.697	0.691	0.667	0.693	0.696	0.692	0.693	0.693	0.691	0.802	0.786	0.797	0.638	0.639	0.648	0.694	0.694	0.694	0.691	0.690	0.685	0.696	0.705	0.713	0.700	0.696	0.693	0.722	0.724	0.697	0.690	0.694	0.695	0.693	0.694	0.693	0.110	0.116	0.119	0.113	0.112	0.111	0.116	0.112	0.112	0.243
15:08:05	0.712	0.725	0.714	0.699	0.691	0.669	0.694	0.695	0.698	0.694	0.691	0.696	0.805	0.787	0.798	0.639	0.643	0.651	0.697	0.697	0.697	0.695	0.694	0.688	0.699	0.710	0.712	0.700	0.693	0.694	0.725	0.730	0.697	0.689	0.693	0.701	0.692	0.692	0.693	0.110	0.116	0.120	0.112	0.112	0.111	0.116	0.112	0.112	0.245
15:18:05	0.713	0.727	0.710	0.700	0.691	0.671	0.697	0.695	0.701	0.696	0.695	0.697	0.811	0.792	0.802	0.637	0.639	0.649	0.697	0.699	0.698	0.697	0.695	0.690	0.700	0.709	0.713	0.705	0.695	0.696	0.727	0.728	0.701	0.695	0.694	0.701	0.695	0.697	0.692	0.110	0.116	0.119	0.112	0.112	0.111	0.116	0.112	0.112	0.244
15:28:05	0.709	0.720	0.722	0.695	0.695	0.681	0.691	0.697	0.698	0.694	0.701	0.705	0.806	0.799	0.815	0.647	0.654	0.652	0.701	0.697	0.692	0.698	0.699	0.697	0.702	0.717	0.721	0.709	0.697	0.696	0.729	0.734	0.701	0.693	0.699	0.706	0.695	0.698	0.698	0.110	0.115	0.119	0.112	0.112	0.111	0.115	0.112	0.112	0.245
15:38:05	0.711	0.727	0.713	0.704	0.695	0.672	0.697	0.701	0.702	0.698	0.695	0.699	0.813	0.797	0.806	0.639	0.645	0.646	0.700	0.699	0.696	0.698	0.696	0.694	0.696	0.707	0.719	0.699	0.699	0.700	0.730	0.726	0.702	0.693	0.695	0.703	0.697	0.700	0.695	0.110	0.115	0.119	0.112	0.112	0.110	0.115	0.112	0.112	0.245
15:48:05	0.713	0.725	0.723	0.697	0.700	0.682	0.700	0.703	0.700	0.703	0.699	0.705	0.811	0.805	0.820	0.645	0.652	0.653	0.700	0.698	0.696	0.704	0.704	0.699	0.708	0.707	0.722	0.709	0.703	0.699	0.734	0.737	0.706	0.697	0.702	0.708	0.699	0.704	0.704	0.110	0.115	0.119	0.112	0.112	0.111	0.115	0.112	0.112	0.246
15:58:05	0.711	0.730	0.723	0.702	0.700	0.684	0.702	0.706	0.707	0.704	0.705	0.711	0.812	0.804	0.822	0.644	0.650	0.653	0.706	0.707	0.698	0.705	0.707	0.698	0.707	0.716	0.722	0.705	0.700	0.702	0.728	0.736	0.705	0.702	0.701	0.709	0.698	0.706	0.701	0.110	0.115	0.119	0.112	0.112	0.110	0.115	0.112	0.112	0.247
16:08:05	0.716	0.732	0.720	0.706	0.699	0.680	0.704	0.708	0.706	0.703	0.705	0.707	0.822	0.803	0.820	0.644	0.648	0.654	0.704	0.709	0.701	0.705	0.705	0.701	0.705	0.717	0.723	0.708	0.699	0.700	0.734	0.733	0.705	0.700	0.701	0.708	0.701	0.704	0.700	0.110	0.116	0.119	0.112	0.112	0.111	0.116	0.112	0.112	0.247
16:18:05	0.721	0.729	0.718	0.709	0.700	0.679	0.708	0.706	0.708	0.703	0.704	0.704	0.824	0.797	0.821	0.642	0.643	0.649	0.702	0.703	0.701	0.709	0.703	0.703	0.702	0.709	0.724	0.704	0.704	0.703	0.736	0.732	0.707	0.700	0.701	0.704	0.699	0.704	0.704	0.110	0.115	0.119	0.112	0.112	0.110	0.115	0.112	0.112	0.246
16:28:05	0.720	0.728	0.727	0.705	0.704	0.691	0.703	0.709	0.707	0.708	0.709	0.709	0.820	0.808	0.830	0.649	0.655	0.655	0.706	0.704	0.700	0.707	0.710	0.705	0.715	0.722	0.729	0.710	0.703	0.700	0.735	0.741	0.708	0.702	0.704	0.714	0.697	0.709	0.705	0.110	0.115	0.119	0.112	0.112	0.111	0.115	0.112	0.112	0.247
16:38:05	0.722	0.734	0.719	0.712	0.703	0.683	0.706	0.706	0.710	0.709	0.704	0.703	0.824	0.800	0.818	0.643	0.642	0.646	0.707	0.709	0.705	0.710	0.705	0.705	0.703	0.711	0.728	0.707	0.702	0.705	0.737	0.733	0.709	0.700	0.702	0.707	0.701	0.705	0.704	0.110	0.115	0.119	0.112	0.112	0.111	0.115	0.112	0.112	0.245
16:48:05	0.720	0.734	0.727	0.713	0.708	0.694	0.704	0.710	0.711	0.709	0.713	0.714	0.816	0.813	0.829	0.651	0.659	0.655	0.708	0.706	0.704	0.712	0.714	0.708	0.716	0.725	0.736	0.706	0.708	0.706	0.742	0.743	0.711	0.704	0.707	0.721	0.701	0.713	0.709	0.110	0.115	0.119	0.112	0.112	0.111	0.115	0.112	0.112	0.249
16:58:05	0.723	0.737	0.725	0.713	0.710	0.686	0.708	0.713	0.714	0.710	0.714	0.716	0.817	0.803	0.830	0.648	0.653	0.651	0.709	0.710	0.702	0.712	0.712	0.706	0.710	0.720	0.735	0.701	0.709	0.707	0.742	0.738	0.710	0.706	0.708	0.714	0.698	0.710	0.707	0.110	0.115	0.119	0.112	0.112	0.111	0.115	0.112	0.112	0.248
17:08:05	0.724	0.734	0.731	0.713	0.708	0.695	0.712	0.716	0.717	0.715	0.717	0.718	0.822	0.805	0.838	0.648	0.651	0.653	0.712	0.714	0.709	0.715	0.716	0.705	0.716	0.726	0.734	0.703	0.708	0.709	0.742	0.742	0.714	0.711	0.711	0.714	0.706	0.712	0.708	0.110	0.115	0.119	0.112	0.112	0.110	0.115	0.112	0.112	0.248
17:18:05	0.723	0.738	0.725	0.716	0.707	0.688	0.712	0.713	0.716	0.713	0.711	0.712	0.828	0.802	0.841	0.647	0.648	0.648	0.710	0.708	0.709	0.717	0.713	0.706	0.711	0.717	0.730	0.703	0.706	0.707	0.742	0.738	0.711	0.709	0.711	0.713	0.707	0.693	0.705	0.110	0.115	0.119	0.112	0.112	0.111	0.115	0.112	0.112	0.248
17:28:05	0.722	0.741	0.728	0.714	0.709	0.692	0.713	0.717	0.716	0.717	0.719	0.723	0.824	0.805	0.839	0.654	0.653	0.653	0.709	0.714	0.710	0.718	0.716	0.710	0.713	0.724	0.729	0.698	0.709	0.710	0.743	0.743	0.713	0.709	0.714	0.716	0.706	0.711	0.709	0.110	0.115	0.119	0.112	0.112	0.110	0.115	0.112	0.112	0.250
17:38:05	0.726	0.732	0.732	0.713	0.712	0.698	0.712	0.717	0.716	0.719	0.716	0.722	0.830	0.808	0.844	0.655	0.658	0.655	0.709	0.713	0.709	0.712	0.718	0.717	0.722	0.728	0.740	0.714	0.710	0.708	0.748	0.746	0.719	0.712	0.712	0.724	0.702	0.712	0.714	0.110	0.115	0.119	0.112	0.112	0.110	0.115	0.112	0.112	0.249
17:48:05	0.726	0.741	0.728	0.718	0.713	0.698	0.714	0.718	0.716	0.714	0.717	0.720	0.819	0.806	0.843	0.652	0.656	0.653	0.711	0.713	0.707	0.715	0.719	0.717	0.722	0.730	0.738	0.712	0.714	0.708	0.743	0.749	0.715	0.713	0.717	0.725	0.700	0.712	0.714	0.110	0.115	0.119	0.112	0.112	0.110	0.115	0.112	0.112	0.250
17:58:05	0.730	0.739	0.724	0.720	0.710	0.692	0.714	0.714	0.718	0.718	0.716	0.720	0.817	0.796	0.824	0.647	0.644	0.646	0.712	0.714	0.711	0.720	0.717	0.712	0.712	0.719	0.739	0.712	0.713	0.712	0.744	0.735	0.718	0.712	0.713	0.714	0.702	0.707	0.704	0.110	0.115	0.119	0.112	0.112	0.110	0.115	0.112	0.112	0.250
18:08:05	0.729	0.743	0.726	0.722	0.713	0.696	0.715	0.717	0.718	0.721	0.719	0.721	0.815	0.797	0.824	0.651	0.653	0.646	0.710	0.713	0.707	0.720	0.719	0.713	0.722	0.727	0.740	0.707	0.719	0.708	0.744	0.746	0.719	0.713	0.715	0.720	0.705	0.714	0.712	0.110	0.115	0.119	0.112	0.112	0.110	0.115	0.112	0.112	0.250
18:18:05	0.727	0.745	0.728	0.723	0.715	0.698	0.716	0.718	0.719	0.723	0.723	0.728	0.814	0.800	0.820	0.653	0.652	0.647	0.711	0.715	0.708	0.723	0.720	0.716	0.718	0.726	0.742	0.705	0.716	0.709	0.742	0.741	0.716	0.711	0.717	0.720	0.707	0.713	0.713	0.110	0.115	0.119	0.112	0.112	0.110	0.115	0.112	0.112	0.251
18:28:05	0.734	0.744	0.732	0.723	0.714	0.702	0.718	0.723	0.721	0.724	0.726	0.725	0.814	0.800	0.818	0.653	0.655	0.651	0.715	0.716	0.711	0.725	0.727	0.721	0.723	0.734	0.743	0.713	0.722	0.712	0.751	0.754	0.721	0.714	0.718	0.725	0.701	0.714	0.718	0.110	0.115	0.119	0.112	0.112	0.110	0.115	0.112	0.112	0.253
18:38:05	0.732	0.745	0.732	0.723	0.716	0.700	0.721	0.721	0.723	0.722	0.724	0.727	0.812	0.800	0.810	0.648	0.651	0.648	0.713	0.716	0.711	0.724	0.724	0.717	0.723	0.731	0.740	0.713	0.720	0.709	0.747	0.750	0.722	0.711	0.716	0.721	0.707	0.712	0.714	0.110	0.115	0.119	0.112	0.112	0.110	0.115	0.112	0.112	0.252
18:48:05	0.736	0.748	0.735	0.724	0.719	0.703	0.720	0.724	0.726	0.722	0.729	0.727	0.819	0.805	0.814	0.650	0.655	0.654	0.717	0.719	0.714	0.728	0.731	0.720	0.725	0.735	0.747	0.720	0.721	0.714	0.751	0.756	0.725	0.718	0.720	0.724	0.704	0.712	0.717	0.110	0.115	0.119	0.112	0.112	0.110	0.115	0.112	0.112	0.252
18:58:05	0.736	0.747	0.727	0.726	0.713	0.699	0.720	0.720	0.722	0.722	0.723	0.722	0.818	0.802	0.806	0.646	0.646	0.645	0.714	0.715	0.708	0.727	0.722	0.718	0.722	0.724	0.740	0.712	0.716	0.710	0.745	0.748	0.717	0.713	0.716	0.718	0.707	0.712	0.711	0.110	0.115	0.119	0.112	0.112	0.110	0.115	0.112	0.112	0.251
19:08:05	0.739	0.747	0.722	0.726	0.714	0.699	0.720	0.721	0.723	0.723	0.721	0.726	0.816	0.805	0.804	0.645	0.646	0.647	0.715	0.716	0.709	0.728	0.722	0.718	0.721	0.723	0.739	0.717	0.725	0.712	0.746	0.748	0.723	0.714	0.716	0.722	0.702	0.713	0.716	0.110	0.115	0.119	0.112	0.112	0.110	0.114	0.112	0.112	0.252
19:18:05	0.736	0.748	0.730	0.728	0.718	0.703	0.723	0.720	0.722	0.727	0.724	0.725	0.812	0.815	0.810	0.648	0.651	0.642	0.715	0.720	0.713	0.728	0.727	0.719	0.717	0.724	0.741	0.711	0.724	0.711	0.751	0.749	0.722	0.715	0.718	0.719	0.708	0.712	0.710	0.110	0.115	0.119	0.112	0.112	0.110	0.115	0.112	0.112	0.254
19:28:05	0.745	0.753	0.742	0.727	0.721	0.709	0.728	0.726	0.724	0.728	0.730	0.725	0.812	0.822	0.815	0.652	0.655	0.653	0.716	0.725	0.718	0.734	0.733	0.723	0.727	0.734	0.748	0.727	0.731	0.722	0.752	0.754	0.726	0.719	0.722	0.725	0.716	0.717	0.716	0.110	0.115	0.119	0.112	0.112	0.110	0.115	0.112	0.112	0.252
19:38:05	0.744	0.752	0.737	0.726	0.720	0.711	0.724	0.728	0.731	0.732	0.731	0.730	0.808	0.820	0.820	0.654	0.653	0.652	0.712	0.717	0.716	0.731	0.735	0.722	0.729	0.735	0.750	0.721	0.730	0.716	0.756	0.752	0.722	0.720	0.720	0.725	0.715	0.717	0.717	0.110	0.115	0.119	0.112	0.112	0.110	0.115	0.111	0.112	0.253
19:48:05	0.748	0.751	0.731	0.731	0.718	0.703	0.724	0.721	0.723	0.725	0.722	0.725	0.811	0.805	0.816	0.647	0.646	0.647	0.716	0.718	0.711	0.735	0.729	0.727	0.723	0.721	0.747	0.719	0.728	0.712	0.747	0.750	0.726	0.717	0.721	0.723	0.702	0.711	0.716	0.110	0.115	0.119	0.112	0.112	0.110	0.114	0.112	0.112	0.252
19:58:05	0.748	0.750	0.727	0.726	0.718	0.704	0.725	0.721	0.722	0.728	0.725	0.719	0.806	0.799	0.823	0.646	0.652	0.642	0.711	0.717	0.711	0.733	0.728	0.726	0.720	0.723	0.746	0.715	0.728	0.708	0.749	0.745	0.725	0.719	0.717	0.722	0.709	0.710	0.714	0.110	0.115	0.119	0.112	0.112	0.110	0.114	0.112	0.112	0.254
20:08:05	0.752	0.752	0.737	0.729	0.722	0.710	0.722	0.729	0.727	0.731	0.727	0.728	0.808	0.813	0.825	0.652	0.654	0.650	0.713	0.716	0.712	0.736	0.736	0.728	0.728	0.732	0.753	0.724	0.730	0.716	0.756	0.752	0.727	0.721	0.724	0.728	0.716	0.718	0.718	0.110	0.115	0.119	0.112	0.112	0.110	0.114	0.112	0.112	0.253
20:18:05	0.747	0.750	0.739	0.728	0.720	0.708	0.724	0.725	0.730	0.734	0.729	0.726	0.804	0.808	0.824	0.651	0.650	0.648	0.709	0.717	0.711	0.735	0.736	0.729	0.725	0.732	0.749	0.717	0.728	0.711	0.751	0.750	0.721	0.717	0.717	0.728	0.712	0.714	0.716	0.109	0.115	0.119	0.112	0.112	0.110	0.114	0.111	0.112	0.254
20:28:05	0.745	0.754	0.740	0.729	0.725	0.713	0.728	0.725	0.729	0.730	0.734	0.727	0.809	0.808	0.825	0.648	0.652	0.648	0.709	0.715	0.710	0.736	0.736	0.726	0.729	0.731	0.747	0.723	0.723	0.713	0.752	0.748	0.724	0.719	0.719	0.726	0.710	0.715	0.717	0.110	0.115	0.119	0.112	0.112	0.110	0.114	0.112	0.112	0.253
20:38:05	0.744	0.753	0.740	0.726	0.723	0.712	0.725	0.728	0.726	0.736	0.729	0.732	0.809	0.813	0.824	0.650	0.655	0.653	0.704	0.709	0.707	0.735	0.737	0.726	0.727	0.736	0.750	0.720	0.725	0.710	0.748	0.749	0.725	0.720	0.723	0.730	0.715	0.713	0.720	0.110	0.115	0.119	0.112	0.112	0.110	0.114	0.112	0.112	0.254
20:48:05	0.746	0.751	0.738	0.725	0.724	0.715	0.727	0.728	0.730	0.737	0.733	0.734	0.807	0.809	0.823	0.648	0.650	0.648	0.702	0.711	0.705	0.736	0.739	0.725	0.726	0.735	0.748	0.704	0.727	0.707	0.747	0.744	0.725	0.719	0.721	0.726	0.713	0.714	0.716	0.110	0.115	0.118	0.112	0.112	0.110	0.114	0.111	0.112	0.256
20:58:05	0.744	0.753	0.737	0.725	0.725	0.713	0.727	0.728	0.730	0.736	0.731	0.732	0.806	0.809	0.821	0.650	0.652	0.651	0.697	0.704	0.701	0.738	0.740	0.727	0.726	0.729	0.751	0.710	0.724	0.711	0.740	0.741	0.728	0.722	0.717	0.726	0.712	0.707	0.716	0.110	0.115	0.118	0.112	0.112	0.110	0.114	0.111	0.112	0.254
21:08:05	0.745	0.750	0.733	0.730	0.718	0.708	0.727	0.721	0.724	0.730	0.730	0.729	0.812	0.803	0.819	0.643	0.647	0.642	0.697	0.704	0.696	0.738	0.734	0.729	0.719	0.723	0.745	0.708	0.722	0.707	0.738	0.733	0.723	0.720	0.719	0.727	0.708	0.710	0.714	0.110	0.115	0.119	0.112	0.112	0.110	0.114	0.111	0.112	0.255
21:18:05	0.744	0.748	0.726	0.728	0.720	0.707	0.721	0.722	0.722	0.728	0.727	0.726	0.810	0.795	0.816	0.640	0.648	0.636	0.685	0.697	0.688	0.738	0.732	0.731	0.714	0.717	0.743	0.705	0.720	0.706	0.724	0.726	0.721	0.719	0.712	0.720	0.708	0.705	0.712	0.110	0.115	0.119	0.112	0.112	0.110	0.114	0.111	0.112	0.254
21:28:05	0.744	0.747	0.726	0.728	0.720	0.711	0.720	0.719	0.721	0.727	0.726	0.723	0.814	0.790	0.811	0.638	0.643	0.647	0.686	0.696	0.690	0.741	0.734	0.729	0.712	0.716	0.744	0.708	0.719	0.707	0.723	0.725	0.722	0.717	0.716	0.721	0.706	0.698	0.704	0.110	0.115	0.118	0.112	0.112	0.110	0.114	0.111	0.112	0.255
21:38:05	0.736	0.744	0.727	0.723	0.722	0.712	0.722	0.723	0.724	0.733	0.733	0.735	0.800	0.810	0.820	0.647	0.651	0.652	0.688	0.694	0.694	0.741	0.742	0.729	0.721	0.724	0.747	0.714	0.720	0.703	0.733	0.732	0.727	0.721	0.719	0.727	0.709	0.710	0.709	0.110	0.115	0.119	0.112	0.112	0.110	0.114	0.111	0.112	0.253
21:48:05	0.745	0.747	0.731	0.726	0.722	0.712	0.723	0.728	0.725	0.734	0.732	0.733	0.807	0.805	0.820	0.646	0.652	0.651	0.692	0.696	0.693	0.739	0.746	0.730	0.724	0.729	0.747	0.713	0.722	0.709	0.731	0.731	0.726	0.721	0.719	0.724	0.713	0.702	0.711	0.110	0.114	0.118	0.112	0.112	0.110	0.114	0.111	0.112	0.256
21:58:05	0.740	0.744	0.726	0.725	0.722	0.712	0.728	0.723	0.727	0.735	0.733	0.727	0.806	0.797	0.817	0.641	0.648	0.645	0.684	0.693	0.688	0.742	0.745	0.726	0.720	0.719	0.743	0.709	0.719	0.702	0.728	0.724	0.723	0.722	0.716	0.720	0.709	0.705	0.709	0.109	0.114	0.118	0.112	0.112	0.110	0.114	0.111	0.112	0.254
22:08:05	0.737	0.738	0.712	0.726	0.719	0.706	0.723	0.723	0.727	0.731	0.733	0.724	0.808	0.794	0.813	0.638	0.642	0.643	0.679	0.688	0.682	0.741	0.740	0.725	0.710	0.713	0.742	0.703	0.712	0.696	0.715	0.718	0.717	0.717	0.715	0.721	0.705	0.702	0.705	0.110	0.115	0.118	0.112	0.112	0.110	0.114	0.111	0.112	0.254
22:18:05	0.740	0.741	0.712	0.724	0.720	0.710	0.721	0.723	0.723	0.731	0.734	0.733	0.805	0.799	0.820	0.643	0.650	0.643	0.684	0.689	0.689	0.743	0.746	0.727	0.711	0.717	0.741	0.705	0.712	0.701	0.719	0.721	0.719	0.720	0.717	0.725	0.706	0.701	0.707	0.109	0.114	0.118	0.112	0.111	0.110	0.114	0.111	0.112	0.255
0:00:00
0:00:00
0:00:00
0:00:00
0:00:00
0:00:00
0:00:00
0:00:00
0:00:00
0:00:00
0:00:00
0:00:00
0:00:00
0:00:00
0:00:00
0:00:00
0:00:00
0:00:00
0:00:00
0:00:00
[truncated: 47 more columns]
