# Supplementary material for: Systematic analysis of low-affinity transcription factor binding site clusters in vitro and in vivo establishes their functional relevance
Source: Nat Commun. 2022 Sep 7;13:5273. doi: 10.1038/s41467-022-32971-0 (PMC9452512; doi:10.1038/s41467-022-32971-0)
Supplement: Supplementary file 3 — Source Data [file 41467_2022_32971_MOESM3_ESM.zip › source_data/in-vivo/20210709/20210709_Pho5pr_GFP70.txt]

EGFP:488,507
Kinetic read	A1	A2	A3	A4	A5	A6	A7	A8	A9	A10	A11	A12	B1	B2	B3	B4	B5	B6	B7	B8	B9	B10	B11	B12	C1	C2	C3	C4	C5	C6	C7	C8	C9	C10	C11	C12	D1	D2	D3	D4	D5	D6	D7	D8	D9	D10	D11	D12	E1
0:08:37	171	209	192	202	206	194	178	200	176	188	148	198	362	449	395	197	205	170	196	198	200	170	203	195	173	189	174	189	186	182	194	184	210	182	178	203	203	226	259	174	198	191	177	214	161	200	176	168	188
0:18:37	212	172	205	210	203	178	172	189	172	184	192	198	444	435	591	182	178	201	183	193	194	185	173	199	164	201	184	183	185	220	192	198	195	177	193	199	307	241	270	176	202	199	190	196	180	180	199	192	158
0:28:37	204	201	169	196	177	202	179	202	200	168	195	197	719	473	1053	196	194	192	176	185	172	216	186	202	165	201	183	187	196	186	226	204	202	176	202	194	338	294	240	198	171	188	174	173	176	202	207	184	162
0:38:37	180	218	192	213	186	206	167	200	181	181	174	195	1079	477	1262	199	187	197	195	187	184	198	195	180	174	182	190	181	173	186	198	203	205	199	217	183	292	393	233	168	182	187	207	154	175	214	165	195	159
0:48:37	191	203	182	209	205	216	196	176	186	150	193	191	1228	534	1316	169	205	199	195	169	201	152	185	179	173	193	217	207	195	201	189	193	216	197	200	173	293	450	267	184	194	183	194	185	158	185	180	147	173
0:58:37	230	192	173	202	221	201	185	185	206	172	198	227	1254	555	1362	202	189	192	192	175	184	184	181	173	176	177	191	184	201	217	214	213	210	154	168	174	280	456	289	181	190	201	192	194	188	171	185	155	169
1:08:37	200	185	189	227	188	150	164	204	212	190	201	209	1295	612	1361	188	184	171	200	194	196	215	192	215	211	189	209	203	184	140	231	221	235	191	171	174	308	462	314	166	202	189	172	193	178	186	220	197	186
1:18:37	196	168	211	191	198	190	194	217	220	181	189	206	1334	613	1322	192	190	172	177	189	200	208	224	176	202	197	183	172	190	209	205	215	205	171	178	173	281	511	306	186	169	191	202	168	195	198	210	200	171
1:28:37	200	191	201	211	187	213	150	193	194	193	192	232	1264	660	1263	224	191	188	199	208	200	214	199	215	212	186	188	174	212	200	186	182	225	181	166	201	294	469	311	188	183	161	183	176	201	198	188	177	185
1:38:37	204	203	209	212	213	201	209	201	182	162	186	195	1146	738	1026	190	216	182	181	199	164	187	212	206	183	207	186	167	172	194	207	191	217	179	185	207	285	398	304	178	196	193	188	177	168	176	184	195	180
1:48:37	184	198	176	193	217	206	199	219	183	199	164	204	1045	760	747	204	182	210	184	214	176	210	197	175	194	182	178	176	170	199	225	243	206	193	188	181	338	440	339	197	179	164	164	188	181	181	207	176	197
1:58:37	215	215	174	172	202	208	194	204	192	169	170	212	845	829	802	184	190	195	191	169	162	179	192	177	176	185	193	185	153	181	225	210	249	209	184	170	326	455	333	206	200	203	188	200	203	181	181	197	211
2:08:37	194	182	186	201	196	194	205	205	204	193	180	189	834	827	940	187	212	213	193	167	195	205	195	208	210	172	198	181	195	193	198	187	241	195	208	199	379	510	367	234	181	206	221	180	175	167	199	202	168
2:18:37	227	195	153	210	179	189	197	195	170	190	208	200	755	868	941	174	186	175	176	187	196	195	201	183	196	185	189	187	222	177	220	242	211	176	176	228	353	337	362	174	185	183	196	177	177	187	190	186	172
2:28:37	204	191	206	202	172	191	181	187	190	219	210	196	844	958	958	195	196	195	193	191	217	194	222	199	229	192	209	177	180	199	188	254	205	171	169	207	393	394	402	202	187	169	192	166	182	181	185	182	165
2:38:37	178	199	206	232	184	195	185	230	210	156	187	196	859	997	1055	191	176	203	188	169	169	207	210	204	199	191	203	186	192	205	245	196	200	185	172	216	402	401	407	174	153	199	192	185	171	199	157	223	181
2:48:37	217	190	197	207	222	210	202	179	178	220	190	195	957	1064	1108	199	207	191	178	200	190	184	205	213	169	187	197	206	229	212	210	218	243	190	197	202	420	408	399	181	179	198	204	194	162	175	211	180	168
2:58:37	184	182	201	196	205	184	206	210	209	184	184	205	975	1144	1191	196	203	169	208	178	198	186	217	216	196	198	229	169	182	207	235	236	237	171	204	211	443	437	413	193	176	181	170	175	187	191	158	203	167
3:08:37	191	227	196	202	199	219	209	197	194	180	221	190	1017	1256	1223	189	198	186	192	185	188	208	188	176	215	189	193	207	202	227	241	210	214	211	190	191	448	445	445	149	187	175	211	168	171	181	164	210	188
3:18:37	199	211	209	175	215	214	194	209	180	231	179	203	1079	1301	1304	176	201	197	181	191	189	192	195	200	211	172	202	207	213	160	247	248	237	190	198	194	479	491	487	210	200	176	169	198	228	185	178	182	167
3:28:37	192	215	198	186	232	213	214	218	199	184	196	181	1149	1327	1366	175	178	190	192	210	199	204	235	218	216	186	215	218	204	185	279	233	250	193	203	218	502	489	515	153	181	170	184	200	204	179	175	183	168
3:38:37	210	210	186	215	222	231	198	235	188	210	207	196	1212	1452	1461	210	193	184	215	184	222	189	201	206	183	216	223	199	200	201	254	253	269	216	193	199	548	486	530	169	184	174	200	196	185	174	164	190	223
3:48:37	209	192	191	236	216	206	209	206	189	211	209	195	1254	1501	1590	179	194	209	220	209	210	227	221	168	192	181	207	202	205	181	262	243	236	221	220	200	552	536	579	167	192	146	190	189	180	179	183	183	173
3:58:37	207	211	211	213	224	270	200	207	176	228	214	202	1325	1608	1663	177	203	207	224	191	176	228	216	230	207	198	201	189	225	239	255	270	268	217	197	174	560	568	573	165	195	182	180	169	160	163	186	169	167
4:08:37	213	222	210	225	232	193	185	207	189	223	223	200	1393	1692	1771	221	186	196	180	189	203	211	213	223	192	183	210	215	202	197	251	236	258	209	178	201	625	590	628	170	214	172	172	203	173	155	193	213	211
4:18:37	237	189	176	226	218	233	225	205	217	187	192	228	1489	1779	1842	188	173	192	204	210	215	230	219	241	206	182	220	201	191	206	215	270	252	203	208	181	588	614	663	203	185	208	191	164	161	180	161	161	147
4:28:37	206	197	183	261	220	187	182	192	223	181	191	198	1616	1909	1976	233	245	185	221	202	225	204	232	229	198	170	228	220	228	213	264	264	292	214	188	226	651	650	725	199	205	181	222	162	178	148	195	217	192
4:38:37	212	218	199	238	256	232	204	239	196	199	216	199	1626	1992	2071	199	203	200	211	205	191	228	204	232	220	186	208	221	179	174	278	273	263	202	209	198	653	685	754	190	181	168	182	150	196	187	193	170	189
4:48:37	224	211	189	227	257	205	188	172	186	189	200	212	1748	2088	2264	201	195	186	208	189	202	246	215	229	224	184	229	200	220	212	291	278	305	219	214	238	700	744	755	176	164	186	183	189	187	190	166	183	179
4:58:37	217	198	181	229	226	242	162	252	211	211	181	181	1864	2244	2360	199	162	215	205	199	199	240	214	247	207	191	209	206	209	198	291	291	290	261	235	220	779	751	797	183	200	187	198	190	170	179	184	185	197
5:08:37	211	223	229	231	267	259	205	234	239	211	190	202	2010	2344	2460	196	209	201	196	227	201	249	234	231	195	203	208	204	218	218	327	287	310	195	231	238	777	747	861	181	204	207	185	186	162	191	200	195	162
5:18:37	218	231	202	241	228	254	224	193	210	203	211	217	2065	2427	2555	196	214	201	207	210	209	247	228	233	194	176	200	195	223	186	338	289	291	217	215	235	828	859	890	186	174	178	187	187	178	200	178	212	191
5:28:37	216	211	220	261	243	243	212	224	218	189	210	224	2247	2650	2741	213	229	183	187	186	213	244	223	260	192	196	237	208	222	221	337	326	317	242	221	210	884	847	966	202	186	171	171	170	149	171	174	196	176
5:38:37	219	188	224	234	240	247	195	217	212	213	217	224	2397	2775	2889	181	218	237	201	232	213	226	257	226	200	200	200	190	216	185	308	308	346	188	213	232	910	945	1006	161	179	170	194	168	179	152	177	225	181
5:48:37	229	224	219	269	249	275	213	203	213	217	221	219	2492	2878	2996	229	188	223	215	198	221	257	239	251	196	199	201	212	225	183	333	332	317	211	236	205	975	964	984	185	185	167	185	194	176	193	160	154	172
5:58:37	179	187	220	277	235	250	218	177	234	230	231	220	2670	3114	3158	172	211	191	158	223	216	256	270	258	206	190	202	219	167	223	330	330	325	192	209	211	1016	1033	1077	175	188	178	181	190	182	214	174	170	212
6:08:37	204	217	185	277	260	277	247	232	209	228	203	199	2729	3170	3288	220	193	210	198	176	228	244	260	258	210	230	223	213	190	231	353	338	355	244	249	196	1087	1026	1122	200	153	184	185	197	194	176	181	205	178
6:18:37	239	207	241	259	282	246	217	211	208	210	209	237	2887	3380	3428	199	214	196	214	200	192	266	249	250	206	255	211	172	224	197	379	387	333	191	228	194	1107	1084	1117	185	191	186	184	173	209	223	178	156	171
6:28:37	227	223	221	283	300	251	241	214	220	200	205	228	3030	3403	3555	234	227	211	220	191	174	264	264	262	196	243	251	205	219	210	349	362	392	226	204	209	1136	1134	1225	161	178	191	192	149	176	204	168	203	204
6:38:37	195	224	230	275	307	269	239	195	222	226	242	231	3123	3537	3619	236	218	204	193	188	212	239	257	239	239	253	188	190	220	188	352	356	366	245	231	205	1179	1209	1256	178	196	166	176	176	155	180	204	203	206
6:48:37	231	225	207	226	274	243	214	265	230	215	231	210	3181	3722	3811	199	232	201	203	223	207	279	266	273	248	231	257	202	215	215	389	383	364	257	239	240	1266	1256	1287	145	171	181	175	184	206	162	173	178	176
6:58:37	197	237	219	301	350	257	200	227	239	238	220	238	3353	3881	3956	226	184	217	211	221	215	286	266	261	229	238	211	240	222	207	422	382	381	244	196	226	1256	1343	1319	191	189	169	211	193	177	217	155	168	202
7:08:37	270	228	236	264	297	318	250	251	238	235	231	241	3497	3936	4034	220	212	225	228	218	205	297	277	296	266	239	255	213	185	211	398	436	381	234	204	247	1273	1377	1386	171	179	177	179	179	185	185	196	185	184
7:18:37	246	243	197	297	299	309	256	257	235	237	226	233	3609	4071	4111	218	219	197	232	199	218	262	295	282	259	225	258	225	209	234	400	416	413	250	229	211	1360	1382	1435	148	167	177	180	177	170	204	159	192	199
7:28:37	242	211	270	267	305	291	249	252	235	214	233	222	3762	4273	4256	221	218	235	239	203	228	301	261	274	271	259	241	205	203	197	421	406	408	253	239	256	1435	1445	1465	190	167	197	183	173	199	165	169	196	183
7:38:37	271	245	222	299	328	283	244	264	244	243	205	259	3867	4323	4365	219	215	237	221	214	191	284	277	277	252	233	257	255	216	233	415	459	451	231	229	233	1480	1464	1522	189	155	186	163	208	171	184	199	184	158
7:48:37	251	249	259	302	328	314	255	237	257	231	238	259	3945	4540	4553	254	224	238	238	217	225	301	286	302	251	267	266	230	230	223	429	444	445	219	246	228	1519	1541	1602	150	186	210	208	170	175	214	164	183	174
7:58:37	258	252	273	295	305	330	249	265	243	241	249	266	4034	4624	4630	226	226	215	226	237	221	332	296	298	277	264	259	231	211	230	435	446	421	260	236	244	1526	1569	1626	204	175	183	197	188	177	178	137	182	192
8:08:37	257	250	233	329	351	334	247	278	252	252	239	290	4097	4720	4886	225	259	249	217	255	199	317	318	299	271	254	229	237	230	225	436	469	447	259	269	275	1550	1577	1647	177	177	157	180	218	194	172	202	182	182
8:18:37	297	254	284	324	369	313	269	271	242	255	263	286	4241	4796	4852	230	272	259	255	235	213	307	315	333	276	301	275	222	242	252	454	458	455	262	248	273	1604	1629	1696	183	180	194	176	172	186	204	164	178	168
8:28:37	242	256	278	334	346	329	266	273	264	290	256	267	4409	4874	4942	220	265	254	270	254	237	329	308	337	277	267	257	266	230	210	470	479	468	245	264	274	1613	1588	1692	179	180	210	201	161	174	188	186	169	187
8:38:37	272	258	271	329	318	350	262	265	266	281	275	243	4514	5005	5080	234	277	256	235	249	242	362	312	311	289	307	282	238	226	265	469	448	479	259	247	292	1651	1618	1682	174	194	176	185	181	187	185	162	180	217
8:48:37	285	259	241	361	339	308	288	270	274	272	289	302	4634	5067	5214	261	270	253	232	260	252	349	300	339	266	300	260	253	270	217	491	454	483	285	265	281	1640	1647	1710	170	188	172	180	198	211	186	170	170	171
8:58:37	291	297	268	369	352	356	283	290	277	271	255	284	4854	5273	5325	233	251	249	245	240	297	339	368	356	289	291	280	276	263	249	477	466	470	299	312	289	1703	1634	1726	164	186	200	206	184	182	175	163	175	179
9:08:37	288	290	241	362	367	349	284	303	271	286	279	292	4943	5458	5385	274	286	273	262	259	224	336	344	359	279	325	296	253	220	253	474	454	480	314	286	312	1661	1636	1730	202	198	180	173	160	154	168	185	201	186
9:18:37	293	260	240	315	335	352	294	309	279	264	278	286	5019	5555	5706	257	252	261	261	266	263	356	353	333	281	278	265	227	267	269	468	493	458	293	324	282	1693	1677	1681	183	183	166	196	183	200	179	181	204	172
9:28:37	305	278	262	374	320	335	276	271	278	298	279	303	5157	5688	5737	254	272	251	253	268	242	319	321	356	281	307	291	240	253	266	494	457	477	272	290	309	1675	1677	1752	184	193	161	186	200	191	164	190	223	174
9:38:37	328	273	289	377	342	346	289	276	282	297	274	285	5168	5811	5708	266	289	287	268	257	270	365	377	358	315	304	310	241	250	250	478	474	480	309	295	289	1715	1697	1716	158	179	173	166	185	161	175	176	177	197
9:48:37	298	278	280	359	365	368	297	295	297	302	299	312	5328	5903	5929	272	269	273	273	263	271	338	344	354	273	321	289	274	248	259	471	461	473	310	305	292	1688	1647	1743	192	169	169	211	173	184	173	168	189	174
9:58:37	288	292	287	354	350	343	320	290	321	298	288	283	5388	6028	6196	260	278	293	273	284	286	385	372	380	312	335	273	278	261	230	513	504	490	290	292	324	1702	1692	1726	171	169	185	165	186	197	196	191	195	181
10:08:37	327	277	297	363	368	349	307	298	284	289	286	319	5345	5967	6206	285	272	279	287	300	252	367	351	372	309	339	290	263	270	285	499	473	479	314	309	300	1654	1701	1698	187	220	194	166	177	185	188	187	176	185
10:18:37	301	300	303	362	377	351	317	306	263	311	278	296	5440	5962	6480	300	272	285	266	285	283	375	378	354	325	309	299	281	267	280	482	488	480	307	309	330	1680	1680	1704	173	190	166	177	189	172	189	149	198	196
10:28:37	361	285	295	350	403	338	299	284	286	311	294	315	5437	6084	6368	283	304	294	285	272	285	361	371	377	319	302	281	292	249	270	482	513	522	309	289	292	1695	1710	1754	172	182	188	210	182	192	192	192	195	195
10:38:37	332	297	301	361	369	379	338	301	289	296	285	288	5385	6086	6343	288	285	299	296	295	267	368	362	367	331	342	280	302	263	279	498	499	517	314	296	310	1675	1669	1765	170	184	155	164	174	161	165	186	176	199
10:48:37	351	313	318	383	401	377	292	297	307	285	290	304	5448	6128	6323	289	314	295	304	327	274	362	353	367	324	306	298	265	303	313	489	479	474	322	330	331	1663	1644	1728	194	177	202	197	180	191	151	203	181	207
10:58:37	306	328	265	398	401	364	343	299	326	338	304	297	5501	6112	6602	277	282	294	296	299	304	352	349	335	302	314	301	299	295	264	527	462	504	312	321	307	1696	1678	1793	163	166	158	184	180	182	174	201	169	173
11:08:37	311	327	278	379	368	371	305	316	304	324	300	321	5441	6136	6678	295	300	276	309	289	308	394	384	387	298	288	295	283	289	299	466	503	518	329	320	336	1750	1632	1729	146	199	191	190	193	143	165	186	173	197
11:18:37	337	340	305	352	385	371	285	323	305	350	321	342	5395	6037	6541	311	308	269	298	299	307	370	358	379	292	292	335	305	277	302	494	488	503	324	301	329	1729	1673	1764	187	196	207	150	183	190	166	172	170	178
11:28:37	334	350	299	406	368	407	329	304	310	333	300	327	5464	6095	6414	282	296	290	321	302	297	375	371	355	327	336	311	301	312	289	497	496	519	331	334	323	1702	1661	1740	156	190	171	176	203	200	182	180	157	175
11:38:37	331	311	317	374	394	384	295	319	311	349	298	336	5315	6212	6601	307	314	290	315	310	288	374	391	381	299	328	307	312	310	303	502	481	517	323	346	348	1687	1682	1746	191	201	177	188	185	171	185	188	166	160
11:48:37	340	327	291	384	375	382	305	319	311	301	327	311	5402	6139	6560	299	307	316	318	312	341	355	377	370	308	329	299	286	300	290	489	503	509	325	319	336	1634	1699	1728	156	166	182	165	160	184	178	176	195	219
11:58:37	357	302	319	388	396	383	328	313	309	314	302	325	5445	6223	6733	320	322	309	328	326	324	362	371	360	340	313	309	309	315	308	497	479	522	333	322	337	1706	1665	1700	165	199	175	184	179	182	187	186	177	199
12:08:37	354	322	310	390	404	389	307	314	317	321	312	292	5343	6191	6884	306	325	293	323	322	300	396	413	370	307	320	310	295	286	297	523	482	542	344	334	344	1688	1707	1725	167	171	206	199	164	153	193	182	158	162
12:18:37	349	304	362	380	389	383	302	355	338	329	293	323	5406	6165	7029	321	295	334	332	335	291	389	385	380	328	332	298	290	287	297	500	509	520	343	327	347	1676	1657	1727	174	174	141	188	191	203	168	167	173	189
12:28:37	365	309	301	405	390	421	347	338	344	311	328	333	5459	6083	7269	315	312	298	320	321	317	375	390	380	311	353	310	289	307	300	533	516	488	367	344	326	1700	1654	1734	211	177	181	173	182	174	173	173	190	182
12:38:37	344	349	362	379	383	387	312	341	325	332	348	334	5420	6066	7172	322	318	289	335	299	343	377	376	402	327	328	322	303	295	310	505	523	503	368	320	327	1711	1671	1710	179	175	182	188	196	169	155	184	186	168
12:48:37	328	311	322	388	391	369	362	327	307	301	325	302	5486	6071	7092	304	302	327	359	314	303	376	389	387	329	346	347	325	286	282	504	504	552	340	322	379	1648	1665	1689	169	178	197	190	175	170	190	154	180	184
12:58:37	341	319	316	395	402	385	324	335	318	321	288	330	5496	6178	7235	313	305	287	330	292	337	375	370	382	316	344	322	301	320	300	503	522	478	340	338	342	1688	1656	1722	182	164	171	169	174	178	192	171	177	174
13:08:37	340	328	330	390	422	401	346	317	346	334	324	332	5359	6080	7339	322	306	310	317	332	334	393	426	381	352	334	344	297	304	301	502	538	508	342	340	337	1733	1634	1695	188	175	170	168	198	163	162	183	176	230
13:18:37	359	309	331	401	387	387	353	331	312	313	322	338	5407	6088	7456	290	302	322	342	315	323	407	383	397	314	357	303	297	293	311	483	524	504	351	331	337	1710	1675	1711	181	176	175	185	170	186	193	170	204	198
13:28:37	369	339	329	398	394	395	326	320	347	335	353	287	5439	6079	7238	299	310	284	323	316	314	392	377	378	313	314	336	314	312	302	468	525	527	338	339	329	1744	1645	1698	174	172	182	185	215	189	155	203	191	207
13:38:37	354	324	301	411	420	409	338	342	318	324	346	329	5352	6112	7354	320	338	307	307	337	311	385	393	393	340	350	313	293	293	292	513	491	520	320	350	349	1700	1655	1727	183	168	161	186	194	205	191	172	174	201
13:48:37	341	302	331	399	400	383	339	326	329	329	320	337	5395	6129	7345	301	306	313	321	338	348	374	389	357	315	325	368	304	330	302	507	499	523	370	357	375	1680	1677	1725	162	204	159	150	196	198	178	175	196	190
13:58:37	351	324	330	405	387	416	332	344	350	343	318	324	5337	6113	7265	315	347	308	328	308	339	433	409	361	340	335	351	297	328	306	502	494	532	345	333	352	1678	1651	1691	164	194	180	194	157	197	188	197	203	190
14:08:37	331	317	354	427	409	391	355	326	318	303	329	326	5312	6067	7238	343	284	309	341	335	348	438	424	387	339	354	378	329	308	295	538	526	509	353	360	352	1685	1627	1711	168	178	178	174	186	185	184	185	194	188
14:18:37	378	322	316	376	422	403	344	320	337	336	330	328	5334	6120	7338	304	310	315	346	329	344	406	395	406	324	361	370	297	329	303	499	512	542	337	344	358	1680	1645	1725	163	194	157	162	157	167	208	200	177	196
14:28:37	342	338	306	392	395	400	345	328	345	320	352	310	5355	6102	7617	343	304	330	348	335	333	401	395	406	349	330	327	304	310	311	500	504	472	358	354	371	1664	1682	1699	193	191	177	164	157	175	178	187	189	194
14:38:37	330	302	341	393	405	402	334	337	338	351	327	347	5337	6088	7729	304	321	370	321	338	366	409	393	394	350	342	364	331	326	322	531	531	530	340	352	354	1722	1663	1705	174	189	165	186	175	192	183	167	196	186
14:48:37	358	346	360	423	419	405	349	356	350	339	325	354	5314	6106	7938	306	336	338	356	340	390	407	419	405	327	344	332	314	316	328	518	530	553	336	362	349	1656	1624	1715	173	168	148	164	174	191	177	196	175	198
14:58:37	345	336	324	402	441	405	348	330	296	333	327	325	5326	5957	8237	330	324	317	342	340	339	395	384	377	332	368	344	347	324	314	529	512	504	384	363	369	1670	1634	1724	176	196	181	179	165	179	181	201	164	195
15:08:37	370	311	314	377	384	401	349	341	349	336	348	342	5374	6036	8348	327	311	307	353	352	374	373	397	384	346	348	314	311	292	298	509	507	508	363	400	369	1694	1651	1723	192	203	207	183	195	176	190	199	170	175
15:18:37	359	320	319	397	408	407	330	354	332	329	337	345	5349	6026	8537	335	342	304	324	330	339	395	417	390	337	333	338	297	327	290	519	507	495	350	346	343	1679	1632	1726	157	146	163	167	186	174	170	159	177	180
15:28:37	352	375	329	397	401	385	348	368	345	332	342	353	5353	6037	8529	349	344	317	325	368	330	411	379	395	342	349	340	315	310	305	516	523	529	353	350	353	1701	1634	1711	167	186	182	191	201	174	180	178	191	179
15:38:37	358	355	331	398	404	444	331	348	342	364	325	377	5373	6034	8426	316	333	320	353	335	355	386	409	405	345	373	341	356	304	313	522	540	523	363	357	375	1656	1681	1696	184	169	151	148	173	150	181	188	175	190
15:48:37	359	344	330	393	410	401	335	345	347	364	321	358	5185	6000	8325	329	314	340	365	333	356	372	410	388	357	350	335	333	311	292	522	513	536	372	370	391	1661	1650	1695	168	152	177	192	196	194	167	191	193	186
15:58:37	337	315	329	410	398	402	349	365	370	350	356	340	5203	5982	8393	315	329	329	378	333	372	407	391	405	358	325	329	322	326	331	554	494	520	384	361	378	1700	1612	1704	157	190	172	217	163	192	191	181	187	183
16:08:37	363	368	321	429	393	393	330	337	339	350	347	322	5234	5965	8400	328	323	332	336	372	354	397	401	399	339	342	318	306	314	348	534	494	499	372	355	346	1687	1636	1691	186	190	165	189	193	189	192	196	200	194
16:18:37	385	373	337	416	413	410	333	352	355	336	325	355	5320	5994	8535	338	334	320	343	352	348	422	398	409	329	353	340	323	323	338	512	503	515	376	376	366	1666	1591	1670	164	204	181	174	182	180	182	184	201	214
16:28:37	349	328	321	405	420	404	360	333	378	323	334	338	5169	5861	8376	339	345	324	363	374	368	390	408	379	324	333	355	307	336	312	529	498	504	375	358	362	1652	1642	1655	160	158	174	169	187	200	172	191	172	191
16:38:37	348	325	314	429	408	396	345	338	354	348	342	336	5239	5906	8352	331	298	335	344	370	356	411	408	421	318	370	321	322	320	302	548	529	535	380	355	377	1668	1618	1662	164	165	173	212	169	159	170	169	158	202
16:48:37	339	376	315	410	394	425	327	338	349	346	326	341	5275	5962	8441	305	302	340	364	344	410	379	380	387	313	382	342	319	276	339	518	502	496	358	358	383	1662	1611	1662	175	171	180	182	200	161	152	187	153	205
16:58:37	357	353	359	437	402	389	356	358	356	340	353	368	5189	5881	8285	323	320	333	354	352	365	406	383	430	365	352	349	325	309	321	524	517	516	371	366	352	1634	1607	1686	169	185	185	167	187	170	188	172	196	206
17:08:37	317	352	344	409	419	406	343	320	326	335	349	338	5111	5837	8158	311	317	335	364	371	354	408	367	437	340	331	324	314	333	337	518	528	506	333	364	329	1711	1607	1716	194	188	158	179	191	171	193	181	173	191
17:18:37	351	342	355	416	441	419	336	354	351	338	339	327	5167	5805	8147	320	303	333	321	362	382	418	406	412	315	381	331	318	327	321	526	508	542	379	359	372	1672	1622	1707	165	190	168	145	177	190	190	172	194	180
17:28:37	341	346	345	392	429	437	355	353	376	357	375	352	5128	5830	8096	339	319	306	349	365	353	420	429	420	350	338	326	319	318	344	509	510	503	393	355	369	1605	1613	1681	167	174	188	177	180	196	182	169	173	194
17:38:37	333	357	367	420	417	403	364	344	363	330	354	370	5035	5744	8029	329	325	333	348	375	347	410	433	394	350	341	338	328	331	334	529	518	537	378	348	348	1675	1617	1672	156	173	162	179	167	168	195	182	165	210
17:48:37	333	336	305	384	415	425	373	330	358	373	379	371	5104	5622	7903	337	331	324	360	395	358	413	394	411	369	359	357	336	324	300	506	491	515	356	337	385	1711	1606	1652	193	183	178	176	192	191	204	157	166	184
17:58:37	362	364	341	389	437	408	363	330	321	351	294	357	5049	5533	7601	324	337	326	348	378	355	391	404	391	377	351	353	331	340	329	537	523	551	353	363	384	1650	1574	1670	178	171	202	154	208	200	169	190	178	182
18:08:37	342	327	357	418	422	419	392	357	353	356	341	346	5002	5427	7383	327	322	320	344	375	354	387	408	407	368	347	342	338	326	315	523	540	519	358	371	357	1615	1665	1647	183	146	166	183	165	184	165	185	186	173
18:18:37	365	353	332	410	408	424	357	381	336	335	348	355	4922	5189	7102	338	346	304	361	362	379	390	387	414	337	363	335	328	342	319	536	489	536	377	388	391	1653	1627	1714	173	195	163	161	168	177	202	211	185	196
18:28:37	338	361	372	412	420	402	317	338	358	345	331	372	4908	4990	6891	352	338	326	359	372	373	416	393	416	345	349	355	315	316	352	519	514	496	358	363	380	1667	1585	1717	199	185	179	186	164	179	172	180	162	196
18:38:37	347	365	334	431	403	430	361	324	323	343	366	329	4779	4873	6697	330	339	351	356	349	395	412	385	408	349	374	369	351	310	322	516	500	532	371	405	369	1668	1636	1718	190	198	178	164	164	182	188	190	170	204
18:48:37	348	334	327	417	391	421	365	369	372	337	353	343	4732	4715	6295	306	310	349	397	364	332	455	404	402	339	366	344	335	337	323	527	509	543	389	362	404	1615	1629	1671	182	169	169	168	179	196	173	165	194	172
18:58:37	343	353	337	409	404	404	353	365	349	356	347	358	4440	4553	6072	329	336	337	360	378	379	416	397	421	357	355	323	342	324	341	525	508	540	394	356	382	1686	1639	1683	198	170	174	179	176	203	179	177	172	185
19:08:37	339	367	344	393	417	378	368	353	359	341	363	366	4222	4514	5984	324	313	327	368	378	351	379	397	417	336	375	335	321	315	336	545	514	539	375	371	363	1612	1569	1700	161	154	145	205	184	184	166	193	180	205
19:18:37	318	356	364	427	439	411	363	350	351	351	369	349	4034	4437	5657	333	315	350	355	354	346	419	388	418	359	379	367	294	308	338	535	495	524	384	368	369	1661	1572	1688	185	217	162	165	172	177	206	196	200	206
19:28:37	358	324	358	415	439	371	340	356	345	339	345	357	3981	4298	5287	315	342	333	366	357	374	386	380	396	350	357	352	331	311	355	552	503	543	392	387	353	1644	1605	1656	181	178	191	194	188	217	149	192	187	179
19:38:37	374	350	372	424	404	422	346	407	346	330	349	366	3885	4250	5057	327	343	323	386	372	369	400	406	405	327	356	374	349	320	315	517	532	491	368	371	417	1644	1592	1658	186	160	186	180	171	170	184	178	156	167
19:48:37	345	374	368	442	414	416	370	352	376	358	344	339	3848	4096	4775	319	332	337	400	374	372	440	427	425	355	376	365	319	345	316	508	513	525	388	379	377	1634	1590	1660	141	183	174	191	187	194	182	185	178	199
19:58:37	315	341	352	437	422	417	353	399	354	322	346	386	3848	4111	4153	359	376	316	360	371	364	389	400	403	366	373	351	332	316	334	527	533	526	379	390	392	1677	1593	1673	186	161	192	186	162	179	174	160	171	192
20:08:37	385	363	348	390	404	432	381	368	349	358	357	344	3855	3986	4084	321	355	326	379	371	387	419	403	421	338	332	356	318	327	349	522	483	528	396	366	387	1597	1591	1662	180	136	172	181	165	181	168	194	175	207
20:18:37	362	362	369	419	412	419	360	362	364	332	366	336	3786	3851	3963	352	336	336	366	385	386	420	391	421	361	346	322	339	325	319	517	503	540	376	382	373	1633	1638	1658	147	165	167	212	206	177	181	160	160	193
20:28:37	355	350	335	397	394	427	343	354	348	374	344	344	3764	3813	3863	329	353	349	351	368	359	402	398	406	361	358	341	319	339	346	570	496	535	371	373	353	1620	1571	1661	181	192	160	193	172	222	184	180	195	194
20:38:37	375	344	355	422	368	425	351	357	352	377	337	364	3760	3712	3717	291	322	316	371	354	365	413	402	419	337	355	352	343	331	372	511	513	515	354	389	375	1596	1549	1636	163	176	192	183	185	230	176	160	192	181
20:48:37	385	343	328	418	419	439	386	370	382	343	354	339	3787	3604	3767	352	354	344	381	396	337	394	411	413	335	387	336	351	307	318	519	505	515	398	381	386	1653	1528	1625	166	170	180	172	193	176	191	181	187	194
20:58:37	354	354	342	389	406	422	358	348	372	376	383	362	3722	3599	3599	357	327	317	372	402	361	386	390	423	338	348	355	338	318	337	514	511	503	399	395	373	1602	1628	1665	165	184	181	159	180	153	176	151	171	213
21:08:37	366	346	349	415	398	404	370	359	376	343	341	334	3720	3514	3589	327	355	305	350	406	360	442	407	386	345	372	350	342	324	347	502	525	520	376	375	357	1611	1573	1621	178	174	160	169	166	174	178	144	157	184
21:18:37	379	341	379	426	389	406	375	355	379	383	365	341	3705	3492	3525	331	323	327	388	345	373	400	438	415	366	355	350	326	345	332	529	534	509	384	381	375	1589	1540	1642	171	172	210	181	197	167	150	190	177	191
21:28:37	378	366	370	383	418	409	359	361	358	373	336	329	3667	3414	3493	348	339	331	363	351	388	412	399	355	357	376	337	332	363	343	523	508	517	371	371	392	1610	1557	1652	188	151	202	174	184	179	174	190	154	195
21:38:37	354	353	332	416	409	433	346	339	368	354	342	366	3642	3369	3356	350	324	325	374	378	369	402	421	422	342	373	341	357	309	338	502	490	510	400	342	405	1619	1560	1677	136	188	171	183	178	213	175	188	175	198
21:48:37	392	361	366	377	409	440	364	354	377	336	332	375	3635	3258	3283	351	333	329	378	394	350	409	400	383	360	348	323	323	324	352	489	533	505	377	357	390	1591	1564	1613	196	164	169	188	173	189	172	169	200	182
21:58:37	365	355	335	389	408	450	368	339	352	370	330	345	3637	3223	3303	363	334	336	409	366	382	417	397	386	327	332	344	331	354	317	531	553	497	385	370	369	1637	1549	1634	175	187	148	163	164	174	178	185	190	173
22:08:37	377	361	365	437	420	390	351	355	377	354	340	347	3632	3226	3263	335	362	327	394	349	374	419	397	432	371	394	356	340	331	313	486	526	481	387	380	391	1605	1553	1610	184	188	176	161	179	175	171	171	180	194
22:18:37	388	362	322	417	411	414	384	376	360	345	356	335	3632	3200	3238	344	347	312	387	389	376	408	400	409	336	363	348	380	348	334	490	506	497	367	380	405	1587	1571	1598	160	173	167	199	168	182	164	160	190	196
22:28:37	365	343	355	432	400	387	353	366	347	351	360	338	3572	3058	3138	348	304	322	357	375	363	405	425	419	354	334	381	346	287	325	498	486	500	379	370	372	1571	1562	1608	189	174	180	184	158	198	183	188	158	181
22:38:37	353	323	335	411	373	415	371	363	374	341	385	374	3574	3100	3122	319	355	327	359	356	375	401	410	394	349	352	337	359	322	329	500	508	492	382	388	389	1551	1550	1585	188	171	180	170	195	199	180	187	164	197
22:48:37	369	379	335	416	428	440	367	331	351	365	340	337	3565	3072	3023	330	331	357	358	388	387	403	381	402	360	341	330	320	310	326	503	495	494	358	373	382	1547	1544	1600	156	145	183	159	179	165	172	177	157	181
22:58:37	364	347	331	404	397	385	376	334	353	362	368	335	3625	2966	3058	312	332	350	383	390	359	404	406	410	330	335	364	337	325	339	469	481	485	367	369	360	1518	1540	1559	152	167	195	220	198	180	156	188	190	185
23:08:37	389	367	329	430	397	416	351	359	348	375	353	353	3652	2975	2987	349	323	350	379	386	368	429	412	412	334	368	373	336	321	340	472	495	477	406	371	382	1595	1556	1590	167	128	165	198	174	189	171	138	199	161
23:18:37	366	384	359	422	408	403	382	367	376	349	359	367	3608	2916	2975	358	326	325	382	347	380	378	383	393	343	357	341	361	308	344	461	467	461	378	389	399	1502	1483	1535	181	151	166	186	170	196	159	174	182	181
23:28:37	379	334	341	407	398	372	367	353	332	315	310	338	3598	2944	2968	340	347	327	403	387	379	406	387	422	336	368	346	362	361	338	476	489	478	390	387	392	1539	1501	1542	163	171	182	172	161	186	179	127	177	201
23:38:37	385	366	344	374	407	382	369	365	355	335	364	339	3510	2916	2931	351	337	324	342	363	374	410	422	405	339	389	354	333	324	342	472	488	462	389	387	381	1494	1510	1449	182	182	163	181	183	178	162	171	178	181
23:48:37	408	372	341	394	373	420	368	344	387	342	335	387	3537	2850	2923	336	323	315	385	359	373	412	410	402	352	389	352	317	332	374	475	469	469	406	362	361	1422	1522	1467	181	188	159	149	165	136	140	142	183	193
23:58:37	362	322	372	416	379	402	367	353	365	364	353	341	3509	2888	2873	341	339	316	360	361	377	411	381	406	362	364	361	320	342	343	483	474	468	373	389	391	1416	1488	1465	184	184	179	198	200	157	172	181	164	153
24:08:37	369	368	350	368	384	393	369	360	352	384	365	367	3560	2851	2834	334	320	350	360	380	394	428	396	404	360	370	354	346	338	326	482	438	491	392	394	370	1361	1439	1414	181	177	157	187	196	160	194	182	153	190
24:18:37	380	343	346	390	403	381	348	354	339	369	357	337	3530	2775	2804	339	344	339	366	358	345	399	423	405	321	353	368	328	313	336	479	482	457	395	349	388	1336	1409	1364	185	162	156	179	160	153	161	168	152	158
24:28:37	386	362	347	390	393	415	387	356	333	311	349	365	3475	2763	2843	350	326	339	373	359	383	420	416	414	335	383	366	345	323	324	490	450	444	368	353	381	1310	1375	1347	175	209	186	186	169	192	177	178	170	205
24:38:37	358	340	330	369	364	385	352	352	368	360	344	363	3522	2809	2796	353	326	330	383	374	379	401	409	393	372	367	343	341	332	319	460	456	433	366	383	370	1320	1332	1310	178	191	184	177	189	190	173	182	181	187
24:48:37	389	350	356	395	388	377	334	362	367	346	343	360	3479	2773	2822	327	352	334	372	409	356	384	377	410	344	364	338	345	305	350	452	471	471	369	392	379	1247	1317	1299	164	169	161	165	200	186	164	166	153	166
24:58:37	373	346	346	382	386	398	350	346	385	349	343	340	3483	2721	2799	317	344	317	376	383	363	429	401	413	351	375	352	291	291	322	448	454	466	364	367	393	1257	1255	1275	187	183	190	183	161	185	191	181	162	207
25:08:37	375	366	358	403	372	396	367	349	352	349	395	353	3511	2711	2709	329	337	316	372	377	380	386	390	383	366	361	335	325	317	299	480	484	474	348	376	366	1227	1272	1255	171	176	167	189	194	146	160	161	158	192
25:18:37	371	348	365	371	379	409	374	354	328	355	337	364	3488	2646	2706	343	318	325	362	370	401	372	394	428	352	358	331	316	326	329	448	460	440	384	392	383	1212	1216	1224	161	182	196	162	172	146	173	168	187	187
25:28:37	370	350	351	394	393	393	366	357	340	347	355	343	3515	2654	2723	324	350	309	320	372	375	363	407	398	363	341	344	327	340	328	447	433	448	378	354	371	1222	1242	1208	193	177	142	197	146	149	176	176	192	194
25:38:37	389	382	358	393	388	380	331	368	361	332	343	347	3462	2654	2641	343	327	336	352	388	382	408	399	393	373	373	347	330	293	326	462	452	454	370	364	370	1206	1261	1183	186	180	178	161	177	184	163	175	178	171
[truncated: 47 more columns]
