# Supplementary material for: Systematic analysis of low-affinity transcription factor binding site clusters in vitro and in vivo establishes their functional relevance
Source: Nat Commun. 2022 Sep 7;13:5273. doi: 10.1038/s41467-022-32971-0 (PMC9452512; doi:10.1038/s41467-022-32971-0)
Supplement: Supplementary file 3 — Source Data [file 41467_2022_32971_MOESM3_ESM.zip › source_data/in-vivo/20210709/20210709_Pho5pr_GFP100.txt]

EGFP:488,507[2]
Kinetic read	A1	A2	A3	A4	A5	A6	A7	A8	A9	A10	A11	A12	B1	B2	B3	B4	B5	B6	B7	B8	B9	B10	B11	B12	C1	C2	C3	C4	C5	C6	C7	C8	C9	C10	C11	C12	D1	D2	D3	D4	D5	D6	D7	D8	D9	D10	D11	D12	E1
0:09:18	3208	3060	2795	2918	2995	2966	3119	3048	3050	2832	2939	2975	5921	7166	6011	3092	2984	2961	3184	3111	3021	2878	2920	3057	2879	2882	2799	2973	2819	3064	3091	3141	3111	2955	2932	2952	3892	4000	3949	2802	2885	2983	2913	2843	2936	2924	2941	3102	3022
0:19:18	3084	3078	2875	3048	3181	3000	2978	2970	2979	2902	2996	3088	8017	7023	9190	2955	3059	2950	2892	2963	2979	3028	2945	3162	2874	3020	2830	2989	2840	2925	3138	3239	3213	2970	2849	2961	4578	3889	4106	2821	2956	3067	3021	2983	2920	2906	2958	3099	2796
0:29:18	3036	2961	2866	3198	3215	2919	3048	3209	2972	2989	2871	3045	12841	7499	16574	2957	3061	3021	2979	3021	2985	3173	3166	2967	2989	2898	2891	3124	3096	2978	3269	3175	3291	3110	2930	3027	5716	5112	4154	2926	3073	2927	2849	2871	2824	2936	2848	2993	2730
0:39:18	3099	2928	2887	3076	3242	2895	2888	3142	2975	2825	2932	3100	18450	8093	20506	2992	3063	3145	3051	2853	3059	3244	3226	3163	2980	2955	2922	3051	2872	2980	3171	3305	3227	2899	3023	3027	5208	5946	4455	2790	2904	2858	2902	2948	2953	3067	2862	3128	2762
0:49:18	3107	3078	2862	3264	3264	2988	3112	3192	2974	2969	3060	3140	20477	9404	22032	3122	2980	2878	2996	2977	2959	3226	3137	2943	3029	2970	3017	2931	2994	3021	3214	3385	3149	3099	3054	2998	4947	6501	4287	2828	2813	2856	3001	3054	2962	2905	2923	3144	2877
0:59:18	2993	2884	2955	3197	3192	2948	3132	3013	3144	2843	2978	3071	21709	9260	22148	2956	3156	3087	2865	2997	2973	3145	3145	3173	3071	2832	2936	2805	3025	3044	3338	3267	3286	2915	3022	2997	4429	7009	4548	2866	2766	2967	2896	2981	2918	2912	2904	3171	2876
1:09:18	3034	3054	3038	3152	3121	3020	2943	3115	3044	3082	3048	3061	21576	9491	22279	3174	3120	2934	3079	2973	3000	3152	3104	3119	2963	2830	2957	2923	3014	2963	3273	3171	3129	2986	3043	3032	4590	7446	4727	2874	2812	3001	2889	2984	2857	2917	2974	3098	2797
1:19:18	3136	3000	2970	3221	3159	3179	3043	3200	3081	2964	2932	3055	22194	10220	22124	3006	3043	2864	3023	2947	2938	3224	3102	3084	2942	3018	3010	3023	2985	3105	3308	3161	3274	3101	3051	3066	4705	7488	4757	2824	2778	3048	3010	2991	2778	2970	2849	3138	2767
1:29:18	3185	2945	2928	3243	3094	3020	2994	3176	3039	3061	2887	3071	21118	10400	20349	3114	3068	3060	3084	2913	3034	3048	3186	3151	2953	2979	3062	3025	3021	3137	3286	3217	3335	3033	3114	2983	4861	6911	4963	2862	2854	3078	2939	2979	2992	2954	2879	3183	2861
1:39:18	3085	3002	3034	3302	3143	3165	2880	3191	2979	3100	2951	3126	19220	10917	13324	3041	3078	3028	2910	3072	2999	3093	3036	3122	3017	3001	3093	2969	2787	2965	3398	3359	3182	3106	3000	3036	4882	7111	5028	2923	2838	3040	3008	2963	2861	2959	2997	3002	2726
1:49:18	3194	3107	3035	3143	3097	3283	2977	3048	3180	3160	3010	3178	14453	11430	12244	2983	2942	3140	2853	2994	2962	3209	3172	2996	3012	2921	2936	2990	3057	3089	3544	3469	3215	2986	3130	3018	4921	8196	5042	2966	2836	2886	3078	3001	2898	2967	2987	3099	2871
1:59:18	3094	3094	3012	3098	3079	3139	2976	3340	3110	3074	2994	3158	13120	12204	12454	3132	3073	2992	2906	2913	3062	3057	3156	2978	3077	3015	3002	2924	3008	3120	3411	3406	3396	3030	2964	3012	5183	7769	5341	3065	2909	2898	2939	2870	2909	2962	2908	2985	2754
2:09:18	3039	3029	3141	3163	3126	3145	3029	3202	3016	2990	3042	3032	11934	12806	13723	3093	3017	3031	3102	2956	3032	3105	3080	3163	2952	2870	3046	3021	3071	3238	3419	3448	3423	3138	2992	3066	5369	5382	5540	2892	2855	2867	3024	2848	2862	2848	2863	3149	2901
2:19:18	3092	3133	3053	3171	3224	3041	3051	3264	3096	2962	3078	3156	12517	13814	14280	3086	3023	3047	3056	2950	2977	3128	3207	3053	3057	3002	3083	3090	2936	3165	3516	3429	3466	2979	2954	3077	5734	5813	5948	2937	3064	2888	3075	2941	2840	2956	2838	2948	3106
2:29:18	3238	3083	3126	3375	3421	3131	3089	3096	3069	3102	3112	3150	14096	14691	15148	3125	3097	3006	2912	3123	2879	3249	3065	3251	3127	2966	3070	2941	3047	3107	3522	3617	3741	3016	3102	3132	5784	6124	6187	2731	2911	2981	3073	2929	2900	2815	2815	3019	2793
2:39:18	3153	3133	3074	3100	3289	3235	3020	3172	3002	3029	3008	3067	14321	16299	16352	3016	2950	3050	2970	3085	3075	3306	3105	3178	3087	2950	3120	3025	3017	3088	3606	3379	3609	3141	3055	3059	6248	6535	6429	2837	2810	2938	2939	2965	2872	2959	2791	3092	2761
2:49:18	3105	3157	3051	3262	3237	3256	3062	3318	3051	3187	3076	3201	15083	17116	17470	3070	3007	3006	2975	3062	3028	3070	2996	3165	3119	2875	3101	3042	2915	3185	3730	3454	3686	3127	3153	3194	6700	6572	6803	2857	2745	2964	3010	2987	2805	2927	3068	3082	2754
2:59:18	3226	3141	3055	3262	3466	3278	3110	3155	3084	3200	2935	3147	15846	18390	18642	3061	3087	3051	3141	3145	3190	3248	3150	3192	3209	3005	3114	3165	3077	3102	3610	3638	3731	3292	3088	3153	6951	7079	7014	2847	2903	3023	2999	2865	2864	2694	2819	3158	2921
3:09:18	3217	3194	3128	3277	3238	3367	3110	3221	3177	3168	3277	3183	16131	19779	19987	3082	3054	3097	3006	3052	3122	3227	3242	3192	3051	3003	3106	3046	2914	3098	3833	3699	3673	3249	3014	3057	7423	7295	7347	3023	2756	2842	3000	3080	2917	2902	2856	3045	2767
3:19:18	3126	3068	3126	3367	3436	3337	3178	3140	3130	3088	3179	3156	17149	20502	20963	3093	3134	3027	2985	3130	3040	3219	3278	3277	3063	3107	3258	3134	2999	3092	3893	3838	3863	3122	3141	3148	7715	7600	7837	2780	3079	2954	2982	3167	2890	2871	2889	3123	2933
3:29:18	3127	3144	3216	3413	3512	3492	3255	3322	3088	3165	3265	3202	17615	21742	21558	3100	3047	3034	3167	3132	3060	3457	3223	3226	3069	3012	3213	3046	3055	3026	3863	4083	4019	3069	3060	3102	8070	7904	8258	2938	2853	2946	2888	2973	2927	2873	2927	3051	2952
3:39:18	3135	3164	3151	3395	3516	3397	3090	3255	3262	3327	3168	3411	18930	23228	22915	3181	3187	3256	2937	2929	3091	3442	3223	3285	3040	3045	3361	3044	2980	3102	3962	3985	3975	3252	3088	3135	8533	8286	8574	2805	2804	2992	2830	2964	2866	2966	3067	3142	2833
3:49:18	3164	3264	3242	3468	3523	3404	3206	3330	3280	3129	3193	3174	19979	24671	24571	3091	3144	3104	3193	3116	3091	3384	3381	3410	3141	3151	3250	3236	3231	3334	4205	4129	4009	2972	3218	3298	8841	8510	8989	2924	2849	2793	2999	3138	3025	2940	2953	2978	2968
3:59:18	3286	3348	3026	3484	3565	3650	3434	3334	3287	3238	3184	3433	20940	25964	26322	3077	3180	3122	3279	3057	3054	3319	3207	3311	3195	3023	3209	3240	3187	3368	4113	3981	4255	3189	3057	3222	9391	8950	9427	2887	2898	2896	2951	2955	2846	2837	2833	2939	2852
4:09:18	3178	3358	3042	3480	3731	3488	3388	3268	3290	3247	3300	3280	22175	26360	27720	3109	3351	3190	3251	3035	3037	3643	3428	3498	3199	3105	3290	3108	3231	3249	4438	4277	3997	3399	3172	3307	9475	9681	10030	2879	2901	2941	2960	2892	2997	2962	2895	2974	2829
4:19:18	3199	3224	3110	3640	3491	3422	3441	3342	3271	3057	3161	3402	23540	28535	29851	2922	3301	3182	3149	3115	3087	3483	3641	3546	3149	3148	3256	3343	3037	3247	4227	4192	4272	3298	3214	3297	10122	9743	10877	2916	2867	2867	2896	3015	2844	2739	2787	3078	2934
4:29:18	3253	3460	3106	3678	3603	3445	3284	3286	3296	3284	3129	3273	25518	30075	31773	3054	3249	3144	3137	3189	3210	3653	3504	3599	3173	3301	3227	3293	3188	3259	4323	4430	4324	3411	3173	3312	10241	10513	11196	2883	3066	2849	2897	2930	2890	2774	2976	3113	2849
4:39:18	3074	3299	3163	3649	3721	3499	3349	3316	3239	3146	3144	3354	26941	31673	32821	3159	3308	3202	3043	3238	3160	3678	3657	3728	3265	3118	3187	3346	3201	3154	4476	4429	4359	3399	3325	3391	10771	11007	11997	2803	2923	2877	2986	3066	2944	3029	2869	3023	2943
4:49:18	3306	3159	3107	3634	3772	3578	3418	3348	3221	3106	3157	3200	28482	33860	34793	3106	3279	3312	3217	3336	3090	3619	3764	3592	3209	3258	3278	3216	3340	3274	4460	4636	4347	3364	3460	3495	11393	11342	12506	2887	2999	2877	2928	2957	2879	2955	2797	2915	2918
4:59:18	3310	3297	3212	3714	3920	3650	3286	3361	3170	3278	3392	3307	30310	35737	37520	3190	3274	3327	3142	3195	3343	3622	3661	3561	3372	3146	3175	3280	3227	3048	4676	4726	4654	3408	3246	3401	12055	12073	13265	2810	2944	2958	2939	2824	2940	2978	2878	2998	2731
5:09:18	3506	3336	3143	3702	3888	3884	3210	3158	3145	3273	3288	3178	32502	37544	38923	3259	3285	3207	3402	3170	3183	3781	3826	3677	3082	3092	3296	3365	3145	3089	4801	4872	4789	3285	3414	3458	12747	13022	13810	2876	2783	2997	2798	3058	2856	2907	3006	3082	2900
5:19:18	3282	3289	3189	3807	3879	3712	3259	3303	3464	3257	3283	3313	34202	38801	40891	3158	3262	3120	3223	3344	3404	3736	3800	3857	3312	3360	3362	3241	3202	3158	5062	4781	4937	3482	3415	3305	12867	13630	14559	2998	2830	2846	2762	2933	2869	2831	2842	2892	2956
5:29:18	3450	3295	3202	3808	3955	3934	3305	3311	3291	3301	3012	3329	36473	42053	43782	3148	3269	3197	3301	3246	3296	3801	3860	3668	3442	3155	3323	3162	3283	3281	5137	4935	4796	3564	3322	3466	13985	14565	14833	2806	2900	2859	2852	2892	2881	2945	2959	2977	2953
5:39:18	3388	3484	3471	3780	3979	3945	3242	3277	3299	3360	3362	3358	38431	44434	45372	3351	3209	3180	3262	3225	3222	3903	3827	3715	3360	3426	3270	3262	3072	3237	5027	5172	4963	3547	3346	3406	15035	14938	15778	2812	2906	2813	2827	2831	2967	2879	2776	3090	2918
5:49:18	3432	3218	3192	3950	4038	3945	3356	3406	3275	3191	3338	3385	40687	46849	48187	3253	3264	3125	3191	3368	3490	3736	3906	3798	3425	3436	3477	3277	3267	3234	5220	5201	5116	3510	3510	3304	15335	15626	15901	2904	2826	2741	2886	2859	2913	2949	2735	2971	2837
5:59:18	3387	3408	3230	4082	4116	4055	3461	3382	3252	3532	3340	3365	43235	48495	50669	3253	3069	3119	3248	3354	3314	3943	3995	3977	3400	3508	3367	3276	3050	3342	5425	5402	5310	3302	3356	3446	16193	16394	17159	2858	2808	2847	2978	2879	2822	2862	2845	3110	3168
6:09:18	3363	3304	3271	4104	4313	4020	3403	3279	3529	3520	3400	3464	44926	50978	52962	3239	3326	3261	3370	3264	3305	3800	3878	3900	3325	3452	3345	3115	3357	3269	5631	5380	5393	3356	3561	3378	16931	17202	17820	2744	2730	2812	3063	2905	2923	2713	2794	3039	3046
6:19:18	3630	3367	3263	4199	4346	4149	3555	3413	3335	3575	3309	3427	47433	53474	55123	3268	3348	3353	3274	3150	3255	4092	3984	4139	3553	3669	3277	3289	3211	3289	5983	5528	5726	3377	3379	3439	17459	17916	18782	2846	2824	2985	2948	2871	2883	2814	2888	3036	3044
6:29:18	3562	3370	3329	4252	4231	4186	3517	3477	3605	3360	3529	3582	48805	55284	57746	3429	3353	3292	3251	3332	3255	4148	4211	4082	3592	3553	3298	3417	3213	3217	5868	5727	5786	3485	3562	3362	18383	18833	19183	2817	2922	2950	2996	2951	2784	2936	2810	3101	2935
6:39:18	3474	3426	3466	4267	4602	4216	3454	3578	3528	3513	3510	3608	51566	57354	59901	3435	3270	3200	3307	3335	3237	4410	4252	4192	3718	3625	3578	3275	3366	3248	5943	5995	5831	3603	3543	3592	19094	19422	19913	2866	2979	2964	2953	2916	2868	2912	2907	2937	2942
6:49:18	3565	3653	3300	4508	4509	4204	3579	3761	3465	3513	3545	3702	53297	59436	61742	3294	3344	3279	3208	3250	3269	4463	4264	4212	3692	3548	3514	3426	3284	3379	6069	6061	5946	3682	3474	3615	20292	20058	20480	2694	2862	2901	2975	3066	2775	2915	2810	3094	2962
6:59:18	3536	3636	3543	4569	4651	4447	3611	3542	3682	3464	3559	3451	54798	61491	61568	3387	3319	3346	3312	3216	3322	4414	4430	4327	3745	3762	3564	3356	3355	3442	6382	6161	6007	3757	3617	3629	20865	20964	21103	2763	2935	2941	2927	2879	2849	2869	2797	2989	3061
7:09:18	3651	3653	3516	4531	4861	4431	3601	3678	3760	3624	3684	3715	56601	64059	64415	3333	3605	3448	3377	3330	3237	4496	4561	4377	3776	3868	3800	3385	3464	3480	6563	6514	6291	3612	3625	3790	21647	21999	21907	2841	2960	2771	3049	2865	2855	2842	2886	2958	3086
7:19:18	3732	3748	3665	4772	4883	4539	3851	3747	3794	3879	3651	3791	58146	65967	67696	3277	3354	3380	3442	3231	3392	4573	4669	4408	3908	4002	3751	3453	3234	3438	6595	6478	6606	3759	3704	3619	22035	22548	22867	2896	2851	2806	2955	2897	2846	2860	2960	2982	2977
7:29:18	3984	3751	3742	4817	4980	4602	3895	3796	3743	3811	3651	3817	60441	68721	71247	3467	3460	3379	3579	3540	3436	4573	4664	4454	3927	3951	3863	3505	3524	3410	6745	6921	6697	3891	3760	3975	23348	23337	23787	2670	2915	2917	3045	2956	2772	2891	2888	3085	2873
7:39:18	3905	3762	3936	4899	5040	5012	3797	3910	3904	3902	3779	3859	63267	70615	70832	3450	3592	3476	3449	3391	3571	4834	4645	4485	4093	4142	3770	3529	3427	3480	6895	6855	6866	3938	3709	3796	24348	23954	24585	2701	2946	2820	3037	2934	2814	2862	2736	3038	2835
7:49:18	4001	3787	3719	4984	5025	4887	3978	4029	3868	3910	3845	3849	63963	73303	73062	3623	3596	3687	3575	3613	3465	4688	4743	4761	4178	4280	3986	3546	3534	3511	6967	7080	7001	3986	3825	3950	24505	24935	25533	2866	2955	2891	2977	2828	2839	2849	2932	2957	3080
7:59:18	4159	3890	3859	5066	5252	5105	3956	3951	3984	3895	3967	4100	65751	74311	75667	3540	3639	3593	3616	3603	3750	4896	4861	4756	4120	4352	4039	3604	3637	3506	7403	7027	7077	3955	3805	4067	25402	24682	25979	2902	2823	2930	2841	2866	2859	2928	2743	3145	2913
8:09:18	4315	3883	3903	5189	5226	5100	4207	4040	4135	4026	4150	4110	68447	76446	76180	3594	3764	3753	3735	3661	3424	5091	4987	4901	4240	4357	4145	3588	3636	3738	7110	7039	7149	3983	4043	4147	26381	25799	26525	2733	3000	2845	2966	2848	2908	2723	2757	3043	2860
8:19:18	4270	4054	3871	5230	5336	5279	4079	4104	4057	3969	4140	4107	68756	77710	78940	4018	3877	3869	3750	3681	3610	5081	4984	4975	4140	4294	4293	3732	3726	3729	7063	7254	7305	4180	3923	4086	26240	25973	26896	2843	2962	2923	2874	2934	2782	2810	2790	3087	2953
8:29:18	4366	4062	4172	5298	5394	5098	4097	4184	4246	4202	4285	4134	72590	79444	80580	3752	3844	3861	3596	3870	3770	5137	5083	5355	4343	4331	4315	3695	3835	3831	7304	7312	7051	4432	4172	4194	26775	25827	27507	2813	2673	2883	2908	2908	2897	2777	2817	3014	2991
8:39:18	4421	4055	4095	5302	5494	5181	4327	4371	4440	4158	4250	4351	74176	81293	83012	3786	4000	3829	3800	3936	3937	5314	5306	5276	4225	4303	4350	3840	3771	3946	7446	7278	7179	4265	4360	4381	26642	26161	27389	2805	2799	2823	2956	2901	2815	2826	2896	2905	2944
8:49:18	4430	4137	4182	5320	5470	5338	4339	4378	4435	4323	4299	4356	75769	84379	84546	3952	4069	3939	3896	3928	3977	5342	5444	5035	4517	4592	4194	3989	3726	3999	7534	7458	7360	4348	4433	4411	27119	26771	27344	3001	2839	2840	2874	2922	2733	3122	2771	3038	3023
8:59:18	4478	4372	4227	5558	5647	5542	4340	4262	4181	4274	4253	4404	78422	86128	86629	4165	4177	3942	4022	3999	3985	5434	5389	5413	4337	4650	4344	4018	3800	3935	7406	7416	7461	4589	4402	4511	27403	26751	27892	2912	2903	2809	2904	3056	2876	2914	2804	2905	3208
9:09:18	4549	4327	4499	5575	5552	5715	4560	4378	4518	4481	4371	4488	81126	88452	89117	4062	4140	4095	4119	3907	4092	5421	5416	5469	4513	4638	4293	3970	4012	4040	7909	7567	7308	4589	4290	4577	27228	26929	27483	2856	2771	3022	2910	2745	2750	2871	2864	2962	2999
9:19:18	4752	4354	4302	5575	5767	5621	4541	4442	4581	4536	4419	4624	83363	90545	90390	4127	4158	4072	4072	4094	3986	5573	5573	5446	4514	4637	4534	4004	3986	4169	7681	7347	7625	4697	4489	4690	27514	26857	27674	2895	2818	2922	3004	2961	2844	2859	2923	2837	2871
9:29:18	4683	4338	4324	5772	5603	5577	4454	4455	4368	4467	4549	4431	84805	92982	93776	4142	4068	4086	4325	4096	4239	5606	5468	5618	4485	4768	4575	4152	4069	4190	7640	7616	7749	4834	4642	4753	27460	26547	28033	2900	2918	2772	2862	2981	2787	2921	2823	2993	2873
9:39:18	4753	4461	4428	5658	5592	5586	4612	4576	4343	4669	4529	4575	86570	93765	94858	4173	4266	4397	4153	4266	4164	5670	5608	5475	4690	4702	4314	4391	4057	4316	7555	7414	7680	4697	4807	4754	27311	27055	28179	2868	2878	2922	2986	3020	2956	2852	2798	3013	3049
9:49:18	4844	4802	4379	5481	5848	5652	4711	4518	4587	4686	4316	4679	88397	96678	95315	4297	4428	4205	4265	4279	4177	5651	5692	5671	4746	4893	4385	4232	4023	4242	7758	7465	7779	4798	4896	4706	27357	27507	27765	2800	2781	2911	2915	2933	2846	2905	2947	2883	2959
9:59:18	4847	4529	4565	5713	5844	5695	4623	4554	4842	4619	4442	4519	89754	96419	99532	4269	4203	4462	4326	4396	4222	5647	5779	5905	4714	4823	4713	4341	4214	4204	7730	7521	7597	4865	4813	4896	27453	26749	28183	2798	2864	2876	2930	2858	2802	2941	2854	3013	3028
10:09:18	4951	4778	4632	5916	6017	5745	4694	4887	4666	4566	4650	4801	88964	97578	OVRFLW	4401	4385	4248	4465	4535	4472	5655	5721	5582	4960	4820	4513	4288	4439	4260	7752	7697	7929	4773	4912	4943	28299	27112	27883	2788	2850	2808	3044	2849	2717	2765	2899	2939	3000
10:19:18	5092	4542	4677	5643	5884	5845	4840	4753	4691	4739	4833	4682	88325	97875	OVRFLW	4491	4429	4641	4446	4571	4659	5835	5811	5742	4736	4830	4633	4300	4175	4450	7926	7753	7832	4908	4790	5069	27531	27222	28011	2777	2821	2955	2808	2855	2854	2884	2814	2887	2947
10:29:18	4954	4595	4624	5768	5918	5836	4905	4838	4893	4735	4640	4755	89780	97446	OVRFLW	4452	4510	4515	4419	4461	4382	5781	5704	5718	4828	4958	4661	4457	4364	4494	7899	7880	8070	5120	5052	5173	27541	27103	28203	2763	2794	3129	2934	2953	2698	2882	2873	2958	2997
10:39:18	5192	4742	4687	5864	5953	5922	4810	4848	4719	4717	4805	4937	89384	99283	99798	4492	4498	4516	4558	4646	4626	5927	5729	5771	4662	5101	4581	4469	4371	4367	7801	7533	7980	5116	4971	5076	27708	26795	28118	2722	2847	2819	2913	2809	2828	2883	2708	2946	2970
10:49:18	5021	4862	4559	6104	6020	5898	4907	4845	4801	4709	4874	4790	91705	98597	99970	4508	4476	4718	4724	4826	4662	6102	5802	5922	4789	5027	4952	4552	4379	4416	7844	7946	7700	5154	4918	5106	27555	27152	27947	2829	2754	2899	3015	3029	2964	2862	2848	2933	3012
10:59:18	4998	4737	4682	6130	5869	5769	4859	4971	4979	4717	4701	5046	89220	99090	OVRFLW	4636	4687	4842	4780	4730	4684	5885	6034	5870	4843	4972	4835	4428	4497	4559	8070	7803	7659	5071	5039	5228	27678	27142	28345	2776	2754	2858	2871	2903	2753	2785	2782	2936	3004
11:09:18	5211	4898	4886	5920	5971	5867	4956	4701	4808	4922	4803	4912	90656	97911	OVRFLW	4660	4546	4718	4712	4683	4613	5846	5833	5862	5068	4892	4851	4423	4458	4491	7758	7984	7849	5260	5072	5306	28372	27037	27658	2866	2845	2842	2861	2903	2797	2955	2898	2941	3014
11:19:18	5168	4850	4789	5997	6126	6034	4974	4839	4954	4716	4912	4878	89449	OVRFLW	OVRFLW	4649	4542	4614	4649	4673	4688	6044	5947	5930	5137	5025	5007	4561	4507	4778	8073	7822	7849	4994	5095	5209	27928	27253	28496	2842	2913	2962	2974	2993	2795	2867	2904	2931	2950
11:29:18	5388	4937	4881	5933	6117	5922	4938	4916	4988	4972	4937	4869	90206	99835	OVRFLW	4689	4667	4626	4862	4724	4809	5848	6062	5877	4764	5013	4733	4604	4405	4731	7945	7681	7927	5210	5246	5172	27760	27534	28221	2793	2906	2777	2779	2852	2743	2986	2744	2972	2978
11:39:18	5259	4881	4893	5976	6054	6153	4909	4945	5089	4858	4992	4938	90658	98919	OVRFLW	4765	4531	4570	4834	4816	4963	5963	5896	6021	5049	5123	4777	4520	4695	4553	7976	7748	7961	5220	5291	5353	27687	27168	27982	2750	2722	2918	2816	2853	3049	2835	2786	2890	2944
11:49:18	5364	4941	4907	6258	6086	5963	4873	5133	5128	4999	5228	4832	90168	OVRFLW	OVRFLW	4771	4565	4633	4912	4955	4806	6031	5986	5793	5084	5043	4962	4628	4557	4633	7930	7974	7720	5341	5102	5284	28054	27507	27969	2736	2802	2929	2792	2803	2855	2841	2870	3011	3097
11:59:18	5139	4799	4810	6113	6111	6203	4984	5034	4931	4914	4896	5163	90272	99333	OVRFLW	4761	4641	4685	4910	4959	4887	6317	5737	6165	5076	5133	4980	4737	4676	4619	7963	7887	8118	5181	5194	5259	27456	27502	27698	2767	2893	2958	2951	2909	2847	2749	2734	3024	3034
12:09:18	5474	5040	5060	6305	6282	6062	4846	4940	5093	5039	5006	5048	89851	99699	OVRFLW	4771	4886	4754	5050	4937	5003	6092	5905	6082	5250	5171	4927	4728	4694	4578	8071	7980	8010	5357	5341	5293	27592	27059	27654	2866	2870	2852	2853	2794	2863	2828	2847	3042	3024
12:19:18	5299	4986	5009	6076	6246	6129	5128	5176	5026	4867	5148	5090	89427	OVRFLW	OVRFLW	4867	4934	4749	4743	4867	5049	6105	5947	6051	4996	5132	5021	4742	4574	4810	7871	8026	7974	5474	5335	5367	27927	27010	27826	2710	2816	2784	2961	2752	2827	2856	2834	2988	2842
12:29:18	5600	4950	5102	6430	6088	5909	5230	5080	5280	5056	4831	4877	90972	OVRFLW	OVRFLW	4990	4851	4801	5143	5006	5216	6236	6142	6101	5164	5155	5094	4606	4743	4811	8109	8283	8118	5147	5365	5308	27697	27008	28012	2679	2762	2830	2857	2925	2801	2846	2837	3011	3003
12:39:18	5472	5166	5008	6175	6336	6036	5269	5316	4980	4988	5051	5134	89640	98879	OVRFLW	4870	4574	4902	5055	4931	5085	6196	6165	6145	5141	5423	5125	4719	4693	4815	8187	8083	8179	5359	5251	5439	27749	27099	28173	2849	2809	2983	2896	2875	2768	2845	2882	2873	2802
12:49:18	5413	5075	4945	6191	6186	6074	5052	5049	5147	4994	5135	5174	90906	99602	OVRFLW	4990	4953	4829	5188	5113	4999	5958	6053	6099	5064	5302	5110	4817	4768	4733	7997	7890	8288	5386	5437	5380	27652	26518	28152	2779	2911	2805	2854	2886	2865	2813	2856	2998	3178
12:59:18	5360	5152	5099	6188	6267	6143	5215	5223	4920	5141	5049	5236	89602	OVRFLW	OVRFLW	4923	4734	4818	5225	5134	4998	6080	6144	6134	5203	5221	4839	4708	4847	4697	8034	8091	7995	5460	5282	5481	28221	27731	28120	2723	2859	2753	2932	2931	2934	2846	2782	2965	2949
13:09:18	5326	5179	5061	6057	6676	6177	5092	5256	5306	5264	5186	5314	90292	99120	OVRFLW	5066	4983	4770	5196	5000	5063	6265	6020	6183	5162	5281	4935	4605	4651	4681	8170	7970	8145	5436	5336	5729	27526	27052	28168	2875	2857	2801	2883	2767	2836	2893	2916	3027	3010
13:19:18	5643	5110	4910	6341	6129	6119	5261	5297	5240	5122	5047	5274	88874	98508	OVRFLW	4886	5029	4884	5260	5115	5175	6181	6014	6233	5071	5374	4952	4808	4806	4734	8141	8162	8003	5375	5534	5400	27726	27152	27583	2684	2840	2913	2855	2871	2734	2911	2902	2849	2981
13:29:18	5584	5178	5016	6226	6454	6240	5152	5466	5271	5153	5270	5210	90074	98859	OVRFLW	4989	5049	4986	5210	5230	5161	6291	5952	6204	5085	5324	5137	4985	4910	4867	8149	8012	8294	5526	5501	5625	28006	26837	27884	2853	2962	2899	2798	2839	2785	2893	2935	3035	2986
13:39:18	5613	5281	5060	5983	6362	6327	5233	5240	5125	5194	5072	5245	88797	99699	OVRFLW	4936	4997	4876	5331	5313	5155	6323	6271	6148	5093	5400	5136	4776	4759	4859	7982	8173	8327	5433	5532	5575	27341	27459	28630	2846	2798	2860	2771	2885	2884	2769	2628	2911	3018
13:49:18	5352	5230	5283	6303	6289	6107	5136	5152	5247	5250	5288	5337	89974	99038	OVRFLW	4892	4955	4873	5412	5233	5304	6222	6181	6274	5227	5378	5351	4847	4999	4846	8274	8090	8364	5665	5434	5438	27962	26790	27508	2875	2595	2717	2840	2960	2941	2824	2796	2809	2975
13:59:18	5577	5374	5070	6201	6504	6347	5245	5237	5291	5406	5233	5225	91271	OVRFLW	OVRFLW	4956	5122	4795	5355	5375	5085	6098	6202	6035	5265	5221	5213	4976	4888	4841	8104	8279	7967	5518	5466	5489	27999	26979	28062	2774	2970	2898	2943	2929	2808	2815	2779	2844	3091
14:09:18	5559	5153	4973	6345	6337	6157	5253	5373	5332	5116	5085	5103	89994	OVRFLW	OVRFLW	5219	4890	5077	5357	5449	5291	6058	6349	6256	5129	5317	5117	4785	4879	4959	8310	8051	8084	5671	5412	5535	27866	26980	27778	2875	2795	2912	2869	2921	2851	2769	2778	2940	2834
14:19:18	5458	5105	5162	6268	6402	6094	5396	5317	5375	5146	5318	5171	89390	99378	OVRFLW	5045	5056	5119	5475	5350	5280	6143	6088	6202	5177	5340	5091	4767	4957	4983	8227	8057	8431	5520	5654	5694	27634	27498	28124	2682	2804	2826	2743	2866	2714	2789	2750	2986	3104
14:29:18	5454	5252	5047	6470	6361	6356	5351	5365	5379	5172	5304	5040	89935	98999	OVRFLW	4937	4937	5171	5296	5204	5291	6210	6239	6395	5419	5485	5245	4974	4741	4891	8274	7937	8233	5828	5369	5463	28104	26792	27971	2826	2800	2754	2816	2864	2818	2824	2728	2867	2979
14:39:18	5375	5241	5348	6308	6470	6400	5571	5230	5153	5362	5218	5157	89938	99672	OVRFLW	5133	4917	5009	5500	5553	5293	6191	6327	6263	5393	5508	5284	4885	4756	4890	8129	8196	8237	5539	5584	5627	27730	27266	27424	2891	2753	2838	2865	2973	2758	2898	2855	2856	3076
14:49:18	5399	5068	5221	6389	6470	6204	5362	5507	5318	5190	5149	5547	89575	98491	OVRFLW	5016	4913	5010	5465	5273	5450	6029	6398	6446	5324	5225	5375	5039	5025	4990	8367	8287	8195	5782	5532	5643	27875	27760	27829	2721	2965	2680	2861	2877	2838	2754	2882	2967	2938
14:59:18	5297	5305	5186	6405	6303	6413	5223	5445	5216	5287	5289	5234	91188	98575	OVRFLW	5079	4993	5036	5459	5542	5357	6218	6183	6202	5263	5516	5391	4917	4718	4963	8281	8398	8159	5744	5967	5675	27566	27010	27741	2785	2733	2808	2862	2882	2773	2813	2831	2852	3014
15:09:18	5311	5181	5131	6425	6422	6436	5140	5348	5403	5188	5144	5206	90414	98035	OVRFLW	5075	5096	5001	5187	5399	5328	6271	6294	6414	5182	5390	5385	4769	4768	4891	8261	8408	8169	5588	5597	5596	27542	26996	28074	2703	2805	2873	2853	2945	2765	2907	2752	3065	3131
15:19:18	5346	5326	5276	6239	6393	6264	5388	5411	5224	5231	5195	5498	91921	98650	OVRFLW	5073	5227	5035	5417	5380	5361	6348	6287	6314	5253	5446	5196	4902	5103	5041	8254	8276	8093	5758	5562	5741	27598	27277	27813	2720	2857	2917	2805	2949	2723	2715	2810	2997	2972
15:29:18	5132	5284	5215	6196	6490	6424	5488	5343	5233	5463	5171	5321	89207	97551	OVRFLW	5036	5160	5069	5451	5616	5544	6194	6312	6122	5148	5484	5230	5099	4974	4917	8151	8109	7937	5612	5677	5805	27885	27296	27816	2833	2845	2722	2777	2937	2813	2793	2875	3044	3079
15:39:18	5476	5142	5170	6196	6337	6379	5239	5345	5353	5315	5339	5318	90274	98000	OVRFLW	5315	5054	5002	5586	5367	5352	6215	6201	6390	5341	5560	5264	5114	4873	4945	8230	8215	8161	5833	5706	5799	28045	26903	28113	2871	2784	2950	2863	2916	2822	2751	2757	2882	3092
15:49:18	5340	5403	5293	6531	6351	6402	5290	5495	5431	5334	5374	5356	88746	98533	OVRFLW	5157	4934	5161	5585	5498	5537	6355	6290	6185	5383	5479	5256	5119	4936	5052	8623	8060	8237	5515	5624	5700	27617	26712	27735	2764	2795	2921	2965	2932	2834	2866	2982	2908	3030
15:59:18	5412	5176	5121	6316	6181	6358	5354	5504	5650	5468	5301	5454	89201	97260	OVRFLW	5231	5270	5042	5572	5612	5517	6290	6061	6306	5274	5507	5458	4995	5034	5132	8285	8144	8358	5797	5555	5801	27666	26918	27270	2737	2957	2877	2877	2776	3020	2858	2869	2961	2968
16:09:18	5408	5247	5359	6266	6480	6380	5379	5502	5274	5281	5296	5395	88869	97679	OVRFLW	5028	5161	5187	5381	5538	5435	6239	6174	6226	5320	5418	5101	5012	4999	5018	8189	8321	8190	5719	5615	5543	27707	26401	27971	2730	2838	2885	2835	2734	2805	2920	2960	3083	3033
16:19:18	5369	5404	5317	6361	6645	6387	5494	5390	5423	5374	5347	5139	88413	95696	OVRFLW	5121	4971	5122	5535	5447	5381	6206	6470	6438	5348	5426	5366	5059	4920	4935	8413	8173	8244	5775	5651	5754	27423	26865	27739	2780	2878	2852	2791	2774	2876	2832	2812	2930	2968
16:29:18	5438	5324	5414	6395	6359	6599	5297	5464	5350	5377	5288	5395	89242	97810	OVRFLW	5195	5128	5101	5372	5434	5380	6370	6413	6152	5294	5344	5400	4995	5021	5117	8358	8207	8437	5744	5683	5909	27969	27098	27620	2820	2930	2812	2920	2899	2852	2842	2793	2896	2915
16:39:18	5295	5343	5375	6272	6554	6412	5385	5324	5501	5445	5339	5471	89418	96627	OVRFLW	5154	5058	5014	5610	5883	5557	6330	6515	6247	5189	5528	5258	5050	5095	5019	8568	8233	8132	5659	5514	5897	27646	27028	27632	2735	2821	2777	2974	2920	2844	2830	2878	2898	3027
16:49:18	5356	5398	5501	6287	6545	6281	5635	5329	5396	5203	5305	5552	89453	97414	OVRFLW	5095	5233	5071	5534	5473	5641	6268	6210	6228	5152	5453	5238	5150	5144	5107	8391	8288	8383	5839	5798	5656	27739	26561	28572	2815	2965	2972	2789	2956	2835	2849	2735	2829	2822
16:59:18	5196	5332	5445	6414	6510	6542	5496	5410	5454	5247	5409	5512	88216	95278	OVRFLW	5219	5023	5198	5587	5696	5630	6160	6259	6341	5559	5637	5375	4953	5063	5068	8454	7934	8259	5694	5701	5643	27892	26564	27483	2824	2846	2801	2904	2974	2716	2865	2768	2900	2989
17:09:18	5309	5357	5369	6383	6388	6542	5549	5648	5595	5309	5589	5661	88579	96776	OVRFLW	5101	5064	5163	5647	5547	5627	6504	6304	6367	5271	5619	5226	5087	4838	5177	8131	8296	8567	5809	5980	5745	27456	26991	27582	2770	2861	2934	2763	2813	2722	2887	2691	2954	2915
17:19:18	5435	5316	5197	6431	6550	6523	5572	5561	5543	5479	5455	5455	88614	95048	OVRFLW	5206	5052	5099	5528	5660	5609	6284	6343	6256	5323	5604	5305	5092	4979	5131	8122	8189	8370	5675	5669	5889	27099	26568	27597	2796	2756	2730	2915	2697	2816	2883	2757	2805	3069
17:29:18	5355	5310	5339	6645	6446	6515	5353	5588	5424	5311	5457	5493	90235	94277	OVRFLW	5043	5218	5260	5476	5698	5707	6342	6456	6414	5406	5485	5404	5234	4982	5149	8340	8304	8323	5718	5857	5671	27821	26435	27618	2737	2848	2824	2805	2894	2865	2752	2770	2830	3058
17:39:18	5498	5580	5436	6631	6838	6223	5361	5403	5333	5458	5447	5473	87873	93081	OVRFLW	5241	5166	5180	5697	5781	5585	6615	6391	6435	5410	5848	5277	5118	4886	5023	8706	8110	8520	5836	5823	5791	27709	26514	27437	2851	2850	2859	2861	2754	2734	2729	2728	2868	3004
17:49:18	5369	5174	5345	6481	6490	6593	5386	5474	5589	5526	5513	5476	88713	92703	OVRFLW	5336	5302	5132	5868	5576	5519	6258	6356	6445	5635	5693	5337	5076	5026	5003	8340	8241	8392	5784	5739	5895	26886	26883	27459	2713	2766	2804	2879	2877	2771	2744	2727	2756	2898
17:59:18	5337	5409	5422	6359	6598	6294	5337	5653	5448	5537	5369	5404	88228	90459	OVRFLW	5171	5116	5291	5506	5469	5629	6348	6047	6402	5440	5672	5469	5071	5127	5156	8238	8429	8045	5883	5885	5736	27698	26603	27386	2728	2792	2877	2883	2799	2781	2886	2952	2989	2919
18:09:18	5396	5190	5370	6403	6611	6440	5517	5622	5598	5402	5554	5480	86722	87810	OVRFLW	5152	5181	5205	5694	5665	5562	6429	6507	6300	5453	5650	5513	5081	5107	5209	8448	8332	8432	5824	6039	5951	27145	26896	27600	2823	2773	2887	2892	2897	2678	2867	2693	2984	2952
18:19:18	5275	5517	5218	6462	6638	6458	5642	5712	5509	5467	5337	5422	85887	84987	OVRFLW	5069	5037	5205	5770	5771	5713	6129	6441	6439	5348	5563	5410	5183	5152	5109	8596	8099	8297	5837	5830	5738	27258	26790	27475	2799	2785	2794	2850	2729	2817	2764	2810	2864	3147
18:29:18	5363	5448	5319	6542	6526	6412	5673	5701	5477	5416	5432	5503	85282	82092	OVRFLW	5231	5225	5174	5605	5880	5679	6415	6501	6410	5296	5426	5336	4945	5103	5191	8512	8268	8275	5757	5798	5916	27613	26954	27306	2814	2757	2967	2762	2784	2864	2654	2713	2998	3057
18:39:18	5526	5398	5339	6555	6434	6347	5529	5610	5637	5474	5366	5504	82156	78701	OVRFLW	5127	5026	5139	5650	5743	5743	6461	6462	6415	5607	5469	5368	5289	5095	5156	8489	8196	8323	5962	5681	5812	27316	26579	27336	2653	2857	2919	2878	2920	2799	2839	2667	2893	3124
18:49:18	5409	5473	5371	6530	6477	6300	5453	5593	5670	5479	5475	5303	79557	75959	OVRFLW	5050	5040	5070	5847	5752	5526	6503	6488	6215	5338	5487	5526	5083	5130	5056	8310	8319	8399	5974	5955	5918	27515	26794	27208	2847	2815	2759	2748	2800	2693	2814	2716	2982	2981
18:59:18	5527	5469	5455	6315	6502	6432	5584	5676	5398	5522	5295	5628	78012	74745	OVRFLW	5197	5427	5124	5755	5754	5657	6499	6320	6377	5527	5708	5489	5085	5001	5261	8387	8305	8308	5554	5637	5801	27463	27102	26949	2754	2784	2819	2720	2764	2856	2740	2821	2781	3060
19:09:18	5423	5360	5447	6536	6463	6353	5518	5662	5243	5327	5357	5428	72753	73528	OVRFLW	5216	5163	5136	5800	5539	5813	6265	6432	6453	5347	5789	5351	5095	5032	5106	8318	8025	8407	5904	5778	5820	27284	26781	27269	2772	2941	2790	2849	2769	2710	2766	2641	2942	2962
19:19:18	5348	5340	5348	6496	6660	6445	5565	5663	5616	5445	5313	5486	71596	72127	98241	5131	5277	5104	5962	5594	5658	6308	6350	6249	5452	5586	5271	5002	5073	5082	8436	8236	8010	5930	5724	6067	27085	27179	27885	2826	2814	2822	2843	2881	2941	2802	2908	2830	2938
19:29:18	5457	5548	5457	6463	6450	6552	5697	5535	5440	5459	5606	5593	68338	69612	93660	5275	5372	4987	5819	5717	5690	6441	6386	6496	5362	5751	5399	5008	5137	5074	8194	8261	8409	6017	6007	5782	27210	26315	27293	2693	2833	2799	2709	2832	2863	2907	2701	2873	2971
19:39:18	5459	5665	5449	6341	6604	6477	5382	5558	5521	5461	5413	5557	68097	69640	87221	5007	4901	5028	5999	5667	5851	6519	6533	6202	5681	5804	5420	5163	5142	5114	8204	8283	8500	5968	5730	5892	27124	26616	27354	2911	2760	2768	2919	2903	2990	2853	2653	2908	2979
19:49:18	5475	5316	5376	6473	6443	6661	5603	5602	5505	5331	5450	5508	65760	67659	78873	5370	5458	5216	5585	5776	5701	6331	6287	6244	5633	5651	5416	5228	5047	5293	8110	8465	8281	5833	5897	5875	27109	26525	27482	2642	2721	2857	2804	2906	2815	2905	2814	2920	2933
19:59:18	5560	5427	5256	6375	6580	6605	5618	5549	5333	5372	5339	5533	66440	66019	67907	5198	5389	5148	5775	5673	5671	6267	6396	6403	5571	5560	5514	5211	5060	5211	8293	8291	8371	5884	5802	6077	27221	26281	27357	2806	2759	2787	2734	2930	2861	2690	2702	2811	2902
20:09:18	5603	5533	5392	6319	6670	6429	5555	5725	5501	5425	5579	5477	66044	64012	65521	5031	5352	4976	5831	5637	5815	6301	6540	6318	5527	5652	5506	5282	5070	5171	8400	8374	8637	5870	5990	5881	27100	26239	27292	2632	2764	2787	2864	2778	2782	2847	2792	2976	2944
20:19:18	5619	5389	5413	6500	6618	6518	5479	5668	5513	5499	5385	5756	67341	63838	63143	5540	5248	5259	5764	5814	5818	6366	6431	6317	5396	5471	5322	5241	5110	5174	8132	8490	8405	6005	5807	5848	26994	26756	27225	2821	2851	2821	2758	2874	2856	2841	2771	2893	2909
20:29:18	5708	5521	5431	6520	6551	6706	5469	5667	5461	5362	5281	5527	65987	61875	61238	5377	5442	5255	5647	5694	5726	6531	6462	6532	5619	5727	5352	5026	5166	5247	8534	8386	7990	5950	5861	5928	26974	26403	27165	2707	2828	2913	2856	2999	2795	2764	2644	2894	3013
20:39:18	5540	5392	5518	6396	6348	6607	5679	5398	5492	5553	5340	5405	65521	59549	60770	5231	5006	5159	5831	5883	5879	6506	6348	6398	5478	5475	5482	5019	4957	5203	8326	8299	8307	5608	5903	6004	26805	26102	26910	2797	2882	2836	2850	2867	2754	2867	2864	2808	2831
20:49:18	5623	5631	5500	6515	6438	6506	5575	5652	5535	5609	5484	5692	67061	58803	59485	5223	5296	5314	5711	5845	5841	6386	6326	6642	5481	5715	5350	5151	5247	5313	8461	8356	8209	5713	5987	6018	27621	26442	27178	2842	2715	2729	2718	2817	2694	2800	2866	2922	3118
20:59:18	5748	5591	5535	6464	6896	6486	5626	5633	5851	5425	5705	5640	66307	58970	58246	5102	5201	5097	5812	5730	5734	6564	6251	6438	5683	5632	5267	5077	5151	5204	8134	8468	8183	5787	5955	5888	27079	25995	27343	2840	2868	2765	2745	2677	2740	2764	2700	2835	2862
21:09:18	5661	5502	5503	6665	6531	6611	5461	5587	5499	5434	5362	5531	65115	57688	56969	5162	5262	5224	5856	5981	5923	6632	6476	6380	5435	5592	5359	5192	5124	5142	8403	8396	8334	5725	5806	5834	26475	25742	26790	2724	2737	2773	2903	2863	2788	2794	2732	2877	2929
21:19:18	5868	5520	5451	6394	6488	6735	5752	5553	5493	5506	5677	5374	65265	56148	56470	5123	5235	5238	5885	6030	6012	6400	6490	6443	5473	5589	5496	5142	5166	5241	8313	8275	8270	6096	5739	5869	26912	25825	27368	2736	2784	2769	2837	2813	2773	2766	2833	2841	2984
21:29:18	5646	5658	5494	6365	6759	6518	5582	5683	5612	5515	5534	5587	65418	54877	55119	5326	5182	5269	6033	5981	5791	6446	6397	6181	5555	5763	5519	5210	5137	5034	8150	8203	8244	5770	5791	5862	26572	25960	26620	2866	2757	2801	2788	2968	2780	2620	2917	2742	2955
21:39:18	5887	5446	5612	6531	6438	6498	5590	5547	5681	5503	5684	5664	65489	53475	54876	5288	5278	5202	5892	5785	5840	6399	6770	6586	5440	5419	5283	5305	5119	5072	8204	8322	8075	5824	5804	6036	26232	25913	27320	2789	2765	2837	2914	2771	2741	2806	2758	2807	2955
21:49:18	5749	5275	5376	6508	6617	6514	5350	5673	5687	5624	5621	5658	65096	52713	53973	5251	5246	5158	5628	5857	5984	6647	6289	6286	5406	5797	5470	5071	5043	5177	7985	8117	7893	5929	5812	5929	26638	25919	26858	2747	2825	2794	2841	2781	2879	2793	2785	2944	3087
21:59:18	5656	5553	5502	6679	6657	6566	5575	5741	5279	5496	5463	5453	63564	52541	52544	5332	5217	5288	5682	5885	5928	6412	6583	6270	5493	5651	5421	5203	5182	5327	7993	8320	8102	5984	6095	6051	26506	25472	26838	2745	2775	2789	2848	2803	2677	2772	2668	2906	2902
22:09:18	5974	5662	5490	6633	6336	6446	5628	5730	5587	5437	5646	5455	63234	51588	52545	5327	5054	5143	5972	5889	5878	6500	6499	6512	5666	5544	5383	5261	5117	5148	8063	8138	8100	5980	5822	5980	26521	26326	26769	2698	2792	2967	2792	2767	2702	2704	2715	2887	3013
22:19:18	5706	5531	5566	6449	6599	6542	5463	5695	5368	5528	5413	5490	64297	50572	51183	5218	5156	5385	5976	5737	5718	6475	6275	6566	5433	5666	5469	5142	5173	5205	8143	7806	7984	5963	5927	6225	26259	26175	26824	2796	2824	2703	2651	2692	2742	2836	2878	2881	3051
22:29:18	5820	5694	5622	6532	6480	6614	5474	5765	5572	5450	5488	5457	62984	50736	50400	5091	5178	5372	5875	5913	5833	6406	6514	6420	5576	5697	5385	5055	5068	5245	7821	7920	7884	5947	5964	5749	27312	25608	26321	2682	2733	2710	2774	2755	2691	2762	2788	2875	3052
22:39:18	5849	5329	5337	6572	6451	6601	5690	5482	5837	5465	5431	5629	61998	49663	49548	5324	5285	5283	5875	5955	5781	6721	6178	6270	5589	5421	5631	5080	5162	5285	7995	7853	7958	5928	6004	5938	26661	25793	26275	2679	2583	2773	2828	2823	2776	2693	2786	2856	2954
22:49:18	5950	5750	5424	6294	6412	6543	5701	5642	5673	5449	5438	5443	63341	49835	49233	5379	5008	5274	5892	5998	5896	6384	6368	6342	5475	5626	5375	5130	5171	5164	8142	7752	7770	5989	5928	5879	25859	26181	26328	2859	2764	2846	2846	2735	2674	2737	2679	2774	2921
22:59:18	5785	5514	5653	6421	6238	6563	5320	5310	5532	5304	5434	5475	62811	48455	49239	5205	5124	5160	5976	5822	5794	6551	6450	6195	5364	5661	5508	5263	5152	5186	7714	7873	7464	5987	5843	5894	25942	25469	26120	2754	2944	2781	2760	2799	2825	2767	2796	2846	2827
23:09:18	5842	5666	5421	6546	6292	6460	5611	5639	5575	5712	5580	5541	62565	47790	48620	5228	5234	5290	5851	5958	5815	6498	6523	6538	5523	5662	5661	5296	5185	5240	7617	7774	7708	6158	5773	5866	25494	25373	25804	2678	2773	2710	2766	2770	2704	2630	2759	2763	2907
23:19:18	5806	5440	5567	6379	6291	6404	5537	5379	5701	5573	5427	5543	62733	47018	47994	5306	5154	5164	6035	6004	5744	6399	6384	6456	5701	5702	5277	5170	5126	5238	7741	7643	7551	6075	5767	6007	25118	25332	25750	2698	2796	2742	2798	2711	2788	2792	2633	2729	2857
23:29:18	5857	5535	5504	6310	6291	6250	5571	5598	5595	5532	5534	5710	62848	46819	47895	5095	5252	5383	5920	5964	5886	6396	6446	6416	5391	5695	5648	5070	5022	5140	7310	7440	7605	5723	5907	6136	24966	25219	25719	2786	2859	2725	2824	2661	2672	2905	2802	2909	3010
23:39:18	6030	5491	5496	6450	6276	6256	5765	5562	5544	5580	5341	5657	62703	47046	47713	5167	5231	5262	5758	5878	5615	6414	6257	6526	5539	5927	5382	5231	5215	5262	7458	7622	7478	5971	6043	5939	25027	24768	24772	2667	2844	2824	2799	2842	2778	2747	2717	2836	2933
23:49:18	6037	5402	5312	6458	6147	6394	5587	5545	5610	5348	5585	5381	61394	45878	47567	5329	5372	5095	5829	5837	5807	6487	6413	6546	5437	5582	5548	5061	5273	5086	7411	7312	7217	5908	5913	6084	23982	24794	24237	2867	2728	2781	2760	2682	2745	2718	2785	2841	2980
23:59:18	5913	5490	5423	6242	6379	6436	5481	5831	5651	5442	5529	5659	61586	45887	46203	5327	5174	5107	5751	6155	6030	6307	6162	6523	5392	5640	5516	5209	5186	5195	7559	7099	7275	6035	5697	6035	23565	24774	24175	2817	2779	2858	2910	2777	2813	2733	2725	2780	2964
24:09:18	5867	5501	5481	6363	6122	6207	5595	5754	5453	5508	5544	5637	60989	45714	45989	5349	5240	5153	5866	5780	5924	6474	6465	6259	5474	5660	5393	5052	5189	5321	7331	7543	7451	5848	6027	5939	22805	23868	22872	2803	2658	2795	2768	2812	2773	2843	2799	2911	2808
24:19:18	6040	5742	5510	6222	6275	6212	5594	5661	5572	5453	5189	5638	60936	45535	45874	5212	5043	5131	5813	5903	5836	6303	6250	6390	5465	5623	5352	5095	5187	5051	7246	7247	7123	5926	5925	5815	22095	23533	22784	2555	2646	2735	3014	2858	2725	2709	2787	2790	2987
24:29:18	5908	5585	5316	6264	6235	6239	5547	5649	5524	5407	5482	5382	61236	44105	45057	5197	5250	5346	5807	5842	5824	6517	6208	6178	5410	5487	5328	5257	5093	5092	7403	7208	7190	5736	5881	5978	21738	22882	22151	2692	2813	2616	2729	2747	2794	2779	2838	2879	2927
24:39:18	5932	5829	5516	6089	6170	5958	5558	5698	5589	5531	5614	5529	61632	44911	45174	5135	5276	5188	5816	5644	6059	6208	6403	6421	5322	5486	5493	5321	5163	5311	7310	7169	7183	5953	5853	5803	21168	22010	21194	2751	2659	2746	2861	2778	2812	2872	2831	2917	2942
24:49:18	6045	5479	5551	6277	6174	6143	5692	5543	5678	5484	5271	5475	61041	43983	44855	5212	5210	5230	5905	5594	5693	6564	6444	6284	5540	5618	5353	5138	5027	5159	7279	7292	7155	5959	5804	5781	20982	21380	21448	2672	2832	2770	2889	2866	2818	2687	2738	2911	3006
24:59:18	5962	5493	5410	6039	6024	6138	5662	5712	5630	5287	5451	5468	60687	44232	44594	5314	5377	5406	6016	5883	5857	6400	6390	6242	5658	5697	5525	5085	5032	5113	7147	7184	7100	5689	5663	5702	20761	21044	21037	2752	2780	2869	2755	2943	2695	2800	2755	2870	2838
25:09:18	6094	5460	5549	6151	6104	6127	5662	5694	5374	5348	5448	5416	59605	44099	44107	5291	5378	5228	5827	5828	5952	6353	6509	6416	5427	5731	5101	5085	5131	5194	7341	7162	7223	5748	5822	5701	20543	20447	20900	2859	2846	2674	2830	2753	2901	2889	2847	2841	2859
25:19:18	5962	5546	5616	6011	6155	6297	5758	5754	5640	5330	5422	5485	59778	42992	44024	5373	5107	5116	5684	5813	5953	6173	6520	6241	5538	5522	5386	5174	5050	5265	7163	7001	7089	5816	5755	5705	19827	20548	19839	2756	2778	2730	2753	2807	2809	2689	2772	2912	3026
25:29:18	5798	5385	5644	6141	6117	6090	5674	5590	5506	5537	5646	5496	60192	43005	43708	5488	5228	5141	6003	5938	5841	6183	6222	6186	5492	5637	5284	5041	5158	5170	6812	6808	6998	5429	5615	5713	19826	19907	19553	2650	2682	2775	2816	2796	2676	2744	2668	2905	2986
25:39:18	6013	5508	5274	6154	5876	6030	5489	5526	5551	5594	5589	5559	60579	42769	43273	5367	5459	5216	5832	5953	5828	6142	6313	6223	5470	5683	5294	5082	5103	5238	6944	7239	6923	5884	5837	5637	19156	19730	19714	2688	2758	2786	2774	2806	2852	2700	2793	2727	2937
[truncated: 47 more columns]
