# Supplementary material for: Systematic analysis of low-affinity transcription factor binding site clusters in vitro and in vivo establishes their functional relevance
Source: Nat Commun. 2022 Sep 7;13:5273. doi: 10.1038/s41467-022-32971-0 (PMC9452512; doi:10.1038/s41467-022-32971-0)
Supplement: Supplementary file 3 — Source Data [file 41467_2022_32971_MOESM3_ESM.zip › source_data/in-vivo/20210709/20210709_Pho5pr_600.txt]

600
Kinetic read	A1	A2	A3	A4	A5	A6	A7	A8	A9	A10	A11	A12	B1	B2	B3	B4	B5	B6	B7	B8	B9	B10	B11	B12	C1	C2	C3	C4	C5	C6	C7	C8	C9	C10	C11	C12	D1	D2	D3	D4	D5	D6	D7	D8	D9	D10	D11	D12	E1
0:08:05	0.134	0.129	0.135	0.147	0.143	0.138	0.144	0.152	0.144	0.140	0.141	0.153	0.141	0.145	0.137	0.131	0.138	0.138	0.129	0.138	0.132	0.130	0.132	0.148	0.149	0.145	0.147	0.139	0.133	0.148	0.150	0.151	0.143	0.130	0.131	0.140	0.127	0.134	0.139	0.113	0.112	0.118	0.119	0.120	0.113	0.114	0.122	0.116	0.130
0:18:05	0.132	0.129	0.135	0.145	0.172	0.138	0.143	0.151	0.203	0.139	0.140	0.152	0.152	0.145	0.151	0.143	0.146	0.153	0.128	0.137	0.131	0.129	0.131	0.149	0.148	0.143	0.147	0.138	0.133	0.148	0.148	0.150	0.149	0.130	0.131	0.140	0.127	0.133	0.139	0.112	0.111	0.118	0.119	0.120	0.112	0.114	0.121	0.115	0.129
0:28:05	0.133	0.129	0.136	0.193	0.225	0.139	0.143	0.150	0.182	0.139	0.141	0.152	0.198	0.145	0.178	0.167	0.150	0.154	0.128	0.136	0.131	0.130	0.137	0.149	0.154	0.147	0.146	0.139	0.133	0.152	0.148	0.162	0.150	0.129	0.130	0.139	0.127	0.150	0.139	0.112	0.111	0.118	0.118	0.120	0.112	0.114	0.121	0.115	0.130
0:38:05	0.133	0.131	0.137	0.247	0.247	0.139	0.143	0.150	0.186	0.140	0.142	0.151	0.220	0.146	0.197	0.180	0.157	0.202	0.131	0.137	0.132	0.134	0.134	0.151	0.149	0.147	0.146	0.153	0.134	0.148	0.150	0.175	0.162	0.131	0.130	0.141	0.128	0.178	0.139	0.112	0.111	0.118	0.118	0.120	0.112	0.113	0.121	0.115	0.133
0:48:05	0.135	0.132	0.138	0.255	0.252	0.143	0.144	0.152	0.209	0.142	0.143	0.153	0.235	0.147	0.192	0.194	0.147	0.185	0.131	0.138	0.133	0.150	0.159	0.153	0.153	0.153	0.148	0.170	0.136	0.148	0.151	0.197	0.160	0.130	0.131	0.140	0.129	0.175	0.139	0.113	0.111	0.118	0.118	0.120	0.112	0.114	0.121	0.115	0.139
0:58:05	0.135	0.135	0.140	0.249	0.250	0.158	0.145	0.154	0.215	0.150	0.145	0.155	0.229	0.149	0.191	0.195	0.169	0.196	0.142	0.138	0.133	0.150	0.185	0.160	0.175	0.150	0.149	0.191	0.137	0.149	0.151	0.203	0.149	0.144	0.136	0.141	0.138	0.191	0.141	0.112	0.112	0.118	0.118	0.119	0.111	0.113	0.121	0.115	0.143
1:08:05	0.137	0.137	0.141	0.258	0.251	0.151	0.146	0.154	0.208	0.147	0.147	0.155	0.236	0.150	0.188	0.193	0.154	0.190	0.135	0.140	0.135	0.152	0.154	0.153	0.157	0.155	0.151	0.191	0.138	0.151	0.155	0.187	0.150	0.144	0.138	0.143	0.137	0.191	0.142	0.112	0.112	0.118	0.118	0.120	0.112	0.113	0.121	0.115	0.140
1:18:05	0.139	0.140	0.143	0.249	0.244	0.148	0.150	0.156	0.214	0.146	0.150	0.156	0.230	0.150	0.187	0.180	0.142	0.186	0.133	0.142	0.135	0.147	0.173	0.153	0.162	0.158	0.154	0.200	0.140	0.154	0.156	0.161	0.153	0.140	0.136	0.145	0.134	0.188	0.143	0.112	0.112	0.118	0.118	0.119	0.111	0.113	0.121	0.115	0.143
1:28:05	0.140	0.142	0.146	0.255	0.234	0.152	0.153	0.159	0.204	0.149	0.152	0.159	0.218	0.154	0.178	0.163	0.144	0.185	0.135	0.144	0.137	0.176	0.154	0.154	0.169	0.168	0.158	0.203	0.143	0.188	0.159	0.168	0.163	0.150	0.139	0.146	0.146	0.184	0.145	0.112	0.112	0.118	0.118	0.120	0.111	0.113	0.121	0.115	0.142
1:38:05	0.143	0.144	0.148	0.252	0.197	0.170	0.156	0.161	0.195	0.165	0.155	0.161	0.205	0.155	0.181	0.152	0.147	0.172	0.137	0.145	0.139	0.168	0.160	0.155	0.169	0.170	0.161	0.205	0.145	0.195	0.161	0.168	0.161	0.139	0.140	0.147	0.148	0.179	0.148	0.112	0.112	0.118	0.118	0.120	0.112	0.113	0.121	0.115	0.144
1:48:05	0.146	0.147	0.151	0.229	0.223	0.164	0.158	0.163	0.211	0.157	0.160	0.165	0.196	0.161	0.155	0.143	0.148	0.168	0.139	0.148	0.141	0.174	0.171	0.157	0.174	0.167	0.166	0.193	0.148	0.185	0.167	0.173	0.166	0.146	0.146	0.150	0.147	0.182	0.151	0.112	0.112	0.118	0.118	0.119	0.111	0.113	0.121	0.115	0.143
1:58:05	0.149	0.150	0.155	0.239	0.190	0.177	0.171	0.165	0.224	0.173	0.166	0.168	0.177	0.160	0.159	0.147	0.150	0.150	0.142	0.150	0.143	0.180	0.153	0.159	0.179	0.169	0.170	0.178	0.151	0.176	0.172	0.177	0.170	0.148	0.144	0.152	0.149	0.191	0.152	0.112	0.112	0.118	0.118	0.119	0.111	0.113	0.121	0.115	0.142
2:08:05	0.153	0.154	0.157	0.209	0.200	0.169	0.165	0.168	0.180	0.171	0.173	0.171	0.180	0.163	0.164	0.149	0.153	0.155	0.145	0.155	0.146	0.165	0.155	0.162	0.184	0.176	0.173	0.164	0.154	0.164	0.181	0.181	0.176	0.147	0.146	0.154	0.151	0.181	0.155	0.112	0.112	0.118	0.118	0.120	0.111	0.114	0.121	0.115	0.141
2:18:05	0.156	0.156	0.161	0.190	0.187	0.172	0.175	0.172	0.234	0.173	0.173	0.173	0.166	0.166	0.167	0.152	0.155	0.156	0.146	0.154	0.151	0.172	0.164	0.164	0.189	0.181	0.178	0.163	0.157	0.166	0.181	0.187	0.181	0.150	0.148	0.157	0.154	0.164	0.159	0.112	0.112	0.118	0.118	0.119	0.111	0.114	0.121	0.115	0.141
2:28:05	0.160	0.162	0.165	0.202	0.226	0.174	0.177	0.176	0.224	0.177	0.178	0.177	0.169	0.170	0.172	0.156	0.158	0.160	0.151	0.157	0.153	0.173	0.160	0.166	0.196	0.186	0.183	0.167	0.162	0.170	0.187	0.193	0.190	0.154	0.153	0.161	0.158	0.161	0.162	0.112	0.112	0.118	0.118	0.119	0.111	0.114	0.121	0.115	0.142
2:38:05	0.165	0.165	0.170	0.234	0.221	0.179	0.183	0.181	0.230	0.183	0.181	0.181	0.174	0.176	0.177	0.159	0.161	0.164	0.154	0.159	0.154	0.162	0.166	0.169	0.200	0.192	0.189	0.183	0.164	0.173	0.192	0.198	0.192	0.158	0.156	0.165	0.162	0.166	0.167	0.112	0.112	0.118	0.118	0.119	0.111	0.113	0.121	0.115	0.143
2:48:05	0.170	0.170	0.175	0.244	0.205	0.183	0.185	0.187	0.202	0.189	0.188	0.187	0.179	0.179	0.183	0.164	0.163	0.169	0.157	0.162	0.157	0.168	0.170	0.174	0.208	0.197	0.194	0.174	0.169	0.177	0.197	0.206	0.198	0.162	0.160	0.169	0.168	0.172	0.174	0.112	0.112	0.118	0.118	0.119	0.111	0.113	0.121	0.114	0.143
2:58:05	0.175	0.176	0.182	0.218	0.205	0.191	0.191	0.192	0.199	0.193	0.195	0.194	0.186	0.184	0.189	0.172	0.168	0.175	0.162	0.166	0.161	0.172	0.174	0.179	0.214	0.203	0.199	0.178	0.172	0.182	0.203	0.212	0.206	0.167	0.164	0.176	0.173	0.178	0.177	0.112	0.112	0.118	0.118	0.119	0.111	0.114	0.121	0.114	0.145
3:08:05	0.181	0.181	0.186	0.206	0.210	0.197	0.195	0.198	0.202	0.196	0.199	0.199	0.193	0.188	0.195	0.179	0.180	0.180	0.166	0.169	0.165	0.178	0.181	0.185	0.222	0.208	0.207	0.183	0.178	0.187	0.210	0.218	0.211	0.172	0.168	0.179	0.178	0.185	0.181	0.112	0.111	0.117	0.118	0.119	0.111	0.113	0.121	0.114	0.146
3:18:05	0.187	0.186	0.194	0.212	0.215	0.203	0.203	0.205	0.209	0.202	0.205	0.203	0.202	0.193	0.200	0.183	0.178	0.185	0.170	0.174	0.168	0.185	0.186	0.188	0.232	0.216	0.209	0.187	0.180	0.191	0.219	0.225	0.219	0.177	0.173	0.181	0.184	0.190	0.187	0.112	0.112	0.118	0.117	0.119	0.111	0.113	0.121	0.114	0.147
3:28:05	0.193	0.193	0.200	0.217	0.220	0.211	0.212	0.211	0.216	0.208	0.211	0.212	0.200	0.200	0.204	0.187	0.182	0.188	0.173	0.178	0.172	0.189	0.191	0.193	0.238	0.223	0.216	0.191	0.187	0.196	0.226	0.234	0.226	0.182	0.179	0.188	0.190	0.195	0.193	0.112	0.111	0.118	0.118	0.119	0.111	0.113	0.121	0.114	0.147
3:38:05	0.200	0.200	0.206	0.224	0.227	0.218	0.218	0.219	0.222	0.215	0.220	0.218	0.205	0.205	0.210	0.190	0.187	0.191	0.176	0.180	0.177	0.195	0.195	0.198	0.248	0.233	0.224	0.194	0.192	0.200	0.236	0.239	0.233	0.187	0.185	0.193	0.194	0.200	0.199	0.112	0.112	0.117	0.118	0.119	0.111	0.113	0.121	0.114	0.148
3:48:05	0.208	0.206	0.213	0.230	0.237	0.226	0.225	0.229	0.228	0.224	0.228	0.226	0.213	0.212	0.216	0.193	0.192	0.197	0.181	0.185	0.182	0.202	0.202	0.203	0.259	0.241	0.232	0.201	0.197	0.206	0.246	0.249	0.241	0.192	0.191	0.199	0.200	0.204	0.204	0.112	0.111	0.117	0.117	0.119	0.111	0.113	0.121	0.114	0.149
3:58:05	0.217	0.216	0.221	0.239	0.247	0.233	0.234	0.236	0.238	0.233	0.238	0.236	0.218	0.221	0.224	0.201	0.198	0.203	0.185	0.191	0.187	0.208	0.209	0.211	0.273	0.252	0.242	0.205	0.204	0.211	0.255	0.260	0.251	0.198	0.195	0.204	0.206	0.211	0.212	0.112	0.111	0.118	0.117	0.119	0.111	0.113	0.121	0.114	0.150
4:08:05	0.225	0.224	0.228	0.250	0.257	0.244	0.245	0.247	0.248	0.241	0.246	0.246	0.227	0.229	0.233	0.207	0.206	0.209	0.191	0.196	0.191	0.213	0.216	0.219	0.278	0.262	0.252	0.212	0.210	0.217	0.267	0.268	0.264	0.204	0.199	0.210	0.210	0.218	0.221	0.112	0.111	0.117	0.117	0.119	0.111	0.113	0.120	0.114	0.150
4:18:05	0.234	0.232	0.238	0.257	0.267	0.255	0.253	0.255	0.257	0.251	0.258	0.254	0.235	0.236	0.241	0.214	0.212	0.217	0.198	0.201	0.198	0.222	0.225	0.225	0.289	0.275	0.263	0.219	0.216	0.224	0.279	0.281	0.275	0.212	0.206	0.218	0.218	0.226	0.230	0.111	0.111	0.117	0.117	0.118	0.110	0.113	0.120	0.114	0.153
4:28:05	0.244	0.242	0.247	0.269	0.279	0.264	0.265	0.266	0.269	0.263	0.268	0.265	0.246	0.251	0.251	0.222	0.221	0.224	0.204	0.208	0.204	0.229	0.234	0.235	0.303	0.288	0.275	0.229	0.225	0.233	0.290	0.295	0.287	0.218	0.213	0.227	0.226	0.238	0.238	0.112	0.111	0.117	0.117	0.119	0.111	0.113	0.120	0.114	0.154
4:38:05	0.255	0.252	0.259	0.281	0.291	0.274	0.277	0.275	0.280	0.273	0.280	0.277	0.253	0.259	0.261	0.230	0.228	0.232	0.212	0.215	0.209	0.238	0.240	0.241	0.315	0.298	0.287	0.236	0.230	0.240	0.303	0.308	0.299	0.227	0.222	0.236	0.236	0.248	0.247	0.112	0.111	0.117	0.117	0.118	0.110	0.113	0.120	0.114	0.156
4:48:05	0.265	0.264	0.271	0.293	0.303	0.285	0.290	0.292	0.292	0.286	0.293	0.289	0.264	0.270	0.270	0.241	0.237	0.243	0.220	0.222	0.218	0.249	0.248	0.251	0.331	0.314	0.301	0.245	0.241	0.250	0.317	0.322	0.315	0.235	0.229	0.243	0.247	0.258	0.258	0.111	0.111	0.117	0.117	0.118	0.110	0.113	0.120	0.114	0.156
4:58:05	0.277	0.277	0.281	0.305	0.317	0.299	0.301	0.300	0.304	0.299	0.306	0.302	0.275	0.279	0.282	0.250	0.248	0.253	0.227	0.228	0.225	0.260	0.258	0.261	0.345	0.327	0.315	0.256	0.251	0.260	0.333	0.337	0.327	0.244	0.237	0.255	0.258	0.269	0.268	0.111	0.111	0.117	0.117	0.118	0.110	0.113	0.120	0.114	0.158
5:08:05	0.289	0.287	0.293	0.317	0.329	0.312	0.316	0.316	0.316	0.311	0.317	0.316	0.285	0.293	0.296	0.260	0.257	0.263	0.237	0.237	0.234	0.271	0.272	0.272	0.361	0.343	0.330	0.266	0.262	0.268	0.347	0.350	0.342	0.252	0.247	0.264	0.271	0.283	0.279	0.111	0.111	0.117	0.117	0.119	0.111	0.113	0.120	0.114	0.158
5:18:05	0.302	0.302	0.305	0.332	0.343	0.324	0.330	0.328	0.332	0.324	0.332	0.332	0.297	0.305	0.308	0.271	0.268	0.274	0.244	0.246	0.241	0.281	0.284	0.280	0.377	0.358	0.343	0.275	0.267	0.279	0.362	0.368	0.357	0.265	0.256	0.273	0.283	0.293	0.291	0.112	0.111	0.117	0.117	0.119	0.110	0.113	0.120	0.114	0.160
5:28:05	0.316	0.314	0.318	0.344	0.358	0.337	0.339	0.340	0.346	0.338	0.346	0.345	0.313	0.318	0.322	0.283	0.281	0.283	0.255	0.256	0.251	0.295	0.296	0.292	0.390	0.374	0.360	0.287	0.276	0.291	0.379	0.383	0.372	0.278	0.268	0.285	0.297	0.307	0.303	0.111	0.111	0.117	0.117	0.118	0.110	0.113	0.120	0.113	0.161
5:38:05	0.329	0.329	0.333	0.359	0.373	0.355	0.352	0.354	0.360	0.352	0.359	0.357	0.328	0.331	0.335	0.293	0.290	0.296	0.264	0.266	0.259	0.307	0.306	0.303	0.408	0.390	0.375	0.297	0.288	0.301	0.396	0.396	0.386	0.288	0.278	0.297	0.309	0.319	0.319	0.111	0.111	0.117	0.117	0.118	0.110	0.113	0.120	0.113	0.161
5:48:05	0.345	0.342	0.347	0.374	0.386	0.366	0.363	0.369	0.375	0.368	0.373	0.370	0.338	0.346	0.351	0.306	0.303	0.307	0.274	0.276	0.271	0.320	0.320	0.317	0.423	0.405	0.388	0.311	0.304	0.313	0.408	0.408	0.403	0.303	0.290	0.309	0.324	0.334	0.332	0.111	0.111	0.117	0.117	0.118	0.110	0.113	0.120	0.113	0.163
5:58:05	0.359	0.357	0.359	0.391	0.402	0.382	0.380	0.383	0.388	0.381	0.388	0.384	0.352	0.357	0.361	0.320	0.310	0.319	0.285	0.288	0.285	0.332	0.333	0.331	0.436	0.419	0.402	0.324	0.319	0.326	0.422	0.420	0.413	0.316	0.304	0.322	0.337	0.348	0.347	0.111	0.111	0.117	0.117	0.118	0.110	0.113	0.120	0.113	0.165
6:08:05	0.373	0.371	0.375	0.403	0.415	0.397	0.395	0.399	0.403	0.392	0.400	0.399	0.366	0.372	0.376	0.332	0.322	0.336	0.299	0.298	0.296	0.345	0.348	0.342	0.453	0.433	0.417	0.336	0.334	0.341	0.436	0.436	0.427	0.329	0.317	0.334	0.349	0.362	0.360	0.111	0.111	0.117	0.117	0.118	0.110	0.113	0.120	0.113	0.165
6:18:05	0.389	0.386	0.387	0.417	0.429	0.410	0.415	0.410	0.417	0.408	0.416	0.412	0.377	0.387	0.390	0.346	0.338	0.346	0.312	0.310	0.306	0.359	0.361	0.356	0.466	0.449	0.430	0.350	0.345	0.351	0.449	0.450	0.441	0.343	0.330	0.350	0.364	0.378	0.372	0.111	0.111	0.117	0.117	0.118	0.110	0.113	0.120	0.113	0.167
6:28:05	0.402	0.400	0.400	0.429	0.444	0.425	0.427	0.424	0.427	0.423	0.431	0.427	0.393	0.400	0.403	0.357	0.351	0.358	0.324	0.323	0.319	0.373	0.374	0.372	0.480	0.463	0.446	0.364	0.359	0.366	0.464	0.463	0.457	0.355	0.345	0.364	0.377	0.390	0.387	0.111	0.111	0.117	0.117	0.118	0.110	0.113	0.120	0.113	0.169
6:38:05	0.416	0.413	0.413	0.443	0.455	0.438	0.443	0.439	0.445	0.434	0.443	0.440	0.404	0.412	0.415	0.372	0.363	0.371	0.336	0.337	0.331	0.388	0.390	0.386	0.492	0.476	0.455	0.376	0.371	0.379	0.476	0.476	0.471	0.370	0.355	0.376	0.389	0.405	0.399	0.111	0.111	0.117	0.117	0.118	0.110	0.113	0.120	0.113	0.169
6:48:05	0.431	0.426	0.425	0.457	0.470	0.450	0.455	0.451	0.459	0.452	0.457	0.453	0.416	0.422	0.427	0.386	0.378	0.387	0.350	0.350	0.345	0.401	0.399	0.398	0.505	0.494	0.469	0.391	0.387	0.392	0.492	0.490	0.485	0.382	0.370	0.388	0.400	0.419	0.412	0.111	0.111	0.117	0.117	0.118	0.110	0.113	0.120	0.113	0.170
6:58:05	0.447	0.441	0.442	0.469	0.479	0.464	0.468	0.463	0.474	0.462	0.472	0.466	0.428	0.439	0.438	0.398	0.389	0.398	0.364	0.363	0.357	0.414	0.414	0.411	0.518	0.507	0.482	0.405	0.397	0.404	0.503	0.504	0.497	0.397	0.385	0.402	0.415	0.431	0.428	0.111	0.111	0.117	0.117	0.118	0.110	0.113	0.120	0.113	0.171
7:08:05	0.460	0.453	0.456	0.485	0.494	0.477	0.484	0.476	0.487	0.476	0.486	0.474	0.438	0.450	0.452	0.413	0.404	0.412	0.374	0.377	0.369	0.426	0.428	0.425	0.533	0.520	0.495	0.418	0.413	0.419	0.514	0.515	0.510	0.409	0.396	0.417	0.428	0.446	0.442	0.111	0.111	0.117	0.116	0.118	0.110	0.113	0.120	0.113	0.172
7:18:05	0.477	0.466	0.471	0.495	0.506	0.490	0.494	0.490	0.498	0.489	0.500	0.487	0.450	0.461	0.464	0.424	0.414	0.424	0.391	0.390	0.385	0.440	0.440	0.441	0.547	0.535	0.511	0.433	0.422	0.433	0.528	0.531	0.525	0.422	0.411	0.430	0.445	0.461	0.454	0.111	0.111	0.117	0.117	0.118	0.110	0.113	0.120	0.113	0.175
7:28:05	0.491	0.485	0.481	0.510	0.519	0.506	0.507	0.504	0.513	0.502	0.510	0.501	0.459	0.475	0.474	0.436	0.424	0.433	0.400	0.405	0.396	0.455	0.456	0.452	0.552	0.546	0.521	0.445	0.438	0.444	0.543	0.542	0.537	0.439	0.424	0.446	0.456	0.475	0.472	0.111	0.111	0.117	0.117	0.118	0.110	0.113	0.120	0.113	0.175
7:38:05	0.507	0.494	0.494	0.521	0.529	0.519	0.521	0.517	0.521	0.515	0.521	0.512	0.474	0.488	0.484	0.444	0.434	0.443	0.416	0.415	0.410	0.469	0.469	0.467	0.565	0.556	0.537	0.456	0.451	0.460	0.555	0.555	0.547	0.451	0.438	0.457	0.468	0.489	0.479	0.111	0.111	0.117	0.116	0.118	0.110	0.113	0.119	0.113	0.176
7:48:05	0.521	0.509	0.510	0.528	0.538	0.530	0.532	0.529	0.538	0.526	0.534	0.526	0.484	0.499	0.500	0.452	0.446	0.453	0.429	0.430	0.424	0.482	0.482	0.481	0.571	0.566	0.545	0.473	0.464	0.473	0.564	0.564	0.560	0.464	0.449	0.471	0.483	0.503	0.495	0.111	0.111	0.117	0.117	0.118	0.110	0.113	0.120	0.113	0.177
7:58:05	0.534	0.520	0.526	0.538	0.551	0.540	0.543	0.539	0.547	0.539	0.547	0.538	0.498	0.517	0.513	0.461	0.458	0.463	0.442	0.443	0.438	0.492	0.495	0.492	0.580	0.576	0.558	0.478	0.474	0.480	0.572	0.574	0.570	0.477	0.464	0.487	0.496	0.513	0.507	0.111	0.111	0.117	0.117	0.118	0.110	0.113	0.119	0.113	0.179
8:08:05	0.544	0.532	0.535	0.546	0.556	0.552	0.554	0.548	0.557	0.548	0.559	0.543	0.508	0.529	0.530	0.472	0.468	0.473	0.456	0.457	0.451	0.509	0.508	0.506	0.589	0.582	0.564	0.494	0.487	0.491	0.581	0.580	0.576	0.490	0.478	0.499	0.507	0.524	0.520	0.111	0.111	0.117	0.117	0.118	0.110	0.113	0.119	0.113	0.179
8:18:05	0.555	0.542	0.542	0.554	0.563	0.560	0.564	0.560	0.566	0.560	0.565	0.557	0.525	0.542	0.541	0.480	0.476	0.485	0.464	0.468	0.463	0.520	0.520	0.519	0.591	0.589	0.570	0.503	0.499	0.507	0.587	0.589	0.584	0.503	0.489	0.510	0.518	0.535	0.530	0.111	0.111	0.117	0.116	0.118	0.110	0.113	0.120	0.113	0.181
8:28:05	0.566	0.552	0.551	0.564	0.572	0.570	0.573	0.563	0.573	0.563	0.573	0.564	0.537	0.554	0.555	0.492	0.486	0.489	0.478	0.480	0.473	0.530	0.533	0.529	0.599	0.599	0.577	0.516	0.514	0.518	0.595	0.594	0.589	0.513	0.501	0.525	0.528	0.542	0.541	0.111	0.111	0.117	0.116	0.118	0.110	0.113	0.119	0.113	0.180
8:38:05	0.573	0.554	0.561	0.566	0.576	0.571	0.573	0.570	0.578	0.571	0.580	0.571	0.549	0.567	0.565	0.501	0.493	0.500	0.484	0.489	0.484	0.539	0.543	0.541	0.603	0.602	0.583	0.522	0.517	0.524	0.602	0.600	0.592	0.527	0.515	0.535	0.537	0.547	0.546	0.111	0.111	0.116	0.116	0.118	0.110	0.112	0.119	0.113	0.181
8:48:05	0.583	0.568	0.568	0.576	0.585	0.581	0.580	0.582	0.586	0.576	0.588	0.577	0.562	0.577	0.581	0.506	0.503	0.508	0.500	0.498	0.494	0.551	0.553	0.551	0.611	0.610	0.594	0.533	0.532	0.538	0.602	0.600	0.600	0.536	0.526	0.546	0.549	0.557	0.556	0.111	0.111	0.116	0.116	0.118	0.110	0.112	0.119	0.113	0.184
8:58:05	0.593	0.573	0.575	0.579	0.590	0.591	0.593	0.589	0.594	0.586	0.591	0.585	0.572	0.590	0.592	0.515	0.509	0.517	0.506	0.509	0.505	0.559	0.562	0.560	0.614	0.615	0.597	0.542	0.544	0.546	0.611	0.608	0.607	0.544	0.538	0.554	0.556	0.563	0.563	0.111	0.111	0.117	0.116	0.118	0.110	0.112	0.119	0.113	0.184
9:08:05	0.596	0.581	0.580	0.585	0.593	0.593	0.595	0.594	0.596	0.590	0.597	0.592	0.582	0.597	0.602	0.521	0.515	0.522	0.515	0.517	0.512	0.568	0.571	0.569	0.621	0.618	0.602	0.549	0.549	0.553	0.616	0.614	0.609	0.555	0.546	0.563	0.562	0.570	0.569	0.111	0.111	0.116	0.116	0.118	0.110	0.112	0.119	0.113	0.184
9:18:05	0.604	0.586	0.587	0.593	0.601	0.599	0.602	0.600	0.600	0.596	0.604	0.595	0.593	0.610	0.611	0.526	0.522	0.530	0.524	0.528	0.522	0.575	0.578	0.575	0.627	0.624	0.609	0.556	0.558	0.561	0.620	0.618	0.614	0.561	0.556	0.574	0.569	0.577	0.574	0.111	0.111	0.117	0.116	0.118	0.110	0.113	0.120	0.113	0.185
9:28:05	0.610	0.590	0.596	0.598	0.606	0.602	0.607	0.609	0.606	0.601	0.607	0.601	0.605	0.620	0.623	0.532	0.526	0.536	0.529	0.535	0.529	0.583	0.587	0.583	0.632	0.629	0.614	0.568	0.563	0.569	0.626	0.623	0.614	0.566	0.565	0.582	0.572	0.582	0.583	0.111	0.110	0.117	0.116	0.118	0.110	0.113	0.119	0.113	0.186
9:38:05	0.617	0.593	0.597	0.604	0.608	0.608	0.613	0.607	0.609	0.605	0.611	0.606	0.618	0.634	0.633	0.539	0.530	0.540	0.535	0.541	0.535	0.590	0.592	0.587	0.634	0.630	0.621	0.568	0.566	0.575	0.630	0.629	0.620	0.574	0.568	0.587	0.579	0.588	0.588	0.111	0.111	0.117	0.116	0.118	0.110	0.112	0.119	0.113	0.186
9:48:05	0.620	0.596	0.601	0.605	0.613	0.609	0.614	0.596	0.615	0.609	0.615	0.610	0.629	0.640	0.645	0.544	0.534	0.544	0.542	0.545	0.540	0.591	0.597	0.595	0.635	0.635	0.620	0.575	0.572	0.582	0.632	0.630	0.623	0.579	0.576	0.590	0.583	0.590	0.592	0.111	0.111	0.117	0.116	0.118	0.110	0.112	0.120	0.113	0.187
9:58:05	0.629	0.606	0.607	0.613	0.620	0.618	0.621	0.604	0.619	0.615	0.622	0.612	0.637	0.654	0.654	0.547	0.544	0.553	0.549	0.553	0.547	0.600	0.603	0.600	0.639	0.640	0.620	0.583	0.577	0.585	0.641	0.632	0.630	0.585	0.581	0.596	0.587	0.595	0.598	0.111	0.110	0.116	0.116	0.118	0.110	0.112	0.119	0.113	0.186
10:08:05	0.632	0.607	0.612	0.620	0.626	0.622	0.626	0.614	0.622	0.617	0.621	0.620	0.648	0.664	0.665	0.555	0.545	0.559	0.553	0.557	0.554	0.602	0.606	0.606	0.645	0.644	0.633	0.588	0.586	0.593	0.641	0.640	0.631	0.590	0.588	0.600	0.592	0.604	0.601	0.111	0.111	0.116	0.116	0.118	0.110	0.112	0.119	0.113	0.188
10:18:05	0.636	0.608	0.612	0.617	0.626	0.618	0.625	0.616	0.624	0.617	0.626	0.617	0.656	0.669	0.665	0.557	0.550	0.557	0.554	0.559	0.554	0.605	0.609	0.606	0.646	0.644	0.629	0.590	0.584	0.592	0.642	0.637	0.631	0.592	0.589	0.604	0.594	0.601	0.606	0.111	0.111	0.116	0.116	0.117	0.110	0.112	0.119	0.113	0.188
10:28:05	0.642	0.615	0.615	0.624	0.628	0.621	0.624	0.620	0.629	0.624	0.627	0.626	0.660	0.677	0.675	0.564	0.559	0.563	0.560	0.564	0.559	0.611	0.614	0.613	0.648	0.651	0.632	0.595	0.591	0.598	0.645	0.642	0.636	0.598	0.596	0.609	0.596	0.608	0.612	0.111	0.110	0.116	0.116	0.118	0.110	0.112	0.119	0.113	0.189
10:38:05	0.643	0.616	0.621	0.631	0.635	0.627	0.632	0.626	0.633	0.628	0.632	0.629	0.673	0.688	0.687	0.564	0.561	0.566	0.564	0.568	0.565	0.617	0.621	0.618	0.651	0.652	0.634	0.600	0.596	0.604	0.649	0.644	0.640	0.603	0.599	0.613	0.604	0.615	0.614	0.111	0.110	0.116	0.116	0.117	0.110	0.112	0.119	0.113	0.190
10:48:05	0.650	0.622	0.624	0.641	0.640	0.635	0.635	0.631	0.636	0.628	0.637	0.634	0.683	0.693	0.695	0.571	0.565	0.573	0.569	0.578	0.568	0.619	0.625	0.623	0.658	0.656	0.646	0.603	0.602	0.607	0.654	0.651	0.644	0.607	0.604	0.614	0.609	0.619	0.620	0.111	0.110	0.116	0.115	0.117	0.110	0.112	0.119	0.112	0.190
10:58:05	0.656	0.627	0.627	0.637	0.645	0.635	0.640	0.629	0.643	0.636	0.637	0.637	0.679	0.702	0.693	0.571	0.569	0.575	0.575	0.577	0.572	0.625	0.627	0.627	0.657	0.657	0.640	0.607	0.604	0.612	0.654	0.655	0.646	0.608	0.607	0.623	0.610	0.623	0.611	0.111	0.110	0.117	0.115	0.118	0.110	0.112	0.119	0.113	0.190
11:08:05	0.663	0.630	0.632	0.646	0.647	0.642	0.647	0.638	0.645	0.638	0.644	0.642	0.692	0.706	0.707	0.577	0.570	0.581	0.578	0.582	0.574	0.629	0.632	0.631	0.666	0.665	0.652	0.614	0.611	0.618	0.659	0.658	0.654	0.615	0.614	0.626	0.611	0.627	0.621	0.111	0.110	0.116	0.116	0.118	0.110	0.112	0.119	0.113	0.191
11:18:05	0.664	0.635	0.635	0.647	0.649	0.644	0.646	0.641	0.649	0.642	0.649	0.644	0.695	0.709	0.710	0.585	0.574	0.583	0.581	0.588	0.580	0.632	0.637	0.632	0.667	0.667	0.653	0.617	0.615	0.619	0.658	0.659	0.654	0.616	0.617	0.628	0.615	0.630	0.622	0.111	0.110	0.116	0.115	0.117	0.110	0.112	0.119	0.113	0.191
11:28:05	0.669	0.635	0.639	0.651	0.654	0.646	0.648	0.644	0.650	0.644	0.648	0.646	0.704	0.721	0.716	0.586	0.575	0.585	0.585	0.591	0.585	0.637	0.639	0.635	0.670	0.668	0.657	0.619	0.615	0.625	0.662	0.661	0.654	0.621	0.620	0.630	0.619	0.632	0.628	0.111	0.110	0.116	0.115	0.117	0.110	0.112	0.119	0.113	0.192
11:38:05	0.670	0.635	0.637	0.649	0.652	0.643	0.647	0.643	0.651	0.647	0.649	0.650	0.698	0.725	0.718	0.584	0.579	0.580	0.584	0.588	0.585	0.638	0.638	0.637	0.667	0.667	0.649	0.619	0.616	0.624	0.666	0.659	0.653	0.621	0.619	0.633	0.620	0.633	0.625	0.111	0.110	0.117	0.116	0.118	0.110	0.112	0.119	0.113	0.191
11:48:05	0.675	0.643	0.642	0.655	0.659	0.649	0.654	0.649	0.656	0.651	0.656	0.651	0.708	0.727	0.725	0.589	0.583	0.588	0.590	0.593	0.588	0.642	0.645	0.639	0.668	0.670	0.655	0.623	0.620	0.626	0.668	0.663	0.660	0.626	0.625	0.636	0.625	0.638	0.629	0.111	0.110	0.116	0.115	0.118	0.110	0.112	0.119	0.113	0.189
11:58:05	0.675	0.646	0.646	0.661	0.663	0.655	0.654	0.649	0.657	0.651	0.659	0.654	0.717	0.733	0.730	0.595	0.587	0.596	0.593	0.597	0.590	0.644	0.646	0.643	0.676	0.676	0.664	0.628	0.624	0.633	0.672	0.664	0.662	0.630	0.627	0.640	0.626	0.642	0.632	0.111	0.110	0.116	0.115	0.118	0.110	0.112	0.119	0.113	0.188
12:08:05	0.681	0.649	0.651	0.662	0.667	0.657	0.659	0.654	0.658	0.656	0.659	0.656	0.721	0.737	0.732	0.597	0.589	0.599	0.598	0.601	0.594	0.647	0.652	0.649	0.676	0.677	0.663	0.630	0.628	0.635	0.672	0.674	0.667	0.632	0.630	0.639	0.627	0.644	0.638	0.111	0.110	0.116	0.115	0.118	0.110	0.112	0.119	0.112	0.188
12:18:05	0.683	0.647	0.650	0.661	0.665	0.655	0.659	0.652	0.660	0.658	0.662	0.657	0.715	0.740	0.729	0.593	0.589	0.595	0.597	0.598	0.594	0.648	0.650	0.649	0.675	0.669	0.658	0.628	0.627	0.633	0.671	0.668	0.663	0.631	0.631	0.642	0.629	0.644	0.638	0.111	0.110	0.116	0.115	0.118	0.110	0.112	0.119	0.112	0.189
12:28:05	0.685	0.655	0.654	0.668	0.673	0.662	0.660	0.658	0.664	0.660	0.665	0.659	0.728	0.742	0.737	0.604	0.594	0.601	0.602	0.610	0.602	0.653	0.657	0.653	0.681	0.683	0.668	0.638	0.631	0.641	0.674	0.675	0.668	0.636	0.637	0.643	0.631	0.648	0.642	0.111	0.110	0.116	0.115	0.118	0.109	0.112	0.119	0.112	0.189
12:38:05	0.689	0.654	0.655	0.668	0.672	0.665	0.663	0.655	0.667	0.664	0.668	0.660	0.735	0.744	0.741	0.604	0.593	0.602	0.604	0.609	0.602	0.656	0.658	0.656	0.684	0.681	0.671	0.637	0.636	0.643	0.674	0.674	0.670	0.635	0.636	0.641	0.634	0.651	0.646	0.111	0.110	0.116	0.115	0.118	0.109	0.112	0.119	0.112	0.188
12:48:05	0.688	0.654	0.656	0.671	0.674	0.664	0.663	0.660	0.667	0.663	0.665	0.659	0.736	0.754	0.742	0.602	0.597	0.605	0.604	0.609	0.604	0.656	0.656	0.657	0.684	0.677	0.669	0.641	0.636	0.643	0.675	0.675	0.671	0.642	0.638	0.646	0.637	0.652	0.648	0.111	0.110	0.116	0.115	0.118	0.110	0.112	0.119	0.113	0.188
12:58:05	0.691	0.656	0.660	0.674	0.676	0.666	0.666	0.660	0.668	0.668	0.669	0.662	0.737	0.757	0.746	0.603	0.599	0.606	0.607	0.610	0.604	0.657	0.660	0.659	0.686	0.686	0.672	0.642	0.638	0.646	0.680	0.679	0.675	0.646	0.643	0.649	0.639	0.654	0.649	0.111	0.110	0.116	0.116	0.118	0.110	0.112	0.119	0.112	0.188
13:08:05	0.694	0.663	0.662	0.676	0.681	0.672	0.671	0.669	0.673	0.665	0.674	0.669	0.747	0.757	0.756	0.612	0.605	0.611	0.611	0.614	0.610	0.661	0.664	0.662	0.691	0.693	0.678	0.648	0.640	0.649	0.681	0.680	0.677	0.649	0.645	0.651	0.642	0.660	0.654	0.111	0.110	0.116	0.116	0.118	0.110	0.112	0.119	0.112	0.189
13:18:05	0.694	0.662	0.664	0.678	0.687	0.671	0.668	0.664	0.675	0.667	0.676	0.667	0.744	0.765	0.753	0.615	0.605	0.610	0.608	0.619	0.608	0.661	0.663	0.662	0.691	0.690	0.678	0.648	0.641	0.652	0.682	0.682	0.677	0.647	0.646	0.657	0.644	0.659	0.654	0.111	0.110	0.116	0.116	0.118	0.110	0.112	0.119	0.112	0.189
13:28:05	0.699	0.658	0.663	0.679	0.683	0.671	0.672	0.666	0.676	0.675	0.678	0.671	0.742	0.763	0.755	0.612	0.604	0.610	0.615	0.619	0.613	0.667	0.665	0.664	0.689	0.690	0.675	0.649	0.639	0.649	0.681	0.684	0.680	0.644	0.644	0.657	0.641	0.659	0.656	0.110	0.110	0.116	0.116	0.118	0.109	0.112	0.119	0.112	0.190
13:38:05	0.705	0.667	0.670	0.684	0.687	0.675	0.677	0.669	0.678	0.671	0.682	0.674	0.747	0.767	0.762	0.619	0.609	0.619	0.616	0.622	0.614	0.668	0.672	0.667	0.697	0.695	0.683	0.654	0.645	0.659	0.686	0.686	0.682	0.654	0.653	0.657	0.646	0.663	0.662	0.111	0.110	0.116	0.116	0.118	0.109	0.112	0.119	0.112	0.191
13:48:05	0.700	0.667	0.673	0.686	0.688	0.678	0.678	0.672	0.679	0.675	0.682	0.677	0.753	0.770	0.764	0.619	0.611	0.618	0.619	0.624	0.619	0.670	0.671	0.667	0.696	0.697	0.679	0.655	0.647	0.659	0.690	0.688	0.684	0.654	0.652	0.660	0.647	0.666	0.661	0.111	0.110	0.116	0.116	0.118	0.110	0.112	0.119	0.113	0.190
13:58:05	0.702	0.667	0.671	0.687	0.693	0.674	0.678	0.667	0.680	0.680	0.682	0.681	0.757	0.772	0.766	0.620	0.611	0.615	0.619	0.624	0.618	0.673	0.673	0.670	0.696	0.700	0.684	0.652	0.645	0.658	0.691	0.689	0.684	0.657	0.653	0.658	0.648	0.666	0.661	0.110	0.110	0.116	0.116	0.118	0.109	0.112	0.119	0.112	0.190
14:08:05	0.701	0.672	0.677	0.693	0.695	0.683	0.683	0.680	0.683	0.681	0.685	0.684	0.757	0.778	0.778	0.623	0.615	0.621	0.622	0.628	0.622	0.673	0.678	0.672	0.704	0.707	0.693	0.661	0.652	0.663	0.694	0.689	0.689	0.656	0.657	0.662	0.655	0.669	0.671	0.111	0.110	0.116	0.116	0.118	0.109	0.112	0.119	0.112	0.191
14:18:05	0.701	0.669	0.674	0.690	0.692	0.679	0.682	0.675	0.683	0.684	0.684	0.681	0.757	0.783	0.770	0.622	0.613	0.619	0.621	0.627	0.620	0.676	0.676	0.678	0.702	0.700	0.685	0.661	0.650	0.664	0.694	0.690	0.688	0.659	0.656	0.667	0.654	0.668	0.665	0.111	0.110	0.116	0.116	0.118	0.109	0.112	0.119	0.113	0.192
14:28:05	0.704	0.663	0.676	0.687	0.693	0.673	0.679	0.674	0.684	0.683	0.685	0.681	0.757	0.787	0.769	0.616	0.613	0.619	0.618	0.625	0.623	0.675	0.676	0.675	0.699	0.692	0.684	0.659	0.649	0.660	0.692	0.685	0.688	0.659	0.656	0.669	0.654	0.670	0.665	0.110	0.110	0.116	0.116	0.118	0.109	0.112	0.119	0.112	0.191
14:38:05	0.707	0.670	0.677	0.691	0.694	0.677	0.684	0.676	0.684	0.686	0.687	0.686	0.757	0.789	0.769	0.623	0.614	0.623	0.621	0.628	0.623	0.678	0.680	0.679	0.702	0.700	0.686	0.662	0.653	0.664	0.695	0.694	0.691	0.664	0.660	0.670	0.657	0.673	0.668	0.110	0.110	0.116	0.116	0.118	0.110	0.112	0.119	0.112	0.191
14:48:05	0.704	0.672	0.679	0.695	0.696	0.683	0.683	0.678	0.688	0.688	0.688	0.688	0.760	0.789	0.771	0.621	0.616	0.624	0.627	0.631	0.624	0.679	0.680	0.676	0.701	0.702	0.686	0.663	0.655	0.667	0.697	0.692	0.694	0.662	0.660	0.672	0.656	0.672	0.668	0.110	0.110	0.115	0.116	0.118	0.109	0.112	0.119	0.112	0.192
14:58:05	0.710	0.674	0.683	0.697	0.698	0.684	0.684	0.678	0.688	0.690	0.691	0.692	0.764	0.790	0.771	0.625	0.618	0.626	0.627	0.635	0.626	0.680	0.685	0.680	0.707	0.706	0.691	0.670	0.658	0.670	0.699	0.697	0.696	0.666	0.664	0.668	0.661	0.677	0.673	0.110	0.110	0.116	0.116	0.118	0.109	0.112	0.119	0.112	0.193
15:08:05	0.711	0.679	0.686	0.699	0.702	0.687	0.687	0.677	0.692	0.691	0.694	0.695	0.762	0.793	0.774	0.629	0.621	0.627	0.629	0.635	0.630	0.687	0.689	0.680	0.709	0.711	0.693	0.670	0.661	0.673	0.701	0.701	0.698	0.669	0.665	0.671	0.662	0.682	0.674	0.111	0.110	0.116	0.116	0.118	0.109	0.112	0.119	0.112	0.192
15:18:05	0.712	0.683	0.688	0.705	0.707	0.692	0.696	0.688	0.695	0.695	0.697	0.700	0.766	0.798	0.778	0.632	0.624	0.630	0.634	0.639	0.633	0.685	0.689	0.680	0.712	0.714	0.701	0.674	0.666	0.678	0.706	0.701	0.696	0.669	0.667	0.678	0.665	0.684	0.681	0.110	0.110	0.115	0.115	0.117	0.109	0.112	0.118	0.112	0.192
15:28:05	0.712	0.683	0.689	0.709	0.706	0.697	0.697	0.687	0.696	0.700	0.700	0.699	0.772	0.792	0.782	0.635	0.625	0.627	0.638	0.646	0.637	0.691	0.692	0.684	0.713	0.714	0.698	0.670	0.666	0.679	0.704	0.702	0.701	0.670	0.671	0.676	0.664	0.686	0.682	0.110	0.110	0.115	0.116	0.118	0.109	0.112	0.118	0.112	0.193
15:38:05	0.711	0.689	0.692	0.709	0.709	0.698	0.697	0.690	0.699	0.700	0.699	0.701	0.773	0.801	0.787	0.637	0.624	0.633	0.637	0.640	0.636	0.691	0.695	0.685	0.717	0.720	0.705	0.676	0.667	0.680	0.709	0.703	0.704	0.672	0.671	0.680	0.668	0.687	0.684	0.110	0.110	0.115	0.116	0.117	0.109	0.112	0.118	0.112	0.193
15:48:05	0.710	0.687	0.690	0.708	0.711	0.694	0.699	0.686	0.699	0.700	0.702	0.704	0.769	0.801	0.786	0.633	0.620	0.633	0.639	0.642	0.639	0.692	0.698	0.687	0.715	0.720	0.702	0.679	0.665	0.679	0.708	0.704	0.702	0.675	0.674	0.683	0.668	0.688	0.684	0.110	0.110	0.116	0.116	0.118	0.109	0.112	0.119	0.112	0.193
15:58:05	0.712	0.688	0.693	0.711	0.713	0.697	0.700	0.691	0.702	0.702	0.702	0.703	0.769	0.800	0.789	0.634	0.627	0.631	0.637	0.644	0.638	0.693	0.698	0.691	0.716	0.715	0.709	0.679	0.668	0.680	0.709	0.706	0.706	0.676	0.671	0.681	0.669	0.691	0.687	0.110	0.110	0.115	0.116	0.117	0.109	0.112	0.119	0.112	0.194
16:08:05	0.710	0.686	0.692	0.709	0.712	0.687	0.696	0.687	0.699	0.703	0.702	0.708	0.767	0.798	0.789	0.631	0.618	0.628	0.639	0.645	0.637	0.694	0.697	0.691	0.717	0.719	0.707	0.680	0.668	0.681	0.710	0.708	0.704	0.675	0.674	0.678	0.669	0.692	0.684	0.110	0.110	0.115	0.116	0.117	0.109	0.112	0.118	0.112	0.193
16:18:05	0.711	0.688	0.693	0.711	0.713	0.696	0.699	0.689	0.699	0.703	0.708	0.707	0.774	0.805	0.792	0.630	0.621	0.632	0.642	0.646	0.641	0.696	0.701	0.692	0.714	0.720	0.708	0.681	0.672	0.680	0.711	0.711	0.705	0.679	0.677	0.682	0.671	0.692	0.686	0.111	0.110	0.116	0.116	0.118	0.109	0.112	0.119	0.112	0.193
16:28:05	0.712	0.690	0.699	0.711	0.716	0.698	0.700	0.689	0.704	0.703	0.707	0.708	0.773	0.804	0.794	0.632	0.617	0.628	0.640	0.648	0.642	0.696	0.700	0.694	0.719	0.725	0.710	0.680	0.667	0.683	0.714	0.709	0.710	0.679	0.677	0.683	0.670	0.694	0.687	0.110	0.110	0.115	0.116	0.117	0.109	0.112	0.118	0.112	0.194
16:38:05	0.716	0.690	0.697	0.717	0.714	0.704	0.703	0.692	0.707	0.709	0.709	0.706	0.773	0.807	0.797	0.637	0.626	0.626	0.647	0.652	0.646	0.699	0.704	0.697	0.721	0.721	0.713	0.680	0.669	0.684	0.712	0.708	0.707	0.682	0.680	0.688	0.673	0.696	0.690	0.110	0.110	0.115	0.116	0.117	0.109	0.112	0.118	0.112	0.195
16:48:05	0.715	0.692	0.705	0.719	0.715	0.709	0.708	0.694	0.707	0.710	0.715	0.706	0.783	0.809	0.798	0.642	0.632	0.631	0.647	0.656	0.649	0.705	0.706	0.699	0.723	0.723	0.715	0.681	0.671	0.690	0.715	0.713	0.713	0.685	0.681	0.695	0.675	0.697	0.697	0.110	0.110	0.115	0.116	0.117	0.109	0.112	0.118	0.112	0.194
16:58:05	0.713	0.690	0.700	0.712	0.720	0.702	0.704	0.690	0.704	0.707	0.711	0.709	0.775	0.808	0.795	0.635	0.627	0.627	0.645	0.652	0.647	0.700	0.704	0.700	0.720	0.720	0.712	0.682	0.673	0.688	0.712	0.711	0.711	0.683	0.681	0.685	0.676	0.694	0.693	0.110	0.110	0.115	0.116	0.117	0.109	0.112	0.118	0.112	0.195
17:08:05	0.711	0.694	0.704	0.715	0.717	0.702	0.701	0.690	0.708	0.706	0.708	0.716	0.777	0.812	0.800	0.633	0.628	0.628	0.644	0.652	0.646	0.701	0.707	0.700	0.722	0.723	0.711	0.685	0.675	0.686	0.716	0.713	0.709	0.679	0.680	0.688	0.675	0.699	0.689	0.110	0.110	0.115	0.116	0.117	0.109	0.112	0.118	0.112	0.194
17:18:05	0.711	0.693	0.705	0.715	0.721	0.704	0.707	0.691	0.710	0.712	0.711	0.714	0.783	0.814	0.804	0.636	0.628	0.629	0.644	0.653	0.647	0.701	0.710	0.703	0.720	0.722	0.714	0.686	0.678	0.693	0.716	0.713	0.713	0.682	0.684	0.690	0.679	0.700	0.693	0.110	0.110	0.115	0.115	0.117	0.109	0.112	0.118	0.112	0.194
17:28:05	0.715	0.696	0.705	0.721	0.720	0.710	0.709	0.693	0.709	0.712	0.714	0.713	0.778	0.812	0.803	0.639	0.626	0.631	0.651	0.657	0.650	0.702	0.709	0.704	0.724	0.723	0.715	0.687	0.677	0.691	0.715	0.715	0.711	0.685	0.684	0.687	0.678	0.702	0.694	0.110	0.110	0.115	0.116	0.117	0.109	0.112	0.118	0.112	0.195
17:38:05	0.712	0.693	0.705	0.714	0.717	0.704	0.703	0.698	0.709	0.710	0.715	0.717	0.781	0.819	0.795	0.632	0.621	0.627	0.648	0.656	0.650	0.707	0.707	0.706	0.720	0.723	0.713	0.685	0.678	0.691	0.716	0.713	0.710	0.687	0.683	0.693	0.679	0.698	0.689	0.110	0.110	0.115	0.116	0.117	0.109	0.112	0.118	0.112	0.195
17:48:05	0.709	0.695	0.705	0.716	0.720	0.704	0.704	0.693	0.709	0.711	0.715	0.720	0.782	0.816	0.799	0.634	0.622	0.630	0.648	0.655	0.653	0.708	0.710	0.705	0.725	0.720	0.713	0.686	0.679	0.692	0.720	0.715	0.711	0.689	0.684	0.691	0.680	0.701	0.692	0.110	0.110	0.115	0.116	0.117	0.109	0.112	0.118	0.112	0.196
17:58:05	0.710	0.700	0.708	0.717	0.724	0.709	0.704	0.697	0.713	0.709	0.717	0.720	0.784	0.812	0.803	0.637	0.628	0.630	0.648	0.657	0.652	0.707	0.714	0.707	0.725	0.726	0.716	0.689	0.677	0.691	0.721	0.716	0.714	0.688	0.688	0.692	0.682	0.702	0.694	0.110	0.110	0.115	0.116	0.117	0.109	0.112	0.118	0.112	0.196
18:08:05	0.708	0.698	0.705	0.716	0.722	0.696	0.703	0.699	0.707	0.712	0.718	0.722	0.783	0.812	0.802	0.631	0.620	0.628	0.648	0.659	0.651	0.706	0.709	0.709	0.721	0.717	0.711	0.686	0.678	0.691	0.716	0.712	0.713	0.688	0.681	0.692	0.679	0.701	0.692	0.110	0.110	0.115	0.116	0.117	0.109	0.112	0.118	0.112	0.197
18:18:05	0.712	0.691	0.708	0.713	0.721	0.699	0.705	0.701	0.710	0.714	0.715	0.725	0.787	0.808	0.799	0.631	0.621	0.631	0.649	0.661	0.654	0.711	0.712	0.710	0.723	0.721	0.716	0.690	0.681	0.692	0.721	0.713	0.715	0.689	0.686	0.697	0.680	0.703	0.692	0.110	0.110	0.115	0.115	0.117	0.109	0.112	0.118	0.112	0.196
18:28:05	0.713	0.705	0.711	0.723	0.726	0.717	0.719	0.698	0.718	0.714	0.721	0.718	0.789	0.808	0.807	0.640	0.630	0.630	0.657	0.664	0.660	0.711	0.719	0.711	0.730	0.733	0.715	0.693	0.685	0.693	0.725	0.719	0.718	0.693	0.691	0.700	0.687	0.707	0.701	0.110	0.110	0.115	0.116	0.117	0.109	0.111	0.118	0.112	0.196
18:38:05	0.716	0.694	0.714	0.719	0.722	0.707	0.707	0.699	0.712	0.718	0.722	0.725	0.789	0.810	0.797	0.634	0.619	0.635	0.652	0.663	0.658	0.711	0.717	0.713	0.727	0.723	0.720	0.692	0.683	0.695	0.722	0.720	0.718	0.692	0.690	0.696	0.685	0.705	0.697	0.110	0.110	0.115	0.115	0.117	0.109	0.111	0.118	0.112	0.197
18:48:05	0.716	0.703	0.716	0.722	0.727	0.710	0.710	0.698	0.714	0.715	0.723	0.725	0.785	0.806	0.798	0.635	0.628	0.632	0.655	0.664	0.660	0.711	0.717	0.715	0.725	0.733	0.721	0.695	0.687	0.699	0.724	0.720	0.717	0.696	0.693	0.697	0.687	0.707	0.699	0.110	0.110	0.115	0.115	0.117	0.109	0.112	0.118	0.112	0.196
18:58:05	0.719	0.707	0.717	0.722	0.730	0.709	0.712	0.698	0.713	0.718	0.721	0.723	0.784	0.803	0.800	0.639	0.622	0.635	0.657	0.663	0.660	0.714	0.718	0.715	0.729	0.735	0.719	0.697	0.689	0.697	0.728	0.723	0.721	0.694	0.695	0.699	0.685	0.709	0.696	0.110	0.110	0.115	0.115	0.117	0.109	0.111	0.118	0.112	0.198
19:08:05	0.721	0.708	0.717	0.728	0.732	0.721	0.721	0.701	0.719	0.721	0.723	0.720	0.782	0.796	0.807	0.643	0.633	0.633	0.660	0.669	0.660	0.718	0.721	0.721	0.733	0.737	0.722	0.697	0.690	0.698	0.732	0.725	0.724	0.698	0.698	0.704	0.685	0.710	0.703	0.110	0.110	0.115	0.116	0.117	0.109	0.111	0.118	0.112	0.198
19:18:05	0.719	0.706	0.717	0.725	0.730	0.713	0.714	0.699	0.715	0.718	0.722	0.725	0.783	0.801	0.800	0.636	0.630	0.632	0.654	0.667	0.660	0.714	0.719	0.717	0.729	0.733	0.716	0.694	0.687	0.702	0.731	0.725	0.723	0.700	0.698	0.698	0.687	0.706	0.700	0.110	0.110	0.115	0.116	0.117	0.109	0.112	0.118	0.112	0.197
19:28:05	0.720	0.706	0.716	0.724	0.725	0.714	0.713	0.698	0.713	0.720	0.724	0.731	0.783	0.804	0.800	0.632	0.627	0.631	0.657	0.667	0.660	0.716	0.720	0.716	0.730	0.736	0.719	0.700	0.688	0.698	0.732	0.721	0.724	0.695	0.695	0.701	0.687	0.709	0.695	0.110	0.110	0.115	0.115	0.117	0.109	0.112	0.118	0.112	0.196
19:38:05	0.725	0.706	0.717	0.722	0.728	0.713	0.711	0.703	0.715	0.723	0.724	0.732	0.782	0.805	0.799	0.633	0.620	0.633	0.656	0.667	0.664	0.715	0.722	0.719	0.727	0.734	0.719	0.697	0.687	0.699	0.730	0.726	0.722	0.699	0.693	0.699	0.688	0.709	0.698	0.110	0.110	0.115	0.116	0.117	0.109	0.112	0.118	0.112	0.197
19:48:05	0.726	0.704	0.716	0.722	0.725	0.713	0.711	0.703	0.713	0.719	0.725	0.731	0.778	0.810	0.801	0.631	0.620	0.633	0.658	0.669	0.663	0.715	0.717	0.719	0.726	0.730	0.720	0.697	0.689	0.702	0.733	0.725	0.724	0.697	0.695	0.701	0.689	0.708	0.700	0.110	0.110	0.115	0.115	0.117	0.109	0.111	0.118	0.112	0.199
19:58:05	0.727	0.709	0.721	0.729	0.732	0.718	0.718	0.700	0.717	0.720	0.725	0.725	0.778	0.804	0.807	0.636	0.626	0.638	0.659	0.669	0.663	0.718	0.720	0.725	0.730	0.739	0.724	0.700	0.689	0.705	0.733	0.726	0.721	0.702	0.700	0.703	0.690	0.711	0.702	0.110	0.110	0.115	0.115	0.117	0.109	0.112	0.118	0.112	0.197
20:08:05	0.730	0.711	0.719	0.726	0.734	0.718	0.717	0.699	0.716	0.722	0.727	0.730	0.776	0.801	0.809	0.635	0.628	0.632	0.660	0.671	0.664	0.720	0.725	0.724	0.729	0.739	0.724	0.699	0.689	0.704	0.727	0.727	0.721	0.699	0.696	0.704	0.691	0.708	0.703	0.110	0.110	0.115	0.115	0.117	0.109	0.111	0.118	0.112	0.198
20:18:05	0.732	0.704	0.718	0.725	0.729	0.716	0.715	0.700	0.716	0.724	0.728	0.732	0.774	0.807	0.801	0.632	0.626	0.632	0.659	0.670	0.664	0.720	0.722	0.723	0.723	0.739	0.720	0.699	0.691	0.704	0.733	0.725	0.724	0.697	0.698	0.702	0.689	0.708	0.700	0.110	0.110	0.115	0.115	0.117	0.109	0.112	0.118	0.112	0.198
20:28:05	0.734	0.706	0.721	0.726	0.724	0.716	0.712	0.702	0.716	0.722	0.728	0.731	0.775	0.806	0.797	0.631	0.625	0.632	0.659	0.673	0.663	0.717	0.722	0.723	0.717	0.735	0.722	0.701	0.689	0.704	0.733	0.726	0.720	0.699	0.700	0.702	0.690	0.707	0.701	0.110	0.110	0.115	0.115	0.117	0.109	0.111	0.118	0.112	0.198
20:38:05	0.740	0.707	0.717	0.726	0.722	0.713	0.711	0.702	0.715	0.720	0.726	0.730	0.775	0.805	0.798	0.626	0.628	0.636	0.662	0.672	0.664	0.717	0.724	0.725	0.720	0.739	0.722	0.702	0.691	0.703	0.732	0.730	0.722	0.696	0.700	0.705	0.690	0.710	0.701	0.110	0.109	0.115	0.115	0.117	0.109	0.111	0.118	0.112	0.199
20:48:05	0.740	0.705	0.719	0.727	0.728	0.713	0.712	0.703	0.715	0.724	0.727	0.731	0.773	0.805	0.800	0.632	0.619	0.629	0.662	0.672	0.664	0.718	0.727	0.728	0.721	0.743	0.721	0.701	0.689	0.702	0.730	0.728	0.723	0.700	0.702	0.709	0.691	0.710	0.703	0.110	0.109	0.115	0.115	0.117	0.109	0.111	0.118	0.112	0.198
20:58:05	0.742	0.705	0.717	0.726	0.726	0.714	0.709	0.703	0.717	0.725	0.730	0.731	0.772	0.805	0.795	0.631	0.613	0.629	0.662	0.673	0.666	0.720	0.726	0.731	0.721	0.735	0.723	0.701	0.688	0.701	0.731	0.729	0.720	0.698	0.704	0.704	0.690	0.709	0.705	0.110	0.110	0.115	0.115	0.117	0.109	0.111	0.118	0.112	0.198
21:08:05	0.746	0.712	0.722	0.730	0.732	0.719	0.717	0.699	0.718	0.726	0.730	0.729	0.772	0.805	0.802	0.634	0.622	0.631	0.662	0.674	0.666	0.725	0.727	0.731	0.721	0.737	0.722	0.702	0.689	0.703	0.727	0.726	0.721	0.700	0.704	0.710	0.689	0.714	0.707	0.110	0.110	0.115	0.115	0.117	0.109	0.111	0.118	0.112	0.198
21:18:05	0.748	0.707	0.716	0.727	0.725	0.715	0.719	0.700	0.716	0.726	0.727	0.737	0.773	0.807	0.794	0.629	0.617	0.629	0.663	0.673	0.667	0.721	0.725	0.734	0.720	0.736	0.722	0.701	0.688	0.701	0.727	0.726	0.719	0.700	0.704	0.705	0.688	0.710	0.704	0.110	0.110	0.115	0.115	0.117	0.109	0.111	0.118	0.112	0.200
21:28:05	0.750	0.711	0.720	0.732	0.730	0.717	0.717	0.697	0.719	0.729	0.733	0.731	0.769	0.806	0.796	0.633	0.622	0.630	0.665	0.679	0.667	0.727	0.730	0.735	0.720	0.737	0.725	0.703	0.691	0.708	0.726	0.729	0.721	0.699	0.702	0.712	0.690	0.713	0.706	0.110	0.109	0.114	0.115	0.116	0.108	0.111	0.118	0.112	0.197
21:38:05	0.753	0.707	0.718	0.731	0.726	0.714	0.718	0.700	0.720	0.729	0.730	0.734	0.770	0.810	0.795	0.629	0.619	0.629	0.664	0.676	0.668	0.723	0.728	0.736	0.716	0.736	0.720	0.702	0.690	0.705	0.727	0.728	0.721	0.700	0.706	0.709	0.691	0.713	0.704	0.110	0.109	0.114	0.115	0.117	0.109	0.111	0.118	0.112	0.200
21:48:05	0.749	0.707	0.717	0.728	0.727	0.713	0.714	0.702	0.715	0.726	0.729	0.732	0.769	0.807	0.799	0.627	0.615	0.628	0.664	0.675	0.667	0.725	0.730	0.736	0.711	0.740	0.721	0.701	0.690	0.701	0.726	0.728	0.717	0.704	0.705	0.708	0.693	0.713	0.707	0.110	0.110	0.114	0.115	0.117	0.109	0.111	0.118	0.112	0.199
21:58:05	0.750	0.702	0.718	0.727	0.727	0.712	0.714	0.697	0.719	0.727	0.728	0.731	0.772	0.808	0.796	0.629	0.617	0.628	0.664	0.675	0.670	0.725	0.728	0.734	0.712	0.738	0.720	0.701	0.686	0.705	0.725	0.726	0.717	0.701	0.707	0.706	0.689	0.711	0.704	0.110	0.110	0.114	0.115	0.117	0.109	0.111	0.118	0.112	0.199
22:08:05	0.751	0.703	0.715	0.726	0.720	0.711	0.711	0.695	0.716	0.722	0.724	0.733	0.764	0.805	0.793	0.623	0.617	0.633	0.665	0.674	0.667	0.725	0.729	0.736	0.709	0.745	0.719	0.702	0.694	0.701	0.721	0.726	0.718	0.703	0.705	0.703	0.691	0.712	0.701	0.110	0.109	0.114	0.115	0.117	0.108	0.111	0.117	0.112	0.199
22:18:05	0.750	0.700	0.716	0.722	0.720	0.710	0.714	0.696	0.718	0.727	0.730	0.730	0.771	0.809	0.798	0.625	0.627	0.633	0.664	0.678	0.670	0.724	0.728	0.737	0.707	0.738	0.720	0.698	0.690	0.705	0.721	0.724	0.716	0.700	0.702	0.707	0.689	0.708	0.701	0.110	0.109	0.115	0.115	0.117	0.109	0.111	0.118	0.112	0.200
22:28:05	0.758	0.709	0.721	0.731	0.726	0.719	0.719	0.708	0.720	0.733	0.731	0.731	0.765	0.813	0.802	0.632	0.624	0.639	0.669	0.682	0.669	0.732	0.740	0.732	0.711	0.743	0.721	0.701	0.694	0.708	0.723	0.725	0.721	0.706	0.711	0.717	0.698	0.714	0.709	0.110	0.110	0.114	0.115	0.116	0.108	0.111	0.118	0.112	0.204
22:38:05	0.758	0.709	0.720	0.728	0.723	0.718	0.714	0.699	0.718	0.728	0.728	0.727	0.764	0.810	0.799	0.627	0.620	0.639	0.667	0.676	0.670	0.730	0.735	0.733	0.703	0.743	0.717	0.702	0.689	0.707	0.719	0.723	0.713	0.706	0.710	0.716	0.693	0.710	0.707	0.110	0.109	0.114	0.115	0.116	0.108	0.111	0.118	0.112	0.198
22:48:05	0.758	0.704	0.714	0.725	0.721	0.713	0.714	0.697	0.715	0.727	0.725	0.725	0.763	0.815	0.801	0.628	0.629	0.639	0.666	0.676	0.669	0.731	0.738	0.733	0.700	0.740	0.716	0.696	0.688	0.704	0.717	0.721	0.710	0.708	0.711	0.716	0.691	0.712	0.702	0.109	0.109	0.114	0.115	0.116	0.108	0.111	0.118	0.111	0.198
22:58:05	0.756	0.702	0.714	0.720	0.716	0.708	0.705	0.691	0.710	0.724	0.728	0.724	0.763	0.808	0.800	0.622	0.615	0.630	0.664	0.676	0.667	0.726	0.732	0.738	0.697	0.736	0.714	0.698	0.683	0.701	0.711	0.714	0.707	0.703	0.706	0.711	0.689	0.703	0.700	0.110	0.110	0.115	0.115	0.117	0.109	0.111	0.118	0.112	0.204
23:08:05	0.761	0.708	0.717	0.726	0.717	0.715	0.713	0.702	0.714	0.729	0.727	0.731	0.759	0.812	0.797	0.628	0.619	0.637	0.669	0.677	0.667	0.732	0.740	0.729	0.699	0.740	0.714	0.698	0.683	0.705	0.713	0.715	0.710	0.706	0.708	0.720	0.691	0.708	0.707	0.110	0.110	0.114	0.115	0.116	0.109	0.111	0.118	0.112	0.199
23:18:05	0.754	0.697	0.713	0.713	0.708	0.704	0.705	0.678	0.706	0.720	0.719	0.717	0.762	0.810	0.799	0.619	0.611	0.630	0.660	0.674	0.665	0.726	0.731	0.735	0.696	0.732	0.708	0.694	0.684	0.696	0.705	0.707	0.704	0.701	0.701	0.707	0.686	0.707	0.698	0.110	0.109	0.114	0.115	0.116	0.108	0.111	0.117	0.111	0.201
23:28:05	0.755	0.696	0.713	0.712	0.705	0.700	0.703	0.681	0.705	0.717	0.720	0.718	0.761	0.813	0.805	0.621	0.623	0.634	0.663	0.674	0.665	0.729	0.735	0.735	0.695	0.731	0.708	0.692	0.681	0.696	0.704	0.708	0.701	0.708	0.705	0.713	0.689	0.705	0.700	0.110	0.110	0.114	0.115	0.116	0.108	0.111	0.118	0.112	0.197
23:38:05	0.755	0.696	0.709	0.715	0.709	0.704	0.705	0.685	0.706	0.717	0.722	0.712	0.762	0.814	0.806	0.623	0.614	0.634	0.661	0.670	0.664	0.732	0.734	0.733	0.698	0.731	0.705	0.693	0.683	0.692	0.703	0.706	0.703	0.705	0.704	0.711	0.686	0.706	0.696	0.109	0.109	0.114	0.115	0.116	0.108	0.111	0.117	0.112	0.199
23:48:05	0.754	0.693	0.706	0.717	0.707	0.703	0.706	0.687	0.706	0.714	0.721	0.715	0.757	0.815	0.802	0.624	0.615	0.640	0.658	0.669	0.660	0.733	0.740	0.729	0.694	0.735	0.707	0.692	0.680	0.695	0.705	0.704	0.703	0.704	0.708	0.711	0.686	0.704	0.697	0.110	0.109	0.114	0.115	0.116	0.108	0.111	0.117	0.112	0.203
23:58:05	0.752	0.691	0.711	0.711	0.702	0.699	0.697	0.679	0.702	0.715	0.718	0.712	0.759	0.815	0.806	0.620	0.621	0.636	0.656	0.666	0.660	0.730	0.738	0.728	0.699	0.727	0.708	0.689	0.675	0.695	0.704	0.701	0.700	0.699	0.703	0.707	0.684	0.700	0.693	0.110	0.109	0.114	0.114	0.116	0.108	0.111	0.118	0.112	0.197
24:08:05	0.752	0.683	0.703	0.709	0.699	0.693	0.697	0.678	0.696	0.710	0.716	0.706	0.757	0.817	0.801	0.622	0.621	0.635	0.652	0.663	0.657	0.729	0.734	0.729	0.695	0.731	0.707	0.685	0.670	0.692	0.699	0.695	0.699	0.698	0.699	0.701	0.682	0.696	0.689	0.110	0.110	0.114	0.115	0.116	0.109	0.111	0.118	0.112	0.199
24:18:05	0.751	0.685	0.697	0.704	0.700	0.693	0.698	0.676	0.697	0.711	0.715	0.707	0.756	0.811	0.806	0.619	0.610	0.633	0.649	0.659	0.653	0.731	0.735	0.728	0.695	0.726	0.702	0.681	0.666	0.687	0.695	0.693	0.699	0.695	0.701	0.700	0.673	0.696	0.684	0.110	0.109	0.114	0.115	0.116	0.108	0.111	0.118	0.112	0.202
24:28:05	0.749	0.694	0.697	0.706	0.700	0.694	0.702	0.676	0.696	0.709	0.711	0.703	0.754	0.815	0.799	0.619	0.608	0.634	0.649	0.660	0.650	0.730	0.735	0.725	0.697	0.726	0.699	0.680	0.670	0.685	0.697	0.692	0.691	0.696	0.701	0.697	0.668	0.696	0.687	0.110	0.109	0.114	0.114	0.116	0.108	0.111	0.117	0.111	0.198
24:38:05	0.744	0.690	0.692	0.700	0.701	0.692	0.693	0.669	0.695	0.707	0.711	0.706	0.754	0.814	0.807	0.616	0.608	0.634	0.647	0.656	0.651	0.726	0.734	0.728	0.698	0.723	0.700	0.677	0.668	0.687	0.695	0.692	0.691	0.693	0.700	0.696	0.672	0.692	0.684	0.110	0.109	0.114	0.114	0.116	0.108	0.111	0.117	0.112	0.198
24:48:05	0.739	0.682	0.687	0.692	0.688	0.683	0.682	0.672	0.684	0.704	0.706	0.711	0.755	0.816	0.804	0.613	0.611	0.626	0.641	0.654	0.649	0.723	0.726	0.734	0.695	0.716	0.702	0.675	0.663	0.680	0.689	0.680	0.689	0.686	0.690	0.697	0.676	0.684	0.680	0.110	0.109	0.114	0.114	0.116	0.108	0.111	0.117	0.111	0.198
24:58:05	0.741	0.689	0.691	0.698	0.696	0.688	0.695	0.669	0.694	0.709	0.708	0.704	0.754	0.816	0.804	0.615	0.610	0.637	0.643	0.658	0.652	0.728	0.733	0.727	0.695	0.723	0.700	0.677	0.667	0.680	0.696	0.692	0.690	0.688	0.695	0.698	0.676	0.694	0.685	0.109	0.109	0.114	0.114	0.116	0.108	0.111	0.117	0.111	0.204
25:08:05	0.741	0.690	0.693	0.702	0.697	0.694	0.697	0.682	0.702	0.713	0.713	0.705	0.754	0.814	0.802	0.614	0.610	0.640	0.646	0.660	0.652	0.734	0.740	0.723	0.698	0.722	0.702	0.671	0.667	0.680	0.694	0.694	0.694	0.690	0.695	0.701	0.674	0.689	0.678	0.110	0.109	0.114	0.115	0.116	0.108	0.111	0.117	0.111	0.198
25:18:05	0.738	0.683	0.687	0.702	0.694	0.686	0.689	0.673	0.688	0.707	0.706	0.703	0.751	0.817	0.799	0.608	0.611	0.637	0.641	0.656	0.647	0.727	0.731	0.723	0.697	0.716	0.700	0.671	0.665	0.678	0.696	0.691	0.688	0.683	0.693	0.692	0.671	0.686	0.678	0.110	0.109	0.114	0.115	0.116	0.108	0.111	0.118	0.112	0.199
25:28:05	0.734	0.679	0.688	0.690	0.688	0.679	0.683	0.675	0.681	0.704	0.701	0.708	0.753	0.815	0.805	0.603	0.598	0.628	0.637	0.650	0.645	0.723	0.727	0.728	0.696	0.715	0.702	0.666	0.666	0.678	0.692	0.684	0.690	0.680	0.687	0.693	0.669	0.683	0.676	0.110	0.109	0.114	0.115	0.116	0.108	0.111	0.118	0.112	0.202
25:38:05	0.759	0.688	0.687	0.702	0.699	0.692	0.697	0.677	0.693	0.711	0.708	0.706	0.748	0.811	0.797	0.606	0.612	0.642	0.646	0.656	0.650	0.730	0.734	0.724	0.691	0.716	0.699	0.670	0.670	0.682	0.698	0.694	0.693	0.688	0.693	0.688	0.671	0.684	0.680	0.110	0.109	0.114	0.114	0.116	0.108	0.111	0.117	0.111	0.198
[truncated: 47 more columns]
