# Supplementary material for: Systematic analysis of low-affinity transcription factor binding site clusters in vitro and in vivo establishes their functional relevance
Source: Nat Commun. 2022 Sep 7;13:5273. doi: 10.1038/s41467-022-32971-0 (PMC9452512; doi:10.1038/s41467-022-32971-0)
Supplement: Supplementary file 3 — Source Data [file 41467_2022_32971_MOESM3_ESM.zip › source_data/in-vivo/20210519/20210519_Z3EV268_mScarleti100.txt]

mScarlet-i:570,593[2]
Kinetic read	A1	A2	A3	A4	A5	A6	A7	A8	A9	A10	A11	A12	B1	B2	B3	B4	B5	B6	B7	B8	B9	B10	B11	B12	C1	C2	C3	C4	C5	C6	C7	C8	C9	C10	C11	C12	D1	D2	D3	D4	D5	D6	D7	D8	D9	D10	D11	D12	E1
0:07:56	135	90	92	122	122	124	120	115	160	134	121	121	124	96	117	129	129	107	84	102	123	112	126	128	134	109	123	102	114	125	132	118	114	131	121	111	121	88	109	115	90	73	121	109	102	117	70	123	133
0:17:56	123	130	110	127	128	127	114	99	102	117	135	97	93	123	124	130	115	143	122	161	99	139	130	101	136	138	103	152	112	140	108	114	116	125	165	143	123	116	109	128	106	151	125	114	139	87	113	130	123
0:27:56	124	124	145	131	94	73	117	93	103	82	98	108	99	133	154	136	105	117	74	84	119	84	104	128	121	115	113	75	109	120	94	147	115	115	154	136	103	112	116	122	71	93	152	120	116	138	114	146	120
0:37:56	130	105	119	131	94	94	156	88	124	92	110	93	120	105	134	110	104	99	120	145	84	144	107	118	112	110	140	105	127	100	119	130	84	104	134	95	97	120	105	100	94	118	150	117	95	97	106	75	70
0:47:56	130	144	138	138	120	111	132	126	125	96	128	122	93	136	112	145	90	123	133	109	115	96	147	90	150	139	123	134	66	95	132	100	137	102	80	114	74	65	116	68	141	122	82	70	105	94	105	112	118
0:57:56	121	129	139	138	97	82	106	115	179	89	101	117	114	119	117	103	90	81	113	120	63	114	104	101	116	109	92	88	123	114	123	118	117	89	135	98	147	101	115	144	109	126	132	132	132	107	113	91	152
1:07:56	104	114	92	156	130	60	96	109	99	136	128	153	98	88	152	79	131	100	106	135	111	136	98	81	144	75	159	101	110	138	104	94	102	121	125	107	119	35	110	98	107	114	113	115	136	120	129	138	110
1:17:56	134	128	98	114	120	111	155	140	98	116	79	129	126	49	140	109	120	114	127	107	160	90	112	104	106	150	97	144	147	76	126	107	115	98	151	107	149	76	155	139	78	117	121	93	98	111	118	117	155
1:27:56	100	81	93	101	85	123	93	119	96	102	107	106	119	132	96	114	131	116	124	112	115	138	80	93	134	117	124	122	131	86	89	110	128	107	125	92	115	111	130	107	126	95	100	121	94	131	115	106	177
1:37:56	91	105	103	67	107	151	118	138	114	103	96	125	109	102	83	94	104	102	93	100	157	116	131	114	131	121	139	96	135	135	117	105	104	124	181	107	82	98	130	99	156	120	61	151	94	103	84	114	192
1:47:56	94	105	127	139	107	93	138	97	87	138	132	114	114	105	135	110	95	132	129	131	156	94	100	135	93	104	110	70	126	149	124	94	99	131	139	100	94	125	123	62	138	142	109	101	126	117	132	134	244
1:57:56	127	102	103	133	155	92	111	122	81	84	114	148	88	134	94	93	100	127	90	117	129	118	132	130	99	94	102	109	102	113	152	115	105	104	90	109	97	124	115	143	107	121	110	88	102	127	150	136	261
2:07:56	137	91	123	138	105	113	142	143	116	153	121	124	85	111	102	123	91	136	127	79	111	121	151	126	76	89	129	154	146	139	103	91	94	129	141	96	144	79	96	102	84	108	74	110	92	152	93	130	295
2:17:56	102	125	60	84	116	122	127	99	105	116	89	138	139	57	105	105	147	77	120	138	144	111	91	140	129	127	121	118	124	102	120	85	125	130	151	112	122	140	73	125	125	114	105	108	136	141	124	145	373
2:27:56	103	89	164	84	121	127	95	109	110	126	87	103	131	147	125	98	148	138	120	124	131	95	105	118	113	100	123	120	108	177	122	107	111	92	173	142	98	121	124	95	123	144	82	99	114	107	123	120	404
2:37:56	108	114	112	118	76	127	150	124	104	121	103	96	108	122	102	110	106	81	132	154	126	109	101	153	114	87	87	88	126	121	100	110	98	148	169	114	171	107	154	100	112	122	111	128	104	134	100	125	593
2:47:56	110	114	89	134	115	104	124	102	135	121	95	118	92	119	83	82	151	146	147	114	124	115	141	170	142	134	96	102	130	129	102	145	95	89	181	98	145	103	115	116	153	92	70	101	100	135	94	111	622
2:57:56	128	123	112	91	115	110	82	121	125	131	65	116	115	113	108	109	82	128	129	113	137	110	123	83	76	102	109	129	122	49	100	57	99	102	185	106	106	134	108	141	98	117	69	107	139	113	100	137	683
3:07:56	123	112	108	104	99	110	96	134	138	124	100	96	135	113	104	93	90	82	163	133	103	125	115	101	119	97	123	105	123	147	96	106	99	109	169	118	87	129	119	82	96	138	108	145	72	122	105	118	821
3:17:56	72	98	142	127	105	136	114	111	102	127	114	120	132	133	134	116	109	125	122	139	78	90	115	132	124	103	128	102	77	147	62	135	107	75	147	117	133	120	121	98	76	128	95	132	124	146	129	130	932
3:27:56	127	110	135	107	117	120	91	91	91	111	122	78	114	113	106	116	115	93	135	101	88	89	104	115	175	145	129	139	123	124	116	114	96	87	100	128	89	101	115	76	123	105	131	120	130	98	102	107	1068
3:37:56	99	118	107	112	137	120	77	68	131	131	101	127	124	113	124	114	78	102	100	105	119	108	121	98	136	100	116	103	134	117	132	148	126	124	153	131	91	95	78	114	74	91	99	116	119	106	115	146	1127
3:47:56	107	81	81	86	106	99	108	135	130	92	106	144	90	64	147	109	85	102	153	131	87	116	104	124	116	108	142	124	90	92	127	97	99	96	154	82	132	170	114	106	125	127	109	138	88	140	146	107	1274
3:57:56	139	90	126	120	151	109	110	99	136	101	112	99	131	95	122	96	89	110	95	114	77	114	74	145	132	156	73	129	123	96	122	119	86	152	105	114	113	104	79	91	101	114	132	140	109	132	119	110	1418
4:07:56	78	130	127	106	83	95	129	94	143	114	116	106	87	116	100	104	97	119	100	107	81	99	103	111	114	97	85	125	94	94	123	118	129	77	87	79	91	65	107	94	136	118	99	126	102	112	154	103	1563
4:17:56	102	126	114	97	104	66	149	114	122	87	111	121	81	84	116	113	99	108	108	113	120	123	139	112	98	100	89	88	112	155	89	102	86	124	174	124	129	93	106	124	103	48	137	102	136	90	141	163	1670
4:27:56	78	125	109	101	131	90	101	96	89	73	103	121	111	121	104	135	77	126	134	101	85	90	99	104	128	98	113	98	77	78	171	107	99	104	125	76	132	77	142	111	105	95	94	104	136	69	115	101	1808
4:37:56	71	90	78	103	123	119	106	97	98	118	127	110	110	109	81	85	129	106	116	111	169	78	119	115	109	103	121	85	107	99	108	87	128	120	149	131	123	126	137	91	118	158	87	129	125	97	149	101	2003
4:47:56	94	85	101	136	117	130	116	119	140	97	97	107	109	93	110	98	111	109	122	146	121	99	118	109	122	128	79	87	103	110	140	139	86	118	128	160	85	134	86	73	65	108	137	108	107	102	132	152	2137
4:57:56	138	84	116	85	115	93	106	121	77	126	111	88	81	89	98	95	93	124	109	173	64	108	87	112	92	106	133	87	135	128	88	103	75	121	97	112	109	120	103	130	122	117	125	88	96	135	91	137	2555
5:07:56	96	115	139	113	117	131	105	109	130	109	102	105	122	126	98	104	145	119	111	121	137	115	84	124	121	124	110	120	121	102	105	85	104	84	142	111	91	67	107	120	147	137	116	120	146	126	90	126	2774
5:17:56	106	77	106	83	129	145	118	108	99	124	104	98	113	101	88	41	139	105	118	113	93	73	118	122	105	122	107	111	131	101	105	107	85	102	171	119	84	136	121	115	63	102	130	130	124	111	150	80	2960
5:27:56	109	112	92	63	93	97	139	85	107	86	138	90	96	98	96	104	84	56	115	89	102	100	150	90	115	110	106	109	93	79	87	129	108	102	119	137	121	94	90	134	103	110	124	105	80	118	125	113	3421
5:37:56	93	97	101	119	124	121	139	124	114	120	118	69	104	61	102	115	69	111	126	125	75	108	110	110	77	102	106	86	77	107	90	82	109	101	168	125	116	130	79	99	89	113	118	63	101	133	102	98	4118
5:47:56	59	118	88	39	113	126	88	110	98	109	95	87	77	83	131	117	61	129	83	107	124	86	120	89	110	120	100	111	76	111	132	129	92	99	134	112	130	104	133	98	134	124	143	119	91	110	106	146	4409
5:57:56	113	122	109	71	88	102	129	146	110	105	116	100	73	125	127	144	123	133	105	87	136	135	115	77	113	97	116	141	101	97	97	87	93	99	126	124	70	101	91	111	96	100	121	94	102	139	93	147	4873
6:07:56	109	111	106	113	99	93	102	87	119	113	102	121	102	129	102	108	102	121	109	92	83	113	111	92	87	91	106	102	140	103	75	121	77	114	144	139	110	132	85	100	117	114	107	104	102	108	110	118	5445
6:17:56	105	100	124	102	137	112	124	119	155	115	99	99	107	129	65	90	107	142	63	118	95	151	87	100	123	89	106	83	86	82	120	125	91	114	112	107	83	100	98	88	135	94	157	114	93	129	115	116	6091
6:27:56	114	91	110	116	114	134	130	113	110	105	98	104	130	118	138	108	101	106	104	118	90	124	124	121	117	116	89	107	90	97	97	95	86	86	133	106	76	93	106	94	115	107	104	97	91	68	89	118	6664
6:37:56	108	92	100	134	100	77	103	102	118	99	73	78	129	116	88	96	142	86	126	84	77	130	114	111	139	111	111	87	129	130	122	129	106	164	96	84	105	138	70	99	107	84	94	119	131	118	98	118	7157
6:47:56	114	110	118	149	118	93	102	149	84	93	94	96	107	109	100	119	106	107	95	121	119	121	110	101	122	118	100	123	74	160	104	86	100	122	152	107	107	124	92	145	92	101	139	107	84	121	145	125	7645
6:57:56	96	84	118	93	87	74	119	110	124	113	129	111	120	113	109	144	108	106	86	103	91	94	96	93	106	106	85	117	111	67	80	105	86	96	127	81	96	101	99	119	122	126	92	135	92	111	97	87	7961
7:07:56	118	94	105	105	107	144	117	122	127	87	127	97	77	140	112	126	141	100	67	115	106	151	109	121	106	94	90	64	79	114	113	113	83	113	104	110	107	88	81	138	110	108	125	96	126	136	79	125	8375
7:17:56	114	108	135	139	103	72	124	79	95	92	117	104	115	99	99	127	85	98	102	109	124	110	90	103	116	99	118	98	63	131	128	77	136	82	95	100	120	80	112	96	129	87	128	97	87	156	116	118	8988
7:27:56	113	99	112	100	115	86	92	92	126	122	89	110	102	90	92	165	105	82	97	136	133	98	103	80	77	107	121	118	101	52	85	100	126	123	136	91	112	140	82	115	97	159	126	143	140	73	121	147	9495
7:37:56	99	70	107	111	64	111	67	103	107	143	91	133	116	122	101	89	104	119	97	70	141	91	126	115	106	110	104	115	82	84	72	100	139	118	156	87	123	90	120	109	130	144	79	136	126	131	65	105	9833
7:47:56	119	110	113	97	100	151	116	116	80	52	123	144	102	109	112	95	113	113	95	88	77	111	123	90	103	112	127	104	108	104	87	132	88	91	139	132	96	74	92	122	93	133	129	68	141	134	113	125	10303
7:57:56	73	111	117	89	97	140	88	92	34	125	100	92	114	97	120	124	73	98	119	113	98	126	99	114	124	115	125	97	124	83	91	75	119	106	142	106	110	139	127	105	98	118	151	123	83	117	108	106	11075
8:07:56	116	119	100	78	143	109	53	125	118	153	86	90	127	77	89	122	114	133	146	75	123	106	118	158	149	109	94	135	88	117	110	129	79	119	126	81	79	102	123	100	105	118	128	100	110	148	107	125	11451
8:17:56	92	104	90	97	106	122	89	144	117	88	124	141	111	108	83	69	130	109	133	103	140	102	115	96	138	106	88	131	107	111	73	125	105	114	87	54	125	106	71	90	131	81	133	96	119	110	110	136	12458
8:27:56	103	91	88	118	104	91	86	111	116	118	113	119	88	105	119	83	100	134	114	104	100	99	104	109	116	129	114	94	86	125	86	109	100	127	131	83	84	93	93	108	126	105	118	121	117	106	115	131	13055
8:37:56	92	103	94	62	100	91	130	109	102	107	108	113	93	100	125	100	121	104	107	122	125	97	118	68	79	133	85	99	121	102	87	99	116	101	113	73	124	126	122	110	118	91	121	120	92	135	114	101	13397
8:47:56	83	115	94	113	93	138	114	75	108	91	76	109	84	101	93	106	88	146	113	139	121	128	99	79	95	108	107	74	117	106	121	101	111	121	170	98	84	73	73	110	112	105	109	116	144	132	114	134	14189
8:57:56	107	89	151	99	91	133	108	95	105	112	104	103	119	95	132	67	111	117	74	111	69	121	84	122	66	96	124	107	106	110	107	122	160	97	131	113	128	142	77	90	118	78	72	140	128	96	146	106	14720
9:07:56	118	97	113	134	106	84	104	103	123	98	84	113	107	86	127	144	104	95	76	105	64	122	129	121	83	94	114	101	109	83	137	102	110	115	77	104	121	115	120	99	107	152	153	130	74	110	92	122	15280
9:17:56	123	112	126	95	133	50	106	86	108	122	90	129	96	69	96	81	116	122	85	115	108	149	119	121	79	162	128	122	103	99	118	122	129	105	140	103	127	75	154	87	128	109	143	82	98	126	170	112	15810
9:27:56	129	96	103	96	87	104	127	125	71	100	117	49	82	116	60	89	117	112	87	71	97	106	126	115	90	96	127	94	93	115	139	123	97	68	158	117	102	99	93	122	117	108	139	96	121	107	97	101	16266
9:37:56	110	125	143	135	98	62	142	96	82	71	88	100	92	95	96	129	93	93	69	97	127	104	80	106	150	96	121	129	107	112	120	114	128	132	129	82	128	76	128	68	161	109	92	167	119	144	135	125	16419
9:47:56	101	128	111	100	120	115	80	137	118	121	108	117	108	84	106	99	139	131	96	114	95	138	109	138	103	99	95	104	112	105	142	102	135	101	136	108	100	118	92	111	143	133	110	99	115	101	122	105	17000
9:57:56	111	103	118	151	93	135	100	115	122	88	114	131	86	120	120	95	131	109	80	121	102	130	106	107	97	123	88	82	113	116	94	93	107	100	106	108	123	93	77	128	104	113	90	128	94	102	106	93	17199
10:07:56	111	93	107	127	111	85	100	155	118	95	91	116	140	106	97	137	116	142	121	123	87	117	65	94	92	117	131	127	97	105	165	129	85	124	117	105	117	131	118	142	136	102	90	128	116	109	100	86	17279
10:17:56	115	137	144	106	112	131	80	104	93	129	157	93	98	103	130	117	155	132	112	97	123	146	115	121	105	133	85	101	102	168	94	99	116	124	175	108	45	121	98	100	117	147	162	139	118	119	128	136	17858
10:27:56	68	127	110	96	128	98	110	117	99	100	155	91	98	72	101	91	133	148	138	119	101	147	118	94	101	93	102	120	105	87	157	88	93	110	137	112	64	102	127	126	153	79	111	89	109	95	144	119	17941
10:37:56	81	105	105	79	117	127	109	119	106	111	89	118	149	142	129	118	137	80	133	85	110	99	146	139	98	65	132	144	135	117	90	65	110	117	156	103	117	113	109	125	104	105	161	114	95	109	128	106	17943
10:47:56	120	119	91	62	98	76	98	102	143	115	75	88	101	130	139	76	159	117	145	113	89	99	89	122	100	165	147	103	142	76	56	108	117	134	117	114	119	82	103	130	125	103	96	88	67	120	125	120	18530
10:57:56	76	107	133	131	95	123	87	103	110	115	125	70	121	71	77	113	142	128	106	111	122	101	113	104	111	86	80	99	109	99	136	110	90	140	129	123	95	131	99	141	101	98	120	155	111	139	105	108	18282
11:07:56	114	108	128	126	126	129	151	107	174	145	107	113	99	85	116	139	132	112	128	73	103	109	109	116	102	105	99	88	119	127	139	99	108	116	151	109	66	125	138	117	109	135	124	118	127	121	122	130	18682
11:17:56	59	119	119	128	104	84	122	79	133	101	112	144	92	95	90	109	128	108	91	142	136	102	111	127	68	137	124	92	116	151	139	94	106	110	100	127	101	83	136	121	127	112	124	83	117	121	60	131	18595
11:27:56	130	155	125	154	121	142	139	125	133	124	109	99	82	94	132	65	128	98	167	112	114	122	113	101	62	63	105	98	106	104	141	105	154	97	156	94	100	122	124	142	99	157	102	145	127	115	109	109	18813
11:37:56	121	119	98	130	110	86	158	108	85	82	123	120	97	123	59	139	126	135	117	135	122	116	108	139	109	107	118	160	90	122	105	126	155	108	127	110	107	112	134	149	142	128	120	115	108	103	115	116	18745
11:47:56	99	98	131	102	104	70	85	124	116	125	112	82	90	87	109	109	83	115	132	157	139	148	108	142	119	106	111	111	113	102	78	134	117	132	165	104	143	94	133	100	119	140	76	149	91	110	148	89	18574
11:57:56	83	125	117	91	124	109	120	93	120	98	142	112	76	88	103	135	124	125	84	122	103	97	122	110	127	131	134	99	125	165	97	96	130	124	139	132	63	116	125	121	135	123	138	90	96	121	115	110	18879
12:07:56	112	115	124	94	121	108	94	122	78	114	133	111	120	99	114	100	130	127	121	114	92	120	148	140	135	133	99	128	101	132	105	104	129	116	163	70	91	83	134	126	122	138	120	143	105	91	117	120	18829
12:17:56	101	111	109	107	122	110	110	82	148	124	80	139	75	151	118	146	113	96	111	113	89	152	103	94	126	135	95	138	109	158	122	96	95	101	128	82	124	92	140	127	117	140	103	91	119	125	132	131	19048
12:27:56	116	116	174	79	89	84	127	112	124	101	131	104	103	128	96	119	120	116	111	157	102	105	120	90	131	89	115	131	91	112	135	141	116	94	176	127	84	117	78	137	124	135	137	99	144	79	127	106	19121
12:37:56	97	146	118	131	126	80	76	96	108	57	139	158	99	63	120	129	103	154	136	104	89	120	117	118	106	103	122	98	110	118	144	124	147	80	138	108	82	96	118	143	147	121	158	68	124	82	106	115	19411
12:47:56	103	171	75	142	132	87	108	135	156	160	111	130	121	116	98	114	118	125	122	96	104	153	156	133	79	91	153	107	138	119	164	110	169	82	127	140	90	122	105	162	162	176	104	80	87	123	133	133	18852
12:57:56	109	129	152	112	133	131	118	147	107	130	99	91	96	132	101	117	110	148	129	146	131	128	123	115	91	35	151	107	107	133	128	147	99	112	169	64	111	112	123	113	128	125	80	107	91	100	108	122	18590
13:07:56	93	138	115	145	123	106	128	108	112	102	124	132	110	100	141	113	100	141	99	112	104	122	110	93	105	134	120	113	147	93	128	88	128	95	173	83	96	129	102	131	138	146	104	94	120	97	87	107	19016
13:17:56	112	106	143	123	143	128	79	116	76	121	88	132	103	116	124	148	101	117	95	131	94	128	99	132	94	148	138	108	127	136	113	118	146	107	177	139	116	131	133	141	103	118	109	104	122	98	112	108	18698
13:27:56	98	143	117	120	127	95	125	139	103	135	141	93	137	114	136	128	142	99	98	124	116	132	124	129	92	95	123	146	152	155	147	133	138	105	153	129	104	107	162	176	126	118	133	115	140	122	134	124	18668
13:37:56	120	99	78	115	109	113	121	102	123	140	102	128	93	113	123	113	129	117	155	165	118	114	156	86	115	132	145	133	155	141	127	103	102	137	113	128	104	101	111	138	165	131	131	126	122	120	92	116	18569
13:47:56	98	114	119	110	93	126	112	122	111	99	112	99	118	81	65	77	142	95	97	121	115	138	89	79	84	134	125	139	126	117	99	104	118	107	119	81	118	137	139	101	135	144	120	69	130	111	74	90	18085
13:57:56	111	125	102	132	113	126	129	86	129	131	121	85	128	115	73	127	118	108	116	120	75	133	131	104	125	93	131	109	147	99	139	110	99	97	130	119	93	98	111	121	127	150	108	129	99	114	90	110	18523
14:07:56	112	117	102	164	164	146	126	145	141	105	105	113	112	145	80	137	137	70	118	136	163	115	113	119	82	142	122	125	117	123	121	134	133	139	143	106	119	129	110	162	123	137	128	114	77	85	143	70	17941
14:17:56	57	137	146	116	135	116	93	154	134	140	111	134	100	86	100	82	134	131	121	143	109	132	94	132	105	72	99	112	125	111	126	87	144	128	192	106	151	109	125	136	87	149	107	108	146	102	114	113	17530
14:27:56	121	152	121	141	135	106	126	103	114	106	151	96	119	96	142	135	93	129	98	121	112	118	101	150	158	118	125	78	119	128	104	134	119	114	135	114	112	106	120	127	152	129	55	119	100	111	121	123	17480
14:37:56	100	114	98	105	139	123	127	86	155	137	103	123	91	111	87	110	129	110	153	144	109	101	107	101	125	105	112	110	107	143	113	128	134	100	129	142	107	117	134	111	103	124	126	108	107	118	126	112	17099
14:47:56	130	110	116	131	88	119	120	108	110	88	141	100	104	130	103	102	133	128	94	115	127	92	91	117	138	114	97	93	147	146	142	72	139	157	159	133	113	118	123	127	140	126	106	99	141	99	114	153	16926
14:57:56	109	145	134	151	114	83	140	133	125	145	154	145	134	121	111	102	127	86	141	123	91	107	150	142	121	68	77	95	95	139	100	127	137	129	137	98	127	97	117	105	116	109	106	111	92	107	141	108	16594
15:07:56	135	124	150	113	119	137	104	78	118	121	75	158	82	144	121	123	63	91	113	150	128	134	113	145	90	139	94	152	171	143	88	102	117	138	162	120	131	100	108	122	88	119	141	123	129	125	102	111	16606
15:17:56	108	100	86	78	106	117	89	131	132	128	160	85	145	126	100	106	95	128	125	139	118	170	122	98	77	102	127	140	112	76	129	162	130	124	166	123	138	109	133	135	133	125	123	112	126	157	120	134	16224
15:27:56	145	118	121	87	106	84	113	55	100	113	122	115	100	130	98	80	160	127	88	160	147	138	92	117	121	126	150	124	97	120	124	130	127	108	164	123	134	132	123	127	124	133	114	123	131	93	103	83	16143
15:37:56	127	105	99	153	120	108	115	126	125	90	142	151	102	139	110	98	109	103	130	120	98	121	125	130	130	127	114	131	106	111	130	78	81	114	149	105	134	117	119	109	166	124	118	116	89	145	121	152	16228
15:47:56	109	123	116	149	149	112	129	111	115	104	119	122	108	64	113	118	114	134	106	117	106	137	129	106	76	119	97	118	115	102	102	124	135	133	164	94	164	128	122	131	103	178	148	69	122	132	132	123	16284
15:57:56	90	100	81	120	90	121	174	82	135	115	118	89	87	92	153	111	128	83	140	136	98	124	52	130	125	135	126	133	114	132	122	124	92	136	127	105	100	121	124	147	102	93	101	143	118	97	144	100	15689
16:07:56	107	143	155	117	109	129	129	141	100	115	106	84	110	148	166	86	132	125	133	94	102	114	141	56	116	98	127	141	124	133	129	104	131	140	102	92	141	109	143	111	138	131	126	135	126	168	80	132	15658
16:17:56	94	143	140	117	120	98	111	124	85	61	109	154	100	135	94	138	114	110	146	110	129	121	169	111	72	106	153	132	91	142	101	95	152	75	114	102	106	110	148	129	160	130	92	82	111	124	130	109	15487
16:27:56	105	108	112	86	148	109	122	155	119	119	130	99	110	155	90	109	120	97	159	122	100	113	87	137	134	120	134	131	132	98	99	125	96	115	144	73	88	134	117	154	160	114	141	114	126	139	95	137	15380
16:37:56	156	147	139	139	127	108	90	148	137	90	132	151	145	105	115	89	133	106	130	134	145	128	103	105	120	98	91	141	108	93	134	132	117	130	184	124	146	143	129	148	130	107	134	107	93	96	113	89	15242
16:47:56	125	111	94	150	130	101	112	109	112	142	134	115	115	110	94	93	114	127	121	129	139	126	97	78	126	124	109	120	121	117	142	112	119	135	147	119	121	121	152	130	153	131	80	141	103	127	127	108	14921
16:57:56	92	95	135	114	96	111	141	136	146	119	117	154	100	113	115	94	120	115	101	81	112	152	115	146	113	164	118	122	114	92	152	126	118	121	149	101	134	98	109	101	145	112	113	116	106	91	108	105	15085
17:07:56	114	150	110	148	115	128	57	67	109	129	163	134	116	98	123	108	140	104	131	122	101	118	172	114	101	107	141	147	152	99	154	122	118	127	146	116	94	125	106	133	160	130	89	109	156	124	121	112	14892
17:17:56	141	103	128	110	127	95	119	168	103	150	123	136	76	76	127	121	119	104	114	150	110	120	138	133	91	103	130	101	93	118	115	128	92	119	169	107	103	154	146	125	159	129	120	127	107	120	96	118	14338
17:27:56	115	90	118	120	140	105	91	122	107	107	100	157	116	117	124	129	138	143	128	136	135	112	160	119	115	98	148	92	130	125	122	125	128	94	152	112	99	151	105	124	146	117	92	108	130	78	95	129	14689
17:37:56	117	118	107	122	126	168	106	116	123	91	142	106	94	132	105	124	108	97	126	104	67	125	142	85	75	107	124	134	139	99	120	149	120	134	159	74	143	143	108	139	131	123	96	110	99	90	121	94	14373
17:47:56	93	103	135	81	107	159	87	108	139	112	131	113	97	96	94	112	147	155	142	115	147	116	124	89	91	94	128	122	136	97	124	141	93	109	144	119	124	109	135	86	133	144	121	122	117	133	138	137	14552
17:57:56	113	136	114	117	99	109	107	97	116	169	114	107	50	121	95	146	94	118	129	105	135	125	117	135	103	107	79	122	124	132	152	160	98	126	110	109	85	138	134	106	136	157	97	112	154	121	164	111	14200
18:07:56	93	122	114	113	92	123	154	124	76	146	123	76	110	103	123	99	160	122	127	123	126	102	125	124	94	129	117	114	142	148	128	134	127	120	92	138	122	140	111	123	107	107	155	136	137	96	128	101	14216
18:17:56	123	91	120	148	119	72	94	109	123	157	90	121	152	93	96	124	109	95	175	120	115	147	109	126	83	133	120	122	106	113	152	104	132	85	141	114	116	120	74	124	157	142	99	73	93	120	88	112	14260
18:27:56	123	108	118	90	108	118	92	132	122	120	107	99	61	120	88	120	140	104	142	103	112	112	156	150	102	114	97	107	123	123	145	133	149	162	165	154	126	143	80	120	140	125	88	148	71	57	105	123	14133
18:37:56	134	94	148	122	122	120	160	110	115	118	100	175	99	89	105	109	145	129	123	146	123	121	114	111	96	79	102	86	146	92	109	90	96	99	142	116	117	102	147	164	130	124	147	111	138	104	109	78	14200
18:47:56	102	102	73	86	103	102	102	134	129	147	101	118	106	95	113	162	150	168	109	109	102	129	141	106	105	139	116	108	163	143	107	114	103	95	129	83	124	123	144	143	162	95	95	111	118	147	106	125	14016
18:57:56	117	100	102	103	152	107	98	128	154	78	119	86	106	124	94	117	130	121	115	110	100	115	137	108	98	100	134	133	118	142	98	136	142	83	103	113	82	103	157	135	172	107	109	111	115	77	131	99	14070
19:07:56	106	131	131	128	105	97	117	109	120	141	101	96	105	114	115	127	105	118	145	107	157	130	138	103	128	109	122	142	134	129	102	99	109	108	125	113	92	132	81	145	123	121	124	122	111	102	139	104	13742
19:17:56	108	118	129	158	130	138	73	90	137	153	127	118	89	110	120	91	144	94	115	120	79	151	79	107	104	111	137	131	106	196	161	129	112	112	156	141	159	100	183	97	142	144	139	115	97	78	86	123	13596
19:27:56	109	134	119	118	105	89	141	86	142	143	99	154	84	134	115	127	118	108	118	150	168	110	113	122	101	93	121	108	101	132	117	139	131	123	158	95	123	143	97	150	120	148	138	114	119	107	87	121	13650
19:37:56	114	139	135	94	115	98	116	106	102	134	96	125	136	112	119	117	112	122	139	119	87	111	101	176	74	117	125	96	126	122	100	109	86	110	137	130	120	119	141	152	117	143	119	116	106	153	165	132	13753
19:47:56	113	130	114	160	152	126	98	145	110	95	160	109	105	110	78	103	110	139	138	108	132	121	103	107	135	123	163	66	147	113	126	130	125	140	150	98	94	117	139	97	134	141	130	123	98	115	122	154	13724
19:57:56	131	124	136	59	100	81	120	132	101	125	94	112	123	125	103	96	109	138	101	138	89	133	122	108	98	94	128	128	96	147	87	114	125	139	128	127	100	94	121	127	96	118	120	121	107	131	68	154	13638
20:07:56	105	105	137	135	91	130	162	75	106	122	109	103	106	116	110	111	143	85	121	126	150	138	132	124	124	129	144	138	139	99	126	102	114	98	153	78	101	116	146	140	132	146	116	122	127	88	138	143	13714
20:17:56	114	121	84	101	129	55	104	124	92	94	107	143	99	80	93	115	101	117	132	112	134	108	123	106	126	105	102	132	128	137	142	155	128	117	214	167	139	107	103	124	126	155	114	120	117	108	136	121	13417
0:00:00
0:00:00
0:00:00
0:00:00
0:00:00
0:00:00
0:00:00
0:00:00
0:00:00
0:00:00
0:00:00
0:00:00
0:00:00
0:00:00
0:00:00
0:00:00
0:00:00
0:00:00
0:00:00
0:00:00
0:00:00
0:00:00
0:00:00
0:00:00
0:00:00
0:00:00
0:00:00
0:00:00
0:00:00
0:00:00
0:00:00
0:00:00
[truncated: 47 more columns]
