# Supplementary material for: Systematic analysis of low-affinity transcription factor binding site clusters in vitro and in vivo establishes their functional relevance
Source: Nat Commun. 2022 Sep 7;13:5273. doi: 10.1038/s41467-022-32971-0 (PMC9452512; doi:10.1038/s41467-022-32971-0)
Supplement: Supplementary file 3 — Source Data [file 41467_2022_32971_MOESM3_ESM.zip › source_data/in-vivo/20210519/20210519_Z3EV268_GFP70.txt]

EGFP:488,507
Kinetic read	A1	A2	A3	A4	A5	A6	A7	A8	A9	A10	A11	A12	B1	B2	B3	B4	B5	B6	B7	B8	B9	B10	B11	B12	C1	C2	C3	C4	C5	C6	C7	C8	C9	C10	C11	C12	D1	D2	D3	D4	D5	D6	D7	D8	D9	D10	D11	D12	E1
0:08:36	98	96	116	122	143	119	113	128	124	121	137	99	136	148	122	127	125	80	137	109	140	113	113	116	92	135	127	126	121	119	156	145	167	93	126	132	109	130	131	145	123	128	119	106	119	150	133	135	98
0:18:36	133	136	152	124	128	111	116	132	109	119	129	94	122	105	135	149	121	95	95	145	130	88	124	127	84	106	97	150	120	109	153	147	146	117	131	114	122	134	86	149	140	120	112	124	113	105	125	128	108
0:28:36	96	147	123	108	88	108	112	130	82	140	113	159	103	125	130	116	135	112	104	108	127	103	90	130	109	104	107	124	115	120	147	129	115	145	117	150	113	141	110	129	142	154	102	136	140	106	127	99	141
0:38:36	119	76	116	77	109	99	111	152	104	128	134	147	134	114	150	148	114	101	151	111	138	67	121	119	85	156	110	134	67	108	162	140	122	126	102	110	118	100	114	165	158	138	134	127	114	116	119	117	128
0:48:36	123	107	148	129	149	128	126	128	113	157	139	131	127	115	120	110	112	130	111	83	129	121	133	129	97	91	91	127	97	103	145	175	157	121	113	126	93	99	124	125	122	125	101	127	132	115	90	107	104
0:58:36	111	136	138	110	121	114	114	142	118	121	140	136	114	146	130	137	157	102	146	118	114	129	137	121	124	126	114	104	135	143	161	149	147	161	124	112	120	150	118	173	135	154	133	134	135	87	109	112	113
1:08:36	121	141	123	132	120	122	142	125	133	112	111	120	114	118	105	138	129	113	122	121	129	164	104	108	97	128	136	103	134	119	136	140	147	125	111	137	142	120	113	141	163	135	107	122	122	101	117	113	120
1:18:36	98	94	112	136	107	125	112	136	133	123	146	125	118	111	144	130	115	109	131	149	138	150	142	129	112	116	112	126	125	133	159	159	143	124	126	102	126	111	97	144	136	163	139	119	117	132	103	104	109
1:28:36	94	105	116	104	111	102	118	155	109	119	125	97	158	67	100	147	127	105	133	136	102	121	97	111	108	116	142	132	139	138	135	140	143	113	138	116	128	119	124	148	183	167	94	104	121	108	122	98	91
1:38:36	101	126	121	144	141	112	102	149	146	129	133	113	134	150	141	103	114	135	127	126	112	126	134	123	123	118	113	142	118	120	173	180	179	133	142	116	127	107	155	174	156	173	124	113	74	124	122	98	109
1:48:36	145	153	154	113	126	101	138	163	107	123	133	133	128	124	146	104	130	126	152	122	113	131	120	117	116	120	124	116	153	141	166	156	179	110	130	97	117	95	108	159	155	150	107	117	111	105	122	117	128
1:58:36	124	116	113	100	115	121	118	104	139	130	150	129	102	115	146	114	128	94	128	134	119	117	157	145	143	92	112	118	111	133	157	162	168	125	123	125	112	124	126	182	168	151	135	143	152	97	100	123	149
2:08:36	121	129	123	131	116	100	125	123	133	143	128	122	115	104	131	108	97	126	144	129	137	112	128	75	102	130	112	100	129	127	166	142	155	143	128	130	86	134	106	129	175	175	112	83	106	135	159	111	137
2:18:36	110	118	136	124	139	107	115	150	152	128	124	102	117	123	135	167	118	138	101	136	132	130	158	128	140	140	104	131	137	142	163	119	162	139	117	121	125	137	155	139	140	191	128	119	120	105	106	112	128
2:28:36	125	111	154	141	125	98	126	138	131	129	137	163	165	147	134	123	107	115	121	114	116	120	126	147	97	137	115	138	100	131	181	161	168	132	165	134	139	99	105	159	150	184	139	81	103	135	124	123	145
2:38:36	122	117	115	119	115	125	126	110	106	135	148	152	147	131	128	158	142	110	146	150	132	90	134	110	100	131	128	162	131	158	171	186	174	144	113	147	143	128	118	151	186	159	134	124	123	124	109	105	137
2:48:36	140	133	138	103	150	118	128	137	144	162	105	153	123	132	176	111	128	126	141	118	147	126	122	121	109	117	136	145	132	144	171	193	159	151	119	125	132	115	120	175	143	162	100	119	156	87	119	138	127
2:58:36	97	120	141	127	125	127	145	113	133	125	154	141	155	131	151	103	129	112	124	125	147	136	105	129	103	95	104	151	114	126	193	209	192	141	127	128	125	150	112	179	181	186	134	99	139	77	133	119	155
3:08:36	134	129	121	120	121	133	144	116	100	148	159	149	121	132	128	150	109	131	103	125	126	126	109	123	92	119	111	153	129	112	189	177	180	149	135	113	142	165	115	171	135	160	117	116	150	125	128	120	120
3:18:36	119	129	138	153	145	147	145	124	140	138	121	149	148	163	138	140	107	127	128	147	94	154	119	125	123	162	154	136	109	121	183	188	201	108	139	135	125	135	108	193	199	206	76	143	132	84	121	115	129
3:28:36	147	123	117	126	109	150	137	151	106	173	130	135	137	172	132	117	132	154	170	149	135	124	96	119	123	117	109	110	130	140	205	206	173	127	150	141	126	142	131	195	194	198	142	125	124	114	106	128	89
3:38:36	120	119	137	129	124	159	136	125	127	98	130	151	169	136	164	111	144	142	134	151	170	151	170	157	107	120	159	118	131	144	188	211	167	125	137	118	155	127	104	196	187	174	116	120	96	146	130	111	122
3:48:36	102	154	135	113	126	159	113	99	139	135	151	151	143	160	140	123	143	126	148	144	150	139	158	133	136	133	123	136	145	145	188	176	190	143	157	160	145	143	118	182	205	218	102	116	108	120	125	113	125
3:58:36	139	134	144	124	105	137	117	129	105	135	164	134	166	163	189	144	156	148	109	153	167	133	166	131	115	155	143	135	118	161	194	203	203	150	145	150	140	139	114	208	231	187	103	112	140	111	129	113	130
4:08:36	128	137	124	126	150	119	125	124	127	138	166	139	152	155	167	142	138	131	149	159	157	138	139	153	114	147	118	143	152	135	217	199	205	154	153	139	133	145	163	224	244	202	103	122	126	98	113	87	130
4:18:36	133	141	123	127	165	143	119	106	134	179	150	165	162	151	191	123	158	148	166	137	155	126	153	139	132	132	150	130	137	133	227	203	221	144	136	170	114	136	124	231	225	206	139	89	131	97	103	114	144
4:28:36	132	123	154	126	116	147	127	166	139	189	180	164	151	165	146	158	144	123	157	160	172	141	150	139	115	116	143	115	139	147	223	234	229	166	174	163	126	116	137	212	250	215	113	110	106	107	116	109	133
4:38:36	147	159	130	147	140	147	130	133	133	154	143	178	173	171	199	132	138	126	158	167	160	128	154	144	104	128	135	148	177	147	204	228	226	141	131	153	131	162	133	245	248	252	118	120	97	143	121	89	127
4:48:36	152	140	148	126	149	141	127	145	140	156	179	180	174	179	224	144	152	169	158	180	176	168	154	148	134	133	125	136	114	160	240	268	252	173	173	174	160	129	168	233	262	276	99	97	104	112	117	127	126
4:58:36	116	163	141	142	135	149	134	126	156	150	195	178	202	199	205	142	139	162	193	164	163	173	130	162	112	148	143	132	153	137	250	265	284	153	154	125	147	138	162	266	257	249	112	77	149	142	130	142	176
5:08:36	155	157	135	149	149	154	143	131	142	157	188	171	178	215	217	149	173	163	158	184	141	143	147	138	124	140	144	129	147	130	283	280	278	129	198	163	142	152	138	270	304	247	94	110	140	106	90	123	144
5:18:36	164	172	171	152	159	135	110	143	140	161	163	174	184	221	222	150	136	150	190	174	157	144	149	156	129	163	164	118	129	162	265	289	333	151	173	179	143	144	150	267	302	278	114	125	115	128	134	132	141
5:28:36	154	132	144	164	136	152	152	153	122	165	200	189	189	243	235	151	170	167	190	197	189	157	157	126	167	140	155	149	159	153	301	326	320	182	185	175	150	162	162	278	275	308	132	96	116	126	109	132	150
5:38:36	150	132	184	163	128	136	139	124	154	183	164	176	216	205	218	134	143	158	184	197	181	170	138	195	146	156	147	148	176	164	306	326	311	162	173	181	133	165	143	289	329	335	120	123	111	101	78	112	176
5:48:36	163	148	150	149	106	138	156	172	158	201	215	196	213	227	240	160	174	176	212	158	186	180	144	177	152	147	165	145	131	161	308	332	316	195	182	180	140	166	165	306	300	332	119	126	115	101	119	105	165
5:58:36	165	150	157	127	140	149	158	155	115	202	234	205	217	243	287	162	160	144	185	195	203	178	156	175	188	173	210	143	159	146	336	366	326	173	187	213	150	174	166	314	318	399	133	115	110	113	92	113	159
6:08:36	119	163	177	160	164	173	169	192	154	209	185	260	227	217	255	149	178	200	186	181	186	151	157	158	162	192	177	132	146	175	359	362	387	170	204	187	165	152	158	318	366	391	140	119	105	139	105	95	161
6:18:36	186	155	172	161	160	178	168	147	153	191	223	236	234	259	276	157	168	155	175	234	186	166	157	177	182	171	188	166	162	156	361	367	402	196	215	214	171	186	180	332	376	442	107	99	94	95	116	119	161
6:28:36	164	180	188	155	181	159	144	159	153	225	232	231	217	251	283	159	151	170	204	205	217	167	169	182	184	148	185	151	153	177	381	473	440	218	201	214	149	177	183	348	432	454	121	125	131	126	92	159	203
6:38:36	146	183	178	142	167	145	162	166	168	223	251	224	239	251	249	180	180	182	201	192	200	177	177	202	161	183	214	156	166	170	412	478	469	200	237	214	189	178	189	371	417	470	111	111	99	120	95	105	180
6:48:36	152	152	177	172	181	146	174	164	161	233	274	259	242	291	286	179	162	146	192	210	266	170	175	168	174	220	205	175	168	156	409	534	497	246	206	248	191	176	198	408	473	448	147	116	135	134	130	108	158
6:58:36	150	179	165	135	180	164	138	188	171	214	253	238	236	299	285	152	184	174	218	226	236	202	175	179	200	201	189	172	165	179	480	517	565	233	247	268	209	191	192	425	496	494	107	110	113	103	111	111	209
7:08:36	155	156	181	156	163	178	142	197	158	251	270	257	265	305	311	177	207	188	228	235	230	187	169	168	218	209	219	194	172	167	488	523	574	263	272	255	200	227	186	428	527	541	98	92	112	82	127	99	185
7:18:36	170	157	185	180	204	167	175	161	173	255	286	267	233	311	310	205	172	192	187	266	254	175	203	165	194	223	229	175	173	209	557	579	582	290	274	250	203	234	185	460	541	550	125	134	114	129	135	125	184
7:28:36	166	197	184	204	176	213	146	177	178	277	285	272	285	293	335	154	211	191	235	264	249	200	208	193	208	277	210	185	192	206	553	626	631	288	297	243	173	203	195	471	545	567	100	152	115	121	128	120	207
7:38:36	150	148	189	178	179	197	154	130	207	279	282	275	280	319	334	170	203	187	242	276	294	185	194	230	211	228	270	210	181	194	568	660	659	307	268	276	212	234	215	504	600	579	163	98	127	101	130	114	214
7:48:36	158	167	191	192	206	148	161	176	179	277	313	277	286	304	338	204	209	222	267	288	291	200	237	230	230	261	246	180	192	189	586	695	696	304	306	270	210	215	226	496	627	594	105	93	127	104	113	113	207
7:58:36	150	205	203	191	186	197	158	171	200	309	301	285	261	313	341	187	207	197	284	268	296	220	221	194	258	245	291	175	195	210	626	718	658	337	354	297	207	228	225	581	645	626	97	107	123	127	108	126	195
8:08:36	176	202	221	182	185	202	204	202	168	297	312	323	296	342	365	195	220	210	288	319	305	190	203	226	227	244	274	217	187	215	641	726	702	319	330	308	217	209	225	553	629	583	103	102	114	114	107	77	188
8:18:36	183	200	223	149	212	197	156	194	180	314	336	325	294	332	320	206	213	231	307	302	282	217	177	207	244	278	286	200	201	205	662	771	712	313	341	313	215	223	228	587	722	645	139	131	98	105	103	130	192
8:28:36	223	193	224	180	238	209	185	224	233	303	348	351	295	336	378	194	232	217	293	346	329	224	243	223	256	250	320	181	212	234	687	788	712	352	373	271	263	255	253	617	760	691	101	103	127	142	99	120	196
8:38:36	188	215	215	187	183	181	214	191	206	336	291	351	291	367	392	220	228	202	316	334	312	206	209	225	233	266	301	211	192	245	713	752	767	355	382	284	256	260	243	635	765	695	122	132	123	115	145	139	221
8:48:36	181	222	212	188	206	197	176	207	218	361	317	317	285	330	361	196	271	220	308	325	344	253	240	251	245	269	293	175	239	217	713	761	738	395	405	322	227	233	258	639	780	725	117	117	109	98	124	126	228
8:58:36	188	203	202	226	206	241	209	207	231	351	336	333	324	353	346	221	249	236	356	353	337	209	233	232	269	271	334	191	227	250	748	785	784	385	408	324	262	282	275	688	776	713	112	118	125	120	100	107	230
9:08:36	190	195	188	193	194	207	210	209	203	335	374	335	276	351	351	186	231	245	339	341	334	209	207	248	260	277	363	208	215	205	732	773	766	402	371	331	252	272	302	695	785	729	121	116	123	93	112	108	216
9:18:36	177	226	238	186	214	219	241	209	226	321	369	353	320	334	360	214	273	219	332	387	305	224	201	216	275	277	334	204	248	232	743	816	786	423	379	324	237	243	296	698	800	711	124	138	107	118	106	131	229
9:28:36	200	210	220	185	219	218	235	213	241	332	361	343	299	358	360	184	241	225	350	373	351	228	226	216	251	296	337	187	224	250	765	828	817	397	370	330	287	266	283	716	784	715	128	111	132	102	99	113	252
9:38:36	223	212	214	239	196	229	243	231	241	330	347	334	284	368	341	227	242	223	391	387	321	219	237	253	280	262	358	207	252	252	731	817	784	401	422	298	253	316	301	717	825	752	104	109	131	110	132	119	246
9:48:36	212	222	218	208	217	226	245	233	242	327	334	351	284	363	357	205	224	215	378	382	336	248	246	250	282	303	331	234	258	239	788	839	828	426	387	345	228	247	313	713	816	752	119	100	126	121	119	96	272
9:58:36	204	227	215	211	218	208	198	238	205	353	356	356	280	371	372	229	249	222	353	378	349	235	240	249	258	254	360	208	271	263	805	827	845	424	432	341	277	275	311	735	861	734	138	126	114	99	104	115	237
10:08:36	238	202	233	261	230	201	199	224	229	347	338	361	289	352	360	229	273	240	366	368	378	193	217	266	226	266	383	242	292	259	783	850	845	419	451	320	269	297	296	736	841	750	137	138	91	97	110	141	243
10:18:36	215	226	238	233	213	226	234	251	215	368	382	374	289	376	389	237	271	242	357	417	382	238	216	245	273	272	370	271	249	267	772	878	793	416	423	342	250	271	328	757	844	777	113	96	100	133	124	130	259
10:28:36	184	215	219	241	236	219	220	240	222	357	363	359	305	409	349	216	250	233	352	404	397	248	268	255	300	298	417	204	280	247	797	876	811	429	432	348	256	270	343	746	851	771	136	107	149	114	126	109	290
10:38:36	217	218	221	223	238	212	215	271	212	333	393	346	286	397	347	200	238	232	408	418	386	259	206	244	292	270	421	245	258	256	799	884	840	454	423	344	259	279	350	782	863	788	110	120	128	117	127	97	261
10:48:36	202	225	246	228	221	226	236	237	236	354	372	369	299	386	402	199	242	227	418	395	397	263	218	261	267	300	442	248	291	278	821	874	875	421	439	344	269	272	340	776	872	805	121	138	111	115	121	125	251
10:58:36	198	232	214	219	248	213	248	238	262	369	400	346	295	400	377	229	275	254	380	395	393	246	246	258	304	305	461	235	259	289	812	853	873	462	412	345	270	290	379	787	873	782	104	103	95	127	109	115	259
11:08:36	227	252	233	212	237	233	253	234	268	332	376	360	290	412	380	236	232	250	406	419	407	221	232	264	283	305	438	259	279	284	820	903	857	446	464	357	298	297	341	794	881	830	110	133	130	131	116	103	266
11:18:36	198	233	250	219	204	217	261	245	244	387	365	365	304	406	370	255	252	230	404	413	399	246	226	237	300	304	430	263	271	292	813	919	871	456	452	319	274	269	367	809	877	799	119	135	131	108	128	120	253
11:28:36	244	236	220	234	242	235	200	249	256	376	378	356	318	421	411	237	230	257	419	408	372	217	211	254	283	308	454	249	248	279	781	883	877	454	460	370	298	312	398	786	865	809	104	111	122	120	91	120	262
11:38:36	217	246	236	275	234	241	250	263	214	390	407	392	309	420	350	240	262	239	412	452	393	266	248	220	269	294	443	279	304	271	823	918	905	452	484	350	256	302	411	784	876	756	107	148	148	136	114	105	262
11:48:36	242	243	224	214	228	224	252	238	229	335	397	393	304	398	387	243	276	224	429	425	413	258	247	253	269	279	469	264	276	295	837	900	912	471	456	351	272	283	389	799	884	772	118	104	115	123	119	129	272
11:58:36	216	208	250	257	254	248	244	237	264	401	380	404	338	388	365	196	257	250	448	431	435	245	259	248	271	309	453	266	304	258	840	920	844	475	453	368	311	295	389	771	869	761	103	93	122	122	110	114	266
12:08:36	237	225	240	217	228	227	234	252	282	385	366	354	332	392	385	277	278	256	428	436	398	248	242	259	308	286	461	258	277	264	805	899	887	449	442	376	296	300	372	779	876	762	105	125	136	138	96	138	253
12:18:36	231	251	246	216	245	259	240	262	276	364	381	397	318	424	383	243	252	222	432	375	391	248	229	228	291	320	459	265	276	272	822	873	849	455	494	341	266	291	395	773	843	746	113	112	90	93	117	86	299
12:28:36	223	228	253	241	209	247	251	254	259	406	386	363	305	437	356	264	251	239	431	452	393	239	229	251	284	298	497	264	294	311	779	863	866	501	470	368	290	291	397	771	873	790	107	118	120	117	115	126	274
12:38:36	234	215	248	260	226	248	241	236	246	393	370	373	338	452	375	219	255	242	436	425	412	235	224	260	269	297	461	265	285	296	840	844	858	450	456	363	294	297	386	784	829	720	125	148	94	99	132	134	247
12:48:36	236	205	234	253	236	229	282	278	229	393	387	375	298	490	367	233	270	240	441	436	396	252	252	241	272	313	447	282	292	265	844	872	814	465	488	366	299	291	375	766	809	748	122	126	111	123	119	125	260
12:58:36	216	235	245	218	267	245	249	240	228	356	365	355	282	471	364	241	256	225	429	415	427	232	251	214	267	326	460	243	254	286	833	818	828	490	469	351	281	300	401	774	794	728	116	127	113	109	118	114	273
13:08:36	217	239	254	234	246	242	239	260	250	368	369	367	298	464	400	242	247	227	422	441	418	217	262	241	288	286	465	254	263	270	816	799	807	476	503	382	322	269	376	754	761	707	99	108	111	105	131	109	273
13:18:36	195	250	252	250	271	222	233	271	250	371	357	365	279	451	344	228	245	252	413	439	399	231	228	245	300	322	466	293	289	278	752	798	793	455	430	344	289	259	387	757	773	687	102	118	111	98	123	100	287
13:28:36	214	194	242	251	251	198	223	246	259	356	364	350	296	424	363	235	237	245	432	427	400	222	210	244	310	297	429	263	272	288	737	797	754	473	467	342	283	289	400	725	756	693	113	140	103	131	132	130	284
13:38:36	228	200	226	204	218	211	243	264	255	354	364	350	280	414	343	239	246	237	416	438	380	218	235	263	298	292	446	272	301	289	683	747	737	458	447	296	275	297	374	701	731	657	131	118	124	113	85	125	270
13:48:36	249	226	228	254	244	224	256	233	232	339	358	341	303	430	366	208	227	255	423	398	387	236	237	236	265	298	446	262	277	273	703	759	717	418	433	318	285	281	384	702	711	615	133	139	132	108	105	112	238
13:58:36	256	209	235	228	253	237	215	250	257	342	356	373	294	481	350	236	253	220	398	395	388	262	254	240	306	275	441	274	298	290	691	734	712	432	408	303	287	287	399	676	689	616	126	111	115	151	134	122	285
14:08:36	216	225	245	222	228	235	273	255	260	353	375	295	275	433	343	227	243	224	418	409	383	241	240	244	270	303	434	266	288	288	691	717	659	437	413	312	290	272	363	638	695	624	121	94	104	107	130	134	254
14:18:36	203	243	254	236	264	239	263	230	255	318	329	298	287	404	316	208	234	229	394	401	371	228	232	257	285	293	424	228	274	268	640	680	648	404	402	327	267	299	359	640	649	596	119	119	111	120	115	125	246
14:28:36	210	205	245	207	192	239	229	267	257	311	317	311	260	407	340	231	236	218	390	395	357	267	212	246	276	297	423	270	256	256	650	678	630	423	373	311	281	301	351	641	640	650	94	123	110	117	110	141	227
14:38:36	205	223	223	214	227	206	238	237	241	343	319	304	299	380	316	245	224	217	394	383	373	224	230	255	289	278	405	246	284	278	631	665	573	386	408	343	287	296	358	617	641	603	110	102	102	106	137	135	238
14:48:36	241	247	252	216	226	252	229	261	229	314	308	322	262	374	332	237	224	214	390	360	348	226	246	239	238	240	424	293	251	267	604	643	633	395	387	355	253	264	339	602	627	571	119	115	118	118	123	89	219
14:58:36	220	247	231	231	253	210	238	228	228	299	315	307	294	373	348	228	252	249	387	383	334	233	215	224	286	289	375	271	274	246	584	657	627	427	348	328	257	261	334	566	635	572	115	90	114	131	122	153	257
15:08:36	223	231	257	217	227	232	228	257	233	308	298	290	278	382	325	241	231	236	355	347	306	235	199	251	237	257	399	267	253	284	570	629	580	391	366	308	253	299	335	580	619	581	102	125	125	147	131	134	241
15:18:36	237	225	250	220	241	238	250	214	252	287	307	316	287	359	304	207	247	227	361	359	344	249	234	248	267	284	387	280	272	282	573	603	584	361	372	331	277	261	327	578	640	531	125	111	115	105	129	112	258
15:28:36	218	215	224	220	227	235	251	268	253	320	309	323	271	376	350	232	235	223	375	366	331	231	246	253	262	264	357	267	268	271	555	595	570	391	371	318	284	269	284	565	574	530	111	110	95	120	116	139	247
15:38:36	207	235	261	232	235	206	255	246	216	296	318	269	254	335	319	238	253	244	377	327	311	236	209	214	271	281	374	236	262	268	568	584	588	397	339	328	253	265	350	586	581	564	121	125	89	115	129	140	224
15:48:36	199	227	225	225	215	235	256	253	262	281	285	317	277	351	318	247	258	229	344	328	337	241	247	260	263	277	375	246	287	256	536	578	522	382	346	303	283	268	330	554	588	544	130	84	128	101	126	119	254
15:58:36	221	247	228	230	218	267	246	212	220	297	341	317	272	329	328	210	242	257	359	349	334	219	212	262	268	267	381	252	246	250	558	576	551	371	370	314	259	250	313	546	591	525	146	141	110	107	131	110	236
16:08:36	203	245	233	241	215	212	243	233	236	296	302	301	269	321	306	253	241	247	352	316	320	228	236	231	264	284	364	250	248	250	546	579	555	344	310	303	298	252	327	550	582	525	121	90	115	112	121	144	249
16:18:36	231	214	216	234	229	225	208	241	238	311	298	285	255	357	315	188	249	233	316	332	346	240	226	240	263	261	376	242	262	257	526	545	551	380	349	293	281	266	319	550	577	519	116	77	84	122	124	136	243
16:28:36	219	248	222	255	233	223	232	224	245	294	302	336	294	326	296	208	252	225	368	329	308	230	225	248	241	310	358	254	271	267	521	556	547	394	362	285	254	242	320	501	535	514	130	130	127	133	148	153	258
16:38:36	234	206	240	225	197	248	225	217	233	299	298	280	270	326	328	193	221	225	334	341	343	238	244	246	254	281	345	245	249	246	518	568	544	380	366	332	250	262	298	524	583	521	118	118	107	113	111	126	226
16:48:36	197	223	234	203	258	254	234	211	237	316	303	309	270	335	300	261	246	234	341	338	341	219	253	265	271	268	355	257	247	267	522	554	516	355	355	300	246	265	322	551	553	530	114	90	119	126	105	109	223
16:58:36	243	237	250	249	215	211	244	228	231	312	306	304	258	311	338	223	232	233	345	344	326	218	223	235	288	281	333	267	274	235	537	581	563	344	350	308	270	259	317	514	557	534	138	134	107	93	137	110	275
17:08:36	249	253	243	228	214	229	238	201	217	308	319	304	269	325	328	271	219	214	358	338	277	229	213	261	274	267	352	243	240	264	538	573	534	356	334	300	280	279	308	518	574	507	124	114	132	111	135	110	235
17:18:36	195	235	246	223	226	233	219	226	229	261	284	276	302	329	317	205	210	230	320	309	315	237	215	242	243	266	336	231	258	232	478	552	546	359	345	307	260	263	316	538	562	485	131	118	119	116	119	101	195
17:28:36	205	210	240	227	221	230	225	234	239	304	335	290	275	316	313	229	228	231	333	329	291	252	243	234	264	287	371	247	248	258	506	543	535	349	345	304	285	264	280	526	538	517	95	115	107	104	134	126	255
17:38:36	225	244	227	228	211	199	232	221	232	302	289	285	272	307	322	198	260	243	330	362	334	208	208	240	269	272	336	218	253	235	506	541	523	357	392	325	258	266	282	508	556	495	124	117	125	104	109	143	218
17:48:36	228	236	230	235	230	218	252	250	218	295	314	317	304	334	352	267	238	215	352	337	321	245	244	264	259	283	317	207	240	270	516	549	519	344	340	301	243	272	305	525	547	508	119	100	97	116	115	110	229
17:58:36	224	260	255	216	213	258	229	231	231	286	315	269	260	310	304	229	237	257	326	348	320	240	250	231	258	277	335	234	233	236	546	538	520	342	329	290	288	251	275	500	537	508	105	106	124	105	114	102	257
18:08:36	214	233	237	229	244	229	224	216	251	253	306	299	267	312	326	230	248	249	336	295	303	207	266	225	257	278	351	235	249	234	520	552	520	344	348	300	265	276	308	501	558	493	120	114	101	97	95	115	243
18:18:36	217	246	265	225	228	230	239	203	240	295	287	303	263	331	334	220	248	247	326	323	309	211	246	235	273	267	342	246	236	282	494	530	513	336	346	314	257	252	303	465	520	487	126	114	145	131	121	108	263
18:28:36	224	255	257	228	219	207	211	213	240	295	297	281	268	317	317	222	240	249	332	329	323	223	257	248	255	297	333	260	245	253	517	516	529	343	345	324	272	260	303	517	531	473	131	112	124	139	129	109	248
18:38:36	206	234	223	224	242	222	243	258	242	292	291	277	298	300	322	195	250	213	336	292	294	209	201	247	276	293	337	236	268	246	507	540	514	346	367	300	264	270	275	494	532	487	101	112	84	98	112	112	248
18:48:36	236	221	237	235	236	232	236	234	263	289	320	306	277	312	286	218	218	261	328	315	326	231	224	210	264	265	327	253	259	243	511	566	498	367	340	285	264	266	298	510	522	512	103	134	122	116	101	104	242
18:58:36	197	239	265	218	229	195	232	254	212	317	321	285	268	344	346	214	243	251	325	307	312	227	256	256	250	268	329	241	228	268	525	537	468	386	321	296	264	285	291	515	546	504	113	90	138	100	108	94	207
19:08:36	207	233	261	233	196	222	259	227	257	308	271	315	282	336	316	192	225	247	301	300	298	227	251	232	265	280	349	260	249	266	483	518	501	372	351	307	301	272	291	487	531	448	116	100	130	129	113	142	240
19:18:36	218	213	221	220	240	259	204	253	222	289	290	302	293	333	320	238	246	240	319	308	304	255	218	253	266	256	315	257	221	279	495	520	482	344	329	323	259	275	334	502	558	516	101	108	90	111	109	128	245
19:28:36	241	266	267	248	228	226	213	237	213	287	308	290	275	306	323	210	243	236	327	336	341	232	240	241	234	289	346	230	218	255	512	504	501	327	336	324	240	265	289	524	549	470	152	127	114	120	90	134	233
19:38:36	226	199	242	236	234	236	208	225	213	300	307	299	281	362	312	239	231	248	311	310	290	222	225	274	242	256	317	263	260	256	491	516	487	354	323	297	250	261	296	487	532	480	117	136	143	137	130	115	239
19:48:36	218	223	227	215	223	233	241	214	233	284	318	287	255	314	304	246	247	211	332	324	351	223	244	247	276	272	323	239	254	247	509	485	496	331	326	283	271	250	289	504	513	471	126	116	110	108	95	116	256
19:58:36	230	258	263	214	236	242	229	234	272	294	306	304	294	326	344	244	250	253	323	349	331	238	237	265	244	254	323	246	261	260	507	512	502	362	344	321	248	287	299	507	522	479	114	131	121	99	99	95	240
20:08:36	224	227	253	210	228	227	232	222	235	276	304	299	271	332	335	245	235	254	329	344	293	236	279	238	272	275	334	271	223	244	472	506	504	357	334	326	254	250	265	511	507	486	128	120	127	117	106	112	239
20:18:36	206	192	242	228	242	237	237	199	258	275	285	288	272	293	330	223	227	231	324	300	332	220	218	247	241	245	307	208	250	233	496	510	508	333	328	307	276	257	282	488	535	476	100	124	128	122	140	140	245
0:00:00
0:00:00
0:00:00
0:00:00
0:00:00
0:00:00
0:00:00
0:00:00
0:00:00
0:00:00
0:00:00
0:00:00
0:00:00
0:00:00
0:00:00
0:00:00
0:00:00
0:00:00
0:00:00
0:00:00
0:00:00
0:00:00
0:00:00
0:00:00
0:00:00
0:00:00
0:00:00
0:00:00
0:00:00
0:00:00
0:00:00
0:00:00
[truncated: 47 more columns]
