# Supplementary material for: Systematic analysis of low-affinity transcription factor binding site clusters in vitro and in vivo establishes their functional relevance
Source: Nat Commun. 2022 Sep 7;13:5273. doi: 10.1038/s41467-022-32971-0 (PMC9452512; doi:10.1038/s41467-022-32971-0)
Supplement: Supplementary file 3 — Source Data [file 41467_2022_32971_MOESM3_ESM.zip › source_data/in-vivo/20210519/20210519_Z3EV268_GFP100.txt]

EGFP:488,507[2]
Kinetic read	A1	A2	A3	A4	A5	A6	A7	A8	A9	A10	A11	A12	B1	B2	B3	B4	B5	B6	B7	B8	B9	B10	B11	B12	C1	C2	C3	C4	C5	C6	C7	C8	C9	C10	C11	C12	D1	D2	D3	D4	D5	D6	D7	D8	D9	D10	D11	D12	E1
0:09:17	1860	1860	1901	1849	1889	1848	1855	1990	1951	2024	1897	1944	1774	1961	1900	1881	1945	1834	1896	1967	1848	1938	1849	1807	1792	1892	1856	2017	1808	1890	2071	2028	2161	1908	1860	1901	1852	1849	1803	2121	2199	2220	1828	1881	1857	1886	1833	1837	1942
0:19:17	1861	1810	1767	1808	1779	1793	2027	1905	1903	1933	1906	1992	1813	2031	1907	1779	1785	1913	1933	1911	1890	1871	1849	1846	1779	1826	1943	1950	1870	1910	2176	2214	2165	1890	1831	1906	1835	1853	1874	2199	2176	2189	1777	1758	1870	1937	1913	1837	1922
0:29:17	1756	1899	1917	1847	1765	1734	1981	1824	1860	1877	2000	1935	1807	1985	1976	1903	1892	1850	2047	1907	1972	1847	1821	1856	1713	1789	1845	1839	1890	2084	2160	2236	2199	1951	2052	1988	1848	1860	1929	2133	2277	2246	1832	1913	1788	1830	1818	1934	1796
0:39:17	1820	1808	1925	1908	1818	1891	1944	1998	1893	1935	2070	2144	1951	2125	2034	1802	1877	1830	1995	1979	2084	1886	1911	1939	1623	1844	1771	1830	1939	1957	2211	2323	2245	2077	1934	1867	1841	1798	1864	2353	2372	2238	1861	1748	1927	1804	1817	1858	1907
0:49:17	1926	1833	1944	1909	1887	1858	1836	2004	1991	2056	1937	2078	1933	2009	2062	1728	1846	1887	2042	1970	1890	1746	1854	1942	1774	1883	1918	1917	1996	2020	2121	2261	2262	1977	1921	1878	1882	1867	1825	2246	2375	2230	1915	1955	1852	1872	1759	1950	1866
0:59:17	1821	1776	2022	1800	1884	1819	1847	1914	1939	1977	1992	1946	1916	2102	2172	1845	1924	1781	1999	1919	2005	1900	1960	1886	1724	1923	1928	1823	1851	2056	2258	2453	2353	1957	1894	1887	1943	1940	1895	2192	2369	2328	1861	1869	1863	1771	1879	1840	1864
1:09:17	1894	1951	1907	1875	1861	1879	1919	1940	1875	2062	2154	1969	1835	2095	2036	1907	1926	1989	2002	2043	2062	1891	2000	2015	1775	1911	1975	1924	1877	1837	2356	2503	2369	2042	1920	1969	1903	1965	1835	2485	2283	2287	1902	1798	1976	1816	1805	1788	1963
1:19:17	1779	1829	1947	1917	1985	1843	1971	2031	1889	2062	2150	2078	2035	2094	2038	1856	2028	1870	2040	2046	2038	1991	1868	1895	1749	1793	1923	1802	1924	2084	2542	2435	2371	1974	2008	1947	1926	1967	1947	2367	2409	2340	1921	1979	1740	1818	1904	1876	1979
1:29:17	1970	1859	1874	1874	1869	1876	1916	1944	1985	2070	1959	2154	1977	2081	2128	1860	1980	1908	1975	2129	1951	1958	2059	1954	1797	1957	1945	1937	1935	1963	2419	2527	2482	1993	2022	1972	1881	1926	1933	2322	2404	2474	1871	1843	1820	1825	1789	1879	1974
1:39:17	1874	1899	1901	1809	1894	1959	1885	1997	2049	2073	2138	2085	1949	2079	2004	1931	1964	2016	1958	1953	2076	1938	1990	1941	1815	1983	1935	1836	1955	1940	2329	2646	2350	1991	1985	1940	1899	1947	1899	2483	2400	2426	1847	1928	1852	1902	1755	1878	2012
1:49:17	1895	2021	1822	1872	1922	1966	1920	1961	1984	2055	2117	2142	2110	2120	2142	1915	2002	1887	2081	1990	2078	2003	2002	2097	1831	1857	2005	1899	1979	1936	2486	2619	2475	2022	1964	1984	1932	1996	2010	2399	2389	2568	1879	1774	2006	1789	1729	1879	1910
1:59:17	1865	1906	1887	1779	1890	1942	1801	2019	1899	2147	2183	2108	2000	2213	2264	1995	1917	1934	2007	2110	2132	1979	1988	1977	1846	1925	2020	1882	1910	2075	2644	2625	2638	1891	2047	1978	2053	2044	1967	2331	2388	2461	1905	1921	1779	1771	1762	1970	1967
2:09:17	2060	1863	1952	1917	1848	1894	2013	1993	1998	2153	2094	2205	2152	2216	2166	2008	1855	1961	2095	2047	2074	1952	2019	2134	1796	1913	1921	1931	1998	1946	2330	2598	2583	2078	1978	2050	1946	1919	2054	2483	2544	2454	1791	1809	1847	1920	1790	1905	1973
2:19:17	1879	1845	1884	1877	2098	1898	1955	1990	1956	2119	2179	2169	2073	2232	2146	2056	1857	1919	2112	2153	1941	1959	1866	2028	1903	1945	2000	1958	1975	2062	2506	2654	2644	1980	1991	1966	2000	1906	2007	2452	2535	2497	1763	1910	1934	1915	1792	1840	2015
2:29:17	1976	1838	2019	1850	1985	1887	1954	1954	1886	2179	2238	2136	2052	2267	2260	1950	2016	1968	2141	2147	2098	2017	1897	2029	1753	1806	1834	1892	1992	1975	2723	2709	2762	2040	2126	2110	1983	2116	2005	2619	2694	2700	1888	1802	1843	1841	1824	1917	1981
2:39:17	1864	1901	1943	1898	1890	1921	1901	1991	1971	2161	2158	2167	2141	2310	2298	1972	2047	1951	2125	2159	2095	1964	1920	2047	1789	1938	2009	1979	1916	2149	2759	2775	2795	2071	2019	2049	1915	1979	2010	2432	2705	2742	1900	1764	2003	1807	1806	1862	2039
2:49:17	1967	1880	1970	1887	1955	1896	1898	2054	2034	2201	2284	2249	2191	2301	2315	1922	2020	2011	2032	2117	2158	2013	1959	2106	1806	2063	2015	1934	2013	1979	2700	2699	2807	1990	2162	1984	1994	1997	2062	2669	2841	2784	1980	1834	1940	1885	1792	1880	2020
2:59:17	1985	1936	2048	2017	1878	2006	2077	1931	1992	2209	2334	2265	2226	2371	2419	1968	1999	2058	2216	2214	2152	2072	2039	2075	1815	1924	1954	1946	2038	1992	2940	2843	2967	1927	2088	2027	1922	2044	2076	2764	2799	2732	1908	1890	1893	1812	1785	1907	2012
3:09:17	2050	2001	1990	2057	1906	1864	2050	2186	2141	2278	2225	2261	2225	2420	2408	2049	2153	2097	2196	2204	2096	1963	1915	2013	1921	1890	2013	2033	1990	2133	2824	3016	2973	2036	2189	2246	2128	2043	2132	2779	2861	2874	1902	1892	1973	1828	1866	1905	2144
3:19:17	2115	2029	2016	1957	1959	1940	1875	2139	2047	2343	2268	2252	2299	2519	2383	1979	2083	2014	2166	2278	2164	2019	1994	2094	1831	1964	2080	2047	2157	2101	2965	3157	3104	2049	2092	2223	2002	2179	2175	2934	3182	3020	1915	1912	1810	1807	1840	1897	2046
3:29:17	2009	1972	2069	1996	2024	1907	2049	2016	2057	2209	2347	2404	2281	2580	2653	2092	2068	2116	2223	2303	2281	2079	1996	2163	1997	1972	2132	1960	2028	2110	3014	3113	3053	2102	2135	2244	2015	2195	2013	3032	3162	3305	1896	1835	2003	1904	1766	1884	2049
3:39:17	2030	1990	2026	2015	1906	2043	2005	1996	2023	2325	2318	2297	2320	2656	2685	2025	2156	2132	2253	2273	2371	2098	2104	2033	1947	1979	2193	2120	2026	2115	3016	3197	3321	2025	2036	2214	2043	2172	2138	3163	3087	3064	1814	1914	1844	1883	1856	1866	2122
3:49:17	2045	2003	1999	1942	2043	1991	1910	2135	2098	2371	2320	2374	2350	2708	2691	2018	2128	2198	2184	2381	2274	2070	2153	2203	1844	1958	2018	2012	2086	2166	3180	3249	3240	2080	2218	2246	1964	2206	2210	3132	3108	3299	1899	1773	1894	1812	1857	1915	2181
3:59:17	2097	2033	2175	1996	2055	2066	2097	2118	2143	2352	2462	2445	2396	2742	2824	2056	2247	2203	2321	2447	2341	2085	2212	2162	1817	2016	2204	2086	2036	2158	3282	3271	3474	2211	2145	2277	2140	2197	2159	3129	3406	3442	1858	1874	1867	1977	1837	1756	2187
4:09:17	2165	2065	2118	2027	2209	2096	2017	2045	2145	2406	2443	2444	2493	2806	2882	2129	2172	2163	2370	2379	2292	2086	2189	2261	1941	2025	2067	1994	2178	2236	3312	3493	3482	2242	2212	2212	2105	2140	2198	3424	3560	3531	1876	1858	1858	1792	1835	1798	2110
4:19:17	1914	2119	2093	2224	2075	2050	2011	2122	2141	2469	2625	2495	2472	2912	2949	2152	2309	2420	2472	2552	2342	2152	2206	2220	2032	2071	2032	2212	2222	2115	3473	3739	3671	2214	2329	2322	2061	2238	2249	3483	3517	3702	1941	1851	1812	1854	1879	1882	2336
4:29:17	2017	2200	2216	2223	2072	2066	2127	2194	2104	2509	2716	2703	2552	2788	2930	2202	2277	2200	2549	2646	2553	2463	2231	2323	1996	2033	2101	2277	2115	2157	3553	3643	3746	2251	2291	2210	2173	2108	2238	3730	3806	3678	1736	1828	1917	1792	1744	1804	2221
4:39:17	2100	2093	2359	2157	2231	2154	2093	2113	2184	2624	2729	2561	2566	3119	3147	2262	2281	2316	2512	2726	2539	2297	2272	2318	2100	2164	2117	2077	2200	2202	3820	3879	3879	2368	2414	2435	2160	2212	2262	3768	3715	3987	1852	1802	1867	1846	1774	1814	2358
4:49:17	2257	2297	2319	2143	2223	2142	2080	2225	2165	2731	2802	2666	2730	3090	3330	2352	2351	2458	2555	2540	2556	2327	2270	2396	2084	2127	2199	2156	2223	2293	3896	4058	3959	2443	2396	2455	2205	2238	2243	3764	3923	4081	1891	1846	1926	1831	1836	1831	2395
4:59:17	2148	2234	2402	2124	2164	2299	2194	2264	2155	2809	2936	2778	2795	3116	3304	2363	2379	2311	2612	2640	2609	2418	2535	2289	2123	2213	2147	2188	2289	2289	4017	4504	4320	2534	2490	2414	2247	2285	2362	4108	4166	4431	1918	1868	1780	1796	1797	1897	2398
5:09:17	2255	2343	2410	2375	2324	2282	2089	2231	2216	2943	2975	2849	2888	3222	3420	2281	2393	2462	2653	2816	2688	2283	2406	2344	2195	2385	2399	2191	2159	2385	4202	4516	4565	2698	2583	2613	2158	2531	2313	4029	4204	4498	1853	1765	1843	1779	1874	1856	2492
5:19:17	2288	2290	2466	2238	2247	2323	2213	2349	2263	2827	3052	3026	2978	3321	3498	2415	2443	2406	2717	2773	2720	2431	2562	2438	2162	2344	2346	2234	2317	2477	4439	4830	4998	2539	2719	2812	2304	2332	2521	4322	4413	4699	1798	1907	1808	1762	1919	1975	2525
5:29:17	2249	2525	2546	2524	2491	2335	2268	2280	2322	2753	3066	3042	3049	3562	3620	2434	2536	2549	2789	2843	2878	2378	2395	2562	2452	2417	2546	2297	2302	2494	4781	5051	5040	2724	2650	2837	2418	2422	2507	4590	4644	4849	1856	1870	1947	1902	1847	1872	2446
5:39:17	2250	2446	2525	2304	2270	2477	2381	2478	2398	2834	3163	3088	3141	3691	3692	2388	2475	2592	2869	2880	2874	2525	2504	2554	2475	2684	2651	2304	2526	2445	4648	5485	5384	2806	2941	2910	2398	2441	2509	4667	4809	5534	1838	1733	1883	1879	1867	1792	2501
5:49:17	2345	2414	2534	2368	2506	2477	2240	2452	2328	3249	3208	3123	3291	3738	3919	2448	2690	2574	2811	2882	2850	2554	2575	2628	2472	2671	2751	2268	2476	2571	5333	5597	5728	2803	2901	3064	2535	2534	2573	4956	5215	5436	2015	1847	1895	1883	1834	1920	2610
5:59:17	2347	2538	2541	2292	2396	2384	2333	2422	2595	3207	3459	3231	3444	3896	3872	2611	2701	2615	2929	3057	3106	2562	2563	2591	2646	2701	2763	2434	2455	2453	5300	6069	6093	2985	3080	3053	2604	2627	2729	4974	5320	5976	1899	1806	1830	1861	1811	1858	2753
6:09:17	2404	2431	2613	2380	2393	2419	2437	2491	2580	3311	3320	3359	3581	4219	4262	2480	2685	2529	3139	3160	3090	2486	2739	2723	2683	2833	2844	2358	2602	2483	5547	6180	5952	3060	3173	3215	2577	2733	2695	5320	5809	6309	1914	1867	1833	1768	1859	1916	2732
6:19:17	2534	2591	2593	2547	2410	2501	2588	2486	2533	3293	3528	3217	3647	4168	4357	2590	2630	2585	3139	3218	3308	2571	2653	2624	2890	2937	3010	2484	2616	2733	5931	6521	6581	3077	3292	3285	2716	2699	2760	5350	6470	7072	1805	1837	1869	1741	1929	1880	2849
6:29:17	2500	2605	2652	2440	2602	2505	2430	2523	2583	3696	3715	3543	3692	4343	4542	2661	2674	2743	3263	3360	3264	2739	2564	2775	2836	3081	3254	2563	2707	2582	6314	7097	6859	3376	3609	3633	2902	2853	2799	5706	6574	7435	1851	1888	1861	1888	1832	1920	2764
6:39:17	2488	2507	2669	2529	2674	2656	2535	2524	2596	3606	4002	3769	3786	4471	4588	2610	2813	2742	3441	3380	3406	2667	2759	2755	3001	3339	3254	2564	2587	2735	6570	7731	7467	3572	3614	3598	2870	2957	3017	5762	7097	7338	1970	1855	1991	1830	1790	1894	2874
6:49:17	2532	2469	2692	2609	2670	2576	2647	2632	2609	3815	4203	3735	3921	4539	4975	2687	2986	2934	3369	3645	3524	2744	2684	2819	3082	3310	3416	2566	2664	2713	6889	8244	8489	3635	3889	3708	2905	3159	2976	6361	7662	7887	1915	1860	1873	1899	1926	1827	2812
6:59:17	2530	2624	2877	2567	2657	2710	2485	2706	2583	4020	4301	3999	3920	4814	4735	2723	3049	3004	3686	3641	3657	2747	2946	2822	3218	3450	3486	2781	2687	2916	7770	8498	8992	3785	4029	3955	2966	3089	3087	6741	7978	8260	1937	1849	1934	1920	1828	1845	2975
7:09:17	2576	2811	2696	2740	2603	2729	2715	2831	2741	3885	4367	4190	4154	4884	5282	2819	3100	2941	3605	3905	3830	2860	2944	2976	3207	3545	3498	2728	2866	2905	7991	8736	9321	4330	4336	3955	3091	3155	3266	7211	8494	8657	1848	1947	1868	1930	1765	1880	2935
7:19:17	2614	2788	2892	2641	2633	2608	2687	2883	2735	4418	4623	4314	4191	5099	5078	2789	3181	2996	3809	4122	4050	3042	3066	2977	3369	3581	3762	2813	2844	2943	8763	9703	9688	4477	4388	4223	3155	3354	3316	7864	8458	8899	1934	1841	1843	1821	1767	1884	3185
7:29:17	2680	2828	2951	2782	2752	2790	2656	2793	2834	4414	4663	4586	4284	5070	5384	2866	3347	3149	3871	4331	4376	3110	3050	3013	3526	3711	3908	2731	2883	3171	9409	10247	10563	4717	4563	4278	3332	3349	3366	7839	8885	9522	1910	1826	1818	1775	1793	1914	3081
7:39:17	2779	2948	3123	2785	2900	2824	2708	2816	2825	4482	4832	4621	4283	5318	5302	3009	3231	3341	4190	4322	4333	3109	3202	3125	3614	3926	4085	2914	3091	3095	9784	11174	10628	4765	4876	4244	3499	3434	3461	8415	9404	9838	1875	1804	1902	1889	1833	1815	3345
7:49:17	2731	2852	3054	2923	2906	2832	2833	2948	2876	4737	4883	4739	4414	5230	5504	2959	3510	3251	4248	4555	4603	3246	3072	3346	3523	3975	3965	2892	3056	3037	10032	11687	10980	5207	5134	4503	3520	3569	3511	8891	10021	10080	1893	1828	1918	1856	1820	1803	3262
7:59:17	2914	2916	3122	2963	2987	2935	2848	2912	2944	4889	5119	5056	4329	5570	5566	2999	3386	3252	4721	5032	4777	3143	3161	3190	3677	4213	4296	2919	3123	3182	10251	11894	11586	5274	5416	4756	3521	3690	3586	9246	10816	10326	1979	1880	1920	1851	1873	1874	3376
8:09:17	2983	3184	3317	2983	3048	2997	2938	2980	2995	4843	5048	4792	4590	5382	5669	3124	3664	3316	4656	5042	4781	3301	3271	3242	3801	4254	4265	2997	3305	3434	10530	11997	11569	5578	5656	4685	3558	3752	3705	9875	10956	10486	1893	1887	1766	1924	1798	1907	3343
8:19:17	2997	3065	3251	2985	3031	3098	2928	3141	3111	5100	5257	5157	4533	5636	5613	3170	3614	3397	4839	5132	5131	3369	3334	3445	3900	4199	4624	3199	3284	3644	11148	12854	11805	5870	5998	4895	3813	3844	3671	10283	11665	10999	1949	1869	1869	1803	1884	1896	3451
8:29:17	2966	3171	3461	3049	3110	3214	2955	3180	3152	5132	5123	5113	4529	5744	5648	3272	3690	3461	4863	5416	4969	3478	3444	3365	3933	4276	4898	3150	3590	3644	11279	12529	12551	6074	5948	4827	3693	3781	4020	10429	12435	11092	1909	1883	1829	1843	1863	1899	3533
8:39:17	3015	3145	3332	3106	3193	3176	3098	3135	3466	5189	5501	5284	4494	5744	5618	3286	3683	3541	5094	5420	5457	3623	3522	3453	4131	4326	4980	3115	3653	3558	11698	12422	12508	6101	6371	4918	3840	3971	3993	10945	12654	11563	1830	1817	1963	1823	1713	1874	3668
8:49:17	2975	3320	3438	3197	3182	3342	3157	3261	3246	5271	5551	5217	4654	5765	5765	3335	3705	3430	5325	5609	5500	3450	3522	3477	3985	4404	4876	3187	3626	3694	12011	13104	12887	6208	6604	5150	3960	4120	4303	10835	13103	11667	1886	1877	1919	1799	1842	1876	3577
8:59:17	3203	3421	3478	3374	3317	3288	3212	3434	3279	5523	5604	5350	4508	5910	5861	3357	3718	3474	5527	6029	5660	3596	3404	3637	4231	4454	5081	3292	3716	3847	12585	13112	13012	6515	6594	5021	3967	4075	4335	11100	13123	11746	1856	1824	1871	1925	1828	1931	3802
9:09:17	3223	3251	3492	3252	3340	3152	3115	3355	3319	5435	5696	5553	4657	5901	5931	3383	3911	3428	5594	5753	5598	3617	3609	3606	4333	4560	5346	3398	3801	3944	12604	13385	13394	6352	6449	5051	3954	4051	4555	11398	13213	12466	1785	1850	1921	1889	1743	1767	3577
9:19:17	3254	3299	3721	3364	3294	3273	3281	3406	3411	5506	5708	5428	4663	5738	5822	3229	3842	3546	5758	5882	5459	3679	3499	3543	4115	4468	5367	3532	3807	3878	12559	13416	13151	6613	6545	5125	4043	4244	4656	11527	13294	12443	1862	1917	1848	1892	1818	1819	3840
9:29:17	3271	3435	3430	3277	3350	3415	3374	3462	3463	5698	5773	5643	4604	5985	5951	3470	3892	3632	6007	6126	5602	3577	3648	3591	4325	4593	5533	3314	4056	4159	12867	13696	13369	6626	6849	5301	4103	4480	4869	11879	13386	12660	1864	1861	1912	1813	1791	1847	3709
9:39:17	3159	3573	3665	3467	3445	3305	3510	3561	3728	5701	6044	5738	4597	5882	6138	3445	3975	3617	5990	6223	5894	3695	3592	3716	4369	4492	5880	3459	4123	4181	12893	13843	13719	6711	6900	5395	4037	4326	4774	12035	13668	12712	1901	1802	1872	1880	1883	1783	3951
9:49:17	3395	3610	3606	3362	3491	3362	3403	3600	3522	5667	5926	5971	4718	5883	5766	3488	4040	3500	6139	6203	5877	3784	3687	3606	4322	4661	5952	3534	4267	4090	13002	14043	13702	7034	6830	5339	4227	4527	5185	12178	13886	12501	1866	1872	1767	1767	1807	1955	3973
9:59:17	3422	3789	3619	3581	3524	3333	3565	3617	3565	5884	5983	5792	4943	5907	6020	3585	3948	3548	6238	6316	6096	3691	3832	3772	4300	4665	5799	3519	4116	4322	13243	14348	13849	6792	6875	5249	4308	4411	5210	12490	14234	12461	1931	1826	1924	1901	1743	1920	3910
10:09:17	3461	3602	3823	3447	3621	3459	3562	3790	3556	5823	6095	5840	4812	6104	6065	3603	3928	3762	6352	6481	6474	3717	3811	3705	4340	4686	6107	3460	4137	4161	13460	14245	13994	6945	6941	5613	4476	4443	5408	12564	14243	12832	1819	1848	1950	1870	1817	1896	4030
10:19:17	3502	3690	3556	3573	3702	3425	3722	3660	3840	6110	6193	5951	4895	6139	6006	3579	4084	3815	6607	6787	6173	3618	3836	3758	4420	4738	6533	3624	4246	4441	13335	14430	14084	7239	7024	5293	4381	4477	5664	12918	14412	12833	1910	1900	1788	1862	1857	1797	4205
10:29:17	3477	3670	3715	3549	3648	3538	3733	3817	3759	6093	6430	6145	4913	6097	6025	3658	4056	3574	6363	6614	6400	3874	3744	3799	4454	4616	6962	3798	4230	4412	13499	14507	14133	7234	7227	5310	4454	4554	5610	13166	14374	13162	1868	1851	1896	1903	1882	1815	4224
10:39:17	3430	3736	3803	3585	3673	3546	3697	3807	3709	5864	6072	6100	4960	6188	5962	3712	4117	3790	6301	6624	6421	3784	3884	3899	4610	4841	6942	3677	4387	4506	13158	14781	14252	7465	7508	5592	4364	4382	5692	13370	14589	13384	1932	1779	1880	1842	1906	1900	4169
10:49:17	3503	3750	3581	3663	3673	3659	3637	3922	3903	6083	6289	6180	4958	6286	6166	3808	4070	3710	6684	6819	6563	3939	3912	3723	4447	4727	7181	3768	4416	4454	13842	14674	14667	7428	7203	5515	4344	4584	5937	13084	14433	13340	1830	1980	1883	1800	1790	1877	4099
10:59:17	3473	3631	3753	3751	3570	3610	3707	3936	3729	5999	6165	6211	4839	6284	6006	3906	4129	3864	6647	6904	6441	3963	4007	3947	4460	4792	7294	3915	4449	4575	13561	14982	15146	7475	7355	5535	4395	4572	5926	13461	14617	13046	1961	1921	1841	1783	1785	1792	4130
11:09:17	3537	3923	3850	3692	3719	3466	3948	3679	3781	6349	6346	6278	5142	6439	6137	3640	4246	3740	6895	6735	6761	3873	3908	3786	4621	4739	7451	3955	4362	4424	13491	14877	14830	7630	7697	5371	4414	4668	6048	13188	14786	13796	1913	1856	1909	1835	1825	1890	4161
11:19:17	3657	3723	3887	3760	3888	3575	3873	3976	3979	6271	6402	6196	4841	6651	6023	3930	4228	4003	6826	6968	6622	3983	3900	3839	4488	4869	7482	4004	4487	4414	13336	15081	14978	7628	7782	5547	4435	4464	6013	13627	14430	13632	1893	1783	1892	1794	1865	2031	4288
11:29:17	3553	3859	3800	3915	3772	3630	4024	3925	3933	6085	6217	6182	5141	6611	6126	3928	4179	3754	6923	6933	6704	3836	4017	3878	4405	4676	7552	4064	4538	4642	13835	14818	14693	7625	7585	5655	4494	4730	6048	13478	14899	13513	1828	1845	1870	1893	1748	1871	4272
11:39:17	3589	3768	3752	3849	3908	3618	3893	3877	4081	6200	6259	6140	4970	6532	6225	3870	4178	3734	6814	6977	6675	4023	4021	3871	4522	4903	7504	4300	4660	4697	13752	15179	14886	7522	7446	5642	4526	4611	6278	13503	14844	12940	1967	1856	1902	1719	1855	1956	4263
11:49:17	3599	3809	3873	3811	3700	3589	3850	4036	4003	6377	6342	6284	4750	6572	6115	3909	4248	3888	6963	7099	6572	4074	3821	3850	4644	5051	7797	4003	4514	4744	13824	15134	15287	7745	7627	5608	4663	4504	6328	13495	15175	13360	1966	1778	1870	1823	1817	1929	4437
11:59:17	3701	3812	3886	3901	3769	3633	3947	3912	3973	6381	6687	6141	5007	6704	6162	3997	4180	3838	7317	6922	6685	4023	3947	4003	4531	4825	7433	4300	4765	4681	13843	15206	14973	7726	7738	5674	4648	4762	6230	13279	14815	13189	1972	1870	1914	1869	1836	1842	4207
12:09:17	3574	3955	3936	3739	3769	3589	3988	3994	4014	6469	6226	6253	4942	6973	6277	3911	4134	3850	7153	7017	6869	4100	3892	3822	4481	5005	7895	4270	4644	4561	13908	15198	15153	7843	7675	5687	4586	4683	6286	13727	14364	13184	1922	1753	1899	1829	1865	1877	4202
12:19:17	3627	3899	4053	3915	3798	3792	3804	3972	3936	6333	6601	6165	5027	6824	6041	3993	4043	3791	6963	7222	6848	3934	3902	3948	4669	4952	7741	4266	4589	4669	13539	15197	15073	7588	7613	5748	4721	4695	6295	13674	14527	12728	1845	1836	1964	1840	1777	1846	4403
12:29:17	3563	3880	3971	3902	3938	3740	3988	4164	3920	6448	6667	6096	4852	7167	6139	3845	4174	3800	7115	7062	6908	3913	3921	3855	4604	4865	7768	4530	4730	4770	13773	15118	14582	7905	7765	5596	4442	4744	6351	13415	13949	12897	1891	1806	1791	1837	1835	1890	4399
12:39:17	3721	3814	3973	3799	3922	3602	3913	4200	4030	6262	6384	6173	4959	7351	6116	3832	4146	3790	7053	7070	6931	4013	3958	4030	4605	4918	7670	4292	4739	4784	13787	14697	14395	7897	7916	5697	4573	4810	6521	13437	14249	12801	1805	1820	1888	1870	1756	1822	4239
12:49:17	3541	3847	3885	3781	3752	3709	4077	4215	4076	6443	6358	6055	4912	7498	6156	3896	4063	3710	7325	7343	6642	3866	3906	3898	4724	4887	7883	4422	4714	4883	13681	14644	14103	8025	7928	5612	4541	4736	6461	13143	14073	12139	1947	1896	1811	1882	1926	1856	4451
12:59:17	3576	3896	3861	3703	3965	3706	4027	4133	4099	6313	6333	6018	4810	7696	6035	3797	3933	3822	7280	7142	7118	3936	3896	3844	4541	4829	8018	4326	4574	4659	13710	14093	13570	8196	7976	5728	4591	4844	6527	12995	13427	12045	1952	1761	1864	1824	1872	1792	4284
13:09:17	3752	3774	3924	3843	3905	3768	3950	4154	4114	6078	6124	5827	4665	7565	6063	3838	3939	3837	7070	7123	6928	3938	3851	3834	4609	4784	7648	4323	4780	4627	13553	13813	13408	7683	7754	5880	4810	4869	6421	13143	13528	11860	1913	1906	1838	1882	1785	1843	4291
13:19:17	3668	3866	3880	3601	3800	3586	3911	4125	4100	5982	5890	5870	4738	7431	5883	3922	3906	3613	7062	7210	6862	3816	3789	3743	4634	4884	7884	4517	4707	4730	13149	13144	13357	7808	7498	5542	4711	4737	6609	12264	12969	11364	1928	1810	1793	1912	1814	1991	4306
13:29:17	3654	3756	3900	3739	3912	3778	4092	4002	4060	5937	5899	5674	4845	7505	5833	3822	3903	3743	7093	6993	6588	3992	3765	3898	4749	4945	7568	4487	4558	4700	12478	13200	12630	7655	7365	5373	4505	4703	6342	12049	12469	11282	1778	1845	1768	1857	1860	1901	4177
13:39:17	3592	3867	3936	3753	3873	3566	3948	4140	4139	5743	5759	5616	4486	7425	5658	3838	3899	3752	6995	6784	6433	3795	3790	3708	4360	4835	7558	4431	4716	4812	12287	13030	12311	7699	7239	5343	4569	4646	6404	12196	12305	11217	1912	1867	1846	1939	2016	1881	4188
13:49:17	3659	3695	3928	3694	3658	3749	3943	4040	4191	5760	5776	5474	4536	6902	5526	3774	3897	3659	7014	6831	6434	3806	3739	3923	4458	4713	7624	4415	4436	4597	11711	12366	12079	7470	6788	5422	4612	4808	6351	11463	11990	10647	1877	1819	1740	1958	1774	1838	4353
13:59:17	3561	3720	3998	3676	3721	3670	3993	4063	3954	5696	5616	5431	4505	6956	5606	3726	3882	3663	6740	6630	6464	3848	3678	3983	4510	4849	7270	4372	4500	4612	11618	12735	11505	7232	6903	5092	4473	4816	6100	11530	11752	10832	1857	1806	1836	1957	1858	1863	4207
14:09:17	3723	3758	3896	3661	3780	3582	4046	3983	4012	5780	5463	5267	4441	6807	5534	3731	4006	3609	6663	6704	6398	3792	3711	3995	4363	4806	7175	4443	4605	4556	11089	12151	11274	7424	6955	5237	4590	4729	6170	10998	11292	10493	1928	1885	1994	1882	1886	1964	4094
14:19:17	3611	3637	3734	3818	3746	3661	3829	3997	4011	5410	5384	5185	4682	6628	5590	3683	3888	3558	6882	6353	6092	3714	3683	3965	4408	4654	7099	4230	4473	4591	10917	11524	10687	7059	6568	5249	4679	4632	5976	10889	11249	10037	1847	1884	1925	1919	1818	1984	4097
14:29:17	3607	3606	3774	3761	3675	3685	3896	4055	3906	5319	5396	5014	4354	6679	5556	3800	3764	3698	6528	6355	6186	3952	3829	3926	4363	4739	6959	4346	4414	4485	10677	11135	10645	6890	6453	5228	4309	4380	5701	10727	10978	10321	1896	1904	1926	1771	1903	1942	4099
14:39:17	3628	3858	3791	3446	3741	3608	3727	3989	3919	5289	5279	5093	4429	6566	5435	3674	3822	3504	6613	6297	5888	3676	3689	3840	4442	4642	6707	4243	4452	4458	10360	10854	10596	6931	6343	5023	4432	4575	5794	10215	10476	9672	1890	1735	1853	1762	1982	1813	4180
14:49:17	3499	3529	3797	3740	3655	3586	3907	4032	3899	5195	5163	5111	4366	6216	5398	3737	3825	3502	6424	6164	5906	3720	3805	3841	4319	4647	6805	4140	4508	4342	9732	10929	10173	6701	6280	4954	4440	4524	5556	10236	10488	9660	1961	1793	1855	1779	1933	1946	3956
14:59:17	3392	3588	3961	3692	3683	3784	3805	3769	3924	5189	5245	5057	4469	6126	5368	3642	3799	3662	6120	5924	5827	3747	3646	3782	4285	4716	6433	4167	4391	4555	9949	10533	10047	6645	6395	5015	4460	4689	5405	9819	10501	9498	1954	1823	1855	1833	1822	1946	4059
15:09:17	3478	3610	3834	3645	3804	3792	3785	3776	3959	5073	5131	4916	4441	6057	5457	3678	3691	3530	6182	5909	5672	3734	3619	3834	4261	4339	6464	4048	4355	4406	9472	10426	9767	6500	6212	4799	4248	4433	5346	9806	10274	9533	1994	1827	1847	1891	1879	1868	3905
15:19:17	3459	3650	3784	3478	3610	3745	3745	3956	3897	4960	5179	4639	4497	5889	5443	3594	3826	3715	6044	5827	5623	3614	3598	3938	4409	4449	6256	3925	4283	4274	9272	9997	9422	6268	5870	4835	4517	4464	5356	9445	10160	9178	1801	1777	1896	1818	1797	1903	3974
15:29:17	3531	3550	3753	3635	3512	3607	3666	3788	3879	4869	5041	4997	4427	5695	5320	3551	3852	3605	6080	5707	5556	3862	3748	3918	4230	4530	6312	4032	4263	4319	9302	10285	9366	6322	5816	5031	4414	4473	5524	9358	9990	9271	1905	1775	1908	1840	1854	1946	3963
15:39:17	3471	3597	3698	3691	3656	3750	3834	3821	3879	4938	4972	4840	4389	5578	5450	3656	3721	3714	5868	5690	5331	3742	3653	3884	4307	4343	6181	4093	4155	4286	9259	9765	9305	6342	6081	4928	4344	4505	5369	9019	10008	9135	1875	1862	1879	1890	1752	1865	3813
15:49:17	3463	3789	3872	3669	3673	3653	3752	3818	3714	4770	4798	4917	4512	5629	5358	3668	3581	3605	5771	5802	5428	3709	3668	3827	4223	4464	6096	3937	4281	4313	9447	9679	9221	6256	5974	4982	4232	4333	5143	9102	9923	8854	1905	1841	1893	1940	1917	1840	3886
15:59:17	3550	3587	3816	3597	3740	3606	3842	3825	3890	4727	4926	4973	4542	5143	5336	3659	3825	3740	5674	5750	5387	3755	3634	3898	4276	4343	6131	4056	4256	4295	8828	9531	9179	6210	5823	4998	4223	4304	5146	9007	9718	8917	1845	1764	1874	1827	1807	1836	3828
16:09:17	3398	3681	3865	3541	3768	3713	3827	3815	3650	4703	4988	5130	4476	5077	5168	3762	3749	3681	5939	5486	5444	3769	3592	3827	4313	4508	5952	3864	4065	4351	9033	9634	9408	6029	6023	5006	4319	4434	5091	9111	9943	8887	1909	1845	1826	1902	1858	1918	3981
16:19:17	3322	3584	3687	3651	3651	3625	3821	3799	3750	4862	4924	4815	4459	5209	5265	3605	3628	3729	5693	5413	5240	3650	3749	3962	4262	4240	5888	4018	4121	4294	9035	9510	9224	5961	5847	4873	4503	4212	5022	9082	9547	8947	1791	1839	1876	1833	1774	1841	3777
16:29:17	3477	3657	3792	3565	3752	3534	3608	3820	3740	4995	5068	4755	4438	5261	5385	3569	3785	3610	5773	5762	5254	3730	3560	3716	4154	4301	5945	3901	4193	4144	8924	9342	9073	6220	5827	4818	4162	4389	5031	9041	9455	8807	1893	1902	1891	1866	1817	1939	3910
16:39:17	3483	3745	3715	3533	3436	3642	3684	3722	3645	4803	5080	4850	4343	5356	5143	3623	3755	3848	5621	5658	5218	3622	3707	3828	4437	4373	5758	3990	4153	4185	8920	9510	9026	6103	5852	4807	4108	4137	5159	9059	9777	8792	1787	1859	1942	1881	1875	1842	3664
16:49:17	3549	3586	3841	3498	3625	3591	3811	3687	3661	4674	4869	4825	4374	5332	5321	3725	3784	3795	5492	5308	5234	3741	3784	3715	4203	4385	5660	3949	4134	4295	8837	9380	8934	5986	5662	4811	4194	4155	4875	8879	9475	8809	1932	1851	1872	1903	1766	1826	3834
16:59:17	3394	3667	3598	3617	3590	3410	3789	3666	3933	4846	4862	4741	4330	5208	5225	3672	3797	3810	5604	5514	5234	3601	3597	3668	4264	4321	5928	3856	4032	4275	8586	9306	8805	5956	5643	4739	4252	4372	4980	8655	9389	8626	1875	1958	1842	1895	1789	1834	3733
17:09:17	3302	3647	3945	3656	3660	3455	3763	3781	3719	4841	4989	4745	4286	5132	5221	3727	3775	3641	5658	5595	5229	3728	3656	3909	4186	4453	5698	3863	3988	4120	8613	9144	8649	5770	5589	4770	4259	4188	4974	8728	9319	8448	1913	1915	1803	1840	1849	1948	3828
17:19:17	3404	3614	3787	3581	3513	3661	3637	3833	3749	4786	4818	4985	4495	5212	5245	3767	3804	3740	5489	5462	5427	3789	3600	3841	4287	4325	5851	3981	3930	4109	8617	8996	8804	5934	5667	4707	4165	4140	4951	8869	9536	8209	1981	1825	1846	2013	1740	1874	3738
17:29:17	3461	3544	3880	3598	3650	3517	3495	3813	3703	4791	4816	4678	4329	5132	5313	3659	3730	3684	5374	5288	5004	3594	3678	3828	4097	4310	5756	3873	4030	4092	8585	8959	8829	6012	5594	4818	4134	4096	4895	8494	9544	8347	1838	1857	1820	1845	1903	1925	3828
17:39:17	3475	3525	3809	3652	3641	3770	3539	3836	3839	4641	4931	4754	4466	5216	5215	3636	3770	3731	5460	5576	5021	3814	3611	3847	4023	4311	5711	3989	4191	4148	8631	9182	8571	5811	5534	4952	4284	4248	4833	8501	9296	8387	1888	1894	1846	1779	1917	1850	3798
17:49:17	3497	3609	3697	3654	3496	3576	3768	3885	3574	4687	4721	4782	4328	5199	5079	3660	3983	3624	5306	5479	5180	3595	3530	3877	4201	4316	5699	3963	3982	4184	8522	8681	8663	5845	5687	4881	4049	4196	4954	8504	9021	8148	1807	1809	1760	1924	1733	1921	3855
17:59:17	3577	3622	3807	3700	3512	3531	3755	3583	3629	4847	4918	4752	4344	5067	5331	3535	3587	3770	5139	5264	5004	3795	3604	3670	4085	4252	5453	3747	4102	4152	8425	8751	8576	5565	5536	4806	4167	4308	4734	8389	9031	8127	1877	1870	1889	1905	1804	1898	3747
18:09:17	3457	3587	3821	3536	3495	3659	3682	3879	3741	4828	4951	4867	4331	5195	5141	3600	3597	3752	5406	5217	5224	3813	3571	3765	4176	4287	5525	3944	3996	3902	8417	8723	8359	5744	5525	4716	4062	4110	4786	8366	9059	7967	1986	1898	1865	1845	1842	1897	3701
18:19:17	3504	3758	3698	3542	3555	3534	3749	3648	3652	4636	4939	4856	4295	5252	5294	3748	3760	3579	5203	5347	5110	3655	3608	4012	4252	4371	5448	3768	3889	4199	8487	8781	8294	5766	5532	4808	4192	4284	4822	8267	9237	7961	1833	1824	1798	1977	1817	1910	4040
18:29:17	3631	3585	3780	3413	3587	3584	3708	3784	3815	4689	4873	4688	4294	5231	5048	3726	3619	3768	5282	5517	5150	3748	3612	3818	4182	4251	5457	3895	4044	4132	8477	8822	8697	5850	5486	4887	4164	4120	4666	8691	9016	8206	1955	1871	1885	1850	1932	1836	3648
18:39:17	3463	3578	3625	3650	3798	3546	3596	3552	3739	4689	4817	4789	4385	5134	5041	3704	3707	3753	5579	5360	5252	3630	3578	3930	4217	4179	5482	3887	3867	4084	8226	9010	8844	5964	5607	4890	4212	4062	4628	8396	9138	8111	1924	1854	1896	1949	1893	1858	3750
18:49:17	3509	3638	3862	3428	3618	3659	3604	3917	3722	4750	4713	4898	4518	5131	5250	3655	3671	3774	5314	5354	5004	3807	3658	3941	4113	4447	5401	3947	4157	4077	8659	8570	8474	5708	5519	4776	4147	4126	4745	8530	9194	7926	1935	1882	1806	1859	1824	1875	3599
18:59:17	3497	3647	3970	3600	3535	3537	3654	3525	3874	4652	4865	4788	4430	4988	5302	3575	3554	3780	5405	5160	4979	3707	3540	3758	4116	4295	5373	3745	3977	3905	8447	9030	8503	5837	5681	4900	4043	4129	4571	8504	8994	7852	1959	1855	1842	1833	1821	1836	3846
19:09:17	3369	3603	3893	3600	3634	3762	3638	3581	3659	4747	4734	4704	4452	5012	5304	3701	3683	3687	5102	5357	5057	3712	3642	3915	4215	4289	5271	3860	4061	3864	8317	8652	8165	5659	5451	4802	4113	4077	4659	8380	8982	7968	1829	1766	1905	1911	1860	1877	3662
19:19:17	3465	3663	3705	3580	3630	3599	3735	3864	3689	4609	4811	4768	4224	5294	5186	3537	3635	3595	5220	5317	4836	3744	3559	3765	4167	4309	5256	3837	4080	4026	8330	8517	8431	5574	5549	4761	4127	4024	4671	8284	9025	7717	1887	1764	1920	1888	1867	1918	3785
19:29:17	3387	3540	3853	3671	3553	3631	3773	3732	3792	4559	4923	4767	4368	5088	5157	3540	3724	3689	5219	5262	4995	3699	3556	3843	4082	4272	5221	3745	4014	3880	8231	8541	8164	5667	5170	4846	4296	4180	4730	8258	9201	7918	1926	1834	1912	1924	1895	1930	3719
19:39:17	3518	3667	3876	3514	3593	3515	3667	3584	3542	4556	4793	4823	4359	5184	5179	3594	3802	3714	5295	5331	5089	3576	3544	3866	3959	4225	5010	3891	4048	4138	8205	8306	8134	5691	5519	4830	4015	4235	4578	8105	9095	7783	1957	1822	1872	1898	1785	1964	3936
19:49:17	3391	3571	3803	3470	3645	3623	3671	3766	3802	4775	4982	4684	4393	5069	5204	3494	3560	3680	5254	5335	4939	3586	3462	3937	4257	4442	5164	3823	3997	4272	8332	8748	8299	5728	5430	4697	4095	4215	4792	8429	9016	7750	1901	1944	1888	1911	1814	1857	3808
19:59:17	3492	3560	3808	3693	3553	3576	3728	3964	3690	4694	4772	4880	4431	5296	5058	3604	3742	3636	5314	5218	5116	3577	3694	3837	4005	4533	5246	3857	3989	4033	8315	8442	8269	5844	5443	5025	4273	4214	4719	8506	8889	7703	1828	1789	1880	1826	1829	1882	3739
20:09:17	3399	3835	3777	3530	3651	3518	3582	3753	3631	4870	4578	4651	4415	5030	5034	3581	3787	3674	5254	5341	5043	3624	3733	3893	4219	4424	4991	3914	3935	4062	7921	8555	8288	5835	5225	4964	4150	4130	4846	7994	8897	7610	1903	1793	1903	1872	1875	1902	3761
20:19:17	3449	3563	3786	3748	3426	3715	3704	3672	3725	4509	4702	4752	4397	5238	5100	3447	3716	3737	5127	5351	5126	3752	3514	3784	4171	4338	5085	3811	3928	4000	8047	8414	8112	5630	5339	4816	4134	4241	4644	8248	8882	7536	1871	1843	1808	1824	1865	1972	3794
0:00:00
0:00:00
0:00:00
0:00:00
0:00:00
0:00:00
0:00:00
0:00:00
0:00:00
0:00:00
0:00:00
0:00:00
0:00:00
0:00:00
0:00:00
0:00:00
0:00:00
0:00:00
0:00:00
0:00:00
0:00:00
0:00:00
0:00:00
0:00:00
0:00:00
0:00:00
0:00:00
0:00:00
0:00:00
0:00:00
0:00:00
0:00:00
[truncated: 47 more columns]
