# Supplementary material for: Systematic analysis of low-affinity transcription factor binding site clusters in vitro and in vivo establishes their functional relevance
Source: Nat Commun. 2022 Sep 7;13:5273. doi: 10.1038/s41467-022-32971-0 (PMC9452512; doi:10.1038/s41467-022-32971-0)
Supplement: Supplementary file 3 — Source Data [file 41467_2022_32971_MOESM3_ESM.zip › source_data/in-vivo/20210519/20210519_Z3EV268_mScarleti70.txt]

mScarlet-i:570,593
Kinetic read	A1	A2	A3	A4	A5	A6	A7	A8	A9	A10	A11	A12	B1	B2	B3	B4	B5	B6	B7	B8	B9	B10	B11	B12	C1	C2	C3	C4	C5	C6	C7	C8	C9	C10	C11	C12	D1	D2	D3	D4	D5	D6	D7	D8	D9	D10	D11	D12	E1
0:07:15	16	11	1	44	0	35	0	17	9	4	5	10	14	0	8	0	20	1	19	0	12	2	0	1	0	0	16	37	9	39	20	0	31	14	0	13	13	14	19	0	0	0	14	6	6	0	0	0	18
0:17:15	2	13	10	0	7	0	0	11	11	0	0	0	0	14	27	24	33	5	16	0	5	0	0	0	0	18	21	1	2	13	16	1	28	29	16	13	17	15	25	16	0	0	0	25	0	0	30	18	0
0:27:15	10	0	0	4	15	0	0	18	20	30	29	0	0	6	0	0	40	10	4	13	11	44	0	10	9	4	0	5	25	0	15	27	17	28	13	18	16	0	23	0	21	29	7	12	9	3	3	5	0
0:37:15	0	14	17	0	11	21	0	5	0	30	19	6	5	0	10	0	18	39	1	32	9	0	0	8	0	0	17	0	11	3	12	15	12	0	29	0	19	0	2	6	0	11	0	8	13	1	0	26	0
0:47:15	20	15	16	6	1	0	26	19	9	24	18	0	32	9	0	0	15	0	18	19	0	0	0	17	8	12	5	23	0	7	11	4	28	27	19	0	10	9	17	0	4	20	0	25	4	19	6	18	0
0:57:15	0	7	0	5	18	16	0	0	2	9	13	1	3	12	8	17	5	17	23	1	8	10	0	24	15	0	6	11	3	14	6	6	3	24	13	8	0	0	13	4	4	8	7	5	43	0	14	11	0
1:07:15	0	6	0	1	0	2	0	0	0	0	9	21	26	0	0	6	18	17	0	9	0	18	0	23	0	0	0	19	26	13	21	0	0	8	0	0	40	0	8	0	26	7	11	0	21	0	2	24	22
1:17:15	0	6	0	10	29	0	10	7	9	8	22	24	0	21	0	6	0	0	21	12	23	5	0	0	20	0	34	0	0	0	7	37	0	16	12	8	0	0	12	2	0	0	10	16	0	15	0	0	0
1:27:15	16	11	14	10	16	11	6	0	9	6	32	0	9	35	0	27	19	9	0	19	12	10	20	21	15	1	3	4	2	34	15	0	0	12	19	22	24	0	0	9	4	7	0	18	37	3	35	11	8
1:37:15	22	0	28	18	0	31	24	16	17	20	7	0	8	28	0	16	0	40	29	17	14	8	2	0	18	0	0	0	18	20	9	13	0	0	0	17	18	8	11	22	18	21	0	0	19	18	29	0	28
1:47:15	24	1	14	0	5	14	15	6	17	19	0	4	9	3	14	0	29	21	36	38	0	5	10	13	0	9	0	5	30	11	16	0	0	35	0	27	4	17	25	26	9	3	8	0	0	2	6	20	2
1:57:15	0	20	0	1	11	6	0	10	16	8	21	0	28	0	5	0	5	0	18	5	16	0	11	15	0	21	8	0	17	0	15	0	20	39	3	5	33	32	0	0	7	19	27	10	43	0	4	37	10
2:07:15	0	1	0	3	9	11	0	0	0	0	22	10	0	1	0	17	13	17	18	33	0	23	0	10	19	0	8	0	48	0	21	8	18	0	17	14	6	7	4	6	24	16	0	1	0	12	10	11	22
2:17:15	0	25	5	6	17	34	1	0	17	0	2	5	4	0	18	20	0	30	29	0	4	5	23	28	0	29	17	0	9	0	0	15	20	19	19	1	15	8	9	0	25	0	22	16	0	0	0	3	21
2:27:15	0	0	0	2	0	0	35	0	28	0	0	0	0	14	8	0	12	14	6	35	0	20	0	0	5	17	23	2	13	10	1	0	7	14	19	0	0	0	17	27	0	5	0	0	0	0	19	1	17
2:37:15	51	0	0	16	0	3	8	8	20	0	28	0	0	26	44	2	12	27	7	10	0	0	25	14	13	9	0	7	0	3	0	0	0	6	0	7	6	33	5	19	15	19	1	7	30	0	33	0	31
2:47:15	16	0	5	18	13	0	21	0	10	27	26	0	0	0	0	8	12	0	0	0	3	1	0	8	0	32	17	14	8	10	9	5	10	16	38	3	28	14	7	0	33	13	0	2	17	29	2	0	53
2:57:15	23	34	0	23	0	8	20	17	10	10	0	24	0	17	8	0	5	32	0	0	2	0	13	8	5	16	8	0	21	4	8	10	0	7	0	16	0	17	27	0	0	2	6	5	0	14	7	21	22
3:07:15	7	24	0	0	0	18	0	0	0	22	18	0	11	0	3	0	4	16	3	26	13	34	5	2	0	19	0	16	19	1	5	0	0	0	0	20	20	10	0	8	37	0	8	19	0	28	10	11	45
3:17:15	18	11	0	6	0	0	7	0	17	29	0	17	2	35	30	11	15	10	0	0	11	8	52	3	23	2	8	18	22	17	12	0	0	0	0	2	26	0	18	7	0	17	2	15	0	0	0	0	57
3:27:15	1	0	28	36	16	21	0	21	29	14	37	9	11	8	8	0	17	21	5	0	30	18	8	0	19	0	0	8	5	18	8	0	20	10	21	22	10	5	5	28	7	0	0	15	8	19	5	0	55
3:37:15	0	0	17	2	0	0	16	0	11	36	0	10	18	8	30	20	14	0	9	18	8	19	9	5	4	2	36	16	19	0	13	0	0	13	0	0	0	5	0	9	0	11	16	20	13	0	2	17	97
3:47:15	23	0	0	13	0	18	12	0	11	0	0	6	18	16	0	0	18	0	16	0	1	0	16	1	9	23	24	0	17	18	0	20	0	0	34	0	0	4	4	5	14	13	0	5	17	0	0	0	91
3:57:15	9	27	11	26	7	0	29	12	27	0	8	8	6	0	0	5	5	26	0	22	0	9	11	0	36	23	0	16	1	0	23	0	0	11	0	22	16	10	1	0	21	0	5	0	5	33	18	10	61
4:07:15	0	0	0	0	23	12	8	0	24	17	18	0	13	7	5	21	35	14	0	0	0	0	16	20	7	44	0	4	16	0	17	22	5	5	0	4	0	1	0	13	12	9	4	11	18	6	0	0	58
4:17:15	5	1	26	4	16	3	0	10	0	0	1	26	0	0	3	0	8	34	0	0	0	0	28	25	16	2	0	0	26	27	29	0	3	0	0	0	11	33	31	30	15	6	0	0	13	35	8	0	126
4:27:15	15	3	0	0	0	1	4	9	15	0	53	9	0	0	4	18	22	11	34	0	17	20	15	16	20	0	17	0	17	15	32	0	18	2	25	3	18	23	24	18	32	21	19	18	24	2	5	5	126
4:37:15	4	9	29	21	4	0	0	16	0	29	24	14	4	0	5	10	17	6	0	10	0	15	16	0	30	0	4	0	8	13	4	8	0	0	0	0	0	8	0	0	19	16	0	2	16	2	23	25	119
4:47:15	4	13	0	18	12	27	21	4	0	24	18	3	0	0	12	13	1	42	18	0	0	0	0	4	0	5	11	0	0	29	13	0	11	27	0	0	0	21	16	0	4	0	9	1	11	0	24	0	153
4:57:15	28	0	13	0	0	15	17	20	18	1	22	7	12	2	5	4	7	19	0	22	3	11	16	26	0	38	0	22	8	44	9	34	30	0	0	28	21	0	7	23	31	0	5	0	18	18	0	0	142
5:07:15	0	0	0	0	0	0	9	0	0	19	42	0	18	26	1	2	0	8	17	9	0	0	0	0	18	0	0	0	0	8	4	6	18	25	0	1	8	8	0	0	7	8	0	18	14	0	8	0	185
5:17:15	1	3	0	5	0	15	24	2	0	0	20	0	0	14	0	17	32	0	24	0	0	38	6	0	5	2	0	16	18	0	16	0	0	0	5	51	0	0	11	11	6	4	0	0	2	24	7	0	161
5:27:15	26	11	0	8	27	0	12	11	13	7	0	3	1	27	10	5	14	23	8	0	18	48	15	11	0	15	15	6	0	35	15	11	36	0	17	7	6	12	7	22	12	9	3	35	11	15	47	10	209
5:37:15	3	0	17	0	0	14	3	2	0	10	0	28	1	8	20	16	18	17	17	14	0	0	27	0	36	0	15	19	39	0	33	0	0	5	10	1	25	15	0	0	4	9	0	18	0	18	10	5	258
5:47:15	12	0	22	22	0	21	0	0	0	0	26	41	7	0	10	0	0	6	0	16	0	2	12	8	15	37	16	26	21	0	0	14	25	0	0	28	43	0	0	0	14	0	0	20	0	0	16	14	224
5:57:15	0	5	0	23	12	4	0	5	15	9	25	0	0	0	27	0	25	23	0	16	33	11	0	8	0	12	13	1	10	0	31	20	26	0	31	0	9	0	0	21	0	6	4	52	16	0	0	0	294
6:07:15	1	0	14	3	0	0	12	4	20	23	18	28	8	0	15	32	27	0	0	22	16	15	7	2	29	7	7	14	16	0	6	0	0	0	0	0	2	15	18	48	11	0	26	1	12	18	38	4	323
6:17:15	2	22	0	31	15	20	24	14	0	21	7	0	44	0	6	13	0	12	0	0	6	0	14	21	16	14	0	26	45	10	24	7	1	0	7	16	10	0	33	0	7	0	21	13	1	9	35	0	364
6:27:15	14	0	0	3	5	17	8	30	23	6	18	19	13	34	0	7	14	0	24	0	10	0	10	15	0	32	0	0	11	6	25	5	5	0	0	0	15	27	16	13	14	0	0	6	16	2	14	0	402
6:37:15	18	23	29	12	0	39	19	15	12	0	34	8	18	0	10	0	15	17	0	0	0	1	17	0	12	6	11	17	0	0	5	6	31	16	26	0	25	0	17	15	0	32	3	0	15	0	39	13	441
6:47:15	9	8	26	23	7	32	14	0	0	0	7	9	10	5	11	5	8	0	23	23	21	14	2	0	0	0	0	0	0	0	0	0	7	0	0	0	0	17	0	10	0	0	20	37	29	0	16	0	455
6:57:15	2	0	16	0	22	12	0	13	5	8	0	0	0	18	12	27	0	0	7	20	0	0	0	31	36	0	1	4	0	0	0	7	0	0	0	0	7	0	29	4	27	3	4	3	9	0	0	7	470
7:07:15	7	18	27	5	27	4	28	28	0	2	31	13	0	2	14	0	18	8	0	33	5	19	18	14	38	23	13	0	0	0	0	0	9	19	17	0	16	0	18	0	0	15	0	13	37	0	0	22	503
7:17:15	8	13	31	21	48	0	0	25	8	13	0	27	50	9	6	0	0	18	0	0	0	22	13	20	29	24	17	11	25	0	22	13	0	0	2	15	13	11	12	11	34	0	9	12	0	0	3	0	534
7:27:15	7	0	17	13	0	11	17	14	19	12	15	0	23	18	20	7	0	17	8	22	12	8	2	6	3	0	0	6	36	34	35	0	17	0	16	0	0	29	0	13	15	29	26	0	0	9	0	30	568
7:37:15	3	17	4	0	9	0	0	10	0	16	0	19	34	13	6	0	8	16	0	31	22	0	0	6	0	0	0	0	11	0	15	16	0	31	31	22	0	0	0	0	11	32	10	0	0	0	0	7	540
7:47:15	23	10	6	20	6	23	16	9	9	11	0	8	24	12	0	43	26	0	33	0	0	7	0	24	3	12	0	7	16	28	0	0	7	10	17	29	24	12	0	0	26	0	0	0	0	0	14	0	576
7:57:15	17	0	8	0	4	17	34	16	0	0	8	0	7	0	0	0	9	7	1	6	0	7	0	0	0	22	0	0	22	42	23	0	17	0	7	0	0	26	0	9	18	6	0	9	27	25	15	4	669
8:07:15	16	15	14	0	16	28	10	15	0	4	21	15	22	31	0	0	19	0	1	20	6	9	9	21	16	0	0	0	28	0	7	0	15	14	10	10	10	4	23	0	14	0	34	41	7	0	5	10	688
8:17:15	0	0	0	14	0	16	0	13	0	5	7	10	0	15	0	0	10	0	9	33	11	0	0	29	12	8	20	9	0	33	19	21	0	0	7	31	7	0	0	0	7	8	9	20	9	13	7	8	725
8:27:15	9	17	28	0	28	16	0	4	0	0	1	23	0	0	12	26	0	12	0	9	14	8	0	20	18	0	0	0	37	7	3	0	9	23	0	1	0	0	22	0	12	11	0	6	3	25	6	0	719
8:37:15	0	7	28	0	0	4	32	0	0	0	0	1	3	43	11	0	9	4	0	0	29	17	0	15	15	0	26	18	22	0	17	8	0	15	0	11	0	0	0	5	32	0	17	53	34	0	6	8	806
8:47:15	5	13	7	10	12	26	2	0	0	10	18	21	0	0	22	8	20	19	29	0	0	42	24	41	11	0	14	14	0	18	0	7	13	4	14	2	0	13	30	16	10	27	40	5	16	9	1	0	814
8:57:15	12	0	1	0	9	2	2	0	26	0	26	0	4	12	14	0	0	0	25	16	0	14	21	22	7	0	12	0	18	15	4	7	14	0	20	15	17	0	24	9	0	38	25	18	21	10	6	13	865
9:07:15	22	4	9	0	10	0	12	13	19	9	19	26	18	0	21	14	13	2	30	0	8	23	9	24	0	9	19	0	6	15	0	24	35	18	1	11	8	10	11	12	0	36	16	0	17	0	0	17	902
9:17:15	4	0	23	0	3	5	0	5	0	16	10	0	0	4	28	12	14	4	6	4	6	0	29	0	6	11	5	0	0	0	1	0	22	48	32	2	23	23	22	26	34	0	0	0	16	3	0	2	920
9:27:15	1	6	0	18	14	4	24	5	36	22	0	2	12	10	26	6	10	0	12	0	0	0	0	37	0	23	19	17	6	0	17	0	19	0	0	31	0	23	30	18	6	42	6	16	18	0	1	0	933
9:37:15	22	0	0	13	29	0	0	22	0	0	16	0	0	32	6	18	12	0	0	0	3	14	19	12	15	0	0	0	16	0	10	15	0	21	17	38	18	21	4	27	0	14	0	10	16	0	0	25	951
9:47:15	13	0	11	9	5	13	0	0	0	12	14	13	12	9	30	0	12	0	0	0	0	48	4	9	11	27	16	0	20	0	10	0	16	7	13	27	17	15	23	21	0	16	0	23	10	15	0	0	951
9:57:15	22	8	5	0	25	16	16	7	12	18	8	0	42	0	15	0	38	10	0	16	14	0	0	24	36	17	19	0	4	0	8	20	4	3	17	0	11	9	0	28	3	20	0	32	0	38	0	15	985
10:07:15	12	20	17	10	2	0	14	0	36	37	29	0	0	0	14	27	8	34	5	15	19	0	0	10	19	17	0	0	14	3	0	43	0	0	0	19	20	8	24	22	1	8	0	0	30	13	4	25	1021
10:17:15	5	7	14	4	0	10	16	0	17	12	17	0	13	0	0	12	49	18	26	0	0	15	14	33	15	10	1	20	17	0	17	0	7	0	0	26	17	22	0	8	16	5	10	19	19	14	20	3	1012
10:27:15	17	17	9	9	14	0	1	10	19	1	14	11	7	0	9	0	2	0	0	0	22	17	23	52	1	10	11	24	0	0	0	20	0	0	0	13	24	13	0	6	14	0	2	6	0	17	0	26	1031
10:37:15	26	22	0	8	7	14	12	10	0	21	16	5	26	0	0	12	14	13	1	19	21	18	8	10	0	0	0	17	0	8	8	6	20	6	17	16	0	19	0	27	5	0	0	0	0	0	3	18	1105
10:47:15	0	0	43	0	9	19	0	10	0	2	0	10	15	0	1	0	26	30	10	0	5	6	0	0	30	0	27	0	10	0	55	0	6	0	23	13	1	0	47	0	3	14	8	0	45	0	8	20	1080
10:57:15	0	0	2	0	0	3	5	0	24	0	0	24	11	7	24	19	0	18	16	0	13	3	19	39	7	8	26	49	0	13	0	0	1	18	13	20	29	21	30	0	0	6	27	0	0	4	24	33	1097
11:07:15	0	36	15	3	14	0	24	0	12	18	9	22	15	25	0	6	0	0	26	33	0	2	4	9	0	0	12	18	9	13	0	15	26	12	7	0	0	17	19	19	23	17	0	35	0	16	2	18	1088
11:17:15	0	0	5	16	16	2	18	10	1	13	0	0	23	9	27	28	4	26	23	0	0	9	0	0	12	0	0	10	0	0	3	0	0	18	20	0	7	20	10	0	13	9	0	5	9	8	19	28	1087
11:27:15	14	0	4	23	11	40	21	30	23	18	0	5	0	17	5	4	0	0	20	1	25	0	10	7	0	6	26	3	0	9	0	24	0	0	0	1	0	0	9	19	9	24	10	31	0	22	6	8	1079
11:37:15	0	10	0	3	18	9	0	0	24	23	17	6	20	6	0	5	11	27	6	10	5	26	24	7	24	21	0	0	16	0	17	27	34	5	1	14	0	28	7	0	0	0	42	13	16	30	9	18	1076
11:47:15	0	17	0	12	10	9	26	0	0	18	0	15	24	0	13	8	0	21	13	16	0	0	18	8	13	29	9	0	0	18	0	10	16	15	15	2	6	0	22	0	22	23	12	10	0	0	0	0	1070
11:57:15	0	22	2	0	0	34	0	0	0	5	0	8	12	0	22	5	6	0	0	13	0	5	6	8	7	0	9	0	0	4	34	0	20	13	3	20	0	4	25	14	16	0	0	15	0	7	20	9	1117
12:07:15	0	0	34	28	0	3	0	10	0	13	0	12	3	0	9	21	1	0	0	31	34	10	10	15	0	9	0	58	0	21	9	4	56	0	3	0	0	0	12	21	1	18	24	19	0	12	0	6	1053
12:17:15	3	28	12	19	1	16	0	14	4	15	11	14	3	10	0	0	25	8	0	0	4	2	0	0	35	0	0	0	37	9	26	5	9	9	26	23	5	0	0	22	3	0	3	0	4	0	7	27	1100
12:27:15	0	32	14	7	0	0	8	23	22	16	0	5	0	0	0	8	1	23	6	29	0	0	12	0	0	16	22	15	12	56	12	0	7	0	0	12	0	42	0	0	13	0	9	32	0	24	19	36	1106
12:37:15	3	8	13	26	13	0	0	0	7	0	2	0	0	0	16	2	9	0	0	27	5	22	42	20	0	43	5	0	18	18	9	0	17	5	9	0	32	10	0	14	0	4	12	24	0	40	6	0	1139
12:47:15	0	10	21	21	0	14	25	22	25	0	0	2	4	0	24	0	20	4	17	20	0	9	0	0	16	36	22	0	10	21	9	26	14	2	26	0	19	7	10	0	17	0	0	10	26	15	0	9	1108
12:57:15	0	37	13	22	11	9	11	10	10	0	0	0	19	18	14	13	0	31	34	22	3	7	12	19	45	0	5	10	8	8	15	5	21	5	11	27	6	16	4	16	21	12	0	0	0	0	0	0	1148
13:07:15	0	12	0	22	16	26	15	12	41	13	0	0	29	19	1	27	14	0	0	0	17	0	29	25	0	26	36	0	19	8	8	9	15	2	8	0	0	8	26	11	2	11	0	29	0	0	4	16	1119
13:17:15	10	8	22	20	5	14	0	7	0	0	19	16	0	11	19	4	7	3	0	30	9	2	0	10	21	0	0	0	7	28	25	20	5	27	19	0	24	24	25	7	9	21	26	27	18	14	13	26	1069
13:27:15	5	0	0	16	27	0	22	31	0	28	0	19	24	16	0	13	26	10	1	0	1	16	21	33	0	13	0	9	0	16	0	9	22	22	0	11	17	0	20	34	0	9	8	5	16	8	0	15	1089
13:37:15	0	0	20	0	5	0	9	43	15	4	0	9	0	40	36	0	44	14	7	25	19	4	2	6	20	13	31	9	12	0	7	28	12	18	0	0	10	16	21	24	7	9	21	21	20	7	16	36	1080
13:47:15	0	14	10	3	11	7	10	14	3	0	0	4	15	8	15	11	24	26	0	15	0	35	4	0	9	10	0	47	0	11	7	13	11	0	0	11	0	27	3	14	26	0	0	36	34	0	0	0	1045
13:57:15	0	12	1	8	11	0	14	20	0	9	27	0	42	1	12	3	0	35	16	5	7	10	7	0	0	15	5	28	0	15	27	16	13	15	0	0	0	0	0	0	0	0	4	3	8	38	0	31	1071
14:07:15	24	0	37	37	22	0	16	0	15	8	3	8	0	9	0	16	0	0	19	0	52	7	0	10	0	0	0	34	0	2	11	19	6	13	0	24	0	42	0	4	7	32	21	0	15	15	3	5	1024
14:17:15	2	0	4	13	9	0	1	14	0	0	11	0	17	0	0	22	2	0	36	6	18	0	15	0	3	0	0	0	0	20	0	0	24	5	9	0	0	8	17	4	26	0	0	0	0	0	16	11	1030
14:27:15	7	12	2	0	1	17	25	0	6	0	0	0	2	9	0	18	26	2	31	0	0	5	23	0	0	25	0	0	19	0	16	0	7	10	0	18	0	37	0	20	0	0	20	30	22	22	6	0	1031
14:37:15	24	0	20	0	7	4	26	34	33	0	37	0	17	0	10	0	16	30	32	14	0	32	27	6	0	19	0	10	0	0	27	17	0	0	21	0	17	0	0	0	15	17	0	16	0	0	0	9	997
14:47:15	16	16	23	27	6	15	0	10	0	2	16	0	22	12	10	15	7	25	0	0	0	25	0	0	1	3	0	25	16	14	18	7	0	1	8	0	27	0	24	0	0	36	25	4	0	38	10	33	1026
14:57:15	16	0	31	0	26	4	8	26	22	21	17	17	12	6	7	20	9	0	7	29	0	16	1	28	0	15	0	3	21	26	3	5	0	0	14	18	0	0	19	7	0	29	16	22	21	0	0	0	982
15:07:15	2	10	7	0	21	16	0	1	0	1	0	10	1	22	0	28	0	49	26	14	8	0	0	0	7	14	0	17	7	0	14	0	5	4	0	0	0	13	2	26	3	3	0	15	7	18	15	3	970
15:17:15	0	0	9	9	1	21	10	11	0	27	18	11	17	16	20	0	0	4	28	14	3	0	0	0	0	5	9	19	0	0	0	0	37	0	41	16	0	30	0	17	0	0	0	12	10	18	1	37	951
15:27:15	14	36	39	9	9	0	5	0	37	33	2	25	8	10	6	7	15	0	14	0	6	25	1	0	0	0	18	26	14	3	11	0	9	5	38	22	13	0	0	0	36	18	6	2	16	29	13	10	957
15:37:15	9	6	29	6	0	0	7	17	21	0	30	0	10	0	6	3	1	11	1	13	0	0	0	23	11	20	10	2	19	12	6	0	22	11	0	26	30	19	8	5	0	0	10	15	6	11	0	0	964
15:47:15	21	20	4	25	0	21	9	7	7	4	0	15	0	28	0	26	41	0	0	0	0	0	7	0	0	18	12	0	19	0	27	18	5	37	28	10	0	26	16	18	13	0	22	20	1	6	16	32	879
15:57:15	0	9	6	26	8	31	0	0	4	9	21	13	34	17	0	14	0	0	19	0	30	19	45	15	0	0	16	17	9	0	4	0	5	0	32	20	0	0	18	6	2	1	1	0	0	21	26	0	916
16:07:15	5	20	0	12	18	10	8	54	18	4	22	3	1	17	0	23	7	12	23	6	19	6	17	3	23	12	22	9	0	45	12	4	0	19	13	2	5	10	0	1	1	0	7	0	10	0	20	15	919
16:17:15	0	0	2	10	10	16	0	0	13	38	8	19	28	37	0	0	24	16	0	32	5	0	12	5	29	6	0	0	17	0	11	18	19	0	10	10	23	0	14	12	11	0	6	15	22	33	1	26	874
16:27:15	2	36	48	17	16	5	7	1	20	0	0	0	16	0	0	18	0	10	14	0	20	26	18	0	21	5	39	4	0	17	0	0	5	0	0	24	9	0	0	6	17	14	2	0	26	13	0	39	919
16:37:15	23	38	0	0	0	0	14	11	36	11	3	9	0	45	16	12	0	5	14	7	47	36	20	7	16	23	35	0	24	16	5	15	6	0	3	9	13	37	24	49	37	5	0	14	12	3	0	0	876
16:47:15	6	25	28	9	25	27	21	4	16	0	34	38	0	9	31	21	7	0	6	0	0	29	12	18	13	13	8	0	1	0	0	14	0	25	0	0	30	29	0	0	1	10	0	0	3	0	18	8	898
16:57:15	16	0	2	24	31	8	16	16	0	30	0	0	11	0	0	13	11	19	31	4	0	12	0	17	12	1	0	0	0	29	5	30	13	0	7	17	28	0	0	10	11	18	19	5	14	0	0	1	866
17:07:15	0	3	8	0	0	18	31	41	26	27	8	0	0	11	0	4	0	5	14	9	34	0	0	0	0	5	11	5	20	11	20	3	9	2	0	0	0	0	19	0	0	25	0	20	12	0	39	16	895
17:17:15	33	0	35	15	7	4	8	17	30	26	0	0	4	23	11	20	16	2	0	5	23	15	0	12	3	34	29	4	15	0	37	40	10	0	26	3	16	4	0	25	1	18	0	0	0	11	0	9	871
17:27:15	29	6	23	19	18	22	9	11	1	24	13	20	0	27	15	33	41	5	0	0	0	0	10	2	0	10	26	4	0	0	6	6	0	14	0	20	0	0	0	10	17	12	23	10	52	0	0	28	862
17:37:15	25	8	20	0	6	0	24	32	14	9	34	0	28	0	0	0	0	19	20	0	27	25	0	0	0	0	39	21	23	0	14	8	18	15	9	17	16	0	0	24	0	2	19	0	11	25	0	1	859
17:47:15	11	0	2	18	15	0	0	16	32	0	0	0	6	0	5	0	0	14	0	5	21	11	8	4	8	13	0	0	0	0	54	0	0	5	0	0	23	21	0	2	11	0	8	6	39	22	0	2	837
17:57:15	14	16	0	3	8	0	0	56	0	34	28	10	24	29	1	16	18	18	3	11	0	4	11	9	0	36	37	0	22	38	0	15	9	23	4	0	9	0	12	1	0	8	22	35	18	0	38	21	831
18:07:15	0	12	4	12	1	0	0	20	0	31	20	0	7	0	0	1	20	0	9	28	19	0	27	0	14	0	0	0	19	0	5	1	25	2	9	11	28	2	19	26	0	0	0	22	0	0	34	17	854
18:17:15	0	0	17	0	0	8	16	13	9	12	0	9	0	0	0	7	4	4	0	0	25	0	12	17	18	0	8	7	0	3	9	0	0	15	27	16	10	13	2	37	0	0	0	4	1	33	8	29	879
18:27:15	0	4	0	22	36	4	22	6	12	6	0	0	14	22	0	15	7	0	13	0	14	0	29	21	16	0	27	0	31	16	7	9	0	19	10	11	13	34	23	18	24	0	20	30	20	0	0	19	825
18:37:15	15	0	0	15	28	0	17	11	0	0	1	12	5	19	0	12	0	0	9	0	4	12	0	0	34	0	14	11	13	5	7	25	7	9	15	7	6	17	0	15	13	25	0	0	15	0	0	5	843
18:47:15	29	22	0	5	0	5	0	16	18	0	7	0	14	21	10	17	13	0	13	0	11	43	1	5	6	3	0	25	36	16	13	0	2	1	25	1	0	12	0	14	18	10	0	13	9	7	0	0	836
18:57:15	0	0	7	15	11	16	15	15	14	0	2	8	0	0	0	0	18	18	0	0	0	0	16	0	9	8	1	5	19	12	0	16	0	0	8	0	1	11	0	7	19	0	12	4	0	8	14	20	801
19:07:15	16	15	1	3	12	1	1	0	28	3	8	24	0	0	0	4	35	6	10	0	0	12	0	0	3	21	7	14	7	27	34	0	0	15	42	4	0	20	36	23	23	19	0	3	0	8	19	11	813
19:17:15	32	0	27	8	8	28	41	0	14	13	0	0	0	15	0	25	4	2	0	0	3	23	0	0	0	6	5	15	12	16	0	15	0	6	18	0	14	2	8	41	10	0	12	15	21	17	14	6	774
19:27:15	35	0	0	11	5	9	37	0	31	0	0	13	0	13	0	8	0	8	0	29	0	0	0	4	20	8	14	0	11	7	0	10	32	0	7	44	0	0	22	7	9	0	13	34	33	4	10	36	802
19:37:15	22	16	0	0	0	12	0	0	0	39	5	9	11	1	23	0	10	10	0	3	0	2	17	6	27	1	0	25	23	0	1	29	27	19	1	0	19	5	17	25	0	20	0	1	8	22	17	18	810
19:47:15	0	6	5	9	3	20	4	0	0	35	2	39	8	10	14	21	3	10	14	0	5	0	21	10	4	31	0	6	5	35	0	0	16	10	0	0	6	18	0	10	6	0	0	5	0	18	19	0	770
19:57:15	0	12	0	0	0	16	10	0	0	48	0	16	40	7	0	14	26	5	32	0	5	25	0	17	0	21	0	39	25	0	2	9	0	2	0	0	1	18	16	30	5	0	29	0	0	0	14	20	776
20:07:15	42	7	47	15	27	2	0	0	1	12	18	3	47	35	6	0	0	0	12	0	0	0	0	0	0	0	24	13	0	44	17	19	8	0	14	0	4	39	17	0	36	20	6	6	0	24	3	19	775
20:17:15	20	0	13	0	23	24	11	19	0	34	6	11	9	9	23	6	28	12	24	0	21	0	0	0	25	0	2	0	21	8	24	4	36	1	9	0	0	16	14	20	0	6	9	7	17	18	5	9	777
0:00:00
0:00:00
0:00:00
0:00:00
0:00:00
0:00:00
0:00:00
0:00:00
0:00:00
0:00:00
0:00:00
0:00:00
0:00:00
0:00:00
0:00:00
0:00:00
0:00:00
0:00:00
0:00:00
0:00:00
0:00:00
0:00:00
0:00:00
0:00:00
0:00:00
0:00:00
0:00:00
0:00:00
0:00:00
0:00:00
0:00:00
0:00:00
[truncated: 47 more columns]
