# Supplementary material for: Systematic analysis of low-affinity transcription factor binding site clusters in vitro and in vivo establishes their functional relevance
Source: Nat Commun. 2022 Sep 7;13:5273. doi: 10.1038/s41467-022-32971-0 (PMC9452512; doi:10.1038/s41467-022-32971-0)
Supplement: Supplementary file 3 — Source Data [file 41467_2022_32971_MOESM3_ESM.zip › source_data/in-vivo/20210519/20210519_Z3EV268_Variables.txt]

Well	Strain	Promoter	Media	Replicate
A1	sAS001	xxxxxx	URA	1
A2	sAS001	xxxxxx	URA	2
A3	sAS001	xxxxxx	URA	3
A4	sAS003	S1xxxxx	URA	1
A5	sAS003	S1xxxxx	URA	2
A6	sAS003	S1xxxxx	URA	3
A7	sML073	M1M2xxxx	URA	1
A8	sML073	M1M2xxxx	URA	2
A9	sML073	M1M2xxxx	URA	3
A10	sML074	M1M2M3M4xx	URA	1
A11	sML074	M1M2M3M4xx	URA	2
A12	sML074	M1M2M3M4xx	URA	3
B1	sML075	M1M2M3M4M5x	URA	1
B2	sML075	M1M2M3M4M5x	URA	2
B3	sML075	M1M2M3M4M5x	URA	3
B4	sML076	W4W4W4xxx	URA	1
B5	sML076	W4W4W4xxx	URA	2
B6	sML076	W4W4W4xxx	URA	3
B7	sML077	W4W4W4W4W4W4	URA	1
B8	sML077	W4W4W4W4W4W4	URA	2
B9	sML077	W4W4W4W4W4W4	URA	3
B10	sML078	A4A5M2xxx	URA	1
B11	sML078	A4A5M2xxx	URA	2
B12	sML078	A4A5M2xxx	URA	3
C1	sML079	A4A5M2A4A5M2	URA	1
C2	sML079	A4A5M2A4A5M2	URA	2
C3	sML079	A4A5M2A4A5M2	URA	3
C4	sML080	A11A11A11xxx	URA	1
C5	sML080	A11A11A11xxx	URA	2
C6	sML080	A11A11A11xxx	URA	3
C7	sML081	A11A11A11A11A11A11	URA	1
C8	sML081	A11A11A11A11A11A11	URA	2
C9	sML081	A11A11A11A11A11A11	URA	3
C10	sML082	M1M2M3W4W3W2	URA	1
C11	sML082	M1M2M3W4W3W2	URA	2
C12	sML082	M1M2M3W4W3W2	URA	3
D1	sML083	M1xM2xM3x	URA	1
D2	sML083	M1xM2xM3x	URA	2
D3	sML083	M1xM2xM3x	URA	3
D4	sML084	M1W4M2W3M3W2	URA	1
D5	sML084	M1W4M2W3M3W2	URA	2
D6	sML084	M1W4M2W3M3W2	URA	3
D7	BL	BL	URA	1
D8	BL	BL	URA	2
D9	BL	BL	URA	3
D10	BL	BL	URA	4
D11	BL	BL	URA	5
D12
E1	sAS001	xxxxxx	200 nM beta estradiol	1
E2	sAS001	xxxxxx	200 nM beta estradiol	2
E3	sAS001	xxxxxx	200 nM beta estradiol	3
E4	sAS003	S1xxxxx	200 nM beta estradiol	1
E5	sAS003	S1xxxxx	200 nM beta estradiol	2
E6	sAS003	S1xxxxx	200 nM beta estradiol	3
E7	sML073	M1M2xxxx	200 nM beta estradiol	1
E8	sML073	M1M2xxxx	200 nM beta estradiol	2
E9	sML073	M1M2xxxx	200 nM beta estradiol	3
E10	sML074	M1M2M3M4xx	200 nM beta estradiol	1
E11	sML074	M1M2M3M4xx	200 nM beta estradiol	2
E12	sML074	M1M2M3M4xx	200 nM beta estradiol	3
F1	sML075	M1M2M3M4M5x	200 nM beta estradiol	1
F2	sML075	M1M2M3M4M5x	200 nM beta estradiol	2
F3	sML075	M1M2M3M4M5x	200 nM beta estradiol	3
F4	sML076	W4W4W4xxx	200 nM beta estradiol	1
F5	sML076	W4W4W4xxx	200 nM beta estradiol	2
F6	sML076	W4W4W4xxx	200 nM beta estradiol	3
F7	sML077	W4W4W4W4W4W4	200 nM beta estradiol	1
F8	sML077	W4W4W4W4W4W4	200 nM beta estradiol	2
F9	sML077	W4W4W4W4W4W4	200 nM beta estradiol	3
F10	sML078	A4A5M2xxx	200 nM beta estradiol	1
F11	sML078	A4A5M2xxx	200 nM beta estradiol	2
F12	sML078	A4A5M2xxx	200 nM beta estradiol	3
G1	sML079	A4A5M2A4A5M2	200 nM beta estradiol	1
G2	sML079	A4A5M2A4A5M2	200 nM beta estradiol	2
G3	sML079	A4A5M2A4A5M2	200 nM beta estradiol	3
G4	sML080	A11A11A11xxx	200 nM beta estradiol	1
G5	sML080	A11A11A11xxx	200 nM beta estradiol	2
G6	sML080	A11A11A11xxx	200 nM beta estradiol	3
G7	sML081	A11A11A11A11A11A11	200 nM beta estradiol	1
G8	sML081	A11A11A11A11A11A11	200 nM beta estradiol	2
G9	sML081	A11A11A11A11A11A11	200 nM beta estradiol	3
G10	sML082	M1M2M3W4W3W2	200 nM beta estradiol	1
G11	sML082	M1M2M3W4W3W2	200 nM beta estradiol	2
G12	sML082	M1M2M3W4W3W2	200 nM beta estradiol	3
H1	sML083	M1xM2xM3x	200 nM beta estradiol	1
H2	sML083	M1xM2xM3x	200 nM beta estradiol	2
H3	sML083	M1xM2xM3x	200 nM beta estradiol	3
H4	sML084	M1W4M2W3M3W2	200 nM beta estradiol	1
H5	sML084	M1W4M2W3M3W2	200 nM beta estradiol	2
H6
H7	BL	BL	200 nM beta estradiol	1
H8	BL	BL	200 nM beta estradiol	2
H9	BL	BL	200 nM beta estradiol	3
H10	BL	BL	200 nM beta estradiol	4
H11	BL	BL	200 nM beta estradiol	5
H12	BL	BL	200 nM beta estradiol	6
