# Supplementary material for: Systematic analysis of low-affinity transcription factor binding site clusters in vitro and in vivo establishes their functional relevance
Source: Nat Commun. 2022 Sep 7;13:5273. doi: 10.1038/s41467-022-32971-0 (PMC9452512; doi:10.1038/s41467-022-32971-0)
Supplement: Supplementary file 3 — Source Data [file 41467_2022_32971_MOESM3_ESM.zip › source_data/in-vivo/20210519/20210519_Z3EV268_600.txt]

600
Kinetic read	A1	A2	A3	A4	A5	A6	A7	A8	A9	A10	A11	A12	B1	B2	B3	B4	B5	B6	B7	B8	B9	B10	B11	B12	C1	C2	C3	C4	C5	C6	C7	C8	C9	C10	C11	C12	D1	D2	D3	D4	D5	D6	D7	D8	D9	D10	D11	D12	E1
0:06:43	0.141	0.145	0.151	0.141	0.146	0.148	0.143	0.147	0.154	0.148	0.159	0.166	0.139	0.138	0.150	0.151	0.155	0.157	0.153	0.154	0.149	0.159	0.165	0.164	0.127	0.137	0.143	0.143	0.139	0.144	0.155	0.160	0.158	0.146	0.151	0.154	0.128	0.144	0.137	0.149	0.153	0.154	0.126	0.125	0.126	0.129	0.127	0.137	0.143
0:16:43	0.142	0.146	0.151	0.141	0.149	0.153	0.146	0.147	0.156	0.150	0.168	0.171	0.139	0.140	0.152	0.151	0.156	0.158	0.154	0.154	0.149	0.161	0.166	0.165	0.130	0.138	0.144	0.143	0.143	0.145	0.156	0.161	0.158	0.146	0.153	0.161	0.129	0.145	0.138	0.151	0.164	0.157	0.126	0.125	0.125	0.128	0.127	0.136	0.145
0:26:43	0.142	0.145	0.151	0.142	0.148	0.154	0.142	0.147	0.156	0.151	0.164	0.171	0.140	0.141	0.155	0.153	0.157	0.159	0.154	0.155	0.150	0.173	0.168	0.166	0.141	0.140	0.145	0.143	0.141	0.146	0.157	0.162	0.160	0.147	0.157	0.169	0.131	0.146	0.139	0.151	0.155	0.160	0.125	0.124	0.125	0.128	0.126	0.136	0.146
0:36:43	0.143	0.146	0.152	0.145	0.147	0.152	0.142	0.148	0.156	0.152	0.169	0.175	0.140	0.142	0.151	0.159	0.159	0.162	0.154	0.156	0.151	0.165	0.173	0.167	0.137	0.141	0.145	0.144	0.145	0.147	0.158	0.167	0.165	0.149	0.156	0.167	0.133	0.147	0.140	0.152	0.160	0.163	0.125	0.124	0.125	0.128	0.126	0.136	0.148
0:46:43	0.152	0.145	0.152	0.151	0.147	0.153	0.143	0.148	0.156	0.155	0.192	0.178	0.144	0.142	0.150	0.162	0.163	0.172	0.154	0.158	0.151	0.175	0.182	0.169	0.149	0.143	0.148	0.145	0.145	0.149	0.160	0.180	0.170	0.151	0.160	0.179	0.133	0.148	0.140	0.153	0.162	0.166	0.124	0.123	0.125	0.127	0.126	0.136	0.151
0:56:43	0.190	0.146	0.153	0.153	0.148	0.156	0.144	0.150	0.156	0.164	0.183	0.191	0.149	0.145	0.150	0.179	0.167	0.175	0.154	0.159	0.152	0.185	0.181	0.171	0.156	0.144	0.149	0.146	0.146	0.156	0.161	0.176	0.165	0.151	0.160	0.187	0.136	0.149	0.142	0.159	0.162	0.167	0.124	0.123	0.125	0.127	0.126	0.136	0.155
1:06:43	0.204	0.163	0.153	0.157	0.154	0.160	0.145	0.150	0.157	0.177	0.204	0.205	0.155	0.150	0.152	0.195	0.175	0.199	0.156	0.162	0.154	0.187	0.178	0.174	0.163	0.146	0.155	0.149	0.150	0.153	0.164	0.173	0.168	0.153	0.161	0.179	0.136	0.153	0.143	0.168	0.164	0.169	0.124	0.123	0.125	0.127	0.126	0.136	0.157
1:16:43	0.208	0.179	0.155	0.155	0.165	0.168	0.148	0.152	0.158	0.178	0.204	0.211	0.161	0.148	0.154	0.198	0.192	0.194	0.157	0.164	0.162	0.192	0.182	0.178	0.189	0.151	0.156	0.152	0.149	0.155	0.166	0.175	0.172	0.155	0.165	0.189	0.136	0.153	0.145	0.180	0.170	0.171	0.124	0.123	0.124	0.127	0.126	0.135	0.161
1:26:43	0.207	0.184	0.177	0.160	0.173	0.184	0.149	0.155	0.164	0.189	0.204	0.208	0.174	0.156	0.155	0.199	0.196	0.194	0.162	0.167	0.180	0.196	0.189	0.181	0.197	0.154	0.158	0.156	0.153	0.156	0.168	0.179	0.176	0.160	0.167	0.168	0.138	0.154	0.147	0.184	0.173	0.174	0.124	0.122	0.124	0.127	0.125	0.135	0.164
1:36:43	0.199	0.211	0.196	0.171	0.191	0.212	0.158	0.181	0.170	0.197	0.198	0.209	0.183	0.158	0.159	0.197	0.196	0.195	0.174	0.168	0.188	0.191	0.196	0.190	0.194	0.161	0.162	0.161	0.165	0.158	0.173	0.190	0.182	0.164	0.171	0.174	0.141	0.158	0.151	0.188	0.176	0.181	0.124	0.122	0.124	0.127	0.126	0.136	0.171
1:46:43	0.211	0.208	0.219	0.177	0.208	0.218	0.163	0.189	0.187	0.200	0.219	0.206	0.201	0.163	0.163	0.193	0.200	0.204	0.193	0.172	0.212	0.194	0.203	0.194	0.194	0.173	0.167	0.167	0.164	0.161	0.177	0.198	0.184	0.166	0.175	0.175	0.144	0.162	0.155	0.191	0.182	0.185	0.123	0.123	0.124	0.127	0.126	0.135	0.178
1:56:43	0.222	0.213	0.227	0.182	0.206	0.219	0.169	0.205	0.203	0.189	0.200	0.225	0.174	0.169	0.169	0.188	0.203	0.203	0.200	0.176	0.202	0.199	0.208	0.202	0.184	0.176	0.170	0.168	0.171	0.163	0.182	0.196	0.191	0.171	0.180	0.181	0.149	0.165	0.158	0.189	0.184	0.191	0.123	0.122	0.124	0.126	0.125	0.135	0.182
2:06:43	0.211	0.214	0.226	0.180	0.196	0.220	0.177	0.203	0.208	0.189	0.220	0.244	0.165	0.173	0.173	0.195	0.210	0.208	0.198	0.180	0.192	0.203	0.213	0.208	0.183	0.170	0.174	0.169	0.172	0.167	0.189	0.224	0.196	0.175	0.184	0.188	0.149	0.168	0.164	0.192	0.191	0.196	0.124	0.122	0.124	0.126	0.126	0.135	0.188
2:16:43	0.230	0.190	0.223	0.185	0.189	0.224	0.185	0.193	0.205	0.190	0.221	0.239	0.166	0.176	0.177	0.198	0.219	0.216	0.191	0.185	0.207	0.208	0.218	0.214	0.169	0.167	0.178	0.170	0.177	0.172	0.195	0.236	0.203	0.181	0.190	0.193	0.153	0.168	0.167	0.193	0.197	0.202	0.123	0.122	0.124	0.126	0.125	0.136	0.192
2:26:43	0.194	0.189	0.204	0.186	0.194	0.216	0.186	0.197	0.204	0.198	0.213	0.217	0.168	0.180	0.184	0.206	0.228	0.225	0.205	0.190	0.204	0.215	0.226	0.225	0.173	0.172	0.182	0.176	0.177	0.176	0.200	0.241	0.208	0.186	0.196	0.199	0.156	0.175	0.172	0.197	0.205	0.209	0.123	0.122	0.124	0.126	0.125	0.135	0.199
2:36:43	0.193	0.197	0.204	0.188	0.196	0.209	0.182	0.183	0.212	0.203	0.223	0.225	0.173	0.185	0.188	0.214	0.238	0.236	0.206	0.194	0.209	0.224	0.236	0.234	0.158	0.177	0.184	0.184	0.184	0.182	0.209	0.220	0.215	0.189	0.201	0.208	0.159	0.179	0.173	0.200	0.212	0.218	0.124	0.122	0.124	0.126	0.125	0.135	0.204
2:46:43	0.198	0.205	0.211	0.196	0.201	0.208	0.186	0.190	0.211	0.213	0.232	0.237	0.180	0.192	0.198	0.221	0.248	0.248	0.197	0.200	0.201	0.235	0.247	0.244	0.163	0.182	0.190	0.193	0.184	0.189	0.214	0.253	0.225	0.198	0.209	0.215	0.165	0.184	0.180	0.207	0.224	0.229	0.124	0.122	0.124	0.126	0.125	0.135	0.214
2:56:43	0.207	0.212	0.220	0.203	0.208	0.219	0.190	0.197	0.208	0.221	0.241	0.247	0.184	0.198	0.205	0.230	0.261	0.258	0.205	0.205	0.200	0.244	0.257	0.257	0.168	0.189	0.197	0.209	0.190	0.195	0.222	0.237	0.235	0.204	0.217	0.223	0.170	0.189	0.181	0.214	0.233	0.237	0.123	0.122	0.123	0.126	0.125	0.135	0.223
3:06:43	0.215	0.221	0.229	0.209	0.215	0.221	0.194	0.205	0.213	0.230	0.250	0.257	0.190	0.208	0.215	0.240	0.273	0.270	0.210	0.210	0.208	0.255	0.268	0.271	0.173	0.198	0.203	0.209	0.196	0.201	0.233	0.245	0.247	0.212	0.227	0.232	0.176	0.194	0.187	0.224	0.241	0.247	0.124	0.122	0.124	0.127	0.125	0.135	0.230
3:16:43	0.225	0.232	0.238	0.220	0.223	0.233	0.201	0.212	0.220	0.239	0.259	0.266	0.195	0.217	0.224	0.248	0.284	0.283	0.209	0.219	0.216	0.269	0.280	0.282	0.179	0.206	0.211	0.200	0.210	0.207	0.242	0.257	0.259	0.220	0.237	0.241	0.182	0.201	0.194	0.234	0.253	0.260	0.123	0.121	0.123	0.126	0.125	0.135	0.241
3:26:43	0.235	0.242	0.249	0.229	0.233	0.241	0.208	0.218	0.228	0.249	0.270	0.275	0.201	0.225	0.234	0.262	0.299	0.299	0.216	0.229	0.224	0.281	0.295	0.294	0.186	0.215	0.220	0.205	0.211	0.217	0.253	0.266	0.268	0.230	0.247	0.251	0.187	0.208	0.202	0.245	0.262	0.269	0.124	0.121	0.124	0.126	0.125	0.135	0.249
3:36:43	0.246	0.254	0.260	0.239	0.245	0.248	0.217	0.226	0.235	0.261	0.283	0.289	0.209	0.235	0.246	0.275	0.315	0.316	0.222	0.237	0.231	0.300	0.310	0.310	0.195	0.223	0.230	0.210	0.219	0.224	0.263	0.279	0.279	0.241	0.259	0.263	0.195	0.216	0.209	0.255	0.275	0.280	0.123	0.121	0.124	0.126	0.125	0.135	0.261
3:46:43	0.258	0.267	0.276	0.250	0.257	0.262	0.224	0.235	0.245	0.273	0.298	0.303	0.216	0.246	0.256	0.289	0.334	0.333	0.233	0.247	0.242	0.312	0.324	0.323	0.202	0.233	0.239	0.222	0.231	0.234	0.273	0.292	0.292	0.252	0.270	0.273	0.203	0.223	0.218	0.266	0.285	0.292	0.124	0.122	0.124	0.126	0.125	0.135	0.273
3:56:43	0.270	0.282	0.290	0.265	0.271	0.272	0.232	0.244	0.255	0.286	0.313	0.317	0.224	0.257	0.271	0.300	0.351	0.347	0.240	0.256	0.254	0.326	0.344	0.341	0.208	0.241	0.247	0.228	0.238	0.243	0.286	0.306	0.307	0.263	0.280	0.284	0.211	0.233	0.228	0.279	0.298	0.309	0.123	0.121	0.124	0.126	0.125	0.135	0.286
4:06:43	0.285	0.297	0.308	0.279	0.287	0.286	0.244	0.257	0.265	0.303	0.329	0.331	0.234	0.269	0.285	0.316	0.366	0.364	0.251	0.267	0.265	0.343	0.361	0.361	0.217	0.252	0.258	0.237	0.247	0.254	0.301	0.322	0.323	0.274	0.295	0.294	0.219	0.243	0.237	0.295	0.314	0.320	0.122	0.121	0.124	0.125	0.125	0.135	0.299
4:16:43	0.299	0.314	0.324	0.293	0.304	0.300	0.256	0.267	0.279	0.318	0.349	0.351	0.243	0.283	0.293	0.332	0.382	0.379	0.261	0.279	0.276	0.357	0.378	0.382	0.226	0.265	0.270	0.246	0.258	0.265	0.314	0.338	0.339	0.287	0.309	0.307	0.228	0.252	0.247	0.309	0.329	0.334	0.124	0.121	0.124	0.126	0.125	0.135	0.312
4:26:43	0.316	0.333	0.344	0.309	0.318	0.316	0.268	0.282	0.293	0.337	0.368	0.371	0.250	0.298	0.306	0.348	0.402	0.402	0.273	0.292	0.289	0.371	0.398	0.399	0.234	0.281	0.283	0.259	0.271	0.277	0.330	0.355	0.360	0.300	0.322	0.323	0.237	0.260	0.256	0.326	0.343	0.349	0.123	0.122	0.124	0.126	0.125	0.135	0.327
4:36:43	0.331	0.350	0.359	0.322	0.333	0.326	0.281	0.297	0.307	0.352	0.384	0.388	0.260	0.311	0.324	0.366	0.423	0.428	0.286	0.306	0.305	0.388	0.418	0.417	0.246	0.294	0.295	0.272	0.284	0.289	0.348	0.367	0.377	0.317	0.341	0.339	0.245	0.271	0.267	0.339	0.361	0.364	0.123	0.121	0.123	0.126	0.125	0.135	0.345
4:46:43	0.350	0.359	0.376	0.333	0.349	0.343	0.298	0.313	0.325	0.367	0.402	0.404	0.272	0.329	0.337	0.386	0.444	0.453	0.299	0.321	0.321	0.406	0.441	0.438	0.257	0.305	0.310	0.285	0.298	0.303	0.367	0.383	0.393	0.333	0.356	0.356	0.255	0.280	0.277	0.358	0.377	0.383	0.122	0.122	0.124	0.126	0.125	0.135	0.363
4:56:43	0.365	0.377	0.394	0.349	0.363	0.358	0.312	0.330	0.341	0.385	0.417	0.422	0.285	0.344	0.349	0.410	0.468	0.477	0.312	0.339	0.338	0.426	0.460	0.460	0.270	0.317	0.328	0.295	0.313	0.319	0.383	0.398	0.411	0.350	0.372	0.372	0.270	0.293	0.286	0.372	0.399	0.401	0.124	0.121	0.124	0.126	0.125	0.135	0.384
5:06:43	0.383	0.396	0.412	0.366	0.384	0.382	0.325	0.346	0.356	0.401	0.435	0.439	0.297	0.357	0.371	0.429	0.488	0.498	0.330	0.355	0.354	0.447	0.480	0.482	0.280	0.331	0.341	0.312	0.329	0.335	0.403	0.417	0.436	0.368	0.390	0.391	0.285	0.306	0.300	0.391	0.414	0.421	0.124	0.121	0.123	0.126	0.125	0.135	0.399
5:16:43	0.400	0.411	0.434	0.385	0.400	0.402	0.340	0.358	0.371	0.420	0.454	0.460	0.309	0.375	0.372	0.450	0.514	0.520	0.347	0.372	0.371	0.469	0.505	0.504	0.294	0.346	0.359	0.325	0.346	0.348	0.421	0.440	0.457	0.383	0.408	0.406	0.300	0.323	0.316	0.411	0.434	0.440	0.122	0.121	0.124	0.125	0.125	0.135	0.415
5:26:43	0.417	0.429	0.455	0.407	0.425	0.425	0.357	0.378	0.390	0.442	0.483	0.487	0.327	0.394	0.392	0.472	0.536	0.543	0.361	0.391	0.388	0.497	0.523	0.530	0.306	0.363	0.376	0.341	0.360	0.368	0.445	0.464	0.478	0.404	0.428	0.426	0.316	0.336	0.334	0.428	0.452	0.463	0.123	0.122	0.124	0.126	0.125	0.135	0.430
5:36:43	0.438	0.454	0.476	0.433	0.448	0.449	0.375	0.397	0.407	0.466	0.507	0.512	0.345	0.417	0.423	0.491	0.554	0.565	0.378	0.410	0.408	0.530	0.545	0.554	0.321	0.381	0.393	0.359	0.381	0.385	0.466	0.490	0.505	0.425	0.449	0.448	0.328	0.351	0.347	0.451	0.472	0.483	0.124	0.121	0.123	0.125	0.125	0.135	0.449
5:46:43	0.467	0.480	0.501	0.463	0.472	0.471	0.396	0.415	0.431	0.491	0.531	0.540	0.364	0.443	0.456	0.516	0.580	0.590	0.395	0.429	0.430	0.547	0.568	0.580	0.335	0.407	0.408	0.373	0.397	0.406	0.490	0.515	0.525	0.444	0.473	0.468	0.346	0.368	0.367	0.473	0.499	0.507	0.123	0.121	0.124	0.125	0.125	0.135	0.477
5:56:43	0.486	0.504	0.527	0.482	0.492	0.491	0.420	0.436	0.450	0.514	0.548	0.559	0.380	0.466	0.480	0.539	0.602	0.612	0.416	0.446	0.451	0.571	0.594	0.609	0.349	0.428	0.427	0.392	0.417	0.423	0.512	0.537	0.546	0.463	0.492	0.490	0.361	0.383	0.380	0.495	0.518	0.529	0.123	0.121	0.123	0.125	0.125	0.135	0.502
6:06:43	0.516	0.534	0.550	0.505	0.514	0.515	0.444	0.460	0.477	0.535	0.572	0.590	0.400	0.491	0.503	0.563	0.627	0.641	0.437	0.468	0.471	0.596	0.617	0.634	0.366	0.453	0.453	0.414	0.437	0.446	0.532	0.563	0.568	0.485	0.512	0.512	0.378	0.403	0.401	0.518	0.545	0.557	0.122	0.121	0.123	0.125	0.125	0.135	0.542
6:16:43	0.540	0.556	0.580	0.525	0.534	0.539	0.463	0.481	0.501	0.556	0.596	0.608	0.420	0.513	0.523	0.585	0.652	0.666	0.458	0.491	0.493	0.615	0.641	0.657	0.380	0.471	0.475	0.431	0.458	0.464	0.554	0.586	0.591	0.508	0.535	0.539	0.394	0.418	0.416	0.542	0.569	0.581	0.123	0.121	0.123	0.126	0.125	0.135	0.579
6:26:43	0.564	0.587	0.605	0.547	0.556	0.560	0.482	0.505	0.521	0.580	0.623	0.631	0.437	0.535	0.543	0.609	0.675	0.687	0.477	0.511	0.512	0.643	0.662	0.684	0.402	0.494	0.499	0.454	0.480	0.487	0.577	0.608	0.615	0.527	0.558	0.564	0.410	0.438	0.439	0.568	0.594	0.613	0.122	0.121	0.123	0.125	0.125	0.135	0.629
6:36:43	0.586	0.614	0.627	0.575	0.585	0.585	0.507	0.521	0.541	0.604	0.642	0.654	0.458	0.556	0.567	0.634	0.700	0.707	0.498	0.535	0.533	0.665	0.688	0.710	0.425	0.515	0.525	0.476	0.502	0.510	0.603	0.635	0.643	0.548	0.584	0.589	0.425	0.457	0.462	0.593	0.625	0.640	0.123	0.121	0.123	0.125	0.125	0.135	0.673
6:46:43	0.608	0.638	0.649	0.599	0.608	0.609	0.531	0.543	0.564	0.627	0.664	0.676	0.477	0.577	0.591	0.656	0.714	0.723	0.520	0.551	0.553	0.685	0.707	0.735	0.451	0.537	0.548	0.501	0.524	0.529	0.623	0.658	0.671	0.569	0.612	0.616	0.447	0.481	0.484	0.616	0.657	0.670	0.122	0.121	0.123	0.125	0.125	0.135	0.707
6:56:43	0.636	0.663	0.675	0.622	0.632	0.630	0.550	0.566	0.584	0.648	0.689	0.696	0.494	0.601	0.610	0.677	0.727	0.737	0.538	0.572	0.574	0.709	0.725	0.754	0.479	0.558	0.572	0.524	0.544	0.548	0.647	0.689	0.694	0.596	0.641	0.640	0.469	0.502	0.509	0.646	0.687	0.708	0.122	0.121	0.123	0.125	0.125	0.135	0.744
7:06:43	0.658	0.687	0.695	0.646	0.657	0.648	0.576	0.588	0.604	0.673	0.708	0.716	0.508	0.622	0.632	0.694	0.741	0.748	0.566	0.595	0.598	0.727	0.740	0.776	0.502	0.584	0.596	0.549	0.569	0.575	0.674	0.712	0.725	0.619	0.666	0.666	0.495	0.528	0.537	0.672	0.725	0.736	0.122	0.121	0.123	0.126	0.124	0.135	0.777
7:16:43	0.677	0.705	0.710	0.668	0.675	0.670	0.597	0.611	0.629	0.689	0.725	0.735	0.518	0.644	0.651	0.711	0.750	0.761	0.586	0.619	0.620	0.743	0.752	0.789	0.530	0.607	0.622	0.569	0.595	0.601	0.695	0.732	0.750	0.651	0.694	0.687	0.520	0.550	0.558	0.703	0.748	0.775	0.123	0.121	0.123	0.125	0.124	0.135	0.805
7:26:43	0.696	0.722	0.733	0.686	0.695	0.685	0.619	0.636	0.653	0.705	0.737	0.746	0.530	0.666	0.666	0.727	0.764	0.773	0.610	0.641	0.642	0.751	0.763	0.806	0.547	0.629	0.646	0.597	0.618	0.625	0.717	0.763	0.780	0.677	0.723	0.708	0.543	0.577	0.585	0.727	0.786	0.804	0.122	0.121	0.123	0.125	0.125	0.135	0.836
7:36:43	0.714	0.733	0.741	0.705	0.711	0.698	0.642	0.658	0.675	0.720	0.748	0.760	0.541	0.681	0.677	0.737	0.776	0.779	0.631	0.662	0.664	0.760	0.771	0.820	0.563	0.650	0.669	0.618	0.641	0.652	0.738	0.793	0.792	0.699	0.742	0.727	0.565	0.597	0.607	0.761	0.821	0.819	0.123	0.121	0.123	0.125	0.125	0.135	0.866
7:46:43	0.730	0.753	0.749	0.718	0.730	0.710	0.664	0.677	0.694	0.733	0.762	0.768	0.550	0.702	0.691	0.747	0.791	0.788	0.649	0.682	0.687	0.775	0.782	0.828	0.576	0.669	0.691	0.644	0.669	0.676	0.752	0.828	0.806	0.726	0.775	0.743	0.588	0.624	0.631	0.798	0.864	0.848	0.123	0.121	0.123	0.125	0.124	0.135	0.881
7:56:43	0.743	0.761	0.758	0.731	0.738	0.723	0.684	0.696	0.712	0.741	0.770	0.779	0.558	0.713	0.702	0.756	0.798	0.796	0.672	0.698	0.703	0.782	0.791	0.841	0.591	0.687	0.709	0.666	0.691	0.704	0.772	0.853	0.828	0.752	0.802	0.756	0.605	0.646	0.651	0.833	0.902	0.872	0.123	0.121	0.123	0.125	0.124	0.135	0.917
8:06:43	0.750	0.773	0.766	0.748	0.750	0.734	0.700	0.710	0.725	0.751	0.777	0.786	0.570	0.726	0.712	0.766	0.808	0.805	0.694	0.712	0.720	0.790	0.797	0.849	0.604	0.705	0.726	0.684	0.714	0.732	0.788	0.870	0.843	0.779	0.825	0.766	0.626	0.662	0.676	0.875	0.933	0.896	0.123	0.121	0.123	0.125	0.125	0.135	0.947
8:16:43	0.764	0.781	0.770	0.755	0.756	0.744	0.713	0.721	0.734	0.758	0.782	0.795	0.577	0.735	0.722	0.775	0.825	0.811	0.712	0.725	0.730	0.806	0.807	0.856	0.613	0.715	0.740	0.702	0.730	0.747	0.804	0.894	0.859	0.807	0.849	0.778	0.643	0.680	0.690	0.896	0.969	0.922	0.122	0.121	0.123	0.125	0.124	0.135	0.976
8:26:43	0.770	0.788	0.776	0.762	0.765	0.753	0.727	0.733	0.745	0.764	0.792	0.801	0.584	0.747	0.728	0.784	0.833	0.818	0.723	0.737	0.741	0.817	0.814	0.865	0.622	0.729	0.755	0.720	0.751	0.776	0.821	0.906	0.904	0.836	0.887	0.789	0.656	0.696	0.710	0.940	1.008	0.948	0.122	0.121	0.123	0.125	0.124	0.135	0.996
8:36:43	0.776	0.797	0.784	0.772	0.772	0.761	0.737	0.745	0.756	0.773	0.801	0.810	0.587	0.754	0.736	0.790	0.840	0.824	0.733	0.748	0.751	0.827	0.822	0.871	0.633	0.739	0.767	0.732	0.756	0.809	0.839	0.910	0.911	0.858	0.905	0.799	0.669	0.707	0.730	0.956	1.016	0.974	0.122	0.120	0.123	0.125	0.124	0.135	1.002
8:46:43	0.779	0.800	0.788	0.781	0.777	0.767	0.746	0.752	0.764	0.780	0.806	0.815	0.595	0.766	0.744	0.799	0.856	0.831	0.746	0.757	0.757	0.825	0.830	0.877	0.641	0.749	0.775	0.745	0.772	0.845	0.862	0.942	0.940	0.873	0.919	0.810	0.682	0.722	0.748	0.980	1.046	0.992	0.123	0.121	0.123	0.125	0.124	0.135	1.038
8:56:43	0.781	0.806	0.798	0.789	0.779	0.777	0.757	0.762	0.774	0.785	0.811	0.821	0.604	0.773	0.747	0.805	0.862	0.837	0.758	0.766	0.767	0.829	0.838	0.886	0.651	0.756	0.786	0.758	0.789	0.862	0.881	0.955	0.945	0.891	0.942	0.819	0.695	0.732	0.764	0.999	1.059	1.011	0.123	0.121	0.123	0.125	0.124	0.135	1.050
9:06:43	0.786	0.811	0.804	0.792	0.785	0.782	0.764	0.768	0.780	0.790	0.811	0.822	0.611	0.778	0.756	0.810	0.873	0.837	0.765	0.776	0.775	0.840	0.839	0.889	0.657	0.765	0.799	0.767	0.812	0.878	0.898	0.963	0.956	0.906	0.948	0.825	0.704	0.740	0.777	1.021	1.071	1.031	0.123	0.121	0.123	0.125	0.124	0.135	1.066
9:16:43	0.789	0.818	0.806	0.796	0.787	0.787	0.772	0.773	0.788	0.798	0.819	0.830	0.613	0.790	0.762	0.814	0.875	0.844	0.776	0.783	0.784	0.833	0.846	0.894	0.663	0.770	0.808	0.774	0.835	0.881	0.900	0.972	0.958	0.923	0.954	0.835	0.715	0.749	0.795	1.022	1.083	1.034	0.122	0.120	0.122	0.125	0.124	0.135	1.080
9:26:43	0.791	0.813	0.812	0.795	0.789	0.794	0.777	0.776	0.792	0.804	0.822	0.828	0.617	0.791	0.768	0.819	0.888	0.849	0.788	0.796	0.788	0.840	0.851	0.899	0.665	0.774	0.825	0.781	0.854	0.902	0.928	0.988	0.984	0.946	0.974	0.839	0.720	0.756	0.808	1.058	1.094	1.049	0.124	0.120	0.123	0.125	0.124	0.135	1.101
9:36:43	0.791	0.813	0.819	0.800	0.796	0.799	0.782	0.783	0.796	0.807	0.825	0.837	0.623	0.798	0.773	0.823	0.894	0.851	0.800	0.801	0.800	0.857	0.856	0.903	0.676	0.780	0.851	0.790	0.896	0.917	0.936	0.984	0.995	0.953	0.984	0.847	0.732	0.764	0.830	1.059	1.096	1.064	0.123	0.120	0.123	0.125	0.124	0.134	1.111
9:46:43	0.792	0.807	0.815	0.797	0.797	0.805	0.789	0.785	0.803	0.811	0.829	0.839	0.622	0.803	0.775	0.823	0.909	0.855	0.813	0.811	0.807	0.868	0.863	0.906	0.679	0.782	0.862	0.795	0.937	0.948	0.953	1.003	1.020	0.970	0.995	0.849	0.733	0.773	0.855	1.080	1.110	1.070	0.122	0.120	0.123	0.125	0.124	0.135	1.133
9:56:43	0.797	0.802	0.821	0.800	0.800	0.809	0.791	0.791	0.810	0.814	0.832	0.846	0.630	0.809	0.778	0.828	0.915	0.858	0.819	0.818	0.815	0.882	0.864	0.912	0.688	0.792	0.871	0.806	0.941	0.956	0.960	1.025	1.016	0.978	1.010	0.855	0.746	0.783	0.885	1.082	1.125	1.093	0.122	0.120	0.122	0.125	0.124	0.135	1.146
10:06:43	0.800	0.801	0.821	0.798	0.802	0.814	0.799	0.793	0.811	0.812	0.831	0.848	0.634	0.814	0.785	0.832	0.919	0.857	0.830	0.827	0.818	0.875	0.869	0.917	0.690	0.799	0.888	0.809	0.953	0.981	0.977	1.044	1.040	0.994	1.016	0.859	0.750	0.783	0.910	1.104	1.129	1.080	0.122	0.120	0.123	0.125	0.124	0.134	1.162
10:16:43	0.804	0.801	0.823	0.804	0.803	0.820	0.803	0.796	0.817	0.816	0.836	0.851	0.637	0.818	0.788	0.833	0.929	0.861	0.841	0.835	0.825	0.872	0.880	0.919	0.698	0.802	0.921	0.813	0.972	0.999	0.979	1.055	1.046	1.010	1.039	0.862	0.757	0.791	0.937	1.114	1.145	1.097	0.122	0.120	0.122	0.124	0.124	0.135	1.175
10:26:43	0.807	0.800	0.829	0.801	0.809	0.824	0.806	0.799	0.820	0.820	0.844	0.850	0.640	0.822	0.792	0.845	0.937	0.867	0.846	0.845	0.830	0.882	0.882	0.924	0.699	0.805	0.942	0.821	0.988	1.010	0.991	1.073	1.050	1.021	1.043	0.870	0.763	0.796	0.962	1.134	1.150	1.112	0.123	0.120	0.123	0.124	0.124	0.135	1.185
10:36:43	0.805	0.804	0.830	0.805	0.814	0.827	0.809	0.800	0.821	0.822	0.846	0.854	0.643	0.826	0.798	0.856	0.942	0.865	0.863	0.845	0.836	0.885	0.884	0.927	0.705	0.811	0.959	0.821	1.001	1.024	0.994	1.082	1.051	1.034	1.054	0.873	0.771	0.799	0.979	1.129	1.165	1.125	0.122	0.120	0.123	0.124	0.124	0.134	1.188
10:46:43	0.813	0.802	0.833	0.809	0.815	0.832	0.813	0.809	0.827	0.827	0.848	0.858	0.644	0.831	0.805	0.870	0.956	0.871	0.866	0.855	0.844	0.897	0.891	0.930	0.710	0.813	0.983	0.835	1.011	1.035	1.019	1.097	1.069	1.053	1.071	0.876	0.773	0.805	1.003	1.149	1.178	1.133	0.122	0.121	0.123	0.125	0.124	0.135	1.202
10:56:43	0.814	0.808	0.837	0.810	0.820	0.836	0.814	0.810	0.829	0.825	0.853	0.861	0.645	0.836	0.805	0.890	0.959	0.871	0.875	0.858	0.847	0.916	0.891	0.935	0.714	0.818	0.997	0.846	1.016	1.037	1.023	1.103	1.088	1.061	1.084	0.880	0.778	0.813	1.005	1.147	1.181	1.142	0.122	0.121	0.126	0.125	0.124	0.135	1.212
11:06:43	0.816	0.809	0.841	0.811	0.818	0.839	0.820	0.816	0.829	0.830	0.852	0.865	0.648	0.839	0.810	0.890	0.969	0.878	0.880	0.871	0.853	0.906	0.895	0.937	0.718	0.822	1.017	0.850	1.029	1.050	1.035	1.113	1.097	1.073	1.091	0.882	0.781	0.817	1.014	1.156	1.194	1.147	0.122	0.120	0.123	0.125	0.124	0.134	1.222
11:16:43	0.822	0.810	0.845	0.812	0.823	0.843	0.823	0.816	0.832	0.832	0.857	0.867	0.653	0.839	0.811	0.893	0.981	0.900	0.890	0.874	0.858	0.910	0.903	0.939	0.721	0.824	1.026	0.876	1.032	1.055	1.037	1.116	1.104	1.078	1.100	0.886	0.785	0.821	1.019	1.163	1.200	1.149	0.123	0.121	0.123	0.125	0.124	0.135	1.222
11:26:43	0.825	0.812	0.849	0.819	0.828	0.844	0.829	0.819	0.836	0.836	0.857	0.871	0.659	0.841	0.815	0.902	0.974	0.906	0.895	0.886	0.861	0.909	0.903	0.941	0.730	0.830	1.034	0.893	1.034	1.060	1.044	1.122	1.099	1.088	1.102	0.894	0.791	0.827	1.029	1.166	1.211	1.139	0.122	0.120	0.122	0.125	0.124	0.135	1.224
11:36:43	0.825	0.812	0.851	0.814	0.829	0.848	0.832	0.821	0.841	0.839	0.859	0.875	0.655	0.849	0.816	0.913	0.978	0.889	0.902	0.888	0.869	0.915	0.908	0.945	0.731	0.832	1.043	0.917	1.044	1.071	1.055	1.132	1.120	1.096	1.123	0.892	0.793	0.831	1.047	1.175	1.215	1.141	0.122	0.120	0.123	0.125	0.124	0.135	1.230
11:46:43	0.825	0.813	0.856	0.819	0.829	0.850	0.832	0.825	0.842	0.840	0.860	0.876	0.660	0.847	0.821	0.911	0.977	0.889	0.912	0.889	0.875	0.923	0.909	0.946	0.734	0.835	1.054	0.915	1.052	1.067	1.047	1.131	1.122	1.100	1.120	0.898	0.797	0.835	1.057	1.175	1.214	1.151	0.122	0.121	0.123	0.124	0.124	0.134	1.229
11:56:43	0.828	0.817	0.854	0.823	0.833	0.853	0.840	0.826	0.845	0.843	0.864	0.884	0.658	0.851	0.822	0.905	0.972	0.894	0.920	0.894	0.877	0.916	0.910	0.947	0.738	0.841	1.052	0.937	1.054	1.071	1.053	1.140	1.130	1.111	1.120	0.900	0.802	0.839	1.059	1.179	1.218	1.152	0.122	0.121	0.123	0.124	0.124	0.135	1.236
12:06:43	0.826	0.814	0.853	0.823	0.832	0.856	0.842	0.831	0.850	0.843	0.867	0.883	0.659	0.852	0.820	0.916	0.980	0.916	0.928	0.902	0.890	0.925	0.915	0.947	0.737	0.840	1.063	0.977	1.062	1.088	1.062	1.145	1.137	1.123	1.142	0.902	0.803	0.849	1.060	1.186	1.213	1.162	0.122	0.120	0.123	0.125	0.124	0.135	1.239
12:16:43	0.830	0.823	0.854	0.826	0.836	0.855	0.844	0.830	0.852	0.846	0.864	0.886	0.661	0.854	0.825	0.912	0.970	0.905	0.926	0.903	0.886	0.884	0.910	0.949	0.744	0.843	1.063	0.955	1.062	1.085	1.053	1.151	1.138	1.122	1.137	0.909	0.808	0.848	1.065	1.192	1.219	1.155	0.123	0.120	0.123	0.124	0.124	0.135	1.248
12:26:43	0.831	0.820	0.855	0.825	0.838	0.856	0.846	0.834	0.857	0.848	0.869	0.888	0.660	0.855	0.827	0.919	0.967	0.886	0.934	0.916	0.893	0.924	0.918	0.947	0.745	0.846	1.076	0.971	1.076	1.100	1.074	1.156	1.139	1.137	1.161	0.909	0.807	0.852	1.084	1.192	1.220	1.168	0.122	0.120	0.123	0.124	0.124	0.135	1.251
12:36:43	0.833	0.821	0.859	0.828	0.838	0.859	0.850	0.832	0.857	0.848	0.870	0.884	0.664	0.859	0.824	0.917	0.950	0.888	0.932	0.917	0.894	0.927	0.915	0.948	0.750	0.847	1.079	0.964	1.084	1.095	1.076	1.152	1.131	1.135	1.151	0.914	0.812	0.854	1.077	1.190	1.217	1.159	0.122	0.120	0.123	0.124	0.124	0.135	1.255
12:46:43	0.837	0.826	0.857	0.829	0.838	0.858	0.851	0.837	0.862	0.849	0.870	0.881	0.665	0.872	0.829	0.921	0.961	0.888	0.943	0.919	0.900	0.924	0.911	0.945	0.748	0.850	1.101	0.993	1.093	1.108	1.086	1.162	1.136	1.143	1.171	0.911	0.814	0.860	1.090	1.200	1.216	1.157	0.122	0.120	0.123	0.124	0.124	0.135	1.261
12:56:43	0.833	0.825	0.859	0.830	0.839	0.860	0.854	0.836	0.861	0.851	0.870	0.882	0.661	0.874	0.828	0.919	0.956	0.878	0.952	0.923	0.901	0.922	0.907	0.946	0.754	0.850	1.104	1.016	1.096	1.119	1.094	1.168	1.149	1.151	1.178	0.913	0.818	0.869	1.096	1.212	1.216	1.166	0.122	0.120	0.123	0.124	0.124	0.134	1.262
13:06:43	0.831	0.826	0.860	0.829	0.843	0.858	0.859	0.839	0.861	0.851	0.869	0.879	0.661	0.870	0.828	0.913	0.940	0.870	0.951	0.921	0.899	0.920	0.901	0.945	0.757	0.851	1.086	0.999	1.098	1.113	1.080	1.147	1.139	1.143	1.169	0.912	0.818	0.863	1.086	1.200	1.212	1.162	0.121	0.120	0.122	0.124	0.124	0.134	1.263
13:16:43	0.832	0.830	0.861	0.835	0.843	0.856	0.865	0.844	0.866	0.853	0.870	0.879	0.658	0.872	0.825	0.902	0.930	0.871	0.947	0.922	0.899	0.924	0.900	0.946	0.755	0.856	1.099	0.984	1.095	1.113	1.065	1.151	1.128	1.137	1.151	0.912	0.820	0.864	1.083	1.196	1.204	1.152	0.122	0.120	0.122	0.124	0.124	0.135	1.254
13:26:43	0.829	0.828	0.861	0.833	0.839	0.855	0.865	0.844	0.869	0.853	0.869	0.882	0.657	0.873	0.825	0.907	0.930	0.869	0.953	0.931	0.904	0.905	0.906	0.947	0.759	0.856	1.112	1.015	1.097	1.131	1.066	1.141	1.132	1.150	1.162	0.912	0.821	0.869	1.095	1.202	1.202	1.152	0.121	0.120	0.122	0.124	0.124	0.135	1.260
13:36:43	0.837	0.829	0.859	0.833	0.839	0.852	0.866	0.844	0.867	0.849	0.869	0.885	0.663	0.871	0.825	0.900	0.920	0.862	0.957	0.934	0.907	0.909	0.898	0.946	0.764	0.854	1.107	1.005	1.104	1.119	1.061	1.139	1.118	1.147	1.149	0.910	0.820	0.870	1.085	1.192	1.204	1.148	0.122	0.120	0.123	0.124	0.124	0.135	1.262
13:46:43	0.831	0.823	0.856	0.831	0.832	0.853	0.863	0.845	0.866	0.849	0.865	0.883	0.654	0.867	0.818	0.894	0.917	0.866	0.962	0.931	0.906	0.910	0.900	0.948	0.765	0.852	1.106	1.021	1.103	1.125	1.061	1.142	1.116	1.146	1.148	0.907	0.822	0.873	1.102	1.189	1.188	1.133	0.122	0.120	0.122	0.124	0.124	0.134	1.265
13:56:43	0.830	0.821	0.857	0.828	0.837	0.847	0.869	0.846	0.865	0.845	0.867	0.886	0.651	0.865	0.813	0.893	0.911	0.868	0.958	0.928	0.903	0.896	0.891	0.948	0.766	0.852	1.105	1.024	1.107	1.123	1.051	1.129	1.099	1.149	1.146	0.907	0.820	0.872	1.090	1.180	1.180	1.127	0.122	0.120	0.122	0.124	0.124	0.135	1.253
14:06:43	0.830	0.824	0.856	0.830	0.838	0.846	0.866	0.844	0.868	0.846	0.869	0.885	0.650	0.859	0.816	0.884	0.914	0.872	0.958	0.924	0.897	0.900	0.891	0.951	0.764	0.852	1.096	1.009	1.102	1.120	1.048	1.130	1.081	1.137	1.138	0.910	0.819	0.875	1.091	1.167	1.165	1.123	0.122	0.120	0.122	0.124	0.124	0.134	1.252
14:16:43	0.836	0.829	0.860	0.832	0.839	0.846	0.870	0.846	0.868	0.850	0.871	0.893	0.648	0.849	0.810	0.872	0.904	0.875	0.954	0.917	0.890	0.894	0.887	0.952	0.767	0.852	1.082	1.012	1.092	1.113	1.023	1.100	1.049	1.118	1.113	0.912	0.822	0.860	1.078	1.161	1.157	1.120	0.121	0.120	0.123	0.124	0.124	0.135	1.244
14:26:43	0.830	0.826	0.861	0.830	0.832	0.841	0.868	0.845	0.870	0.851	0.874	0.895	0.648	0.860	0.805	0.882	0.913	0.872	0.952	0.918	0.896	0.894	0.891	0.955	0.761	0.849	1.086	1.025	1.100	1.121	1.035	1.115	1.064	1.134	1.120	0.919	0.819	0.867	1.092	1.166	1.158	1.110	0.122	0.120	0.122	0.124	0.124	0.134	1.243
14:36:43	0.830	0.827	0.865	0.834	0.832	0.842	0.870	0.846	0.868	0.856	0.874	0.899	0.648	0.842	0.805	0.874	0.907	0.875	0.942	0.913	0.889	0.891	0.890	0.956	0.761	0.848	1.068	1.000	1.089	1.114	1.022	1.092	1.044	1.117	1.103	0.912	0.818	0.856	1.067	1.152	1.147	1.119	0.122	0.120	0.122	0.124	0.124	0.134	1.238
14:46:43	0.832	0.832	0.868	0.831	0.836	0.839	0.871	0.845	0.872	0.856	0.873	0.899	0.648	0.848	0.805	0.873	0.908	0.875	0.936	0.910	0.889	0.905	0.889	0.960	0.759	0.846	1.066	1.011	1.083	1.103	1.012	1.089	1.048	1.116	1.099	0.914	0.816	0.860	1.072	1.152	1.149	1.107	0.121	0.120	0.122	0.124	0.124	0.135	1.233
14:56:43	0.831	0.832	0.872	0.832	0.837	0.837	0.868	0.848	0.870	0.857	0.874	0.900	0.648	0.844	0.805	0.871	0.900	0.876	0.929	0.904	0.878	0.914	0.889	0.958	0.755	0.848	1.059	0.977	1.071	1.095	1.010	1.089	1.031	1.102	1.085	0.913	0.813	0.844	1.057	1.144	1.146	1.103	0.122	0.120	0.122	0.124	0.124	0.134	1.223
15:06:43	0.834	0.832	0.874	0.839	0.839	0.833	0.868	0.847	0.871	0.859	0.874	0.898	0.651	0.835	0.805	0.862	0.897	0.876	0.914	0.893	0.876	0.904	0.884	0.958	0.752	0.847	1.033	0.954	1.053	1.079	0.998	1.065	1.022	1.083	1.057	0.916	0.813	0.843	1.041	1.139	1.136	1.092	0.121	0.120	0.122	0.124	0.123	0.134	1.222
15:16:43	0.834	0.838	0.873	0.841	0.846	0.832	0.869	0.849	0.871	0.861	0.876	0.901	0.650	0.834	0.805	0.860	0.888	0.875	0.907	0.894	0.879	0.896	0.887	0.959	0.752	0.849	1.023	0.939	1.033	1.076	0.987	1.037	1.001	1.067	1.052	0.915	0.808	0.840	1.032	1.122	1.139	1.079	0.122	0.120	0.122	0.124	0.123	0.135	1.205
15:26:43	0.833	0.838	0.870	0.833	0.841	0.835	0.869	0.849	0.874	0.862	0.878	0.903	0.650	0.841	0.803	0.871	0.895	0.873	0.918	0.899	0.891	0.907	0.890	0.959	0.750	0.847	1.027	0.959	1.052	1.083	1.016	1.068	1.037	1.085	1.068	0.912	0.814	0.842	1.050	1.133	1.150	1.103	0.122	0.120	0.122	0.124	0.124	0.134	1.204
15:36:43	0.833	0.836	0.869	0.838	0.841	0.837	0.867	0.847	0.873	0.862	0.879	0.906	0.649	0.841	0.804	0.868	0.899	0.879	0.907	0.889	0.888	0.897	0.888	0.955	0.751	0.847	1.015	0.943	1.048	1.071	1.008	1.046	1.024	1.081	1.062	0.913	0.811	0.837	1.036	1.131	1.145	1.093	0.121	0.120	0.122	0.124	0.124	0.134	1.207
15:46:43	0.835	0.835	0.869	0.838	0.841	0.836	0.869	0.848	0.873	0.860	0.876	0.904	0.649	0.842	0.803	0.872	0.896	0.876	0.908	0.891	0.892	0.897	0.888	0.956	0.747	0.846	1.023	0.951	1.046	1.070	1.018	1.047	1.030	1.083	1.066	0.911	0.809	0.839	1.038	1.132	1.144	1.092	0.121	0.120	0.122	0.124	0.123	0.134	1.212
15:56:43	0.834	0.836	0.872	0.844	0.845	0.832	0.870	0.849	0.872	0.861	0.878	0.905	0.644	0.840	0.803	0.862	0.886	0.875	0.900	0.889	0.890	0.897	0.886	0.958	0.749	0.844	1.011	0.929	1.025	1.061	0.990	1.045	1.013	1.067	1.053	0.915	0.804	0.839	1.018	1.130	1.137	1.087	0.122	0.120	0.122	0.124	0.124	0.135	1.199
16:06:43	0.834	0.836	0.873	0.837	0.843	0.830	0.871	0.854	0.875	0.861	0.875	0.901	0.646	0.845	0.803	0.862	0.891	0.872	0.903	0.891	0.894	0.894	0.888	0.958	0.745	0.845	1.005	0.927	1.024	1.060	1.005	1.039	1.020	1.064	1.058	0.912	0.806	0.838	1.021	1.122	1.141	1.087	0.122	0.120	0.122	0.124	0.123	0.134	1.190
16:16:43	0.832	0.836	0.872	0.843	0.846	0.829	0.874	0.856	0.878	0.862	0.879	0.904	0.643	0.841	0.803	0.857	0.889	0.875	0.898	0.890	0.890	0.900	0.886	0.957	0.746	0.844	0.993	0.919	1.021	1.054	0.984	1.032	1.004	1.053	1.052	0.919	0.801	0.838	1.013	1.129	1.136	1.073	0.121	0.120	0.122	0.124	0.124	0.135	1.184
16:26:43	0.837	0.836	0.867	0.834	0.839	0.830	0.870	0.856	0.876	0.859	0.876	0.900	0.646	0.842	0.801	0.868	0.894	0.874	0.908	0.895	0.895	0.905	0.887	0.957	0.745	0.843	1.017	0.959	1.023	1.061	1.009	1.060	1.022	1.079	1.059	0.912	0.805	0.838	1.032	1.137	1.150	1.088	0.121	0.120	0.122	0.124	0.123	0.134	1.186
16:36:43	0.836	0.837	0.869	0.843	0.840	0.831	0.874	0.857	0.876	0.861	0.875	0.900	0.647	0.842	0.803	0.862	0.888	0.872	0.899	0.892	0.892	0.905	0.887	0.957	0.745	0.845	0.989	0.927	1.017	1.054	0.989	1.043	1.011	1.055	1.050	0.913	0.803	0.838	1.018	1.134	1.154	1.074	0.121	0.120	0.122	0.124	0.123	0.134	1.178
16:46:43	0.840	0.835	0.869	0.840	0.841	0.833	0.878	0.862	0.883	0.865	0.882	0.905	0.644	0.842	0.802	0.864	0.881	0.874	0.893	0.885	0.888	0.898	0.889	0.956	0.746	0.842	0.983	0.909	1.001	1.034	0.987	1.030	1.004	1.040	1.036	0.911	0.808	0.838	1.005	1.117	1.146	1.074	0.121	0.120	0.122	0.124	0.124	0.134	1.166
16:56:43	0.842	0.834	0.869	0.836	0.842	0.831	0.878	0.859	0.884	0.863	0.877	0.904	0.642	0.845	0.804	0.865	0.893	0.875	0.904	0.896	0.892	0.895	0.893	0.956	0.743	0.845	0.987	0.925	1.019	1.052	1.007	1.043	1.018	1.064	1.052	0.911	0.810	0.836	1.027	1.136	1.144	1.085	0.121	0.120	0.122	0.124	0.123	0.134	1.175
17:06:43	0.839	0.840	0.869	0.847	0.848	0.828	0.876	0.857	0.882	0.862	0.880	0.908	0.643	0.844	0.800	0.861	0.882	0.875	0.891	0.883	0.885	0.890	0.887	0.954	0.746	0.842	0.990	0.913	0.992	1.035	0.986	1.033	0.993	1.043	1.029	0.914	0.797	0.839	0.998	1.124	1.138	1.052	0.121	0.120	0.122	0.124	0.123	0.134	1.167
17:16:43	0.841	0.842	0.872	0.843	0.844	0.825	0.874	0.864	0.885	0.863	0.875	0.903	0.643	0.843	0.803	0.867	0.880	0.873	0.893	0.888	0.890	0.898	0.886	0.955	0.744	0.843	0.985	0.926	1.007	1.029	0.988	1.036	1.005	1.054	1.041	0.916	0.802	0.845	1.010	1.128	1.155	1.053	0.121	0.120	0.122	0.124	0.123	0.135	1.165
17:26:43	0.839	0.839	0.871	0.841	0.844	0.824	0.875	0.864	0.888	0.862	0.878	0.905	0.643	0.841	0.802	0.867	0.880	0.876	0.893	0.882	0.889	0.891	0.883	0.955	0.745	0.843	0.978	0.911	1.001	1.008	0.974	1.017	0.987	1.044	1.027	0.913	0.800	0.842	1.011	1.123	1.151	1.047	0.121	0.120	0.123	0.124	0.123	0.134	1.153
17:36:43	0.841	0.840	0.869	0.842	0.846	0.827	0.877	0.865	0.888	0.863	0.875	0.907	0.641	0.842	0.803	0.863	0.882	0.873	0.893	0.883	0.887	0.888	0.883	0.954	0.745	0.843	0.964	0.914	0.995	1.005	0.979	1.023	0.994	1.052	1.024	0.915	0.803	0.846	1.002	1.117	1.147	1.046	0.121	0.120	0.123	0.124	0.123	0.134	1.159
17:46:43	0.845	0.838	0.867	0.841	0.844	0.828	0.884	0.872	0.895	0.866	0.882	0.909	0.644	0.843	0.801	0.857	0.881	0.876	0.891	0.884	0.891	0.894	0.891	0.956	0.745	0.842	0.970	0.902	1.001	1.008	0.984	1.024	0.996	1.040	1.029	0.912	0.803	0.846	1.004	1.114	1.145	1.042	0.121	0.120	0.122	0.124	0.123	0.134	1.155
17:56:43	0.846	0.840	0.872	0.841	0.849	0.828	0.884	0.874	0.897	0.869	0.883	0.909	0.643	0.844	0.805	0.856	0.878	0.876	0.891	0.886	0.889	0.896	0.889	0.953	0.744	0.842	0.948	0.894	0.977	0.997	0.968	1.012	0.987	1.026	1.012	0.915	0.800	0.847	0.983	1.095	1.145	1.027	0.121	0.120	0.122	0.124	0.123	0.134	1.146
18:06:43	0.848	0.838	0.870	0.839	0.847	0.827	0.883	0.869	0.897	0.866	0.882	0.909	0.641	0.842	0.800	0.855	0.880	0.873	0.894	0.888	0.892	0.897	0.888	0.952	0.744	0.845	0.950	0.902	0.998	1.007	0.980	1.018	0.993	1.037	1.023	0.914	0.803	0.846	0.991	1.102	1.143	1.035	0.121	0.120	0.122	0.124	0.123	0.134	1.155
18:16:43	0.843	0.841	0.873	0.841	0.852	0.827	0.881	0.873	0.899	0.863	0.880	0.908	0.644	0.843	0.801	0.848	0.878	0.874	0.886	0.882	0.890	0.891	0.885	0.954	0.747	0.839	0.933	0.896	0.989	1.003	0.967	1.003	0.982	1.031	1.020	0.917	0.795	0.844	0.983	1.087	1.138	1.035	0.121	0.120	0.121	0.124	0.123	0.134	1.143
18:26:43	0.843	0.835	0.868	0.834	0.843	0.825	0.876	0.870	0.892	0.866	0.878	0.903	0.640	0.844	0.797	0.854	0.884	0.874	0.902	0.889	0.892	0.897	0.888	0.955	0.744	0.844	0.957	0.938	1.009	1.021	0.984	1.029	0.987	1.053	1.018	0.916	0.805	0.847	1.007	1.112	1.142	1.048	0.121	0.120	0.122	0.124	0.123	0.134	1.154
18:36:43	0.844	0.839	0.869	0.842	0.846	0.824	0.877	0.869	0.891	0.862	0.876	0.903	0.642	0.845	0.800	0.854	0.887	0.875	0.896	0.888	0.892	0.883	0.887	0.954	0.746	0.842	0.953	0.914	1.010	1.028	0.982	1.028	0.996	1.051	1.036	0.916	0.796	0.846	1.012	1.111	1.141	1.051	0.121	0.119	0.122	0.124	0.123	0.134	1.141
18:46:43	0.846	0.838	0.868	0.838	0.849	0.824	0.879	0.875	0.893	0.863	0.878	0.903	0.640	0.843	0.802	0.852	0.882	0.873	0.894	0.883	0.890	0.893	0.886	0.954	0.745	0.843	0.961	0.905	0.998	1.012	0.987	1.018	0.991	1.027	1.021	0.915	0.803	0.845	1.004	1.101	1.143	1.044	0.121	0.119	0.121	0.124	0.123	0.134	1.147
18:56:43	0.845	0.839	0.867	0.842	0.847	0.825	0.880	0.878	0.897	0.868	0.879	0.903	0.641	0.844	0.803	0.852	0.874	0.873	0.887	0.880	0.887	0.883	0.885	0.954	0.745	0.842	0.934	0.903	0.982	1.007	0.981	1.012	0.985	1.025	1.012	0.916	0.803	0.846	1.000	1.101	1.133	1.029	0.121	0.120	0.122	0.124	0.123	0.134	1.147
19:06:43	0.845	0.838	0.869	0.848	0.851	0.824	0.884	0.879	0.900	0.868	0.881	0.906	0.642	0.842	0.800	0.850	0.872	0.875	0.885	0.878	0.888	0.887	0.883	0.955	0.745	0.839	0.922	0.890	0.974	0.995	0.963	1.001	0.972	1.013	0.991	0.917	0.795	0.844	0.984	1.089	1.137	1.017	0.121	0.119	0.121	0.124	0.123	0.134	1.131
19:16:43	0.842	0.836	0.867	0.848	0.849	0.824	0.883	0.881	0.899	0.870	0.881	0.904	0.641	0.842	0.801	0.851	0.874	0.873	0.890	0.884	0.887	0.891	0.882	0.955	0.745	0.841	0.926	0.906	0.967	0.998	0.954	1.008	0.966	1.008	0.990	0.917	0.799	0.849	0.991	1.091	1.149	1.019	0.121	0.120	0.122	0.124	0.123	0.134	1.130
19:26:43	0.844	0.836	0.869	0.851	0.851	0.822	0.886	0.881	0.898	0.871	0.881	0.905	0.640	0.841	0.800	0.853	0.873	0.870	0.888	0.877	0.889	0.887	0.883	0.953	0.743	0.842	0.913	0.896	0.964	0.979	0.955	0.995	0.966	1.011	1.001	0.918	0.799	0.846	0.995	1.090	1.138	1.011	0.121	0.120	0.122	0.123	0.123	0.134	1.124
19:36:43	0.843	0.833	0.870	0.847	0.850	0.822	0.880	0.879	0.898	0.865	0.878	0.904	0.639	0.842	0.799	0.848	0.874	0.871	0.887	0.877	0.886	0.889	0.880	0.952	0.746	0.839	0.922	0.890	0.972	0.984	0.956	0.998	0.972	1.015	1.005	0.918	0.798	0.846	0.997	1.091	1.141	1.020	0.121	0.119	0.122	0.123	0.123	0.134	1.127
19:46:43	0.849	0.833	0.868	0.843	0.843	0.824	0.882	0.884	0.896	0.871	0.883	0.904	0.640	0.843	0.801	0.855	0.877	0.872	0.892	0.885	0.890	0.889	0.885	0.955	0.742	0.841	0.936	0.898	0.990	0.992	0.965	1.002	0.979	1.033	1.003	0.914	0.801	0.847	1.007	1.105	1.142	1.028	0.121	0.120	0.123	0.124	0.123	0.134	1.139
19:56:43	0.845	0.834	0.867	0.849	0.847	0.822	0.881	0.883	0.897	0.870	0.878	0.902	0.640	0.843	0.798	0.848	0.873	0.873	0.888	0.882	0.886	0.887	0.883	0.953	0.742	0.841	0.918	0.890	0.971	0.987	0.965	0.998	0.974	1.011	0.992	0.914	0.800	0.851	0.997	1.085	1.138	1.025	0.121	0.119	0.124	0.124	0.123	0.134	1.126
20:06:43	0.848	0.832	0.871	0.849	0.853	0.825	0.889	0.886	0.903	0.873	0.889	0.910	0.637	0.847	0.798	0.852	0.872	0.877	0.886	0.882	0.891	0.885	0.886	0.953	0.744	0.845	0.910	0.879	0.965	0.973	0.958	0.993	0.959	1.003	0.992	0.913	0.797	0.847	0.992	1.085	1.135	1.003	0.121	0.119	0.121	0.124	0.123	0.133	1.115
20:16:43	0.848	0.833	0.869	0.847	0.850	0.824	0.884	0.885	0.900	0.870	0.881	0.905	0.641	0.842	0.801	0.848	0.875	0.874	0.889	0.882	0.884	0.891	0.880	0.952	0.743	0.846	0.916	0.875	0.962	0.976	0.957	1.010	0.961	1.013	0.992	0.914	0.800	0.851	0.999	1.081	1.142	1.019	0.121	0.119	0.121	0.124	0.123	0.134	1.121
0:00:00
0:00:00
0:00:00
0:00:00
0:00:00
0:00:00
0:00:00
0:00:00
0:00:00
0:00:00
0:00:00
0:00:00
0:00:00
0:00:00
0:00:00
0:00:00
0:00:00
0:00:00
0:00:00
0:00:00
0:00:00
0:00:00
0:00:00
0:00:00
0:00:00
0:00:00
0:00:00
0:00:00
0:00:00
0:00:00
0:00:00
0:00:00
[truncated: 47 more columns]
