# Supplementary material for: Systematic analysis of low-affinity transcription factor binding site clusters in vitro and in vivo establishes their functional relevance
Source: Nat Commun. 2022 Sep 7;13:5273. doi: 10.1038/s41467-022-32971-0 (PMC9452512; doi:10.1038/s41467-022-32971-0)
Supplement: Supplementary file 3 — Source Data [file 41467_2022_32971_MOESM3_ESM.zip › source_data/in-vivo/20210526/20210526_Z3EV268_mScarleti70.txt]

mScarlet-i:570,593
Kinetic read	A1	A2	A3	A4	A5	A6	A7	A8	A9	A10	A11	A12	B1	B2	B3	B4	B5	B6	B7	B8	B9	B10	B11	B12	C1	C2	C3	C4	C5	C6	C7	C8	C9	C10	C11	C12	D1	D2	D3	D4	D5	D6	D7	D8	D9	D10	D11	D12	E1
0:07:15	18	17	20	9	35	9	15	0	27	29	7	0	0	0	0	19	4	21	0	0	42	15	28	0	19	0	10	27	23	30	0	40	0	17	27	14	14	0	24	0	6	23	1	0	48	18	0	1	18
0:17:15	0	0	0	22	0	8	16	22	1	12	22	0	0	3	7	7	8	0	9	9	11	0	2	7	0	0	50	0	0	40	10	0	33	0	8	39	0	9	4	14	32	19	0	3	7	5	0	13	0
0:27:15	15	8	0	0	0	6	0	0	19	27	13	12	17	8	0	5	24	0	9	0	0	4	0	0	0	0	0	11	0	0	20	20	9	26	0	20	27	7	3	0	11	20	20	14	8	8	6	8	0
0:37:15	4	6	6	15	5	8	9	4	15	25	15	0	0	0	20	12	2	18	2	14	0	42	32	2	18	21	0	9	0	10	10	24	0	0	27	5	0	0	7	18	0	0	36	0	17	0	0	14	0
0:47:15	3	8	0	0	0	12	5	4	0	21	10	9	21	0	7	8	11	9	12	0	16	23	0	19	0	10	25	10	0	0	11	10	17	0	0	13	0	12	19	14	11	19	0	0	16	27	49	0	12
0:57:15	19	0	24	14	0	0	20	0	14	0	11	0	0	0	0	17	30	0	6	17	16	15	0	0	14	0	0	25	0	9	9	0	22	34	17	0	10	14	26	19	0	19	0	13	0	0	20	19	25
1:07:15	14	10	3	8	7	25	23	6	23	0	0	1	16	0	4	0	26	52	0	0	0	0	4	0	0	9	5	0	9	8	0	6	12	21	0	25	24	18	22	4	0	9	0	0	0	0	30	4	14
1:17:15	8	18	9	0	2	26	18	0	41	0	0	0	0	9	0	0	0	0	15	6	14	0	0	7	1	14	0	7	6	2	0	2	11	0	16	43	0	8	0	17	18	24	2	10	21	8	0	0	0
1:27:15	4	0	19	12	12	1	11	17	4	2	9	26	0	17	37	0	38	32	4	11	5	0	9	1	26	27	0	8	4	0	13	0	6	3	5	0	5	0	34	0	11	15	16	0	6	16	23	24	19
1:37:15	0	21	0	0	10	0	0	0	23	7	15	16	32	0	25	24	0	0	9	0	0	33	13	0	27	0	14	10	0	21	0	18	0	9	2	0	0	17	7	0	15	18	0	28	28	9	7	12	17
1:47:15	13	12	16	8	32	20	2	1	31	10	3	1	0	26	0	11	5	17	0	10	38	0	36	9	0	3	6	26	7	5	10	0	17	27	27	24	8	10	21	16	36	7	26	0	0	0	4	23	38
1:57:15	0	0	4	0	0	0	33	0	18	0	7	14	0	37	15	0	1	31	2	9	15	20	40	0	0	24	7	0	28	30	13	8	33	9	0	17	1	36	26	13	13	40	0	0	0	4	0	21	28
2:07:15	15	8	0	0	0	20	8	0	22	21	0	9	6	4	8	25	36	0	0	16	13	10	28	11	0	27	15	18	11	0	0	25	19	0	0	5	10	0	3	26	9	2	0	8	17	0	23	9	3
2:17:15	5	4	7	1	21	24	29	0	11	15	0	0	27	12	4	28	0	3	46	2	15	7	3	0	0	0	8	0	0	21	8	0	29	9	7	4	26	30	11	16	25	0	0	3	29	0	14	26	26
2:27:15	0	3	45	40	11	1	6	1	5	11	40	13	0	49	6	8	30	0	8	16	15	15	8	13	26	16	13	13	15	18	15	12	4	15	0	0	19	22	12	17	3	16	0	0	8	12	0	17	6
2:37:15	12	19	0	16	4	7	23	20	17	0	0	29	0	8	0	16	6	0	0	8	18	0	10	29	0	5	0	2	2	36	3	40	0	22	0	0	12	38	0	24	0	15	0	3	0	8	15	31	0
2:47:15	14	19	0	1	0	15	38	15	0	0	5	25	6	16	26	0	3	17	3	34	17	14	0	7	14	27	0	20	0	2	0	32	0	20	13	21	7	0	0	16	23	3	33	14	21	7	31	33	31
2:57:15	0	10	11	7	20	24	19	1	10	23	10	17	10	8	34	34	1	6	39	0	27	13	0	12	1	0	36	26	14	0	24	15	0	15	7	0	0	11	20	15	17	12	12	5	11	0	28	31	31
3:07:15	25	30	0	0	0	1	27	2	2	0	18	4	7	0	6	1	11	28	0	0	10	0	2	0	7	30	19	0	0	33	27	26	0	16	1	21	0	3	12	0	13	6	0	3	6	0	2	9	67
3:17:15	0	14	0	0	6	0	0	0	0	22	0	0	0	0	10	2	0	0	0	9	15	19	6	0	25	0	4	0	2	0	0	2	20	1	1	0	30	8	11	12	0	20	0	1	10	0	22	2	60
3:27:15	0	22	9	23	8	14	11	12	0	23	15	0	0	11	10	13	2	15	0	14	0	0	0	16	10	23	5	15	6	0	0	8	36	26	5	6	9	23	18	16	39	3	5	0	26	18	0	0	42
3:37:15	14	12	0	13	8	2	0	6	40	19	5	36	8	16	27	8	25	7	0	11	1	5	19	12	24	20	26	0	9	1	6	0	45	49	8	12	11	6	0	26	28	4	19	26	0	13	7	19	63
3:47:15	0	0	0	7	24	4	7	24	21	0	0	22	0	10	0	0	0	13	0	0	26	0	25	15	3	28	2	17	11	1	34	4	30	8	0	14	1	9	12	16	13	19	36	0	31	12	7	29	55
3:57:15	13	16	5	24	14	8	12	19	0	0	27	5	1	19	0	41	1	25	8	6	12	8	16	6	17	10	42	0	35	1	25	0	0	0	0	9	16	18	1	2	29	16	14	38	20	27	3	21	78
4:07:15	28	4	7	0	0	5	0	3	10	32	9	6	6	9	40	5	14	0	5	18	0	14	14	0	5	0	0	35	29	12	11	16	0	0	7	22	17	4	0	0	7	13	11	19	26	18	12	0	110
4:17:15	0	10	0	14	33	8	0	0	23	10	16	17	0	0	0	41	2	25	0	0	0	0	9	32	20	5	0	0	0	23	4	0	10	10	11	0	0	0	0	0	22	11	15	6	0	2	10	13	100
4:27:15	0	17	8	13	0	18	18	16	0	9	1	0	2	0	17	23	14	10	0	39	12	8	29	2	0	8	20	17	0	0	9	56	0	0	0	0	11	0	23	26	0	13	22	0	0	20	6	20	91
4:37:15	0	1	32	0	0	24	0	7	6	8	0	13	35	31	0	0	0	2	13	0	4	0	0	3	0	0	14	0	11	3	1	20	0	19	0	15	15	0	20	2	15	31	0	16	0	0	15	0	89
4:47:15	0	20	22	36	19	5	0	0	0	0	31	0	0	0	6	46	20	0	13	15	0	17	14	0	0	0	18	7	10	1	16	0	34	18	12	9	1	0	0	6	6	12	9	19	26	0	0	17	115
4:57:15	6	38	10	2	5	0	11	6	0	0	18	0	8	0	11	9	0	13	0	8	20	26	19	21	19	0	12	0	2	33	14	15	7	0	0	0	0	23	0	19	1	2	0	0	6	38	36	14	129
5:07:15	0	0	3	17	0	5	3	0	0	0	41	0	0	21	42	0	0	1	35	27	0	17	3	0	11	14	17	0	0	0	6	16	26	34	8	0	0	8	0	34	13	0	0	24	25	0	0	0	126
5:17:15	26	11	18	23	0	10	32	16	5	0	17	5	21	0	29	12	19	0	19	16	10	34	0	0	0	0	0	0	7	6	0	5	30	26	26	0	9	0	0	16	27	8	6	19	9	0	17	30	138
5:27:15	8	3	13	31	3	8	4	0	20	7	8	7	0	0	0	11	4	0	6	17	18	14	12	0	26	0	7	2	16	37	0	27	0	24	5	0	24	17	0	18	0	0	0	0	12	1	14	8	163
5:37:15	7	0	55	0	16	16	0	0	33	16	0	0	0	12	7	13	10	3	9	14	0	25	9	13	2	29	18	15	0	2	26	14	11	10	6	24	4	7	0	17	17	17	19	5	0	0	2	0	201
5:47:15	5	13	0	12	25	0	15	3	0	36	0	6	8	8	0	31	0	7	0	0	24	0	0	22	14	40	0	7	0	14	0	14	35	9	8	11	0	17	5	8	16	0	0	0	10	7	9	7	175
5:57:15	17	0	0	17	0	0	0	0	10	0	10	12	14	2	0	16	27	27	21	0	10	26	9	16	0	12	1	0	0	7	9	6	16	0	29	3	0	17	4	6	0	14	2	0	6	6	16	0	180
6:07:15	30	0	10	0	9	18	0	0	3	35	19	11	30	0	0	19	35	17	0	0	5	2	11	0	0	16	4	4	6	8	0	0	0	15	0	15	0	12	6	6	9	10	0	0	19	6	9	26	184
6:17:15	41	0	0	0	0	3	27	20	19	7	0	5	7	8	11	0	1	2	20	0	13	0	14	0	1	13	19	9	23	0	24	0	0	6	24	30	0	0	3	10	9	0	0	0	27	19	15	23	230
6:27:15	3	0	12	27	17	6	11	0	7	14	17	20	1	13	15	24	27	0	4	28	6	0	15	0	5	18	21	8	0	1	0	18	0	5	2	18	0	0	0	23	45	0	20	0	0	10	20	7	215
6:37:15	5	14	0	0	0	8	19	0	2	0	0	0	8	19	0	20	0	0	29	0	0	0	0	14	12	0	6	16	0	13	0	14	4	3	9	8	21	10	0	0	3	1	0	0	16	17	0	25	240
6:47:15	0	4	0	18	1	0	3	24	12	7	0	37	24	13	0	0	0	2	0	9	9	0	12	0	9	23	29	13	24	15	27	19	10	3	29	6	21	22	8	19	6	0	21	0	0	7	7	0	231
6:57:15	29	0	0	20	0	5	20	19	0	6	7	28	12	0	0	0	0	22	19	2	0	0	0	0	0	9	0	4	6	17	0	21	26	7	0	20	0	2	0	0	17	24	19	0	0	0	0	0	251
7:07:15	0	0	27	0	0	12	17	0	17	0	9	20	0	0	19	9	29	2	8	11	11	2	11	0	0	0	16	5	3	4	17	4	18	7	0	0	0	0	0	0	0	4	21	0	2	19	6	0	263
7:17:15	20	3	15	18	15	0	10	7	18	14	7	0	19	0	4	10	7	3	18	16	0	13	17	0	18	19	0	13	0	0	0	5	5	4	9	0	0	24	8	0	24	0	0	0	0	14	0	19	278
7:27:15	10	16	0	4	1	17	0	0	0	16	0	0	12	10	15	0	5	0	0	27	0	0	0	1	2	0	0	14	8	22	0	0	18	31	16	17	5	3	0	3	13	19	30	0	18	31	0	3	283
7:37:15	12	8	28	18	1	12	1	0	45	35	8	28	1	33	0	6	26	8	16	0	23	19	28	0	0	16	18	12	0	9	13	0	0	7	21	0	0	5	0	1	3	3	38	17	16	27	12	15	320
7:47:15	0	0	0	5	0	0	10	6	20	23	0	4	16	0	5	42	0	5	8	26	1	18	19	42	19	14	13	0	15	25	0	2	8	0	0	0	0	19	30	21	22	2	30	21	0	21	14	21	348
7:57:15	7	0	4	0	0	7	0	9	6	23	20	25	39	0	0	0	0	4	4	23	0	17	25	17	19	0	21	18	39	0	4	13	6	0	0	21	9	10	15	18	0	0	3	2	21	4	6	18	372
8:07:15	0	36	11	8	0	0	0	0	5	17	11	14	0	32	0	0	10	9	11	10	0	29	3	13	18	33	5	0	36	25	3	33	16	5	0	0	0	0	11	0	8	7	0	0	11	8	35	26	406
8:17:15	9	0	2	0	0	18	0	1	16	18	2	8	0	0	5	0	21	0	19	14	9	0	0	5	14	19	14	18	17	9	0	17	19	20	0	0	19	5	0	8	7	0	0	21	4	15	41	25	466
8:27:15	0	0	12	0	17	0	19	19	6	30	25	0	0	35	22	39	29	33	17	0	0	0	3	21	0	0	29	19	11	1	28	0	0	33	33	15	19	8	0	26	1	9	0	10	10	10	0	17	436
8:37:15	0	7	2	0	18	42	0	3	28	3	0	13	17	0	30	3	10	8	0	18	16	0	0	20	9	3	0	0	0	1	0	5	25	31	0	7	5	0	0	2	0	15	0	14	23	15	6	0	487
8:47:15	26	0	20	0	15	0	0	0	0	21	27	0	0	39	0	5	22	6	8	0	0	27	0	32	42	0	19	1	7	14	19	0	20	14	4	9	10	0	0	0	6	6	0	0	11	1	19	22	472
8:57:15	0	0	0	16	23	24	1	0	0	23	13	22	22	2	20	0	27	12	25	6	9	17	0	14	0	8	19	0	27	0	0	45	0	8	0	0	19	25	14	31	17	24	17	0	19	39	35	15	530
9:07:15	25	11	42	29	15	2	0	0	0	21	4	7	11	40	6	4	0	2	6	0	10	0	30	6	0	23	5	16	0	24	15	0	33	1	0	27	17	13	20	7	11	0	0	23	28	19	0	12	520
9:17:15	17	18	13	8	35	0	50	0	38	0	11	26	10	29	5	4	9	7	10	14	30	21	14	12	7	0	2	0	0	3	27	0	19	14	5	26	1	0	12	0	0	26	32	19	0	16	11	1	548
9:27:15	22	11	4	6	5	8	8	16	0	8	0	0	11	10	0	0	13	26	11	4	0	0	15	8	15	0	0	0	2	33	13	0	39	0	4	12	7	17	0	0	8	2	22	22	0	0	17	1	613
9:37:15	3	0	3	0	6	0	24	0	45	0	27	0	6	21	26	0	0	0	32	0	14	14	10	12	0	21	0	11	9	10	0	0	5	0	0	48	30	24	21	21	9	0	0	34	0	0	3	0	580
9:47:15	0	0	0	6	24	0	18	18	0	11	12	27	6	5	9	15	0	13	13	9	0	0	5	0	9	0	31	8	15	15	0	8	27	11	0	0	16	0	29	10	0	0	18	0	0	13	16	0	586
9:57:15	10	0	0	4	0	0	8	32	4	0	0	18	0	16	0	21	14	9	7	0	0	8	18	28	9	26	18	0	0	0	0	0	1	19	0	0	0	22	0	0	0	0	31	0	20	37	26	12	597
10:07:15	8	0	0	22	0	44	4	18	36	12	34	21	0	8	4	10	36	20	30	7	7	34	0	19	9	31	20	0	6	0	34	17	0	12	17	8	0	0	1	0	0	7	16	3	12	0	0	3	591
10:17:15	36	0	10	16	0	0	0	16	18	26	4	28	23	20	47	12	20	35	0	27	9	0	9	4	14	0	30	13	0	26	0	0	0	0	0	16	16	9	44	20	20	14	0	28	16	23	0	10	632
10:27:15	7	16	33	9	20	0	19	0	47	14	16	0	10	11	0	0	7	0	0	12	0	0	0	3	0	8	16	15	0	0	1	6	8	0	21	0	0	18	6	42	0	8	0	14	0	0	0	0	664
10:37:15	18	0	0	40	1	0	5	4	27	18	3	0	0	0	25	15	0	0	11	12	8	0	0	11	37	0	0	0	9	42	41	8	30	7	19	17	0	25	0	35	1	37	4	21	0	0	5	12	671
10:47:15	2	23	4	0	23	28	8	0	18	9	0	0	8	24	15	7	21	0	4	3	27	26	0	23	26	22	0	4	6	17	17	15	24	14	33	0	14	10	19	0	5	5	16	32	0	50	0	0	680
10:57:15	15	15	44	33	0	0	22	18	32	0	20	13	37	10	18	0	8	24	29	0	0	0	0	18	0	10	1	22	1	0	0	0	0	35	1	0	13	4	35	0	13	21	0	0	12	21	0	24	714
11:07:15	14	31	18	18	0	0	0	22	7	32	8	0	0	6	40	27	0	10	14	0	31	15	3	0	0	0	27	17	0	18	14	23	27	6	0	12	0	20	32	28	23	0	0	0	0	0	8	13	754
11:17:15	43	7	0	1	24	36	6	23	3	0	22	3	32	0	12	19	29	2	0	0	38	20	11	0	16	23	17	9	28	9	0	31	6	0	14	0	12	9	0	6	4	4	38	23	32	28	0	37	751
11:27:15	0	40	0	6	8	5	16	21	0	11	8	0	21	17	34	0	9	0	0	12	3	21	2	45	19	0	0	0	0	0	0	17	2	14	19	0	12	24	40	12	0	2	16	22	7	28	0	17	763
11:37:15	26	0	0	15	0	0	11	14	13	0	17	13	0	23	17	28	1	0	0	13	4	37	11	21	0	12	0	0	12	13	30	0	12	0	10	50	0	27	28	0	10	7	38	6	2	5	18	25	738
11:47:15	11	15	1	15	7	17	13	0	16	26	0	16	26	12	17	0	3	14	30	14	2	35	0	17	16	27	17	0	36	0	23	0	0	9	0	0	15	18	20	5	22	0	0	30	30	0	7	18	726
11:57:15	18	21	24	18	22	8	32	3	0	0	3	0	4	0	6	10	2	0	0	30	3	9	0	19	19	4	8	20	0	9	36	29	27	20	10	14	14	10	15	12	40	13	13	18	26	12	6	16	735
12:07:15	26	0	0	32	17	30	0	0	22	0	0	0	0	16	10	0	0	36	6	17	8	12	0	0	19	0	10	8	7	0	0	45	15	12	1	5	20	6	33	6	0	6	8	10	0	28	0	18	740
12:17:15	12	9	14	0	5	19	1	10	6	14	4	4	0	0	0	23	2	2	0	1	40	8	26	10	0	30	0	12	0	15	14	20	12	33	16	0	0	20	20	0	0	20	0	26	0	1	1	18	742
12:27:15	22	0	19	18	6	18	8	0	0	8	0	19	12	0	37	25	0	0	2	0	13	16	0	33	5	19	18	8	11	0	0	2	0	15	0	13	8	4	0	8	9	0	7	4	0	11	42	19	752
12:37:15	11	0	15	0	2	0	12	10	2	0	4	0	5	0	0	8	22	7	0	0	0	13	0	7	8	31	12	23	14	14	0	12	9	20	7	5	0	25	0	23	4	25	25	1	0	12	0	16	732
12:47:15	1	32	0	1	0	20	0	3	37	0	25	0	7	1	33	0	9	0	13	26	7	20	0	21	27	11	5	3	3	14	33	10	17	0	14	6	2	18	16	5	0	8	33	11	0	28	35	11	730
12:57:15	0	0	6	4	30	17	0	0	12	0	24	26	0	0	23	3	0	8	0	19	13	8	18	0	0	0	35	0	36	8	39	30	17	6	7	0	0	4	0	13	30	0	0	0	1	15	8	8	723
13:07:15	10	10	21	10	4	20	21	29	0	32	0	0	0	44	23	8	22	0	36	4	22	9	0	12	0	0	1	31	0	0	34	15	0	0	30	0	10	10	0	16	21	2	0	0	33	6	0	16	736
13:17:15	16	8	13	31	0	28	32	0	3	17	10	0	0	14	7	10	20	32	30	0	0	36	0	23	20	19	22	1	11	2	29	37	41	10	9	5	22	20	11	3	19	21	24	4	0	7	0	13	774
13:27:15	0	19	24	0	3	11	14	0	0	0	18	17	44	6	0	9	7	17	21	10	7	0	0	7	15	23	0	36	23	1	29	17	13	14	0	22	13	0	34	7	27	18	15	18	2	14	0	0	763
13:37:15	32	10	28	1	7	4	7	35	32	4	7	16	2	17	53	0	19	27	27	0	17	0	3	18	3	0	0	6	15	46	23	7	33	37	34	3	0	0	18	0	3	9	23	0	0	10	6	13	742
13:47:15	0	20	21	12	0	0	0	7	7	13	2	15	9	26	9	13	0	46	5	15	0	2	16	29	35	6	0	44	33	24	24	5	21	35	12	23	0	0	0	22	0	10	0	14	8	0	0	0	720
13:57:15	4	0	19	4	0	0	17	40	19	9	7	7	15	24	9	0	1	15	27	34	19	7	9	5	8	31	12	2	3	0	0	22	15	0	7	19	2	22	1	0	0	7	22	0	6	32	30	16	711
14:07:15	0	12	4	15	16	3	0	0	4	10	23	3	0	16	0	4	14	10	0	15	0	8	0	0	0	19	2	19	4	0	15	0	0	0	16	0	0	0	15	19	20	6	1	0	13	17	14	0	688
14:17:15	9	8	0	0	11	36	19	10	0	0	14	0	0	21	15	19	24	18	1	0	15	16	3	27	0	0	3	12	19	0	12	24	12	20	15	0	2	16	0	7	12	0	10	8	0	24	0	15	708
14:27:15	3	20	34	18	0	4	0	19	13	14	2	9	23	19	6	16	4	0	22	2	15	0	7	0	36	0	2	6	17	0	0	11	7	0	0	0	19	0	0	4	13	2	22	0	24	0	15	11	640
14:37:15	24	0	23	1	0	0	1	14	0	0	32	13	12	37	41	3	0	0	33	18	7	0	11	18	8	20	27	8	26	17	1	8	10	13	8	6	10	18	36	0	15	0	0	9	15	22	0	63	668
14:47:15	7	17	11	0	0	0	11	0	10	0	24	26	0	0	14	0	12	0	15	32	14	0	0	5	0	4	0	17	0	15	4	12	32	0	12	16	17	0	28	24	22	26	0	12	4	27	0	0	639
14:57:15	29	17	14	7	8	8	24	21	4	0	23	0	1	0	0	0	10	33	4	0	14	37	2	14	5	0	3	0	14	14	0	8	22	19	12	8	0	30	19	14	17	0	0	0	10	8	34	0	611
15:07:15	12	15	34	8	25	3	0	0	0	0	33	0	15	22	0	14	0	23	0	19	8	0	4	26	0	13	6	0	0	11	1	0	19	0	0	54	5	0	19	22	3	0	34	15	4	6	0	0	605
15:17:15	0	29	14	26	0	0	15	0	0	2	34	11	0	2	0	6	24	15	30	14	25	0	0	11	11	13	10	19	14	0	0	0	8	17	7	1	0	14	8	7	0	3	0	26	10	0	0	0	561
15:27:15	1	0	31	18	21	0	9	36	0	28	15	7	0	18	4	1	35	0	11	15	0	20	12	0	0	0	9	24	0	10	6	23	29	8	31	3	0	2	25	17	34	3	0	27	0	21	0	0	564
15:37:15	15	0	14	31	21	14	18	26	23	9	0	10	10	0	2	1	0	0	0	25	13	12	0	22	9	0	33	19	0	20	0	25	0	10	0	33	17	0	26	0	7	0	0	0	3	10	0	0	563
15:47:15	12	0	20	8	4	18	17	18	7	10	0	0	9	17	0	14	14	0	0	0	0	13	0	8	23	8	10	0	0	12	5	0	23	32	0	32	0	21	13	0	5	9	5	20	41	14	16	10	535
15:57:15	36	0	0	11	0	0	20	21	0	0	0	2	10	7	0	0	2	0	0	15	16	7	22	21	6	0	17	0	6	32	0	17	0	4	18	0	0	3	0	17	6	28	0	14	36	20	17	0	533
16:07:15	5	0	0	0	20	20	22	10	23	20	34	0	40	0	39	7	7	22	11	8	22	9	0	28	17	32	4	17	10	19	3	14	5	1	14	0	26	14	0	6	0	31	16	20	2	17	15	10	466
16:17:15	0	17	0	24	16	16	15	6	18	0	8	26	21	18	22	21	0	10	4	15	25	2	0	2	0	20	9	0	2	0	19	28	0	9	18	18	11	7	15	8	0	39	11	0	6	5	25	0	467
16:27:15	6	2	23	16	38	10	0	0	0	0	2	8	15	34	0	24	16	5	26	13	0	0	4	6	8	9	14	39	16	0	10	6	0	0	0	9	17	14	0	20	0	20	0	2	8	0	0	26	520
16:37:15	7	26	28	0	15	20	0	9	13	0	0	30	0	0	7	0	2	36	11	4	10	0	15	14	6	28	17	30	17	0	12	9	4	0	5	9	30	0	0	20	22	7	37	0	0	23	0	0	501
16:47:15	0	14	17	14	16	8	15	13	0	16	24	0	9	15	8	0	39	21	1	0	0	3	8	25	0	12	10	0	0	27	0	7	18	16	1	11	0	14	3	0	7	0	0	24	17	0	14	26	487
16:57:15	10	26	27	0	0	34	16	0	7	0	8	29	11	3	0	5	11	22	11	13	29	12	9	0	0	0	2	0	15	4	24	47	0	17	0	31	0	6	10	16	23	0	4	4	17	0	0	11	465
17:07:15	15	0	22	13	17	5	17	0	24	0	0	22	6	39	22	9	0	5	10	0	36	4	18	4	0	0	18	22	1	0	35	16	14	0	18	29	0	19	33	31	8	4	12	19	1	0	16	18	468
17:17:15	12	0	5	0	26	1	6	17	17	31	9	5	0	0	14	29	3	34	0	0	7	24	7	21	3	7	1	0	16	9	0	0	22	6	16	0	1	12	28	8	0	27	0	16	33	0	0	14	453
17:27:15	0	15	17	0	0	1	0	5	0	4	0	20	7	4	13	9	26	0	7	18	0	37	2	1	5	0	22	23	1	31	18	26	17	0	15	18	10	6	9	17	17	0	9	0	0	18	6	0	494
17:37:15	15	27	0	27	11	0	0	31	0	12	2	0	17	0	0	27	35	3	0	0	0	6	22	14	0	14	31	0	9	10	32	0	17	0	12	27	0	46	0	26	0	16	12	26	0	10	9	6	487
17:47:15	27	15	20	0	9	24	15	0	0	0	23	20	31	18	22	9	1	0	0	3	0	0	14	16	0	39	0	23	0	0	3	7	0	25	0	28	0	13	0	0	15	0	35	9	7	19	0	0	439
17:57:15	25	4	5	0	13	0	34	7	16	19	0	22	7	14	13	10	0	35	15	16	32	8	15	14	19	30	1	10	8	2	2	5	8	18	8	13	26	0	18	15	14	27	14	3	5	19	0	0	468
18:07:15	1	10	0	29	27	0	8	29	0	0	3	6	0	0	11	19	0	22	3	29	17	27	0	20	0	24	12	8	0	0	22	0	0	26	43	23	28	8	25	6	18	10	13	0	0	0	16	23	455
18:17:15	25	15	7	0	6	15	0	24	0	9	13	0	6	20	17	36	14	45	5	31	0	33	12	7	7	9	0	9	0	26	3	7	5	26	0	10	0	0	18	13	35	8	40	20	7	8	0	15	454
18:27:15	26	36	17	0	3	0	17	0	9	0	0	21	14	15	19	18	16	19	0	0	7	0	0	10	8	25	24	8	0	28	0	27	0	34	3	0	25	0	0	10	0	10	0	0	22	13	0	0	457
18:37:15	22	0	18	0	29	2	21	2	7	0	0	0	0	0	4	1	13	8	10	46	9	2	0	9	8	18	0	30	11	5	7	0	14	10	3	25	19	3	30	3	0	13	0	10	0	0	17	7	448
18:47:15	0	36	0	23	0	13	5	0	0	26	0	0	30	12	6	0	0	17	18	5	25	8	26	8	1	0	16	17	0	0	0	14	25	0	8	3	0	2	0	13	34	10	37	6	10	0	0	10	463
18:57:15	0	0	0	6	39	0	0	0	0	24	14	4	33	33	0	3	2	36	6	17	0	17	0	30	5	13	0	33	0	19	10	18	0	0	5	0	2	0	0	0	4	42	6	12	1	4	17	29	453
19:07:15	21	7	0	1	2	0	17	3	21	0	3	9	11	0	9	11	12	23	13	19	0	2	18	4	0	23	17	0	22	8	31	0	6	0	20	14	6	9	1	28	0	36	0	10	0	11	0	3	442
19:17:15	12	29	12	0	43	11	6	0	0	20	23	23	0	23	15	29	13	23	28	5	12	4	0	6	7	15	8	9	3	3	0	14	4	15	0	17	1	17	22	17	11	0	20	0	0	0	12	7	446
19:27:15	0	24	26	1	20	0	2	4	29	8	20	0	6	0	19	30	27	8	12	0	7	19	9	0	25	0	0	6	7	39	8	29	0	0	8	0	36	12	15	0	10	7	0	48	16	0	35	13	460
19:37:15	14	20	0	7	0	31	15	16	0	8	0	10	21	27	0	2	20	15	19	0	22	29	5	18	3	13	11	0	1	7	5	23	24	12	0	51	7	28	26	24	35	7	36	12	35	36	24	17	452
19:47:15	13	20	14	17	12	8	0	17	6	34	3	11	27	30	0	0	23	18	13	0	4	6	0	29	8	0	10	3	13	3	25	0	4	13	0	0	14	9	31	7	0	11	0	0	0	2	15	22	460
19:57:15	13	0	22	0	23	28	0	0	16	0	0	0	0	35	15	8	15	3	15	6	0	18	2	0	19	6	19	0	3	0	0	6	0	6	25	1	33	0	24	22	0	18	17	8	1	19	26	9	452
20:07:15	15	23	0	12	29	0	16	9	13	22	11	0	3	0	8	16	14	0	0	33	0	3	18	15	0	25	15	18	0	8	58	0	0	0	5	11	0	14	17	0	0	40	33	12	17	0	13	30	451
20:17:15	8	1	0	0	5	0	7	0	11	22	0	11	23	27	0	14	19	7	6	10	6	11	0	0	12	0	4	6	0	32	12	0	10	0	16	0	16	0	10	0	4	18	11	0	0	2	3	0	442
20:27:15	26	5	7	0	7	18	8	0	0	2	4	11	0	13	6	6	8	0	43	5	27	9	16	36	0	27	8	21	0	0	20	35	0	0	13	20	0	33	0	34	17	17	0	0	5	18	11	0	478
20:37:15	0	0	11	23	0	7	19	31	28	17	6	4	15	0	14	0	16	37	0	13	18	14	20	11	0	4	9	20	13	22	0	0	9	0	0	26	7	0	0	33	0	33	6	11	34	25	8	6	469
20:47:15	25	0	18	27	32	0	25	10	0	24	8	0	19	18	7	10	0	11	14	0	5	0	0	0	24	15	19	12	0	24	8	3	22	0	9	17	18	34	41	25	7	1	0	7	15	0	9	17	481
20:57:15	0	14	16	19	0	8	3	28	10	14	0	20	0	15	1	0	0	22	15	0	9	12	36	0	0	0	27	11	0	0	28	9	2	0	20	3	0	18	14	26	5	0	10	9	0	0	0	0	476
21:07:15	0	0	0	7	4	1	0	30	24	25	23	0	0	27	15	0	4	3	0	36	9	0	14	11	0	8	0	0	14	0	0	0	9	25	10	17	2	31	16	10	0	20	25	5	8	17	3	15	466
21:17:15	0	27	19	30	16	0	0	10	4	0	18	9	1	8	16	1	13	0	0	0	1	2	9	0	0	24	12	0	14	12	5	9	0	0	23	6	7	7	10	5	5	0	7	17	0	12	17	0	456
21:27:15	16	16	0	7	19	0	23	27	0	0	0	7	9	0	21	0	7	24	0	36	10	3	9	18	0	0	23	7	0	0	28	18	0	4	12	21	20	30	0	0	30	0	0	18	0	21	18	5	474
21:37:15	0	23	0	0	0	25	13	0	12	4	0	0	1	14	0	23	0	21	17	0	6	0	0	0	0	10	8	1	32	0	16	19	26	33	18	0	0	21	11	5	0	0	11	6	13	34	16	0	447
21:47:15	21	5	8	13	1	0	0	0	6	1	6	22	11	0	8	31	0	11	0	0	0	0	0	13	19	23	37	14	0	17	23	27	4	4	17	4	11	0	4	33	36	20	4	7	0	3	5	29	459
21:57:15	0	12	2	4	8	27	22	0	0	27	15	3	31	6	21	0	9	0	32	46	20	5	40	5	3	0	0	7	0	0	13	23	0	17	0	6	1	14	3	7	21	4	19	15	5	30	0	34	461
22:07:15	9	17	10	15	5	4	24	25	21	0	20	0	19	0	26	7	16	10	18	18	12	0	9	0	36	2	15	9	43	1	18	0	0	25	21	18	19	0	0	0	1	22	38	6	0	23	0	0	441
22:17:15	0	0	15	28	42	5	0	0	0	12	14	5	43	0	19	7	0	12	14	42	13	3	0	0	0	9	0	8	0	19	0	0	0	3	0	0	0	0	19	18	17	0	7	4	9	0	22	8	463
22:27:15	4	32	0	0	0	0	6	0	14	0	0	8	25	10	8	0	16	19	21	9	20	37	0	0	18	8	30	31	0	24	23	16	1	8	29	0	14	0	0	0	27	0	19	18	0	24	0	0	482
22:37:15	25	36	0	0	3	14	9	5	0	13	6	0	12	26	11	17	21	15	0	12	0	0	4	0	4	17	20	2	0	0	16	17	11	26	2	24	0	14	2	19	1	4	24	5	34	30	0	2	474
22:47:15	0	19	6	0	19	0	0	1	1	16	53	0	0	26	3	32	12	0	33	3	16	25	24	20	14	19	12	0	26	16	0	15	24	11	1	0	7	31	0	15	13	7	8	0	0	0	0	0	474
22:57:15	0	17	22	8	6	23	19	7	0	0	0	1	35	10	9	0	0	0	0	0	3	14	0	0	0	28	9	0	3	9	17	0	41	26	0	32	0	21	0	0	0	0	13	27	14	17	7	4	445
23:07:15	0	23	6	6	9	23	19	18	9	1	1	0	22	0	7	0	18	0	23	0	0	0	0	0	0	0	11	0	4	19	11	12	9	0	9	5	0	5	4	0	32	0	29	38	0	20	2	0	515
23:17:15	4	0	25	28	0	23	0	4	0	42	1	0	9	8	0	0	0	0	19	21	0	0	0	26	4	8	23	0	1	8	23	11	6	0	0	11	8	1	2	5	0	0	0	7	11	29	0	6	473
23:27:15	12	0	11	5	0	19	11	0	0	2	0	0	0	13	25	8	0	8	3	0	7	12	0	0	4	1	0	0	25	16	29	8	38	0	30	25	32	0	0	7	5	0	1	0	8	0	14	0	440
23:37:15	0	19	6	25	4	11	0	0	7	0	10	6	28	6	4	0	13	12	10	0	16	12	32	0	24	4	4	0	0	30	4	2	0	2	11	5	0	15	12	34	9	11	0	1	0	0	20	8	483
23:47:15	0	14	0	34	15	13	32	17	0	21	7	25	0	22	10	14	2	3	0	9	0	7	0	16	24	22	0	0	2	17	33	0	35	13	0	24	0	8	16	0	4	0	0	0	0	14	14	26	477
23:57:15	3	20	9	14	0	4	7	0	14	34	18	22	3	9	6	1	0	11	32	10	11	3	6	0	30	0	15	1	6	0	0	0	0	10	0	9	0	15	16	3	0	1	0	35	3	16	14	8	460
24:07:15	1	15	0	19	7	19	14	14	0	24	31	11	16	10	3	5	22	6	7	0	32	15	17	12	0	0	0	8	5	11	24	2	21	0	0	1	35	22	19	8	3	10	33	16	0	20	0	27	506
24:17:15	0	0	17	0	15	0	0	5	0	29	5	0	24	0	9	18	0	0	19	18	0	6	0	18	0	22	24	0	2	27	0	24	0	7	0	0	26	17	0	0	6	10	2	30	31	12	27	6	490
0:00:00
0:00:00
0:00:00
0:00:00
0:00:00
0:00:00
0:00:00
0:00:00
[truncated: 47 more columns]
