# Supplementary material for: Systematic analysis of low-affinity transcription factor binding site clusters in vitro and in vivo establishes their functional relevance
Source: Nat Commun. 2022 Sep 7;13:5273. doi: 10.1038/s41467-022-32971-0 (PMC9452512; doi:10.1038/s41467-022-32971-0)
Supplement: Supplementary file 3 — Source Data [file 41467_2022_32971_MOESM3_ESM.zip › source_data/in-vivo/20210526/20210526_Z3EV268_mScarleti100.txt]

mScarlet-i:570,593[2]
Kinetic read	A1	A2	A3	A4	A5	A6	A7	A8	A9	A10	A11	A12	B1	B2	B3	B4	B5	B6	B7	B8	B9	B10	B11	B12	C1	C2	C3	C4	C5	C6	C7	C8	C9	C10	C11	C12	D1	D2	D3	D4	D5	D6	D7	D8	D9	D10	D11	D12	E1
0:07:56	110	96	105	124	109	85	120	102	142	77	76	70	80	124	103	156	91	124	107	119	125	110	89	121	138	138	99	106	103	93	115	141	128	105	96	93	109	76	121	112	116	120	138	96	94	108	108	113	93
0:17:56	114	106	131	71	101	145	106	140	122	109	96	120	117	129	101	108	100	98	95	114	135	122	97	94	126	104	101	107	89	99	107	134	109	120	121	101	140	161	123	159	115	135	97	109	113	111	147	118	146
0:27:56	111	105	121	112	92	149	122	113	94	107	112	105	100	132	78	106	138	128	151	114	102	73	89	126	130	129	131	125	132	131	130	125	85	112	103	122	93	103	150	85	97	111	94	104	116	114	102	96	110
0:37:56	95	164	97	80	105	140	102	117	102	78	61	100	126	117	111	96	87	111	141	129	131	112	130	101	92	102	135	132	124	159	114	120	98	119	174	97	89	103	155	116	114	124	145	145	131	97	161	86	95
0:47:56	113	100	81	138	79	136	90	141	91	92	99	99	112	142	131	106	98	124	123	93	88	149	110	127	94	93	127	137	105	122	112	140	131	122	119	129	117	120	176	107	136	69	134	110	117	97	122	113	95
0:57:56	93	142	120	106	108	120	123	102	113	112	103	85	99	135	123	72	114	120	135	119	133	87	110	154	120	128	135	139	103	104	125	119	119	174	110	108	115	126	115	119	84	96	140	133	87	93	111	116	108
1:07:56	146	125	152	100	174	108	142	97	119	92	83	102	117	140	112	128	117	145	110	95	117	92	142	90	123	122	136	95	145	112	116	167	135	146	105	79	123	81	123	133	132	120	110	127	114	79	108	106	130
1:17:56	100	101	134	81	142	154	103	148	99	93	115	85	80	141	110	146	92	116	113	92	114	118	107	110	125	97	99	136	107	117	117	110	124	113	139	131	120	110	87	121	103	128	122	82	101	128	78	123	118
1:27:56	80	118	146	102	102	116	78	128	115	95	91	90	121	132	149	112	163	135	143	111	116	127	85	104	119	148	124	106	123	93	140	123	119	100	132	91	132	104	117	96	96	95	147	112	98	82	117	121	140
1:37:56	93	116	120	106	115	122	132	100	122	101	92	124	132	85	117	121	93	114	113	121	93	77	97	128	112	88	128	121	112	96	109	67	96	140	134	90	128	120	100	141	100	150	145	101	119	70	98	116	159
1:47:56	99	124	105	134	126	121	93	115	157	98	137	100	113	130	108	118	116	119	104	134	110	106	108	89	141	105	144	123	116	110	153	147	113	115	73	131	141	108	133	83	131	132	114	133	119	62	115	94	239
1:57:56	99	128	68	107	95	88	153	118	129	96	58	103	158	131	135	149	128	107	137	111	117	125	118	138	93	107	114	120	142	101	132	146	149	104	137	124	147	159	111	152	111	88	95	131	86	78	107	115	213
2:07:56	114	115	151	91	84	153	107	110	124	102	127	116	106	93	92	118	140	143	85	122	118	139	130	92	123	105	141	122	108	127	118	124	103	85	99	90	124	111	126	99	138	117	113	131	134	115	78	96	274
2:17:56	132	134	126	99	151	102	137	124	150	112	116	114	148	123	124	116	112	130	105	136	102	109	118	143	125	125	102	140	93	112	107	75	70	116	108	110	132	127	148	95	158	139	85	111	141	80	115	120	307
2:27:56	117	127	125	62	110	133	120	124	151	134	152	141	108	150	101	113	123	96	49	144	109	93	114	109	76	158	115	141	129	129	116	129	110	115	100	96	139	137	108	123	112	127	152	96	119	124	88	115	340
2:37:56	102	116	150	108	134	134	124	124	119	125	93	128	120	143	117	106	128	119	114	144	145	85	136	100	144	103	125	123	101	120	124	126	122	120	123	117	107	167	144	124	91	100	107	84	115	80	73	129	423
2:47:56	141	84	110	159	140	126	113	141	116	87	119	88	164	104	120	87	137	126	96	119	98	120	100	92	129	123	111	169	97	140	121	135	137	81	99	144	136	156	118	112	133	107	127	107	98	152	120	108	462
2:57:56	57	103	108	114	127	96	125	121	131	108	140	102	164	91	117	108	128	154	112	99	117	92	112	127	93	145	130	85	111	128	106	118	133	98	66	118	108	134	123	155	136	134	116	152	142	105	117	109	543
3:07:56	122	120	132	125	95	117	123	112	98	110	136	100	118	123	104	128	139	106	129	167	72	115	122	130	119	112	148	127	112	104	93	99	100	131	137	67	139	145	162	101	124	121	116	98	106	104	92	145	605
3:17:56	131	102	115	130	131	113	104	95	111	122	137	109	167	84	159	112	87	172	125	105	97	150	104	126	100	84	101	127	110	111	100	123	158	110	74	85	154	127	163	131	113	136	109	82	92	137	84	128	734
3:27:56	134	66	111	135	81	132	113	104	96	98	90	121	132	127	124	126	132	116	101	146	120	119	79	126	122	125	140	115	159	141	136	117	81	112	121	121	137	145	116	107	57	116	94	137	119	126	128	99	804
3:37:56	128	134	142	154	149	132	110	127	124	96	101	88	121	121	140	84	135	135	140	97	121	123	120	114	145	75	143	126	112	124	104	117	140	76	93	80	116	113	141	104	117	111	124	110	86	102	88	113	945
3:47:56	110	110	128	115	92	123	95	98	119	122	102	126	99	140	93	127	80	121	133	91	144	104	147	81	126	102	80	141	150	129	92	99	138	142	81	75	169	77	101	121	142	144	114	75	120	104	137	94	1114
3:57:56	141	99	122	82	118	139	141	74	123	103	113	114	100	118	138	112	123	124	131	101	122	119	86	109	122	134	85	97	128	95	93	101	89	108	109	113	117	138	137	121	103	139	85	118	99	93	129	109	1157
4:07:56	94	143	129	95	119	126	100	117	129	93	113	150	126	126	88	150	144	104	75	135	97	122	101	74	103	103	103	86	108	123	89	117	143	89	93	123	139	115	83	148	123	127	168	116	110	92	102	128	1315
4:17:56	135	133	137	103	141	89	126	80	103	138	122	141	120	149	123	101	114	130	117	111	125	96	117	125	95	102	122	137	101	98	124	95	122	140	115	103	115	108	130	119	127	96	155	101	98	102	147	102	1466
4:27:56	111	136	98	109	114	119	109	109	137	104	109	98	154	134	127	136	101	130	111	148	148	83	90	95	117	100	132	122	141	98	99	75	102	110	87	92	102	142	107	109	140	124	120	90	90	110	103	125	1552
4:37:56	143	116	137	138	152	95	115	90	151	77	118	108	109	124	150	112	164	102	91	118	123	124	111	110	106	87	123	121	120	98	83	151	95	85	94	135	130	136	95	133	125	115	165	113	135	109	95	128	1756
4:47:56	98	85	84	93	102	122	87	106	128	130	124	82	120	103	109	120	123	140	135	101	106	79	117	117	103	134	87	108	117	118	81	137	126	132	132	96	118	134	91	146	96	138	115	129	149	142	126	115	1888
4:57:56	141	118	93	131	98	105	74	144	131	87	101	126	101	123	66	114	100	82	116	136	99	120	128	85	146	139	99	93	76	116	115	119	114	106	116	145	111	108	114	107	118	115	161	133	98	117	96	81	2114
5:07:56	90	97	124	88	116	101	82	122	151	113	87	110	113	126	103	104	138	118	109	127	113	150	118	87	85	94	93	130	135	70	100	136	126	104	103	105	115	108	106	108	113	112	181	102	98	111	101	97	2136
5:17:56	137	106	83	112	120	139	125	99	115	88	106	123	129	105	110	99	135	130	107	127	135	101	102	106	119	139	122	92	105	121	80	77	137	123	108	125	106	83	116	97	101	91	131	132	115	104	114	93	2454
5:27:56	100	97	124	101	87	101	88	116	115	103	92	92	114	87	125	100	97	117	155	95	94	150	100	100	127	75	96	152	128	134	99	111	131	100	115	126	88	93	97	117	121	153	122	135	117	101	122	96	2585
5:37:56	153	74	90	128	124	111	110	108	90	90	105	125	102	127	118	121	121	103	121	81	155	96	143	122	74	95	87	121	108	92	95	97	116	143	112	105	115	145	128	117	115	118	105	93	124	95	112	88	2763
5:47:56	84	120	100	97	128	125	109	60	99	86	84	161	128	100	111	98	117	100	108	87	126	115	109	138	121	102	86	92	102	111	104	87	130	97	120	43	111	104	87	103	113	115	173	139	127	106	101	75	3036
5:57:56	108	145	102	89	93	82	146	109	131	158	100	125	63	150	130	91	86	107	126	112	114	120	119	87	86	103	96	120	120	102	126	114	117	82	100	123	133	122	116	138	101	118	144	127	118	101	100	147	2939
6:07:56	116	126	109	131	90	118	81	124	120	105	101	93	95	123	84	103	109	61	98	109	102	124	107	126	97	138	78	137	104	104	133	86	135	82	98	104	109	119	107	119	85	118	116	116	151	101	118	77	3248
6:17:56	105	140	118	123	110	112	124	62	134	68	128	107	102	91	132	111	110	111	142	146	139	96	112	126	95	97	111	113	118	104	68	114	119	126	97	132	136	135	119	115	92	116	120	89	131	89	108	98	3340
6:27:56	50	101	89	118	122	124	101	105	114	138	116	77	121	95	113	99	108	135	113	75	90	133	87	97	100	138	110	97	112	125	110	125	96	80	120	129	101	75	95	104	143	126	114	117	122	102	139	115	3590
6:37:56	122	83	122	119	131	99	100	130	113	137	80	69	122	105	111	131	98	101	148	127	113	93	126	125	88	167	123	100	102	88	131	125	120	94	127	115	118	116	69	70	137	85	129	118	111	122	103	113	3719
6:47:56	112	128	106	119	84	124	116	115	139	94	153	100	72	127	138	104	71	99	137	114	69	128	143	145	88	101	111	106	135	106	141	114	121	98	128	121	125	152	158	116	111	80	119	79	144	108	113	138	3918
6:57:56	95	138	156	85	95	108	110	107	147	112	106	112	146	126	157	107	95	78	96	71	121	123	97	119	64	136	95	120	81	90	129	103	131	112	99	115	71	120	113	85	86	112	101	92	87	98	97	115	4147
7:07:56	85	145	88	126	120	105	69	82	105	101	85	114	96	107	130	139	114	116	120	95	101	79	101	89	94	91	92	74	110	97	79	125	133	86	111	123	156	117	77	110	83	107	129	99	101	112	90	131	4494
7:17:56	97	75	94	94	143	123	136	124	117	101	97	99	79	104	101	85	113	78	117	114	107	118	84	95	120	113	106	116	111	106	118	131	132	106	120	102	125	101	105	120	122	108	73	104	107	109	127	89	4771
7:27:56	96	59	86	89	88	123	106	84	159	107	111	96	136	122	117	120	94	74	95	100	114	150	152	88	141	108	86	107	98	91	113	112	117	117	86	142	102	124	113	114	125	104	111	121	108	92	86	115	4997
7:37:56	128	97	76	109	124	135	115	112	161	84	124	105	115	103	96	145	89	105	103	88	86	120	101	118	140	105	101	84	68	96	152	125	115	76	107	95	88	74	126	141	95	100	133	159	128	97	109	117	5379
7:47:56	133	99	128	108	105	72	99	93	108	139	130	109	93	97	99	80	109	132	102	148	101	115	100	138	95	133	127	63	91	114	105	77	106	79	138	111	87	146	99	108	127	113	124	125	138	89	108	128	5395
7:57:56	69	95	103	154	118	96	112	110	110	136	102	93	97	77	128	98	92	127	115	112	113	82	114	108	64	119	111	118	88	127	126	135	166	99	133	149	132	89	81	146	92	100	132	81	142	124	122	99	5904
8:07:56	139	126	106	107	109	120	104	97	87	111	106	85	118	123	83	173	109	121	121	102	99	62	88	122	133	78	113	110	97	165	103	121	106	91	125	142	118	118	154	125	132	103	87	94	90	72	97	88	6119
8:17:56	107	92	108	123	115	115	125	83	95	122	115	116	93	114	96	128	142	107	108	135	102	118	144	117	95	110	118	121	110	85	139	124	145	96	98	110	100	107	125	90	123	121	122	102	92	87	88	101	6750
8:27:56	111	108	94	144	115	88	107	109	139	116	81	132	146	156	108	139	109	70	110	130	85	91	101	66	96	134	109	112	105	86	85	131	103	90	117	72	108	144	136	132	113	106	159	82	99	96	106	108	7333
8:37:56	117	117	120	89	120	127	133	131	104	107	132	143	162	105	133	121	106	121	97	90	120	87	84	123	59	104	100	113	116	112	88	133	135	159	126	113	96	121	89	115	105	131	112	98	107	143	74	96	7708
8:47:56	103	96	100	66	108	116	113	88	156	117	142	103	126	113	90	99	107	121	97	127	108	101	116	103	105	145	104	138	160	99	131	93	131	85	98	157	129	109	124	86	65	82	156	95	137	124	73	133	7734
8:57:56	103	98	92	140	127	90	116	109	91	126	91	116	114	106	100	74	101	130	140	134	148	116	126	83	85	106	116	136	92	137	121	110	105	100	111	92	138	138	112	114	91	130	138	128	93	116	141	136	8224
9:07:56	118	93	140	99	119	158	159	78	114	76	121	108	134	134	118	118	124	123	116	113	86	109	104	84	130	96	127	100	102	119	104	129	121	105	113	108	103	98	137	83	78	124	126	133	130	89	70	86	8402
9:17:56	89	110	98	93	111	129	95	100	81	106	113	85	131	102	117	93	98	106	134	97	99	64	136	103	103	123	105	109	126	110	99	121	112	51	90	122	110	128	111	107	131	129	115	153	145	128	127	95	9005
9:27:56	106	104	125	129	109	120	138	74	151	95	114	101	105	145	91	94	93	98	123	88	115	121	93	114	86	103	130	145	122	86	121	122	94	86	107	139	81	127	107	134	113	136	136	100	75	122	94	105	9389
9:37:56	91	127	123	137	116	126	116	118	86	128	108	92	100	141	125	117	79	95	135	120	144	107	107	83	88	127	132	108	109	135	83	89	102	133	99	75	112	112	149	119	126	103	129	102	126	95	123	114	9617
9:47:56	108	142	134	124	137	97	107	91	111	119	111	111	123	128	93	111	106	149	87	110	124	117	104	121	114	94	125	111	113	109	105	144	86	118	120	101	114	132	126	109	101	132	117	109	111	104	105	69	9578
9:57:56	117	108	95	96	95	136	143	122	109	116	112	128	79	97	114	126	91	97	79	107	115	90	78	144	117	144	102	100	76	95	125	99	99	110	126	85	82	140	132	106	108	116	108	127	74	122	136	144	10388
10:07:56	73	110	105	113	73	104	144	142	156	119	77	87	105	129	136	105	129	97	115	142	107	109	135	96	105	71	119	133	125	162	151	125	127	141	136	121	115	140	155	86	133	125	131	109	111	135	49	71	10647
10:17:56	74	111	112	100	157	59	122	101	89	106	107	103	108	123	140	96	128	122	128	117	97	113	106	121	93	97	118	145	100	122	83	91	115	76	111	131	114	135	110	154	139	112	91	117	64	96	92	89	10865
10:27:56	97	101	101	88	136	119	107	98	125	83	152	118	115	108	96	124	94	120	92	138	156	126	92	117	123	144	123	147	79	82	111	63	136	100	139	112	63	132	150	134	127	161	92	127	93	58	140	126	11390
10:37:56	99	112	145	122	118	100	126	104	121	99	90	130	104	88	99	99	101	105	118	126	125	100	131	136	110	93	99	114	148	135	132	108	129	118	117	91	128	112	126	142	102	91	188	143	105	85	87	100	11564
10:47:56	134	88	74	106	124	103	139	85	106	106	102	95	85	112	107	127	97	100	148	143	108	100	105	69	126	105	132	138	112	119	129	126	112	102	100	121	91	130	123	121	112	115	139	149	97	123	119	138	11750
10:57:56	112	100	114	109	124	96	90	129	140	83	110	115	92	132	95	85	119	92	147	85	142	139	152	159	128	88	115	132	137	150	131	118	130	68	82	83	117	139	107	151	136	104	102	157	122	98	92	94	12404
11:07:56	119	91	122	145	127	104	83	112	138	139	83	89	106	113	77	126	107	135	81	80	109	138	78	96	102	134	115	107	106	134	96	130	128	105	115	118	106	135	131	160	144	121	138	109	128	133	81	104	12394
11:17:56	117	126	136	142	106	126	114	103	89	106	115	109	104	110	82	105	136	147	121	131	111	84	89	97	103	146	117	83	138	109	130	152	78	113	104	121	124	79	150	109	133	142	127	119	112	95	101	100	12472
11:27:56	105	83	124	135	149	130	106	113	144	110	115	159	148	88	91	122	107	121	135	149	97	81	98	120	102	100	135	141	125	88	93	98	103	142	77	104	92	139	110	131	133	131	140	108	107	110	83	88	12462
11:37:56	129	124	167	92	133	130	68	134	97	108	92	121	110	103	106	102	136	94	133	111	107	92	128	115	80	94	141	131	131	124	139	114	141	129	108	126	131	119	127	146	156	131	215	130	117	123	124	99	12654
11:47:56	112	141	92	107	130	92	99	105	114	120	106	108	83	119	135	116	138	131	134	128	114	99	85	97	117	129	166	115	138	122	98	99	134	116	113	140	137	169	106	133	115	130	104	117	125	114	122	76	12471
11:57:56	136	91	113	99	136	132	130	141	104	153	117	79	114	137	98	138	90	104	116	133	93	102	92	107	99	126	136	124	117	135	150	78	127	86	103	120	151	146	164	134	125	115	89	138	146	102	106	129	12781
12:07:56	152	79	98	108	110	106	140	126	145	110	132	98	105	107	125	104	122	100	139	134	128	80	113	120	130	136	116	111	146	144	122	132	152	90	103	110	132	156	147	157	133	161	118	136	143	120	94	123	12691
12:17:56	98	113	96	94	126	80	105	90	81	110	122	94	89	149	114	140	111	125	128	139	151	91	158	164	152	81	92	192	107	128	101	165	113	123	91	102	135	130	164	115	138	148	140	135	78	81	121	117	12762
12:27:56	119	99	120	130	134	134	96	131	143	127	108	110	125	139	93	125	122	114	68	152	112	119	119	138	82	131	144	129	144	103	137	106	168	126	152	118	124	125	146	116	139	138	129	102	90	119	82	127	12780
12:37:56	107	133	110	108	101	108	139	136	115	78	100	91	137	155	99	95	120	132	149	136	135	135	117	128	85	134	100	125	109	128	120	90	157	98	113	165	152	141	117	149	163	138	179	126	72	109	104	95	12451
12:47:56	133	126	103	113	118	96	84	116	120	137	113	95	83	107	99	92	130	94	147	127	126	120	114	77	122	124	131	115	161	105	150	101	74	132	111	108	126	141	151	149	106	142	132	129	99	136	85	91	12133
12:57:56	75	85	143	108	119	98	90	122	108	95	94	117	116	97	120	126	108	108	100	112	148	105	91	153	102	153	106	119	128	88	122	116	99	129	81	116	132	101	123	116	134	136	110	137	111	117	105	151	12209
13:07:56	98	144	110	134	87	136	124	117	126	103	118	86	109	108	117	103	114	141	100	113	109	79	128	140	103	117	117	154	121	176	113	124	126	108	59	82	129	105	180	189	149	127	154	124	109	107	115	105	12752
13:17:56	137	124	118	145	85	111	102	132	103	110	170	92	129	162	129	153	134	138	129	121	133	90	117	75	97	121	111	134	118	152	129	99	114	119	103	99	110	105	158	141	81	165	122	111	112	83	106	115	12584
13:27:56	107	103	85	101	114	149	129	88	146	103	140	105	166	116	101	143	143	80	128	148	125	108	109	92	121	113	120	141	135	102	107	147	137	113	93	131	171	128	160	129	164	154	117	140	109	80	95	132	12840
13:37:56	128	128	59	117	118	111	111	107	150	112	76	154	111	108	120	124	126	115	111	69	136	120	96	119	112	99	136	132	136	81	136	114	111	92	78	87	141	125	104	114	127	165	158	134	102	98	88	111	12668
13:47:56	126	118	114	98	114	102	106	128	112	72	124	103	102	136	115	102	94	120	148	110	141	118	75	132	150	130	118	105	139	108	160	109	100	95	148	109	132	132	138	121	115	119	147	148	104	112	107	98	12379
13:57:56	78	121	94	114	136	143	117	133	85	102	129	77	127	100	89	126	95	149	129	139	97	107	154	98	86	156	102	96	128	128	119	130	116	79	93	104	125	96	135	122	145	133	155	83	109	84	98	96	12075
14:07:56	103	127	104	138	120	95	132	115	153	103	111	98	114	92	102	132	65	131	112	108	119	138	113	85	107	114	112	93	128	147	156	135	81	107	105	135	164	146	109	140	146	129	150	142	127	86	68	122	11955
14:17:56	99	106	116	95	120	97	99	108	106	122	98	129	107	86	100	124	138	116	134	151	77	90	111	80	124	125	143	160	106	130	122	152	130	112	84	123	130	91	102	158	125	123	146	106	108	113	101	86	11449
14:27:56	99	107	104	111	103	96	149	77	116	101	105	118	98	105	119	156	107	110	133	81	140	105	86	78	113	121	146	117	135	138	84	129	129	91	151	114	141	126	125	120	172	154	126	85	83	81	121	85	11336
14:37:56	122	103	134	118	130	116	120	112	139	111	60	103	74	110	134	141	109	148	114	130	120	106	135	126	111	125	149	150	132	118	109	76	123	81	101	93	92	122	141	168	127	159	143	117	91	117	110	101	11175
14:47:56	84	140	123	116	132	146	111	117	145	103	94	90	107	123	104	120	136	118	106	109	99	107	79	109	119	130	139	123	134	136	116	124	116	114	124	114	102	124	99	139	162	122	134	108	103	95	90	100	10921
14:57:56	86	95	132	112	112	116	136	137	124	79	94	90	94	134	117	110	106	136	143	97	127	103	74	85	109	112	136	94	140	142	128	113	84	164	105	113	110	145	134	116	124	135	134	115	116	128	132	136	10218
15:07:56	115	106	140	115	130	140	118	141	101	103	111	86	102	113	127	134	141	122	105	145	150	83	117	127	122	121	168	127	117	159	102	129	109	127	99	127	123	141	140	149	126	131	155	163	103	91	150	120	9635
15:17:56	99	99	95	148	157	138	96	122	115	91	90	101	112	149	127	107	106	111	103	106	113	116	97	105	116	122	93	107	106	132	62	138	118	149	96	83	131	131	171	144	140	139	123	134	112	105	93	130	9319
15:27:56	132	138	127	102	124	163	126	103	126	100	100	115	108	98	105	160	164	102	122	118	119	147	102	106	110	135	143	126	117	166	108	135	88	112	92	103	138	123	127	132	102	136	126	144	143	99	78	80	9111
15:37:56	88	146	132	113	128	175	121	97	109	161	78	93	127	136	118	153	70	125	121	123	113	110	128	111	124	104	113	117	127	154	101	120	118	82	78	105	109	136	112	151	95	145	98	112	110	103	99	89	8954
15:47:56	125	130	127	97	102	122	134	130	106	120	108	94	112	138	74	169	148	111	98	140	128	117	107	90	68	144	127	119	109	135	130	114	121	76	155	119	120	130	129	110	128	153	139	144	98	123	104	122	8445
15:57:56	117	114	128	117	119	98	104	94	94	155	117	98	115	151	117	193	98	126	131	120	123	106	111	97	120	128	132	150	127	107	119	105	158	121	151	66	115	139	111	172	141	117	113	122	127	94	114	109	8540
16:07:56	122	161	129	131	102	87	151	118	120	79	131	101	145	128	110	141	142	131	144	136	114	114	121	101	127	136	105	146	139	165	145	79	116	105	118	109	127	179	131	169	122	144	124	149	127	122	125	74	8301
16:17:56	128	121	96	123	76	117	134	149	104	86	125	86	136	145	128	86	140	140	147	167	92	118	120	89	127	140	164	159	129	125	115	157	122	111	84	100	167	141	101	115	163	106	137	155	116	88	122	115	8227
16:27:56	125	114	100	95	101	119	114	120	94	73	103	119	114	119	94	146	118	135	123	140	74	120	89	103	144	138	143	136	149	134	95	126	121	86	139	99	144	150	124	128	142	110	152	111	98	125	86	89	7992
16:37:56	103	95	128	88	109	95	115	134	117	84	128	109	110	133	97	136	102	109	115	96	101	113	54	119	83	99	97	121	125	93	128	109	112	89	98	104	122	114	122	147	102	144	115	128	125	112	95	112	8172
16:47:56	82	123	107	74	144	112	95	108	110	100	158	108	129	123	137	128	90	108	145	152	98	95	89	126	113	112	158	124	133	94	120	126	106	128	107	115	155	152	136	133	126	149	129	98	97	135	125	110	8054
16:57:56	120	103	100	98	181	120	123	131	103	120	110	115	137	122	147	151	140	137	120	152	105	103	129	107	96	98	98	118	101	150	97	120	111	121	100	74	114	115	147	149	121	142	152	146	120	91	131	71	7365
17:07:56	116	149	71	171	124	132	79	139	80	105	105	89	94	108	107	78	111	126	144	108	98	126	116	124	117	142	119	149	129	114	89	149	128	90	94	116	136	111	106	116	126	106	107	139	138	121	98	83	7595
17:17:56	145	118	96	130	104	146	168	99	86	107	116	133	88	143	110	145	149	147	89	84	138	130	89	115	100	127	107	127	118	120	148	97	100	92	123	102	143	123	88	137	101	117	139	117	108	83	110	136	7585
17:27:56	141	109	110	129	108	107	66	132	142	135	104	100	106	141	132	131	65	119	141	152	113	110	104	72	116	96	122	111	142	170	123	117	77	93	137	89	100	133	127	98	149	136	131	141	126	77	80	104	7790
17:37:56	90	116	110	107	112	94	126	137	80	129	103	121	133	117	113	68	118	164	140	90	136	124	106	97	116	110	103	139	127	118	124	120	113	131	118	112	131	159	172	128	140	107	196	112	85	106	113	131	7293
17:47:56	110	118	136	162	94	120	87	81	134	134	119	110	64	113	122	166	137	119	83	112	126	130	149	140	88	139	93	115	153	102	141	107	99	116	94	108	172	141	128	141	106	119	173	186	117	141	141	124	7631
17:57:56	103	109	129	122	154	132	152	142	111	97	119	99	134	105	146	126	161	144	100	117	124	130	72	108	115	97	143	111	91	110	109	136	103	134	126	161	142	96	147	143	119	98	154	119	88	135	45	87	7459
18:07:56	126	150	157	123	103	117	119	115	109	111	105	83	140	134	107	96	100	134	89	129	93	130	107	114	135	84	136	112	160	132	137	87	124	98	89	108	134	119	116	122	142	110	120	133	138	124	95	93	7456
18:17:56	95	96	97	113	123	112	125	111	108	91	91	102	91	163	156	133	129	133	143	124	131	101	125	107	148	92	120	134	144	119	120	126	94	107	113	118	119	110	103	172	98	131	159	158	120	144	118	156	7657
18:27:56	150	91	101	153	138	115	106	110	137	77	111	71	154	101	123	95	99	103	110	106	82	115	117	43	114	129	122	89	154	125	83	99	110	105	99	105	135	150	101	136	131	139	184	115	137	124	109	109	7706
18:37:56	139	102	98	137	97	106	134	123	81	119	114	80	115	129	107	128	112	141	106	129	81	132	88	122	95	82	138	110	110	90	94	84	103	97	63	109	155	144	176	128	129	128	132	124	84	100	135	105	7419
18:47:56	110	105	142	125	160	144	106	131	108	122	78	98	79	122	125	127	130	121	91	108	110	128	112	112	112	144	141	155	95	126	105	130	116	96	76	124	123	95	119	129	129	162	139	130	89	119	78	109	7593
18:57:56	109	62	87	144	107	119	114	93	124	105	95	119	120	135	129	133	117	105	98	91	111	134	103	139	79	120	84	128	139	91	144	151	140	109	97	107	140	146	111	113	152	128	114	123	107	120	127	143	7515
19:07:56	97	144	142	111	132	94	125	118	131	106	99	89	86	143	118	130	123	121	77	119	138	144	111	93	104	113	119	82	109	137	118	136	103	128	111	113	140	123	126	119	129	144	147	137	103	130	117	61	7542
19:17:56	106	142	132	137	103	63	133	137	79	94	134	106	137	118	159	131	174	114	129	121	117	88	83	73	97	121	112	98	141	148	121	130	89	112	111	67	106	112	101	123	151	153	129	125	118	82	142	102	7371
19:27:56	121	106	161	91	142	108	150	150	121	104	102	123	98	140	100	117	117	106	104	127	105	83	147	112	73	110	140	121	111	91	113	90	91	90	85	83	151	131	99	142	164	116	167	138	98	113	72	102	7515
19:37:56	155	112	112	111	145	138	134	114	80	128	93	121	128	142	119	129	137	126	107	136	127	95	104	109	111	111	122	91	115	99	126	105	116	102	132	148	98	141	129	109	98	107	147	122	98	106	83	91	7492
19:47:56	102	147	111	160	155	107	108	139	102	132	92	114	93	121	122	127	110	83	134	123	139	123	80	112	117	155	162	117	118	137	133	101	147	88	80	141	154	91	140	153	162	90	137	137	110	113	135	119	7570
19:57:56	94	119	86	157	116	97	102	111	109	117	134	68	115	134	112	150	147	137	155	137	93	87	119	84	137	148	115	139	121	157	105	124	116	86	96	119	172	119	141	152	141	85	181	121	112	94	126	82	7429
20:07:56	117	136	155	141	121	79	114	86	94	137	141	102	119	105	124	126	156	137	141	125	112	83	91	90	135	151	148	108	126	155	129	96	104	104	108	65	141	93	117	130	121	151	132	141	117	118	84	106	7399
20:17:56	103	101	129	107	103	138	144	130	96	91	83	93	96	133	121	92	135	127	113	109	121	127	112	114	126	105	118	121	146	126	127	133	112	120	93	117	166	164	97	121	121	118	163	87	118	110	125	120	7695
20:27:56	110	95	123	146	143	130	138	145	124	114	124	77	119	153	110	120	121	127	97	134	113	141	105	106	101	92	131	109	121	148	107	123	84	108	104	123	96	95	110	105	164	135	162	141	117	74	121	92	7712
20:37:56	112	94	121	116	104	120	113	129	155	129	128	123	154	142	147	133	124	131	163	149	128	128	114	87	145	171	138	152	137	134	94	133	108	103	80	101	97	125	149	145	170	164	114	122	70	92	107	83	7722
20:47:56	138	114	121	98	122	83	123	132	107	155	72	73	115	132	89	121	105	138	118	130	111	88	95	124	106	104	124	98	128	116	117	97	120	97	125	61	90	131	127	133	141	112	140	130	95	85	137	114	7596
20:57:56	101	140	74	134	110	115	139	142	129	112	101	119	121	106	95	117	123	155	102	127	86	113	129	108	100	128	117	120	127	126	103	112	80	92	122	137	133	118	108	110	178	91	120	125	125	113	105	83	7731
21:07:56	99	116	111	139	104	104	126	110	144	119	98	75	104	145	113	113	118	91	89	111	120	145	119	128	114	113	103	107	118	105	123	131	135	92	132	89	156	125	111	150	120	125	124	86	99	111	79	123	7561
21:17:56	113	125	97	124	88	105	127	117	146	94	126	100	102	130	98	139	112	119	134	157	93	124	77	79	92	129	97	109	154	104	128	123	98	122	130	81	149	118	162	101	115	122	127	133	144	82	95	112	7657
21:27:56	67	133	77	107	101	112	101	119	140	85	150	74	115	114	124	109	115	136	91	142	135	122	100	87	88	128	99	134	133	119	143	85	116	82	119	83	166	105	143	108	84	134	141	140	117	91	126	111	7753
21:37:56	77	113	117	130	98	104	121	103	128	98	129	83	99	143	131	132	139	101	129	127	107	128	103	119	99	125	103	137	110	126	127	109	108	132	94	90	111	104	161	153	139	131	133	101	114	119	128	127	7655
21:47:56	124	121	97	139	118	107	123	137	125	109	120	95	128	143	170	130	113	121	124	98	128	126	114	101	88	116	104	136	130	126	96	84	110	116	109	101	175	139	79	139	120	100	148	128	98	110	165	94	7743
21:57:56	138	130	127	104	121	86	130	82	123	132	141	59	112	116	101	143	108	108	82	97	121	140	85	106	123	161	135	140	108	160	62	121	110	130	119	81	152	117	94	129	141	101	77	127	105	108	105	87	7950
22:07:56	104	104	109	115	118	101	91	153	100	80	111	77	138	128	125	109	102	101	112	134	113	103	90	115	124	104	108	115	98	147	114	145	79	129	87	127	127	105	133	115	126	135	106	142	111	137	92	80	7735
22:17:56	93	130	136	112	116	150	105	93	89	102	122	93	152	132	133	140	165	145	124	125	128	97	136	110	90	141	141	93	109	132	114	152	90	131	111	99	115	118	115	131	145	125	119	141	142	121	125	100	7859
22:27:56	122	110	98	121	114	144	168	124	111	99	101	77	115	137	148	134	125	125	130	153	114	162	127	102	100	121	130	125	66	128	96	135	74	95	104	120	119	164	123	147	110	112	128	113	72	94	116	117	7943
22:37:56	138	139	131	158	148	120	89	124	83	125	97	84	129	101	122	142	139	105	103	91	75	122	150	121	109	141	104	111	131	116	106	113	155	121	121	131	160	121	92	119	153	87	181	120	128	84	100	112	7729
22:47:56	115	104	123	132	120	112	125	118	129	86	120	143	50	139	120	147	124	142	120	129	103	107	103	93	104	102	115	129	124	113	100	102	106	71	114	86	156	134	98	98	104	112	135	140	117	125	115	88	7793
22:57:56	119	103	129	120	124	89	137	124	117	117	127	130	116	113	139	125	151	116	69	113	106	125	101	141	116	120	92	137	116	132	146	126	105	112	62	100	146	109	110	139	101	124	148	122	97	103	103	118	7806
23:07:56	129	131	88	127	171	149	110	106	100	113	126	119	125	141	117	147	146	142	89	149	111	81	110	100	125	137	110	125	107	135	112	109	117	74	116	98	97	136	140	158	168	123	150	116	123	156	102	90	7820
23:17:56	132	113	100	139	146	103	130	132	119	97	82	100	112	71	109	126	108	102	136	144	116	123	117	105	111	83	74	143	115	83	105	128	100	68	108	119	150	131	126	117	112	129	143	132	125	118	109	84	8079
23:27:56	150	133	100	142	124	92	122	143	99	113	73	103	135	129	153	130	135	118	107	118	108	131	82	152	112	115	92	99	104	127	90	120	135	125	104	127	125	89	118	112	107	97	142	126	89	112	97	101	8089
23:37:56	140	124	108	170	119	97	121	121	115	132	106	151	126	113	128	125	106	121	110	122	121	132	107	110	142	138	173	121	128	152	101	95	108	110	128	74	133	131	121	122	104	133	154	100	88	108	113	124	7952
23:47:56	134	147	97	101	129	124	86	109	138	135	75	115	129	132	112	139	119	132	88	122	105	114	126	102	101	113	90	135	115	75	126	155	121	93	128	107	102	133	134	145	125	102	129	103	165	97	113	106	8083
23:57:56	115	101	146	120	136	114	130	114	119	111	103	123	138	79	94	141	147	119	102	117	84	129	128	112	97	139	125	111	109	112	88	119	120	87	145	94	123	104	131	106	140	91	139	102	77	138	97	122	7772
24:07:56	85	120	131	136	130	139	110	119	71	136	85	64	152	132	100	132	142	98	105	127	95	104	112	116	85	99	104	106	59	137	149	122	105	115	120	79	126	132	158	135	124	120	151	84	112	107	67	68	7861
24:17:56	135	77	119	144	98	124	150	128	120	122	120	114	89	132	117	132	131	117	128	136	110	126	92	88	78	115	136	84	136	92	138	135	133	82	88	83	146	121	119	131	141	164	119	94	134	128	129	130	8047
0:00:00
0:00:00
0:00:00
0:00:00
0:00:00
0:00:00
0:00:00
0:00:00
[truncated: 47 more columns]
