# Supplementary material for: Systematic analysis of low-affinity transcription factor binding site clusters in vitro and in vivo establishes their functional relevance
Source: Nat Commun. 2022 Sep 7;13:5273. doi: 10.1038/s41467-022-32971-0 (PMC9452512; doi:10.1038/s41467-022-32971-0)
Supplement: Supplementary file 3 — Source Data [file 41467_2022_32971_MOESM3_ESM.zip › source_data/in-vivo/20210526/20210526_Z3EV268_Variables.txt]

Well	Strain	Promoter	Media	Replicate
A1	sAS001	xxxxxx	URA	1
A2	sAS002	W2xxxxx	URA	1
A3	sAS003	S1xxxxx	URA	1
A4	sAS004	M1xxxxx	URA	1
A5	sAS005	W2W3W1xxx	URA	1
A6	sAS006	M1M2M3xxx	URA	1
A7	sAS007	W2W3W1W4W3W2	URA	1
A8	sAS008	M1M2M3M4M5M6	URA	1
A9	BL	BL	URA	1
A10	BL	BL	URA	2
A11	BL	BL	URA	3
A12
B1	sAS001	xxxxxx	URA	2
B2	sAS002	W2xxxxx	URA	2
B3	sAS003	S1xxxxx	URA	2
B4	sAS004	M1xxxxx	URA	2
B5	sAS005	W2W3W1xxx	URA	2
B6	sAS006	M1M2M3xxx	URA	2
B7	sAS007	W2W3W1W4W3W2	URA	2
B8	sAS008	M1M2M3M4M5M6	URA	2
B9	BL	BL	URA	4
B10	BL	BL	URA	5
B11	BL	BL	URA	6
B12
C1	sAS001	xxxxxx	URA	3
C2	sAS002	W2xxxxx	URA	3
C3	sAS003	S1xxxxx	URA	3
C4	sAS004	M1xxxxx	URA	3
C5	sAS005	W2W3W1xxx	URA	3
C6	sAS006	M1M2M3xxx	URA	3
C7	sAS007	W2W3W1W4W3W2	URA	3
C8	sAS008	M1M2M3M4M5M6	URA	3
C9	BL	BL	URA	7
C10	BL	BL	URA	8
C11	BL	BL	URA	9
C12
D1	sAS001	xxxxxx	URA	4
D2	sAS002	W2xxxxx	URA	4
D3	sAS003	S1xxxxx	URA	4
D4	sAS004	M1xxxxx	URA	4
D5	sAS005	W2W3W1xxx	URA	4
D6	sAS006	M1M2M3xxx	URA	4
D7	sAS007	W2W3W1W4W3W2	URA	4
D8	sAS008	M1M2M3M4M5M6	URA	4
D9	BL	BL	URA	10
D10	BL	BL	URA	11
D11	BL	BL	URA	12
D12
E1	sAS001	xxxxxx	200 nM beta estradiol	1
E2	sAS002	W2xxxxx	200 nM beta estradiol	1
E3	sAS003	S1xxxxx	200 nM beta estradiol	1
E4	sAS004	M1xxxxx	200 nM beta estradiol	1
E5	sAS005	W2W3W1xxx	200 nM beta estradiol	1
E6	sAS006	M1M2M3xxx	200 nM beta estradiol	1
E7	sAS007	W2W3W1W4W3W2	200 nM beta estradiol	1
E8	sAS008	M1M2M3M4M5M6	200 nM beta estradiol	1
E9	BL	BL	200 nM beta estradiol	1
E10	BL	BL	200 nM beta estradiol	2
E11	BL	BL	200 nM beta estradiol	3
E12
F1	sAS001	xxxxxx	200 nM beta estradiol	2
F2	sAS002	W2xxxxx	200 nM beta estradiol	2
F3	sAS003	S1xxxxx	200 nM beta estradiol	2
F4	sAS004	M1xxxxx	200 nM beta estradiol	2
F5	sAS005	W2W3W1xxx	200 nM beta estradiol	2
F6	sAS006	M1M2M3xxx	200 nM beta estradiol	2
F7	sAS007	W2W3W1W4W3W2	200 nM beta estradiol	2
F8	sAS008	M1M2M3M4M5M6	200 nM beta estradiol	2
F9	BL	BL	200 nM beta estradiol	4
F10	BL	BL	200 nM beta estradiol	5
F11	BL	BL	200 nM beta estradiol	6
F12
G1	sAS001	xxxxxx	200 nM beta estradiol	3
G2	sAS002	W2xxxxx	200 nM beta estradiol	3
G3	sAS003	S1xxxxx	200 nM beta estradiol	3
G4	sAS004	M1xxxxx	200 nM beta estradiol	3
G5	sAS005	W2W3W1xxx	200 nM beta estradiol	3
G6	sAS006	M1M2M3xxx	200 nM beta estradiol	3
G7	sAS007	W2W3W1W4W3W2	200 nM beta estradiol	3
G8	sAS008	M1M2M3M4M5M6	200 nM beta estradiol	3
G9	BL	BL	200 nM beta estradiol	7
G10	BL	BL	200 nM beta estradiol	8
G11	BL	BL	200 nM beta estradiol	9
G12
H1	sAS001	xxxxxx	200 nM beta estradiol	4
H2	sAS002	W2xxxxx	200 nM beta estradiol	4
H3	sAS003	S1xxxxx	200 nM beta estradiol	4
H4	sAS004	M1xxxxx	200 nM beta estradiol	4
H5	sAS005	W2W3W1xxx	200 nM beta estradiol	4
H6	sAS006	M1M2M3xxx	200 nM beta estradiol	4
H7	sAS007	W2W3W1W4W3W2	200 nM beta estradiol	4
H8	sAS008	M1M2M3M4M5M6	200 nM beta estradiol	4
H9	BL	BL	200 nM beta estradiol	10
H10	BL	BL	200 nM beta estradiol	11
H11	BL	BL	200 nM beta estradiol	12
H12
