# Supplementary material for: Systematic analysis of low-affinity transcription factor binding site clusters in vitro and in vivo establishes their functional relevance
Source: Nat Commun. 2022 Sep 7;13:5273. doi: 10.1038/s41467-022-32971-0 (PMC9452512; doi:10.1038/s41467-022-32971-0)
Supplement: Supplementary file 3 — Source Data [file 41467_2022_32971_MOESM3_ESM.zip › source_data/in-vivo/20210526/20210526_Z3EV268_600.txt]

600
Kinetic read	A1	A2	A3	A4	A5	A6	A7	A8	A9	A10	A11	A12	B1	B2	B3	B4	B5	B6	B7	B8	B9	B10	B11	B12	C1	C2	C3	C4	C5	C6	C7	C8	C9	C10	C11	C12	D1	D2	D3	D4	D5	D6	D7	D8	D9	D10	D11	D12	E1
0:06:43	0.115	0.122	0.122	0.126	0.121	0.126	0.123	0.131	0.100	0.103	0.103	0.108	0.117	0.130	0.126	0.136	0.130	0.131	0.120	0.133	0.103	0.098	0.102	0.102	0.119	0.129	0.127	0.131	0.125	0.127	0.119	0.148	0.098	0.100	0.099	0.102	0.120	0.138	0.138	0.131	0.125	0.133	0.132	0.137	0.099	0.105	0.101	0.104	0.120
0:16:43	0.117	0.127	0.127	0.133	0.122	0.128	0.124	0.135	0.099	0.103	0.103	0.108	0.118	0.131	0.128	0.137	0.130	0.133	0.121	0.137	0.103	0.098	0.102	0.102	0.119	0.129	0.128	0.134	0.126	0.128	0.120	0.143	0.098	0.100	0.099	0.103	0.120	0.139	0.137	0.135	0.126	0.134	0.130	0.138	0.099	0.105	0.101	0.104	0.120
0:26:43	0.117	0.131	0.131	0.139	0.124	0.136	0.124	0.134	0.099	0.103	0.103	0.108	0.120	0.134	0.129	0.136	0.131	0.133	0.122	0.139	0.102	0.098	0.102	0.101	0.119	0.131	0.128	0.135	0.128	0.135	0.121	0.138	0.098	0.100	0.099	0.102	0.122	0.141	0.139	0.137	0.127	0.135	0.130	0.143	0.098	0.105	0.101	0.104	0.121
0:36:43	0.120	0.136	0.132	0.143	0.125	0.140	0.126	0.135	0.099	0.103	0.103	0.108	0.120	0.136	0.136	0.138	0.133	0.136	0.124	0.141	0.103	0.098	0.102	0.101	0.120	0.133	0.130	0.138	0.131	0.134	0.123	0.141	0.098	0.100	0.098	0.102	0.124	0.142	0.141	0.140	0.130	0.135	0.130	0.147	0.099	0.105	0.101	0.104	0.122
0:46:43	0.120	0.139	0.128	0.143	0.128	0.135	0.127	0.135	0.099	0.103	0.103	0.108	0.121	0.140	0.133	0.147	0.134	0.138	0.126	0.142	0.103	0.098	0.102	0.102	0.122	0.142	0.133	0.141	0.134	0.136	0.125	0.140	0.098	0.100	0.099	0.102	0.124	0.147	0.143	0.143	0.130	0.147	0.132	0.146	0.098	0.105	0.101	0.104	0.124
0:56:43	0.128	0.136	0.134	0.149	0.129	0.148	0.129	0.137	0.099	0.103	0.103	0.108	0.123	0.139	0.135	0.148	0.138	0.140	0.127	0.145	0.102	0.098	0.102	0.101	0.124	0.147	0.142	0.144	0.144	0.138	0.127	0.145	0.098	0.100	0.099	0.102	0.126	0.147	0.148	0.145	0.135	0.148	0.132	0.149	0.098	0.105	0.101	0.104	0.126
1:06:43	0.130	0.134	0.133	0.153	0.131	0.149	0.130	0.148	0.099	0.103	0.102	0.108	0.125	0.143	0.139	0.154	0.142	0.144	0.129	0.148	0.102	0.098	0.102	0.101	0.124	0.154	0.153	0.148	0.156	0.153	0.129	0.152	0.097	0.100	0.098	0.102	0.128	0.148	0.147	0.148	0.137	0.150	0.134	0.152	0.098	0.105	0.101	0.104	0.128
1:16:43	0.130	0.144	0.140	0.160	0.134	0.157	0.132	0.163	0.099	0.103	0.103	0.108	0.126	0.144	0.143	0.158	0.142	0.155	0.132	0.152	0.102	0.098	0.102	0.101	0.136	0.154	0.158	0.152	0.162	0.157	0.132	0.157	0.097	0.100	0.099	0.102	0.130	0.150	0.151	0.152	0.139	0.154	0.140	0.156	0.098	0.105	0.101	0.104	0.130
1:26:43	0.133	0.139	0.139	0.158	0.137	0.157	0.134	0.192	0.099	0.103	0.102	0.107	0.129	0.149	0.145	0.161	0.149	0.160	0.134	0.164	0.102	0.098	0.102	0.101	0.137	0.155	0.154	0.157	0.164	0.156	0.135	0.161	0.097	0.100	0.098	0.102	0.133	0.159	0.153	0.155	0.142	0.154	0.139	0.159	0.098	0.105	0.101	0.104	0.133
1:36:43	0.149	0.143	0.141	0.164	0.140	0.169	0.137	0.201	0.099	0.103	0.102	0.108	0.132	0.153	0.156	0.172	0.151	0.166	0.138	0.187	0.102	0.098	0.102	0.101	0.146	0.157	0.156	0.164	0.161	0.155	0.143	0.164	0.097	0.100	0.098	0.102	0.136	0.163	0.163	0.161	0.148	0.169	0.142	0.167	0.098	0.105	0.101	0.104	0.135
1:46:43	0.150	0.167	0.151	0.205	0.147	0.193	0.142	0.210	0.099	0.103	0.102	0.108	0.135	0.157	0.167	0.180	0.160	0.172	0.143	0.190	0.102	0.098	0.102	0.101	0.157	0.162	0.159	0.170	0.158	0.158	0.147	0.167	0.097	0.100	0.099	0.102	0.141	0.173	0.172	0.168	0.151	0.175	0.145	0.172	0.098	0.105	0.101	0.104	0.139
1:56:43	0.164	0.168	0.156	0.186	0.151	0.199	0.147	0.212	0.099	0.103	0.103	0.108	0.140	0.164	0.168	0.182	0.172	0.170	0.150	0.189	0.102	0.098	0.102	0.101	0.163	0.166	0.161	0.173	0.161	0.162	0.149	0.172	0.097	0.100	0.098	0.102	0.145	0.175	0.176	0.173	0.157	0.174	0.150	0.175	0.098	0.105	0.101	0.104	0.142
2:06:43	0.175	0.172	0.169	0.202	0.153	0.211	0.159	0.221	0.099	0.102	0.102	0.107	0.143	0.167	0.171	0.177	0.178	0.175	0.158	0.192	0.102	0.098	0.102	0.101	0.164	0.172	0.166	0.179	0.164	0.168	0.153	0.176	0.097	0.100	0.098	0.102	0.148	0.181	0.174	0.178	0.163	0.176	0.162	0.181	0.098	0.105	0.101	0.104	0.147
2:16:43	0.181	0.178	0.183	0.194	0.156	0.213	0.164	0.224	0.098	0.102	0.102	0.107	0.147	0.174	0.176	0.185	0.177	0.180	0.162	0.191	0.101	0.098	0.102	0.101	0.154	0.178	0.172	0.185	0.172	0.175	0.158	0.181	0.097	0.100	0.098	0.102	0.154	0.188	0.178	0.185	0.167	0.179	0.167	0.187	0.098	0.105	0.101	0.103	0.151
2:26:43	0.187	0.179	0.193	0.182	0.161	0.197	0.168	0.225	0.099	0.103	0.102	0.108	0.152	0.183	0.179	0.200	0.178	0.185	0.168	0.198	0.102	0.098	0.102	0.101	0.161	0.186	0.176	0.193	0.176	0.185	0.169	0.188	0.097	0.100	0.099	0.102	0.158	0.194	0.183	0.193	0.174	0.185	0.164	0.193	0.098	0.105	0.101	0.104	0.157
2:36:43	0.179	0.183	0.183	0.198	0.166	0.185	0.176	0.188	0.099	0.103	0.102	0.108	0.172	0.190	0.185	0.205	0.182	0.192	0.167	0.202	0.102	0.098	0.102	0.101	0.180	0.194	0.184	0.202	0.185	0.188	0.174	0.196	0.097	0.100	0.098	0.102	0.162	0.201	0.191	0.201	0.180	0.193	0.172	0.201	0.098	0.105	0.101	0.104	0.162
2:46:43	0.202	0.191	0.182	0.194	0.172	0.194	0.172	0.206	0.098	0.103	0.102	0.108	0.164	0.200	0.187	0.212	0.190	0.200	0.177	0.208	0.102	0.098	0.102	0.101	0.184	0.203	0.190	0.214	0.193	0.200	0.184	0.207	0.097	0.100	0.098	0.102	0.168	0.211	0.198	0.214	0.186	0.203	0.177	0.215	0.098	0.105	0.101	0.104	0.168
2:56:43	0.204	0.194	0.186	0.207	0.181	0.203	0.180	0.210	0.098	0.103	0.102	0.107	0.169	0.209	0.195	0.222	0.200	0.212	0.183	0.217	0.102	0.098	0.102	0.101	0.171	0.214	0.197	0.224	0.199	0.210	0.186	0.219	0.097	0.100	0.098	0.102	0.175	0.219	0.206	0.226	0.197	0.214	0.185	0.224	0.098	0.105	0.101	0.103	0.174
3:06:43	0.203	0.203	0.193	0.215	0.191	0.207	0.185	0.222	0.098	0.103	0.102	0.108	0.176	0.218	0.205	0.235	0.209	0.222	0.193	0.228	0.101	0.098	0.102	0.101	0.179	0.223	0.209	0.236	0.213	0.219	0.193	0.231	0.097	0.100	0.098	0.102	0.183	0.227	0.217	0.237	0.206	0.222	0.195	0.237	0.098	0.105	0.101	0.104	0.181
3:16:43	0.195	0.211	0.202	0.220	0.199	0.214	0.192	0.231	0.098	0.103	0.102	0.107	0.185	0.230	0.216	0.247	0.219	0.233	0.203	0.240	0.101	0.098	0.102	0.101	0.187	0.233	0.220	0.249	0.223	0.232	0.203	0.243	0.097	0.100	0.098	0.102	0.192	0.239	0.226	0.250	0.214	0.232	0.204	0.250	0.098	0.105	0.101	0.104	0.189
3:26:43	0.192	0.222	0.213	0.232	0.211	0.221	0.202	0.240	0.098	0.103	0.102	0.107	0.194	0.242	0.228	0.257	0.231	0.244	0.212	0.253	0.101	0.098	0.102	0.101	0.192	0.246	0.231	0.261	0.233	0.243	0.213	0.255	0.097	0.100	0.098	0.102	0.200	0.249	0.238	0.263	0.226	0.244	0.224	0.263	0.098	0.105	0.101	0.104	0.197
3:36:43	0.173	0.233	0.223	0.244	0.220	0.233	0.210	0.254	0.099	0.103	0.102	0.107	0.203	0.256	0.241	0.273	0.243	0.255	0.223	0.268	0.102	0.098	0.102	0.101	0.202	0.260	0.242	0.274	0.246	0.256	0.223	0.269	0.097	0.100	0.099	0.102	0.211	0.261	0.248	0.273	0.236	0.260	0.226	0.275	0.098	0.105	0.101	0.104	0.206
3:46:43	0.180	0.245	0.233	0.260	0.231	0.244	0.218	0.267	0.098	0.103	0.102	0.107	0.214	0.271	0.252	0.288	0.256	0.270	0.232	0.280	0.102	0.098	0.102	0.101	0.212	0.273	0.254	0.289	0.257	0.271	0.235	0.282	0.097	0.100	0.098	0.102	0.219	0.276	0.261	0.289	0.251	0.271	0.239	0.290	0.098	0.105	0.101	0.103	0.216
3:56:43	0.194	0.258	0.243	0.273	0.246	0.256	0.230	0.282	0.098	0.103	0.102	0.108	0.227	0.286	0.266	0.302	0.269	0.286	0.244	0.296	0.102	0.098	0.102	0.101	0.219	0.291	0.268	0.307	0.272	0.285	0.246	0.296	0.097	0.100	0.098	0.102	0.229	0.289	0.276	0.305	0.265	0.284	0.249	0.304	0.098	0.105	0.101	0.104	0.224
4:06:43	0.199	0.272	0.258	0.290	0.256	0.269	0.241	0.299	0.098	0.103	0.102	0.107	0.236	0.302	0.279	0.323	0.284	0.301	0.256	0.315	0.101	0.098	0.101	0.101	0.230	0.307	0.283	0.326	0.285	0.302	0.262	0.315	0.097	0.100	0.098	0.102	0.241	0.302	0.287	0.320	0.278	0.300	0.265	0.321	0.098	0.104	0.101	0.103	0.236
4:16:43	0.207	0.290	0.275	0.308	0.273	0.285	0.253	0.318	0.098	0.103	0.102	0.107	0.248	0.319	0.295	0.343	0.302	0.319	0.272	0.336	0.102	0.098	0.102	0.101	0.243	0.322	0.298	0.345	0.305	0.322	0.275	0.336	0.097	0.100	0.098	0.102	0.253	0.316	0.302	0.335	0.293	0.315	0.276	0.336	0.098	0.105	0.101	0.103	0.249
4:26:43	0.216	0.309	0.292	0.329	0.289	0.301	0.271	0.338	0.098	0.102	0.102	0.107	0.260	0.340	0.315	0.359	0.319	0.338	0.286	0.354	0.101	0.098	0.101	0.101	0.257	0.337	0.315	0.359	0.322	0.339	0.292	0.354	0.097	0.100	0.098	0.102	0.266	0.332	0.317	0.351	0.310	0.328	0.288	0.355	0.098	0.105	0.101	0.103	0.259
4:36:43	0.227	0.325	0.311	0.340	0.309	0.320	0.286	0.355	0.098	0.103	0.102	0.107	0.272	0.356	0.332	0.379	0.337	0.356	0.307	0.369	0.101	0.098	0.101	0.101	0.272	0.351	0.335	0.376	0.343	0.356	0.310	0.371	0.097	0.100	0.098	0.102	0.279	0.344	0.329	0.370	0.328	0.344	0.312	0.374	0.098	0.105	0.101	0.103	0.275
4:46:43	0.238	0.340	0.327	0.354	0.324	0.335	0.302	0.374	0.098	0.102	0.102	0.107	0.283	0.371	0.349	0.397	0.351	0.370	0.324	0.389	0.101	0.098	0.102	0.101	0.287	0.368	0.349	0.389	0.357	0.370	0.328	0.393	0.097	0.100	0.098	0.102	0.291	0.362	0.344	0.386	0.341	0.358	0.331	0.388	0.098	0.105	0.101	0.104	0.290
4:56:43	0.252	0.353	0.343	0.370	0.338	0.352	0.320	0.390	0.098	0.103	0.102	0.107	0.298	0.390	0.362	0.410	0.370	0.386	0.341	0.408	0.101	0.098	0.101	0.101	0.304	0.385	0.367	0.408	0.373	0.385	0.344	0.412	0.097	0.100	0.098	0.102	0.306	0.381	0.361	0.402	0.357	0.377	0.348	0.405	0.098	0.105	0.101	0.104	0.308
5:06:43	0.267	0.366	0.360	0.389	0.354	0.370	0.337	0.412	0.098	0.103	0.102	0.107	0.314	0.411	0.380	0.433	0.382	0.403	0.354	0.429	0.101	0.098	0.101	0.101	0.318	0.407	0.381	0.431	0.389	0.403	0.360	0.434	0.097	0.100	0.098	0.102	0.324	0.395	0.380	0.424	0.373	0.395	0.366	0.421	0.097	0.105	0.101	0.104	0.327
5:16:43	0.282	0.379	0.376	0.405	0.372	0.390	0.351	0.428	0.098	0.103	0.102	0.107	0.329	0.428	0.395	0.453	0.398	0.423	0.371	0.448	0.101	0.098	0.101	0.101	0.334	0.426	0.402	0.449	0.406	0.423	0.375	0.457	0.097	0.100	0.098	0.102	0.342	0.411	0.398	0.445	0.389	0.408	0.384	0.445	0.098	0.105	0.101	0.104	0.343
5:26:43	0.300	0.396	0.394	0.433	0.392	0.408	0.370	0.450	0.098	0.102	0.102	0.107	0.345	0.450	0.417	0.475	0.419	0.444	0.393	0.471	0.101	0.098	0.101	0.101	0.353	0.455	0.421	0.474	0.425	0.444	0.396	0.476	0.097	0.100	0.098	0.102	0.357	0.428	0.416	0.467	0.404	0.431	0.403	0.470	0.098	0.105	0.101	0.103	0.359
5:36:43	0.314	0.421	0.413	0.458	0.410	0.428	0.386	0.475	0.098	0.102	0.102	0.107	0.362	0.470	0.440	0.493	0.441	0.468	0.413	0.488	0.101	0.098	0.101	0.101	0.370	0.471	0.438	0.498	0.446	0.475	0.415	0.491	0.097	0.100	0.098	0.102	0.373	0.454	0.431	0.490	0.422	0.455	0.426	0.491	0.098	0.105	0.101	0.104	0.378
5:46:43	0.333	0.453	0.440	0.481	0.435	0.451	0.408	0.498	0.098	0.103	0.102	0.107	0.382	0.493	0.461	0.515	0.466	0.489	0.430	0.514	0.101	0.098	0.101	0.101	0.394	0.491	0.462	0.521	0.469	0.492	0.440	0.514	0.097	0.100	0.098	0.102	0.390	0.481	0.456	0.517	0.444	0.479	0.446	0.510	0.098	0.105	0.101	0.103	0.394
5:56:43	0.350	0.478	0.455	0.500	0.455	0.476	0.429	0.516	0.098	0.103	0.102	0.107	0.396	0.515	0.480	0.536	0.486	0.510	0.453	0.531	0.101	0.098	0.101	0.101	0.410	0.512	0.487	0.543	0.494	0.516	0.459	0.533	0.097	0.100	0.098	0.102	0.407	0.503	0.477	0.543	0.465	0.504	0.468	0.539	0.098	0.105	0.101	0.104	0.415
6:06:43	0.365	0.497	0.479	0.523	0.478	0.498	0.453	0.536	0.097	0.102	0.102	0.107	0.411	0.535	0.500	0.563	0.512	0.533	0.475	0.556	0.101	0.098	0.101	0.101	0.433	0.535	0.510	0.568	0.517	0.537	0.484	0.555	0.097	0.100	0.098	0.102	0.424	0.529	0.502	0.582	0.490	0.529	0.492	0.570	0.097	0.104	0.101	0.103	0.431
6:16:43	0.383	0.522	0.495	0.544	0.500	0.524	0.472	0.562	0.097	0.102	0.102	0.107	0.436	0.557	0.522	0.583	0.530	0.558	0.494	0.578	0.101	0.098	0.101	0.101	0.457	0.560	0.531	0.595	0.543	0.563	0.506	0.583	0.097	0.100	0.098	0.102	0.444	0.559	0.529	0.609	0.517	0.557	0.520	0.600	0.097	0.104	0.101	0.104	0.450
6:26:43	0.403	0.546	0.518	0.570	0.522	0.549	0.491	0.584	0.098	0.102	0.102	0.107	0.462	0.585	0.545	0.603	0.552	0.580	0.513	0.602	0.101	0.098	0.101	0.101	0.479	0.584	0.550	0.620	0.563	0.585	0.522	0.611	0.097	0.100	0.098	0.102	0.465	0.586	0.555	0.641	0.547	0.587	0.543	0.636	0.098	0.105	0.101	0.103	0.468
6:36:43	0.421	0.570	0.542	0.594	0.547	0.573	0.515	0.609	0.098	0.102	0.102	0.107	0.503	0.608	0.570	0.629	0.580	0.602	0.535	0.625	0.101	0.098	0.101	0.101	0.503	0.610	0.579	0.654	0.588	0.617	0.548	0.641	0.097	0.100	0.098	0.102	0.494	0.620	0.586	0.681	0.583	0.617	0.572	0.664	0.098	0.104	0.101	0.103	0.497
6:46:43	0.447	0.597	0.569	0.617	0.570	0.598	0.541	0.636	0.097	0.102	0.102	0.107	0.528	0.628	0.595	0.655	0.603	0.625	0.558	0.651	0.101	0.098	0.101	0.101	0.527	0.639	0.601	0.677	0.615	0.646	0.574	0.666	0.097	0.100	0.098	0.102	0.521	0.656	0.611	0.729	0.619	0.648	0.596	0.702	0.098	0.104	0.101	0.103	0.518
6:56:43	0.472	0.625	0.594	0.640	0.598	0.622	0.568	0.656	0.098	0.102	0.102	0.107	0.549	0.653	0.621	0.680	0.625	0.650	0.583	0.671	0.101	0.098	0.101	0.101	0.549	0.662	0.630	0.712	0.644	0.680	0.597	0.691	0.097	0.100	0.098	0.102	0.548	0.695	0.642	0.769	0.655	0.682	0.622	0.740	0.098	0.104	0.101	0.103	0.548
7:06:43	0.487	0.649	0.615	0.666	0.620	0.646	0.587	0.681	0.098	0.103	0.102	0.107	0.568	0.677	0.647	0.697	0.648	0.672	0.610	0.690	0.101	0.098	0.101	0.101	0.572	0.689	0.657	0.744	0.673	0.710	0.625	0.713	0.097	0.100	0.098	0.102	0.579	0.729	0.675	0.788	0.687	0.714	0.649	0.775	0.098	0.105	0.101	0.104	0.572
7:16:43	0.512	0.671	0.639	0.685	0.645	0.667	0.614	0.695	0.097	0.103	0.102	0.107	0.593	0.698	0.667	0.719	0.669	0.693	0.635	0.707	0.101	0.098	0.101	0.101	0.596	0.715	0.691	0.767	0.701	0.744	0.651	0.738	0.097	0.100	0.098	0.102	0.613	0.768	0.705	0.830	0.735	0.743	0.679	0.816	0.098	0.104	0.101	0.103	0.605
7:26:43	0.535	0.691	0.662	0.701	0.667	0.688	0.637	0.708	0.098	0.103	0.102	0.107	0.610	0.714	0.687	0.728	0.690	0.705	0.652	0.719	0.101	0.098	0.101	0.101	0.624	0.733	0.713	0.797	0.725	0.772	0.670	0.759	0.097	0.100	0.098	0.102	0.642	0.797	0.742	0.863	0.786	0.776	0.703	0.840	0.098	0.105	0.101	0.103	0.627
7:36:43	0.555	0.710	0.682	0.712	0.686	0.702	0.657	0.718	0.097	0.102	0.102	0.107	0.627	0.735	0.708	0.742	0.708	0.722	0.671	0.735	0.101	0.098	0.101	0.101	0.646	0.755	0.735	0.816	0.752	0.740	0.700	0.782	0.097	0.100	0.098	0.102	0.682	0.818	0.776	0.895	0.821	0.811	0.729	0.869	0.098	0.104	0.101	0.103	0.651
7:46:43	0.577	0.722	0.700	0.719	0.704	0.719	0.679	0.731	0.098	0.102	0.102	0.107	0.641	0.749	0.723	0.753	0.725	0.739	0.685	0.748	0.101	0.098	0.101	0.101	0.664	0.770	0.759	0.843	0.779	0.787	0.722	0.803	0.097	0.100	0.098	0.102	0.714	0.840	0.816	0.923	0.860	0.834	0.746	0.881	0.098	0.104	0.101	0.104	0.677
7:56:43	0.601	0.738	0.709	0.725	0.712	0.724	0.694	0.740	0.097	0.102	0.102	0.107	0.654	0.765	0.740	0.769	0.734	0.750	0.698	0.759	0.101	0.098	0.101	0.101	0.684	0.785	0.775	0.865	0.813	0.837	0.746	0.821	0.097	0.099	0.098	0.102	0.748	0.862	0.855	0.945	0.899	0.866	0.763	0.893	0.098	0.105	0.101	0.103	0.699
8:06:43	0.627	0.747	0.718	0.735	0.722	0.736	0.710	0.747	0.097	0.102	0.102	0.107	0.667	0.774	0.751	0.778	0.749	0.762	0.712	0.770	0.101	0.098	0.101	0.101	0.699	0.799	0.795	0.896	0.836	0.868	0.770	0.834	0.097	0.100	0.098	0.102	0.771	0.880	0.882	0.971	0.919	0.881	0.778	0.914	0.098	0.104	0.101	0.103	0.715
8:16:43	0.646	0.756	0.728	0.740	0.730	0.746	0.722	0.758	0.097	0.102	0.102	0.107	0.675	0.787	0.764	0.791	0.758	0.771	0.726	0.779	0.101	0.098	0.101	0.101	0.715	0.813	0.814	0.908	0.853	0.887	0.788	0.847	0.096	0.100	0.098	0.102	0.794	0.897	0.903	0.984	0.948	0.899	0.792	0.922	0.097	0.104	0.101	0.103	0.729
8:26:43	0.669	0.762	0.737	0.749	0.740	0.758	0.730	0.766	0.098	0.102	0.102	0.107	0.686	0.802	0.773	0.800	0.769	0.785	0.735	0.788	0.101	0.098	0.101	0.101	0.727	0.833	0.833	0.928	0.876	0.921	0.809	0.864	0.097	0.100	0.098	0.102	0.819	0.932	0.932	1.008	0.983	0.919	0.803	0.971	0.097	0.104	0.101	0.103	0.742
8:36:43	0.687	0.774	0.746	0.753	0.745	0.764	0.738	0.772	0.097	0.102	0.102	0.107	0.693	0.812	0.786	0.813	0.779	0.796	0.746	0.794	0.101	0.098	0.101	0.101	0.740	0.840	0.851	0.950	0.887	0.933	0.828	0.881	0.097	0.099	0.098	0.102	0.835	0.954	0.946	1.022	0.996	0.944	0.812	0.988	0.098	0.104	0.101	0.103	0.754
8:46:43	0.701	0.782	0.753	0.757	0.756	0.774	0.747	0.777	0.097	0.103	0.102	0.107	0.700	0.827	0.795	0.824	0.790	0.811	0.758	0.804	0.101	0.098	0.101	0.101	0.746	0.851	0.880	0.970	0.916	0.946	0.843	0.896	0.097	0.100	0.098	0.102	0.851	0.963	0.964	1.035	1.014	0.964	0.823	1.000	0.098	0.104	0.101	0.103	0.770
8:56:43	0.710	0.786	0.758	0.762	0.760	0.780	0.752	0.780	0.098	0.102	0.102	0.107	0.708	0.837	0.808	0.836	0.801	0.823	0.768	0.813	0.100	0.098	0.101	0.101	0.758	0.873	0.908	0.992	0.940	0.964	0.859	0.920	0.096	0.099	0.098	0.102	0.867	0.988	0.980	1.059	1.034	0.988	0.833	1.020	0.097	0.104	0.101	0.103	0.780
9:06:43	0.721	0.791	0.766	0.768	0.768	0.788	0.760	0.789	0.097	0.102	0.102	0.107	0.719	0.849	0.820	0.845	0.808	0.834	0.772	0.823	0.101	0.098	0.101	0.101	0.769	0.880	0.940	1.000	0.940	0.987	0.863	0.931	0.097	0.100	0.098	0.102	0.891	0.997	0.988	1.068	1.051	1.000	0.838	1.024	0.097	0.104	0.101	0.104	0.791
9:16:43	0.726	0.797	0.771	0.772	0.771	0.796	0.765	0.794	0.098	0.102	0.102	0.107	0.722	0.856	0.829	0.856	0.811	0.843	0.787	0.830	0.101	0.098	0.101	0.101	0.777	0.899	0.953	1.000	0.955	0.990	0.877	0.948	0.097	0.099	0.098	0.102	0.900	1.006	1.006	1.080	1.062	1.008	0.846	1.033	0.097	0.105	0.101	0.103	0.803
9:26:43	0.732	0.800	0.776	0.774	0.773	0.806	0.770	0.794	0.097	0.102	0.102	0.107	0.724	0.854	0.840	0.861	0.823	0.853	0.797	0.843	0.101	0.098	0.101	0.101	0.789	0.910	0.984	1.019	0.980	1.005	0.904	0.962	0.097	0.099	0.098	0.102	0.923	1.024	1.034	1.101	1.089	1.030	0.853	1.051	0.097	0.104	0.101	0.103	0.817
9:36:43	0.739	0.805	0.779	0.780	0.782	0.809	0.777	0.802	0.097	0.102	0.102	0.107	0.733	0.871	0.848	0.870	0.831	0.861	0.806	0.850	0.101	0.098	0.101	0.101	0.794	0.913	1.006	1.022	0.991	1.010	0.907	0.964	0.097	0.100	0.098	0.102	0.939	1.032	1.041	1.104	1.092	1.033	0.857	1.066	0.097	0.105	0.101	0.103	0.828
9:46:43	0.749	0.810	0.784	0.785	0.785	0.813	0.780	0.804	0.098	0.103	0.102	0.107	0.735	0.873	0.855	0.886	0.838	0.869	0.812	0.854	0.101	0.098	0.101	0.101	0.799	0.911	1.043	1.034	1.011	1.038	0.923	0.983	0.097	0.100	0.098	0.102	0.951	1.036	1.057	1.114	1.109	1.050	0.863	1.081	0.098	0.105	0.101	0.103	0.833
9:56:43	0.755	0.815	0.786	0.787	0.787	0.820	0.788	0.809	0.097	0.102	0.102	0.107	0.741	0.883	0.864	0.893	0.843	0.879	0.821	0.857	0.100	0.098	0.101	0.101	0.808	0.923	1.057	1.044	1.020	1.052	0.933	0.987	0.096	0.100	0.098	0.102	0.981	1.050	1.059	1.121	1.119	1.060	0.870	1.094	0.097	0.104	0.101	0.103	0.842
10:06:43	0.760	0.821	0.791	0.793	0.794	0.824	0.792	0.813	0.098	0.103	0.102	0.107	0.746	0.886	0.870	0.890	0.850	0.881	0.824	0.865	0.101	0.098	0.101	0.101	0.816	0.928	1.067	1.045	1.022	1.055	0.944	0.994	0.097	0.100	0.098	0.102	0.990	1.059	1.076	1.129	1.130	1.069	0.878	1.107	0.097	0.105	0.101	0.103	0.863
10:16:43	0.765	0.821	0.796	0.795	0.800	0.828	0.798	0.819	0.098	0.103	0.102	0.107	0.751	0.899	0.879	0.900	0.858	0.888	0.828	0.872	0.100	0.098	0.101	0.101	0.820	0.935	1.087	1.053	1.032	1.065	0.945	1.002	0.097	0.100	0.099	0.102	1.003	1.057	1.091	1.146	1.133	1.078	0.883	1.122	0.098	0.105	0.101	0.104	0.869
10:26:43	0.770	0.826	0.801	0.796	0.804	0.833	0.802	0.821	0.098	0.103	0.102	0.107	0.755	0.910	0.882	0.909	0.862	0.898	0.836	0.880	0.101	0.098	0.101	0.101	0.825	0.954	1.101	1.077	1.045	1.076	0.953	1.013	0.096	0.100	0.098	0.102	1.017	1.083	1.107	1.153	1.141	1.087	0.887	1.125	0.098	0.105	0.101	0.104	0.877
10:36:43	0.775	0.828	0.805	0.797	0.809	0.838	0.809	0.825	0.097	0.103	0.102	0.107	0.758	0.913	0.888	0.921	0.879	0.904	0.848	0.886	0.100	0.098	0.101	0.101	0.828	0.971	1.121	1.100	1.064	1.087	0.973	1.022	0.096	0.099	0.098	0.102	1.039	1.090	1.112	1.169	1.152	1.104	0.891	1.142	0.097	0.104	0.101	0.103	0.895
10:46:43	0.777	0.831	0.806	0.802	0.810	0.844	0.808	0.826	0.097	0.102	0.102	0.107	0.763	0.922	0.890	0.925	0.883	0.921	0.855	0.890	0.100	0.098	0.101	0.101	0.832	0.972	1.140	1.112	1.077	1.100	0.990	1.037	0.096	0.099	0.098	0.102	1.045	1.103	1.126	1.178	1.175	1.110	0.895	1.156	0.097	0.104	0.101	0.103	0.925
10:56:43	0.778	0.836	0.812	0.806	0.809	0.849	0.810	0.830	0.098	0.103	0.102	0.107	0.764	0.932	0.895	0.922	0.886	0.927	0.858	0.896	0.100	0.098	0.101	0.101	0.834	0.976	1.160	1.117	1.078	1.109	0.995	1.040	0.097	0.100	0.098	0.102	1.062	1.106	1.128	1.185	1.175	1.119	0.890	1.164	0.097	0.105	0.101	0.103	0.934
11:06:43	0.786	0.838	0.817	0.810	0.813	0.850	0.813	0.831	0.097	0.102	0.102	0.107	0.770	0.937	0.905	0.930	0.892	0.932	0.875	0.906	0.100	0.098	0.101	0.101	0.838	0.979	1.175	1.136	1.103	1.113	1.006	1.055	0.096	0.099	0.098	0.102	1.069	1.107	1.136	1.191	1.186	1.123	0.902	1.177	0.097	0.105	0.101	0.103	0.938
11:16:43	0.789	0.840	0.818	0.812	0.818	0.853	0.816	0.834	0.098	0.102	0.102	0.107	0.772	0.936	0.903	0.935	0.896	0.936	0.882	0.907	0.101	0.098	0.101	0.101	0.845	0.977	1.187	1.143	1.107	1.119	1.001	1.056	0.096	0.100	0.098	0.102	1.079	1.117	1.146	1.197	1.188	1.125	0.894	1.178	0.097	0.104	0.101	0.103	0.950
11:26:43	0.792	0.845	0.822	0.818	0.820	0.857	0.819	0.839	0.098	0.102	0.102	0.107	0.772	0.941	0.910	0.942	0.900	0.939	0.879	0.902	0.100	0.098	0.101	0.101	0.849	0.981	1.174	1.138	1.097	1.120	0.998	1.059	0.096	0.100	0.098	0.102	1.088	1.124	1.149	1.194	1.189	1.132	0.900	1.178	0.097	0.104	0.101	0.103	0.951
11:36:43	0.796	0.846	0.824	0.817	0.823	0.858	0.821	0.843	0.098	0.102	0.102	0.107	0.774	0.948	0.916	0.947	0.912	0.950	0.886	0.915	0.100	0.098	0.101	0.101	0.851	0.991	1.180	1.138	1.112	1.110	1.018	1.070	0.096	0.099	0.098	0.102	1.100	1.130	1.162	1.200	1.198	1.133	0.902	1.183	0.097	0.104	0.101	0.103	0.956
11:46:43	0.801	0.848	0.831	0.818	0.825	0.864	0.825	0.845	0.098	0.102	0.102	0.107	0.782	0.946	0.923	0.952	0.916	0.959	0.890	0.910	0.100	0.098	0.101	0.101	0.854	0.995	1.186	1.142	1.111	1.061	1.030	1.070	0.096	0.100	0.098	0.102	1.105	1.132	1.161	1.202	1.204	1.139	0.906	1.183	0.097	0.104	0.101	0.103	0.951
11:56:43	0.806	0.850	0.830	0.821	0.829	0.866	0.827	0.843	0.098	0.103	0.102	0.107	0.779	0.947	0.927	0.958	0.919	0.963	0.893	0.918	0.100	0.098	0.101	0.101	0.860	0.997	1.182	1.141	1.112	1.116	1.031	1.076	0.097	0.100	0.098	0.102	1.114	1.131	1.160	1.198	1.207	1.135	0.910	1.181	0.097	0.104	0.101	0.103	0.961
12:06:43	0.807	0.850	0.833	0.826	0.831	0.870	0.828	0.848	0.098	0.103	0.102	0.107	0.784	0.955	0.935	0.960	0.921	0.961	0.902	0.921	0.100	0.098	0.101	0.101	0.857	1.009	1.186	1.155	1.123	1.130	1.045	1.078	0.097	0.100	0.098	0.102	1.125	1.136	1.175	1.211	1.220	1.143	0.915	1.190	0.097	0.105	0.101	0.104	0.974
12:16:43	0.809	0.850	0.833	0.830	0.834	0.870	0.831	0.850	0.098	0.102	0.102	0.107	0.781	0.962	0.937	0.960	0.922	0.960	0.903	0.924	0.100	0.098	0.101	0.101	0.861	1.009	1.190	1.159	1.119	1.138	1.044	1.079	0.096	0.100	0.098	0.102	1.138	1.139	1.181	1.205	1.224	1.152	0.915	1.194	0.097	0.104	0.101	0.103	0.992
12:26:43	0.811	0.851	0.835	0.833	0.835	0.873	0.834	0.854	0.098	0.102	0.102	0.107	0.786	0.963	0.936	0.957	0.923	0.961	0.909	0.923	0.100	0.098	0.101	0.101	0.864	1.012	1.173	1.163	1.117	1.138	1.050	1.077	0.096	0.100	0.098	0.102	1.137	1.138	1.171	1.204	1.227	1.152	0.918	1.191	0.097	0.104	0.101	0.103	0.983
12:36:43	0.815	0.851	0.836	0.834	0.839	0.874	0.839	0.853	0.098	0.102	0.102	0.107	0.783	0.960	0.937	0.959	0.926	0.965	0.905	0.926	0.100	0.098	0.101	0.101	0.868	1.012	1.179	1.153	1.115	1.143	1.061	1.073	0.096	0.100	0.098	0.102	1.145	1.141	1.177	1.207	1.231	1.150	0.920	1.198	0.097	0.104	0.101	0.103	0.983
12:46:43	0.818	0.850	0.840	0.836	0.843	0.875	0.842	0.855	0.097	0.102	0.102	0.107	0.788	0.966	0.936	0.961	0.921	0.964	0.910	0.921	0.100	0.098	0.101	0.101	0.866	1.012	1.186	1.136	1.107	1.146	1.050	1.075	0.096	0.100	0.098	0.102	1.155	1.135	1.168	1.198	1.231	1.134	0.923	1.177	0.097	0.104	0.101	0.103	0.972
12:56:43	0.821	0.848	0.843	0.837	0.848	0.878	0.846	0.859	0.097	0.102	0.102	0.107	0.783	0.962	0.943	0.962	0.921	0.956	0.906	0.915	0.100	0.098	0.101	0.101	0.872	1.013	1.175	1.128	1.101	1.136	1.060	1.069	0.096	0.100	0.098	0.102	1.160	1.138	1.177	1.194	1.232	1.136	0.926	1.166	0.097	0.104	0.101	0.103	0.982
13:06:43	0.823	0.846	0.843	0.840	0.844	0.878	0.846	0.856	0.097	0.102	0.102	0.107	0.783	0.965	0.947	0.970	0.935	0.970	0.919	0.924	0.100	0.098	0.101	0.101	0.876	1.022	1.187	1.122	1.133	1.145	1.083	1.084	0.096	0.100	0.098	0.102	1.164	1.146	1.188	1.208	1.234	1.145	0.931	1.191	0.097	0.104	0.101	0.103	1.001
13:16:43	0.825	0.839	0.840	0.837	0.843	0.879	0.847	0.855	0.098	0.102	0.102	0.107	0.782	0.966	0.948	0.957	0.937	0.976	0.923	0.921	0.100	0.098	0.101	0.101	0.870	1.018	1.184	1.127	1.135	1.133	1.089	1.084	0.096	0.100	0.098	0.102	1.190	1.149	1.180	1.200	1.230	1.155	0.928	1.182	0.097	0.104	0.101	0.103	0.999
13:26:43	0.828	0.834	0.839	0.838	0.844	0.878	0.850	0.856	0.097	0.102	0.102	0.107	0.783	0.959	0.950	0.948	0.931	0.961	0.920	0.920	0.100	0.098	0.101	0.101	0.875	1.002	1.177	1.129	1.132	1.127	1.079	1.071	0.096	0.099	0.098	0.102	1.179	1.143	1.182	1.197	1.223	1.140	0.926	1.176	0.097	0.104	0.101	0.103	0.989
13:36:43	0.830	0.832	0.841	0.834	0.845	0.877	0.851	0.858	0.097	0.102	0.102	0.107	0.780	0.956	0.942	0.946	0.927	0.969	0.919	0.912	0.100	0.098	0.101	0.101	0.875	1.006	1.175	1.120	1.134	1.118	1.081	1.069	0.096	0.100	0.098	0.102	1.177	1.138	1.182	1.193	1.224	1.136	0.929	1.124	0.097	0.104	0.101	0.103	0.985
13:46:43	0.832	0.828	0.845	0.835	0.847	0.878	0.852	0.857	0.098	0.102	0.102	0.107	0.774	0.953	0.938	0.940	0.926	0.952	0.913	0.907	0.100	0.098	0.101	0.101	0.874	1.004	1.156	1.111	1.116	1.125	1.075	1.057	0.096	0.100	0.098	0.102	1.190	1.131	1.176	1.185	1.220	1.127	0.926	1.137	0.097	0.105	0.101	0.103	0.986
13:56:43	0.836	0.833	0.850	0.834	0.850	0.876	0.857	0.861	0.098	0.102	0.102	0.107	0.774	0.947	0.935	0.938	0.916	0.946	0.916	0.906	0.100	0.098	0.101	0.101	0.875	1.001	1.151	1.100	1.101	1.105	1.068	1.042	0.096	0.099	0.098	0.102	1.194	1.125	1.167	1.169	1.210	1.116	0.924	1.141	0.097	0.104	0.101	0.103	0.972
14:06:43	0.837	0.835	0.850	0.834	0.853	0.876	0.853	0.860	0.097	0.102	0.102	0.107	0.770	0.937	0.931	0.934	0.914	0.934	0.899	0.903	0.100	0.098	0.101	0.101	0.871	0.984	1.118	1.088	1.076	1.091	1.058	1.025	0.096	0.099	0.098	0.102	1.194	1.112	1.155	1.157	1.203	1.101	0.923	1.114	0.097	0.105	0.101	0.103	0.965
14:16:43	0.841	0.840	0.852	0.834	0.855	0.875	0.855	0.864	0.098	0.102	0.102	0.107	0.765	0.938	0.930	0.934	0.907	0.931	0.902	0.899	0.100	0.098	0.101	0.101	0.869	0.974	1.115	1.080	1.071	1.068	1.046	1.020	0.096	0.100	0.098	0.102	1.196	1.091	1.148	1.149	1.200	1.079	0.925	1.113	0.097	0.105	0.101	0.103	0.950
14:26:43	0.842	0.847	0.853	0.833	0.856	0.876	0.851	0.861	0.097	0.102	0.102	0.107	0.762	0.943	0.924	0.932	0.915	0.938	0.911	0.900	0.100	0.098	0.101	0.101	0.869	0.982	1.105	1.094	1.087	1.080	1.055	1.027	0.096	0.099	0.098	0.102	1.188	1.099	1.161	1.156	1.198	1.095	0.919	1.127	0.097	0.104	0.101	0.103	0.969
14:36:43	0.841	0.857	0.854	0.834	0.855	0.875	0.850	0.861	0.097	0.102	0.102	0.107	0.759	0.942	0.924	0.935	0.915	0.931	0.910	0.900	0.100	0.098	0.101	0.101	0.864	0.981	1.099	1.092	1.078	1.087	1.049	1.035	0.096	0.100	0.098	0.102	1.192	1.097	1.159	1.157	1.195	1.096	0.914	1.133	0.097	0.104	0.101	0.103	0.967
14:46:43	0.841	0.861	0.854	0.834	0.857	0.874	0.850	0.863	0.097	0.102	0.102	0.107	0.759	0.932	0.915	0.929	0.906	0.925	0.894	0.896	0.100	0.098	0.101	0.101	0.860	0.972	1.089	1.075	1.063	1.059	1.030	1.021	0.096	0.100	0.098	0.102	1.180	1.084	1.148	1.143	1.179	1.069	0.915	1.058	0.097	0.104	0.101	0.103	0.932
14:56:43	0.838	0.865	0.856	0.838	0.858	0.878	0.851	0.863	0.097	0.102	0.102	0.107	0.758	0.931	0.913	0.927	0.897	0.919	0.886	0.890	0.100	0.098	0.101	0.101	0.856	0.964	1.083	1.062	1.052	1.054	1.007	1.006	0.096	0.099	0.098	0.102	1.174	1.077	1.134	1.130	1.175	1.059	0.917	1.095	0.097	0.104	0.101	0.103	0.909
15:06:43	0.838	0.868	0.857	0.839	0.859	0.874	0.854	0.868	0.097	0.103	0.102	0.107	0.755	0.924	0.914	0.923	0.895	0.906	0.882	0.887	0.100	0.098	0.101	0.101	0.854	0.943	1.061	1.053	1.039	1.039	0.994	0.993	0.096	0.100	0.098	0.102	1.170	1.069	1.123	1.120	1.163	1.039	0.911	1.082	0.097	0.104	0.101	0.103	0.901
15:16:43	0.838	0.871	0.857	0.841	0.858	0.874	0.856	0.865	0.097	0.102	0.102	0.107	0.754	0.923	0.906	0.922	0.898	0.911	0.879	0.889	0.100	0.098	0.101	0.101	0.852	0.945	1.066	1.037	1.025	1.038	0.986	0.968	0.096	0.099	0.098	0.102	1.169	1.048	1.106	1.108	1.163	1.035	0.910	1.069	0.097	0.104	0.101	0.103	0.878
15:26:43	0.842	0.873	0.856	0.844	0.857	0.874	0.855	0.865	0.097	0.102	0.102	0.107	0.756	0.927	0.907	0.920	0.897	0.903	0.876	0.886	0.100	0.098	0.101	0.101	0.848	0.945	1.058	1.032	1.016	1.026	0.981	0.982	0.096	0.100	0.098	0.102	1.165	1.040	1.097	1.111	1.156	1.037	0.908	1.077	0.097	0.104	0.101	0.103	0.873
15:36:43	0.836	0.868	0.857	0.848	0.857	0.872	0.857	0.867	0.097	0.103	0.102	0.107	0.753	0.929	0.914	0.919	0.903	0.916	0.881	0.888	0.100	0.098	0.101	0.101	0.853	0.950	1.051	1.035	1.021	0.992	0.977	0.988	0.096	0.100	0.098	0.102	1.167	1.042	1.100	1.110	1.162	1.033	0.902	1.072	0.097	0.104	0.101	0.103	0.870
15:46:43	0.838	0.872	0.855	0.843	0.853	0.874	0.858	0.863	0.097	0.103	0.102	0.107	0.751	0.926	0.908	0.920	0.895	0.905	0.884	0.890	0.100	0.098	0.101	0.101	0.844	0.940	1.048	1.033	1.024	1.022	0.978	0.978	0.096	0.100	0.098	0.102	1.157	1.035	1.098	1.101	1.148	1.040	0.906	1.073	0.097	0.104	0.101	0.103	0.864
15:56:43	0.839	0.875	0.853	0.846	0.857	0.872	0.855	0.861	0.097	0.102	0.102	0.107	0.751	0.926	0.908	0.919	0.897	0.916	0.877	0.884	0.100	0.098	0.101	0.101	0.845	0.941	1.038	1.037	1.022	1.018	0.967	0.986	0.096	0.100	0.098	0.102	1.149	1.035	1.098	1.100	1.158	1.031	0.911	1.063	0.097	0.104	0.101	0.103	0.862
16:06:43	0.837	0.876	0.856	0.845	0.857	0.873	0.858	0.865	0.097	0.102	0.102	0.107	0.749	0.922	0.900	0.913	0.893	0.901	0.871	0.887	0.100	0.098	0.101	0.101	0.842	0.936	1.034	1.017	1.008	1.008	0.965	0.975	0.096	0.100	0.098	0.102	1.133	1.019	1.085	1.090	1.142	1.032	0.902	1.056	0.097	0.104	0.101	0.103	0.859
16:16:43	0.838	0.882	0.860	0.846	0.855	0.873	0.863	0.868	0.097	0.102	0.102	0.107	0.748	0.913	0.900	0.914	0.895	0.901	0.869	0.883	0.100	0.098	0.101	0.101	0.842	0.935	1.030	1.019	1.004	1.009	0.963	0.964	0.096	0.100	0.098	0.102	1.119	1.003	1.084	1.082	1.142	1.017	0.903	1.045	0.097	0.104	0.101	0.103	0.857
16:26:43	0.841	0.880	0.862	0.848	0.860	0.875	0.861	0.865	0.097	0.102	0.102	0.107	0.748	0.925	0.902	0.911	0.900	0.902	0.878	0.888	0.100	0.098	0.101	0.101	0.841	0.938	1.022	1.019	1.005	1.007	0.964	0.972	0.096	0.100	0.098	0.102	1.129	1.011	1.081	1.091	1.132	1.018	0.903	1.048	0.097	0.104	0.101	0.103	0.851
16:36:43	0.838	0.880	0.860	0.844	0.856	0.875	0.861	0.866	0.097	0.102	0.102	0.107	0.748	0.911	0.899	0.913	0.896	0.900	0.869	0.881	0.100	0.098	0.101	0.101	0.842	0.928	0.981	1.013	1.000	0.990	0.958	0.959	0.096	0.100	0.098	0.102	1.115	1.007	1.068	1.086	1.133	1.007	0.904	1.041	0.097	0.105	0.101	0.103	0.851
16:46:43	0.841	0.880	0.861	0.846	0.861	0.875	0.863	0.868	0.097	0.102	0.102	0.107	0.744	0.918	0.898	0.914	0.900	0.900	0.872	0.883	0.100	0.098	0.101	0.101	0.840	0.933	0.998	0.996	1.009	0.995	0.960	0.960	0.096	0.100	0.098	0.102	1.111	1.009	1.068	1.083	1.121	1.006	0.908	1.027	0.097	0.104	0.101	0.103	0.852
16:56:43	0.842	0.879	0.860	0.847	0.860	0.877	0.860	0.868	0.097	0.102	0.102	0.107	0.748	0.917	0.901	0.910	0.898	0.899	0.872	0.883	0.100	0.098	0.101	0.101	0.842	0.929	1.000	1.007	1.006	1.008	0.964	0.971	0.096	0.100	0.098	0.102	1.119	1.009	1.075	1.077	1.129	0.993	0.897	1.025	0.097	0.104	0.101	0.103	0.850
17:06:43	0.841	0.878	0.861	0.849	0.862	0.874	0.861	0.868	0.097	0.102	0.102	0.107	0.745	0.920	0.896	0.906	0.896	0.901	0.873	0.882	0.100	0.098	0.101	0.101	0.843	0.932	0.984	1.013	1.003	0.974	0.961	0.961	0.096	0.099	0.098	0.102	1.120	0.999	1.079	1.079	1.132	0.994	0.898	1.027	0.097	0.104	0.101	0.103	0.850
17:16:43	0.844	0.880	0.865	0.850	0.864	0.876	0.863	0.873	0.097	0.102	0.102	0.107	0.744	0.911	0.898	0.904	0.893	0.900	0.875	0.884	0.100	0.098	0.101	0.101	0.840	0.928	0.971	0.995	1.003	0.993	0.955	0.944	0.096	0.100	0.098	0.102	1.108	0.980	1.066	1.065	1.106	0.981	0.900	1.018	0.097	0.105	0.101	0.103	0.850
17:26:43	0.843	0.882	0.868	0.852	0.865	0.874	0.864	0.873	0.097	0.102	0.102	0.107	0.743	0.910	0.900	0.900	0.896	0.899	0.870	0.884	0.100	0.098	0.101	0.101	0.841	0.925	0.964	1.001	1.002	0.928	0.942	0.944	0.096	0.100	0.098	0.102	1.097	0.977	1.051	1.072	1.111	0.983	0.901	1.007	0.097	0.104	0.101	0.103	0.846
17:36:43	0.844	0.883	0.866	0.855	0.865	0.875	0.868	0.875	0.097	0.103	0.102	0.107	0.741	0.903	0.893	0.899	0.894	0.898	0.870	0.883	0.100	0.098	0.101	0.101	0.840	0.915	0.960	0.995	0.985	0.987	0.944	0.939	0.096	0.100	0.098	0.102	1.094	0.961	1.043	1.065	1.107	0.980	0.904	1.002	0.097	0.105	0.101	0.104	0.849
17:46:43	0.842	0.877	0.865	0.848	0.857	0.874	0.864	0.871	0.097	0.102	0.102	0.107	0.740	0.907	0.896	0.905	0.896	0.902	0.871	0.879	0.100	0.098	0.101	0.101	0.841	0.920	0.960	1.005	0.987	0.992	0.942	0.934	0.096	0.100	0.098	0.102	1.092	0.973	1.048	1.070	1.117	0.969	0.894	1.002	0.097	0.104	0.101	0.103	0.846
17:56:43	0.843	0.880	0.866	0.850	0.859	0.871	0.865	0.871	0.097	0.102	0.102	0.107	0.739	0.911	0.896	0.913	0.893	0.900	0.871	0.879	0.100	0.098	0.101	0.100	0.840	0.926	0.964	1.011	0.999	0.999	0.943	0.953	0.096	0.099	0.098	0.102	1.090	0.978	1.054	1.078	1.115	0.978	0.902	1.013	0.097	0.104	0.100	0.103	0.846
18:06:43	0.845	0.882	0.869	0.852	0.862	0.873	0.867	0.870	0.097	0.102	0.102	0.107	0.739	0.914	0.895	0.918	0.898	0.898	0.874	0.878	0.100	0.098	0.101	0.101	0.844	0.927	0.961	1.002	1.001	1.003	0.950	0.958	0.096	0.099	0.098	0.102	1.093	0.985	1.056	1.088	1.109	0.987	0.904	1.038	0.097	0.104	0.101	0.103	0.847
18:16:43	0.842	0.885	0.867	0.853	0.862	0.872	0.867	0.875	0.097	0.102	0.102	0.107	0.739	0.904	0.890	0.902	0.893	0.895	0.870	0.882	0.100	0.098	0.101	0.101	0.840	0.927	0.956	0.995	0.992	1.006	0.946	0.947	0.096	0.100	0.098	0.102	1.089	0.976	1.051	1.077	1.105	0.976	0.900	1.018	0.097	0.105	0.101	0.103	0.848
18:26:43	0.845	0.882	0.870	0.852	0.861	0.873	0.869	0.872	0.097	0.103	0.102	0.107	0.741	0.908	0.893	0.908	0.899	0.895	0.874	0.879	0.100	0.098	0.101	0.101	0.840	0.924	0.960	1.001	1.009	1.011	0.952	0.949	0.096	0.099	0.098	0.102	1.089	0.968	1.056	1.085	1.104	0.973	0.892	1.022	0.097	0.104	0.101	0.103	0.847
18:36:43	0.842	0.882	0.868	0.848	0.859	0.870	0.866	0.870	0.097	0.102	0.102	0.107	0.739	0.905	0.891	0.904	0.893	0.895	0.872	0.878	0.100	0.098	0.101	0.101	0.843	0.920	0.950	0.998	0.988	0.999	0.941	0.942	0.096	0.099	0.098	0.102	1.089	0.965	1.041	1.071	1.103	0.977	0.900	0.991	0.096	0.104	0.100	0.103	0.845
18:46:43	0.844	0.883	0.868	0.850	0.859	0.871	0.868	0.874	0.097	0.102	0.102	0.107	0.740	0.909	0.891	0.901	0.893	0.893	0.870	0.880	0.100	0.098	0.101	0.101	0.839	0.920	0.949	0.989	0.984	0.985	0.945	0.946	0.096	0.100	0.098	0.102	1.085	0.970	1.046	1.065	1.100	0.971	0.899	1.015	0.097	0.104	0.101	0.103	0.844
18:56:43	0.843	0.880	0.863	0.848	0.857	0.870	0.865	0.875	0.097	0.102	0.102	0.107	0.739	0.905	0.892	0.902	0.893	0.891	0.868	0.876	0.100	0.098	0.101	0.101	0.835	0.919	0.946	0.987	0.991	0.990	0.936	0.937	0.096	0.099	0.098	0.102	1.079	0.973	1.046	1.061	1.102	0.973	0.896	1.011	0.097	0.104	0.101	0.103	0.845
19:06:43	0.846	0.883	0.869	0.848	0.865	0.869	0.870	0.873	0.097	0.103	0.102	0.107	0.737	0.902	0.894	0.906	0.892	0.892	0.869	0.880	0.100	0.098	0.101	0.101	0.837	0.929	0.946	0.988	0.993	0.998	0.940	0.944	0.096	0.100	0.098	0.102	1.082	0.963	1.051	1.069	1.100	0.964	0.899	1.016	0.097	0.105	0.101	0.103	0.843
19:16:43	0.842	0.877	0.860	0.847	0.855	0.864	0.865	0.870	0.097	0.102	0.102	0.107	0.736	0.901	0.889	0.899	0.888	0.888	0.864	0.874	0.100	0.098	0.101	0.101	0.837	0.929	0.931	0.978	0.972	0.964	0.926	0.923	0.096	0.099	0.098	0.102	1.078	0.963	1.037	1.053	1.095	0.970	0.895	1.006	0.097	0.104	0.101	0.103	0.843
19:26:43	0.847	0.881	0.873	0.854	0.864	0.870	0.874	0.876	0.097	0.102	0.102	0.107	0.737	0.900	0.890	0.896	0.887	0.885	0.870	0.881	0.100	0.098	0.101	0.101	0.836	0.920	0.947	0.975	0.970	0.939	0.924	0.916	0.096	0.099	0.098	0.102	1.075	0.949	1.035	1.054	1.087	0.964	0.901	0.973	0.097	0.104	0.101	0.103	0.843
19:36:43	0.844	0.881	0.869	0.851	0.862	0.868	0.869	0.882	0.097	0.102	0.102	0.107	0.737	0.896	0.883	0.892	0.884	0.884	0.866	0.880	0.100	0.098	0.101	0.101	0.835	0.915	0.938	0.965	0.969	0.958	0.915	0.916	0.096	0.100	0.098	0.102	1.075	0.952	1.021	1.047	1.082	0.946	0.899	0.958	0.097	0.104	0.101	0.103	0.842
19:46:43	0.848	0.878	0.868	0.852	0.864	0.867	0.870	0.882	0.097	0.102	0.102	0.107	0.736	0.895	0.887	0.893	0.885	0.877	0.865	0.880	0.100	0.098	0.101	0.101	0.834	0.914	0.936	0.967	0.963	0.967	0.903	0.912	0.096	0.100	0.098	0.102	1.076	0.946	1.012	1.040	1.074	0.951	0.897	0.930	0.097	0.104	0.101	0.103	0.840
19:56:43	0.849	0.881	0.869	0.850	0.866	0.867	0.870	0.883	0.097	0.103	0.102	0.107	0.733	0.895	0.884	0.894	0.884	0.881	0.863	0.881	0.100	0.098	0.101	0.101	0.833	0.908	0.938	0.963	0.968	0.959	0.915	0.908	0.096	0.100	0.098	0.102	1.077	0.947	0.997	1.042	1.075	0.950	0.896	0.920	0.097	0.105	0.101	0.103	0.841
20:06:43	0.845	0.877	0.864	0.850	0.864	0.864	0.868	0.883	0.097	0.102	0.102	0.107	0.733	0.897	0.890	0.897	0.883	0.881	0.864	0.881	0.100	0.098	0.101	0.101	0.833	0.904	0.918	0.983	0.978	0.962	0.909	0.912	0.096	0.099	0.098	0.102	1.085	0.945	0.994	1.050	1.081	0.944	0.897	0.910	0.097	0.104	0.101	0.103	0.838
20:16:43	0.851	0.880	0.874	0.854	0.868	0.868	0.875	0.888	0.097	0.102	0.102	0.107	0.735	0.900	0.889	0.898	0.886	0.882	0.865	0.884	0.100	0.098	0.101	0.101	0.833	0.908	0.936	0.978	0.980	0.963	0.910	0.901	0.096	0.099	0.098	0.102	1.075	0.934	0.984	1.051	1.079	0.942	0.897	0.914	0.097	0.104	0.101	0.103	0.843
20:26:43	0.852	0.880	0.870	0.854	0.868	0.866	0.878	0.890	0.097	0.102	0.102	0.107	0.737	0.898	0.889	0.900	0.883	0.882	0.865	0.884	0.100	0.098	0.101	0.101	0.834	0.899	0.927	0.985	0.973	0.964	0.921	0.913	0.096	0.100	0.098	0.102	1.087	0.940	0.987	1.052	1.081	0.940	0.899	0.922	0.097	0.104	0.101	0.103	0.843
20:36:43	0.854	0.878	0.875	0.855	0.869	0.867	0.880	0.893	0.097	0.102	0.102	0.107	0.735	0.897	0.885	0.893	0.886	0.883	0.868	0.885	0.100	0.098	0.101	0.101	0.832	0.905	0.931	0.977	0.975	0.948	0.908	0.905	0.096	0.099	0.098	0.102	1.082	0.927	0.970	1.047	1.076	0.932	0.895	0.911	0.097	0.104	0.101	0.103	0.839
20:46:43	0.852	0.882	0.877	0.857	0.873	0.865	0.881	0.890	0.097	0.102	0.102	0.107	0.732	0.902	0.890	0.892	0.886	0.882	0.867	0.886	0.100	0.098	0.101	0.101	0.830	0.905	0.942	0.971	0.974	0.965	0.908	0.902	0.096	0.100	0.098	0.102	1.081	0.932	0.962	1.043	1.070	0.922	0.898	0.923	0.097	0.104	0.101	0.103	0.841
20:56:43	0.853	0.883	0.878	0.862	0.873	0.865	0.881	0.894	0.097	0.102	0.102	0.107	0.734	0.898	0.886	0.892	0.886	0.884	0.867	0.886	0.100	0.098	0.101	0.101	0.832	0.895	0.941	0.969	0.971	0.957	0.906	0.898	0.096	0.100	0.098	0.102	1.077	0.917	0.938	1.040	1.065	0.922	0.896	0.900	0.097	0.104	0.101	0.103	0.838
21:06:43	0.854	0.873	0.880	0.858	0.873	0.865	0.880	0.893	0.097	0.102	0.102	0.107	0.729	0.901	0.887	0.896	0.884	0.884	0.866	0.886	0.100	0.098	0.101	0.101	0.832	0.905	0.936	0.969	0.976	0.952	0.905	0.898	0.096	0.099	0.098	0.102	1.084	0.918	0.937	1.050	1.066	0.916	0.899	0.902	0.097	0.104	0.101	0.103	0.838
21:16:43	0.853	0.880	0.878	0.857	0.874	0.861	0.877	0.891	0.097	0.102	0.102	0.107	0.729	0.893	0.884	0.894	0.882	0.882	0.865	0.883	0.100	0.098	0.101	0.101	0.830	0.902	0.929	0.965	0.971	0.942	0.907	0.899	0.096	0.099	0.098	0.102	1.089	0.911	0.925	1.046	1.072	0.917	0.897	0.902	0.097	0.104	0.100	0.103	0.836
21:26:43	0.856	0.877	0.879	0.856	0.872	0.860	0.875	0.890	0.097	0.102	0.102	0.107	0.727	0.894	0.880	0.892	0.881	0.883	0.863	0.883	0.099	0.098	0.101	0.101	0.831	0.897	0.921	0.976	0.968	0.948	0.895	0.895	0.096	0.099	0.098	0.101	1.088	0.911	0.917	1.040	1.061	0.913	0.897	0.894	0.097	0.104	0.100	0.103	0.835
21:36:43	0.861	0.879	0.880	0.859	0.881	0.859	0.884	0.893	0.097	0.102	0.102	0.107	0.729	0.892	0.882	0.892	0.884	0.880	0.866	0.886	0.100	0.098	0.101	0.101	0.831	0.896	0.927	0.967	0.961	0.916	0.899	0.895	0.096	0.099	0.098	0.102	1.087	0.902	0.910	1.039	1.065	0.908	0.898	0.900	0.097	0.104	0.101	0.103	0.838
21:46:43	0.863	0.879	0.880	0.865	0.880	0.859	0.883	0.892	0.097	0.102	0.102	0.107	0.728	0.896	0.883	0.895	0.882	0.878	0.867	0.888	0.100	0.098	0.101	0.101	0.831	0.897	0.924	0.971	0.960	0.900	0.903	0.892	0.096	0.100	0.098	0.102	1.089	0.902	0.906	1.040	1.059	0.912	0.898	0.900	0.097	0.104	0.101	0.103	0.838
21:56:43	0.866	0.881	0.880	0.859	0.882	0.857	0.883	0.894	0.097	0.102	0.102	0.107	0.730	0.897	0.882	0.893	0.881	0.884	0.869	0.888	0.100	0.098	0.101	0.101	0.831	0.896	0.928	0.970	0.948	0.916	0.901	0.891	0.096	0.099	0.098	0.102	1.085	0.898	0.902	1.028	1.066	0.907	0.893	0.899	0.097	0.104	0.100	0.103	0.839
22:06:43	0.864	0.876	0.884	0.863	0.883	0.858	0.883	0.893	0.097	0.102	0.102	0.107	0.726	0.893	0.880	0.899	0.881	0.883	0.869	0.890	0.099	0.098	0.101	0.101	0.828	0.896	0.927	0.960	0.943	0.917	0.896	0.890	0.096	0.099	0.098	0.102	1.078	0.896	0.898	1.018	1.064	0.895	0.895	0.897	0.097	0.104	0.100	0.103	0.834
22:16:43	0.864	0.878	0.882	0.862	0.884	0.857	0.877	0.889	0.097	0.102	0.102	0.107	0.723	0.900	0.880	0.895	0.878	0.883	0.866	0.890	0.099	0.098	0.101	0.101	0.829	0.901	0.926	0.968	0.944	0.909	0.894	0.885	0.096	0.099	0.098	0.102	1.084	0.896	0.899	1.031	1.063	0.897	0.897	0.893	0.097	0.104	0.100	0.103	0.832
22:26:43	0.869	0.880	0.885	0.864	0.885	0.855	0.880	0.891	0.097	0.102	0.102	0.107	0.723	0.895	0.881	0.896	0.882	0.885	0.868	0.893	0.099	0.098	0.101	0.101	0.828	0.891	0.919	0.959	0.946	0.898	0.883	0.886	0.096	0.099	0.098	0.102	1.081	0.891	0.896	1.029	1.058	0.895	0.895	0.894	0.097	0.104	0.101	0.103	0.834
22:36:43	0.869	0.877	0.880	0.865	0.887	0.855	0.879	0.890	0.097	0.102	0.102	0.107	0.724	0.893	0.879	0.893	0.879	0.881	0.866	0.892	0.099	0.098	0.101	0.101	0.830	0.898	0.913	0.960	0.937	0.898	0.883	0.884	0.096	0.099	0.098	0.102	1.074	0.892	0.896	1.030	1.058	0.888	0.897	0.895	0.097	0.104	0.101	0.103	0.835
22:46:43	0.873	0.876	0.885	0.869	0.887	0.853	0.881	0.891	0.097	0.102	0.102	0.107	0.722	0.893	0.879	0.888	0.882	0.883	0.867	0.896	0.099	0.098	0.101	0.101	0.829	0.890	0.910	0.938	0.934	0.899	0.881	0.887	0.096	0.100	0.098	0.102	1.061	0.889	0.893	1.036	1.054	0.888	0.898	0.895	0.097	0.104	0.101	0.103	0.835
22:56:43	0.873	0.877	0.885	0.871	0.888	0.852	0.882	0.892	0.097	0.102	0.102	0.107	0.722	0.893	0.880	0.887	0.882	0.881	0.867	0.896	0.099	0.098	0.101	0.101	0.826	0.886	0.920	0.936	0.928	0.897	0.882	0.888	0.096	0.099	0.098	0.102	1.066	0.888	0.893	1.019	1.042	0.885	0.890	0.894	0.097	0.104	0.101	0.103	0.835
23:06:43	0.875	0.874	0.891	0.876	0.890	0.856	0.884	0.895	0.097	0.102	0.102	0.107	0.720	0.893	0.878	0.886	0.883	0.882	0.868	0.894	0.099	0.098	0.101	0.101	0.828	0.887	0.912	0.920	0.915	0.896	0.882	0.888	0.096	0.099	0.098	0.102	1.067	0.888	0.894	1.011	1.040	0.882	0.897	0.895	0.097	0.105	0.101	0.103	0.832
23:16:43	0.875	0.876	0.887	0.875	0.887	0.850	0.880	0.892	0.097	0.102	0.102	0.107	0.720	0.892	0.879	0.892	0.881	0.883	0.866	0.895	0.099	0.098	0.101	0.101	0.828	0.886	0.922	0.921	0.920	0.898	0.878	0.886	0.096	0.099	0.098	0.102	1.069	0.890	0.894	1.019	1.033	0.885	0.895	0.891	0.097	0.104	0.101	0.103	0.831
23:26:43	0.871	0.877	0.885	0.876	0.887	0.853	0.877	0.891	0.097	0.102	0.102	0.107	0.717	0.894	0.878	0.894	0.879	0.877	0.868	0.894	0.099	0.098	0.101	0.101	0.828	0.886	0.917	0.938	0.933	0.890	0.877	0.885	0.096	0.100	0.098	0.102	1.079	0.885	0.891	1.025	1.036	0.883	0.895	0.889	0.097	0.104	0.101	0.103	0.831
23:36:43	0.874	0.878	0.886	0.880	0.888	0.851	0.881	0.891	0.097	0.102	0.102	0.107	0.718	0.889	0.877	0.888	0.881	0.883	0.867	0.896	0.099	0.098	0.101	0.101	0.826	0.887	0.915	0.911	0.935	0.893	0.879	0.884	0.096	0.099	0.098	0.102	1.054	0.884	0.891	1.012	1.023	0.883	0.896	0.891	0.097	0.104	0.101	0.103	0.829
23:46:43	0.872	0.883	0.886	0.881	0.889	0.851	0.882	0.894	0.097	0.102	0.102	0.107	0.716	0.893	0.879	0.888	0.883	0.883	0.869	0.895	0.099	0.098	0.101	0.101	0.829	0.886	0.901	0.905	0.928	0.899	0.883	0.886	0.096	0.099	0.098	0.102	1.075	0.888	0.891	1.012	1.009	0.883	0.894	0.893	0.097	0.104	0.101	0.103	0.831
23:56:43	0.873	0.882	0.888	0.890	0.891	0.850	0.881	0.893	0.097	0.102	0.102	0.107	0.719	0.892	0.877	0.891	0.886	0.886	0.871	0.898	0.099	0.098	0.101	0.101	0.824	0.889	0.902	0.896	0.905	0.889	0.877	0.889	0.096	0.099	0.098	0.101	1.074	0.884	0.891	0.998	1.004	0.881	0.895	0.893	0.097	0.104	0.100	0.103	0.831
24:06:43	0.868	0.881	0.885	0.887	0.887	0.848	0.875	0.890	0.097	0.102	0.102	0.107	0.715	0.888	0.876	0.889	0.883	0.881	0.868	0.896	0.099	0.098	0.101	0.101	0.826	0.889	0.899	0.885	0.899	0.891	0.876	0.884	0.096	0.099	0.098	0.101	1.073	0.885	0.891	0.989	1.000	0.883	0.895	0.889	0.097	0.104	0.100	0.103	0.832
24:16:43	0.873	0.879	0.887	0.888	0.888	0.848	0.878	0.890	0.097	0.102	0.102	0.107	0.717	0.890	0.877	0.882	0.884	0.883	0.869	0.897	0.099	0.098	0.101	0.101	0.823	0.891	0.900	0.884	0.887	0.896	0.879	0.889	0.096	0.099	0.098	0.102	1.068	0.884	0.894	0.991	0.986	0.881	0.894	0.890	0.097	0.104	0.100	0.103	0.831
0:00:00
0:00:00
0:00:00
0:00:00
0:00:00
0:00:00
0:00:00
0:00:00
[truncated: 47 more columns]
