# Supplementary material for: Systematic analysis of low-affinity transcription factor binding site clusters in vitro and in vivo establishes their functional relevance
Source: Nat Commun. 2022 Sep 7;13:5273. doi: 10.1038/s41467-022-32971-0 (PMC9452512; doi:10.1038/s41467-022-32971-0)
Supplement: Supplementary file 3 — Source Data [file 41467_2022_32971_MOESM3_ESM.zip › source_data/in-vivo/20210526/20210526_Z3EV268_GFP100.txt]

EGFP:488,507[2]
Kinetic read	A1	A2	A3	A4	A5	A6	A7	A8	A9	A10	A11	A12	B1	B2	B3	B4	B5	B6	B7	B8	B9	B10	B11	B12	C1	C2	C3	C4	C5	C6	C7	C8	C9	C10	C11	C12	D1	D2	D3	D4	D5	D6	D7	D8	D9	D10	D11	D12	E1
0:09:17	1719	1732	1777	1769	1737	1805	1760	1922	1630	1537	1471	1448	1628	1766	1756	1696	1823	1756	1793	1924	1810	1393	1398	1370	1706	1875	1864	1734	1662	1820	1884	1981	1730	1454	1472	1406	1698	1693	1819	1679	1739	1768	1645	1938	1645	1475	1332	1330	1709
0:19:17	1682	1807	1662	1769	1780	1781	1653	1940	1665	1407	1364	1397	1693	1864	1709	1828	1776	1739	1664	1848	1765	1458	1408	1432	1582	1781	1740	1856	1740	1796	1868	1937	1712	1371	1411	1413	1794	1839	1718	1729	1727	1830	1830	1989	1738	1433	1461	1296	1706
0:29:17	1675	1676	1781	1731	1805	1692	1793	2057	1772	1360	1357	1307	1553	1762	1684	1772	1677	1784	1747	2003	1782	1397	1448	1343	1710	1708	1759	1773	1793	1790	1690	1917	1716	1402	1402	1387	1802	1822	1834	1812	1840	1806	1807	1840	1782	1422	1406	1423	1721
0:39:17	1691	1730	1779	1756	1788	1720	1725	2078	1644	1378	1340	1351	1746	1813	1602	1828	1785	1782	1817	1998	1595	1340	1518	1526	1730	1812	1905	1757	1667	1869	1818	2037	1733	1401	1438	1451	1786	1688	1736	1722	1757	1731	1826	1970	1691	1407	1348	1356	1653
0:49:17	1627	1831	1777	1704	1789	1742	1823	2195	1656	1395	1427	1409	1703	1779	1730	1711	1763	1902	1737	2056	1862	1486	1423	1444	1683	1687	1798	1797	1765	1917	1750	2016	1721	1478	1389	1427	1780	1770	1908	1675	1756	1865	1801	2023	1692	1350	1344	1338	1695
0:59:17	1558	1674	1744	1668	1797	1829	1707	2114	1675	1399	1494	1423	1742	1679	1778	1737	1673	1880	1834	2050	1754	1482	1329	1468	1744	1766	1859	1866	1689	1893	1747	2117	1802	1325	1378	1374	1766	1835	1747	1889	1825	1758	1788	2119	1640	1354	1421	1473	1643
1:09:17	1693	1760	1767	1803	1859	1783	1637	2153	1811	1384	1324	1319	1671	1894	1747	1863	1824	1851	1914	1984	1762	1401	1366	1424	1691	1909	1954	1834	1781	1921	1822	2072	1761	1450	1429	1402	1757	1740	1746	1767	1811	1953	1902	2134	1614	1376	1380	1362	1815
1:19:17	1853	1762	1812	1753	1774	1790	1721	2137	1716	1553	1407	1427	1727	1768	1805	1659	1755	1926	1888	2129	1791	1422	1418	1425	1856	1792	1773	1879	1782	1878	1868	2222	1701	1367	1423	1405	1740	1770	1831	1864	1848	1970	1802	2143	1722	1373	1348	1482	1774
1:29:17	1793	1701	1769	1787	1761	1897	1775	2122	1652	1451	1487	1438	1694	1801	1846	1833	1803	1878	1830	2108	1690	1467	1353	1417	1693	1819	1806	1767	1764	1919	1851	2073	1748	1381	1322	1314	1850	1832	1832	1873	1853	2040	1806	2146	1708	1412	1294	1336	1835
1:39:17	1708	1790	1797	1768	1829	1898	1717	2306	1657	1384	1321	1364	1772	1820	1783	1863	1808	1984	1817	2300	1793	1428	1394	1387	1763	1881	1852	1826	1802	2030	1923	2234	1770	1289	1426	1413	1830	1898	1875	1909	1858	2019	1815	2174	1667	1466	1252	1356	1917
1:49:17	1770	1855	1810	1907	1834	1907	1764	2177	1758	1362	1340	1418	1784	1962	1921	1955	1835	1995	1817	2372	1660	1446	1404	1454	1753	1920	1898	1763	1899	1997	1823	2237	1823	1432	1408	1447	1887	1947	1928	1839	1958	2038	1824	2221	1701	1320	1358	1304	1654
1:59:17	1680	1807	1898	1880	1850	1867	1823	2275	1693	1421	1362	1292	1835	1817	1826	1949	1940	2037	1916	2435	1698	1506	1377	1414	1722	1873	1958	1941	1865	2034	1841	2249	1713	1393	1374	1375	1744	1834	1876	1888	1801	2012	1832	2222	1647	1378	1362	1422	1785
2:09:17	1695	1777	1867	1811	1874	1972	1923	2304	1704	1457	1314	1458	1810	1886	1921	1891	2028	2017	1815	2318	1761	1622	1450	1351	1875	1955	2012	1920	1886	1999	1810	2359	1743	1302	1458	1387	1889	1917	1865	1919	1935	2027	1822	2305	1739	1354	1403	1456	1827
2:19:17	1837	1905	1833	1858	1881	1980	1765	2355	1594	1326	1304	1416	1819	2021	1808	1772	2048	2068	1909	2409	1717	1360	1411	1406	1754	1990	1844	2012	1862	2064	1896	2307	1709	1406	1418	1465	1887	1825	1937	2057	1848	2026	1833	2369	1760	1348	1348	1411	1815
2:29:17	1818	1875	1945	1839	1835	1949	1869	2534	1697	1389	1449	1368	1754	1927	1906	1923	1783	2129	1911	2431	1715	1380	1276	1405	1739	1954	1909	2015	1893	2175	1845	2363	1709	1405	1381	1462	1894	2012	1859	1973	2010	2105	1859	2327	1721	1406	1337	1341	1982
2:39:17	1858	1927	1771	1850	1745	2009	1843	2465	1670	1382	1431	1414	1909	2003	1922	1860	1850	2150	1884	2409	1675	1398	1479	1391	1950	2019	1909	2032	1886	2182	2045	2583	1730	1457	1429	1482	2000	1908	1984	1932	1964	1909	1975	2483	1616	1390	1427	1391	1968
2:49:17	1874	1928	1869	1991	1775	2133	1821	2508	1713	1307	1402	1391	1909	2042	1894	1913	1953	2075	1967	2599	1729	1432	1431	1394	1784	2015	2026	2090	1985	2124	2062	2602	1726	1303	1351	1409	1871	1958	2132	1914	2060	2068	1968	2448	1677	1466	1397	1459	1901
2:59:17	1794	1958	1823	1969	1821	2197	1900	2442	1682	1488	1404	1361	1951	2007	2041	1914	1910	2199	2118	2672	1735	1395	1435	1414	1968	2026	2012	2066	2053	2075	1779	2432	1763	1374	1337	1453	2078	2045	2031	2075	1995	1999	1786	2670	1735	1394	1406	1484	2040
3:09:17	1850	1976	1951	1947	1905	2145	1925	2411	1689	1427	1397	1480	1860	2185	2102	1952	1938	2278	2026	2716	1771	1497	1347	1536	1956	2024	1907	2023	2041	2276	1897	2511	1704	1432	1433	1374	1986	2024	2023	1943	2073	2101	1884	2555	1669	1485	1440	1289	1982
3:19:17	2061	1794	1960	1803	1921	2200	1933	2596	1784	1472	1391	1426	1882	2044	2056	1935	1925	2180	2012	2728	1713	1431	1435	1468	1906	2052	1981	2004	1898	2276	1899	2551	1708	1502	1401	1312	2009	2019	1973	2031	1766	2081	1913	2624	1731	1402	1448	1371	2025
3:29:17	1814	1906	1934	1839	1910	2112	1868	2596	1679	1394	1397	1347	1692	1949	2032	1936	1891	2157	2021	2699	1748	1416	1435	1459	1928	1874	2088	1995	1797	2202	1886	2643	1755	1401	1368	1410	1996	1938	1904	2055	1892	2136	1976	2823	1638	1399	1361	1335	1950
3:39:17	1927	1971	1953	1938	1831	2142	1914	2556	1708	1357	1387	1241	1753	2075	1952	2049	1848	2333	2058	2763	1749	1452	1445	1459	1984	1951	2036	1976	1980	2367	1977	2817	1679	1337	1400	1441	2062	1926	2083	2177	1939	2158	1951	2860	1740	1387	1323	1324	2054
3:49:17	1916	2077	1903	2006	2032	2306	1855	2770	1700	1355	1456	1481	1786	2002	2118	1932	1967	2399	1992	2689	1682	1478	1374	1433	2009	2041	1985	2068	1970	2286	2088	2844	1752	1300	1517	1418	1982	2006	1998	1991	2006	2241	1918	3045	1743	1318	1339	1397	1961
3:59:17	2118	1884	1964	1995	2044	2387	1927	2894	1754	1430	1369	1382	1786	1951	2037	2089	1996	2174	2163	2817	1756	1410	1395	1369	1954	1969	2008	1972	2028	2265	2031	2950	1620	1498	1413	1345	2056	2021	2070	2032	2062	2171	1985	2891	1782	1383	1421	1363	2036
4:09:17	1794	1902	1960	2028	1964	2227	1985	2931	1677	1411	1418	1340	1943	1945	2003	2087	2081	2195	1972	2921	1695	1353	1451	1386	1883	1957	1981	2048	1964	2240	2025	2916	1726	1459	1458	1393	2041	1993	2017	2158	1944	2272	1975	2972	1780	1351	1406	1387	1995
4:19:17	1988	1946	1982	2077	2082	2310	1922	2947	1707	1489	1410	1416	1978	2022	2042	2043	1956	2349	1953	3016	1796	1399	1442	1417	1834	2108	2022	2198	2002	2414	2032	2938	1589	1394	1389	1416	2137	1995	2041	2071	2063	2412	1921	3085	1823	1308	1364	1382	1995
4:29:17	2002	1997	2127	2033	2102	2262	1996	3115	1697	1459	1539	1371	1863	2138	2046	2173	2037	2513	2148	3117	1687	1376	1391	1466	1934	2025	2137	2038	2106	2444	2037	3282	1757	1495	1415	1458	2020	2146	1946	2131	2070	2291	2075	3093	1783	1416	1408	1409	2103
4:39:17	1897	2103	2041	2089	2057	2333	2073	3205	1689	1404	1338	1435	1889	2045	2261	2152	2118	2438	2183	3262	1714	1407	1443	1380	1964	2096	2211	2154	2114	2475	1993	3355	1794	1472	1473	1457	2098	2055	2164	2121	2143	2409	2016	3111	1718	1442	1436	1368	2065
4:49:17	1972	2071	2016	2193	2065	2538	2090	3345	1631	1395	1373	1392	2067	2079	2262	2168	2086	2522	2321	3352	1812	1437	1368	1360	1943	2160	2073	2150	2082	2584	2071	3360	1724	1411	1424	1370	2032	2207	2140	2163	2025	2655	2159	3354	1782	1389	1386	1385	2113
4:59:17	2048	2101	2173	2136	2066	2533	1989	3292	1635	1310	1416	1353	1965	2289	2182	2283	2198	2545	2092	3644	1687	1373	1354	1422	2054	2129	2106	2426	2118	2601	2224	3529	1728	1416	1423	1346	2055	2143	2234	2237	2100	2589	2100	3591	1728	1482	1411	1294	2098
5:09:17	1968	2187	2191	2263	2180	2490	2115	3457	1646	1313	1399	1377	2044	2229	2201	2227	2194	2616	2178	3853	1709	1458	1371	1357	2185	2315	2178	2260	2080	2528	2226	3540	1803	1449	1323	1380	2039	2153	2231	2298	2212	2561	2078	3670	1717	1375	1389	1341	2241
5:19:17	1966	2181	2222	2313	2192	2590	2155	3715	1666	1363	1435	1385	2082	2256	2367	2393	2209	2816	2177	3844	1707	1404	1420	1402	2104	2144	2185	2326	2259	2722	2218	3577	1771	1424	1397	1369	2224	2206	2255	2305	2219	2748	2112	3919	1730	1472	1343	1384	2259
5:29:17	2049	2234	2251	2347	2152	2614	2273	3796	1742	1272	1392	1430	2082	2362	2092	2581	2184	2828	2287	4092	1757	1419	1392	1417	2019	2266	2232	2547	2239	2796	2302	4052	1707	1452	1456	1322	2180	2372	2200	2322	2343	2788	2176	3959	1660	1404	1340	1405	2305
5:39:17	2078	2371	2157	2307	2310	2803	2317	3976	1594	1431	1463	1422	2059	2204	2329	2517	2294	3003	2399	4507	1769	1397	1364	1379	2202	2372	2254	2456	2383	2810	2331	4341	1755	1406	1387	1413	2197	2356	2300	2411	2376	2745	2291	4609	1575	1407	1396	1391	2305
5:49:17	2087	2415	2326	2364	2412	2726	2363	4380	1795	1457	1450	1454	2175	2394	2398	2509	2370	3146	2320	4612	1688	1480	1436	1420	2106	2356	2301	2451	2299	2926	2327	4680	1795	1448	1388	1370	2164	2301	2405	2438	2385	2950	2383	4613	1688	1356	1407	1376	2230
5:59:17	2205	2329	2470	2302	2293	2963	2313	4678	1652	1377	1379	1431	2147	2350	2353	2489	2263	3080	2401	4987	1744	1366	1379	1393	2274	2354	2252	2381	2379	3111	2309	5034	1684	1418	1353	1367	2291	2522	2247	2447	2426	3011	2378	5005	1705	1362	1300	1309	2377
6:09:17	2141	2460	2426	2523	2479	2939	2399	5151	1649	1366	1363	1342	2379	2528	2449	2461	2485	3155	2418	5204	1670	1480	1408	1354	2155	2512	2312	2532	2437	3240	2483	5277	1664	1473	1417	1399	2186	2504	2373	2469	2451	3305	2488	5330	1655	1414	1370	1428	2453
6:19:17	2134	2454	2428	2419	2512	2891	2463	5623	1725	1368	1410	1402	2322	2404	2611	2617	2521	3309	2571	5544	1685	1378	1400	1436	2275	2473	2483	2549	2476	3339	2675	5974	1761	1443	1347	1376	2356	2487	2360	2623	2459	3295	2436	5582	1721	1376	1368	1461	2548
6:29:17	2257	2440	2460	2489	2557	2996	2384	5876	1689	1433	1401	1399	2206	2506	2488	2614	2450	3345	2570	5929	1751	1417	1358	1385	2481	2512	2516	2570	2469	3449	2444	5963	1710	1432	1479	1403	2472	2429	2570	2611	2399	3262	2505	5923	1718	1374	1350	1398	2430
6:39:17	2260	2480	2482	2630	2535	2990	2698	5809	1677	1368	1415	1408	2116	2646	2421	2640	2555	3518	2685	6231	1625	1362	1467	1383	2422	2482	2575	2598	2492	3487	2790	6344	1665	1423	1386	1392	2532	2499	2559	2699	2531	3338	2748	5967	1768	1365	1449	1363	2327
6:49:17	2279	2573	2430	2666	2532	3218	2680	6270	1734	1453	1450	1386	2326	2571	2583	2792	2545	3608	2810	6600	1781	1381	1326	1397	2419	2602	2472	2668	2530	3486	2661	6709	1736	1359	1341	1328	2508	2559	2485	2683	2518	3382	2757	6402	1662	1449	1416	1371	2467
6:59:17	2388	2565	2526	2645	2460	3280	2768	6448	1668	1367	1475	1483	2461	2559	2638	2753	2642	3684	2681	7071	1636	1461	1440	1439	2426	2565	2587	2783	2525	3728	2590	7017	1660	1319	1390	1391	2425	2653	2534	2818	2559	3670	2628	6722	1802	1426	1370	1359	2660
7:09:17	2286	2663	2617	2789	2457	3553	2734	6715	1732	1333	1337	1389	2544	2639	2684	2764	2738	3781	2775	7231	1780	1293	1407	1464	2415	2584	2626	2979	2707	3717	2864	7301	1715	1387	1361	1357	2562	2695	2561	3048	2507	3718	2660	7263	1711	1451	1431	1383	2545
7:19:17	2399	2606	2610	2754	2750	3415	2874	7041	1650	1348	1442	1376	2451	2906	2763	3049	2746	3827	2933	7699	1693	1329	1500	1468	2364	2737	2792	2940	2803	4088	2988	7441	1764	1404	1341	1473	2510	2847	2603	2917	2706	3918	2775	7508	1699	1444	1384	1470	2650
7:29:17	2474	2702	2713	2703	2729	3624	2987	7353	1729	1381	1493	1337	2483	2872	2658	2982	2789	4161	2963	8150	1765	1399	1402	1412	2501	2840	2699	3038	2796	3952	2969	7638	1705	1346	1414	1376	2501	2856	2842	2940	2793	4055	2856	7829	1733	1380	1411	1394	2642
7:39:17	2362	2712	2780	2933	2795	3746	2907	7696	1851	1457	1334	1440	2566	2913	2960	3061	2702	4239	3329	8277	1749	1400	1357	1399	2810	2896	2910	3175	2960	4171	3116	7884	1783	1434	1356	1362	2543	2847	2861	3173	2933	4264	2915	8256	1743	1463	1460	1478	2813
7:49:17	2397	2743	2870	2960	2951	3874	2940	7747	1686	1426	1469	1442	2645	3025	2914	3079	3020	4469	3266	8514	1640	1335	1498	1315	2564	3056	2822	3297	3032	4154	3196	8291	1672	1325	1428	1473	2639	2932	2964	3244	2896	4353	3098	8430	1712	1393	1356	1437	2855
7:59:17	2458	2677	2915	3086	2935	3894	3304	8155	1705	1399	1346	1438	2659	3004	2998	3220	3097	4591	3616	8644	1734	1391	1357	1398	2694	3008	3041	3301	3173	4535	3403	8215	1751	1408	1399	1439	2691	3089	2956	3308	3090	4379	3187	8341	1763	1374	1443	1315	2801
8:09:17	2551	2950	2894	3184	2872	4068	3286	8511	1742	1285	1458	1397	2845	3098	3007	3314	3046	4612	3570	8711	1717	1340	1410	1423	2809	3056	3134	3417	3192	4695	3500	8530	1709	1306	1453	1384	2774	3005	3107	3403	3049	4488	3183	8595	1655	1403	1419	1411	2792
8:19:17	2568	2918	3033	3061	3117	4192	3372	8466	1626	1368	1419	1410	2766	3175	3097	3383	3242	4709	3653	8930	1741	1456	1410	1381	2766	3202	3138	3379	3150	4871	3577	8493	1568	1407	1382	1422	2929	3068	3126	3328	3236	4597	3267	8551	1763	1405	1410	1362	3033
8:29:17	2684	2986	3062	3387	3042	4119	3499	8493	1706	1469	1379	1430	2741	3243	3201	3331	3264	4916	3747	9211	1701	1373	1377	1315	2940	3168	3254	3505	3319	4875	3604	8700	1683	1362	1378	1349	2968	3106	3324	3439	3143	4674	3382	9067	1748	1363	1386	1414	3080
8:39:17	2689	3049	3209	3572	3157	4418	3592	8432	1667	1462	1451	1411	2697	3193	3315	3428	3330	4861	3835	9413	1694	1324	1462	1413	2954	3257	3109	3423	3308	5022	3686	8801	1728	1382	1403	1456	2980	3302	3289	3710	3306	4688	3581	8902	1611	1395	1398	1425	3140
8:49:17	2722	3054	3319	3301	3379	4204	3661	9017	1621	1453	1341	1336	2966	3288	3454	3462	3511	5116	3873	9251	1630	1478	1437	1491	3047	3402	3381	3488	3458	4960	3762	8974	1705	1417	1438	1434	3038	3244	3439	3593	3295	4796	3332	9317	1758	1444	1421	1390	3236
8:59:17	2819	3174	3258	3613	3236	4253	3831	9007	1665	1478	1359	1434	3052	3450	3401	3718	3478	5024	3984	9616	1746	1502	1421	1452	3157	3348	3376	3475	3479	5174	4027	9399	1673	1328	1427	1499	3091	3387	3344	3595	3406	4926	3397	9278	1709	1368	1404	1442	3241
9:09:17	2888	3330	3251	3388	3347	4338	3848	8905	1679	1385	1449	1370	2955	3421	3487	3642	3344	5271	4043	9631	1784	1427	1405	1386	3061	3406	3341	3594	3537	5200	4026	9327	1736	1425	1494	1460	3169	3329	3394	3663	3492	4968	3572	9677	1737	1398	1385	1379	3321
9:19:17	2894	3310	3214	3550	3383	4382	3787	8840	1734	1400	1374	1320	2876	3368	3418	3683	3421	5375	4181	9586	1792	1423	1329	1393	3032	3530	3347	3612	3468	5276	4073	9511	1701	1468	1414	1340	3178	3330	3430	3774	3581	5029	3671	9376	1759	1324	1362	1435	3398
9:29:17	2969	3337	3425	3550	3468	4598	3872	9277	1730	1442	1477	1407	3125	3563	3510	3779	3682	5445	4218	10063	1737	1403	1422	1447	3178	3556	3594	3909	3719	5746	4343	9714	1659	1368	1457	1454	3244	3477	3633	3790	3639	5065	3664	9689	1753	1465	1338	1356	3488
9:39:17	3005	3432	3488	3484	3516	4651	3880	9374	1694	1392	1445	1469	3023	3550	3619	3732	3590	5637	4260	10054	1673	1380	1464	1380	3286	3562	3622	3819	3530	5425	4232	9728	1820	1408	1457	1450	3295	3519	3537	3753	3646	5121	3765	9874	1687	1312	1365	1380	3457
9:49:17	3171	3316	3502	3723	3635	4526	4011	9626	1715	1373	1400	1434	3253	3544	3602	3810	3453	5391	4390	9987	1723	1427	1369	1321	3134	3544	3773	3855	3589	5596	4205	9838	1723	1434	1474	1391	3234	3463	3725	3903	3885	5123	3627	10052	1729	1430	1389	1392	3464
9:59:17	3132	3389	3541	3893	3382	4421	4187	9449	1640	1494	1429	1388	3156	3504	3436	3847	3664	5619	4411	9982	1694	1516	1361	1394	3200	3564	3721	3707	3766	5487	4138	9844	1615	1282	1406	1413	3202	3381	3608	3857	3723	5330	3831	10123	1610	1460	1316	1446	3536
10:09:17	2970	3501	3548	3791	3609	4750	4045	9570	1657	1393	1465	1377	3304	3721	3593	3813	3783	5727	4536	10334	1734	1437	1454	1314	3151	3665	3862	3859	3889	5540	4390	9969	1591	1343	1380	1428	3291	3671	3769	3911	3725	5434	3612	10114	1748	1364	1442	1464	3637
10:19:17	3236	3475	3606	3763	3653	4603	4182	9758	1753	1407	1434	1372	3263	3691	3820	3925	3657	5809	4534	9940	1766	1394	1435	1356	3297	3690	3867	3772	3809	5592	4391	10102	1686	1486	1463	1398	3383	3617	3652	3864	3766	5388	3789	10077	1730	1432	1419	1377	3740
10:29:17	3244	3492	3593	3819	3611	4700	4264	9762	1680	1405	1349	1407	3318	3546	3887	3806	3734	5749	4519	10200	1720	1389	1534	1421	3193	3595	3953	3944	3785	5790	4443	9833	1736	1384	1351	1420	3595	3640	3762	3854	3887	5667	3860	10093	1747	1376	1377	1359	3694
10:39:17	3283	3525	3626	3741	3746	4650	4165	9828	1634	1452	1394	1444	3320	3596	3743	4134	3728	5929	4541	10365	1687	1461	1427	1403	3351	3650	3852	4046	3705	6092	4495	10082	1682	1359	1431	1321	3435	3627	3773	4059	3793	5663	3898	10127	1688	1364	1360	1397	3707
10:49:17	3325	3467	3729	3808	3672	4758	4254	9905	1728	1407	1386	1398	3255	3752	3953	3938	3770	5879	4500	10243	1641	1473	1382	1461	3382	3689	3864	4042	3915	5957	4509	10356	1700	1337	1463	1436	3639	3749	3886	3916	3825	5635	3928	10625	1696	1442	1455	1403	3776
10:59:17	3412	3535	3607	3957	3706	4714	4505	9590	1672	1427	1381	1405	3389	3617	3884	3816	3839	5974	4885	10554	1749	1419	1448	1373	3478	3719	4029	4101	3877	5945	4342	10226	1744	1336	1406	1442	3578	3735	3825	4067	4021	5673	3963	10562	1759	1342	1298	1409	3991
11:09:17	3262	3683	3622	3984	3867	4787	4413	9645	1560	1360	1406	1451	3348	3816	3697	4155	3859	5894	4685	10770	1661	1454	1384	1418	3506	3741	3904	4087	3949	5848	4499	10375	1778	1407	1383	1389	3539	3680	3861	3971	3935	5674	3921	10725	1834	1354	1415	1376	3817
11:19:17	3483	3485	3743	3852	3738	4705	4329	9906	1658	1458	1392	1436	3450	3712	3795	4057	3758	6289	4726	10761	1667	1420	1410	1369	3405	3793	4004	4096	3844	5807	4587	10531	1716	1409	1445	1436	3622	3733	4036	4148	3891	5833	3716	10657	1716	1373	1417	1422	3895
11:29:17	3513	3518	3843	3928	3713	4974	4498	9821	1733	1435	1440	1496	3366	3939	3814	4051	3859	6037	4653	10886	1676	1411	1473	1324	3336	3667	4052	3986	3979	5633	4586	10243	1683	1411	1474	1401	3533	3613	3975	4009	4036	5519	3911	10609	1706	1352	1441	1386	3913
11:39:17	3414	3559	3823	4215	3961	4779	4378	9692	1797	1401	1335	1371	3291	3815	3901	4040	3711	6046	4857	10716	1764	1440	1379	1342	3486	3704	4042	4192	3802	5973	4876	10518	1642	1422	1378	1311	3619	3659	3810	4125	4158	5850	4018	10723	1683	1350	1472	1434	3879
11:49:17	3380	3678	3810	4036	3860	4950	4576	9533	1735	1432	1426	1396	3329	3708	3957	4078	3795	6037	4693	10710	1673	1394	1378	1406	3447	3797	4160	4049	4054	5802	4693	10433	1666	1344	1371	1494	3655	3900	4026	4082	4157	5895	4114	10857	1796	1491	1360	1352	3971
11:59:17	3513	3621	3716	3948	3761	4881	4639	9856	1714	1431	1422	1393	3421	3859	4021	4105	3823	5813	4824	10298	1681	1470	1453	1414	3533	3902	4144	4020	4040	6097	4611	10199	1824	1312	1476	1429	3681	3826	3938	4110	4031	5673	4276	10719	1794	1461	1401	1331	4006
12:09:17	3366	3698	3854	4082	3802	4734	4511	9693	1739	1467	1378	1398	3361	3790	4044	4097	3935	6029	4895	10828	1682	1400	1370	1405	3636	3811	4091	4150	3991	6130	4570	10366	1766	1451	1380	1463	3663	3866	4082	4105	4040	5706	4124	10720	1609	1386	1324	1378	4053
12:19:17	3570	3642	3773	3940	3858	4919	4572	9571	1727	1376	1439	1366	3393	3839	4063	4174	3894	6002	4983	10561	1710	1366	1369	1412	3603	3840	4069	4171	4038	5889	4552	10253	1738	1466	1319	1316	3836	3944	4085	4133	4078	5716	4127	10390	1731	1378	1360	1348	3928
12:29:17	3550	3721	3999	4074	4073	4944	4732	9621	1738	1379	1345	1344	3458	3752	4016	4122	3879	5918	5079	10506	1718	1403	1511	1555	3547	3934	4250	4290	4044	6075	4543	10090	1698	1391	1516	1413	3574	3758	4127	4052	4082	5714	4066	10377	1596	1519	1379	1332	4111
12:39:17	3685	3647	3723	3871	3881	4825	4615	9578	1771	1463	1348	1334	3566	3896	4011	4122	4042	6023	4976	10120	1678	1461	1460	1319	3444	3938	3993	4139	4161	6168	4818	10363	1660	1430	1442	1353	3769	3887	3977	4092	4083	5698	4126	10415	1688	1438	1293	1403	4019
12:49:17	3543	3719	3897	4025	4125	4759	4658	9218	1584	1339	1357	1455	3425	3872	3936	4066	3841	6003	4971	9942	1655	1444	1386	1456	3599	3826	4183	4091	3953	5958	4683	10196	1671	1363	1352	1331	3909	3782	4175	4084	4273	5709	4210	9889	1713	1412	1273	1444	4040
12:59:17	3601	3848	3700	3992	3866	4933	4503	9181	1715	1381	1347	1387	3418	3869	3873	3985	3994	5781	4782	10043	1712	1391	1432	1360	3664	3821	4213	4224	3948	5788	4661	9779	1716	1436	1315	1352	3771	3771	4095	3971	4138	5419	4074	9649	1626	1366	1362	1379	4067
13:09:17	3553	3725	3785	3792	3870	4872	4607	8886	1721	1435	1473	1398	3350	3753	3839	4032	3963	5802	4810	9530	1741	1430	1382	1426	3723	3765	4181	4073	3990	5821	4873	8996	1776	1387	1325	1334	3660	3855	3999	3997	4182	5514	4179	9538	1566	1442	1347	1409	3860
13:19:17	3582	3819	3798	3915	3892	4875	4651	8864	1753	1352	1405	1394	3392	3869	4061	4009	3815	5639	5042	9483	1732	1388	1436	1322	3763	3775	4059	3971	3932	5348	4670	9479	1632	1391	1417	1401	3893	3711	4162	4133	3915	5361	4226	9383	1625	1349	1374	1297	4020
13:29:17	3676	3630	3819	3878	3971	4774	4521	8581	1650	1402	1416	1362	3549	3769	3824	3995	3856	5584	4697	9218	1747	1456	1400	1373	3755	3808	4166	4048	3963	5539	4757	8927	1694	1432	1361	1359	3882	3757	3903	3940	4245	5487	4064	9111	1691	1406	1519	1344	4042
13:39:17	3765	3722	3692	3912	3815	4706	4403	8018	1733	1346	1415	1339	3512	3986	3833	3748	3874	5709	4874	8928	1801	1411	1387	1427	3726	3785	4076	4047	3887	5531	4833	8993	1788	1365	1365	1256	3976	3598	4081	4045	3974	5389	3974	8920	1710	1266	1411	1366	3967
13:49:17	3658	3611	3798	3915	3851	4756	4637	8102	1738	1414	1323	1373	3382	3769	4057	3852	3901	5609	4635	9151	1723	1415	1364	1426	3562	3784	4006	4002	3944	5382	4653	8584	1775	1416	1351	1422	3689	3700	3970	3913	3857	5279	4168	8580	1705	1386	1416	1416	3903
13:59:17	3675	3586	3810	3962	3888	4497	4391	7879	1691	1482	1445	1380	3426	3707	3878	4010	3793	5256	4756	8373	1732	1411	1303	1281	3674	3744	4014	4045	4003	5431	4479	8426	1672	1435	1442	1407	3716	3677	3918	4041	3902	5124	4089	8354	1732	1344	1389	1350	3947
14:09:17	3600	3512	3786	3850	3776	4483	4503	7730	1627	1336	1380	1472	3302	3665	3790	3802	3731	5277	4535	8438	1734	1428	1334	1357	3570	3875	3877	4058	3800	5173	4640	8186	1704	1420	1346	1406	3755	3759	3883	3910	3975	5191	4164	8267	1797	1422	1441	1303	3928
14:19:17	3603	3660	3815	3995	3780	4436	4254	7721	1710	1462	1448	1396	3410	3899	3816	3625	3784	5387	4807	8164	1687	1385	1419	1357	3539	3572	3912	3899	3902	5191	4485	7843	1702	1340	1355	1350	3692	3654	3818	3922	3897	4831	4055	7842	1733	1394	1426	1366	3855
14:29:17	3667	3487	3714	3782	3673	4465	4370	7731	1710	1419	1391	1428	3513	3727	3797	3862	3703	5395	4471	8146	1734	1400	1440	1411	3600	3765	3918	3839	3882	4801	4458	8014	1675	1406	1458	1319	3673	3732	3947	3818	3915	5096	4107	7871	1684	1449	1389	1377	3980
14:39:17	3758	3605	3865	3830	3899	4591	4308	7496	1677	1523	1418	1330	3445	3748	4060	4008	3909	5245	4401	8004	1744	1585	1426	1376	3472	3645	3914	3783	3860	4898	4510	7845	1578	1372	1285	1521	3679	3651	3846	3972	3992	4961	4027	8128	1766	1311	1401	1381	3797
14:49:17	3595	3681	3740	3821	3833	4424	4207	7646	1590	1435	1450	1335	3691	3735	3810	3776	3776	5235	4471	7886	1658	1412	1323	1274	3536	3812	4054	3945	3817	4981	4350	7903	1732	1471	1435	1392	3724	3651	3886	3882	3817	4698	4094	7708	1740	1345	1352	1381	3633
14:59:17	3753	3775	3781	3716	3826	4487	4233	7634	1659	1379	1353	1374	3429	3674	3769	3873	3668	5252	4393	7880	1620	1382	1427	1304	3567	3539	3784	3976	3883	5061	4285	7815	1701	1391	1287	1375	3745	3654	3692	3650	3854	4892	3923	7675	1710	1446	1441	1401	3692
15:09:17	3584	3695	3762	3922	3846	4501	4304	7354	1680	1397	1433	1433	3309	3851	3712	3859	3813	5243	4405	7381	1747	1246	1375	1415	3688	3567	3726	3900	3938	4892	4197	7418	1696	1417	1345	1362	3821	3564	3886	3941	3905	4741	3976	7534	1649	1357	1359	1385	3761
15:19:17	3620	3570	3650	3790	3741	4422	4182	7253	1627	1374	1432	1348	3341	3622	3781	3928	3802	5319	4435	7408	1651	1381	1417	1428	3492	3660	3900	3999	3815	4980	4141	7263	1769	1414	1391	1381	3699	3620	3766	3757	3827	4778	4194	7171	1599	1327	1358	1289	3819
15:29:17	3636	3534	3748	3826	3760	4320	4038	7028	1688	1389	1423	1322	3553	3665	3862	3929	3903	5063	4348	7500	1723	1407	1470	1451	3606	3599	3869	3998	3790	5063	4345	7156	1711	1413	1422	1376	3603	3569	3753	3878	3946	4798	4019	7317	1707	1473	1341	1387	3714
15:39:17	3541	3554	3644	3645	3769	4423	4108	7274	1706	1392	1480	1348	3291	3706	3799	3835	3812	5052	4366	7640	1624	1429	1460	1421	3525	3626	4005	3796	3816	4960	4137	7277	1643	1436	1407	1405	3703	3572	3815	4038	3851	4930	4042	7228	1635	1383	1404	1410	3705
15:49:17	3461	3599	3821	3827	3778	4252	4195	7206	1645	1434	1404	1338	3499	3693	3832	3782	3771	4940	4240	7369	1761	1454	1351	1391	3641	3768	3763	3846	3701	4987	4148	7398	1756	1330	1303	1389	3700	3602	3645	3872	3801	4759	4012	7109	1781	1441	1403	1386	3733
15:59:17	3539	3520	3799	3738	3779	4374	4179	7449	1587	1448	1349	1398	3367	3608	3823	3797	3657	5065	4218	7519	1754	1436	1360	1460	3741	3632	3951	3931	3731	4956	4282	7481	1644	1465	1368	1357	3693	3686	3869	3787	3812	4897	4003	7307	1785	1424	1406	1412	3648
16:09:17	3680	3585	3598	3646	3722	4404	4234	6853	1596	1413	1351	1380	3422	3712	3862	3794	3654	4797	4368	7414	1772	1441	1413	1348	3523	3546	3771	3893	3808	4782	4131	7479	1675	1335	1463	1334	3590	3499	3871	3702	3809	4765	3870	7339	1657	1368	1401	1342	3568
16:19:17	3587	3587	3669	3728	3717	4321	4190	7185	1724	1394	1441	1344	3451	3588	3710	3916	3667	4876	4075	7063	1711	1407	1464	1524	3551	3636	3956	3802	3710	4757	4229	7117	1716	1383	1533	1399	3739	3562	3739	3804	3847	4804	3997	7370	1723	1479	1357	1367	3575
16:29:17	3498	3580	3622	3851	3726	4308	4149	6939	1673	1454	1431	1353	3397	3687	3883	3852	3736	4766	4310	7327	1657	1391	1398	1499	3512	3548	3804	3725	3673	4775	4112	7421	1711	1420	1403	1350	3736	3685	3640	3953	3625	4691	3886	7064	1744	1420	1393	1411	3567
16:39:17	3612	3597	3647	3848	3726	4477	4139	6991	1710	1382	1432	1372	3354	3639	3805	3676	3726	4920	4236	7411	1692	1438	1314	1356	3536	3504	3772	3832	3741	4862	4288	7294	1526	1349	1398	1424	3712	3652	3882	3741	3759	4697	3950	7181	1661	1399	1354	1383	3761
16:49:17	3544	3605	3661	3798	3668	4410	4233	7106	1706	1407	1418	1412	3412	3642	3794	3806	3697	4873	4232	7389	1724	1409	1410	1361	3447	3631	3722	3789	3793	4835	4361	7127	1655	1310	1431	1344	3572	3526	3765	3867	3667	4785	4043	6710	1698	1294	1433	1488	3662
16:59:17	3431	3494	3817	3722	3734	4216	4151	6962	1787	1328	1403	1392	3506	3742	3655	3693	3769	4880	4133	7461	1785	1415	1485	1331	3523	3830	3753	3814	3839	4742	4184	6868	1726	1359	1422	1369	3650	3587	3924	3727	3859	4643	3963	7115	1778	1405	1445	1351	3722
17:09:17	3372	3592	3765	3941	3632	4499	4155	7126	1677	1356	1378	1413	3321	3724	3720	3826	3673	4717	4104	7382	1725	1471	1370	1344	3499	3695	3925	3740	3744	4627	4145	7126	1715	1472	1366	1380	3683	3474	3725	3693	3596	4656	3898	7165	1733	1410	1407	1408	3584
17:19:17	3587	3549	3572	3795	3773	4403	4121	6920	1672	1451	1429	1423	3336	3767	3722	3764	3727	4879	4267	7213	1616	1344	1503	1354	3453	3741	3652	3845	3563	4789	4205	7080	1672	1414	1329	1415	3695	3557	3749	3753	3878	4800	4079	6849	1562	1463	1454	1320	3799
17:29:17	3593	3699	3912	3774	3684	4333	4168	6800	1755	1274	1354	1454	3453	3818	3703	3750	3807	4739	4337	7076	1613	1479	1394	1423	3597	3689	3766	3939	3707	4714	4110	7181	1671	1515	1387	1430	3594	3727	3672	3762	3763	4567	4112	6934	1611	1314	1325	1381	3590
17:39:17	3664	3726	3739	3649	3833	4289	4063	6849	1755	1402	1486	1383	3358	3647	3633	3756	3715	4770	4203	7092	1715	1394	1359	1452	3476	3629	3587	3888	3755	4724	4160	6967	1636	1377	1393	1355	3728	3610	3662	3698	3725	4539	3934	6994	1628	1379	1333	1441	3661
17:49:17	3585	3648	3743	3820	3533	4197	4063	6815	1719	1520	1432	1454	3395	3558	3857	3819	3823	4877	4147	7120	1746	1443	1332	1413	3612	3719	3826	3789	3864	4876	3989	6924	1589	1430	1430	1478	3677	3738	3773	3828	3738	4602	4087	6782	1713	1422	1397	1412	3675
17:59:17	3556	3693	3679	3801	3778	4386	4023	7069	1581	1388	1415	1391	3356	3750	3815	3685	3878	5058	4345	7204	1727	1347	1428	1463	3456	3660	3612	3902	3707	4909	4227	7131	1640	1383	1347	1514	3585	3633	3832	3686	3833	4731	3977	7367	1675	1344	1446	1446	3587
18:09:17	3540	3723	3592	3701	3833	4315	4098	6964	1788	1521	1453	1377	3450	3691	3784	3914	3750	4640	4248	7553	1639	1330	1407	1322	3504	3787	3631	3762	3697	4840	4195	6929	1685	1454	1381	1447	3612	3662	3836	3818	3719	4566	4009	7155	1756	1369	1439	1372	3706
18:19:17	3415	3711	3711	3821	3777	4307	4085	6954	1779	1327	1389	1292	3468	3617	3699	3863	3577	4739	4294	7165	1699	1304	1317	1318	3635	3724	3819	3660	3756	4584	4226	7283	1679	1304	1460	1420	3670	3605	3803	3658	3814	4596	4073	6994	1666	1404	1466	1354	3755
18:29:17	3540	3842	3660	3728	3689	4341	4055	6984	1658	1398	1407	1325	3401	3647	3896	3775	3659	4992	4418	7208	1619	1448	1377	1456	3682	3667	3917	3966	3675	4883	4139	7060	1653	1356	1400	1374	3543	3701	3732	3897	3659	4599	3756	7060	1661	1395	1405	1357	3765
18:39:17	3490	3714	3666	3758	3718	4400	4112	6810	1634	1356	1421	1337	3535	3698	3822	3926	3840	4994	4164	7175	1730	1434	1402	1343	3611	3590	3659	3840	3710	4675	4170	7224	1588	1371	1306	1413	3678	3409	3728	3816	3889	4487	3951	7059	1651	1426	1312	1357	3730
18:49:17	3539	3736	3668	3845	3753	4450	4230	6992	1729	1355	1402	1497	3433	3582	3882	3717	3891	4935	4293	6948	1685	1393	1303	1418	3595	3630	3762	3809	3764	4861	4092	7032	1648	1396	1363	1396	3628	3730	3728	3965	3785	4705	3828	7252	1667	1364	1454	1426	3723
18:59:17	3509	3595	3804	3765	3765	4329	3942	6774	1696	1408	1452	1417	3321	3666	3654	3784	3736	4698	4103	7199	1757	1477	1366	1470	3469	3672	3713	3822	3785	4776	4283	7134	1686	1309	1422	1438	3676	3703	3628	3920	3756	4660	3953	7167	1685	1425	1363	1375	3885
19:09:17	3519	3619	3675	3939	3672	4261	4090	6951	1703	1428	1439	1417	3395	3692	3723	3730	3711	4952	4057	7223	1690	1431	1381	1376	3445	3694	3831	3862	3717	4918	4143	7237	1643	1413	1364	1390	3623	3575	3541	3755	3747	4596	3999	6891	1652	1444	1470	1373	3692
19:19:17	3571	3753	3796	3864	3690	4494	4001	6761	1673	1420	1429	1402	3299	3637	3776	3728	3641	4873	4228	7121	1707	1406	1412	1379	3581	3812	3525	3746	3735	4776	4124	7038	1732	1447	1351	1478	3604	3607	3779	3914	3752	4663	3876	6752	1661	1384	1313	1374	3739
19:29:17	3537	3725	3704	3681	3758	4410	4108	6707	1700	1489	1427	1379	3474	3726	3724	3756	3724	4668	4206	6720	1652	1431	1432	1466	3547	3704	3879	3903	3742	4706	4114	6878	1571	1342	1448	1549	3594	3786	3719	3830	3843	4616	4120	6698	1693	1354	1402	1583	3708
19:39:17	3659	3816	3665	3794	3886	4360	4171	6655	1624	1417	1351	1292	3520	3687	3821	3724	3678	4849	4141	6760	1661	1328	1522	1401	3751	3776	3824	3778	3784	4598	4187	6796	1697	1468	1421	1298	3677	3829	3844	3844	3806	4424	4019	6612	1717	1239	1460	1415	3757
19:49:17	3638	3877	3974	3850	3766	4382	4042	6674	1636	1308	1394	1323	3555	3541	3727	3860	3598	4884	4327	6850	1742	1433	1440	1436	3620	3616	3770	3806	3665	4813	4093	6785	1632	1511	1301	1399	3527	3594	3744	4001	3824	4646	3864	6462	1587	1443	1384	1324	3764
19:59:17	3602	3655	3620	3745	3810	4344	3908	6300	1630	1319	1425	1406	3512	3633	3793	3775	3696	4518	4164	6730	1647	1313	1424	1419	3687	3734	3702	3988	3810	4707	4146	6883	1626	1327	1444	1335	3682	3690	3620	3862	3870	4507	3947	6510	1659	1336	1416	1337	3735
20:09:17	3493	3756	3724	3685	3718	4384	4122	6312	1677	1370	1390	1476	3223	3831	3644	3712	3776	4911	4309	7125	1734	1445	1474	1336	3568	3872	3831	3757	3755	4821	4224	6881	1658	1374	1478	1376	3634	3594	3629	3823	3918	4718	4116	6300	1645	1377	1448	1324	3820
20:19:17	3594	3820	3606	3882	3728	4309	3952	6188	1687	1434	1322	1379	3524	3640	3823	3794	3731	4861	4246	6874	1698	1457	1411	1434	3574	3898	3806	3676	3774	4734	4132	6701	1667	1355	1315	1293	3600	3748	3685	3698	3819	4592	4051	6529	1670	1383	1318	1387	3666
20:29:17	3666	3848	3785	3713	3684	4363	4091	6297	1695	1334	1350	1429	3449	3717	3765	3927	3919	4961	4404	6900	1674	1364	1406	1511	3620	3639	3755	3948	3690	4729	4047	6744	1720	1444	1335	1418	3711	3730	3651	3782	3901	4696	4008	6591	1729	1395	1400	1386	3738
20:39:17	3686	3784	3724	3923	3858	4532	4165	6231	1655	1437	1432	1397	3432	3696	3700	3974	3914	4778	4247	6638	1677	1435	1344	1406	3675	3713	3712	4100	3601	4652	4212	6868	1802	1462	1322	1332	3560	3617	3731	3776	3723	4629	4117	6586	1734	1424	1476	1349	3790
20:49:17	3561	3701	3754	3935	3776	4295	3952	6293	1592	1312	1466	1380	3488	3675	3714	3850	3760	4748	4308	6612	1667	1422	1357	1417	3723	3802	3852	3937	3759	4791	4119	6833	1636	1442	1429	1320	3636	3603	3780	3809	3785	4657	3981	6304	1740	1358	1342	1344	3897
20:59:17	3488	3797	3529	3851	3762	4360	3958	6300	1760	1387	1455	1391	3414	3800	3913	3800	3858	4925	4367	6849	1720	1323	1467	1402	3509	3901	3798	3947	3687	4661	4128	6664	1612	1393	1405	1369	3664	3695	3885	3891	3906	4537	4050	6149	1744	1353	1408	1341	3699
21:09:17	3548	3674	3604	3731	3745	4555	4155	6092	1620	1328	1378	1392	3357	3736	3912	3951	3782	4918	4251	6672	1700	1431	1413	1449	3687	3595	3683	3782	3829	4686	4085	6535	1759	1356	1506	1320	3675	3686	3780	3931	3764	4663	4132	6306	1724	1403	1327	1461	3737
21:19:17	3640	3792	3766	3780	3703	4549	4104	6158	1634	1326	1363	1428	3424	3697	3751	3994	3894	4868	4311	6549	1720	1418	1409	1454	3706	3664	3678	3887	3858	4878	4123	6431	1661	1439	1309	1454	3626	3566	3772	3735	3742	4558	4031	6173	1669	1458	1370	1358	3788
21:29:17	3720	3697	3633	3739	3752	4345	4217	6386	1647	1461	1382	1386	3364	3637	3856	3849	3785	4818	4098	6601	1682	1456	1436	1428	3689	3795	3882	3865	3842	4659	4064	6655	1662	1431	1395	1365	3657	3812	3751	3656	3792	4444	4080	6018	1656	1325	1492	1408	3783
21:39:17	3536	3735	3731	3814	3731	4651	3912	6070	1669	1435	1264	1406	3475	3760	3873	3801	3793	4702	4147	6686	1683	1436	1415	1342	3534	3798	3836	3809	3641	4656	4224	6596	1573	1338	1398	1431	3677	3587	3884	3829	3851	4571	4033	5828	1682	1422	1447	1358	3813
21:49:17	3681	3772	3612	3763	3748	4466	4114	6216	1654	1338	1407	1397	3537	3775	3786	3887	3820	4818	4361	6595	1707	1390	1378	1450	3555	3797	3674	3826	3847	4395	4308	6495	1674	1452	1398	1375	3616	3634	3852	3920	3764	4732	4048	5859	1626	1409	1376	1355	3742
21:59:17	3635	3825	3883	4046	3797	4366	3962	6311	1673	1358	1466	1438	3237	3770	3718	3871	3687	4775	4211	6624	1687	1411	1399	1346	3714	3800	3807	4032	3967	4643	4173	6544	1750	1428	1367	1353	3519	3687	3773	3880	3775	4514	4097	6089	1690	1366	1313	1392	3875
22:09:17	3626	3627	3822	3763	3821	4582	3988	5871	1605	1455	1438	1362	3602	3807	3914	3916	3729	4833	4326	6331	1573	1395	1399	1412	3594	3739	3903	3834	3783	4705	4158	6662	1684	1441	1368	1479	3590	3741	3834	3876	3695	4344	4107	5999	1657	1424	1264	1394	3840
22:19:17	3656	3782	3763	3817	3672	4382	4086	6151	1610	1364	1468	1405	3360	3777	3791	3734	3778	4842	4324	6636	1698	1399	1401	1435	3635	3720	3828	3831	3863	4572	4324	6351	1675	1340	1416	1440	3678	3837	3820	3886	3813	4538	3959	5847	1736	1358	1424	1351	3792
22:29:17	3636	3936	3952	3848	3821	4426	4205	6158	1594	1387	1472	1483	3473	3779	4008	3879	3877	4942	4328	6556	1738	1325	1368	1481	3578	3708	3785	3878	3810	4775	4183	6626	1686	1447	1328	1383	3790	3778	3708	4040	3767	4455	3885	5988	1685	1297	1444	1347	3790
22:39:17	3720	3770	3824	3819	3780	4359	4250	6159	1681	1442	1349	1372	3464	3774	3847	3822	3682	4725	4311	6291	1720	1437	1443	1298	3432	3807	3669	3924	3865	4784	4100	6476	1707	1363	1476	1404	3426	3554	3836	3786	3824	4252	3998	5992	1711	1358	1364	1348	3823
22:49:17	3741	3865	3861	3969	3922	4475	4020	6150	1640	1343	1472	1445	3520	3876	3831	3966	3885	4816	4301	5989	1863	1370	1398	1460	3558	3754	3745	4065	3911	4611	4207	6178	1603	1420	1459	1398	3705	3808	4001	3873	3920	4581	4009	6006	1739	1301	1342	1410	3817
22:59:17	3716	3782	3843	3943	3689	4494	4080	6026	1672	1455	1464	1351	3447	3718	3729	3806	3813	4785	4295	6289	1755	1365	1467	1339	3625	3719	3845	3816	3872	4463	4227	6333	1700	1367	1336	1414	3769	3888	3753	3969	3828	4374	4069	6128	1638	1320	1452	1398	3906
23:09:17	3722	3764	3854	3911	3744	4547	4217	6142	1643	1477	1353	1348	3519	3850	3805	3825	3828	4642	4247	6094	1729	1393	1362	1407	3663	3731	3910	3827	3837	4575	4298	6345	1603	1468	1297	1463	3781	4025	3825	3675	3823	4414	4109	5830	1714	1358	1471	1448	3718
23:19:17	3653	3761	3794	3762	3820	4354	4164	6176	1580	1394	1407	1366	3418	3658	3684	3892	3792	4706	4418	6279	1654	1372	1361	1329	3550	3760	3754	3949	3647	4523	4095	6037	1670	1470	1487	1351	3781	3783	3880	3893	3738	4476	4161	6011	1697	1353	1414	1420	3809
23:29:17	3711	3853	3942	3913	3955	4491	4068	6028	1615	1413	1417	1410	3419	3878	3976	3905	3782	4857	4234	6233	1779	1360	1364	1375	3501	3867	3875	3856	3707	4631	4018	6346	1677	1399	1390	1381	3668	3820	3881	3771	3978	4441	4127	5967	1765	1338	1386	1410	3972
23:39:17	3789	3881	3916	3826	3993	4514	4076	6272	1711	1454	1463	1381	3552	3937	3853	4038	3915	4646	4349	6080	1805	1382	1450	1474	3624	3736	3868	3947	3984	4648	4173	6299	1645	1455	1429	1396	3702	3826	3850	3782	3872	4520	4157	6008	1658	1417	1446	1418	3883
23:49:17	3711	3852	3837	3905	3940	4449	4200	6029	1771	1522	1423	1435	3328	3748	3823	3860	3904	4769	4340	6064	1649	1422	1425	1438	3630	3807	3766	3968	4000	4566	4129	6321	1703	1368	1367	1429	3661	3824	3689	3563	3868	4495	4241	5856	1692	1387	1410	1376	3912
23:59:17	3712	3815	3766	3930	3825	4363	4160	6115	1569	1406	1356	1446	3393	3915	3945	3895	3790	4608	4234	6221	1716	1351	1463	1401	3695	3894	3976	3866	3869	4537	4113	5887	1721	1391	1369	1370	3649	3771	3861	3822	3797	4445	4141	5998	1711	1384	1387	1357	3874
24:09:17	3679	3842	3980	3782	3853	4373	4192	6196	1733	1425	1332	1426	3440	3794	3795	3862	3725	4788	4386	6253	1614	1438	1397	1430	3578	3742	3844	3927	3791	4498	4183	6327	1711	1453	1369	1378	3696	3907	3729	3758	3954	4408	4069	5955	1758	1496	1414	1343	3791
24:19:17	3542	3776	3998	3975	3808	4452	4269	6098	1677	1357	1401	1385	3399	3701	3874	3777	3997	4580	4344	6147	1754	1483	1386	1332	3716	3779	3739	3830	3876	4537	4133	6134	1596	1384	1317	1414	3746	3878	3794	3774	3970	4524	4321	6072	1613	1445	1384	1411	3867
0:00:00
0:00:00
0:00:00
0:00:00
0:00:00
0:00:00
0:00:00
0:00:00
[truncated: 47 more columns]
