# Supplementary material for: Systematic analysis of low-affinity transcription factor binding site clusters in vitro and in vivo establishes their functional relevance
Source: Nat Commun. 2022 Sep 7;13:5273. doi: 10.1038/s41467-022-32971-0 (PMC9452512; doi:10.1038/s41467-022-32971-0)
Supplement: Supplementary file 3 — Source Data [file 41467_2022_32971_MOESM3_ESM.zip › source_data/in-vivo/20210526/20210526_Z3EV268_GFP70.txt]

EGFP:488,507
Kinetic read	A1	A2	A3	A4	A5	A6	A7	A8	A9	A10	A11	A12	B1	B2	B3	B4	B5	B6	B7	B8	B9	B10	B11	B12	C1	C2	C3	C4	C5	C6	C7	C8	C9	C10	C11	C12	D1	D2	D3	D4	D5	D6	D7	D8	D9	D10	D11	D12	E1
0:08:36	106	110	136	109	90	92	103	124	90	78	89	77	131	157	99	98	109	106	117	125	119	46	115	110	106	117	105	130	112	112	108	91	124	120	83	108	117	107	128	107	114	115	136	105	134	94	59	73	90
0:18:36	123	102	128	109	128	119	112	140	117	89	82	79	101	113	134	108	108	92	113	101	128	80	73	96	133	129	110	102	128	114	131	107	104	71	94	84	100	115	96	97	94	106	120	133	129	103	98	86	118
0:28:36	114	110	126	114	75	125	110	140	98	70	51	61	102	116	95	91	125	115	113	126	105	98	88	112	109	125	118	112	100	103	128	147	135	80	110	114	81	122	102	109	97	126	135	126	104	98	85	85	90
0:38:36	108	108	128	81	116	140	106	116	121	100	84	115	117	123	106	117	132	97	126	128	75	93	100	73	97	121	129	118	105	98	85	111	97	59	103	97	95	123	109	96	124	130	98	132	104	76	96	83	89
0:48:36	129	112	103	111	114	115	105	163	109	77	87	89	111	117	114	106	108	138	113	127	115	70	94	92	104	70	99	102	109	110	117	133	107	90	71	119	111	102	102	103	92	121	139	146	101	74	105	103	129
0:58:36	100	136	111	135	139	129	100	146	117	84	85	81	112	118	110	149	104	118	113	121	95	82	86	95	111	133	136	111	120	126	145	140	86	95	83	116	125	146	135	103	128	137	103	131	108	85	78	68	105
1:08:36	93	105	155	105	125	139	126	139	111	65	82	98	95	120	112	85	129	96	128	134	126	75	124	96	95	129	121	87	110	121	111	130	105	89	124	83	127	112	97	147	132	156	116	143	93	68	89	85	104
1:18:36	73	126	140	110	115	134	110	122	141	72	100	63	123	118	122	130	96	114	115	118	123	89	66	96	106	111	103	90	123	136	102	113	101	63	71	113	101	122	115	133	115	149	129	117	115	101	51	83	102
1:28:36	119	104	80	112	83	154	113	113	117	96	80	53	132	114	135	97	130	126	78	147	101	111	81	92	100	104	111	156	94	98	113	140	97	75	93	95	130	103	130	136	138	134	107	123	111	90	86	107	121
1:38:36	126	91	110	116	122	145	128	130	93	78	96	70	112	147	122	123	155	114	92	161	110	102	81	102	109	109	151	121	107	119	95	138	98	66	65	90	91	124	136	137	131	145	92	123	85	64	103	98	89
1:48:36	105	94	102	111	96	119	121	153	104	104	74	73	109	108	117	79	95	153	135	113	82	83	113	97	95	109	122	130	101	128	132	139	88	109	91	84	125	118	105	122	155	84	126	125	100	78	73	98	124
1:58:36	130	121	101	140	108	139	119	151	134	71	87	103	102	120	114	128	140	113	99	117	106	90	92	78	109	119	88	125	106	139	137	109	123	76	106	88	102	133	115	136	119	123	78	153	105	105	109	91	129
2:08:36	110	94	128	113	105	142	110	154	142	84	111	105	111	131	134	114	156	118	123	147	133	106	125	84	97	115	109	107	106	130	122	151	143	84	96	108	142	110	108	128	116	129	118	129	112	78	68	121	87
2:18:36	135	104	114	135	117	130	107	121	77	120	84	79	136	128	112	146	132	151	135	140	117	106	63	56	134	126	116	122	112	136	101	143	103	91	94	102	144	132	148	145	124	130	125	109	93	65	69	96	124
2:28:36	106	100	129	110	142	140	84	164	101	92	51	90	98	125	101	109	117	142	134	168	127	71	89	83	119	124	141	152	128	135	123	161	90	72	81	88	114	114	109	125	132	150	132	155	118	80	79	103	116
2:38:36	104	115	122	104	114	138	114	140	131	91	97	72	120	129	146	95	127	128	115	141	68	94	82	63	111	113	104	119	139	136	118	151	80	83	88	107	131	112	144	114	142	105	124	152	113	108	104	70	136
2:48:36	88	130	109	112	134	124	113	172	123	79	109	74	106	120	105	131	81	146	125	163	100	96	95	89	123	116	160	119	123	160	149	140	109	110	65	100	129	120	136	160	122	141	129	148	131	109	93	92	117
2:58:36	98	122	155	114	96	137	120	163	96	83	92	111	136	159	118	130	136	142	139	135	113	75	80	66	99	134	104	116	136	150	112	180	74	103	107	76	122	151	113	143	132	116	121	164	116	75	85	99	105
3:08:36	93	110	87	115	146	129	97	179	127	81	106	82	126	121	136	118	124	176	155	169	115	75	100	96	102	137	145	125	125	125	121	146	103	109	113	98	142	131	114	111	129	125	109	157	94	80	94	59	131
3:18:36	121	131	137	121	108	146	128	159	98	76	90	100	126	129	104	129	139	111	128	174	134	107	105	90	110	97	114	142	116	127	127	167	123	97	107	105	130	131	139	133	136	135	155	179	84	95	106	113	119
3:28:36	129	119	121	106	135	129	131	146	90	85	96	63	108	104	110	113	122	136	116	188	109	99	75	68	118	108	89	108	131	139	109	144	83	60	97	128	135	126	149	131	131	126	111	144	91	74	62	78	150
3:38:36	133	138	136	123	159	136	123	155	101	76	104	93	106	112	145	136	141	140	109	172	122	91	100	100	135	143	141	116	149	132	120	164	122	51	50	92	127	133	160	129	106	132	96	170	122	79	110	89	134
3:48:36	104	112	115	109	106	137	121	137	100	98	136	89	119	110	140	111	138	133	153	169	125	104	85	115	109	135	130	137	128	148	127	187	68	71	102	95	111	105	129	126	113	147	113	183	92	110	114	112	106
3:58:36	118	136	128	148	129	148	110	194	122	102	92	92	104	115	152	120	121	114	140	214	99	77	89	94	150	118	99	130	102	138	116	158	143	96	82	110	123	119	159	101	122	177	106	156	118	67	130	85	115
4:08:36	140	149	116	105	138	147	102	169	104	86	112	90	138	131	125	124	123	147	78	158	127	71	103	102	105	125	146	119	117	108	123	194	128	95	88	91	164	125	108	131	137	130	124	200	122	105	94	80	124
4:18:36	119	137	146	159	157	141	122	204	130	79	86	72	111	119	104	143	135	152	147	189	116	106	96	84	88	154	153	158	141	154	124	213	102	62	64	98	133	136	129	132	130	140	126	195	147	96	71	110	110
4:28:36	146	116	124	157	132	112	119	210	115	97	86	67	117	140	135	112	142	177	136	201	132	111	89	116	125	139	131	143	112	176	106	194	109	109	99	80	119	127	116	122	141	140	121	207	73	64	71	80	142
4:38:36	122	114	127	148	149	165	122	180	108	67	92	88	133	130	143	146	139	174	111	207	139	47	76	95	98	147	120	130	121	153	133	198	101	82	77	85	121	125	111	137	111	160	135	221	118	102	82	64	143
4:48:36	101	137	128	145	159	149	131	215	107	68	91	81	121	136	119	166	119	184	126	192	89	69	78	84	112	163	109	159	151	139	106	228	90	100	89	94	151	131	147	117	116	135	136	184	117	76	108	92	136
4:58:36	120	130	126	184	158	161	148	202	118	68	85	70	141	137	146	129	172	186	140	239	102	77	92	100	146	128	151	112	144	159	164	205	112	88	120	85	94	150	122	167	122	160	144	205	100	81	94	69	128
5:08:36	122	188	115	165	150	189	151	225	88	98	79	77	115	163	119	153	127	170	131	237	123	91	132	82	155	145	124	175	140	175	134	223	114	104	77	63	166	138	133	136	169	158	127	218	115	62	91	77	144
5:18:36	122	142	147	165	120	162	135	236	109	114	101	72	127	157	117	159	117	179	112	244	93	91	82	97	122	165	147	160	115	164	153	248	118	108	105	60	115	158	164	150	134	175	145	255	90	116	80	82	145
5:28:36	138	139	114	149	158	170	144	256	95	75	105	58	144	162	171	144	169	165	155	247	95	72	108	112	143	156	152	127	115	184	151	276	95	83	95	92	133	143	146	132	113	174	152	211	104	58	105	29	176
5:38:36	138	133	110	184	159	184	134	250	101	79	85	78	150	135	143	153	133	194	164	261	95	88	135	100	111	164	161	166	164	178	160	290	71	126	83	93	112	119	126	131	119	166	140	295	119	92	77	108	158
5:48:36	138	139	134	158	153	162	146	238	109	86	101	89	147	118	200	154	148	197	190	299	72	94	94	70	142	139	126	175	173	188	148	308	91	96	111	80	160	158	133	185	134	193	151	276	87	108	82	105	146
5:58:36	166	123	126	160	168	162	142	303	110	79	97	87	158	151	174	165	152	215	161	284	110	98	84	119	144	150	157	171	128	198	161	314	138	105	66	90	164	124	166	159	146	201	154	323	88	84	96	94	183
6:08:36	130	146	187	131	146	195	117	310	113	64	97	108	159	165	157	164	158	179	153	361	118	106	80	84	134	148	187	147	154	243	152	331	132	103	90	93	162	146	156	197	150	202	142	316	141	72	119	99	156
6:18:36	136	160	149	144	175	179	134	337	121	86	94	103	156	169	168	117	152	217	153	348	117	86	75	89	138	159	178	148	106	225	150	318	147	101	74	81	138	121	125	179	152	216	163	359	98	89	71	104	137
6:28:36	140	183	135	162	167	191	168	376	122	97	71	55	132	197	174	134	146	250	155	319	122	92	104	77	143	154	173	184	132	191	150	378	104	64	93	105	156	154	165	153	179	236	169	356	111	92	95	101	164
6:38:36	140	125	181	171	138	230	170	339	118	59	78	72	146	168	137	169	162	227	165	388	103	74	78	84	153	167	124	170	147	242	143	392	109	100	89	101	165	143	172	138	126	176	163	355	129	123	82	59	119
6:48:36	147	120	167	137	176	176	196	417	112	79	86	80	133	149	138	153	174	246	182	394	93	97	65	111	186	155	184	179	147	224	180	417	116	88	97	114	127	146	164	140	159	205	176	365	115	82	105	110	142
6:58:36	161	153	148	176	162	194	133	404	110	94	118	94	148	168	158	157	168	216	191	406	74	107	67	102	171	149	170	186	159	242	137	412	113	100	101	72	151	188	150	195	173	211	178	431	137	83	67	71	129
7:08:36	177	142	159	183	163	219	201	369	93	89	95	79	135	192	174	170	198	229	166	411	86	91	81	90	163	151	163	194	175	212	168	439	113	103	86	70	167	176	168	191	148	222	149	453	121	94	57	77	148
7:18:36	163	164	148	172	155	207	169	409	108	111	108	74	126	155	141	184	190	246	178	451	74	78	99	96	149	179	189	199	181	258	209	462	78	111	90	84	151	169	197	185	163	229	159	450	98	99	80	102	184
7:28:36	151	176	131	183	181	204	179	449	98	61	109	77	153	149	171	179	139	236	193	474	83	67	77	99	128	198	215	163	204	281	216	497	100	122	92	87	155	184	154	190	186	228	214	489	97	100	73	121	193
7:38:36	143	175	183	165	128	255	167	469	113	84	91	70	140	192	175	208	182	287	196	497	108	91	54	100	160	177	183	148	197	275	187	482	118	70	99	86	172	188	150	195	176	269	179	490	131	82	118	86	201
7:48:36	135	160	184	175	166	231	158	457	112	92	69	97	140	219	209	192	198	265	193	529	132	108	120	87	151	178	142	166	201	266	229	504	109	89	86	102	203	177	145	215	172	263	180	498	111	75	79	74	158
7:58:36	167	208	171	199	183	288	208	499	104	107	88	86	161	205	201	196	225	296	197	490	131	91	80	102	167	189	176	205	190	294	206	465	120	72	112	46	155	192	191	233	181	274	188	522	111	79	117	93	175
8:08:36	156	167	176	219	147	257	174	505	93	70	61	71	181	190	211	196	196	259	229	510	105	89	77	72	170	196	177	204	204	253	230	489	151	79	100	41	157	188	207	191	185	269	180	505	122	112	100	97	157
8:18:36	146	198	145	210	203	237	211	469	106	103	87	44	141	193	206	189	209	309	252	534	112	97	119	106	170	215	211	234	177	283	210	535	56	71	79	84	182	208	215	205	179	295	215	526	153	78	92	88	216
8:28:36	169	205	163	202	192	271	202	507	84	91	113	81	184	190	188	218	195	277	210	541	117	80	58	92	169	196	211	194	207	294	210	490	88	90	94	69	193	190	229	230	221	273	187	549	108	97	59	58	195
8:38:36	173	198	209	180	210	280	203	506	112	90	96	96	198	205	175	182	193	347	231	496	93	79	114	119	183	221	197	232	220	298	209	523	90	68	89	93	194	200	211	196	222	298	217	572	115	88	86	108	150
8:48:36	154	203	190	217	210	241	238	509	117	112	71	111	205	191	225	209	155	318	247	574	98	128	97	114	179	238	177	219	190	285	263	552	116	95	124	93	160	218	188	248	238	303	257	584	101	88	92	95	182
8:58:36	185	173	203	208	218	250	221	553	108	84	97	86	173	232	191	199	241	338	260	540	97	86	81	120	168	219	223	208	221	304	246	591	91	96	87	94	187	214	199	263	210	270	215	560	93	95	81	105	187
9:08:36	189	195	241	227	202	274	244	540	97	100	98	88	176	222	234	195	208	333	269	575	119	91	83	118	189	207	213	202	231	317	236	521	98	73	57	79	187	235	232	237	216	297	174	586	131	85	76	81	196
9:18:36	161	213	184	241	200	279	255	553	64	80	115	66	174	190	236	220	211	296	239	566	110	92	68	64	166	195	229	234	184	339	236	570	72	69	103	107	210	233	233	240	229	318	220	568	100	106	63	88	216
9:28:36	211	205	199	195	183	279	206	532	76	94	131	92	186	182	243	224	237	317	268	597	97	92	73	101	209	237	232	223	227	317	246	567	111	94	122	88	218	233	179	258	230	293	270	570	90	103	58	112	188
9:38:36	190	202	196	218	206	287	275	559	122	75	99	92	223	223	196	221	215	326	267	619	98	89	96	76	210	225	221	260	263	334	273	584	127	76	101	83	195	199	223	240	264	319	207	585	114	92	107	94	216
9:48:36	195	188	203	252	233	265	264	599	106	111	97	66	186	223	242	187	234	315	282	577	119	74	54	84	198	186	221	211	247	347	291	567	110	111	85	70	212	207	214	237	213	317	244	604	100	64	54	112	209
9:58:36	236	197	225	237	200	276	251	560	90	77	51	72	162	243	249	213	227	373	281	616	92	90	86	104	189	216	246	230	239	360	223	557	97	89	88	102	186	240	199	213	234	326	228	619	105	91	106	86	206
10:08:36	195	228	228	223	234	289	255	566	129	111	63	61	210	229	211	222	194	365	290	604	133	87	104	90	240	218	232	235	216	355	276	578	94	87	93	80	213	239	208	190	248	318	249	636	91	87	78	89	233
10:18:36	206	188	224	232	216	302	254	589	113	89	80	73	168	199	238	218	230	311	280	581	111	107	86	73	169	245	244	252	203	316	274	593	79	84	105	89	201	213	236	239	214	354	248	607	110	81	92	116	248
10:28:36	175	209	239	224	230	304	261	566	124	75	108	64	190	236	216	232	236	365	287	598	110	80	127	57	165	213	196	246	230	334	288	598	115	108	107	97	232	212	227	257	240	312	252	595	114	64	92	60	230
10:38:36	229	182	215	233	244	329	262	599	79	76	100	82	222	243	207	259	214	363	274	632	114	110	109	110	234	215	239	232	218	363	275	563	132	77	88	97	193	253	238	216	254	333	248	592	121	94	59	75	222
10:48:36	216	221	209	254	198	284	265	581	99	86	67	77	206	247	226	244	225	367	249	624	129	98	107	96	195	235	226	233	237	379	256	623	99	86	94	89	214	228	248	255	250	304	266	624	125	69	98	86	233
10:58:36	211	229	214	224	201	315	306	580	104	78	95	84	216	231	219	239	253	365	272	634	98	114	101	107	209	192	255	258	238	356	275	619	104	115	82	84	249	217	239	252	240	352	226	631	113	110	85	107	211
11:08:36	197	230	242	242	218	307	274	573	122	93	96	84	202	216	270	236	234	381	296	627	98	83	87	109	203	199	238	225	260	368	288	618	116	112	112	99	263	234	253	271	265	344	255	645	111	95	78	67	250
11:18:36	196	240	222	234	246	318	271	579	114	70	79	93	195	229	247	227	222	327	294	634	102	79	85	92	198	240	255	252	224	357	283	595	85	94	65	88	226	230	242	272	258	356	209	631	96	59	64	110	235
11:28:36	208	226	235	229	228	306	264	620	97	91	102	81	237	227	243	262	258	311	313	642	97	92	98	85	207	238	246	257	259	387	284	644	100	86	75	102	183	256	253	276	244	328	233	658	135	97	86	95	237
11:38:36	217	259	230	224	263	294	281	581	96	52	98	92	212	237	236	267	204	355	318	650	105	99	82	79	205	238	265	255	256	376	265	613	94	69	83	87	245	213	248	275	233	355	276	645	131	98	90	95	241
11:48:36	228	225	206	226	254	274	264	553	111	111	67	120	226	260	241	236	258	379	293	613	108	92	83	103	230	226	242	277	246	352	275	632	110	99	106	115	239	253	256	286	247	353	248	615	110	105	117	109	250
11:58:36	226	180	236	245	258	307	285	602	125	79	62	77	231	245	239	244	223	365	309	642	122	99	83	52	227	230	248	267	265	356	315	579	106	89	93	95	220	244	257	259	209	365	253	666	96	81	121	94	231
12:08:36	227	252	262	241	250	290	286	569	144	49	74	64	238	224	257	224	222	356	280	645	129	125	87	51	264	230	250	269	238	354	297	603	113	72	74	89	229	227	258	250	222	362	269	626	113	98	101	118	247
12:18:36	227	238	208	257	252	304	292	594	126	115	107	97	202	216	229	245	249	365	293	630	147	110	59	97	208	212	259	239	275	353	299	614	98	80	89	66	211	238	242	240	259	332	272	622	101	99	118	95	223
12:28:36	215	249	223	237	237	286	259	562	84	117	112	108	225	245	234	229	255	355	302	632	127	109	92	88	224	240	275	255	265	350	316	582	114	87	89	81	229	225	240	265	270	363	246	624	116	83	81	75	257
12:38:36	247	218	208	248	239	284	250	591	89	123	112	107	233	273	227	243	233	352	285	626	133	78	125	78	214	230	248	241	247	355	296	591	88	77	105	104	252	254	231	269	251	351	275	612	98	101	93	120	268
12:48:36	208	225	224	247	231	354	294	564	108	86	94	83	245	229	227	244	259	409	307	597	111	87	67	105	232	243	220	225	283	342	278	578	103	82	89	62	225	223	269	247	245	347	237	611	126	66	99	78	260
12:58:36	223	252	233	252	217	274	266	548	91	109	95	129	218	268	250	256	243	346	281	615	96	84	93	76	209	223	244	246	260	344	302	555	123	80	76	85	227	214	227	255	285	338	245	583	74	79	71	88	238
13:08:36	235	231	236	283	243	304	287	537	116	109	81	74	237	234	221	246	263	358	289	587	98	110	109	59	247	236	266	231	242	349	287	565	100	108	93	88	229	217	255	253	232	341	269	562	97	108	78	92	269
13:18:36	242	223	222	246	235	295	267	540	114	99	90	107	211	261	259	266	251	348	291	584	132	96	91	79	251	210	264	227	263	346	257	557	99	62	99	96	257	248	248	234	242	325	269	566	112	88	97	79	248
13:28:36	242	227	245	234	220	238	273	525	99	124	98	100	231	258	225	205	231	369	270	559	97	63	81	86	242	244	272	240	281	302	291	550	105	82	74	96	244	266	232	247	283	334	258	520	139	88	65	92	243
13:38:36	219	224	209	233	238	271	264	492	105	71	104	86	225	256	234	259	240	322	280	519	99	81	85	101	207	229	226	250	250	312	271	542	118	91	94	65	228	224	258	245	243	326	264	524	117	91	96	96	235
13:48:36	209	232	230	242	241	281	272	485	70	98	109	74	206	249	233	234	259	354	276	506	98	92	83	81	199	204	244	238	257	338	285	516	127	109	101	99	230	250	252	274	247	323	246	478	121	71	95	85	251
13:58:36	247	231	235	204	230	299	287	482	93	74	87	94	208	261	252	250	242	325	292	508	115	122	101	82	230	221	234	226	257	361	274	490	99	104	81	92	254	245	228	244	265	314	242	484	114	130	108	61	251
14:08:36	207	232	256	245	210	286	271	451	116	60	80	99	226	241	241	245	242	343	289	492	94	89	77	79	228	213	234	245	263	317	264	492	138	76	80	49	229	246	218	230	235	328	282	516	98	83	103	91	262
14:18:36	234	230	230	251	224	299	278	492	100	100	93	61	195	219	268	254	239	314	265	487	108	91	86	75	214	229	231	242	233	336	242	471	117	96	117	92	219	212	229	230	261	325	239	444	111	110	101	91	233
14:28:36	206	215	234	241	282	298	247	453	129	71	105	87	190	247	256	230	250	342	291	503	101	114	93	83	234	225	233	264	217	325	264	495	113	64	78	74	229	236	250	241	273	289	263	456	105	95	87	78	234
14:38:36	228	184	235	264	246	292	262	469	142	93	101	103	222	243	223	253	217	306	270	474	99	99	78	109	212	239	260	233	251	316	294	502	124	69	81	105	282	231	276	226	240	300	268	475	116	104	80	62	240
14:48:36	211	248	226	234	256	267	281	469	93	112	103	89	245	231	238	220	224	323	290	480	94	75	120	84	233	246	233	243	283	302	277	461	101	78	92	77	220	261	215	247	268	292	247	493	109	72	71	65	243
14:58:36	243	259	256	250	250	290	292	453	129	78	82	73	210	231	232	250	220	303	293	487	110	118	103	103	258	226	228	270	225	327	289	455	114	104	116	81	227	235	242	254	235	314	266	440	92	81	89	110	219
15:08:36	252	226	243	247	249	297	253	439	104	101	93	86	229	225	214	219	239	308	259	463	118	121	90	67	227	234	256	201	239	322	257	485	113	81	86	98	216	206	255	251	251	334	269	471	109	75	112	110	227
15:18:36	208	238	207	252	258	260	261	438	87	92	87	81	256	245	216	233	214	307	264	458	111	77	97	85	224	250	258	229	233	316	249	476	124	85	79	70	203	236	223	239	222	318	227	480	80	90	100	84	259
15:28:36	190	243	258	228	259	314	275	433	117	116	91	79	200	206	224	276	264	309	259	447	90	91	54	71	242	250	264	218	262	292	257	445	95	88	94	104	255	226	243	247	227	274	237	425	143	99	79	90	213
15:38:36	219	228	215	218	251	284	215	476	94	103	88	96	222	218	245	205	225	339	253	442	117	64	57	91	222	246	245	236	221	269	270	436	107	98	81	63	243	247	245	215	246	286	229	443	118	100	86	75	230
15:48:36	218	205	239	256	239	242	264	415	120	98	135	109	213	242	254	251	246	297	250	470	95	112	98	89	236	251	200	182	247	287	278	448	115	93	131	87	187	232	230	270	241	308	268	439	118	80	60	79	229
15:58:36	227	250	229	245	215	258	253	425	110	84	116	99	234	226	242	247	213	298	239	473	98	78	99	108	247	250	208	238	270	309	293	440	130	98	72	64	235	201	250	262	215	303	247	480	126	95	70	81	251
16:08:36	250	203	204	237	230	244	263	462	64	111	70	66	220	231	259	268	236	299	250	454	74	99	83	85	235	225	227	220	228	278	246	423	108	76	78	83	240	229	214	231	229	283	253	414	111	95	84	76	213
16:18:36	244	227	255	250	231	306	261	448	97	86	114	86	202	195	246	211	247	306	244	442	95	109	80	88	237	240	249	222	243	299	247	476	115	103	99	88	213	236	231	239	219	276	243	390	106	81	91	101	207
16:28:36	191	243	208	226	226	254	254	409	101	97	80	98	223	235	237	270	194	322	271	447	105	67	73	104	245	236	246	260	221	261	254	461	113	98	84	102	210	224	264	209	248	306	234	434	94	99	104	115	227
16:38:36	240	256	234	231	223	255	259	404	111	77	107	98	222	228	246	234	218	306	280	446	128	113	115	82	242	210	235	252	254	296	276	442	102	90	82	82	245	219	229	212	245	301	232	436	96	95	49	72	236
16:48:36	236	252	249	244	246	260	282	421	73	85	90	87	198	227	207	228	245	331	263	432	97	83	107	97	213	225	232	251	204	286	270	470	107	73	101	110	216	214	248	246	239	282	257	407	104	96	109	62	232
16:58:36	176	224	234	245	271	274	262	397	135	80	79	94	219	266	226	244	258	287	302	452	80	70	97	50	208	212	202	240	248	327	266	468	83	104	125	108	223	209	250	229	215	291	258	444	96	90	104	84	235
17:08:36	226	229	252	242	228	270	256	428	110	106	93	82	236	216	233	222	210	307	249	426	103	92	93	87	254	224	214	225	232	302	226	416	118	89	66	83	228	229	194	232	232	280	227	430	118	105	75	90	267
17:18:36	237	248	221	221	208	261	232	431	118	80	82	66	191	242	277	250	222	300	255	411	118	101	121	102	209	230	230	234	213	281	258	416	115	93	110	110	209	279	226	261	264	295	245	437	109	110	77	84	243
17:28:36	248	210	226	207	249	265	255	437	75	105	86	65	181	226	233	263	212	273	245	429	100	93	111	86	196	219	239	215	215	297	251	437	113	86	112	61	238	219	217	260	270	278	264	395	103	95	85	77	210
17:38:36	206	194	208	236	229	274	231	447	86	104	121	86	217	250	257	220	234	305	247	443	125	79	104	78	212	231	231	217	251	289	279	453	126	100	72	82	227	195	251	227	238	283	270	397	139	110	81	112	215
17:48:36	213	216	203	228	256	299	254	412	109	78	114	101	213	246	247	251	222	297	284	418	90	103	55	81	279	193	219	226	236	310	266	452	118	111	91	81	207	246	226	231	235	288	278	419	106	83	95	109	256
17:58:36	230	234	209	241	214	286	243	393	93	89	110	74	221	231	204	220	220	326	249	442	99	105	88	99	223	254	258	253	197	311	220	447	115	87	94	96	242	249	198	229	238	277	245	442	105	82	122	85	224
18:08:36	212	228	269	214	265	260	269	392	105	95	108	113	211	256	221	242	230	320	262	447	119	82	91	107	238	228	244	235	214	292	293	436	118	104	71	100	229	227	234	218	205	273	300	406	74	75	60	92	264
18:18:36	211	244	234	243	252	304	255	441	128	92	108	76	220	212	216	234	260	296	277	421	131	62	61	126	233	248	263	203	254	305	238	440	122	81	90	70	232	229	230	241	235	276	254	438	111	84	74	72	264
18:28:36	241	233	238	248	214	284	224	435	126	75	77	106	234	222	250	253	265	303	256	424	103	77	94	106	237	225	221	246	223	280	275	452	100	56	85	98	213	241	243	237	255	297	294	421	131	117	79	51	246
18:38:36	216	247	248	231	216	250	246	428	103	113	57	86	219	258	246	264	234	330	258	466	96	94	91	63	237	231	249	269	245	292	227	440	121	85	112	110	239	201	219	243	243	305	220	417	119	108	72	71	238
18:48:36	238	230	223	227	216	294	214	431	102	75	80	92	234	252	238	228	255	287	259	431	99	68	78	78	216	228	256	227	228	312	256	449	158	75	66	104	252	226	256	253	246	293	235	407	120	89	62	87	228
18:58:36	204	240	230	249	226	278	233	415	109	86	91	85	222	210	278	218	252	295	266	447	98	103	84	105	224	243	253	225	266	273	222	447	104	97	85	69	231	238	233	211	249	253	245	439	103	104	89	91	227
19:08:36	272	246	224	252	249	305	232	413	108	70	88	83	213	214	237	256	239	295	263	474	81	104	97	89	245	235	238	239	236	301	259	439	108	83	80	91	250	223	238	223	236	302	275	415	129	96	109	56	222
19:18:36	224	223	232	236	232	276	267	436	142	67	76	82	248	230	221	253	231	319	234	432	125	90	89	104	209	224	228	225	249	296	255	431	96	100	65	107	191	227	254	250	228	304	254	404	133	74	85	77	246
19:28:36	222	225	229	242	247	282	242	389	145	79	96	54	219	221	233	237	202	280	264	422	114	74	113	81	227	266	241	244	222	277	234	417	107	92	78	84	234	245	226	243	271	269	234	417	140	117	54	74	262
19:38:36	209	267	238	242	224	292	231	412	107	95	84	79	207	260	260	245	217	299	278	447	135	98	92	87	212	229	251	249	253	264	248	398	109	105	106	88	229	231	257	273	226	296	249	372	101	88	76	88	226
19:48:36	219	248	245	228	224	271	262	384	120	89	88	71	196	236	246	220	252	260	225	401	81	100	54	92	214	240	221	269	225	290	245	407	116	47	81	107	248	243	230	234	207	263	272	395	91	107	108	77	248
19:58:36	228	255	217	247	241	268	234	397	113	71	59	59	243	247	222	247	257	308	251	442	138	96	100	81	237	234	252	212	297	316	230	417	131	85	94	73	254	218	227	219	234	258	249	401	117	49	111	100	217
20:08:36	195	247	234	224	248	276	277	369	122	99	80	75	200	221	258	269	251	323	296	423	107	74	73	73	206	229	253	260	253	298	233	407	98	86	107	95	215	232	229	248	254	284	256	414	105	102	101	60	240
20:18:36	217	206	236	201	244	285	246	410	117	78	78	84	227	205	254	225	234	250	285	409	94	96	70	87	208	265	220	231	220	298	248	440	101	100	57	82	243	252	241	219	244	301	219	360	135	105	83	109	220
20:28:36	237	266	214	212	260	245	268	405	96	84	82	106	226	222	238	261	242	265	241	407	98	96	62	90	220	220	213	236	260	291	268	433	115	90	105	105	224	252	271	224	238	294	251	411	92	107	67	103	247
20:38:36	235	235	224	238	258	286	244	385	134	89	97	96	224	257	209	233	257	308	256	405	132	81	96	85	227	229	242	258	243	305	256	404	113	111	78	90	229	269	270	244	252	302	253	401	121	96	87	95	264
20:48:36	239	249	238	268	258	293	272	419	108	80	113	97	237	270	242	254	240	295	254	424	118	70	88	115	203	212	227	241	245	264	251	415	119	96	102	82	226	236	206	248	228	297	229	401	96	82	71	83	222
20:58:36	249	211	221	206	225	290	224	365	87	80	108	95	217	225	252	240	252	311	292	424	108	76	89	112	229	241	228	261	252	287	246	403	116	99	79	112	213	213	207	238	245	261	266	365	127	69	89	89	237
21:08:36	261	228	239	237	247	251	269	371	82	98	78	74	227	240	193	243	221	327	275	412	108	57	71	97	194	257	251	233	250	273	215	392	113	102	60	73	216	188	258	241	235	298	251	400	120	100	107	68	218
21:18:36	200	264	264	235	209	282	229	409	130	89	96	79	190	235	247	252	228	308	263	411	138	83	82	98	200	228	232	262	236	303	280	414	125	122	87	99	232	227	229	238	245	285	258	399	95	96	92	86	259
21:28:36	221	247	268	225	248	268	288	386	85	64	70	95	207	187	244	225	254	295	273	400	95	72	78	65	244	213	253	234	249	282	279	408	139	56	71	68	224	244	228	241	218	299	297	394	106	93	72	91	250
21:38:37	227	248	242	254	279	291	269	371	120	92	95	108	210	247	236	249	261	304	263	394	84	109	67	103	222	228	227	242	279	263	264	413	70	69	121	72	221	234	209	232	220	281	270	373	124	69	83	99	221
21:48:36	232	197	234	270	241	293	263	414	115	79	118	107	222	240	241	240	233	294	260	394	118	81	88	114	217	249	270	234	235	283	249	407	111	60	82	92	254	233	205	237	210	306	230	340	105	102	51	81	257
21:58:36	236	240	255	257	255	288	275	388	111	105	83	89	215	237	243	230	223	333	255	425	88	106	84	79	185	240	222	274	243	314	281	415	149	102	107	100	237	226	233	263	252	307	251	373	94	95	95	111	260
22:08:36	190	243	214	225	229	281	248	377	104	100	93	90	226	247	241	241	231	269	282	380	115	76	80	76	211	250	249	251	256	287	313	406	115	72	96	116	219	237	274	272	218	283	249	380	98	70	53	79	238
22:18:36	230	249	244	269	241	265	254	387	112	78	91	102	176	222	245	215	223	286	283	379	98	86	85	88	203	261	228	236	241	310	271	397	98	67	117	74	256	223	239	266	243	302	222	380	118	91	71	98	211
22:28:36	224	241	240	243	241	286	236	407	122	81	92	89	238	242	239	241	243	302	288	404	111	85	77	85	201	266	222	251	232	285	248	385	111	73	89	82	252	247	253	250	252	290	252	343	118	71	69	93	255
22:38:36	239	251	234	225	232	274	256	365	72	91	94	67	201	254	247	226	244	297	263	397	112	45	86	71	232	237	218	269	210	289	265	420	113	96	103	71	269	227	244	250	212	275	262	377	89	73	85	70	259
22:48:36	266	227	250	246	248	268	244	366	91	81	106	84	228	239	257	234	252	283	254	392	132	125	94	78	211	255	246	237	249	292	238	388	98	88	112	68	205	248	241	248	230	296	273	368	99	91	87	83	235
22:58:36	258	242	254	241	222	270	282	374	87	116	97	110	214	271	261	256	239	297	268	381	101	88	100	44	239	252	298	256	245	273	234	367	129	114	99	78	250	243	230	249	230	275	244	363	95	91	69	75	224
23:08:36	240	230	231	263	249	264	263	335	105	105	74	90	218	227	268	240	268	284	254	368	101	82	107	88	221	224	236	236	246	312	272	371	109	116	93	86	255	253	241	253	239	305	280	400	97	86	89	85	233
23:18:36	245	240	267	255	244	302	266	354	119	92	56	89	209	233	251	238	242	262	257	413	121	67	95	87	192	266	254	265	250	275	248	379	113	80	83	104	254	257	241	265	256	289	269	381	125	90	121	95	252
23:28:36	204	236	247	229	231	281	237	376	116	105	96	64	217	216	267	265	234	308	297	395	105	76	92	81	207	224	238	231	228	268	257	390	123	111	75	120	243	247	224	258	271	302	265	358	97	93	68	91	250
23:38:36	241	237	247	254	245	296	267	380	96	92	86	69	214	237	239	263	239	296	242	381	125	97	78	68	226	235	253	226	274	270	241	370	112	89	90	91	253	230	278	229	216	292	275	369	109	107	70	93	244
23:48:36	232	212	231	231	260	264	262	374	101	63	87	84	189	223	230	246	240	290	278	390	123	65	92	60	202	245	244	249	235	320	238	381	104	108	81	86	226	230	228	245	241	267	281	358	111	80	89	99	245
23:58:36	219	222	241	207	245	311	248	347	101	119	73	81	228	239	230	252	261	296	266	383	111	100	97	95	211	239	249	242	216	271	228	394	78	87	91	102	210	243	246	203	222	271	243	399	78	91	95	89	266
24:08:36	241	241	270	246	256	267	245	402	102	92	83	77	226	246	244	259	225	300	255	391	99	95	91	90	218	255	198	262	231	296	250	388	133	93	117	108	252	290	247	232	219	269	273	349	101	86	102	59	240
24:18:36	236	253	254	246	260	285	239	383	92	78	98	97	231	270	247	240	230	278	280	338	115	80	60	85	239	268	203	270	249	266	262	354	90	107	67	90	190	273	214	267	245	266	233	378	98	86	113	96	279
0:00:00
0:00:00
0:00:00
0:00:00
0:00:00
0:00:00
0:00:00
0:00:00
[truncated: 47 more columns]
