# Supplementary material for: Systematic analysis of low-affinity transcription factor binding site clusters in vitro and in vivo establishes their functional relevance
Source: Nat Commun. 2022 Sep 7;13:5273. doi: 10.1038/s41467-022-32971-0 (PMC9452512; doi:10.1038/s41467-022-32971-0)
Supplement: Supplementary file 3 — Source Data [file 41467_2022_32971_MOESM3_ESM.zip › source_data/in-vivo/20210714/20210714_Pho5pr_GFP100.txt]

EGFP:488,507[2]
Kinetic read	A1	A2	A3	A4	A5	A6	A7	A8	A9	A10	A11	A12	B1	B2	B3	B4	B5	B6	B7	B8	B9	B10	B11	B12	C1	C2	C3	C4	C5	C6	C7	C8	C9	C10	C11	C12	D1	D2	D3	D4	D5	D6	D7	D8	D9	D10	D11	D12	E1
0:09:18	3227	3162	3102	3136	3249	3318	3224	3225	3327	3503	3464	3234	7759	7185	8670	3262	3229	3235	3174	3106	3275	3350	3229	3223	2986	3146	3217	3148	3278	3045	3386	3312	3384	3241	3246	3284	4003	4013	4113	3201	2984	3183	3181	3241	4208	3205	3180	3114	2922
0:19:18	3206	3326	3119	3429	3238	3192	3407	3184	3159	3380	3403	3104	7836	7947	7455	3274	3174	3149	3278	3313	3312	3323	3213	3252	3114	3269	3276	3205	3300	3351	3396	3351	3270	3135	3207	3329	4443	4455	3789	3026	3072	3112	3190	3092	4199	3160	3106	3182	2959
0:29:18	3283	3271	2968	3253	3330	3146	3452	3074	3275	3373	3396	3204	8089	8779	9013	3272	3356	3325	3112	3312	3216	3265	3203	3279	3322	3081	3151	3187	3176	3343	3433	3348	3315	3251	3230	3223	5079	5621	4055	3017	3095	3105	3225	3099	4143	3062	3142	3191	2873
0:39:18	3134	3134	3193	3429	3275	3213	3410	3290	3159	3268	3174	3090	8445	9420	9867	3242	3260	3542	3162	3185	3250	3050	3171	3296	3246	3220	3187	3094	3179	3204	3540	3376	3287	3125	3209	3096	5823	6139	4038	2988	3042	3042	3093	3112	4198	3055	3084	2963	2976
0:49:18	3025	3251	3138	3335	3263	3187	3216	3144	3116	3336	3353	3191	8601	10249	9759	3177	3226	3265	3179	3179	3275	3238	3217	3211	3277	3083	3166	3092	3173	3181	3627	3484	3282	3187	3240	3173	6492	6579	4012	3122	2945	3041	3098	3017	4090	3039	3018	2973	2897
0:59:18	3093	3274	3174	3378	3204	3135	3203	3085	3170	3329	3392	3060	9046	10578	11621	3310	3177	3178	3154	3283	3094	3242	3243	3166	3235	3188	3138	3189	3075	3135	3675	3457	3305	3223	3210	3163	7493	7473	4197	3117	2933	3117	2976	3057	4071	3100	3065	3060	2938
1:09:18	3093	3341	3091	3302	3071	3257	3402	3234	3167	3298	3384	3178	9905	11269	11451	3160	3145	3285	3291	3137	3195	3235	3153	3219	2960	3201	3088	3144	3129	3086	3267	3308	3273	3216	3161	3336	8037	7778	4337	3154	3113	3112	3084	3110	3774	3239	3043	2984	2786
1:19:18	3153	3115	3119	3256	3213	3223	3408	3017	3159	3256	3279	3087	10700	11660	12234	3168	3016	3291	3264	3162	3179	3201	3190	3207	3231	3213	3253	3138	3104	3341	3150	3310	3409	3202	3215	3340	7719	7797	4411	3020	2984	3152	2940	3107	4333	3137	3073	3055	3029
1:29:18	3080	3055	2996	3170	3284	3163	3251	3171	3213	3229	3195	3205	11576	12089	12226	3126	3224	3150	3169	3119	3130	3419	3337	3271	3275	3140	3131	3247	3217	3251	3372	3465	3363	3311	3215	3224	7503	7608	4550	3100	3154	3099	3045	2940	4178	3038	2928	3028	2801
1:39:18	3157	3127	3076	3189	3321	3224	3045	3172	3017	3326	3246	3093	12405	13110	12982	3236	3122	3237	3228	3234	3224	3348	3170	3295	3089	3197	3166	3224	3237	3226	3300	3465	3357	3187	3334	3268	7814	6272	4453	2928	3045	3128	3093	3064	4063	3225	2963	2959	2875
1:49:18	3098	3045	3123	3348	3357	3262	3183	3220	3282	3352	3452	3185	13367	14406	13520	3244	3208	3159	3173	3208	3092	3318	3178	3249	3145	3264	3336	3193	3216	3072	3466	3477	3428	3303	3368	3272	7748	4964	4969	3095	3029	2962	2926	3078	4050	3131	2963	2923	2858
1:59:18	3185	3220	3398	3326	3247	3165	3166	3197	3149	3481	3413	3218	14119	15388	14686	3298	3245	3197	3383	3156	3177	3374	3374	3260	3212	3279	3209	3288	3233	3285	3506	3481	3395	3336	3247	3317	7406	5086	4875	3005	2931	3028	2983	2959	4058	3110	3025	3004	2934
2:09:18	3182	3236	3059	3297	3298	3209	3292	3240	3097	3296	3222	3081	14698	17043	15797	3200	3204	3201	3200	3160	3364	3258	3326	3221	3135	3174	3188	3296	3063	3204	3484	3369	3406	3255	3274	3153	6530	5145	4969	3036	3135	3023	3004	3152	4264	2992	2919	2903	2858
2:19:18	3203	3243	3143	3401	3255	3146	3328	3165	3077	3270	3355	3238	16163	17716	16722	3023	3271	3127	3368	3362	3143	3296	3380	3222	3054	3327	3212	3228	3240	3166	3382	3552	3492	3387	3389	3291	5755	5424	5427	3026	3047	3052	3023	2923	4145	3053	3057	3116	2912
2:29:18	3254	3251	3210	3274	3262	3413	3256	3337	3245	3290	3356	3204	17798	19358	18522	3267	3080	3208	3341	3404	3323	3496	3265	3371	3111	3090	2991	3254	3315	3218	3378	3629	3407	3319	3400	3293	5903	5724	5482	3088	3016	3054	3024	2993	3924	2880	3069	3003	2922
2:39:18	3287	3100	3127	3412	3392	3256	3254	3133	3112	3307	3509	3276	18838	20450	19319	3200	3091	3171	3403	3293	3497	3261	3331	3408	3183	3063	3065	3203	3276	3220	3601	3624	3559	3453	3677	3466	6205	6159	5990	3073	2996	3110	3154	3114	4227	2905	2998	2946	2954
2:49:18	3431	3409	3133	3352	3394	3539	3242	3278	3108	3474	3396	3315	20273	21805	20905	3147	3348	3078	3303	3461	3254	3510	3433	3330	3163	3310	3425	3143	3255	3194	3600	3520	3641	3391	3486	3680	6516	6169	5882	3061	3084	3049	3000	3002	3969	3101	3047	2851	2964
2:59:18	3357	3370	3212	3334	3404	3318	3234	3207	3146	3211	3437	3182	21139	23287	22627	3097	3246	3144	3278	3405	3253	3548	3383	3546	3323	3145	3274	3131	3293	3256	3739	3750	3583	3408	3477	3431	7060	6272	6350	3098	3066	3011	3046	3008	4242	2935	2856	3154	3040
3:09:18	3327	3403	3274	3476	3441	3484	3263	3258	3051	3273	3403	3218	23252	24578	23595	3219	3278	3060	3351	3176	3256	3381	3464	3400	3371	3126	3175	3314	3251	3275	3900	3511	3566	3406	3531	3424	7238	6636	6923	2941	2955	2991	3018	3076	3936	3069	3105	3076	2923
3:19:18	3356	3378	3325	3461	3503	3562	3442	3314	3129	3407	3395	3286	24605	25769	24970	3183	3259	3306	3340	3257	3346	3443	3630	3485	3277	3176	3271	3368	3267	3252	3711	3678	3578	3600	3393	3511	7380	6961	7065	3116	2982	3009	2976	3004	4200	2998	3023	2945	3073
3:29:18	3242	3251	3274	3450	3444	3603	3370	3255	3315	3295	3467	3183	26020	27362	26074	3189	3350	3246	3340	3436	3494	3522	3634	3598	3180	3370	3093	3409	3310	3207	3976	3659	3640	3591	3589	3504	7540	7405	7330	2949	3067	3017	3000	3016	4087	2938	2987	3048	3063
3:39:18	3204	3537	3506	3604	3576	3553	3332	3273	3274	3417	3411	3327	28421	29035	27850	3348	3382	3212	3327	3443	3236	3654	3663	3642	3250	3259	3205	3289	3339	3196	3763	3764	3752	3512	3672	3673	8055	7789	7936	2958	3034	3036	3026	2966	4223	3011	3008	2937	2843
3:49:18	3416	3291	3440	3523	3561	3701	3430	3223	3301	3363	3605	3451	29448	30155	29488	3351	3165	3247	3461	3346	3460	3555	3503	3527	3146	3271	3348	3254	3519	3252	3886	3886	3656	3622	3424	3681	8585	8265	8044	3085	3034	3030	2964	2934	4079	3028	2930	3059	3087
3:59:18	3259	3547	3470	3594	3661	3620	3379	3144	3235	3431	3474	3450	31688	31908	30161	3341	3203	3317	3332	3506	3458	3425	3484	3919	3146	3212	3325	3527	3422	3440	4150	3825	3932	3667	3453	3546	8818	8590	8552	2992	2967	3096	3072	3172	4177	3048	3087	3038	3007
4:09:18	3328	3599	3399	3696	3689	3630	3391	3178	3295	3267	3461	3224	32764	34271	33889	3265	3335	3261	3514	3410	3459	3547	3824	3642	3214	3293	3309	3410	3354	3281	4086	3877	3859	3672	3474	3542	9009	8733	8755	2947	3024	2984	2985	3127	4034	3089	3064	2879	2968
4:19:18	3221	3411	3335	3841	3792	3823	3551	3255	3411	3428	3517	3418	34735	36946	35269	3235	3347	3345	3357	3387	3414	3544	3754	3883	3244	3340	3284	3339	3499	3306	4142	3888	3942	3681	3554	3658	9627	8859	9070	3065	2895	2942	3040	2983	4209	2999	2964	2990	2971
4:29:18	3263	3260	3370	3883	3867	3900	3420	3244	3350	3499	3366	3367	36300	38321	36574	3388	3338	3254	3401	3433	3497	3547	3633	3783	3173	3419	3409	3441	3276	3332	4372	4104	4162	3660	3542	3476	10350	9601	9621	2995	3009	3075	2956	2910	4002	3057	3053	2940	2958
4:39:18	3317	3374	3438	3941	3890	3745	3462	3119	3371	3439	3616	3398	39206	40660	39214	3382	3345	3459	3354	3425	3315	3710	3599	3952	3213	3565	3278	3472	3329	3364	4211	4066	4001	3562	3531	3462	10787	10012	10167	2953	2944	3101	2957	3056	4127	3161	3028	3089	3062
4:49:18	3283	3296	3305	3946	3968	3936	3449	3392	3283	3487	3352	3211	41863	44035	41427	3410	3386	3285	3429	3386	3330	3770	3606	3886	3143	3331	3377	3263	3411	3500	4332	4172	4020	3590	3755	3557	11440	10615	10414	2998	3093	3090	3028	3058	3980	3058	3099	3010	3082
4:59:18	3339	3269	3318	4004	3696	3884	3334	3334	3269	3602	3344	3181	44020	45736	43649	3240	3483	3318	3392	3485	3299	4118	3861	4032	3312	3323	3223	3406	3345	3189	4409	4362	4274	3680	3766	3725	11631	11212	10935	3040	3033	2977	3051	2952	4148	3002	2931	3054	3036
5:09:18	3303	3416	3403	3883	4045	3838	3248	3406	3276	3379	3485	3138	46529	49329	45600	3276	3405	3231	3348	3415	3418	3917	3910	3985	3433	3504	3376	3274	3207	3242	4556	4406	4352	3700	3614	3835	11983	11561	11298	3072	3013	3161	2896	2931	4102	3013	3075	3083	3131
5:19:18	3317	3420	3449	4104	3931	3931	3386	3298	3266	3403	3426	3190	49574	55627	48051	3277	3307	3274	3368	3511	3451	3845	3981	4150	3318	3429	3440	3214	3340	3260	4731	4469	4437	3736	3750	3741	12545	12256	11803	3068	2985	3095	2962	3134	4238	3019	3032	2948	2969
5:29:18	3299	3512	3594	3995	3929	4070	3436	3340	3447	3546	3552	3284	51712	61949	50659	3263	3416	3245	3470	3439	3317	4110	4091	4155	3319	3269	3368	3400	3355	3229	4710	4655	4667	3742	3769	3692	13172	12629	12307	2983	3060	3087	2883	3036	4130	2924	2939	2944	3190
5:39:18	3506	3483	3554	4131	4027	4091	3400	3379	3286	3441	3445	3354	54477	66344	55576	3374	3323	3410	3532	3338	3491	4161	4164	4279	3454	3310	3310	3355	3313	3208	4896	4557	4688	3870	3803	3783	13953	13286	12801	2923	2856	3001	3016	3094	4032	2982	2934	3009	3047
5:49:18	3304	3558	3637	4218	4101	4055	3546	3398	3438	3348	3453	3282	56697	72488	58243	3179	3361	3362	3458	3490	3459	4209	4221	4286	3223	3352	3240	3295	3358	3241	5013	4642	4973	3981	3919	3749	15105	14000	13937	3014	3085	3075	2940	2987	4140	2946	2857	2998	3111
5:59:18	3425	3572	3567	4254	4216	4367	3360	3487	3367	3341	3444	3316	59752	74581	65285	3449	3346	3371	3495	3632	3554	4205	4412	4261	3301	3496	3325	3408	3486	3274	5068	4911	5057	3997	3895	3889	15634	14641	14088	3112	2944	2950	3031	3019	4167	3156	3063	3080	3119
6:09:18	3501	3540	3624	4608	4108	4259	3474	3326	3402	3430	3549	3442	62063	78912	74594	3237	3434	3246	3544	3584	3707	4338	4351	4593	3354	3392	3449	3279	3469	3387	5362	5101	5224	4122	4009	3925	16406	15220	14871	3024	3004	2956	2902	3048	4086	3071	2953	2971	3173
6:19:18	3610	3692	3668	4370	4285	4362	3413	3549	3482	3438	3568	3463	63770	82959	76059	3403	3494	3264	3661	3682	3586	4288	4424	4733	3521	3453	3438	3274	3411	3283	5184	5184	5017	4090	4111	4071	17477	16201	15698	2959	2997	2942	2915	3085	4266	3013	2974	2932	3069
6:29:18	3579	3736	3805	4464	4470	4253	3622	3433	3400	3426	3646	3310	65902	87030	82248	3403	3326	3348	3646	3644	3473	4451	4487	4730	3362	3403	3413	3374	3443	3471	5377	5322	5196	4257	4200	4142	17630	16441	16082	2915	3052	3023	2956	2903	4100	2961	2988	2998	3068
6:39:18	3633	3938	3866	4337	4316	4426	3461	3426	3454	3485	3568	3524	69579	88144	91249	3364	3469	3293	3906	3688	3647	4536	4520	4768	3466	3422	3504	3377	3313	3491	5521	5457	5248	4283	4248	4221	18077	17405	16791	3048	2995	3037	3068	2952	4135	2807	3110	2887	3036
6:49:18	3595	3744	3737	4667	4638	4581	3538	3545	3435	3692	3795	3467	71087	87614	88851	3384	3533	3354	3879	3788	3726	4792	4536	4642	3331	3646	3664	3507	3448	3411	5836	5698	5609	4352	4382	4203	18668	18144	17520	3033	3007	3039	3020	2965	4125	2968	2894	3048	3173
6:59:18	3598	3892	3958	4876	4819	4552	3541	3575	3495	3653	3630	3556	73625	92989	OVRFLW	3473	3607	3437	3919	3821	3751	4826	4687	4730	3636	3788	3674	3478	3479	3478	5885	5692	5613	4545	4481	4248	19411	19149	18459	3014	3003	2943	3074	2986	4242	2952	3105	3074	3194
7:09:18	3774	3814	4004	4964	4712	4765	3455	3366	3605	3558	3698	3437	76585	99440	OVRFLW	3670	3510	3451	3957	3837	3849	4980	4959	4829	3637	3641	3786	3465	3483	3521	5972	5981	5826	4435	4395	4367	20806	19536	19176	2963	3071	2918	3014	3005	4086	2936	2932	2994	3257
7:19:18	3812	4089	3953	5031	4740	5037	3388	3325	3738	3751	3861	3611	79059	OVRFLW	OVRFLW	3649	3556	3508	4093	4006	3978	5134	5113	5002	3804	3606	3725	3565	3550	3356	6153	6011	6210	4429	4574	4407	21476	19882	20689	3036	3012	3033	2866	2988	4409	3117	2900	2999	3017
7:29:18	3767	4270	4069	4979	5185	4948	3538	3521	3551	3718	3728	3614	80550	OVRFLW	OVRFLW	3770	3509	3633	4124	3921	3997	5131	5122	5171	3856	3653	3696	3579	3713	3544	6548	6377	6567	4725	4547	4451	21281	20478	20911	2830	3063	3050	2997	2965	4223	2894	3040	2983	3247
7:39:18	3877	4313	4065	5086	5112	5075	3678	3663	3499	3753	3851	3710	84335	OVRFLW	OVRFLW	3714	3807	3571	4251	4002	3869	5235	5089	5286	3875	3626	3669	3666	3496	3579	7038	6533	6491	4717	4666	4670	22613	21974	23772	2956	3031	2920	2931	2980	4161	2987	2966	2992	3044
7:49:18	4067	4251	4190	5117	5192	5097	3599	3661	3802	3853	3936	3948	84524	OVRFLW	OVRFLW	3749	3681	3711	4122	4229	4047	5273	5351	5309	4013	3767	3789	3806	3533	3600	7325	6745	6811	4835	4871	4550	24195	22307	24164	2931	3033	2997	3029	2845	4239	3071	2980	2920	3111
7:59:18	4120	4194	4278	5216	5244	5256	3625	3747	3641	3945	4013	3525	87436	OVRFLW	OVRFLW	3833	3789	3578	4466	4404	4209	5340	5266	5331	3880	3876	3887	3742	3677	3639	7382	6767	7124	5013	4825	4810	24513	23594	25711	3010	2967	2948	2963	2994	4280	2956	3015	2963	3026
8:09:18	3915	4113	4241	5454	5420	5497	3738	3993	3856	4041	4089	3970	89787	OVRFLW	OVRFLW	3819	3858	3822	4502	4302	4424	5538	5334	5584	3924	3809	3863	3948	3957	3868	7977	7069	6903	4978	4870	4803	24999	23646	28279	3062	2960	2931	2928	3069	4069	2972	2925	3015	3102
8:19:18	4022	4207	4289	5371	5426	5360	3722	3891	3890	4082	4051	4068	89671	OVRFLW	OVRFLW	3949	3982	3932	4456	4394	4357	5621	5525	5662	4194	3969	3815	3822	3751	3792	7627	7360	7497	4933	4777	5107	25509	24992	30077	2949	2992	3052	3016	3113	3896	2923	3043	3055	3033
8:29:18	4257	4210	4357	5344	5402	5531	3616	3887	3853	4085	4160	3989	93293	OVRFLW	OVRFLW	3761	3927	4099	4679	4436	4489	5681	5616	5681	4023	4101	3998	3949	3780	3843	7833	7355	7679	5024	5065	4972	25999	26115	31520	2828	2876	3045	3003	2951	4064	2991	2967	2817	3095
8:39:18	4197	4225	4488	5671	5590	5598	3876	3997	3966	4186	4265	4107	95897	OVRFLW	OVRFLW	4039	4067	3879	4629	4467	4456	5613	5723	5779	4320	3950	3879	4074	3800	4035	8166	7600	7769	5096	4915	4843	26401	27005	33024	3062	2955	2967	2980	3088	4187	3041	2948	2974	3137
8:49:18	4211	4139	4504	5490	5621	5655	3930	4258	3997	4301	4127	4112	98474	OVRFLW	OVRFLW	4005	4048	4044	4497	4583	4486	5897	5830	5790	4321	3942	4143	4195	3904	4087	8350	7881	7709	5168	5161	5168	26659	28876	34117	2877	2983	2985	3155	2979	4000	3005	2913	2991	3186
8:59:18	4089	4480	4315	5647	5582	5763	3966	4054	3992	4326	4332	4264	99512	OVRFLW	OVRFLW	3972	4155	4167	4856	4582	4701	5753	5795	6072	4271	4054	4210	4151	3964	4079	8455	7919	7989	5099	5270	5263	27422	30083	35947	2981	2992	3039	2930	3120	4226	3091	2978	3092	3070
9:09:18	4308	4537	4637	5783	5669	5711	4000	4224	4091	4326	4458	4324	OVRFLW	OVRFLW	OVRFLW	4231	4192	4190	4787	4692	4758	6095	6040	5966	4129	4133	4314	4169	4108	4157	8349	7978	8096	5215	5098	5114	27729	31744	37359	2856	3016	2944	2940	3047	4089	3008	2966	2933	3138
9:19:18	4294	4419	4618	5814	5832	5678	3901	4171	4156	4220	4752	4399	OVRFLW	OVRFLW	OVRFLW	4290	4324	4258	5039	4716	4751	5973	6195	5896	4416	4149	4293	4288	4225	4069	8225	7983	8033	5317	5267	5235	27991	31922	38036	3094	3051	2840	2979	3039	4264	2992	3119	2978	3145
9:29:18	4539	4432	4454	6043	5955	5721	4155	4254	4260	4492	4612	4341	OVRFLW	OVRFLW	OVRFLW	4345	4371	4040	4678	5134	4745	6106	6148	6117	4365	4255	4187	4206	4035	4116	8663	8198	8642	5289	5370	5309	28871	33384	37498	3021	2993	2846	2991	2943	4250	2894	2963	2849	3201
9:39:18	4358	4407	4726	5974	5794	5944	3993	4225	4065	4538	4634	4505	OVRFLW	OVRFLW	OVRFLW	4203	4337	4155	4701	4802	4727	5947	6066	6056	4523	4249	4378	4442	4112	4132	9032	8482	8265	5517	5182	5359	29361	32850	38290	3107	2934	2881	3095	3088	4080	3023	2827	3147	3239
9:49:18	4454	4570	4706	5891	6005	5862	4120	4429	4309	4767	4630	4549	OVRFLW	OVRFLW	OVRFLW	4315	4423	4146	4846	4842	4782	6135	5964	6210	4485	4367	4287	4509	4080	4304	9109	8485	8483	5240	5574	5373	29028	32963	38903	2942	3068	2958	2982	2981	4071	3001	2913	2938	3080
9:59:18	4509	4634	4481	5999	5912	6057	4188	4371	4176	4806	4758	4552	OVRFLW	OVRFLW	OVRFLW	4373	4473	4105	4850	4653	4722	6320	6255	6222	4383	4413	4304	4456	4231	4391	9032	8878	8537	5469	5496	5413	30793	33340	39566	2968	3022	2990	3013	3031	4234	2972	3040	2915	3062
10:09:18	4467	4558	4678	6173	5981	6179	4090	4202	4466	4677	4862	4665	OVRFLW	OVRFLW	OVRFLW	4417	4416	4249	4811	4675	4762	6310	6294	6275	4447	4386	4523	4464	4167	4312	8917	8702	8460	5499	5655	5407	30646	32788	39385	2896	2981	3000	2939	2999	4057	2915	2999	3093	3110
10:19:18	4603	4558	4612	6068	5998	5939	4328	4418	4307	4737	4743	4669	OVRFLW	OVRFLW	OVRFLW	4496	4544	4445	4737	4950	5081	6350	6362	5986	4577	4387	4335	4597	4197	4231	9256	8297	8514	5347	5360	5397	31358	34185	39281	2986	2970	3019	3022	2952	4456	3022	2893	2965	3255
10:29:18	4580	4647	4574	6345	5926	5940	4378	4504	4442	4648	4721	4626	OVRFLW	OVRFLW	OVRFLW	4485	4568	4520	4930	4864	4966	6342	6272	6205	4508	4239	4399	4498	4186	4231	9124	8266	8487	5258	5689	5292	30034	33189	39106	2889	2855	2951	2917	3002	4202	2946	2835	2951	3038
10:39:18	4713	4666	4649	6301	5966	6254	4537	4485	4350	4741	4938	4649	OVRFLW	OVRFLW	OVRFLW	4457	4537	4517	4823	5038	5166	6430	6268	6309	4405	4471	4371	4486	4141	4512	9330	8597	8737	5681	5518	5504	28604	35180	38762	3029	2874	3050	2928	2960	4271	2841	2867	2992	3265
10:49:18	4540	4611	4636	6210	6151	6125	4287	4609	4452	4983	4798	5027	OVRFLW	OVRFLW	OVRFLW	4432	4654	4714	5158	4929	5253	6543	6154	6357	4509	4443	4543	4812	4292	4205	9381	8512	8921	5384	5635	5565	29193	34131	39144	3038	2957	3050	3084	2973	4065	2862	2993	2983	3195
10:59:18	4553	4875	4925	6201	6023	6398	4423	4744	4503	4853	4988	4877	OVRFLW	OVRFLW	OVRFLW	4467	4442	4489	5211	4848	5100	6437	6561	6407	4697	4524	4459	4593	4409	4498	8963	8785	8720	5642	5556	5315	30468	34944	38629	2889	2926	2988	2955	2961	4131	2953	3031	2921	3138
11:09:18	4732	4726	4602	6379	6145	6299	4441	4552	4463	4893	4983	5110	OVRFLW	OVRFLW	OVRFLW	4499	4695	4418	5105	4961	4916	6425	6361	6195	4663	4567	4735	4568	4439	4523	9166	9075	8518	5536	5555	5363	29598	34729	37650	3044	2949	2905	3044	3087	3968	3019	2941	2936	3108
11:19:18	4639	4774	5047	6408	6239	6179	4494	4494	4531	5017	4977	4941	OVRFLW	OVRFLW	OVRFLW	4761	4733	4552	5233	5106	5302	6602	6434	6249	4670	4683	4685	4722	4492	4579	9424	8659	8786	5630	5644	5517	27746	33490	37526	2908	3042	2971	2978	3170	4327	2958	2967	2959	3115
11:29:18	4829	4801	4726	6475	6267	6209	4497	4694	4634	5113	5025	4918	OVRFLW	OVRFLW	OVRFLW	4803	4690	4627	5012	5258	5170	6522	6301	6253	4787	4500	4644	4747	4491	4505	9297	8835	8916	5627	5733	5556	27978	33367	38240	3052	3012	3021	2897	2988	4101	2906	2873	2927	3177
11:39:18	4777	4708	4964	6329	6342	6345	4661	4684	4796	5026	4892	4917	OVRFLW	OVRFLW	OVRFLW	4699	4877	4588	5250	5079	5454	6464	6345	6543	4687	4533	4860	4806	4318	4624	9296	9047	9017	5583	5705	5680	30422	33483	37124	3098	2974	3002	2957	3074	4211	2877	3068	3027	3081
11:49:18	4624	4897	4832	6475	6377	6161	4620	4520	4565	5132	4940	4908	OVRFLW	OVRFLW	OVRFLW	4597	4615	4545	5102	5331	5305	6644	6311	6393	4894	4621	4693	4756	4436	4542	9521	8584	9110	5536	5557	5681	29832	33609	37455	3169	3022	2864	2875	2875	4034	3038	2924	3109	3037
11:59:18	4743	5009	4814	6405	6360	6278	4663	4669	4755	5106	5080	4956	OVRFLW	OVRFLW	OVRFLW	4778	4672	4471	5254	5203	5412	6464	6385	6392	5046	4668	4832	4659	4638	4536	9358	8979	8884	5671	5796	5791	30175	32721	37097	2892	2944	2971	2961	3026	4208	3051	2842	2992	3101
12:09:18	4708	4914	4953	6589	6369	6400	4787	4732	4690	5120	5161	5073	OVRFLW	OVRFLW	OVRFLW	4774	4760	4790	5394	5142	5353	6636	6403	6349	4931	4664	4844	4610	4401	4592	9392	8989	8897	5607	5734	5551	30491	32732	36397	2860	2956	3024	2894	2831	4188	2876	2937	3007	3034
12:19:18	4644	4887	5042	6426	6375	6499	4705	4800	4824	5096	5222	5232	OVRFLW	OVRFLW	OVRFLW	4821	4676	4790	5363	5279	5335	6593	6577	6503	4899	4719	4902	4798	4517	4671	9332	8936	8902	5925	5855	5540	30287	33997	34769	3046	3003	2930	2979	2999	4224	2998	2965	2932	3173
12:29:18	4684	4914	4873	6459	6232	6508	4690	4745	4729	5254	5057	5017	OVRFLW	OVRFLW	OVRFLW	4785	4825	4905	5317	5252	5420	6601	6553	6342	4671	4736	4593	4515	4619	4643	9425	9003	9012	5813	5680	5677	30280	35434	35711	2971	2985	2850	2901	3033	4067	3052	2858	2993	3108
12:39:18	4903	4904	5128	6643	6478	6409	4742	4981	4755	5116	5102	5194	OVRFLW	OVRFLW	OVRFLW	4756	4952	4964	5402	5369	5567	6470	6409	6355	4971	4756	4910	4789	4916	4755	9199	9002	9113	5618	5983	5653	30567	35404	35606	3080	2920	3154	2951	3014	4131	2969	2899	3051	3062
12:49:18	4766	4968	5221	6503	6396	6486	4699	4953	4870	5251	5262	5106	OVRFLW	OVRFLW	OVRFLW	4793	4903	4820	5208	5380	5423	6467	6535	6308	4753	4749	4682	4826	4484	4805	9294	8967	8721	5946	5769	5587	29631	34862	36898	2982	2992	2930	3004	3027	4217	2794	3029	2929	3241
12:59:18	4859	4997	5169	6534	6405	6430	4744	5012	4765	5085	5287	5228	OVRFLW	OVRFLW	OVRFLW	5132	4856	4971	5358	5520	5621	6619	6547	6472	5222	4794	4848	4851	4983	4789	9047	8689	9040	5937	5895	5838	29565	32867	36548	3102	3001	2961	2944	3032	4234	2898	2868	2883	3007
13:09:18	4842	4933	5011	6511	6277	6269	4824	4724	4944	5300	5495	5185	OVRFLW	OVRFLW	OVRFLW	4960	4831	4850	5560	5432	5589	6609	6725	6247	5268	4849	4878	4752	4679	4796	9504	9094	9140	6032	5888	5887	29682	32812	34749	3000	3007	2866	2868	3007	4288	2982	2929	2929	3112
13:19:18	4859	4905	5134	6329	6536	6409	4826	4802	4851	5106	5215	5214	OVRFLW	OVRFLW	OVRFLW	4708	4893	4944	5531	5190	5609	6934	6651	6618	5143	4977	4818	4769	4743	4706	9051	8904	8849	5739	5737	5729	28938	32150	35613	3075	2950	2888	3003	2881	4253	3018	2907	3022	3207
13:29:18	5014	4727	5225	6487	6558	6495	4769	4906	4828	5320	5220	5046	OVRFLW	OVRFLW	OVRFLW	4948	4969	5032	5478	5395	5689	6486	6592	6292	5038	4721	4852	4805	4652	4857	9028	8691	8979	5956	5729	5530	28681	33212	34084	3032	3062	2891	2984	2930	4247	2975	3139	2904	3158
13:39:18	4973	5023	5069	6552	6451	6426	4758	4916	4917	5260	5354	5135	OVRFLW	OVRFLW	OVRFLW	4860	4973	4788	5398	5180	5516	6677	6558	6565	5266	4748	4808	4911	4840	4752	8897	8661	9065	5777	5740	5834	27620	31060	32008	2947	2973	2826	2872	2927	4167	2913	2896	2941	3049
13:49:18	4878	4972	5265	6529	6601	6400	4801	5006	5005	5173	5391	5240	OVRFLW	OVRFLW	OVRFLW	4936	5140	5054	5547	5557	5777	6551	6577	6309	5349	4998	4938	4899	4729	4996	8908	8985	9324	5814	6000	5799	28652	30970	33136	2951	2928	3010	3014	2848	4257	2859	3008	2983	3010
13:59:18	4822	4890	5118	6395	6412	6479	4720	4992	4819	5284	5243	5307	OVRFLW	OVRFLW	OVRFLW	5111	4967	5062	5685	5548	5523	6737	6636	6437	5168	5072	4885	5086	4829	5058	8849	8922	8615	5956	5957	5682	27917	31801	34215	2940	3114	3029	2902	2920	4246	2987	2957	2998	3029
14:09:18	5025	4882	5243	6666	6725	6366	4795	5069	4909	5318	5545	5223	OVRFLW	OVRFLW	OVRFLW	4961	5092	5019	5641	5590	5668	6796	6673	6513	5170	5129	4840	4764	4749	4866	9040	8796	9070	5975	5789	5785	29240	31076	32837	3010	2924	2964	3035	2925	4206	2817	3084	2850	3033
14:19:18	5028	5081	5211	6567	6472	6552	4826	4990	5013	5415	5502	5132	OVRFLW	OVRFLW	OVRFLW	5103	5003	4936	5634	5446	5654	6511	6714	6372	5303	5106	4974	4784	4984	4935	9226	8677	8965	5772	5929	5830	27790	30626	33021	2836	2966	3089	2978	2863	4252	2980	2834	2978	3289
14:29:18	4961	4983	5436	6595	6536	6724	4770	5085	5062	5375	5283	5201	OVRFLW	OVRFLW	OVRFLW	5111	5054	5042	5696	5552	5499	6831	6728	6425	5330	4881	5038	4938	4930	4868	9392	8763	8829	5755	5778	5892	28887	31346	32947	2854	2958	3007	3051	2873	4324	2970	3036	3017	3083
14:39:18	5000	5022	5583	6643	6506	6490	4699	4952	4866	5459	5358	5351	OVRFLW	OVRFLW	OVRFLW	5129	5180	5080	5641	5639	5710	6601	6654	6510	5465	5012	4945	4702	4856	4956	9498	9055	9173	5723	5761	5836	28513	31853	34739	2909	2850	3010	2914	2893	4166	3034	2990	2920	3048
14:49:18	5183	5131	5323	6805	6622	6386	4892	5197	4920	5416	5364	5287	OVRFLW	OVRFLW	OVRFLW	5137	4994	4922	5456	5794	5830	6839	6534	6224	5359	5027	5089	4957	4893	5005	9443	9109	9257	5945	5982	5809	28702	31957	34614	2845	2982	2899	2967	3039	4109	2980	2961	3086	3039
14:59:18	5268	4967	5250	6429	6739	6605	4947	5012	4900	5444	5389	5373	OVRFLW	OVRFLW	OVRFLW	5035	5187	5081	5774	5578	5869	6716	6613	6545	5225	5048	5265	4933	4795	5075	9256	9346	9220	5972	5852	5867	27576	31047	32829	2951	2940	2893	3054	2977	4492	2904	3036	2925	3201
15:09:18	4935	5286	5225	6552	6641	6385	4917	5155	4902	5603	5477	5508	OVRFLW	OVRFLW	OVRFLW	5263	5064	5075	5651	5345	5794	6654	6668	6482	5308	4998	5023	4759	4980	5024	9326	9132	9180	5845	6157	5788	27670	30708	33830	2975	2990	2994	2990	3023	4200	2981	2884	2908	3162
15:19:18	5114	5066	5156	6550	6884	6380	5010	5027	5144	5339	5390	5471	OVRFLW	OVRFLW	OVRFLW	5168	5113	5106	5710	5721	5876	6707	6670	6489	5277	4963	5100	4982	4935	4919	9088	8957	9233	5936	5857	5860	26864	29189	34629	3001	3102	3024	2999	2968	4258	2864	2987	2928	3139
15:29:18	4995	4960	5372	6404	6414	6467	5062	5193	5083	5419	5482	5451	OVRFLW	OVRFLW	OVRFLW	5143	5234	5113	5718	5642	5828	6623	6659	6633	5384	5239	5044	5051	4880	4951	9449	9051	9321	5970	6159	6048	27777	31075	35253	2978	2859	2868	3086	3076	4213	2923	3021	2923	2996
15:39:18	5088	5207	5236	6735	6622	6603	5087	4943	5024	5511	5334	5402	OVRFLW	OVRFLW	OVRFLW	5109	5287	5106	5800	5803	6013	6814	6791	6203	5688	5153	5096	5007	4691	4893	9414	8930	9273	6002	5970	5785	27019	31327	32082	3028	2996	2783	2860	2890	4425	2845	2878	2940	3174
15:49:18	4967	5026	5265	6834	6646	6501	5066	5128	4923	5647	5410	5385	OVRFLW	OVRFLW	OVRFLW	5147	5070	5283	5852	5736	5761	6845	6766	6679	5319	5291	4932	4777	4862	4963	9452	8851	9254	5976	6181	5897	27734	33545	34132	2809	2868	3082	2973	3097	4057	2962	2946	2973	3015
15:59:18	4949	4949	5210	6756	6648	6723	5087	4956	5030	5530	5607	5270	OVRFLW	OVRFLW	OVRFLW	5269	5320	5152	5850	6022	5895	6697	6852	6693	5201	5354	5215	4916	5102	5075	9472	9196	9283	5955	6014	5937	27122	31981	34753	2862	2949	2929	2957	2935	4445	2944	2829	2885	3172
16:09:18	5028	5042	5255	6612	6815	6631	5053	5100	5152	5552	5415	5444	OVRFLW	OVRFLW	OVRFLW	5202	5345	5367	5756	5631	5890	6616	6743	6445	5258	5264	5136	4984	4947	5011	9224	8890	9392	5880	6045	5997	26886	31954	33565	3044	2870	2974	2928	2978	4150	2879	3015	2906	3003
16:19:18	5047	5187	5325	6761	6621	6624	5147	5098	4981	5453	5488	5425	OVRFLW	OVRFLW	OVRFLW	5349	5171	5147	5701	5573	6174	6910	6607	6467	5387	5158	5195	5023	5064	4961	9353	9250	9475	5961	6093	5973	27136	30899	33509	2863	2954	2911	2816	2934	4202	2889	3010	2921	3095
16:29:18	5028	5143	5146	6581	6623	6900	4950	5155	4971	5612	5624	5545	OVRFLW	OVRFLW	OVRFLW	5158	5159	5291	5868	5842	5940	7052	6939	6668	5288	5280	5136	5079	4845	4989	9614	9313	9295	5921	6090	5944	26771	29785	34269	2965	2938	3058	2946	3051	4186	2883	2956	2785	3118
16:39:18	5154	5125	5395	6701	6812	6713	5151	5199	5075	5370	5655	5466	99208	OVRFLW	OVRFLW	5226	5273	5030	5616	5832	6029	6701	6714	6419	5616	5376	5168	5210	4928	4972	9511	9264	9256	6027	6158	6069	26715	27758	33664	2897	2832	2882	2821	2876	4270	2979	2918	2982	3066
16:49:18	5018	5136	5395	6743	6739	6746	5038	5120	5155	5359	5615	5613	OVRFLW	OVRFLW	OVRFLW	5359	5131	5294	5815	5863	6010	6943	6655	6345	5466	5160	5200	4948	5071	5146	9284	9191	9585	6044	5986	5961	27180	30204	34146	2965	2918	2939	2744	2960	4135	2908	2988	3088	3158
16:59:18	5061	5211	5278	6911	6663	6792	5294	5143	5078	5589	5738	5459	97700	OVRFLW	OVRFLW	5170	5168	5246	5695	5875	5840	6936	6765	6617	5466	5263	5146	5074	5104	4896	9436	9236	9387	6101	6024	5834	27297	29878	33649	2820	2993	3052	2906	2897	4295	2896	3014	3020	3164
17:09:18	4993	5119	5274	6726	6646	6517	5208	5421	5039	5365	5551	5530	96344	OVRFLW	OVRFLW	5329	5280	5373	5882	5573	5729	6817	6799	6430	5484	5198	5050	4893	4963	5144	9650	9043	9225	5954	5984	6118	27323	29058	34357	2928	3110	2971	2853	2825	4237	2973	2972	2891	3027
17:19:18	5300	5262	5279	6883	6830	6745	5137	5069	5175	5433	5515	5389	94968	OVRFLW	OVRFLW	5202	5371	5163	5806	5687	6025	6863	6745	6542	5235	5371	5154	5106	5078	5030	9558	9165	9518	6087	6107	5971	27242	30175	35407	2815	2921	3007	2838	2897	4308	3018	2903	3122	3165
17:29:18	5093	5186	5459	6767	6657	6508	5087	5215	5209	5574	5556	5431	92735	OVRFLW	OVRFLW	5253	5323	5193	5871	6002	6118	6639	6748	6625	5344	5285	5184	5218	5087	4985	9462	9347	9401	6140	6170	5996	27218	27585	33031	2993	2803	3087	2937	2895	4261	2982	2934	2902	3004
17:39:18	5120	5064	5168	6675	6649	6583	5195	5176	5020	5512	5575	5610	89193	OVRFLW	OVRFLW	5293	5210	5380	6034	5768	6250	6866	6754	6502	5493	5172	5057	5195	4960	5029	9316	9129	9441	6058	6124	6030	27169	27235	32718	2910	3053	2847	2837	2927	4322	2896	2901	2905	3067
17:49:18	5167	5200	5436	6620	6725	6927	5076	5147	5313	5567	5708	5659	87181	OVRFLW	OVRFLW	5222	5389	5271	5857	5909	6191	6781	6737	6485	5402	5280	5305	5020	4984	4949	9343	8897	9525	5996	6120	6196	27204	26371	30064	2872	3130	2966	2931	2996	4349	2984	2836	2865	3183
17:59:18	5101	5218	5348	6837	6752	6622	5201	5264	5159	5605	5445	5817	83192	OVRFLW	OVRFLW	5256	5444	5300	5841	5880	6039	7048	6705	6738	5273	5296	5316	5012	4939	5207	9308	8773	9339	6143	6293	6114	27052	28410	30237	2873	2952	2811	2893	2900	4390	2881	2952	2963	3108
18:09:18	5157	5032	5405	6778	6639	6678	5138	5363	5133	5561	5654	5536	80746	OVRFLW	OVRFLW	5192	5319	5176	5869	5948	6168	6769	6901	6541	5398	5126	5159	5007	5091	5008	8977	8685	9237	6170	6185	5857	27568	27386	30741	2844	3044	2925	2905	2849	4244	2996	3039	2976	3028
18:19:18	5254	5161	5370	6801	6734	6609	5303	5212	5045	5601	5545	5496	78928	OVRFLW	OVRFLW	5375	5440	5260	5972	5986	6043	6763	6527	6699	5607	5543	5312	4960	5133	5188	9294	8859	9096	6107	6120	6147	26658	26805	30223	2799	2935	2893	2981	2963	4260	2872	2911	3048	3039
18:29:18	5373	5428	5505	6699	6677	6787	5309	5304	5210	5747	5565	5494	75456	OVRFLW	OVRFLW	5367	5368	5348	6025	6102	5875	6921	6638	6602	5638	5122	5247	5174	5173	5154	8973	8699	9056	5878	6135	5943	26909	26801	29491	2893	3027	2959	2947	2899	4037	2903	2889	2826	3081
18:39:18	5215	5389	5308	6730	6758	6814	5251	5226	5421	5650	5641	5630	73777	OVRFLW	OVRFLW	5302	5194	5335	6014	6035	6105	6821	6812	6531	5549	5176	5382	5353	5173	5062	9002	8969	8912	6152	6038	6298	26735	26714	29676	3019	2982	2809	2930	2759	4388	2952	2818	2917	3000
18:49:18	5525	5338	5444	6812	6700	6645	5203	5368	5127	5633	5586	5725	73396	OVRFLW	OVRFLW	5295	5533	5286	5996	6060	6328	7020	6573	6723	5327	5318	5219	5179	5129	5111	9177	8862	8991	6060	6146	5966	26601	26717	26309	2933	2927	3016	3028	2972	4242	3008	2729	2868	3053
18:59:18	5375	5238	5503	6850	6709	6704	5264	5227	5222	5581	5773	5520	70460	OVRFLW	OVRFLW	5446	5368	5179	5820	6073	6096	7046	6609	6716	5519	5210	5441	5102	5163	5300	8917	8803	9045	6045	6064	6201	26802	27241	27847	2908	2759	2933	2847	2940	4253	2896	2890	2872	3181
19:09:18	5314	5359	5533	6755	6715	6776	5149	5157	5261	5646	5800	5476	69695	OVRFLW	OVRFLW	5538	5360	5297	5979	6124	6084	6808	6709	6836	5464	5302	5381	5353	5093	5190	9162	8798	8960	6088	6150	5958	26477	26835	27914	3044	2930	3010	2987	2687	4326	3022	2982	2893	3253
19:19:18	5307	5333	5525	6828	6639	6712	5258	5197	5235	5749	5681	5601	68465	99007	OVRFLW	5517	5408	5116	6067	6102	5986	6864	6712	6832	5395	5320	5349	5253	5005	5025	9159	8995	9175	6145	6161	6051	26945	26603	26879	2912	2924	2890	2951	2959	4368	2973	3001	2916	3065
19:29:18	5169	5290	5434	6700	6630	6843	5212	5253	5144	5702	5658	5623	66066	96219	OVRFLW	5484	5274	5284	5899	6010	6334	6733	6814	6597	5583	5383	5478	5359	5036	5265	9021	8795	9336	6182	6176	6199	26356	26041	27489	2822	2894	3105	2946	2981	4151	2916	2933	2887	2892
19:39:18	5272	5342	5423	6716	6771	6755	5120	5205	5407	5540	5905	5550	64323	90770	93651	5309	5456	5289	5989	6233	6454	6851	6855	6602	5360	5285	5236	5255	5056	5259	8934	8647	8679	6123	6035	6108	26878	26439	28203	2893	2907	2905	3023	2934	4422	3033	2950	2781	3141
19:49:18	5117	5263	5496	6837	6730	6618	5354	5303	5229	5648	5669	5640	63435	89915	89826	5249	5343	5229	6080	6038	6295	6975	6929	6711	5426	5325	5389	5251	5193	5153	8661	8701	8845	6069	6191	5855	26812	26856	28635	2919	2939	2958	2917	3055	4222	2925	2972	2912	2953
19:59:18	5345	5239	5308	6910	6771	6731	5294	5443	5469	5672	5748	5475	61867	88604	89706	5421	5380	5325	6183	6083	6287	6652	6621	6536	5300	5468	5317	5068	5081	5243	8975	8839	8624	6107	6335	6063	26807	26408	27625	2945	2825	2884	2833	2931	4442	2941	2843	2771	3063
20:09:18	5300	5345	5537	6910	6800	6774	5382	5288	5358	5997	5596	5683	60570	86374	85106	5353	5529	5318	6000	6180	6328	6712	6616	6612	5500	5453	5487	5216	5096	5267	8941	8720	8925	6140	6342	5951	26588	26251	27995	2924	3036	2889	2896	2909	4137	2836	2891	3070	3081
20:19:18	5196	5489	5525	6638	6554	6656	5219	5189	5577	5659	5781	5672	59486	86176	84657	5513	5299	5173	5976	6140	6083	6780	6559	6763	5457	5526	5476	5182	5165	5170	8804	8806	8917	5966	6124	6013	26471	26194	28447	2893	2989	2886	2820	2939	4332	2916	2979	3050	3031
20:29:18	5321	5610	5561	6884	6853	6782	5128	5395	5340	5868	5719	5454	58598	85661	82227	5225	5404	5263	6078	6253	6402	6553	6662	6582	5407	5553	5529	5385	5310	5139	8774	8577	8778	6133	6256	6249	26507	26044	28189	2930	2929	2960	2973	2927	4038	2902	2940	2894	3119
20:39:18	5273	5587	5487	6735	6651	6606	5387	5419	5275	5766	5772	5534	57310	82563	79287	5407	5429	5190	6068	6008	6313	6650	6872	6589	5584	5707	5279	5415	5394	5203	8642	8776	8913	6259	6138	5967	26923	26498	28717	3007	3061	2980	2816	3103	4269	2773	2991	2901	3181
20:49:18	5311	5545	5563	6630	6713	6662	5282	5358	5266	5790	5851	5685	56415	79303	78496	5525	5405	5392	6222	6094	6458	6945	6640	6687	5561	5429	5460	5209	5064	5184	8944	8930	8840	6339	6359	6057	26495	25897	27987	2843	2955	2846	3080	3023	4346	2784	2896	2907	3011
20:59:18	5454	5609	5574	6777	6661	6783	5270	5389	5550	5669	5622	5722	56132	76828	71492	5496	5257	5408	6157	6171	6285	6841	6729	6796	5661	5573	5265	5376	5170	5414	8991	8854	8561	6101	6117	6173	26719	26116	27891	3007	2942	2912	2880	2812	4429	2779	2846	2779	3113
21:09:18	5217	5553	5659	6925	6795	6531	5289	5330	5534	5684	5879	5698	53761	74032	66909	5372	5412	5412	6253	6096	6239	6806	6608	6572	5524	5437	5489	5474	5333	5204	8850	8824	8798	6101	6124	6336	26664	26322	25648	2844	2890	2827	2902	2947	4081	2890	3014	2980	3076
21:19:18	5227	5533	5474	6651	6789	6746	5377	5334	5584	5787	5735	5488	53892	72609	65582	5351	5340	5383	6315	6027	6232	6941	6561	6777	5590	5549	5396	5489	5305	5191	8741	8827	8702	6094	6271	5910	25897	26424	26017	2914	2972	2938	2948	2872	4338	2921	2946	2854	3072
21:29:18	5584	5486	5540	6806	6999	6712	5246	5429	5534	5719	5802	5630	53015	71236	63493	5345	5491	5455	6249	6129	6188	6807	6817	6815	5786	5469	5333	5299	5400	5194	8919	8416	8790	6351	6238	5942	26904	25514	25710	2945	2864	2985	2976	3036	4237	2831	2877	2920	2999
21:39:18	5532	5433	5675	6882	6714	6765	5343	5271	5368	5729	5799	5576	52313	68093	59907	5557	5483	5417	6021	6140	6275	6814	6523	6707	5720	5518	5518	5524	5481	5128	8649	8579	8690	6090	6210	6250	26600	26195	25707	2922	2877	2881	3055	2885	4373	2816	2980	2917	3017
21:49:18	5428	5716	5946	6813	6881	6573	5360	5515	5415	5680	5660	5699	51458	66657	53687	5344	5314	5392	6064	6438	6329	6732	6600	6596	5471	5734	5364	5403	5363	5219	8583	8434	8587	6296	6248	5993	26396	26287	25759	2831	3026	2955	2959	2939	4293	2902	2804	2864	3081
21:59:18	5513	5910	5598	6760	6795	6583	5571	5604	5483	5838	5733	5757	50778	67031	53689	5693	5426	5258	6143	6222	6280	6665	6696	6576	5569	5743	5606	5485	5462	5147	8975	8525	8462	6089	6295	6084	26260	25857	25523	2777	2976	2913	2871	3092	4249	3026	2912	2903	3005
22:09:18	5454	5798	5748	6704	6611	6708	5382	5376	5666	5827	5740	5675	49445	65986	53252	5485	5579	5434	5990	6221	6120	6874	6632	6633	5642	5498	5350	5484	5325	5364	8577	8788	8598	6147	6111	6073	26099	26098	25431	2917	2827	3000	2859	2996	4304	2970	2822	2811	3089
22:19:18	5614	5845	5638	6574	6736	6491	5432	5476	5284	5686	5817	5591	49166	64337	52149	5357	5524	5495	6350	6445	6118	6697	6734	6696	5721	5499	5564	5396	5383	5151	8551	8330	8590	6104	6052	6199	25932	25488	25431	2945	2837	2946	2893	2863	4528	2963	2861	2819	3246
22:29:18	5722	5784	5887	6633	6898	6554	5448	5392	5445	5765	5579	5890	49699	59299	48760	5414	5458	5398	6015	6273	6047	6592	6552	6827	5688	5650	5692	5320	5254	5276	8598	8368	8552	6147	5954	5995	26254	25923	24917	2787	2864	2835	2869	2870	4232	2773	2922	2888	3164
22:39:18	5678	5740	5873	6668	6552	6324	5355	5417	5612	5879	5852	5564	48302	54920	48393	5435	5333	5433	6071	6120	6313	6605	6442	6776	5511	5742	5634	5358	5383	5248	8648	8689	8410	6136	6165	6139	26021	25636	25204	2915	3016	3015	2860	2894	4175	2976	2917	2977	3030
0:00:00
0:00:00
0:00:00
0:00:00
0:00:00
0:00:00
0:00:00
0:00:00
0:00:00
0:00:00
0:00:00
0:00:00
0:00:00
0:00:00
0:00:00
0:00:00
0:00:00
0:00:00
[truncated: 47 more columns]
