# Supplementary material for: Systematic analysis of low-affinity transcription factor binding site clusters in vitro and in vivo establishes their functional relevance
Source: Nat Commun. 2022 Sep 7;13:5273. doi: 10.1038/s41467-022-32971-0 (PMC9452512; doi:10.1038/s41467-022-32971-0)
Supplement: Supplementary file 3 — Source Data [file 41467_2022_32971_MOESM3_ESM.zip › source_data/in-vivo/20210714/20210714_Pho5pr_GFP70.txt]

EGFP:488,507
Kinetic read	A1	A2	A3	A4	A5	A6	A7	A8	A9	A10	A11	A12	B1	B2	B3	B4	B5	B6	B7	B8	B9	B10	B11	B12	C1	C2	C3	C4	C5	C6	C7	C8	C9	C10	C11	C12	D1	D2	D3	D4	D5	D6	D7	D8	D9	D10	D11	D12	E1
0:08:37	199	210	189	219	220	206	198	226	208	206	216	212	500	441	442	205	182	207	205	212	195	185	212	193	208	196	204	200	196	210	209	211	211	210	202	206	235	255	242	201	197	202	207	222	258	196	201	189	190
0:18:37	187	212	209	213	194	207	229	202	188	211	209	206	496	483	487	205	208	197	215	204	215	220	219	214	201	211	194	195	199	195	210	225	204	196	200	208	293	259	240	208	202	200	186	196	259	211	204	191	190
0:28:37	190	204	202	227	212	219	204	194	192	208	200	209	478	559	516	195	188	204	179	203	194	223	203	209	198	206	223	195	216	190	195	199	203	200	199	212	318	354	255	198	213	203	209	210	256	198	191	209	187
0:38:37	205	209	180	247	208	198	225	203	226	220	202	202	521	559	638	221	174	221	194	196	201	190	186	207	188	183	202	207	215	203	218	214	228	200	214	162	356	369	269	195	196	192	196	185	276	204	198	183	206
0:48:37	202	196	219	222	203	209	217	201	195	227	209	213	660	610	688	215	201	206	213	204	190	200	190	210	192	207	205	203	210	212	254	236	221	200	209	185	407	406	266	171	186	207	183	192	252	202	195	194	172
0:58:37	194	198	182	211	192	212	209	207	179	205	199	182	637	689	791	198	196	199	195	211	205	198	198	208	215	220	190	212	208	197	218	205	214	201	210	198	442	439	263	198	223	207	189	198	229	195	170	187	192
1:08:37	199	201	182	231	190	205	214	208	185	204	217	204	630	693	768	203	193	190	202	212	198	197	208	206	202	205	200	186	173	219	213	215	222	180	202	213	482	456	269	172	190	188	199	182	250	186	193	192	189
1:18:37	196	203	208	211	209	192	199	202	179	205	206	188	677	764	770	195	202	192	197	190	180	198	204	208	208	191	204	192	211	207	244	203	197	209	216	193	444	450	281	213	182	198	199	177	256	190	173	182	195
1:28:37	201	190	207	207	204	207	216	197	192	192	199	212	731	803	826	190	198	204	223	226	185	206	207	213	170	198	200	197	176	182	213	206	204	209	197	212	457	440	289	189	206	204	183	195	245	189	196	205	186
1:38:37	182	205	195	216	191	190	221	199	203	208	219	193	821	821	842	206	200	215	193	208	189	221	214	221	170	199	197	210	212	196	212	214	210	229	198	209	463	369	294	184	193	195	199	175	254	203	192	194	196
1:48:37	211	213	207	204	227	206	218	202	186	207	208	217	835	924	857	191	198	200	198	213	215	212	221	200	210	205	194	205	182	194	216	207	228	186	203	233	484	305	305	193	179	188	187	189	272	186	183	193	190
1:58:37	215	201	211	204	230	198	208	196	218	197	232	211	930	978	922	201	189	207	200	227	208	230	214	198	190	186	205	196	202	204	229	201	216	221	204	214	414	326	323	221	181	194	176	195	249	192	196	185	187
2:08:37	204	204	209	209	206	199	217	199	199	210	211	214	998	1045	1018	199	212	169	199	208	196	226	193	218	197	204	215	198	194	221	211	196	209	230	217	200	369	329	328	184	194	198	186	193	269	201	193	198	169
2:18:37	204	202	215	219	191	193	211	209	203	206	219	205	1071	1121	1074	205	204	206	188	214	211	208	206	204	198	205	191	195	222	198	235	223	223	212	217	207	371	342	325	191	188	224	199	197	273	194	190	188	208
2:28:37	209	199	214	218	205	212	198	193	213	198	233	210	1131	1187	1114	200	180	180	210	210	205	239	206	211	205	196	209	217	206	192	236	224	230	227	200	220	371	333	356	205	177	170	198	196	249	191	187	198	182
2:38:37	213	209	204	210	229	192	204	217	218	212	225	202	1207	1292	1204	193	211	195	192	211	209	217	217	234	196	205	189	212	199	205	198	229	229	246	218	227	418	351	373	183	184	183	199	192	230	208	180	187	170
2:48:37	194	207	195	214	215	231	214	207	207	212	225	185	1312	1372	1306	196	217	195	211	214	214	211	199	214	208	187	179	211	194	192	212	207	227	232	227	215	409	358	397	196	188	179	228	203	255	186	182	194	197
2:58:37	210	198	227	224	220	208	198	212	197	230	204	209	1371	1454	1373	204	191	192	213	203	195	211	213	205	197	184	200	212	194	223	230	238	244	235	214	216	450	416	421	188	174	190	192	174	263	198	184	194	184
3:08:37	211	231	221	228	207	230	214	213	197	211	201	176	1491	1515	1448	186	206	195	219	220	218	211	202	237	213	226	200	217	201	218	250	235	236	234	237	209	453	444	404	176	181	191	185	186	236	197	190	174	193
3:18:37	205	220	223	218	200	222	196	216	216	207	209	211	1583	1600	1551	202	206	223	199	225	200	226	221	231	211	202	198	216	203	211	231	238	228	232	227	224	474	446	450	185	191	178	198	181	281	189	207	174	179
3:28:37	215	217	202	222	214	220	209	199	199	198	196	184	1736	1725	1612	198	210	215	227	230	221	248	203	214	217	211	212	202	202	195	223	251	225	241	215	245	480	449	448	187	196	200	199	182	253	216	174	203	190
3:38:37	225	219	221	220	211	241	217	220	195	213	208	204	1763	1808	1749	207	203	200	221	202	208	210	226	234	208	205	207	188	209	219	228	236	228	229	220	222	503	471	466	194	198	202	188	217	269	202	168	162	200
3:48:37	193	205	225	222	234	226	208	221	198	232	224	207	1920	1920	1848	201	219	209	212	219	215	224	226	219	202	212	211	223	223	212	251	250	231	246	202	207	540	495	497	197	178	189	167	207	254	191	191	196	190
3:58:37	208	229	233	219	242	221	212	195	185	211	223	212	2006	2040	1973	225	215	195	194	213	217	226	227	251	193	196	210	215	220	219	260	253	238	235	223	204	546	495	527	177	182	177	208	179	275	203	185	191	187
4:08:37	213	223	237	239	244	238	209	209	221	221	234	207	2015	2227	2088	204	196	204	219	206	219	236	227	249	212	194	196	219	214	212	268	234	238	220	218	236	572	542	568	179	208	181	180	187	264	182	182	197	185
4:18:37	230	214	212	227	240	246	207	190	217	236	231	178	2148	2296	2224	196	224	211	225	233	232	223	212	226	195	234	212	217	216	229	266	237	246	200	226	242	589	545	561	185	213	174	187	212	251	197	194	187	196
4:28:37	198	231	232	252	242	235	218	222	224	214	205	207	2361	2478	2369	206	211	212	221	199	223	254	234	249	192	200	215	215	202	205	264	267	253	222	223	215	657	602	576	183	183	197	193	162	261	180	189	193	187
4:38:37	202	213	218	219	238	263	216	228	212	214	229	230	2442	2641	2496	211	220	205	216	223	236	246	226	257	223	217	207	195	218	231	279	274	242	222	239	240	686	647	609	177	192	171	185	185	280	174	194	192	182
4:48:37	226	214	200	248	256	248	215	200	199	232	205	222	2599	2773	2601	207	199	216	207	205	213	239	233	264	207	197	214	204	216	205	284	272	277	238	223	231	679	656	628	182	200	206	195	190	272	203	193	187	195
4:58:37	211	227	206	242	249	241	224	203	222	215	241	222	2769	2954	2779	222	219	217	210	208	216	247	253	227	191	242	208	223	213	209	295	279	281	234	228	247	727	705	676	180	179	189	198	192	236	169	193	162	207
5:08:37	231	200	219	281	233	239	224	230	201	199	214	223	2894	3046	2926	214	231	197	224	218	233	259	249	268	211	209	214	216	210	229	288	284	258	230	219	250	760	728	716	187	201	212	188	172	247	183	182	183	187
5:18:37	214	211	222	261	244	260	214	206	195	217	216	218	3064	3403	3059	219	225	194	213	215	227	271	238	269	220	232	205	191	206	215	295	278	304	248	251	229	811	773	725	172	201	174	180	205	270	178	183	185	186
5:28:37	203	202	231	261	260	265	218	212	224	235	234	200	3221	3714	3211	210	219	203	230	223	216	237	257	247	225	195	204	218	192	206	302	287	283	235	245	236	846	801	755	178	169	186	193	207	250	191	175	189	187
5:38:37	217	223	231	266	254	274	214	204	220	201	244	199	3437	3906	3484	192	215	220	213	233	221	258	279	257	211	209	224	221	221	219	326	335	310	249	221	267	890	837	832	188	199	198	181	200	260	201	198	173	203
5:48:37	207	227	225	277	258	258	213	217	209	223	231	217	3534	4168	3611	205	208	200	219	231	216	259	245	266	214	225	202	221	229	227	318	313	303	271	245	241	926	902	865	171	182	200	186	189	242	185	177	180	190
5:58:37	220	215	235	262	278	260	211	227	214	221	239	209	3676	4311	3979	214	210	215	230	228	213	275	267	273	215	211	208	209	238	220	330	299	321	276	252	257	962	911	902	188	174	198	159	181	269	176	200	206	201
6:08:37	224	258	250	274	279	285	221	201	232	211	198	206	3866	4529	4388	209	200	225	220	242	218	285	298	270	211	205	186	208	228	198	322	331	321	258	236	246	1032	952	913	173	211	172	190	187	254	190	187	189	197
6:18:37	207	221	229	302	281	279	217	220	219	219	218	222	4025	4890	4470	197	220	204	233	240	234	272	277	273	205	214	238	217	233	202	361	332	335	260	251	231	1063	993	996	193	172	208	178	186	248	183	200	185	196
6:28:37	217	245	230	252	275	275	216	206	205	223	229	229	4157	5010	4862	218	219	212	224	235	230	280	267	280	213	200	216	210	215	204	319	350	334	249	276	254	1063	1020	1039	191	191	199	193	179	262	193	196	183	203
6:38:37	246	255	238	286	299	283	223	220	217	230	230	231	4270	5159	5156	220	200	242	236	216	227	249	305	283	223	228	219	235	197	226	351	345	334	266	260	260	1103	1090	1054	197	169	188	207	198	255	178	187	184	213
6:48:37	259	257	258	298	312	286	209	211	232	227	228	213	4467	5168	5151	210	220	218	254	226	243	307	295	293	259	228	222	226	211	208	343	354	347	273	267	274	1174	1138	1097	177	199	186	193	171	282	198	202	197	194
6:58:37	231	255	247	312	288	296	225	213	234	218	242	224	4538	5430	5828	225	209	232	261	233	250	304	303	307	218	240	222	238	234	216	376	365	348	261	258	281	1244	1187	1183	181	166	217	193	181	263	187	194	189	183
7:08:37	235	227	246	307	314	295	224	195	228	222	213	223	4754	5645	5855	204	227	207	240	244	245	324	328	300	214	213	223	233	222	205	394	374	349	276	277	285	1266	1263	1200	186	186	169	187	192	278	164	175	193	215
7:18:37	241	259	267	308	308	320	221	242	224	230	253	236	4902	5842	6155	231	243	207	252	231	271	332	327	303	243	230	222	221	219	220	390	372	388	285	269	290	1324	1291	1284	206	188	163	199	197	256	183	174	188	192
7:28:37	246	254	267	307	328	305	238	222	222	236	253	256	5096	6201	6276	224	231	235	252	255	247	317	319	313	245	231	238	236	245	239	410	383	392	294	294	318	1380	1322	1360	187	192	157	182	178	239	174	202	195	198
7:38:37	251	258	254	334	299	312	220	220	256	226	234	237	5188	6568	6566	238	246	219	275	252	245	328	331	334	233	237	235	240	239	239	432	414	412	306	284	299	1423	1350	1489	191	174	188	196	210	273	184	182	201	195
7:48:37	266	262	286	355	328	328	236	237	240	253	247	237	5293	6851	6636	238	230	227	267	254	266	319	337	357	244	251	243	238	235	233	442	442	453	315	299	292	1474	1370	1478	204	191	177	167	186	257	201	184	198	207
7:58:37	259	257	272	330	348	323	235	273	221	238	257	233	5380	7026	7187	262	247	243	293	261	259	331	366	352	240	251	229	216	230	242	463	442	437	319	305	328	1555	1479	1604	166	189	171	199	197	273	196	189	199	191
8:08:37	281	281	274	359	347	341	256	238	246	248	256	258	5498	7248	7284	249	240	259	290	297	258	363	336	351	252	253	259	259	225	253	464	463	448	323	319	292	1546	1548	1718	188	185	199	183	172	258	188	208	174	195
8:18:37	265	257	298	342	375	353	248	245	236	260	252	262	5771	7733	7551	244	250	255	290	271	266	347	372	337	265	250	257	272	252	239	470	470	469	329	325	324	1563	1541	1811	181	199	197	170	189	289	167	196	210	200
8:28:37	275	286	273	350	347	323	252	266	268	253	272	258	5832	7761	7612	244	254	259	282	275	291	365	340	357	251	231	249	254	250	253	501	478	455	299	334	326	1590	1619	1856	188	177	198	175	180	250	200	204	183	206
8:38:37	294	264	280	372	372	356	246	255	276	286	279	257	5950	7885	7861	263	264	243	275	279	294	342	364	380	277	249	254	259	252	258	529	472	474	316	317	321	1655	1734	1945	200	201	189	196	197	265	171	187	194	209
8:48:37	275	275	292	362	359	353	247	251	255	279	267	266	6095	8219	7874	248	261	241	308	295	294	351	368	381	248	246	276	261	250	237	546	499	485	328	328	313	1654	1721	1968	181	177	196	193	191	281	193	194	215	191
8:58:37	272	271	279	375	357	374	261	270	259	272	267	269	6245	8292	8301	257	264	247	297	297	300	372	381	393	261	227	277	260	250	263	515	458	482	323	329	318	1739	1828	2128	177	204	197	197	189	276	195	181	180	187
9:08:37	291	299	304	368	363	381	251	278	288	268	276	284	6378	8479	8191	266	251	267	315	290	307	366	381	359	294	271	264	271	266	274	507	468	509	350	348	332	1723	1908	2172	162	199	193	189	204	257	189	199	191	186
9:18:37	291	276	278	365	384	369	259	275	262	273	286	283	6489	8349	8236	279	272	270	312	306	292	391	372	368	239	273	244	295	249	253	519	466	504	331	329	327	1741	1894	2184	174	190	186	199	186	248	192	181	187	201
9:28:37	293	281	269	386	355	360	245	282	264	302	293	267	6485	8646	8685	262	264	249	298	329	294	386	405	378	276	254	266	290	260	253	527	501	511	348	330	335	1769	1980	2231	182	191	185	182	175	268	188	178	188	183
9:38:37	288	295	300	383	370	373	256	278	264	284	286	268	6614	8597	8847	261	287	279	320	316	321	381	367	371	288	267	283	292	254	256	581	534	512	312	361	319	1803	1968	2229	186	195	179	192	177	257	189	182	185	178
9:48:37	260	273	289	369	373	379	262	282	269	287	298	277	6500	9033	9030	287	288	269	295	323	295	371	396	393	282	298	256	282	252	271	530	547	534	341	346	333	1783	1998	2273	198	186	175	216	191	265	184	167	191	195
9:58:37	306	294	277	384	398	376	281	285	287	302	302	279	6615	9318	9224	298	302	284	311	303	318	385	390	373	294	276	279	275	290	255	563	527	510	329	355	327	1849	2008	2290	184	177	193	195	210	234	194	189	191	197
10:08:37	304	288	297	387	379	403	257	289	271	305	310	299	6617	9470	9385	300	300	299	293	327	316	402	386	389	291	279	272	280	263	270	533	565	509	344	337	353	1861	2003	2303	163	178	178	170	194	265	197	196	194	209
10:18:37	314	285	301	384	381	384	279	264	276	313	311	291	6574	9569	9669	286	278	283	331	307	325	401	402	391	295	300	273	288	282	272	546	549	547	367	341	355	1921	2048	2297	205	189	176	182	183	249	169	174	202	196
10:28:37	288	295	287	357	414	386	265	271	301	310	314	319	6579	9584	9731	270	289	270	314	299	343	401	419	382	303	283	292	278	267	278	563	529	533	354	341	352	1852	1990	2290	176	177	177	186	182	258	195	192	200	197
10:38:37	297	314	299	396	390	376	295	276	281	288	327	310	6729	9619	9846	289	308	285	328	323	329	396	387	389	291	278	292	307	278	270	565	526	543	332	333	347	1812	2058	2240	184	192	200	196	184	247	168	177	202	204
10:48:37	298	297	318	404	376	375	281	304	278	315	332	308	6627	9803	9990	301	278	276	339	332	353	400	389	391	284	286	285	314	293	290	558	533	571	348	343	374	1842	2061	2283	189	191	194	197	209	270	191	187	175	208
10:58:37	285	291	313	378	380	405	297	282	301	325	331	302	6652	9931	10126	300	304	279	324	318	320	408	413	387	296	279	304	278	272	303	559	538	552	347	342	358	1856	2126	2318	176	192	182	179	195	260	197	181	199	210
11:08:37	297	296	318	401	408	376	288	277	303	330	308	298	6628	9930	10305	277	304	274	340	315	342	407	393	383	283	276	290	317	287	279	566	549	541	346	351	375	1830	2064	2226	181	189	183	179	190	260	178	189	194	190
11:18:37	305	297	291	423	401	384	290	310	285	299	336	304	6661	10002	10218	303	288	296	330	325	353	388	395	390	293	309	285	313	296	295	577	535	549	354	368	343	1780	2016	2168	175	189	186	206	178	271	192	191	187	186
11:28:37	320	317	309	421	388	372	276	281	282	318	320	319	6613	10051	10413	285	305	285	341	337	308	388	394	401	310	285	305	286	289	295	579	559	564	363	344	368	1800	1982	2263	187	190	186	177	202	251	171	194	193	183
11:38:37	301	299	317	413	377	408	284	293	281	321	318	309	6606	10084	10520	287	302	295	325	331	338	400	405	386	312	294	289	290	280	290	577	543	545	361	371	354	1878	1970	2186	189	180	192	174	203	283	199	169	189	225
11:48:37	297	316	329	407	402	389	307	320	303	311	337	314	6609	9971	10436	314	337	287	348	336	328	403	393	403	293	296	297	295	275	301	584	541	579	355	347	379	1824	2053	2222	177	188	195	174	206	259	195	188	195	188
11:58:37	317	298	318	409	367	399	289	303	310	315	324	316	6625	10197	10641	339	308	315	336	327	345	402	412	376	301	310	315	298	302	324	568	551	562	357	361	365	1837	1953	2189	189	199	174	193	171	248	198	194	174	180
12:08:37	325	313	332	398	403	391	296	330	301	330	355	342	6586	10258	10483	297	303	296	358	350	343	393	409	402	323	286	318	307	292	300	561	536	554	349	367	384	1865	1997	2094	197	172	178	201	173	266	187	192	206	205
12:18:37	313	321	327	395	409	388	306	302	300	318	346	345	6583	10108	10445	339	295	310	369	352	374	414	410	418	316	289	311	309	304	302	578	545	561	356	369	366	1847	2073	2104	169	198	184	194	178	282	200	200	189	189
12:28:37	326	317	329	409	418	412	285	329	302	348	343	340	6586	10227	10341	294	298	307	340	334	368	398	400	394	324	291	311	307	290	286	568	574	548	366	374	354	1831	2169	2129	174	200	179	204	177	262	206	193	197	190
12:38:37	323	348	344	374	418	394	313	305	297	345	347	315	6676	9978	10458	312	322	309	377	339	340	428	398	423	298	310	285	300	281	303	555	541	538	374	366	366	1896	2176	2141	188	170	185	193	186	279	191	183	191	193
12:48:37	324	320	322	412	398	412	310	304	293	320	330	319	6456	10337	10540	325	308	316	371	327	355	425	407	436	313	310	302	319	295	301	571	570	560	390	358	371	1806	2087	2184	207	178	156	189	188	266	198	153	205	202
12:58:37	307	323	347	395	403	404	315	329	298	328	301	309	6511	10233	10444	326	322	324	349	359	357	410	437	409	317	297	303	296	304	303	556	533	555	384	364	371	1809	2000	2131	178	186	186	178	199	271	186	189	181	195
13:08:37	318	323	306	415	414	417	292	302	310	337	348	316	6536	10264	10414	338	323	325	350	368	358	413	408	429	325	324	319	311	291	311	545	563	544	375	358	382	1827	1973	2110	179	200	185	188	189	264	200	181	214	190
13:18:37	330	319	335	451	395	416	320	322	318	341	323	326	6475	10259	10411	319	321	320	359	349	356	414	408	401	325	317	296	320	297	292	576	533	568	384	366	392	1841	2009	2124	181	183	178	214	168	270	191	186	159	195
13:28:37	327	316	301	418	418	416	306	328	298	340	348	315	6506	10062	10500	320	309	304	371	375	358	381	417	405	327	310	302	324	309	292	574	537	557	374	380	377	1804	1982	2041	184	179	190	180	178	255	198	189	216	206
13:38:37	330	312	352	396	414	405	323	314	310	333	336	335	6500	9927	10337	331	324	332	341	351	356	413	408	419	329	303	316	325	295	312	554	544	568	355	370	341	1772	1883	1980	174	189	172	166	186	264	181	203	192	213
13:48:37	288	331	351	423	399	407	310	302	320	349	324	326	6475	9949	10359	337	306	311	374	371	366	421	397	440	345	313	334	321	319	314	540	555	560	378	359	378	1776	1884	1981	172	181	191	164	189	242	167	212	188	181
13:58:37	316	326	329	399	424	422	312	325	340	345	335	335	6472	9859	10231	319	323	335	365	374	368	423	403	404	326	332	316	307	320	328	546	532	542	367	379	363	1797	1863	2023	191	200	179	198	161	272	204	179	205	191
14:08:37	310	333	331	419	424	419	307	321	325	354	353	347	6485	10104	10333	330	314	337	360	349	352	386	396	415	342	334	296	336	314	322	554	515	554	387	370	363	1778	1887	1986	204	186	188	186	174	278	195	182	175	203
14:18:37	343	321	337	448	409	424	307	316	332	357	350	353	6428	10159	10240	304	325	334	353	368	355	430	413	425	337	330	322	307	314	319	555	527	558	363	399	375	1780	1851	1959	182	173	176	153	188	271	189	208	193	185
14:28:37	308	309	335	415	414	429	310	311	327	353	362	354	6388	9983	10225	321	327	338	396	352	355	394	421	395	333	332	333	314	315	299	574	535	563	369	377	379	1811	1882	2005	185	190	182	163	188	276	165	197	202	195
14:38:37	314	319	333	433	435	421	320	318	333	362	331	334	6494	10278	10502	328	305	354	362	365	383	399	406	424	339	339	338	313	314	305	582	558	577	364	373	355	1773	1932	2081	197	192	186	185	196	256	201	177	206	210
14:48:37	326	324	334	420	405	414	316	328	341	358	311	323	6417	10406	10737	316	350	311	354	375	375	419	420	420	345	333	323	308	323	319	574	577	554	358	388	370	1769	1967	2109	186	179	184	180	198	269	177	197	180	203
14:58:37	298	328	318	420	412	426	311	357	323	342	347	336	6382	10588	10510	306	333	330	384	376	372	432	416	416	349	314	341	307	311	329	575	555	571	386	383	387	1727	1905	2036	178	164	171	183	166	279	183	178	165	201
15:08:37	327	305	329	419	426	396	316	320	323	341	355	340	6309	10349	10481	324	330	334	376	362	375	413	435	438	346	320	309	321	320	322	556	569	565	380	390	367	1720	1882	2042	186	191	188	177	195	266	175	182	179	188
15:18:37	310	352	317	410	402	418	340	329	324	359	366	375	6385	10450	10689	328	327	325	362	382	376	439	426	404	366	321	319	308	341	318	556	560	565	385	406	376	1751	1842	2082	190	200	165	179	194	262	176	190	168	192
15:28:37	327	309	330	430	420	420	333	294	334	340	358	330	6318	10789	10779	327	331	332	355	392	385	429	424	413	341	340	324	314	330	324	570	579	575	373	400	371	1718	1872	2116	194	185	170	199	207	237	189	162	196	193
15:38:37	333	317	325	430	396	418	321	337	333	370	356	367	6305	10348	10418	326	326	325	366	361	382	419	412	420	335	360	334	298	306	320	589	540	565	404	371	358	1697	1929	1908	179	193	181	182	182	268	208	199	172	194
15:48:37	322	352	331	400	420	418	316	319	325	355	355	342	6315	10691	10590	326	314	328	371	372	387	419	432	394	323	303	318	335	297	291	576	552	570	386	363	372	1708	2014	2102	172	170	177	183	195	255	186	179	177	183
15:58:37	316	339	335	423	407	417	328	334	327	377	350	339	6289	10582	10832	345	333	342	378	352	357	417	388	412	321	334	324	324	314	299	573	565	554	366	391	381	1705	1919	2051	168	186	197	182	190	261	172	174	187	203
16:08:37	349	327	312	421	415	402	332	333	328	350	351	355	6283	10295	10524	337	328	346	368	382	367	412	439	397	332	325	313	307	304	314	577	570	546	372	361	371	1691	1917	2052	185	190	184	178	186	277	182	192	179	196
16:18:37	304	344	340	422	426	424	332	338	306	338	355	367	6261	10125	10493	341	322	301	375	349	363	424	418	400	338	349	315	319	316	325	581	572	588	384	375	387	1684	1897	1992	184	191	182	190	210	265	207	185	191	203
16:28:37	325	334	340	415	441	421	324	336	344	346	354	340	6249	10397	10861	329	326	333	376	355	367	448	425	423	359	333	325	346	307	320	584	578	589	390	367	382	1693	1798	2094	187	187	197	189	194	271	162	196	192	197
16:38:37	348	339	316	431	431	429	307	330	344	355	364	371	6244	10212	10673	320	330	327	379	384	363	432	448	410	322	323	345	317	323	318	588	546	571	371	377	375	1675	1744	2090	152	192	165	192	197	276	188	176	189	203
16:48:37	339	355	345	421	421	438	335	348	315	373	355	337	6141	10411	10747	356	339	328	358	377	392	436	419	431	370	345	335	302	320	330	595	587	574	379	412	370	1694	1857	2059	185	187	188	182	169	275	182	176	193	196
16:58:37	314	332	345	420	419	415	326	329	324	336	355	353	6041	9956	10322	340	304	340	387	359	387	406	425	438	348	360	308	327	326	345	576	557	561	364	394	392	1655	1853	2019	186	188	179	180	185	271	183	180	174	190
17:08:37	350	345	367	426	404	428	317	336	317	367	368	368	5937	10038	10644	338	327	342	384	388	405	425	413	412	342	300	330	326	340	341	599	554	578	381	369	386	1675	1815	2067	175	198	190	182	188	259	186	179	182	190
17:18:37	329	345	359	438	441	430	335	315	339	353	362	347	5901	9609	10406	332	344	329	365	399	392	429	421	418	363	325	338	312	313	316	578	606	578	385	379	401	1669	1859	2124	191	184	205	198	174	266	165	164	169	168
17:28:37	352	349	358	450	409	437	334	337	321	361	367	361	5782	9138	9796	324	338	342	367	365	387	443	404	441	334	329	346	326	324	317	567	568	595	393	385	382	1664	1765	1936	182	184	192	178	183	283	186	186	189	191
17:38:37	331	342	344	422	413	416	332	328	333	349	360	355	5574	8972	9554	353	329	370	356	366	397	413	438	430	359	336	304	319	325	320	572	568	558	382	392	378	1704	1666	1965	180	179	175	187	197	272	194	194	186	206
17:48:37	323	331	353	426	417	416	343	308	335	364	357	348	5405	8341	9010	347	343	339	377	400	378	412	433	410	344	335	331	335	320	333	581	569	558	388	386	376	1690	1666	1842	199	212	202	197	167	257	209	177	184	211
17:58:37	333	355	344	439	435	448	353	374	341	366	347	369	5138	7742	8469	339	332	333	379	389	375	430	413	407	350	325	339	337	339	325	569	536	583	373	373	391	1638	1777	1894	168	190	165	189	179	274	203	173	197	199
18:08:37	339	349	358	435	412	410	335	340	332	335	371	351	5030	7298	8141	321	320	354	401	383	378	426	415	421	368	345	326	331	319	311	590	568	573	397	381	382	1678	1728	1857	197	187	178	197	187	259	203	194	199	188
18:18:37	333	350	369	422	453	427	334	343	339	354	373	351	4923	7057	7897	304	352	338	402	381	396	416	429	425	347	359	342	325	320	350	568	551	564	401	391	376	1647	1668	1832	186	196	171	178	197	267	169	199	177	173
18:28:37	335	344	349	413	433	446	321	356	340	368	361	341	4738	6594	7462	328	323	341	379	390	381	413	427	412	373	351	340	326	354	326	577	553	561	396	388	387	1659	1626	1830	187	193	183	176	191	269	161	176	198	193
18:38:37	328	320	359	438	430	436	345	339	352	369	383	364	4640	6462	7217	355	347	347	400	396	400	421	434	424	367	376	345	341	320	330	550	542	563	373	395	388	1654	1662	1784	182	177	184	174	172	267	190	204	191	218
18:48:37	338	353	366	447	429	436	348	352	320	334	345	350	4580	6186	6953	344	343	352	387	390	400	425	418	413	351	348	321	352	330	330	583	525	555	410	384	384	1642	1641	1660	185	169	184	192	183	285	170	179	191	187
18:58:37	353	349	327	447	423	419	336	359	345	357	349	343	4381	6090	6604	349	349	347	382	379	403	414	426	416	345	346	335	320	340	319	552	551	546	390	388	388	1607	1749	1743	176	229	195	176	162	280	176	166	211	192
19:08:37	349	357	353	430	438	396	335	350	344	394	358	381	4368	5854	6325	352	331	317	379	374	395	424	415	453	355	351	352	321	348	349	543	574	562	362	383	388	1634	1643	1770	160	174	194	166	187	267	192	169	167	202
19:18:37	357	358	380	429	418	437	318	355	338	379	381	361	4321	5743	6105	359	347	361	392	395	387	428	396	419	352	378	329	343	334	347	561	550	579	362	391	382	1606	1649	1726	183	194	173	187	189	270	198	186	175	184
19:28:37	342	339	338	418	435	430	340	345	351	344	352	358	4133	5501	5706	341	338	346	378	380	404	432	428	404	333	344	360	328	324	321	560	540	550	396	394	403	1631	1630	1717	171	184	179	169	189	268	200	173	198	215
19:38:37	338	340	355	448	451	444	344	341	355	359	376	361	4042	5289	5365	344	341	369	381	376	380	417	416	413	348	354	335	331	321	332	572	535	535	378	405	390	1606	1674	1780	183	179	175	181	183	272	194	181	194	200
19:48:37	319	372	361	420	425	437	343	343	332	373	352	377	3923	5237	5239	335	348	341	398	398	420	432	436	411	344	345	343	318	328	328	556	536	539	381	384	374	1633	1666	1785	180	179	196	174	181	268	168	194	169	209
19:58:37	347	358	345	444	423	431	329	351	319	383	366	357	3897	5187	5160	345	354	346	395	402	390	417	419	445	351	352	352	340	327	328	554	547	552	393	395	379	1623	1691	1731	183	197	185	187	191	274	185	216	165	190
20:08:37	335	353	346	423	431	400	327	359	336	357	387	363	3771	5022	4938	333	325	349	400	386	410	430	425	428	361	353	333	344	315	337	558	547	535	393	396	388	1664	1643	1738	197	185	185	189	194	263	162	200	178	195
20:18:37	350	364	369	434	437	420	345	330	351	371	373	364	3687	4990	4929	349	350	341	405	386	406	409	423	420	346	348	349	330	336	332	562	552	544	377	428	409	1620	1679	1733	179	164	161	194	178	256	191	194	168	193
20:28:37	343	362	349	419	433	429	366	337	360	392	393	367	3715	4903	4875	346	353	333	394	389	404	443	403	438	352	334	342	347	348	339	534	543	556	381	375	399	1625	1638	1712	192	195	184	182	192	291	197	188	178	188
20:38:37	331	363	336	417	430	435	337	339	370	385	381	347	3548	4761	4635	329	355	327	399	391	409	442	427	430	348	354	360	362	343	323	546	553	504	402	399	386	1636	1651	1749	173	180	177	186	180	270	192	187	168	204
20:48:37	362	364	336	443	418	422	337	347	331	366	387	363	3541	4554	4536	325	334	343	415	397	398	409	422	407	347	364	336	338	334	324	556	562	526	369	403	383	1622	1640	1729	180	163	193	191	178	245	188	176	168	193
20:58:37	346	385	354	417	425	404	353	354	341	367	375	379	3446	4418	4207	345	370	337	393	411	377	427	424	407	353	346	358	345	337	340	545	550	529	366	414	405	1621	1596	1757	184	168	183	181	183	275	200	185	161	183
21:08:37	332	365	357	425	427	429	345	362	348	379	400	355	3366	4305	3972	364	331	329	388	390	373	427	422	405	347	369	335	361	355	330	531	562	547	404	392	380	1594	1633	1632	188	178	195	177	177	252	161	189	196	196
21:18:37	349	361	358	428	435	422	342	339	361	353	366	346	3287	4309	3908	322	368	346	394	381	399	425	401	404	356	350	355	343	354	339	530	530	567	393	424	376	1634	1621	1619	176	183	175	172	186	276	176	210	202	200
21:28:37	360	361	374	425	450	408	346	368	355	371	352	396	3260	4143	3743	356	352	329	383	380	405	400	438	439	356	353	360	344	338	344	553	541	547	394	406	391	1612	1615	1668	177	167	171	191	190	279	193	173	194	209
21:38:37	359	381	365	445	435	437	333	346	358	367	362	376	3200	4049	3615	341	347	310	398	406	418	443	418	418	368	363	334	361	322	333	537	530	536	397	383	374	1627	1567	1601	173	191	182	183	184	252	188	197	184	200
21:48:37	389	373	356	441	440	434	339	344	363	374	361	366	3195	3942	3378	358	339	345	406	393	381	423	448	444	353	365	350	348	343	356	544	541	529	389	390	387	1595	1584	1574	177	173	181	169	187	256	191	170	171	194
21:58:37	347	358	381	444	456	433	371	357	347	356	367	381	3155	3977	3369	354	361	339	407	416	380	410	444	411	338	356	363	344	321	336	565	552	547	387	402	397	1588	1594	1576	192	195	193	189	175	246	182	176	198	200
22:08:37	375	366	360	430	404	431	354	352	354	363	362	366	3141	3857	3337	332	332	355	391	402	364	407	428	420	365	367	344	331	352	342	542	520	526	411	398	382	1583	1580	1555	180	190	191	186	185	272	188	189	178	163
22:18:37	381	357	384	440	429	420	359	360	356	376	361	372	3032	3806	3279	337	341	317	418	403	395	418	423	408	365	348	339	352	311	349	553	539	551	384	397	396	1616	1600	1596	172	175	168	168	193	255	178	181	170	200
22:28:37	382	373	359	431	429	423	348	352	347	385	364	345	3016	3522	3158	361	323	349	409	393	378	417	431	403	361	372	360	344	352	361	545	515	511	381	392	383	1596	1604	1584	199	183	172	185	190	255	187	186	183	199
22:38:37	373	363	367	412	424	435	376	353	355	388	381	360	3062	3334	3167	332	354	334	390	386	378	435	415	428	362	360	362	345	343	358	535	526	509	382	380	377	1561	1586	1546	180	190	191	190	184	266	169	184	194	193
0:00:00
0:00:00
0:00:00
0:00:00
0:00:00
0:00:00
0:00:00
0:00:00
0:00:00
0:00:00
0:00:00
0:00:00
0:00:00
0:00:00
0:00:00
0:00:00
0:00:00
0:00:00
[truncated: 47 more columns]
