# Supplementary material for: Systematic analysis of low-affinity transcription factor binding site clusters in vitro and in vivo establishes their functional relevance
Source: Nat Commun. 2022 Sep 7;13:5273. doi: 10.1038/s41467-022-32971-0 (PMC9452512; doi:10.1038/s41467-022-32971-0)
Supplement: Supplementary file 3 — Source Data [file 41467_2022_32971_MOESM3_ESM.zip › source_data/in-vivo/20210714/20210714_Pho5pr_600.txt]

600
Kinetic read	A1	A2	A3	A4	A5	A6	A7	A8	A9	A10	A11	A12	B1	B2	B3	B4	B5	B6	B7	B8	B9	B10	B11	B12	C1	C2	C3	C4	C5	C6	C7	C8	C9	C10	C11	C12	D1	D2	D3	D4	D5	D6	D7	D8	D9	D10	D11	D12	E1
0:08:05	0.146	0.154	0.143	0.144	0.145	0.144	0.134	0.134	0.140	0.143	0.163	0.139	0.157	0.143	0.139	0.135	0.132	0.132	0.152	0.142	0.145	0.148	0.144	0.143	0.131	0.130	0.134	0.143	0.141	0.137	0.140	0.143	0.135	0.147	0.154	0.148	0.126	0.124	0.129	0.114	0.118	0.123	0.121	0.119	0.297	0.116	0.117	0.110	0.138
0:18:05	0.147	0.231	0.144	0.176	0.143	0.198	0.149	0.134	0.136	0.140	0.163	0.170	0.153	0.148	0.147	0.154	0.133	0.145	0.152	0.141	0.172	0.147	0.145	0.155	0.131	0.138	0.140	0.144	0.141	0.152	0.158	0.155	0.134	0.150	0.155	0.149	0.129	0.125	0.129	0.115	0.117	0.123	0.121	0.119	0.290	0.115	0.117	0.110	0.141
0:28:05	0.153	0.223	0.150	0.227	0.141	0.226	0.186	0.169	0.137	0.139	0.168	0.179	0.152	0.147	0.158	0.158	0.137	0.161	0.156	0.142	0.155	0.149	0.146	0.164	0.130	0.153	0.154	0.146	0.152	0.185	0.177	0.156	0.135	0.165	0.155	0.151	0.139	0.158	0.130	0.115	0.117	0.123	0.120	0.118	0.273	0.115	0.117	0.110	0.165
0:38:05	0.191	0.249	0.147	0.287	0.145	0.289	0.198	0.189	0.139	0.140	0.174	0.192	0.152	0.149	0.179	0.176	0.153	0.198	0.161	0.148	0.274	0.151	0.149	0.188	0.131	0.161	0.207	0.152	0.150	0.190	0.178	0.147	0.145	0.190	0.157	0.168	0.150	0.178	0.131	0.115	0.117	0.123	0.120	0.118	0.291	0.115	0.117	0.110	0.140
0:48:05	0.152	0.253	0.165	0.287	0.147	0.315	0.231	0.189	0.140	0.140	0.173	0.175	0.152	0.171	0.200	0.209	0.149	0.225	0.158	0.152	0.257	0.157	0.147	0.180	0.135	0.181	0.212	0.147	0.151	0.200	0.189	0.143	0.146	0.175	0.158	0.157	0.164	0.184	0.131	0.115	0.117	0.122	0.120	0.118	0.274	0.115	0.117	0.110	0.138
0:58:05	0.155	0.263	0.161	0.293	0.150	0.310	0.218	0.137	0.138	0.144	0.173	0.169	0.154	0.161	0.186	0.193	0.141	0.214	0.190	0.163	0.251	0.149	0.148	0.153	0.141	0.183	0.227	0.149	0.164	0.212	0.180	0.155	0.147	0.171	0.163	0.159	0.179	0.197	0.133	0.114	0.117	0.122	0.120	0.118	0.290	0.115	0.117	0.110	0.134
1:08:05	0.158	0.256	0.161	0.294	0.152	0.307	0.210	0.147	0.147	0.142	0.172	0.189	0.156	0.163	0.183	0.210	0.146	0.220	0.165	0.157	0.205	0.152	0.150	0.173	0.136	0.181	0.236	0.152	0.180	0.205	0.174	0.160	0.148	0.168	0.165	0.168	0.183	0.203	0.135	0.115	0.117	0.122	0.120	0.118	0.274	0.115	0.117	0.110	0.136
1:18:05	0.160	0.253	0.161	0.273	0.154	0.299	0.183	0.147	0.143	0.144	0.172	0.162	0.157	0.164	0.166	0.190	0.139	0.193	0.170	0.164	0.222	0.154	0.154	0.197	0.140	0.169	0.231	0.154	0.186	0.197	0.168	0.156	0.144	0.167	0.167	0.171	0.178	0.190	0.136	0.115	0.117	0.122	0.120	0.118	0.291	0.115	0.117	0.110	0.140
1:28:05	0.164	0.235	0.163	0.282	0.157	0.293	0.199	0.150	0.146	0.143	0.172	0.159	0.160	0.165	0.168	0.208	0.143	0.198	0.174	0.159	0.217	0.156	0.162	0.168	0.139	0.165	0.224	0.156	0.185	0.202	0.160	0.154	0.146	0.172	0.171	0.170	0.162	0.164	0.138	0.114	0.117	0.122	0.120	0.118	0.273	0.115	0.117	0.110	0.145
1:38:05	0.167	0.260	0.169	0.284	0.159	0.259	0.203	0.174	0.145	0.144	0.171	0.152	0.163	0.167	0.173	0.153	0.144	0.174	0.179	0.167	0.164	0.160	0.161	0.162	0.140	0.159	0.209	0.161	0.184	0.205	0.164	0.155	0.150	0.199	0.176	0.179	0.189	0.147	0.139	0.114	0.117	0.122	0.120	0.117	0.291	0.115	0.117	0.110	0.152
1:48:05	0.172	0.223	0.169	0.259	0.163	0.189	0.217	0.162	0.147	0.146	0.170	0.151	0.166	0.171	0.168	0.148	0.147	0.151	0.180	0.164	0.168	0.163	0.168	0.186	0.151	0.158	0.202	0.167	0.158	0.157	0.162	0.159	0.152	0.192	0.183	0.184	0.190	0.142	0.142	0.114	0.117	0.122	0.120	0.117	0.273	0.115	0.117	0.109	0.157
1:58:05	0.177	0.216	0.175	0.250	0.165	0.196	0.223	0.156	0.151	0.149	0.170	0.154	0.171	0.175	0.170	0.151	0.148	0.146	0.187	0.170	0.173	0.167	0.188	0.168	0.145	0.160	0.191	0.170	0.157	0.155	0.173	0.163	0.156	0.189	0.188	0.185	0.160	0.141	0.143	0.114	0.117	0.122	0.120	0.117	0.291	0.115	0.116	0.109	0.157
2:08:05	0.183	0.239	0.180	0.269	0.169	0.171	0.178	0.163	0.153	0.151	0.170	0.157	0.176	0.180	0.174	0.154	0.152	0.152	0.188	0.174	0.179	0.172	0.173	0.174	0.149	0.161	0.190	0.176	0.161	0.175	0.180	0.167	0.160	0.191	0.193	0.194	0.149	0.144	0.146	0.115	0.117	0.122	0.120	0.117	0.273	0.115	0.116	0.110	0.162
2:18:05	0.189	0.254	0.186	0.279	0.174	0.203	0.247	0.158	0.155	0.155	0.169	0.160	0.182	0.185	0.178	0.158	0.159	0.151	0.192	0.178	0.183	0.177	0.178	0.177	0.153	0.159	0.172	0.179	0.165	0.162	0.185	0.171	0.166	0.198	0.199	0.195	0.150	0.147	0.150	0.114	0.116	0.122	0.120	0.117	0.291	0.115	0.116	0.109	0.162
2:28:05	0.196	0.210	0.191	0.283	0.180	0.184	0.269	0.156	0.159	0.158	0.171	0.202	0.187	0.191	0.184	0.161	0.159	0.155	0.198	0.182	0.187	0.180	0.184	0.183	0.156	0.162	0.167	0.185	0.168	0.184	0.195	0.176	0.168	0.204	0.205	0.201	0.152	0.148	0.153	0.114	0.116	0.122	0.120	0.117	0.273	0.115	0.116	0.109	0.169
2:38:05	0.203	0.207	0.199	0.260	0.186	0.192	0.255	0.160	0.165	0.161	0.172	0.172	0.192	0.199	0.190	0.166	0.163	0.158	0.204	0.188	0.194	0.188	0.188	0.193	0.162	0.166	0.170	0.191	0.173	0.170	0.214	0.183	0.174	0.213	0.215	0.209	0.156	0.152	0.157	0.115	0.117	0.122	0.120	0.117	0.291	0.115	0.116	0.109	0.170
2:48:05	0.210	0.207	0.206	0.216	0.194	0.199	0.245	0.168	0.168	0.164	0.175	0.174	0.200	0.207	0.199	0.169	0.167	0.161	0.209	0.194	0.201	0.193	0.192	0.194	0.167	0.181	0.179	0.195	0.178	0.176	0.191	0.190	0.179	0.220	0.220	0.216	0.161	0.155	0.160	0.114	0.116	0.122	0.120	0.117	0.273	0.115	0.116	0.109	0.171
2:58:05	0.218	0.216	0.214	0.207	0.196	0.205	0.236	0.168	0.175	0.170	0.180	0.181	0.204	0.216	0.206	0.176	0.171	0.166	0.218	0.201	0.208	0.198	0.199	0.198	0.172	0.178	0.185	0.200	0.183	0.179	0.192	0.194	0.184	0.227	0.229	0.223	0.167	0.161	0.164	0.114	0.116	0.122	0.120	0.117	0.291	0.115	0.116	0.109	0.178
3:08:05	0.225	0.221	0.224	0.212	0.202	0.210	0.223	0.174	0.178	0.174	0.183	0.199	0.213	0.222	0.211	0.181	0.177	0.171	0.226	0.206	0.214	0.203	0.203	0.203	0.177	0.183	0.190	0.207	0.188	0.185	0.199	0.200	0.191	0.235	0.236	0.232	0.172	0.165	0.169	0.114	0.116	0.121	0.119	0.117	0.273	0.115	0.116	0.109	0.177
3:18:05	0.234	0.230	0.232	0.217	0.210	0.216	0.196	0.178	0.181	0.179	0.188	0.193	0.219	0.231	0.220	0.188	0.183	0.175	0.232	0.214	0.220	0.208	0.210	0.209	0.183	0.189	0.198	0.213	0.194	0.190	0.205	0.206	0.196	0.243	0.244	0.240	0.178	0.169	0.173	0.114	0.116	0.121	0.120	0.117	0.290	0.115	0.116	0.109	0.179
3:28:05	0.242	0.238	0.242	0.223	0.217	0.224	0.193	0.185	0.188	0.184	0.193	0.193	0.228	0.238	0.228	0.192	0.187	0.202	0.239	0.220	0.227	0.216	0.214	0.215	0.186	0.194	0.203	0.219	0.197	0.194	0.211	0.212	0.203	0.252	0.254	0.248	0.182	0.175	0.177	0.114	0.116	0.121	0.119	0.117	0.273	0.115	0.116	0.109	0.197
3:38:05	0.251	0.247	0.250	0.233	0.226	0.231	0.195	0.191	0.194	0.188	0.198	0.200	0.236	0.247	0.236	0.195	0.193	0.192	0.247	0.227	0.233	0.222	0.222	0.221	0.193	0.199	0.206	0.228	0.203	0.199	0.218	0.217	0.209	0.263	0.263	0.259	0.188	0.181	0.182	0.114	0.116	0.121	0.119	0.117	0.291	0.115	0.116	0.109	0.195
3:48:05	0.261	0.260	0.261	0.241	0.235	0.238	0.202	0.198	0.198	0.196	0.204	0.205	0.246	0.250	0.245	0.200	0.198	0.193	0.257	0.236	0.241	0.231	0.233	0.228	0.202	0.205	0.213	0.237	0.209	0.206	0.227	0.225	0.216	0.273	0.276	0.268	0.193	0.185	0.187	0.114	0.116	0.121	0.119	0.117	0.273	0.115	0.116	0.109	0.195
3:58:05	0.269	0.268	0.273	0.251	0.247	0.246	0.208	0.200	0.203	0.202	0.210	0.212	0.256	0.259	0.250	0.207	0.205	0.197	0.265	0.245	0.253	0.240	0.239	0.237	0.210	0.210	0.218	0.246	0.216	0.212	0.235	0.230	0.224	0.285	0.287	0.283	0.197	0.191	0.194	0.114	0.116	0.121	0.119	0.117	0.291	0.115	0.116	0.109	0.191
4:08:05	0.278	0.283	0.283	0.260	0.254	0.257	0.215	0.211	0.210	0.207	0.220	0.217	0.266	0.273	0.257	0.214	0.212	0.203	0.277	0.254	0.263	0.249	0.248	0.245	0.219	0.218	0.225	0.257	0.224	0.219	0.245	0.241	0.232	0.301	0.302	0.293	0.203	0.196	0.200	0.114	0.116	0.121	0.119	0.117	0.273	0.115	0.116	0.109	0.191
4:18:05	0.295	0.293	0.297	0.270	0.263	0.265	0.223	0.217	0.218	0.215	0.228	0.223	0.277	0.285	0.268	0.221	0.220	0.208	0.288	0.264	0.272	0.257	0.258	0.254	0.226	0.226	0.234	0.266	0.234	0.228	0.254	0.248	0.241	0.314	0.317	0.308	0.211	0.202	0.204	0.114	0.116	0.121	0.119	0.117	0.291	0.115	0.116	0.109	0.195
4:28:05	0.304	0.307	0.309	0.283	0.275	0.277	0.230	0.227	0.225	0.225	0.234	0.231	0.290	0.303	0.288	0.228	0.227	0.216	0.299	0.274	0.283	0.269	0.267	0.264	0.235	0.234	0.241	0.277	0.241	0.237	0.262	0.261	0.250	0.329	0.331	0.320	0.217	0.208	0.210	0.114	0.116	0.121	0.119	0.116	0.273	0.115	0.116	0.108	0.193
4:38:05	0.316	0.319	0.324	0.294	0.289	0.289	0.241	0.233	0.234	0.232	0.245	0.240	0.302	0.313	0.301	0.239	0.237	0.224	0.313	0.288	0.296	0.282	0.280	0.276	0.246	0.245	0.253	0.289	0.251	0.244	0.273	0.272	0.260	0.344	0.345	0.337	0.226	0.217	0.217	0.114	0.116	0.121	0.119	0.116	0.291	0.115	0.116	0.109	0.192
4:48:05	0.329	0.336	0.339	0.306	0.303	0.303	0.249	0.238	0.242	0.243	0.259	0.251	0.316	0.325	0.313	0.247	0.245	0.234	0.328	0.299	0.311	0.292	0.291	0.288	0.256	0.256	0.266	0.301	0.262	0.255	0.286	0.282	0.270	0.362	0.361	0.352	0.237	0.227	0.224	0.114	0.116	0.121	0.119	0.117	0.273	0.115	0.116	0.108	0.190
4:58:05	0.343	0.352	0.356	0.320	0.315	0.317	0.260	0.247	0.249	0.254	0.267	0.260	0.330	0.340	0.326	0.258	0.253	0.243	0.340	0.313	0.325	0.306	0.304	0.300	0.267	0.268	0.278	0.316	0.273	0.266	0.298	0.294	0.285	0.378	0.378	0.365	0.247	0.237	0.235	0.114	0.116	0.121	0.119	0.117	0.291	0.115	0.116	0.108	0.191
5:08:05	0.355	0.367	0.371	0.331	0.329	0.332	0.267	0.262	0.261	0.270	0.276	0.270	0.343	0.353	0.342	0.270	0.266	0.252	0.358	0.328	0.336	0.318	0.317	0.312	0.279	0.279	0.289	0.330	0.284	0.277	0.312	0.310	0.298	0.392	0.391	0.382	0.257	0.244	0.245	0.114	0.116	0.121	0.119	0.116	0.274	0.114	0.116	0.108	0.191
5:18:05	0.378	0.381	0.387	0.343	0.343	0.345	0.278	0.274	0.272	0.277	0.290	0.282	0.357	0.365	0.352	0.281	0.280	0.264	0.371	0.340	0.349	0.330	0.330	0.327	0.292	0.291	0.301	0.341	0.296	0.285	0.326	0.325	0.310	0.408	0.407	0.398	0.268	0.256	0.258	0.114	0.116	0.121	0.119	0.116	0.291	0.115	0.115	0.108	0.194
5:28:05	0.386	0.395	0.404	0.355	0.359	0.360	0.292	0.286	0.284	0.286	0.298	0.297	0.371	0.380	0.372	0.294	0.293	0.275	0.385	0.355	0.366	0.344	0.341	0.342	0.304	0.304	0.316	0.354	0.310	0.296	0.338	0.338	0.323	0.423	0.424	0.411	0.280	0.266	0.268	0.114	0.116	0.121	0.119	0.116	0.273	0.114	0.116	0.108	0.194
5:38:05	0.406	0.413	0.416	0.370	0.375	0.373	0.303	0.300	0.297	0.301	0.297	0.309	0.384	0.392	0.379	0.308	0.305	0.288	0.400	0.368	0.378	0.358	0.357	0.356	0.315	0.317	0.328	0.366	0.322	0.308	0.356	0.356	0.339	0.438	0.439	0.431	0.292	0.278	0.281	0.114	0.116	0.121	0.119	0.116	0.291	0.115	0.116	0.108	0.197
5:48:05	0.418	0.427	0.434	0.387	0.387	0.388	0.315	0.311	0.308	0.315	0.295	0.323	0.399	0.405	0.395	0.319	0.319	0.301	0.414	0.385	0.393	0.372	0.371	0.371	0.329	0.331	0.343	0.383	0.336	0.319	0.371	0.368	0.355	0.455	0.454	0.443	0.305	0.290	0.290	0.114	0.116	0.121	0.119	0.116	0.273	0.115	0.116	0.108	0.200
5:58:05	0.433	0.442	0.446	0.401	0.402	0.401	0.330	0.326	0.322	0.327	0.301	0.336	0.413	0.420	0.406	0.334	0.332	0.313	0.429	0.398	0.408	0.387	0.385	0.384	0.346	0.346	0.355	0.390	0.348	0.333	0.386	0.382	0.371	0.467	0.468	0.461	0.320	0.303	0.302	0.114	0.115	0.121	0.119	0.116	0.291	0.114	0.115	0.108	0.200
6:08:05	0.445	0.458	0.459	0.415	0.416	0.417	0.339	0.339	0.334	0.343	0.307	0.348	0.426	0.434	0.416	0.348	0.346	0.325	0.444	0.411	0.420	0.400	0.402	0.400	0.358	0.358	0.371	0.400	0.364	0.344	0.400	0.397	0.385	0.480	0.478	0.472	0.332	0.319	0.315	0.114	0.115	0.121	0.119	0.116	0.274	0.114	0.115	0.108	0.201
6:18:05	0.456	0.471	0.477	0.427	0.431	0.431	0.357	0.349	0.345	0.357	0.319	0.366	0.439	0.444	0.432	0.361	0.361	0.339	0.458	0.425	0.437	0.415	0.415	0.413	0.373	0.374	0.386	0.415	0.378	0.355	0.411	0.408	0.397	0.493	0.492	0.484	0.346	0.331	0.329	0.114	0.115	0.121	0.119	0.116	0.291	0.114	0.115	0.108	0.203
6:28:05	0.470	0.484	0.490	0.442	0.446	0.445	0.371	0.364	0.359	0.369	0.333	0.379	0.453	0.457	0.441	0.376	0.375	0.349	0.470	0.440	0.449	0.429	0.429	0.429	0.388	0.389	0.401	0.425	0.389	0.373	0.428	0.425	0.412	0.504	0.506	0.502	0.361	0.345	0.342	0.114	0.116	0.121	0.119	0.116	0.273	0.114	0.116	0.108	0.204
6:38:05	0.487	0.499	0.505	0.456	0.462	0.460	0.381	0.379	0.375	0.381	0.359	0.393	0.467	0.470	0.454	0.388	0.388	0.365	0.486	0.455	0.467	0.443	0.444	0.444	0.401	0.401	0.414	0.435	0.398	0.387	0.442	0.436	0.424	0.513	0.519	0.512	0.375	0.361	0.354	0.114	0.115	0.121	0.118	0.116	0.291	0.114	0.116	0.108	0.206
6:48:05	0.499	0.516	0.518	0.469	0.475	0.472	0.390	0.394	0.388	0.397	0.397	0.408	0.480	0.484	0.467	0.402	0.400	0.376	0.500	0.469	0.480	0.462	0.459	0.458	0.417	0.417	0.428	0.448	0.410	0.401	0.458	0.452	0.440	0.527	0.535	0.527	0.388	0.375	0.368	0.113	0.115	0.121	0.119	0.116	0.273	0.114	0.115	0.108	0.208
6:58:05	0.511	0.528	0.524	0.484	0.488	0.484	0.401	0.405	0.401	0.411	0.410	0.422	0.493	0.494	0.469	0.410	0.414	0.390	0.510	0.480	0.489	0.473	0.470	0.472	0.433	0.430	0.442	0.457	0.421	0.414	0.471	0.465	0.454	0.538	0.542	0.536	0.402	0.390	0.378	0.114	0.116	0.121	0.119	0.116	0.292	0.114	0.115	0.108	0.208
7:08:05	0.525	0.540	0.541	0.497	0.504	0.497	0.413	0.419	0.417	0.424	0.422	0.437	0.507	0.504	0.483	0.422	0.426	0.405	0.520	0.495	0.503	0.488	0.486	0.488	0.447	0.445	0.457	0.469	0.438	0.428	0.482	0.476	0.464	0.551	0.556	0.550	0.413	0.402	0.395	0.114	0.115	0.121	0.119	0.116	0.273	0.114	0.115	0.108	0.211
7:18:05	0.535	0.553	0.547	0.511	0.516	0.512	0.424	0.432	0.430	0.439	0.436	0.452	0.520	0.512	0.499	0.431	0.436	0.417	0.530	0.506	0.512	0.502	0.497	0.501	0.458	0.459	0.471	0.479	0.448	0.440	0.493	0.492	0.478	0.559	0.567	0.563	0.428	0.411	0.406	0.114	0.115	0.121	0.119	0.116	0.292	0.114	0.115	0.108	0.211
7:28:05	0.546	0.564	0.552	0.522	0.525	0.520	0.439	0.445	0.442	0.451	0.454	0.462	0.536	0.527	0.511	0.444	0.444	0.426	0.535	0.515	0.521	0.513	0.513	0.513	0.473	0.470	0.486	0.494	0.462	0.458	0.503	0.503	0.488	0.569	0.569	0.567	0.440	0.424	0.422	0.114	0.115	0.121	0.119	0.116	0.273	0.114	0.115	0.108	0.211
7:38:05	0.555	0.566	0.562	0.530	0.539	0.532	0.449	0.461	0.460	0.464	0.472	0.478	0.549	0.537	0.526	0.452	0.458	0.440	0.547	0.524	0.530	0.528	0.524	0.524	0.488	0.483	0.499	0.503	0.471	0.470	0.517	0.512	0.504	0.578	0.581	0.576	0.457	0.436	0.432	0.114	0.115	0.120	0.118	0.116	0.291	0.114	0.115	0.108	0.212
7:48:05	0.567	0.561	0.574	0.546	0.550	0.541	0.464	0.477	0.472	0.477	0.484	0.493	0.563	0.555	0.539	0.467	0.468	0.448	0.552	0.535	0.542	0.535	0.536	0.538	0.504	0.493	0.508	0.522	0.488	0.486	0.528	0.528	0.514	0.585	0.588	0.584	0.471	0.448	0.446	0.113	0.115	0.120	0.118	0.116	0.273	0.114	0.115	0.108	0.213
7:58:05	0.573	0.570	0.577	0.552	0.561	0.550	0.470	0.486	0.482	0.490	0.500	0.505	0.577	0.566	0.549	0.475	0.478	0.460	0.559	0.543	0.548	0.549	0.550	0.545	0.512	0.511	0.525	0.534	0.500	0.495	0.538	0.538	0.522	0.593	0.596	0.593	0.483	0.461	0.452	0.113	0.115	0.120	0.118	0.116	0.291	0.114	0.115	0.108	0.213
8:08:05	0.577	0.576	0.583	0.565	0.566	0.559	0.485	0.503	0.496	0.508	0.513	0.518	0.589	0.577	0.562	0.482	0.486	0.466	0.562	0.552	0.557	0.559	0.556	0.551	0.530	0.520	0.533	0.542	0.508	0.506	0.545	0.547	0.538	0.598	0.601	0.599	0.494	0.474	0.470	0.113	0.115	0.120	0.119	0.116	0.273	0.114	0.115	0.108	0.215
8:18:05	0.582	0.579	0.590	0.570	0.573	0.565	0.490	0.512	0.503	0.515	0.529	0.528	0.600	0.585	0.574	0.493	0.493	0.477	0.572	0.557	0.562	0.562	0.566	0.560	0.534	0.534	0.543	0.553	0.525	0.518	0.556	0.552	0.543	0.603	0.601	0.605	0.508	0.484	0.477	0.113	0.115	0.120	0.118	0.116	0.291	0.114	0.115	0.108	0.215
8:28:05	0.594	0.582	0.600	0.581	0.584	0.579	0.509	0.527	0.521	0.527	0.542	0.541	0.616	0.605	0.591	0.501	0.506	0.489	0.581	0.569	0.573	0.576	0.577	0.576	0.544	0.538	0.552	0.570	0.539	0.533	0.566	0.570	0.553	0.608	0.616	0.611	0.520	0.501	0.492	0.114	0.115	0.121	0.118	0.116	0.272	0.114	0.115	0.108	0.217
8:38:05	0.595	0.588	0.599	0.582	0.584	0.582	0.516	0.535	0.531	0.539	0.551	0.554	0.628	0.613	0.598	0.506	0.514	0.493	0.585	0.570	0.573	0.582	0.577	0.578	0.559	0.546	0.557	0.575	0.542	0.539	0.572	0.571	0.557	0.617	0.616	0.616	0.533	0.510	0.506	0.113	0.115	0.120	0.119	0.116	0.291	0.114	0.115	0.108	0.218
8:48:05	0.597	0.595	0.600	0.586	0.590	0.587	0.527	0.548	0.542	0.548	0.556	0.562	0.638	0.619	0.610	0.515	0.518	0.501	0.581	0.577	0.580	0.585	0.586	0.582	0.563	0.552	0.565	0.581	0.546	0.547	0.576	0.574	0.562	0.615	0.620	0.619	0.539	0.518	0.510	0.113	0.115	0.120	0.118	0.115	0.272	0.114	0.115	0.108	0.219
8:58:05	0.602	0.599	0.608	0.591	0.592	0.594	0.536	0.551	0.550	0.556	0.563	0.563	0.651	0.627	0.617	0.524	0.524	0.512	0.591	0.582	0.580	0.589	0.586	0.590	0.565	0.563	0.573	0.578	0.554	0.552	0.584	0.582	0.570	0.619	0.623	0.618	0.548	0.528	0.520	0.113	0.115	0.120	0.118	0.116	0.291	0.114	0.115	0.108	0.220
9:08:05	0.608	0.600	0.615	0.600	0.601	0.599	0.545	0.560	0.558	0.564	0.569	0.574	0.664	0.643	0.630	0.530	0.532	0.524	0.599	0.590	0.591	0.601	0.598	0.598	0.569	0.569	0.577	0.590	0.565	0.567	0.587	0.593	0.577	0.625	0.630	0.629	0.558	0.537	0.534	0.113	0.115	0.120	0.118	0.115	0.273	0.114	0.115	0.108	0.223
9:18:05	0.614	0.602	0.618	0.601	0.607	0.615	0.550	0.568	0.562	0.570	0.576	0.580	0.672	0.656	0.642	0.542	0.539	0.526	0.604	0.595	0.597	0.609	0.607	0.605	0.576	0.574	0.582	0.595	0.573	0.573	0.593	0.600	0.585	0.629	0.637	0.635	0.562	0.546	0.541	0.114	0.115	0.120	0.118	0.116	0.291	0.114	0.115	0.108	0.224
9:28:05	0.613	0.603	0.618	0.607	0.609	0.621	0.556	0.574	0.566	0.577	0.586	0.591	0.681	0.663	0.648	0.540	0.544	0.531	0.606	0.596	0.601	0.613	0.612	0.608	0.584	0.575	0.584	0.598	0.574	0.577	0.598	0.599	0.588	0.632	0.638	0.636	0.568	0.549	0.552	0.113	0.115	0.120	0.118	0.115	0.271	0.114	0.115	0.108	0.224
9:38:05	0.612	0.605	0.622	0.613	0.616	0.614	0.564	0.577	0.570	0.586	0.589	0.597	0.694	0.670	0.658	0.548	0.547	0.537	0.602	0.593	0.601	0.608	0.611	0.612	0.590	0.582	0.589	0.607	0.583	0.578	0.609	0.602	0.594	0.646	0.644	0.648	0.571	0.558	0.568	0.113	0.115	0.120	0.118	0.115	0.291	0.114	0.115	0.108	0.225
9:48:05	0.616	0.611	0.623	0.611	0.623	0.616	0.566	0.579	0.573	0.592	0.596	0.604	0.701	0.677	0.668	0.552	0.557	0.539	0.606	0.600	0.606	0.611	0.619	0.617	0.591	0.588	0.597	0.610	0.588	0.584	0.612	0.608	0.599	0.644	0.644	0.643	0.578	0.565	0.574	0.113	0.115	0.120	0.118	0.115	0.272	0.114	0.115	0.107	0.228
9:58:05	0.623	0.612	0.625	0.614	0.623	0.618	0.571	0.582	0.578	0.595	0.604	0.607	0.709	0.688	0.671	0.558	0.556	0.545	0.607	0.598	0.606	0.614	0.623	0.623	0.599	0.594	0.600	0.613	0.598	0.591	0.615	0.611	0.604	0.646	0.649	0.654	0.582	0.572	0.584	0.113	0.115	0.120	0.118	0.115	0.291	0.114	0.115	0.108	0.228
10:08:05	0.617	0.610	0.626	0.616	0.623	0.625	0.577	0.587	0.587	0.601	0.608	0.612	0.717	0.691	0.679	0.562	0.563	0.554	0.610	0.600	0.607	0.619	0.624	0.626	0.600	0.593	0.604	0.618	0.601	0.595	0.618	0.616	0.606	0.654	0.654	0.654	0.584	0.576	0.590	0.113	0.114	0.120	0.118	0.115	0.272	0.114	0.114	0.107	0.228
10:18:05	0.628	0.620	0.630	0.619	0.628	0.637	0.584	0.592	0.591	0.607	0.613	0.615	0.723	0.700	0.684	0.566	0.568	0.557	0.613	0.606	0.611	0.623	0.625	0.627	0.600	0.600	0.608	0.615	0.602	0.597	0.623	0.616	0.614	0.652	0.659	0.657	0.591	0.584	0.594	0.113	0.115	0.120	0.118	0.115	0.291	0.114	0.115	0.107	0.227
10:28:05	0.631	0.620	0.633	0.625	0.632	0.633	0.588	0.597	0.598	0.611	0.621	0.620	0.731	0.703	0.694	0.571	0.569	0.563	0.618	0.614	0.620	0.632	0.636	0.634	0.605	0.603	0.609	0.618	0.606	0.607	0.626	0.622	0.614	0.653	0.659	0.658	0.593	0.588	0.597	0.113	0.115	0.120	0.118	0.115	0.273	0.114	0.115	0.108	0.228
10:38:05	0.626	0.624	0.636	0.630	0.633	0.632	0.586	0.603	0.594	0.617	0.623	0.624	0.736	0.708	0.700	0.572	0.573	0.570	0.618	0.616	0.619	0.630	0.637	0.641	0.612	0.605	0.614	0.623	0.606	0.605	0.631	0.625	0.620	0.660	0.664	0.666	0.599	0.592	0.601	0.113	0.115	0.120	0.118	0.115	0.291	0.114	0.115	0.107	0.230
10:48:05	0.629	0.626	0.640	0.628	0.638	0.636	0.594	0.605	0.600	0.620	0.627	0.627	0.745	0.722	0.705	0.577	0.578	0.577	0.624	0.620	0.624	0.632	0.642	0.646	0.620	0.612	0.622	0.632	0.614	0.611	0.631	0.633	0.628	0.670	0.670	0.666	0.604	0.595	0.611	0.113	0.114	0.120	0.118	0.115	0.272	0.114	0.115	0.107	0.231
10:58:05	0.632	0.628	0.639	0.632	0.640	0.638	0.598	0.611	0.603	0.622	0.628	0.633	0.746	0.720	0.712	0.581	0.582	0.578	0.626	0.620	0.622	0.632	0.637	0.647	0.620	0.618	0.626	0.632	0.618	0.614	0.638	0.632	0.633	0.670	0.663	0.663	0.605	0.602	0.616	0.113	0.114	0.120	0.118	0.115	0.291	0.114	0.115	0.107	0.230
11:08:05	0.641	0.634	0.646	0.634	0.642	0.646	0.600	0.613	0.607	0.625	0.634	0.635	0.755	0.731	0.718	0.586	0.588	0.581	0.629	0.622	0.625	0.641	0.648	0.653	0.627	0.621	0.626	0.642	0.623	0.620	0.642	0.637	0.634	0.666	0.671	0.665	0.611	0.605	0.613	0.113	0.115	0.120	0.118	0.115	0.272	0.114	0.115	0.107	0.232
11:18:05	0.644	0.635	0.650	0.642	0.648	0.646	0.600	0.617	0.610	0.627	0.634	0.637	0.759	0.736	0.726	0.589	0.586	0.585	0.631	0.625	0.629	0.640	0.644	0.652	0.630	0.625	0.628	0.645	0.624	0.624	0.641	0.637	0.635	0.666	0.671	0.680	0.613	0.608	0.613	0.113	0.114	0.120	0.118	0.115	0.291	0.113	0.114	0.107	0.233
11:28:05	0.642	0.636	0.655	0.643	0.645	0.647	0.606	0.616	0.618	0.630	0.638	0.642	0.766	0.741	0.730	0.593	0.588	0.589	0.635	0.630	0.631	0.646	0.652	0.653	0.630	0.626	0.634	0.648	0.627	0.626	0.646	0.643	0.638	0.672	0.676	0.682	0.618	0.611	0.618	0.113	0.114	0.120	0.118	0.115	0.272	0.114	0.115	0.107	0.233
11:38:05	0.645	0.637	0.658	0.646	0.652	0.649	0.612	0.622	0.619	0.635	0.642	0.646	0.771	0.747	0.738	0.598	0.592	0.588	0.637	0.630	0.637	0.652	0.657	0.659	0.639	0.632	0.638	0.652	0.627	0.628	0.646	0.645	0.642	0.670	0.676	0.676	0.620	0.617	0.621	0.113	0.114	0.120	0.118	0.115	0.291	0.114	0.115	0.108	0.234
11:48:05	0.646	0.639	0.657	0.653	0.654	0.666	0.611	0.628	0.622	0.637	0.645	0.648	0.774	0.751	0.743	0.602	0.595	0.594	0.638	0.633	0.640	0.653	0.659	0.663	0.638	0.632	0.638	0.651	0.630	0.633	0.647	0.648	0.652	0.672	0.689	0.677	0.624	0.619	0.629	0.113	0.115	0.120	0.118	0.115	0.271	0.114	0.115	0.107	0.235
11:58:05	0.647	0.645	0.658	0.651	0.656	0.657	0.614	0.632	0.622	0.637	0.650	0.648	0.780	0.757	0.752	0.603	0.599	0.598	0.640	0.640	0.646	0.655	0.664	0.669	0.643	0.638	0.645	0.653	0.633	0.635	0.653	0.649	0.656	0.680	0.681	0.693	0.624	0.622	0.627	0.113	0.114	0.120	0.118	0.115	0.291	0.114	0.114	0.107	0.235
12:08:05	0.653	0.647	0.667	0.652	0.658	0.657	0.614	0.640	0.624	0.642	0.649	0.650	0.784	0.759	0.753	0.607	0.603	0.605	0.642	0.636	0.642	0.661	0.664	0.664	0.646	0.638	0.643	0.653	0.634	0.636	0.652	0.650	0.649	0.683	0.687	0.685	0.624	0.623	0.621	0.113	0.114	0.120	0.118	0.115	0.272	0.113	0.114	0.107	0.234
12:18:05	0.655	0.651	0.666	0.657	0.662	0.662	0.622	0.633	0.635	0.645	0.659	0.655	0.789	0.764	0.758	0.610	0.605	0.609	0.644	0.639	0.646	0.661	0.661	0.670	0.650	0.642	0.650	0.661	0.639	0.639	0.657	0.655	0.653	0.679	0.693	0.693	0.631	0.635	0.622	0.113	0.114	0.120	0.118	0.115	0.291	0.114	0.114	0.107	0.237
12:28:05	0.658	0.645	0.668	0.655	0.660	0.661	0.621	0.635	0.628	0.652	0.658	0.653	0.792	0.766	0.763	0.610	0.608	0.602	0.643	0.640	0.645	0.662	0.664	0.670	0.652	0.644	0.647	0.660	0.639	0.641	0.658	0.657	0.654	0.678	0.689	0.692	0.632	0.643	0.627	0.113	0.115	0.120	0.118	0.115	0.271	0.114	0.114	0.107	0.234
12:38:05	0.663	0.649	0.672	0.662	0.663	0.664	0.628	0.639	0.629	0.652	0.661	0.657	0.797	0.769	0.766	0.614	0.610	0.613	0.647	0.643	0.648	0.667	0.671	0.671	0.654	0.646	0.649	0.662	0.642	0.644	0.656	0.654	0.651	0.686	0.690	0.687	0.634	0.635	0.629	0.113	0.114	0.120	0.118	0.115	0.291	0.113	0.114	0.107	0.236
12:48:05	0.660	0.651	0.671	0.659	0.662	0.664	0.624	0.640	0.633	0.655	0.666	0.659	0.801	0.776	0.772	0.613	0.612	0.613	0.652	0.645	0.646	0.665	0.671	0.673	0.655	0.647	0.649	0.665	0.641	0.643	0.662	0.656	0.659	0.684	0.692	0.698	0.635	0.636	0.636	0.113	0.114	0.119	0.118	0.115	0.272	0.113	0.114	0.107	0.236
12:58:05	0.662	0.653	0.676	0.666	0.668	0.667	0.632	0.646	0.636	0.659	0.671	0.660	0.805	0.780	0.775	0.625	0.619	0.619	0.655	0.648	0.650	0.673	0.677	0.680	0.664	0.651	0.657	0.668	0.649	0.650	0.662	0.661	0.663	0.689	0.688	0.689	0.641	0.636	0.639	0.113	0.114	0.120	0.118	0.115	0.291	0.113	0.114	0.107	0.239
13:08:05	0.663	0.655	0.679	0.665	0.668	0.669	0.628	0.647	0.639	0.662	0.669	0.663	0.809	0.783	0.777	0.625	0.615	0.618	0.656	0.648	0.655	0.668	0.675	0.680	0.663	0.656	0.654	0.667	0.645	0.646	0.662	0.663	0.664	0.691	0.694	0.690	0.642	0.636	0.638	0.113	0.114	0.120	0.118	0.115	0.272	0.114	0.114	0.107	0.238
13:18:05	0.662	0.655	0.680	0.671	0.672	0.673	0.633	0.649	0.638	0.664	0.675	0.664	0.812	0.788	0.783	0.631	0.619	0.624	0.659	0.653	0.657	0.670	0.677	0.687	0.674	0.658	0.663	0.675	0.654	0.652	0.664	0.666	0.665	0.696	0.701	0.698	0.645	0.644	0.647	0.113	0.114	0.120	0.117	0.115	0.291	0.113	0.114	0.107	0.240
13:28:05	0.669	0.658	0.679	0.673	0.670	0.674	0.635	0.650	0.638	0.668	0.678	0.664	0.815	0.783	0.784	0.629	0.621	0.622	0.659	0.652	0.658	0.675	0.678	0.682	0.669	0.658	0.661	0.671	0.652	0.651	0.666	0.667	0.668	0.701	0.696	0.696	0.648	0.642	0.638	0.113	0.114	0.120	0.117	0.115	0.272	0.113	0.114	0.107	0.239
13:38:05	0.672	0.660	0.682	0.679	0.675	0.676	0.639	0.656	0.646	0.674	0.680	0.668	0.817	0.794	0.793	0.634	0.624	0.633	0.660	0.655	0.659	0.680	0.684	0.689	0.673	0.662	0.668	0.677	0.659	0.658	0.670	0.671	0.673	0.698	0.708	0.698	0.647	0.647	0.644	0.113	0.114	0.119	0.117	0.114	0.290	0.113	0.114	0.107	0.240
13:48:05	0.675	0.663	0.687	0.683	0.677	0.681	0.642	0.657	0.649	0.674	0.681	0.671	0.821	0.793	0.792	0.637	0.628	0.636	0.668	0.659	0.664	0.683	0.687	0.693	0.677	0.665	0.672	0.678	0.659	0.657	0.670	0.672	0.672	0.689	0.699	0.701	0.649	0.646	0.642	0.113	0.114	0.120	0.117	0.115	0.272	0.113	0.114	0.107	0.241
13:58:05	0.672	0.667	0.691	0.689	0.681	0.684	0.645	0.663	0.654	0.675	0.684	0.675	0.824	0.798	0.798	0.643	0.630	0.641	0.670	0.662	0.669	0.689	0.690	0.699	0.681	0.671	0.673	0.680	0.664	0.661	0.675	0.676	0.666	0.698	0.704	0.704	0.654	0.649	0.649	0.113	0.114	0.119	0.117	0.115	0.291	0.113	0.114	0.107	0.240
14:08:05	0.674	0.668	0.688	0.685	0.683	0.681	0.645	0.661	0.650	0.681	0.686	0.675	0.831	0.804	0.802	0.643	0.637	0.644	0.669	0.663	0.664	0.686	0.692	0.702	0.684	0.673	0.679	0.684	0.666	0.664	0.677	0.676	0.682	0.700	0.704	0.706	0.654	0.649	0.653	0.113	0.114	0.120	0.118	0.115	0.272	0.114	0.114	0.107	0.243
14:18:05	0.677	0.671	0.691	0.689	0.682	0.689	0.645	0.659	0.654	0.681	0.685	0.678	0.831	0.805	0.804	0.642	0.634	0.642	0.668	0.661	0.672	0.689	0.695	0.700	0.680	0.674	0.678	0.679	0.665	0.662	0.680	0.680	0.675	0.700	0.705	0.704	0.654	0.655	0.650	0.113	0.114	0.119	0.117	0.115	0.291	0.113	0.114	0.107	0.241
14:28:05	0.676	0.673	0.694	0.692	0.684	0.699	0.648	0.670	0.664	0.686	0.687	0.680	0.835	0.807	0.806	0.651	0.636	0.647	0.674	0.664	0.670	0.689	0.696	0.700	0.682	0.672	0.673	0.678	0.665	0.665	0.685	0.683	0.676	0.701	0.710	0.706	0.658	0.655	0.651	0.113	0.114	0.120	0.117	0.115	0.272	0.113	0.114	0.107	0.243
14:38:05	0.676	0.677	0.690	0.692	0.687	0.692	0.646	0.666	0.657	0.687	0.689	0.679	0.836	0.816	0.820	0.652	0.639	0.645	0.673	0.665	0.673	0.693	0.697	0.706	0.684	0.677	0.685	0.681	0.671	0.667	0.688	0.683	0.695	0.716	0.733	0.717	0.658	0.662	0.664	0.113	0.114	0.119	0.117	0.115	0.291	0.114	0.114	0.107	0.242
14:48:05	0.686	0.675	0.692	0.687	0.685	0.688	0.649	0.665	0.655	0.689	0.688	0.683	0.840	0.828	0.825	0.650	0.639	0.650	0.670	0.664	0.675	0.690	0.698	0.702	0.686	0.678	0.686	0.686	0.670	0.665	0.687	0.686	0.691	0.713	0.709	0.725	0.662	0.659	0.661	0.113	0.114	0.119	0.117	0.115	0.272	0.113	0.114	0.107	0.244
14:58:05	0.684	0.677	0.693	0.693	0.687	0.686	0.658	0.665	0.655	0.692	0.693	0.685	0.844	0.831	0.827	0.650	0.639	0.646	0.674	0.666	0.670	0.692	0.699	0.706	0.683	0.680	0.685	0.689	0.669	0.666	0.689	0.692	0.694	0.711	0.714	0.724	0.664	0.659	0.665	0.113	0.114	0.119	0.117	0.114	0.291	0.113	0.114	0.107	0.242
15:08:05	0.680	0.681	0.696	0.693	0.687	0.687	0.656	0.670	0.658	0.692	0.693	0.685	0.845	0.825	0.826	0.650	0.638	0.647	0.673	0.665	0.677	0.696	0.700	0.705	0.682	0.681	0.685	0.685	0.668	0.667	0.690	0.686	0.689	0.703	0.714	0.719	0.665	0.659	0.663	0.113	0.114	0.119	0.117	0.115	0.272	0.113	0.113	0.107	0.243
15:18:05	0.683	0.681	0.695	0.688	0.687	0.703	0.661	0.668	0.659	0.696	0.698	0.689	0.847	0.834	0.834	0.655	0.644	0.650	0.676	0.670	0.675	0.698	0.705	0.710	0.690	0.681	0.692	0.697	0.677	0.669	0.695	0.694	0.690	0.713	0.722	0.729	0.671	0.666	0.671	0.113	0.114	0.119	0.117	0.114	0.291	0.113	0.114	0.107	0.245
15:28:05	0.675	0.683	0.695	0.692	0.692	0.698	0.656	0.666	0.659	0.700	0.699	0.691	0.850	0.844	0.840	0.658	0.649	0.653	0.677	0.672	0.680	0.697	0.705	0.712	0.687	0.686	0.696	0.699	0.676	0.670	0.697	0.684	0.695	0.727	0.723	0.733	0.672	0.664	0.677	0.113	0.113	0.119	0.117	0.114	0.272	0.113	0.113	0.107	0.244
15:38:05	0.687	0.687	0.701	0.695	0.693	0.702	0.663	0.674	0.664	0.700	0.701	0.692	0.852	0.838	0.837	0.664	0.652	0.656	0.678	0.671	0.680	0.704	0.708	0.716	0.694	0.690	0.699	0.697	0.679	0.675	0.696	0.691	0.697	0.706	0.712	0.715	0.672	0.667	0.664	0.113	0.114	0.119	0.117	0.114	0.291	0.113	0.114	0.107	0.244
15:48:05	0.684	0.687	0.698	0.694	0.687	0.700	0.659	0.676	0.663	0.699	0.703	0.694	0.856	0.852	0.847	0.658	0.647	0.653	0.678	0.675	0.682	0.697	0.708	0.717	0.691	0.686	0.697	0.698	0.678	0.681	0.697	0.698	0.694	0.713	0.716	0.731	0.676	0.676	0.674	0.113	0.113	0.119	0.117	0.114	0.271	0.113	0.114	0.107	0.245
15:58:05	0.690	0.684	0.699	0.693	0.695	0.696	0.665	0.677	0.664	0.700	0.703	0.695	0.858	0.847	0.845	0.663	0.648	0.657	0.679	0.679	0.681	0.702	0.711	0.715	0.691	0.691	0.700	0.699	0.678	0.675	0.697	0.699	0.705	0.725	0.716	0.728	0.677	0.668	0.677	0.113	0.114	0.119	0.117	0.114	0.291	0.113	0.114	0.107	0.246
16:08:05	0.695	0.688	0.702	0.698	0.698	0.696	0.672	0.679	0.667	0.698	0.704	0.697	0.860	0.845	0.848	0.658	0.648	0.657	0.677	0.676	0.679	0.704	0.716	0.713	0.693	0.687	0.694	0.690	0.676	0.677	0.701	0.695	0.701	0.717	0.726	0.723	0.680	0.667	0.671	0.113	0.114	0.119	0.117	0.114	0.272	0.113	0.114	0.107	0.248
16:18:05	0.696	0.693	0.704	0.701	0.701	0.699	0.671	0.680	0.665	0.704	0.708	0.698	0.862	0.846	0.852	0.667	0.656	0.660	0.688	0.679	0.685	0.708	0.717	0.719	0.696	0.692	0.708	0.701	0.683	0.679	0.702	0.702	0.708	0.727	0.732	0.733	0.682	0.674	0.678	0.113	0.114	0.119	0.117	0.114	0.291	0.113	0.114	0.107	0.246
16:28:05	0.688	0.689	0.699	0.701	0.699	0.712	0.665	0.683	0.665	0.703	0.707	0.704	0.863	0.854	0.864	0.665	0.653	0.660	0.683	0.681	0.686	0.703	0.716	0.720	0.700	0.694	0.711	0.704	0.685	0.688	0.709	0.698	0.702	0.727	0.733	0.747	0.683	0.673	0.683	0.113	0.114	0.119	0.117	0.114	0.272	0.113	0.114	0.107	0.248
16:38:05	0.694	0.694	0.702	0.699	0.700	0.712	0.667	0.685	0.667	0.704	0.711	0.703	0.862	0.862	0.858	0.666	0.655	0.658	0.686	0.684	0.690	0.714	0.720	0.727	0.699	0.693	0.707	0.705	0.686	0.681	0.703	0.700	0.699	0.719	0.720	0.737	0.681	0.678	0.682	0.113	0.113	0.119	0.117	0.114	0.292	0.113	0.113	0.107	0.247
16:48:05	0.689	0.692	0.704	0.704	0.703	0.707	0.666	0.681	0.669	0.706	0.712	0.707	0.863	0.867	0.862	0.670	0.653	0.663	0.682	0.683	0.688	0.707	0.723	0.724	0.703	0.694	0.712	0.707	0.689	0.685	0.704	0.700	0.707	0.733	0.741	0.742	0.686	0.676	0.686	0.113	0.114	0.119	0.117	0.114	0.272	0.113	0.114	0.107	0.248
16:58:05	0.698	0.694	0.707	0.706	0.701	0.705	0.668	0.689	0.668	0.704	0.712	0.708	0.866	0.860	0.861	0.670	0.654	0.665	0.690	0.684	0.691	0.716	0.726	0.725	0.703	0.700	0.714	0.710	0.687	0.688	0.707	0.704	0.715	0.727	0.721	0.733	0.685	0.681	0.688	0.113	0.113	0.119	0.117	0.114	0.291	0.113	0.113	0.107	0.247
17:08:05	0.696	0.696	0.712	0.708	0.704	0.706	0.673	0.688	0.670	0.706	0.714	0.704	0.866	0.871	0.872	0.668	0.654	0.663	0.687	0.682	0.688	0.712	0.725	0.725	0.702	0.697	0.712	0.710	0.687	0.686	0.705	0.702	0.712	0.732	0.733	0.736	0.687	0.680	0.690	0.113	0.113	0.119	0.117	0.114	0.272	0.113	0.114	0.107	0.249
17:18:05	0.696	0.697	0.713	0.709	0.705	0.718	0.678	0.688	0.669	0.706	0.716	0.709	0.865	0.857	0.866	0.669	0.657	0.665	0.684	0.683	0.689	0.710	0.720	0.727	0.704	0.701	0.726	0.714	0.691	0.691	0.711	0.706	0.713	0.723	0.730	0.741	0.689	0.679	0.697	0.113	0.113	0.119	0.117	0.114	0.291	0.113	0.113	0.107	0.248
17:28:05	0.701	0.702	0.712	0.710	0.704	0.712	0.679	0.691	0.673	0.709	0.716	0.708	0.865	0.852	0.859	0.671	0.657	0.667	0.690	0.687	0.693	0.719	0.725	0.729	0.705	0.701	0.721	0.707	0.692	0.690	0.710	0.713	0.712	0.724	0.727	0.732	0.690	0.685	0.678	0.113	0.114	0.119	0.117	0.114	0.272	0.113	0.114	0.107	0.248
17:38:05	0.698	0.700	0.708	0.709	0.706	0.710	0.676	0.692	0.674	0.707	0.718	0.711	0.866	0.858	0.868	0.670	0.657	0.667	0.696	0.690	0.697	0.720	0.728	0.733	0.703	0.702	0.725	0.710	0.693	0.693	0.714	0.707	0.712	0.732	0.736	0.739	0.691	0.686	0.688	0.113	0.113	0.119	0.117	0.114	0.291	0.113	0.114	0.107	0.251
17:48:05	0.700	0.701	0.713	0.716	0.707	0.710	0.681	0.697	0.685	0.703	0.717	0.717	0.864	0.849	0.859	0.668	0.655	0.668	0.694	0.691	0.699	0.721	0.730	0.731	0.701	0.705	0.721	0.702	0.688	0.693	0.707	0.704	0.708	0.726	0.729	0.735	0.690	0.687	0.684	0.113	0.113	0.119	0.117	0.114	0.271	0.113	0.113	0.107	0.250
17:58:05	0.706	0.698	0.715	0.715	0.704	0.709	0.685	0.691	0.677	0.702	0.720	0.718	0.863	0.831	0.845	0.667	0.652	0.667	0.691	0.689	0.691	0.718	0.729	0.728	0.701	0.706	0.717	0.707	0.694	0.692	0.704	0.707	0.711	0.721	0.726	0.732	0.693	0.685	0.679	0.113	0.113	0.119	0.117	0.114	0.291	0.113	0.113	0.107	0.250
18:08:05	0.707	0.710	0.719	0.717	0.709	0.725	0.681	0.698	0.681	0.707	0.721	0.719	0.860	0.828	0.852	0.668	0.656	0.668	0.697	0.697	0.697	0.728	0.735	0.734	0.702	0.711	0.717	0.707	0.693	0.694	0.714	0.710	0.711	0.724	0.731	0.735	0.692	0.687	0.684	0.113	0.113	0.119	0.117	0.114	0.272	0.113	0.113	0.107	0.251
18:18:05	0.704	0.710	0.719	0.719	0.711	0.715	0.687	0.697	0.679	0.709	0.723	0.716	0.859	0.816	0.851	0.670	0.654	0.666	0.694	0.694	0.694	0.725	0.732	0.737	0.705	0.710	0.717	0.707	0.693	0.696	0.716	0.710	0.712	0.738	0.734	0.737	0.692	0.690	0.688	0.113	0.113	0.119	0.117	0.114	0.291	0.113	0.114	0.107	0.252
18:28:05	0.709	0.717	0.720	0.721	0.715	0.712	0.688	0.700	0.684	0.706	0.720	0.721	0.858	0.816	0.841	0.670	0.655	0.667	0.698	0.696	0.697	0.727	0.731	0.732	0.704	0.713	0.715	0.706	0.697	0.697	0.708	0.711	0.711	0.723	0.730	0.734	0.694	0.695	0.687	0.113	0.113	0.119	0.117	0.114	0.272	0.113	0.113	0.107	0.253
18:38:05	0.697	0.709	0.719	0.721	0.713	0.711	0.685	0.700	0.680	0.709	0.722	0.718	0.853	0.813	0.834	0.667	0.650	0.664	0.697	0.693	0.692	0.725	0.729	0.732	0.710	0.707	0.714	0.706	0.695	0.695	0.711	0.707	0.707	0.739	0.730	0.736	0.692	0.694	0.681	0.113	0.113	0.119	0.117	0.114	0.292	0.113	0.113	0.107	0.252
18:48:05	0.700	0.710	0.716	0.718	0.712	0.725	0.687	0.696	0.684	0.710	0.720	0.717	0.852	0.808	0.829	0.658	0.654	0.661	0.694	0.693	0.691	0.725	0.729	0.732	0.712	0.708	0.714	0.705	0.692	0.697	0.713	0.709	0.704	0.727	0.730	0.733	0.690	0.691	0.688	0.113	0.113	0.119	0.117	0.114	0.272	0.113	0.113	0.107	0.250
18:58:05	0.702	0.711	0.719	0.723	0.712	0.715	0.687	0.697	0.685	0.707	0.723	0.721	0.851	0.807	0.823	0.660	0.649	0.662	0.699	0.692	0.700	0.730	0.734	0.734	0.708	0.711	0.715	0.702	0.694	0.696	0.710	0.710	0.708	0.720	0.726	0.729	0.696	0.691	0.686	0.113	0.113	0.119	0.117	0.114	0.291	0.113	0.113	0.107	0.252
19:08:05	0.708	0.712	0.718	0.721	0.715	0.718	0.695	0.695	0.687	0.712	0.724	0.723	0.848	0.812	0.816	0.667	0.655	0.666	0.698	0.698	0.695	0.730	0.737	0.738	0.716	0.714	0.720	0.710	0.698	0.700	0.714	0.712	0.709	0.724	0.728	0.735	0.698	0.694	0.686	0.113	0.113	0.119	0.117	0.114	0.272	0.113	0.113	0.107	0.252
19:18:05	0.707	0.716	0.721	0.722	0.715	0.725	0.692	0.703	0.689	0.710	0.724	0.723	0.846	0.809	0.813	0.665	0.647	0.662	0.700	0.702	0.698	0.730	0.738	0.736	0.710	0.714	0.721	0.704	0.690	0.699	0.712	0.711	0.712	0.725	0.732	0.733	0.696	0.696	0.685	0.113	0.113	0.119	0.117	0.114	0.291	0.113	0.113	0.107	0.253
19:28:05	0.704	0.717	0.725	0.728	0.715	0.726	0.690	0.705	0.689	0.717	0.725	0.728	0.848	0.811	0.814	0.669	0.654	0.668	0.703	0.706	0.705	0.737	0.744	0.740	0.717	0.719	0.723	0.710	0.699	0.704	0.713	0.713	0.708	0.729	0.737	0.741	0.700	0.697	0.688	0.113	0.113	0.119	0.117	0.114	0.271	0.113	0.113	0.107	0.254
19:38:05	0.699	0.719	0.722	0.729	0.716	0.719	0.693	0.707	0.693	0.711	0.725	0.726	0.845	0.800	0.803	0.657	0.649	0.662	0.701	0.701	0.704	0.732	0.735	0.734	0.707	0.716	0.721	0.705	0.697	0.699	0.716	0.715	0.711	0.729	0.730	0.735	0.699	0.695	0.687	0.113	0.113	0.118	0.117	0.114	0.291	0.113	0.113	0.107	0.253
19:48:05	0.699	0.727	0.723	0.733	0.717	0.721	0.693	0.704	0.696	0.712	0.726	0.728	0.847	0.796	0.798	0.659	0.652	0.659	0.703	0.700	0.707	0.737	0.739	0.739	0.706	0.719	0.722	0.710	0.698	0.700	0.718	0.715	0.713	0.727	0.734	0.738	0.700	0.699	0.688	0.113	0.113	0.118	0.117	0.114	0.271	0.113	0.113	0.107	0.253
19:58:05	0.702	0.721	0.721	0.729	0.715	0.729	0.698	0.707	0.691	0.712	0.726	0.726	0.846	0.799	0.802	0.660	0.652	0.661	0.703	0.702	0.704	0.735	0.742	0.740	0.713	0.718	0.722	0.702	0.698	0.703	0.714	0.711	0.712	0.731	0.734	0.736	0.701	0.695	0.690	0.112	0.113	0.118	0.116	0.114	0.291	0.113	0.113	0.106	0.253
20:08:05	0.706	0.722	0.721	0.732	0.719	0.729	0.697	0.708	0.699	0.712	0.724	0.727	0.843	0.800	0.799	0.661	0.651	0.664	0.704	0.702	0.705	0.733	0.743	0.740	0.717	0.716	0.722	0.709	0.702	0.701	0.717	0.717	0.710	0.726	0.734	0.738	0.698	0.694	0.689	0.113	0.113	0.119	0.116	0.114	0.272	0.113	0.113	0.107	0.253
20:18:05	0.704	0.722	0.719	0.734	0.712	0.719	0.696	0.712	0.699	0.706	0.727	0.724	0.843	0.805	0.799	0.659	0.649	0.654	0.702	0.705	0.704	0.730	0.738	0.738	0.710	0.717	0.715	0.703	0.700	0.704	0.716	0.710	0.711	0.724	0.731	0.727	0.699	0.695	0.687	0.112	0.113	0.118	0.116	0.114	0.291	0.113	0.113	0.106	0.253
20:28:05	0.711	0.729	0.729	0.730	0.719	0.724	0.697	0.715	0.706	0.718	0.725	0.731	0.843	0.806	0.804	0.656	0.655	0.667	0.706	0.713	0.708	0.742	0.750	0.744	0.721	0.721	0.726	0.714	0.703	0.707	0.725	0.719	0.713	0.735	0.739	0.741	0.702	0.700	0.691	0.113	0.113	0.119	0.117	0.114	0.272	0.113	0.113	0.107	0.255
20:38:05	0.706	0.731	0.726	0.735	0.712	0.721	0.699	0.711	0.699	0.711	0.726	0.731	0.843	0.805	0.804	0.659	0.651	0.658	0.701	0.704	0.706	0.736	0.743	0.747	0.716	0.722	0.729	0.709	0.704	0.706	0.722	0.719	0.712	0.734	0.737	0.736	0.703	0.700	0.687	0.113	0.113	0.118	0.116	0.114	0.292	0.113	0.113	0.107	0.255
20:48:05	0.712	0.729	0.725	0.732	0.718	0.723	0.698	0.712	0.702	0.714	0.726	0.732	0.841	0.803	0.803	0.660	0.653	0.662	0.705	0.709	0.707	0.738	0.744	0.748	0.718	0.721	0.728	0.716	0.704	0.708	0.722	0.718	0.715	0.730	0.738	0.737	0.703	0.701	0.690	0.113	0.113	0.118	0.117	0.114	0.273	0.113	0.113	0.107	0.256
20:58:05	0.711	0.731	0.724	0.738	0.712	0.731	0.703	0.712	0.703	0.707	0.728	0.732	0.842	0.799	0.810	0.654	0.650	0.658	0.705	0.705	0.706	0.737	0.744	0.746	0.716	0.724	0.731	0.709	0.704	0.709	0.724	0.721	0.718	0.733	0.737	0.735	0.703	0.702	0.688	0.112	0.113	0.118	0.117	0.114	0.292	0.113	0.113	0.107	0.254
21:08:05	0.708	0.732	0.724	0.737	0.718	0.726	0.707	0.711	0.706	0.712	0.724	0.732	0.839	0.797	0.807	0.653	0.647	0.655	0.704	0.704	0.706	0.738	0.748	0.747	0.718	0.722	0.728	0.711	0.707	0.708	0.719	0.723	0.715	0.733	0.737	0.740	0.703	0.701	0.691	0.113	0.113	0.118	0.116	0.113	0.272	0.113	0.113	0.107	0.256
21:18:05	0.712	0.728	0.724	0.733	0.719	0.732	0.699	0.722	0.711	0.716	0.724	0.733	0.839	0.801	0.818	0.657	0.649	0.660	0.705	0.705	0.707	0.743	0.756	0.748	0.721	0.724	0.729	0.708	0.707	0.710	0.722	0.722	0.717	0.733	0.736	0.739	0.703	0.702	0.691	0.113	0.113	0.118	0.116	0.114	0.292	0.113	0.113	0.107	0.255
21:28:05	0.712	0.724	0.724	0.737	0.714	0.731	0.706	0.714	0.705	0.713	0.724	0.731	0.840	0.802	0.814	0.651	0.644	0.651	0.699	0.704	0.702	0.742	0.751	0.747	0.716	0.722	0.729	0.706	0.707	0.706	0.723	0.726	0.716	0.732	0.736	0.738	0.705	0.704	0.688	0.112	0.113	0.118	0.116	0.113	0.272	0.113	0.113	0.106	0.256
21:38:05	0.713	0.733	0.722	0.739	0.715	0.729	0.704	0.719	0.705	0.717	0.726	0.734	0.840	0.806	0.818	0.647	0.644	0.654	0.698	0.703	0.702	0.741	0.750	0.750	0.718	0.723	0.731	0.704	0.705	0.707	0.725	0.725	0.718	0.727	0.737	0.735	0.705	0.704	0.695	0.113	0.113	0.118	0.116	0.113	0.292	0.113	0.113	0.107	0.258
21:48:05	0.710	0.734	0.723	0.747	0.710	0.729	0.699	0.719	0.705	0.718	0.726	0.732	0.841	0.807	0.827	0.652	0.644	0.654	0.696	0.703	0.699	0.738	0.749	0.747	0.717	0.726	0.732	0.710	0.710	0.710	0.728	0.723	0.720	0.728	0.733	0.738	0.704	0.708	0.692	0.112	0.113	0.118	0.116	0.113	0.272	0.113	0.113	0.107	0.255
21:58:05	0.710	0.734	0.724	0.741	0.711	0.729	0.700	0.720	0.703	0.713	0.723	0.734	0.840	0.805	0.826	0.653	0.643	0.658	0.694	0.699	0.695	0.739	0.753	0.747	0.719	0.721	0.728	0.707	0.705	0.709	0.726	0.722	0.718	0.725	0.731	0.740	0.702	0.701	0.690	0.112	0.112	0.118	0.116	0.113	0.292	0.112	0.113	0.106	0.258
22:08:05	0.713	0.731	0.728	0.740	0.716	0.727	0.701	0.720	0.713	0.712	0.723	0.732	0.840	0.809	0.821	0.651	0.641	0.655	0.694	0.700	0.695	0.747	0.755	0.749	0.717	0.725	0.729	0.706	0.705	0.707	0.730	0.728	0.717	0.727	0.733	0.741	0.705	0.707	0.689	0.112	0.113	0.118	0.116	0.113	0.273	0.112	0.113	0.107	0.257
22:18:05	0.712	0.729	0.726	0.738	0.721	0.727	0.694	0.724	0.715	0.719	0.717	0.741	0.838	0.809	0.825	0.657	0.647	0.659	0.693	0.700	0.697	0.748	0.761	0.748	0.725	0.723	0.730	0.709	0.707	0.707	0.728	0.727	0.720	0.725	0.731	0.739	0.706	0.707	0.693	0.113	0.113	0.118	0.116	0.113	0.292	0.112	0.113	0.107	0.258
22:28:05	0.714	0.734	0.725	0.739	0.719	0.731	0.698	0.726	0.713	0.715	0.722	0.733	0.841	0.812	0.824	0.655	0.645	0.655	0.692	0.697	0.694	0.750	0.759	0.751	0.723	0.726	0.739	0.706	0.711	0.714	0.728	0.727	0.719	0.730	0.732	0.734	0.708	0.704	0.694	0.112	0.113	0.119	0.116	0.113	0.272	0.113	0.113	0.107	0.256
22:38:05	0.708	0.723	0.721	0.733	0.712	0.726	0.698	0.722	0.715	0.711	0.720	0.736	0.838	0.820	0.828	0.649	0.640	0.653	0.685	0.693	0.691	0.750	0.759	0.746	0.715	0.719	0.730	0.699	0.704	0.712	0.725	0.726	0.716	0.728	0.725	0.732	0.703	0.705	0.690	0.112	0.112	0.118	0.116	0.113	0.292	0.112	0.113	0.106	0.257
0:00:00
0:00:00
0:00:00
0:00:00
0:00:00
0:00:00
0:00:00
0:00:00
0:00:00
0:00:00
0:00:00
0:00:00
0:00:00
0:00:00
0:00:00
0:00:00
0:00:00
0:00:00
[truncated: 47 more columns]
