# Supplementary material for: Systematic analysis of low-affinity transcription factor binding site clusters in vitro and in vivo establishes their functional relevance
Source: Nat Commun. 2022 Sep 7;13:5273. doi: 10.1038/s41467-022-32971-0 (PMC9452512; doi:10.1038/s41467-022-32971-0)
Supplement: Supplementary file 3 — Source Data [file 41467_2022_32971_MOESM3_ESM.zip › source_data/in-vivo/20210511/20210511_Z3EV268_mScarleti100.txt]

mScarlet-i:570,593[2]
Kinetic read	A1	A2	A3	A4	A5	A6	A7	A8	A9	A10	A11	A12	B1	B2	B3	B4	B5	B6	B7	B8	B9	B10	B11	B12	C1	C2	C3	C4	C5	C6	C7	C8	C9	C10	C11	C12	D1	D2	D3	D4	D5	D6	D7	D8	D9	D10	D11	D12	E1
0:07:56	99	111	115	129	94	121	100	133	148	147	110	115	118	134	106	104	134	126	128	123	118	87	75	135	101	136	118	144	120	123	145	92	95	131	121	126	137	108	81	83	113	126	66	111	140	102	99	109	164
0:17:56	127	105	103	80	113	109	120	93	114	108	62	122	136	105	115	103	109	136	114	95	99	115	151	87	107	126	95	86	93	120	58	93	117	135	125	92	99	100	79	83	92	137	97	106	161	159	67	122	131
0:27:56	127	131	116	105	145	117	108	98	110	145	100	100	124	121	128	87	131	136	124	103	129	150	111	109	96	85	100	120	125	152	109	85	81	128	133	84	126	115	139	106	136	136	111	95	166	118	154	140	129
0:37:56	102	119	123	108	134	116	84	113	127	90	117	113	126	138	126	112	143	137	108	139	149	91	94	102	140	119	127	134	144	107	145	110	96	132	112	84	125	78	135	123	98	136	120	116	130	73	154	103	86
0:47:56	85	112	105	72	80	79	114	107	112	125	121	106	118	137	102	134	107	131	108	102	148	81	130	120	55	97	126	116	130	154	98	149	84	113	105	83	137	142	101	100	86	135	121	75	93	119	91	113	96
0:57:56	104	120	119	99	151	138	87	108	100	108	97	123	99	133	103	104	98	109	103	124	115	102	120	116	134	92	114	124	119	104	105	105	81	101	101	108	95	117	125	101	107	141	113	87	108	112	108	90	130
1:07:56	131	106	145	128	99	142	125	124	111	70	132	102	110	94	98	139	112	144	97	94	120	127	136	147	73	104	79	108	128	175	97	110	124	117	101	96	117	95	126	83	105	88	103	121	127	119	90	112	154
1:17:56	106	118	92	142	87	150	114	130	142	103	126	129	77	113	109	113	133	140	126	118	100	89	103	135	112	85	132	109	159	151	115	124	125	89	119	115	130	106	112	121	121	127	129	120	121	103	108	120	182
1:27:56	105	89	131	134	91	150	144	128	112	110	101	152	111	128	100	113	114	128	133	113	118	87	112	157	113	113	111	104	122	137	117	109	132	157	86	67	139	159	95	118	129	133	146	104	116	91	111	115	168
1:37:56	110	111	136	86	122	109	150	107	94	149	134	118	135	135	127	107	127	134	121	108	112	103	147	98	136	88	145	121	148	139	134	120	123	102	127	76	127	117	157	134	143	139	131	92	124	113	111	97	157
1:47:56	99	108	124	136	129	132	126	139	130	96	87	82	139	135	85	96	124	102	117	93	136	100	108	119	92	146	88	136	105	139	102	95	133	87	121	70	144	125	135	109	51	177	115	107	106	144	95	110	220
1:57:56	121	121	128	126	128	142	110	123	130	136	99	119	105	91	114	138	136	112	153	92	115	105	71	104	94	126	125	97	153	145	128	117	117	119	100	61	106	123	94	132	115	137	117	117	136	79	122	109	264
2:07:56	131	152	142	118	79	119	132	114	88	114	98	82	111	112	93	140	142	111	90	113	70	112	115	131	110	99	121	113	111	118	114	77	138	107	99	109	112	112	106	101	107	153	91	99	134	126	97	78	285
2:17:56	110	123	160	103	106	147	99	124	109	105	114	70	120	124	111	150	109	160	127	128	94	113	135	118	115	112	76	138	127	151	137	112	114	114	112	71	121	119	130	115	106	105	86	116	96	115	118	137	384
2:27:56	121	140	137	99	123	144	139	104	114	123	105	119	105	115	107	127	137	144	132	131	117	60	104	133	98	132	83	122	116	114	106	121	153	110	105	102	99	140	111	106	132	114	125	93	99	121	115	124	461
2:37:56	137	118	111	112	141	140	112	104	121	103	99	98	117	124	142	154	116	122	132	75	76	93	90	145	93	138	113	134	112	127	107	105	110	97	141	128	99	135	122	126	128	121	152	106	115	129	120	118	492
2:47:56	142	130	139	129	102	140	94	123	101	92	102	101	95	126	120	149	111	106	117	117	117	94	81	88	117	128	128	127	137	127	121	98	124	129	81	123	113	116	101	128	98	124	87	109	140	113	119	101	595
2:57:56	107	105	115	104	129	125	119	135	86	103	56	141	93	78	102	101	102	153	135	139	98	133	98	119	100	77	110	86	113	120	152	114	144	130	122	90	84	110	152	105	115	111	154	138	98	106	94	91	743
3:07:56	54	118	132	106	134	128	118	120	115	139	150	100	126	114	138	113	140	125	129	148	102	88	122	71	116	144	138	107	101	86	144	130	99	111	118	142	87	122	113	102	144	142	108	103	127	122	83	86	752
3:17:56	122	139	89	109	156	127	122	103	107	79	103	114	97	143	119	136	117	143	133	110	138	111	114	110	109	133	104	137	103	108	151	147	102	108	133	96	110	117	97	117	104	127	118	120	89	103	88	122	951
3:27:56	108	133	130	97	105	112	137	147	112	139	79	113	122	115	93	65	123	142	102	135	120	69	126	82	144	152	143	121	95	128	108	130	150	112	61	109	123	76	117	138	101	120	124	99	98	101	89	108	1008
3:37:56	103	101	117	116	132	134	105	133	135	92	115	95	121	142	95	114	98	120	127	111	83	105	95	156	99	95	119	96	116	155	148	109	98	132	89	127	90	95	112	127	112	105	102	123	82	115	98	104	1144
3:47:56	116	122	137	98	136	98	112	110	101	120	109	87	87	89	84	87	102	133	118	136	107	100	83	77	121	98	96	63	99	128	124	72	114	116	89	108	129	136	120	105	103	122	107	108	92	109	107	88	1310
3:57:56	86	107	130	103	109	126	114	136	146	83	130	97	109	129	118	110	125	108	102	152	115	118	106	99	102	102	90	99	113	144	109	131	120	111	126	150	113	125	125	133	91	136	107	123	129	116	109	96	1352
4:07:56	132	114	135	91	88	113	121	92	76	78	91	142	122	107	82	63	81	143	80	110	112	84	108	104	138	90	126	111	85	143	109	113	113	132	91	137	77	105	108	131	113	133	111	108	110	137	95	119	1528
4:17:56	102	112	119	129	133	110	137	105	120	94	100	104	92	122	104	132	78	134	105	84	95	93	112	124	99	108	83	96	114	89	91	114	138	135	101	140	94	145	107	96	117	136	114	84	117	90	89	67	1617
4:27:56	145	118	135	135	90	138	100	127	100	125	124	98	83	127	114	144	99	112	122	116	126	135	116	108	111	110	103	138	120	107	91	92	101	112	121	95	112	128	86	102	117	111	102	134	108	107	96	110	1837
4:37:56	116	114	72	117	138	113	99	104	156	73	90	82	127	136	145	128	117	120	104	115	121	101	95	120	84	107	81	101	99	100	114	109	91	110	79	134	75	96	52	59	113	104	74	133	105	107	107	106	2048
4:47:56	98	160	96	123	113	109	108	75	105	101	116	90	113	138	97	89	88	127	105	121	86	131	99	126	120	105	118	98	96	117	90	90	95	142	101	90	109	102	110	79	92	143	107	105	155	98	139	116	2189
4:57:56	111	110	143	94	130	142	115	98	121	105	119	124	114	128	81	113	106	129	115	88	122	109	101	99	118	111	90	101	93	108	145	94	105	89	124	129	79	82	137	77	138	82	108	75	130	100	136	128	2413
5:07:56	111	125	96	134	121	120	92	105	97	96	103	95	85	119	99	139	136	118	107	109	109	111	103	107	131	99	99	103	128	121	114	112	111	101	101	101	97	122	106	153	110	100	104	114	129	127	153	98	2536
5:17:56	139	105	84	88	135	114	133	121	130	135	78	102	142	106	94	98	74	114	123	123	136	57	127	76	103	53	92	102	122	119	124	110	94	125	96	111	135	110	146	84	129	93	97	116	89	108	106	103	2830
5:27:56	112	101	69	85	73	118	106	105	122	110	103	114	124	125	128	103	99	127	120	120	72	120	147	124	106	140	98	104	109	90	83	109	90	120	138	76	130	110	143	129	90	120	90	119	120	95	133	114	3053
5:37:56	88	76	85	103	121	113	90	92	110	123	59	133	106	147	91	104	96	171	99	115	154	90	94	105	90	80	111	110	84	100	127	120	128	68	107	113	111	104	100	90	122	123	111	95	114	103	137	77	3373
5:47:56	117	115	88	106	111	135	107	104	85	80	97	123	115	116	130	115	110	158	117	104	111	147	109	88	129	106	111	71	154	113	75	85	87	87	122	121	123	56	117	83	127	147	82	120	142	101	131	135	3838
5:57:56	124	87	116	123	130	112	116	118	112	98	99	89	101	68	70	135	125	79	84	137	117	122	109	76	60	102	91	125	119	113	111	118	113	85	116	69	90	78	106	82	96	93	73	83	124	98	139	84	3850
6:07:56	111	126	116	113	102	120	101	100	52	92	114	133	82	120	132	99	97	128	96	100	102	126	112	130	91	99	77	142	61	120	158	84	100	130	108	141	108	142	80	96	126	127	117	112	134	105	117	119	4215
6:17:56	128	140	86	128	57	128	104	126	98	122	146	136	124	101	116	118	121	124	102	140	90	112	110	116	88	56	110	107	133	110	102	107	138	67	102	103	80	93	101	118	66	124	100	156	154	105	125	127	4561
6:27:56	86	114	131	87	119	120	126	97	110	120	96	88	148	99	139	105	94	168	121	100	93	104	111	105	78	108	90	102	154	137	124	90	82	86	97	88	89	126	101	88	102	116	75	147	118	100	113	112	5074
6:37:56	104	67	121	99	124	135	96	117	104	135	102	95	82	81	92	110	104	134	130	102	67	128	115	115	112	97	160	150	58	129	102	118	133	77	112	109	124	110	95	106	76	151	109	120	141	91	104	92	5629
6:47:56	119	90	90	87	91	100	92	136	113	135	126	99	124	90	105	96	125	132	147	74	115	80	129	109	90	112	144	123	129	115	83	80	95	93	106	131	124	89	103	101	81	123	120	105	79	141	119	85	6146
6:57:56	69	110	109	83	122	89	125	110	125	94	104	126	125	113	121	120	124	153	97	86	70	89	71	104	86	76	121	115	73	113	146	107	115	142	110	100	122	96	91	110	122	139	120	93	110	118	91	147	6687
7:07:56	102	155	103	125	139	95	134	100	117	130	96	104	128	132	106	127	104	110	86	106	96	107	129	99	76	121	94	113	83	103	98	115	127	99	147	81	107	97	107	106	84	122	59	122	112	117	115	109	6983
7:17:56	110	81	88	106	126	111	85	117	113	131	108	103	80	67	124	88	98	124	97	102	115	105	80	128	116	54	90	98	111	123	110	119	108	131	118	62	128	84	89	116	142	157	108	101	105	111	134	110	7637
7:27:56	93	122	109	114	118	116	119	112	105	97	106	125	118	86	116	114	117	95	114	92	102	160	115	116	115	92	93	95	80	125	128	106	108	105	116	121	126	98	109	98	82	124	100	89	115	103	103	113	8325
7:37:56	100	90	80	160	126	90	105	99	121	110	135	119	78	116	101	125	86	121	96	102	95	106	125	126	113	93	102	92	93	107	86	130	92	116	119	120	128	87	130	105	109	125	78	126	112	85	94	85	8768
7:47:56	119	124	119	86	90	129	89	125	128	87	104	132	110	96	110	115	112	111	105	97	104	110	80	106	115	106	82	112	100	117	116	83	104	99	126	104	95	113	107	68	118	118	120	127	125	126	86	131	9596
7:57:56	111	126	119	139	92	124	82	132	137	99	103	136	100	85	101	149	101	89	84	101	91	117	147	130	106	99	91	123	101	116	99	86	108	104	61	119	108	107	87	114	94	118	101	108	134	85	99	91	10307
8:07:56	98	104	97	115	116	130	88	99	162	84	119	76	113	136	99	104	138	173	97	138	114	98	98	114	100	94	85	119	85	145	135	92	98	134	85	93	140	69	157	122	108	135	112	134	114	89	117	132	10858
8:17:56	137	127	108	110	77	109	101	86	109	96	146	101	118	94	102	70	117	143	135	118	124	97	133	114	120	110	82	123	111	120	121	108	111	132	131	144	119	137	119	113	127	131	133	102	107	69	126	81	11365
8:27:56	77	135	140	117	124	100	124	100	131	106	78	112	114	125	101	118	99	99	115	69	126	82	131	105	104	83	83	104	115	141	134	91	115	133	98	86	93	101	107	119	137	118	91	88	118	88	89	108	11411
8:37:56	133	110	122	96	110	116	110	99	99	91	102	109	103	95	100	98	131	128	108	80	109	132	105	138	101	111	124	93	118	121	130	115	105	124	127	120	85	102	109	141	108	108	125	119	119	111	139	122	11933
8:47:56	86	146	82	82	122	138	109	148	112	128	114	107	109	88	113	94	110	136	100	139	107	135	139	149	97	95	165	136	93	124	83	129	108	98	110	107	96	147	106	109	115	139	83	125	110	107	104	126	12290
8:57:56	96	76	115	123	135	153	122	117	133	93	93	132	83	129	158	100	156	116	116	103	105	109	93	118	115	90	127	132	119	146	116	115	87	146	124	135	96	123	144	100	134	125	66	143	134	116	92	75	12031
9:07:56	119	108	115	124	109	138	104	75	93	130	122	133	97	121	127	126	91	162	72	129	120	91	125	91	122	117	107	127	89	97	107	116	117	116	103	112	123	76	125	122	81	117	136	131	138	128	89	113	12820
9:17:56	109	92	135	137	106	117	115	90	124	103	94	78	121	130	117	121	100	101	130	94	97	106	99	76	107	116	96	89	64	169	101	79	112	102	86	126	122	137	116	129	104	113	124	113	94	124	81	72	12653
9:27:56	106	86	107	109	124	119	108	99	131	89	90	146	76	143	95	130	100	138	116	94	127	97	106	100	82	146	98	133	144	92	69	52	164	100	133	115	107	133	108	112	104	139	117	126	114	110	115	131	12858
9:37:56	76	124	131	95	85	121	115	101	134	109	111	121	105	138	137	134	99	148	119	98	121	141	126	69	83	87	85	100	125	117	110	92	80	116	120	149	88	123	131	108	106	135	105	103	137	125	130	85	13172
9:47:56	90	98	85	72	84	118	76	107	117	117	101	110	111	115	112	100	110	155	129	103	74	107	118	104	114	120	132	103	124	128	98	108	86	137	110	116	114	108	132	130	105	113	139	120	110	108	99	97	13686
9:57:56	104	113	135	85	115	120	89	130	112	73	93	136	102	92	122	103	122	128	119	92	102	114	97	117	109	85	124	85	101	115	99	116	165	122	136	145	141	107	102	105	105	152	92	139	113	72	81	119	13437
10:07:56	109	98	77	139	159	158	128	125	75	114	145	110	127	162	111	133	97	111	112	111	111	120	80	65	121	112	121	125	120	107	104	75	109	113	90	117	137	95	156	123	120	129	131	116	86	125	130	118	14188
10:17:56	133	135	130	104	137	141	138	112	97	125	80	120	166	100	81	120	112	133	110	125	108	116	134	133	98	90	101	125	123	175	82	128	138	125	86	95	111	126	128	103	132	153	111	124	131	93	133	79	14107
10:27:56	88	99	132	100	119	143	148	88	125	101	82	93	137	104	74	118	105	108	135	115	113	134	134	110	118	120	105	145	106	147	114	95	133	121	153	109	101	139	101	123	138	141	114	131	112	113	105	110	14323
10:37:56	137	147	122	70	122	120	96	135	112	80	136	136	102	110	104	95	130	169	110	143	113	121	110	112	96	109	95	107	119	96	111	99	111	100	109	114	96	72	89	138	97	180	97	112	126	109	137	106	14392
10:47:56	131	98	105	137	84	140	133	128	89	104	123	100	134	130	132	93	125	133	134	105	95	100	116	100	105	94	155	125	140	118	127	102	117	136	138	124	117	126	149	108	90	147	126	144	90	96	69	110	14546
10:57:56	99	106	124	120	99	90	109	93	108	100	151	117	103	120	113	150	129	144	154	122	103	113	100	129	94	131	122	98	106	141	96	98	49	108	116	88	111	141	102	138	101	105	144	161	100	116	100	118	14762
11:07:56	121	102	114	137	78	149	92	104	124	99	106	113	120	90	119	76	109	119	122	138	98	102	105	135	113	117	157	129	104	195	136	88	148	79	109	84	91	110	119	112	113	142	122	109	120	141	75	101	14761
11:17:56	137	117	94	109	101	189	100	115	115	125	88	91	124	112	135	110	171	167	133	107	131	108	87	123	73	161	126	98	111	161	117	125	106	85	96	123	138	148	109	136	105	154	138	109	97	127	113	98	14901
11:27:56	117	136	113	141	127	136	114	99	120	84	100	124	126	126	126	131	132	177	91	125	149	83	58	87	108	83	101	132	87	132	102	102	123	115	122	131	100	170	110	124	150	139	99	125	125	102	93	114	15292
11:37:56	110	115	105	119	87	118	87	108	79	114	123	109	114	143	133	134	90	116	84	94	126	99	119	82	125	101	95	118	164	164	96	124	147	119	93	124	106	141	128	148	130	129	101	116	86	92	138	129	15161
11:47:56	101	113	114	96	105	138	121	86	85	134	98	118	110	81	136	116	141	151	126	95	122	88	111	106	80	92	119	108	105	145	135	131	103	115	109	124	126	135	164	128	125	149	122	82	141	93	87	88	14881
11:57:56	107	99	126	93	109	141	108	111	95	153	77	61	127	165	83	119	151	131	148	113	128	160	96	80	107	129	95	107	138	156	156	130	148	94	46	118	105	98	81	133	117	176	133	130	113	106	123	91	15401
12:07:56	129	124	143	109	126	158	134	116	110	118	83	113	93	97	93	77	117	147	105	104	86	88	107	99	113	113	149	139	116	169	140	128	127	111	108	118	87	141	120	134	84	161	81	122	109	103	123	104	15569
12:17:56	114	115	143	105	124	119	141	103	99	125	103	93	125	115	127	102	88	140	107	122	98	120	68	129	86	120	107	128	157	110	107	103	120	113	84	146	135	153	126	116	125	125	122	107	109	121	103	137	15320
12:27:56	124	109	162	144	118	103	101	104	130	110	85	71	114	148	138	121	96	123	130	95	89	91	119	89	99	98	155	146	119	128	100	145	121	103	119	88	117	146	105	117	148	142	114	120	104	137	110	95	15558
12:37:56	135	137	116	113	141	139	108	115	136	107	119	88	142	147	124	81	107	138	137	95	109	90	92	94	120	95	143	120	99	140	119	118	120	105	94	106	153	140	126	116	148	132	132	171	101	112	84	111	15250
12:47:56	122	96	118	98	113	117	92	115	89	53	109	95	129	106	125	127	99	139	102	116	98	84	111	98	103	115	95	111	130	128	91	144	91	88	88	116	89	128	131	128	155	151	142	112	78	77	75	99	15515
12:57:56	111	127	114	148	115	112	139	145	114	105	121	76	115	101	105	123	142	140	120	128	114	112	126	118	143	123	106	158	139	142	110	140	102	110	149	107	121	114	106	134	93	130	134	141	109	98	91	80	15357
13:07:56	132	118	147	114	121	140	122	159	105	103	122	98	108	133	113	96	132	140	105	130	82	60	84	116	123	113	131	113	99	137	131	90	111	111	125	130	105	147	120	154	156	137	133	142	119	100	137	116	15284
13:17:56	112	116	125	127	114	124	112	111	106	76	133	80	91	135	80	112	111	150	124	151	105	107	122	84	87	103	123	71	120	138	107	129	108	124	82	95	129	158	142	144	104	105	104	122	109	134	117	100	14793
13:27:56	132	123	163	140	129	163	105	99	116	126	140	127	109	131	129	112	103	134	94	92	104	90	133	121	94	100	126	109	106	169	116	127	115	108	114	112	118	95	137	148	132	130	146	132	112	101	77	117	14238
13:37:56	110	95	119	95	112	124	132	107	156	86	133	102	112	105	137	107	118	151	125	136	81	156	121	120	125	145	145	108	96	110	141	86	88	91	102	124	114	137	156	123	152	169	115	122	94	122	106	103	14037
13:47:56	121	129	142	141	148	107	80	89	107	126	66	106	141	117	123	80	94	148	139	94	121	107	107	136	126	106	119	118	122	114	126	158	122	108	129	118	154	126	129	116	138	78	140	139	119	114	89	85	14063
13:57:56	126	126	133	127	124	120	103	129	85	113	84	135	112	134	137	123	102	121	131	124	92	108	117	92	142	122	112	104	99	145	135	119	140	72	101	95	102	129	109	146	144	134	110	113	73	106	78	102	13998
14:07:56	71	87	99	107	133	115	113	126	128	111	135	88	117	130	101	94	133	156	146	89	136	95	126	98	115	107	117	119	116	125	167	127	101	111	112	111	107	141	118	150	106	154	105	123	102	123	99	128	13206
14:17:56	130	108	90	109	126	121	121	115	149	135	95	101	96	131	116	114	123	138	120	103	127	99	106	103	86	138	140	118	118	150	100	100	115	105	114	102	128	136	157	107	146	134	124	92	128	112	145	105	13282
14:27:56	153	66	116	101	110	111	99	114	114	96	94	122	132	137	126	110	92	137	119	123	77	113	105	106	131	135	109	114	133	142	134	98	102	117	120	84	118	127	151	148	82	161	132	122	114	123	129	125	13321
14:37:56	108	118	112	83	152	132	105	136	112	114	135	115	96	111	117	124	149	122	107	119	118	97	127	115	106	117	101	79	123	165	135	94	80	81	105	91	139	140	137	141	130	135	136	145	93	91	99	115	12743
14:47:56	132	109	102	116	126	119	91	96	120	112	103	83	111	138	137	118	149	138	136	140	108	90	90	105	128	115	98	134	133	151	140	157	102	122	125	109	140	118	127	120	115	166	99	130	124	88	113	98	12805
14:57:56	122	132	130	117	71	126	113	107	102	122	130	110	106	129	115	119	116	149	119	88	99	118	126	112	122	108	108	170	110	162	117	79	107	85	112	103	129	146	152	151	113	119	99	122	105	100	101	96	12734
15:07:56	126	120	140	82	116	150	136	128	83	122	128	92	134	145	100	161	117	115	161	105	146	126	133	117	147	96	93	123	127	87	98	109	105	126	106	119	114	113	133	137	137	130	125	98	75	108	95	105	12649
15:17:56	122	113	79	119	98	106	97	107	111	85	116	105	114	93	139	139	114	92	123	118	88	110	120	140	143	123	108	119	158	128	101	117	97	123	115	106	108	143	126	140	101	139	145	167	130	117	96	96	12623
15:27:56	145	112	94	107	103	131	141	123	102	76	114	126	109	125	135	122	117	86	124	138	145	93	128	74	142	149	129	101	85	147	119	106	95	99	104	98	141	113	120	163	153	155	143	114	112	100	58	93	12401
15:37:56	78	102	100	96	124	82	116	107	135	106	105	132	92	122	120	117	136	154	122	119	115	107	100	94	124	118	128	102	148	104	108	105	102	107	103	135	113	111	73	120	114	131	75	110	141	98	133	131	12103
15:47:56	92	125	97	118	78	115	125	112	87	96	99	92	139	112	86	96	130	135	118	109	145	89	128	122	76	115	144	122	137	113	133	175	119	103	93	123	93	121	113	141	123	122	124	128	108	142	101	101	11841
15:57:56	133	157	139	115	140	167	89	83	126	113	82	91	118	98	159	105	132	127	113	119	85	88	125	85	137	86	125	113	103	153	129	129	133	101	109	126	122	112	129	146	120	106	90	108	98	109	111	121	11519
16:07:56	119	107	120	86	114	129	123	89	140	131	139	122	133	144	102	135	127	113	114	118	142	88	136	104	149	101	101	102	127	98	140	127	112	123	91	118	140	68	126	170	128	163	155	114	87	85	76	103	11806
16:17:56	139	106	136	115	105	166	140	119	151	104	97	99	123	130	118	135	124	167	108	72	139	81	128	106	152	109	81	115	122	123	98	135	111	137	131	104	93	127	102	120	109	140	113	126	122	95	138	112	11728
16:27:56	89	113	143	118	97	130	95	122	95	109	121	90	140	69	114	111	104	133	99	137	119	114	141	138	117	74	133	122	126	171	125	126	115	109	87	125	90	120	109	127	129	121	136	135	87	107	132	106	11828
16:37:56	116	95	121	132	135	127	111	134	159	83	115	92	120	110	118	74	102	112	109	67	107	120	103	94	110	113	133	145	100	120	99	87	63	110	133	113	132	137	114	114	107	157	118	119	97	77	108	91	11906
16:47:56	137	115	91	150	120	131	126	105	114	131	113	132	111	122	104	94	112	118	138	84	119	115	123	117	125	123	131	145	117	138	124	119	102	106	92	88	131	117	127	154	131	149	132	110	121	134	121	113	11807
16:57:56	96	103	108	106	88	154	114	124	151	101	84	102	135	99	147	120	108	120	108	106	105	78	109	100	111	115	108	111	109	168	126	108	83	82	101	92	103	107	123	123	118	150	159	142	151	130	127	117	11581
17:07:56	120	127	121	107	114	126	116	98	119	76	93	107	138	98	89	112	140	151	116	125	122	98	124	92	116	102	141	101	127	133	142	121	109	145	108	115	111	95	150	129	95	121	90	112	76	146	105	63	11781
17:17:56	123	103	106	131	152	136	173	121	105	115	76	97	104	134	136	106	143	96	119	120	120	125	104	84	100	91	120	97	123	149	81	68	131	105	102	103	110	131	63	131	133	138	120	116	113	99	135	80	11839
17:27:56	162	103	131	104	133	119	111	124	85	150	111	120	90	110	114	120	115	134	129	112	112	121	108	127	120	111	119	116	122	143	133	129	128	132	117	116	113	118	87	106	113	181	131	107	78	137	136	87	12020
17:37:56	79	128	121	102	119	153	162	145	130	127	117	129	155	92	83	122	117	144	122	104	87	103	73	51	87	141	102	111	140	140	144	133	83	98	128	98	138	119	118	80	116	115	128	108	80	133	108	114	11745
17:47:56	106	114	140	135	120	136	98	94	113	103	102	86	102	107	111	113	122	124	132	67	144	95	99	121	105	130	163	145	102	153	102	94	117	103	114	105	113	121	134	145	96	158	118	113	98	111	111	96	11610
17:57:56	130	138	107	112	134	121	116	126	100	118	113	106	148	133	106	103	92	159	113	119	138	119	66	76	136	98	141	134	112	157	119	131	98	111	99	89	93	152	108	131	94	121	136	139	101	99	88	96	11768
18:07:56	137	133	133	119	97	144	104	105	116	109	99	86	122	67	117	114	104	141	151	134	99	95	107	120	114	142	123	115	143	135	127	112	110	111	107	86	117	127	132	137	105	133	125	105	115	119	112	98	11931
18:17:56	94	120	152	133	133	120	142	117	163	104	85	144	125	164	123	135	138	138	126	127	117	93	85	68	112	136	86	145	112	116	81	116	88	120	116	110	143	132	142	103	129	169	84	117	107	67	155	96	11397
18:27:56	120	144	125	136	134	132	143	112	102	92	118	99	79	103	99	150	109	129	123	98	101	141	107	119	132	126	134	164	107	155	120	133	92	106	113	85	130	159	124	108	145	130	148	132	134	103	96	98	11414
18:37:56	95	108	113	93	138	133	127	109	80	110	86	90	106	100	105	111	147	122	109	111	114	110	111	113	109	98	115	94	134	124	114	125	109	114	109	125	127	149	126	122	113	86	107	76	83	96	120	112	11228
18:47:56	102	105	152	146	88	144	81	119	116	127	94	130	120	94	129	98	104	102	106	94	89	133	121	122	138	106	105	107	117	143	97	139	132	102	86	102	97	125	96	136	122	117	108	104	107	91	112	135	11590
18:57:56	109	126	129	109	130	152	67	122	123	89	74	110	142	97	119	118	124	170	148	128	144	102	109	123	116	104	118	157	147	130	94	77	87	64	68	90	113	112	100	107	90	164	171	131	131	117	138	89	11885
19:07:56	150	105	133	132	115	141	124	125	114	79	70	120	113	128	115	103	124	140	92	118	107	102	123	100	114	153	138	122	101	134	107	118	112	92	139	121	104	121	122	143	116	134	80	107	116	88	109	98	11573
19:17:56	104	109	115	118	117	109	98	134	113	86	100	110	107	119	96	92	101	124	126	99	83	125	120	102	106	114	139	148	141	91	116	123	108	136	97	162	121	75	99	137	130	164	105	122	179	102	109	118	11356
19:27:56	101	107	112	132	113	133	121	118	81	93	81	94	92	158	105	128	99	136	115	142	140	95	122	90	123	89	162	98	121	136	118	115	111	58	93	87	127	143	158	155	119	117	128	153	115	77	107	94	11990
19:37:56	111	98	132	136	95	110	132	115	142	92	96	113	127	142	106	110	119	105	82	120	123	98	113	102	114	131	115	123	141	144	96	90	126	163	132	83	120	118	115	131	99	120	111	125	119	88	106	128	11228
19:47:56	139	128	143	104	141	122	67	81	113	99	109	133	89	121	117	114	100	140	134	145	128	115	100	128	96	99	87	133	124	140	99	114	145	111	113	107	133	143	133	137	120	118	103	109	108	109	94	95	11470
19:57:56	113	138	88	98	112	103	100	119	142	95	125	126	117	122	129	120	116	150	130	85	124	89	86	136	132	108	117	108	86	152	102	121	77	102	114	78	126	142	144	152	107	110	96	108	79	98	115	97	11765
20:07:56	97	125	128	112	112	138	119	153	118	88	97	111	103	103	131	105	79	112	118	104	119	111	143	92	114	86	108	120	103	119	137	121	158	84	77	102	136	120	120	146	101	97	122	109	104	96	83	131	11872
20:17:56	128	87	125	142	122	132	112	106	101	125	86	95	123	108	140	104	111	122	127	95	95	102	127	106	93	100	133	94	131	148	118	91	100	99	113	88	104	113	114	123	133	128	113	112	118	116	109	95	11662
20:27:56	122	91	162	99	152	110	131	142	112	112	105	122	136	121	134	126	75	142	132	115	106	122	105	115	78	119	91	81	114	113	118	115	140	131	124	98	123	152	144	76	134	144	142	103	108	91	147	103	11655
20:37:56	90	139	152	115	144	133	99	90	98	110	140	81	83	143	129	94	90	144	127	127	141	88	108	98	128	104	112	119	119	125	90	125	105	131	123	81	91	138	169	140	153	155	112	146	143	92	103	96	11439
20:47:56	111	120	119	110	114	131	116	99	103	121	114	88	105	145	107	104	122	130	101	123	149	95	91	107	156	158	123	108	108	167	60	120	120	118	98	106	105	152	123	168	121	115	127	158	117	117	129	113	11737
20:57:56	134	164	120	110	124	115	149	141	110	108	108	106	117	144	122	77	104	103	136	110	104	94	109	123	106	142	103	113	158	141	92	112	124	69	91	127	114	105	148	145	113	140	144	85	119	131	63	93	11515
21:07:56	114	100	107	141	115	140	128	115	113	118	73	110	128	152	85	110	128	131	104	99	141	92	130	104	95	90	128	112	94	108	108	117	103	112	110	95	138	145	128	134	107	137	137	129	132	94	110	97	11573
21:17:56	103	131	65	110	99	128	94	118	115	105	158	112	126	137	83	136	113	135	89	119	115	119	91	88	112	118	120	107	139	133	144	155	129	104	90	77	128	88	117	118	112	139	130	134	123	92	106	122	11502
21:27:56	131	124	123	113	116	159	145	73	100	127	85	97	134	127	107	140	96	115	115	115	126	111	146	100	124	83	128	85	135	111	121	120	129	131	97	123	133	118	129	106	104	109	139	103	120	97	114	122	11128
21:37:56	120	123	107	126	115	153	93	115	120	101	115	108	89	108	158	134	86	128	99	119	106	92	78	120	95	122	117	121	124	145	72	115	73	77	88	92	109	129	142	145	82	142	141	136	136	111	118	98	11333
21:47:56	126	125	142	127	106	122	103	106	82	122	114	88	95	135	116	111	109	118	74	132	98	97	72	79	152	109	100	118	140	127	86	122	96	102	128	118	131	127	90	111	122	142	117	138	134	111	138	96	11299
21:57:56	138	133	74	128	135	115	122	108	92	127	101	111	135	97	123	108	133	149	97	102	101	117	127	88	128	139	112	97	91	124	111	112	104	104	127	115	127	132	171	119	127	144	136	123	145	128	75	118	10893
22:07:56	120	108	88	90	106	156	120	95	120	85	101	142	120	119	94	140	119	147	61	93	131	131	134	114	124	109	107	130	110	127	125	110	136	114	135	121	121	109	122	143	109	88	116	118	122	118	95	137	10758
22:17:56	131	121	124	79	114	140	134	141	96	94	123	98	99	133	128	138	138	97	125	93	91	114	87	102	123	108	105	144	113	101	134	119	85	144	115	109	155	110	145	133	98	138	134	94	98	109	120	98	11039
22:27:56	117	140	125	111	90	112	102	113	140	128	115	100	102	83	95	131	132	125	86	115	71	86	77	99	146	96	146	107	106	122	112	136	81	72	136	111	134	99	118	129	88	124	123	97	143	125	125	88	10711
22:37:56	116	112	112	106	84	98	121	112	103	85	90	140	111	159	142	103	129	126	120	103	91	118	135	87	155	76	117	124	109	154	150	110	130	90	133	117	121	80	67	146	101	114	150	111	102	87	112	129	10743
22:47:56	105	98	94	132	141	120	115	133	114	125	113	95	135	102	93	130	115	95	97	132	148	142	99	94	113	80	134	121	121	111	111	152	141	114	85	81	157	127	114	125	135	113	120	94	117	99	127	113	10654
22:57:56	132	115	107	152	127	128	143	127	99	102	85	72	104	114	113	160	106	101	97	100	84	118	53	72	120	145	118	141	160	100	91	108	92	109	105	130	124	93	143	154	152	140	119	140	123	113	124	125	10223
23:07:56	129	127	120	99	99	90	109	134	152	88	102	126	139	109	140	119	124	129	104	112	94	94	111	90	122	114	85	117	123	126	144	118	104	88	143	111	100	120	96	118	141	141	96	118	101	132	117	103	10199
23:17:56	75	146	136	108	120	123	107	111	113	96	83	123	103	108	153	92	103	98	105	120	99	85	99	138	82	110	122	138	106	103	89	100	84	128	117	142	133	159	113	127	129	113	120	97	103	104	78	108	9840
23:27:56	141	85	121	102	154	146	99	109	100	115	83	114	89	144	125	119	113	134	142	122	118	119	137	105	96	104	138	157	111	146	145	149	124	79	102	131	106	99	159	150	99	100	134	112	128	96	113	95	9037
23:37:56	83	101	144	111	97	129	127	125	137	149	119	76	103	143	86	118	139	103	110	121	126	141	68	74	161	120	113	119	110	134	124	100	118	133	122	123	119	124	137	121	94	128	122	139	174	111	99	79	8219
23:47:56	102	97	130	99	112	111	143	99	104	101	86	145	101	100	126	84	114	113	110	142	106	127	146	109	111	107	126	122	98	82	104	87	111	117	87	136	164	129	124	96	137	158	108	93	114	113	113	109	7889
0:00:00
0:00:00
0:00:00
0:00:00
0:00:00
0:00:00
0:00:00
0:00:00
0:00:00
0:00:00
0:00:00
[truncated: 47 more columns]
