# Supplementary material for: Systematic analysis of low-affinity transcription factor binding site clusters in vitro and in vivo establishes their functional relevance
Source: Nat Commun. 2022 Sep 7;13:5273. doi: 10.1038/s41467-022-32971-0 (PMC9452512; doi:10.1038/s41467-022-32971-0)
Supplement: Supplementary file 3 — Source Data [file 41467_2022_32971_MOESM3_ESM.zip › source_data/in-vivo/20210511/20210511_Z3EV268_GFP70.txt]

EGFP:488,507
Kinetic read	A1	A2	A3	A4	A5	A6	A7	A8	A9	A10	A11	A12	B1	B2	B3	B4	B5	B6	B7	B8	B9	B10	B11	B12	C1	C2	C3	C4	C5	C6	C7	C8	C9	C10	C11	C12	D1	D2	D3	D4	D5	D6	D7	D8	D9	D10	D11	D12	E1
0:08:36	199	150	171	148	169	166	142	177	177	81	100	111	144	183	154	153	144	185	179	196	193	79	97	101	131	168	164	185	164	171	181	167	150	85	107	76	162	179	150	199	184	167	202	154	168	96	84	95	171
0:18:36	168	158	175	154	167	168	171	189	168	64	76	90	169	144	176	167	153	147	150	168	171	95	99	112	145	194	175	155	178	174	187	168	148	100	67	48	170	152	164	135	163	162	169	183	179	81	95	75	166
0:28:36	163	185	146	166	180	200	176	168	146	127	82	67	156	207	183	177	175	149	189	159	142	97	68	96	174	151	189	160	170	161	170	180	138	88	80	112	172	189	158	155	187	168	180	171	144	84	104	83	197
0:38:36	157	173	177	157	169	190	195	159	169	67	63	87	157	197	172	185	165	176	174	196	175	67	98	79	149	166	174	176	132	167	171	178	158	97	65	75	176	164	142	138	165	160	158	183	163	88	81	99	196
0:48:36	164	170	174	159	163	170	179	183	180	95	93	62	184	175	171	165	183	163	203	189	167	106	87	75	187	168	176	173	182	169	167	163	171	90	84	81	178	164	160	162	187	171	148	164	195	82	77	67	144
0:58:36	184	209	178	159	168	193	169	175	141	59	100	85	192	188	173	161	157	158	170	179	156	76	64	86	172	172	164	179	167	207	180	176	164	109	90	80	172	150	167	132	197	170	183	202	164	131	73	90	159
1:08:36	136	168	144	168	179	174	189	189	172	82	77	78	177	170	172	157	170	165	176	158	169	84	106	81	160	176	160	176	190	194	144	192	160	96	111	95	159	171	180	176	199	194	169	203	161	110	97	77	196
1:18:36	152	186	176	175	165	177	193	175	176	77	66	83	167	160	147	173	184	169	164	180	137	109	66	119	192	191	189	163	186	162	182	143	160	77	74	111	169	188	156	134	201	161	170	183	193	88	102	90	173
1:28:36	182	189	209	177	185	165	201	191	149	120	101	95	150	169	158	208	193	159	196	175	140	79	88	76	163	199	167	175	188	184	173	167	187	120	78	92	163	170	159	189	172	190	151	181	200	104	105	74	158
1:38:36	191	189	155	186	192	157	179	188	167	97	85	65	161	159	158	173	174	180	183	184	170	97	123	91	196	128	197	178	209	180	195	189	157	71	96	70	158	192	189	176	200	195	192	190	160	90	98	78	157
1:48:36	186	176	177	165	166	208	164	180	155	95	76	75	166	187	160	166	181	196	188	183	169	93	97	81	168	174	176	167	193	181	159	209	148	94	79	94	171	152	163	184	203	179	183	171	156	56	72	100	163
1:58:36	180	193	188	172	185	181	168	175	165	95	107	76	186	191	194	159	187	195	184	174	166	60	101	89	164	170	159	179	167	188	182	193	196	73	85	91	193	208	175	188	196	202	195	204	153	102	93	82	160
2:08:36	196	170	160	192	197	204	163	186	150	78	103	89	167	168	175	169	182	196	194	186	177	87	96	76	175	199	162	170	189	196	168	185	151	102	118	110	172	144	182	171	172	214	189	197	152	85	75	110	197
2:18:36	186	189	189	163	194	219	167	177	130	95	101	103	181	200	184	161	182	228	184	177	144	86	75	80	168	180	157	150	174	183	172	197	168	55	89	63	157	181	194	176	179	212	176	211	162	107	106	115	157
2:28:36	199	172	197	171	181	193	196	204	164	84	73	82	194	186	184	165	181	193	205	178	174	73	78	101	169	170	166	221	219	204	181	200	189	106	70	100	136	161	160	212	191	171	223	210	187	121	70	86	161
2:38:36	176	200	182	163	146	183	186	200	146	103	101	93	161	202	171	176	207	209	186	161	204	101	93	96	174	196	197	184	194	215	205	200	190	104	78	86	182	198	199	177	167	193	190	204	175	91	103	69	165
2:48:36	202	175	173	181	182	153	160	207	155	111	75	82	171	174	181	177	207	175	174	183	150	72	84	80	166	200	167	192	208	214	170	204	162	93	58	97	176	186	194	195	196	182	170	202	152	88	100	86	160
2:58:36	182	179	193	179	195	198	192	216	158	91	94	108	190	206	174	175	186	198	194	206	174	89	76	95	201	180	177	210	222	205	185	189	162	84	97	100	157	178	206	189	193	189	146	221	156	99	122	70	165
3:08:36	185	178	186	136	215	199	192	192	174	103	63	89	169	208	168	193	168	164	188	183	172	75	107	125	152	179	151	165	195	189	195	201	152	100	84	63	162	170	205	182	191	197	173	222	149	66	84	113	209
3:18:36	188	178	173	199	161	179	173	209	136	94	97	91	184	184	194	173	194	186	187	193	172	75	86	98	167	182	194	171	212	164	179	209	168	88	82	83	179	175	183	194	222	197	168	203	160	90	77	67	196
3:28:36	191	210	195	201	187	190	193	224	139	69	85	117	160	209	185	172	214	184	182	216	189	111	60	63	169	174	191	187	192	215	196	200	157	73	85	95	162	167	175	184	182	191	193	194	166	95	78	98	166
3:38:36	177	175	151	160	209	200	183	220	177	71	63	96	193	209	173	158	163	209	198	231	161	79	98	98	204	169	198	158	215	210	186	234	172	71	85	88	197	158	184	196	197	195	172	223	142	81	112	118	198
3:48:36	161	176	192	172	190	185	176	207	181	73	71	70	179	159	186	173	218	192	193	178	165	77	87	72	180	189	171	167	198	206	194	217	140	115	94	91	177	177	187	174	188	214	175	222	171	87	83	84	176
3:58:36	218	156	183	193	172	197	188	215	165	90	97	110	173	155	196	193	173	190	175	216	162	100	78	90	187	171	177	158	200	209	186	222	160	88	95	119	190	190	207	196	206	206	165	240	134	85	111	89	177
4:08:36	140	168	184	212	216	214	198	249	162	79	98	84	180	189	185	179	207	193	174	212	172	75	71	76	194	181	186	184	165	198	178	221	151	90	97	84	221	162	195	205	198	201	199	211	144	86	85	88	168
4:18:36	191	174	194	188	187	199	149	208	174	96	81	77	171	206	160	197	185	204	178	219	143	97	95	78	213	207	187	194	208	192	156	243	154	97	111	83	191	182	160	200	202	199	160	206	132	66	82	115	199
4:28:36	197	184	202	186	201	213	196	241	157	73	94	91	204	179	197	204	246	200	183	209	153	86	94	86	179	173	179	206	219	202	191	243	152	103	92	94	174	173	190	177	228	213	204	205	155	93	84	64	202
4:38:36	150	170	178	191	209	203	199	253	185	87	105	101	196	215	181	180	220	212	163	229	168	87	94	82	189	210	225	173	183	202	204	224	158	87	89	70	161	197	201	214	205	220	219	217	130	104	76	92	175
4:48:36	172	218	191	178	220	207	193	233	154	80	96	85	175	195	172	201	201	194	204	255	184	84	79	102	181	188	177	153	229	247	214	229	155	98	77	93	197	159	202	179	227	193	216	222	175	84	102	80	206
4:58:36	172	212	203	178	198	208	185	233	153	79	98	90	189	185	188	175	212	189	208	249	152	93	67	70	202	166	153	192	192	187	201	246	177	93	85	97	191	195	190	177	171	212	211	241	155	83	82	79	184
5:08:36	182	216	186	190	223	210	202	239	150	98	81	77	210	212	202	192	219	229	223	264	176	81	94	97	209	192	166	182	237	208	181	242	162	76	89	117	188	192	206	178	210	212	231	246	147	85	111	61	184
5:18:36	207	189	197	178	239	220	183	250	144	70	91	94	166	190	202	191	206	231	184	273	148	100	47	93	173	178	203	206	201	201	184	239	157	93	88	93	183	197	213	215	217	215	220	279	150	97	109	87	223
5:28:36	199	188	196	174	205	240	202	245	140	71	76	84	220	193	194	201	216	228	197	252	171	78	81	64	212	203	205	189	241	226	224	241	157	123	99	83	196	215	203	191	222	235	174	261	148	69	79	94	198
5:38:36	207	207	209	176	225	238	210	238	166	77	83	99	225	206	201	203	212	232	205	265	167	87	96	77	215	221	220	205	206	229	178	228	141	33	93	105	196	195	214	198	216	241	197	278	172	79	86	110	192
5:48:36	216	222	170	214	223	246	207	252	180	94	121	93	185	218	205	197	230	238	212	266	176	66	94	84	183	180	198	176	238	231	221	291	168	107	94	83	241	200	228	176	250	246	227	272	140	74	90	77	197
5:58:36	189	183	182	180	205	213	218	280	166	83	88	89	199	206	219	204	230	233	192	287	164	90	81	73	225	187	205	206	203	227	189	307	178	115	61	78	212	183	221	180	226	208	205	282	139	91	95	58	201
6:08:36	206	215	185	223	228	216	210	292	170	92	66	66	225	225	215	206	226	253	225	302	168	96	81	94	194	194	182	204	228	207	207	306	168	81	90	95	203	205	215	226	247	252	223	280	179	95	114	60	239
6:18:36	212	177	206	199	229	215	214	338	145	96	102	73	190	221	214	212	249	240	227	327	148	89	95	91	220	210	168	215	230	190	207	315	164	65	76	99	220	209	215	212	248	271	235	313	195	82	90	92	230
6:28:36	213	172	208	216	259	239	204	310	134	101	81	80	194	219	202	193	246	243	222	360	155	77	80	82	248	218	217	216	223	267	210	338	165	85	93	93	206	209	196	211	243	242	207	291	182	92	79	118	222
6:38:36	198	183	230	195	214	257	209	343	172	91	101	93	210	186	199	229	251	264	241	336	159	70	95	84	207	205	214	216	248	233	214	302	183	104	124	117	226	206	191	200	271	217	208	358	132	62	31	98	191
6:48:36	196	205	196	184	268	232	216	339	149	81	76	81	206	175	243	179	232	235	211	367	137	111	76	65	186	196	239	222	265	265	223	341	164	96	70	77	194	213	194	210	248	249	214	360	159	108	108	93	200
6:58:36	195	216	222	227	226	253	224	353	181	99	108	94	230	202	207	228	279	261	229	362	176	84	53	77	225	208	228	210	242	260	230	368	156	77	76	60	222	189	220	188	264	244	228	363	160	115	73	76	238
7:08:36	202	211	204	228	303	273	206	376	155	80	79	75	207	209	220	201	259	248	225	357	142	88	91	94	211	219	226	196	242	289	225	384	171	101	98	90	192	205	199	183	246	284	226	393	185	115	87	64	197
7:18:36	211	209	210	206	258	265	245	371	164	67	103	84	224	195	237	235	240	256	251	383	164	59	77	71	190	234	224	199	296	275	232	408	149	63	80	79	206	225	199	222	248	243	258	373	183	87	77	114	229
7:28:36	182	202	238	214	254	297	234	423	152	80	80	94	224	217	203	233	292	280	235	414	158	94	60	103	233	228	205	203	269	268	251	412	175	71	98	72	205	197	202	204	269	312	240	396	112	94	101	99	228
7:38:36	185	206	230	237	292	278	249	418	161	106	104	48	226	215	228	229	290	264	262	421	161	105	80	81	235	196	214	189	284	298	221	445	187	105	76	90	197	232	248	213	295	306	238	446	156	107	78	74	250
7:48:36	201	212	230	205	282	261	245	409	162	92	91	82	219	208	231	241	272	277	239	428	163	70	80	62	254	226	229	230	301	316	244	419	186	85	64	84	224	211	230	229	267	304	263	440	148	100	87	85	231
7:58:36	216	206	234	226	283	309	241	447	149	130	105	116	216	232	236	239	286	316	249	436	145	79	86	96	231	210	221	222	303	299	220	447	181	92	85	105	212	233	216	230	284	296	245	443	162	96	99	79	223
8:08:36	253	251	236	221	292	306	261	476	163	79	97	77	269	248	249	201	331	324	256	484	127	80	85	88	237	222	265	208	295	287	256	469	175	109	78	81	221	223	221	243	286	315	282	468	171	103	92	95	246
8:18:36	235	220	234	267	316	276	249	462	168	91	85	63	201	230	220	261	344	310	266	510	173	91	97	94	219	252	228	220	343	296	229	496	166	51	80	84	205	224	230	231	309	277	261	517	152	101	74	54	287
8:28:36	219	246	277	243	327	296	279	500	180	83	87	76	247	201	241	231	335	324	308	500	174	65	57	94	241	246	263	233	295	316	259	484	163	73	75	69	239	222	223	217	294	322	234	510	197	77	89	78	239
8:38:36	237	252	244	227	294	319	272	483	164	105	85	97	250	241	260	248	342	322	259	491	175	90	62	76	262	246	223	201	311	294	271	535	157	89	85	69	241	263	241	258	308	318	287	511	164	78	123	61	275
8:48:36	241	243	238	234	306	313	292	480	157	82	94	104	271	230	218	213	327	295	258	522	178	64	115	88	233	232	261	228	307	345	257	543	151	88	109	92	238	254	265	265	335	324	273	516	174	111	108	116	241
8:58:36	244	237	252	240	322	311	228	497	162	110	94	77	270	225	274	226	357	334	239	506	167	95	99	102	264	244	246	239	315	301	281	541	170	55	96	107	215	234	229	259	325	291	283	527	152	64	71	75	247
9:08:36	232	258	251	223	333	329	302	526	165	76	84	63	240	281	249	280	321	322	288	518	178	74	81	85	252	237	259	224	367	335	278	568	165	91	112	102	225	217	252	285	326	325	266	553	204	78	115	80	252
9:18:36	227	226	255	264	306	352	266	505	148	97	63	69	267	225	254	269	353	338	290	543	192	63	67	107	240	242	277	258	337	335	293	566	146	81	55	71	267	244	244	281	334	348	283	529	180	107	83	61	284
9:28:36	237	194	262	244	299	361	284	555	153	90	90	95	238	265	244	249	365	376	283	541	139	73	89	86	229	257	263	243	374	316	289	563	143	85	88	96	253	221	249	287	322	348	290	543	162	97	126	61	283
9:38:36	256	226	253	266	306	326	280	499	175	77	100	61	269	271	268	280	342	357	266	536	153	61	60	113	267	236	263	262	330	359	299	557	149	74	62	87	229	234	274	277	332	352	277	552	151	95	55	57	269
9:48:36	247	239	276	234	348	343	284	524	153	85	94	109	238	245	271	235	349	368	252	545	183	88	102	86	219	229	275	281	342	349	317	570	153	87	67	97	256	253	257	244	364	347	298	584	184	116	88	86	279
9:58:36	257	226	268	240	342	324	294	520	183	49	115	96	257	256	264	262	382	355	326	554	151	91	78	94	292	262	275	258	323	331	294	576	152	111	99	52	256	269	267	284	327	342	274	551	174	85	89	67	257
10:08:36	267	240	260	231	349	340	287	557	196	100	84	95	256	264	290	192	366	343	312	533	136	89	84	87	224	245	242	231	367	335	284	609	137	69	53	83	258	266	281	287	309	374	301	576	166	101	101	137	251
10:18:36	253	248	238	282	349	326	314	534	129	103	61	101	283	265	251	242	356	358	310	566	146	90	86	97	255	278	267	270	387	373	314	596	161	68	88	90	251	284	285	295	345	340	269	564	170	97	94	95	272
10:28:36	259	232	257	280	322	349	307	548	154	83	69	69	279	288	275	269	338	350	321	572	176	71	74	61	256	249	295	254	392	330	277	630	167	103	126	103	279	250	287	245	335	332	308	552	167	108	103	94	284
10:38:36	246	249	266	260	332	357	295	527	166	112	98	88	259	245	302	279	365	363	320	556	174	66	59	97	243	245	278	274	347	335	303	609	157	101	99	64	261	262	264	275	339	347	288	582	153	110	94	99	283
10:48:36	229	249	267	270	353	375	316	531	130	71	86	68	266	254	265	286	397	361	304	558	154	79	82	78	270	294	267	264	365	376	299	611	159	109	89	95	272	244	269	270	348	357	314	570	169	83	81	81	266
10:58:36	249	263	254	280	370	360	298	577	171	108	130	74	243	276	256	291	377	373	322	563	140	77	84	93	243	280	297	260	377	364	319	618	177	66	81	62	279	257	279	249	356	362	308	546	155	80	67	96	294
11:08:36	301	243	285	264	369	356	300	545	122	97	97	79	273	255	266	308	346	384	325	553	150	88	90	92	262	268	279	266	381	326	319	623	158	130	77	70	247	262	278	265	364	331	303	549	147	84	114	77	268
11:18:36	284	256	246	276	362	384	305	596	191	99	95	99	270	246	265	257	367	384	316	561	150	82	97	69	261	237	285	288	398	373	333	593	147	83	119	75	264	231	272	297	334	365	325	593	170	83	99	70	290
11:28:36	266	258	280	286	341	374	323	567	141	81	94	105	267	254	287	292	381	365	327	579	183	71	85	114	250	284	263	273	378	393	308	634	168	92	84	104	278	281	282	293	354	349	281	596	184	75	72	122	299
11:38:36	283	248	286	302	370	362	268	585	170	88	79	91	245	272	267	264	373	369	368	576	148	85	83	61	270	267	296	285	349	381	352	590	187	73	69	69	238	306	262	269	364	394	304	554	141	107	98	75	303
11:48:36	258	249	265	296	337	346	273	568	152	81	117	84	256	287	259	269	363	354	345	587	163	95	92	85	272	265	274	299	376	365	327	580	167	93	107	78	278	268	273	268	341	364	346	604	175	113	77	93	297
11:58:36	259	266	285	272	370	376	308	553	173	68	72	74	277	289	286	250	353	379	308	592	152	94	95	107	262	277	270	276	389	363	341	586	151	58	85	78	258	228	271	280	372	343	316	601	172	92	114	68	291
12:08:36	245	283	296	284	352	368	306	609	147	89	92	53	270	247	260	286	378	377	313	588	161	78	76	88	291	278	270	250	397	368	323	634	167	107	84	115	280	282	275	274	359	374	312	601	180	121	97	77	301
12:18:36	262	283	270	260	374	322	321	578	166	76	76	101	224	301	274	273	373	376	325	602	170	77	93	95	275	265	276	240	396	370	330	598	159	83	77	78	280	270	261	297	340	378	328	607	168	86	92	90	313
12:28:36	262	284	287	279	349	342	330	591	139	61	70	93	239	235	257	297	357	363	319	580	164	78	85	67	243	266	280	285	369	387	323	608	167	83	74	114	285	282	273	291	351	383	342	588	175	83	92	91	319
12:38:36	264	267	296	298	377	357	308	563	173	85	56	94	273	259	273	290	380	378	321	597	178	108	104	93	272	270	271	286	387	355	316	570	148	98	92	82	280	280	280	285	368	366	324	604	165	98	100	52	273
12:48:36	286	299	278	282	371	340	285	563	182	110	94	99	243	263	291	279	373	373	305	582	172	79	123	83	278	245	283	280	390	366	323	632	148	83	106	74	244	272	248	280	362	367	275	572	141	71	105	97	314
12:58:36	229	271	304	285	365	354	311	569	160	97	70	91	233	276	274	282	368	376	309	588	159	79	65	71	257	270	282	271	399	356	364	612	152	87	55	73	257	270	281	293	359	372	324	588	166	90	90	56	301
13:08:36	265	260	257	302	371	339	302	568	172	92	71	56	240	288	274	284	340	403	328	567	151	50	81	106	250	256	264	289	378	342	310	606	162	89	90	114	263	274	282	276	355	360	301	559	183	82	94	72	302
13:18:36	285	295	272	280	376	377	311	551	166	60	65	110	252	270	278	266	342	366	358	593	149	61	88	106	265	274	277	266	343	376	336	615	159	101	87	99	250	279	286	309	344	365	285	599	177	84	71	88	294
13:28:36	284	258	297	298	369	355	288	552	142	83	94	81	256	257	278	261	356	357	314	543	140	68	112	97	233	259	258	260	350	341	298	605	172	101	103	68	274	251	268	284	310	357	298	543	183	87	89	69	271
13:38:36	254	272	288	257	333	353	283	545	168	81	64	65	256	249	274	281	367	355	328	573	198	77	109	84	253	271	250	299	350	370	322	542	143	115	111	93	244	270	261	288	361	336	289	556	169	89	67	84	308
13:48:36	261	274	277	277	376	374	298	521	160	97	64	80	256	297	278	277	327	335	311	518	173	76	94	71	225	242	284	282	347	344	318	564	165	83	88	62	248	289	257	244	350	343	306	551	162	122	111	81	264
13:58:36	273	281	260	255	370	351	311	535	137	69	86	106	276	297	254	304	320	364	288	505	172	78	75	99	297	257	274	280	374	347	320	540	170	68	99	64	277	240	249	266	348	343	334	512	182	68	92	92	303
14:08:36	273	262	278	266	335	358	298	511	133	64	73	93	260	265	275	265	337	327	335	530	136	112	84	69	264	288	291	255	342	325	301	540	162	95	88	87	230	253	248	250	343	329	302	506	153	89	74	83	292
14:18:36	250	266	265	278	346	326	284	499	158	124	74	86	254	275	231	252	338	325	308	504	160	95	86	91	258	269	273	262	353	342	306	539	169	86	95	80	262	262	260	293	326	340	285	561	149	115	87	74	259
14:28:36	286	252	264	289	343	337	314	505	150	99	110	98	265	238	281	284	303	346	277	503	192	114	84	86	276	278	289	256	369	346	306	485	181	80	88	59	271	255	257	257	316	340	288	483	159	81	104	90	280
14:38:36	242	263	277	247	341	324	317	473	137	88	82	71	295	255	243	284	320	315	275	459	155	70	100	93	261	271	278	265	328	330	272	514	178	88	106	83	243	273	285	281	317	323	309	475	148	69	104	61	303
14:48:36	242	256	271	288	341	326	320	443	153	49	86	87	267	271	270	258	334	339	318	464	179	106	90	58	256	217	268	265	353	355	326	506	168	69	91	78	265	269	290	265	296	328	299	462	178	84	59	110	279
14:58:36	249	266	261	288	330	308	296	483	165	97	98	128	293	233	284	278	355	358	294	461	165	91	119	98	232	272	278	255	355	315	311	479	193	85	76	78	273	293	283	254	303	351	285	476	174	75	59	86	298
15:08:36	261	233	287	258	338	342	262	476	168	72	80	119	261	261	248	295	303	319	291	454	148	111	66	103	258	261	292	273	323	311	291	471	185	114	80	93	248	272	258	271	312	327	299	477	156	109	117	65	283
15:18:36	274	281	254	268	332	321	290	450	164	107	83	94	280	250	303	273	326	336	269	439	189	68	105	93	289	263	288	268	304	339	287	460	190	82	64	62	259	275	278	282	319	330	283	446	167	59	77	72	278
15:28:36	234	262	253	270	336	286	297	428	132	51	88	109	245	267	240	271	331	332	319	456	158	89	73	89	249	266	255	261	326	326	313	496	179	81	98	97	259	255	259	246	304	317	257	451	159	70	95	89	247
15:38:36	272	228	270	269	291	317	281	451	143	103	109	97	245	257	270	261	320	327	268	435	157	106	58	93	253	268	256	257	336	332	274	463	139	135	83	101	250	280	256	269	322	326	277	438	152	76	115	74	258
15:48:36	252	276	292	302	318	319	284	443	152	55	70	91	235	272	271	261	361	324	308	458	160	88	75	81	300	281	276	287	316	346	279	445	150	135	95	86	278	262	279	293	317	311	268	412	157	98	66	110	275
15:58:36	268	268	233	274	339	335	304	474	151	97	96	88	275	274	272	287	315	325	271	438	171	72	84	118	262	274	288	258	325	332	278	471	164	97	89	73	271	264	266	253	285	341	295	447	153	78	69	82	274
16:08:36	230	252	250	283	333	318	287	491	154	53	94	72	268	289	264	276	314	290	302	433	163	30	79	91	267	279	271	273	331	328	348	461	169	123	87	78	264	286	274	272	300	321	284	436	153	73	91	82	280
16:18:36	280	270	287	256	310	298	305	451	160	71	88	90	274	286	294	288	309	321	246	436	164	108	85	117	244	284	274	292	346	314	294	487	145	104	108	104	272	230	254	264	314	333	296	427	159	76	80	95	258
16:28:36	271	222	291	249	309	315	289	446	139	68	115	66	270	251	286	276	314	316	286	455	142	94	80	81	240	272	302	256	327	338	310	469	143	85	85	83	245	258	280	285	316	332	281	445	140	80	108	110	253
16:38:36	251	270	260	276	310	325	304	451	167	108	87	86	285	256	269	285	316	304	288	412	171	109	58	104	260	257	261	265	343	311	331	430	156	76	59	91	275	261	251	283	328	313	280	452	147	61	117	111	297
16:48:36	285	287	278	260	341	352	258	464	180	90	98	110	268	250	280	267	313	314	291	423	180	76	97	95	264	220	260	287	315	321	290	423	145	77	86	91	265	278	261	280	323	294	309	450	156	75	80	92	257
16:58:36	257	247	275	314	321	328	286	437	178	105	83	73	236	264	281	265	338	316	283	444	183	82	86	66	240	281	271	296	356	323	277	439	185	101	106	86	263	292	295	288	306	322	294	417	148	76	74	105	289
17:08:36	220	240	270	270	311	324	234	418	162	69	105	98	271	275	283	285	323	317	284	437	177	82	78	129	246	257	240	277	314	348	308	459	170	71	110	75	232	242	302	266	304	324	283	417	134	89	85	93	285
17:18:36	255	259	250	288	304	298	299	417	150	99	113	74	269	276	289	283	327	324	311	448	174	104	85	82	264	259	286	302	331	307	296	412	178	114	107	69	263	268	287	294	310	317	266	399	162	77	64	102	299
17:28:36	258	273	280	284	328	366	280	439	159	111	82	73	242	263	253	262	303	318	319	444	164	71	61	93	284	273	280	269	288	335	305	447	160	95	81	77	264	273	300	294	298	309	286	435	169	107	64	53	262
17:38:36	279	311	273	280	341	310	289	386	107	97	85	85	271	236	257	274	317	321	316	437	179	119	101	75	259	295	275	266	307	305	280	430	140	87	95	95	256	276	292	301	317	329	281	418	167	109	100	103	286
17:48:36	289	266	304	300	321	342	305	463	139	101	110	92	260	263	291	273	312	322	304	402	196	105	102	78	281	289	298	297	302	297	278	477	169	107	109	76	272	292	294	266	314	301	324	387	161	81	84	75	271
17:58:36	285	285	276	283	294	313	299	407	145	99	88	111	277	237	263	284	339	327	312	425	152	78	98	76	262	254	270	288	324	313	302	451	166	98	83	84	272	266	290	259	321	300	291	406	171	62	65	80	256
18:08:36	267	256	288	280	314	337	279	456	145	79	91	110	260	267	296	277	326	333	273	440	152	80	88	46	270	281	266	297	314	352	306	433	164	137	93	64	255	300	296	253	308	339	289	403	175	72	78	67	283
18:18:36	264	253	286	307	287	302	295	396	180	110	68	70	272	281	284	300	296	324	261	421	172	117	70	91	247	238	289	244	304	325	299	435	171	76	102	107	271	278	285	264	290	298	276	420	152	69	70	81	285
18:28:36	258	255	282	295	330	306	277	397	153	63	105	81	300	269	262	281	296	323	299	421	149	70	112	72	288	291	305	232	335	303	296	425	148	112	116	76	270	241	274	256	311	315	289	411	139	103	86	93	313
18:38:36	255	255	282	274	296	328	281	413	156	74	95	75	264	262	309	273	292	304	289	397	177	67	80	112	278	252	286	311	330	298	296	460	172	105	55	89	288	289	279	266	307	330	294	392	162	103	72	76	284
18:48:36	280	272	312	266	318	320	288	383	154	91	61	95	254	276	286	277	313	297	289	411	160	67	80	74	286	259	280	287	299	318	323	424	154	87	92	83	281	255	252	261	293	324	274	442	174	79	63	95	258
18:58:36	257	267	289	267	316	299	303	405	149	82	88	64	251	308	266	268	333	332	299	429	152	110	68	101	260	282	283	276	320	291	304	428	153	84	95	65	270	276	259	306	294	328	314	389	138	90	85	74	281
19:08:36	276	296	273	306	319	301	308	403	139	74	131	98	260	281	246	253	331	327	302	394	153	91	88	113	251	251	268	262	293	326	296	415	141	106	90	87	278	239	289	290	302	333	282	391	179	77	80	111	291
19:18:36	257	278	287	310	346	300	294	426	158	104	85	70	259	316	266	292	331	339	294	412	190	54	99	73	283	256	261	293	330	337	314	463	138	102	79	108	284	291	262	281	288	341	298	404	182	78	89	75	273
19:28:36	270	246	275	265	300	336	292	404	151	98	84	104	278	272	305	286	295	275	312	401	128	93	94	86	270	239	278	281	310	320	303	436	163	115	75	68	271	257	266	312	312	314	310	415	144	102	93	64	274
19:38:36	306	254	275	315	315	323	317	438	164	100	102	86	267	254	285	256	298	322	279	416	157	93	91	77	267	260	274	286	333	319	278	400	138	104	100	59	262	267	253	278	311	320	295	397	158	66	103	104	264
19:48:36	265	262	291	306	313	305	262	392	180	101	93	83	288	257	306	260	331	307	264	386	155	88	113	112	241	257	287	270	310	309	300	411	171	87	73	97	280	254	277	287	298	311	330	384	158	101	72	91	296
19:58:36	272	256	271	308	311	329	277	410	178	64	97	81	252	280	281	266	276	340	291	416	174	88	64	134	249	223	265	285	321	292	311	424	160	74	86	77	281	250	277	259	342	304	292	409	161	103	79	74	258
20:08:36	266	296	279	290	297	321	297	430	157	102	93	99	242	267	284	284	330	305	274	408	146	59	91	126	248	240	277	293	346	285	297	403	165	74	99	112	288	284	260	249	275	319	290	400	157	113	98	68	294
20:18:36	250	281	306	286	304	343	306	423	138	90	111	60	281	269	286	292	306	314	319	414	176	69	90	104	263	249	281	278	307	291	266	408	167	99	89	95	278	252	271	251	285	353	270	377	177	101	87	75	294
20:28:36	273	272	250	257	288	320	286	419	138	100	66	82	280	270	258	300	321	342	302	385	167	108	99	83	271	282	274	292	362	334	301	443	162	100	72	80	243	274	277	270	280	327	277	387	154	116	107	64	271
20:38:36	264	256	310	287	307	314	310	446	162	79	102	88	253	305	312	273	309	291	315	400	159	81	81	86	250	265	283	297	320	320	299	393	183	75	71	81	253	273	297	268	304	306	308	396	168	100	118	83	296
20:48:36	245	254	283	299	328	316	320	426	182	98	115	75	291	267	250	267	300	277	308	408	153	96	74	104	234	295	286	274	288	330	284	411	165	102	90	113	272	296	307	253	344	288	298	389	162	118	78	93	287
20:58:36	256	298	321	282	319	322	274	412	160	102	100	117	299	270	257	268	315	318	298	418	170	80	48	122	284	287	296	283	343	330	323	400	154	103	86	95	317	289	258	269	304	327	306	376	151	98	74	116	269
21:08:36	303	280	295	270	314	332	296	382	142	84	65	76	281	278	259	291	289	315	293	409	151	95	88	102	286	261	265	274	340	318	303	400	147	115	75	88	292	299	275	289	306	318	312	390	171	74	101	105	288
21:18:36	259	276	291	287	289	311	274	419	158	70	90	88	299	291	297	288	326	322	324	388	152	98	51	99	275	275	263	277	312	326	336	415	126	107	91	65	293	287	252	286	309	319	283	388	174	79	96	61	284
21:28:36	243	271	294	245	330	312	294	397	112	77	109	81	247	283	278	281	300	336	327	399	158	92	89	76	264	257	272	277	307	351	282	374	165	92	76	96	252	280	258	263	293	307	309	389	158	95	106	83	267
21:38:36	249	256	263	288	324	331	312	363	151	84	87	120	269	287	258	288	295	330	311	406	159	93	89	85	274	277	274	283	309	328	321	371	165	96	107	115	280	281	263	286	298	300	320	420	157	90	94	72	280
21:48:36	262	269	295	279	299	316	332	403	167	83	102	78	255	258	282	310	312	307	312	389	169	94	105	115	252	294	266	290	307	327	299	368	155	80	79	102	272	257	273	276	309	306	299	378	124	97	96	101	313
21:58:36	271	273	294	296	336	339	297	390	140	86	76	68	301	265	298	301	293	314	305	405	167	96	88	68	273	283	263	294	288	297	261	399	162	102	97	64	248	281	285	300	308	315	319	422	179	92	67	69	259
22:08:36	270	265	308	270	317	343	292	424	175	93	84	89	300	244	284	296	341	313	322	396	171	78	94	98	269	285	289	269	316	299	292	390	150	86	97	120	277	298	281	288	327	326	317	397	150	81	100	92	280
22:18:36	298	302	303	290	306	337	312	399	149	82	78	90	257	315	272	308	318	335	286	365	144	109	111	87	226	274	268	288	319	320	313	392	149	108	95	72	265	277	272	272	335	300	300	416	149	99	81	74	302
22:28:36	300	263	266	281	322	298	306	405	182	87	76	65	280	302	290	290	299	321	309	401	194	82	96	107	262	313	252	274	306	321	310	392	165	82	106	87	266	278	312	303	331	315	296	424	148	102	71	107	336
22:38:36	265	280	309	280	309	305	279	375	157	66	114	81	305	281	266	298	325	310	280	409	191	90	103	77	252	265	266	293	281	334	290	396	174	67	78	71	297	277	298	263	315	304	281	391	144	100	86	111	285
22:48:36	303	278	289	293	294	330	298	406	140	87	79	96	281	273	268	312	329	320	314	395	156	68	87	91	296	275	278	251	353	312	315	399	139	116	94	71	290	287	293	289	285	338	292	388	152	80	100	103	297
22:58:36	281	294	299	299	278	329	318	405	154	109	79	94	308	295	274	279	277	330	279	411	164	81	71	57	272	297	290	290	316	329	304	349	157	77	76	90	276	264	282	274	314	301	298	376	134	95	103	85	283
23:08:36	266	297	297	291	319	321	298	397	149	95	70	91	319	271	281	295	297	323	318	403	190	92	89	114	277	256	289	273	324	311	298	380	158	122	86	98	276	271	305	302	323	344	299	375	140	97	95	96	298
23:18:36	268	279	314	302	318	326	317	413	175	68	98	123	306	268	288	303	311	307	316	402	147	81	89	92	268	272	283	295	331	320	303	407	176	93	81	105	264	288	287	271	291	314	308	396	186	82	98	83	276
23:28:36	307	272	294	294	300	316	297	412	145	88	109	90	281	275	250	311	312	307	342	417	167	97	96	109	268	272	268	272	279	306	303	406	134	93	78	100	265	268	305	313	312	322	298	393	141	80	70	85	295
23:38:36	260	304	307	290	323	313	288	382	176	98	85	77	277	250	237	289	342	331	318	386	152	80	84	80	282	273	316	275	309	328	307	401	137	102	63	98	283	266	301	289	322	314	329	400	178	99	68	73	294
23:48:36	251	290	304	296	338	316	301	392	198	104	108	116	296	297	301	291	331	312	320	352	172	84	97	81	289	276	315	277	307	314	325	391	154	95	107	77	259	285	302	280	308	299	313	377	150	89	90	73	292
0:00:00
0:00:00
0:00:00
0:00:00
0:00:00
0:00:00
0:00:00
0:00:00
0:00:00
0:00:00
0:00:00
[truncated: 47 more columns]
