# Supplementary material for: Systematic analysis of low-affinity transcription factor binding site clusters in vitro and in vivo establishes their functional relevance
Source: Nat Commun. 2022 Sep 7;13:5273. doi: 10.1038/s41467-022-32971-0 (PMC9452512; doi:10.1038/s41467-022-32971-0)
Supplement: Supplementary file 3 — Source Data [file 41467_2022_32971_MOESM3_ESM.zip › source_data/in-vivo/20210511/20210511_Z3EV268_600.txt]

600
Kinetic read	A1	A2	A3	A4	A5	A6	A7	A8	A9	A10	A11	A12	B1	B2	B3	B4	B5	B6	B7	B8	B9	B10	B11	B12	C1	C2	C3	C4	C5	C6	C7	C8	C9	C10	C11	C12	D1	D2	D3	D4	D5	D6	D7	D8	D9	D10	D11	D12	E1
0:06:43	0.118	0.122	0.131	0.121	0.120	0.124	0.126	0.117	0.102	0.104	0.108	0.103	0.128	0.127	0.128	0.127	0.123	0.129	0.126	0.123	0.099	0.091	0.109	0.101	0.129	0.129	0.132	0.124	0.126	0.126	0.128	0.123	0.095	0.102	0.111	0.103	0.124	0.131	0.131	0.126	0.129	0.124	0.131	0.124	0.099	0.107	0.104	0.102	0.130
0:16:43	0.119	0.123	0.131	0.121	0.120	0.125	0.127	0.118	0.102	0.104	0.108	0.103	0.129	0.128	0.131	0.127	0.125	0.129	0.127	0.124	0.099	0.089	0.109	0.100	0.129	0.130	0.134	0.126	0.127	0.127	0.143	0.124	0.095	0.102	0.111	0.103	0.126	0.131	0.132	0.127	0.131	0.125	0.132	0.125	0.099	0.107	0.104	0.102	0.131
0:26:43	0.121	0.124	0.132	0.124	0.120	0.127	0.127	0.118	0.101	0.104	0.108	0.102	0.130	0.131	0.137	0.127	0.126	0.130	0.127	0.124	0.099	0.090	0.109	0.100	0.131	0.131	0.148	0.131	0.127	0.129	0.140	0.126	0.095	0.102	0.111	0.104	0.127	0.132	0.134	0.128	0.131	0.127	0.138	0.128	0.099	0.107	0.104	0.102	0.132
0:36:43	0.131	0.128	0.133	0.125	0.120	0.128	0.128	0.119	0.101	0.104	0.108	0.102	0.131	0.137	0.144	0.128	0.128	0.132	0.141	0.124	0.098	0.097	0.108	0.101	0.133	0.132	0.151	0.134	0.129	0.133	0.131	0.131	0.095	0.102	0.111	0.103	0.129	0.133	0.135	0.128	0.133	0.129	0.138	0.131	0.099	0.107	0.104	0.102	0.133
0:46:43	0.137	0.127	0.135	0.126	0.121	0.127	0.128	0.123	0.101	0.104	0.108	0.103	0.134	0.143	0.144	0.129	0.134	0.139	0.137	0.126	0.098	0.090	0.109	0.101	0.136	0.134	0.157	0.139	0.132	0.134	0.132	0.133	0.095	0.102	0.110	0.103	0.135	0.137	0.137	0.130	0.136	0.132	0.139	0.130	0.099	0.107	0.104	0.102	0.135
0:56:43	0.145	0.128	0.139	0.128	0.122	0.129	0.137	0.126	0.101	0.104	0.108	0.102	0.164	0.138	0.145	0.132	0.136	0.143	0.133	0.128	0.098	0.089	0.108	0.100	0.142	0.156	0.150	0.142	0.137	0.132	0.134	0.134	0.095	0.102	0.110	0.103	0.135	0.150	0.139	0.139	0.140	0.137	0.156	0.131	0.098	0.107	0.104	0.102	0.143
1:06:43	0.138	0.133	0.144	0.129	0.131	0.133	0.144	0.139	0.101	0.104	0.108	0.102	0.168	0.148	0.146	0.142	0.141	0.137	0.135	0.130	0.098	0.091	0.108	0.100	0.147	0.167	0.157	0.141	0.142	0.135	0.136	0.134	0.095	0.102	0.110	0.103	0.140	0.158	0.150	0.139	0.143	0.138	0.150	0.132	0.098	0.107	0.104	0.102	0.150
1:16:43	0.146	0.143	0.161	0.131	0.129	0.135	0.153	0.129	0.101	0.104	0.108	0.102	0.187	0.158	0.148	0.141	0.141	0.140	0.137	0.133	0.098	0.091	0.108	0.100	0.157	0.181	0.163	0.140	0.143	0.138	0.140	0.137	0.095	0.102	0.110	0.103	0.142	0.166	0.163	0.141	0.145	0.140	0.147	0.136	0.099	0.107	0.104	0.102	0.165
1:26:43	0.137	0.143	0.160	0.134	0.138	0.137	0.160	0.132	0.101	0.104	0.108	0.102	0.177	0.149	0.151	0.147	0.145	0.145	0.146	0.143	0.098	0.091	0.108	0.100	0.164	0.172	0.166	0.143	0.153	0.141	0.144	0.138	0.095	0.102	0.110	0.103	0.148	0.179	0.164	0.161	0.148	0.146	0.150	0.138	0.098	0.107	0.104	0.102	0.173
1:36:43	0.148	0.149	0.164	0.137	0.150	0.141	0.167	0.132	0.101	0.104	0.108	0.102	0.178	0.161	0.157	0.155	0.150	0.152	0.149	0.151	0.098	0.092	0.108	0.100	0.166	0.165	0.168	0.146	0.153	0.144	0.147	0.141	0.095	0.102	0.110	0.103	0.158	0.182	0.173	0.167	0.151	0.152	0.158	0.142	0.098	0.107	0.104	0.102	0.176
1:46:43	0.147	0.147	0.161	0.141	0.168	0.145	0.168	0.136	0.101	0.104	0.108	0.102	0.161	0.158	0.169	0.151	0.154	0.160	0.154	0.153	0.098	0.092	0.108	0.100	0.165	0.160	0.171	0.149	0.153	0.149	0.154	0.147	0.095	0.102	0.110	0.103	0.158	0.186	0.173	0.166	0.157	0.165	0.171	0.146	0.098	0.107	0.104	0.102	0.170
1:56:43	0.155	0.156	0.167	0.145	0.171	0.150	0.162	0.140	0.101	0.104	0.108	0.102	0.164	0.163	0.172	0.156	0.158	0.164	0.161	0.152	0.098	0.092	0.108	0.100	0.167	0.166	0.177	0.157	0.162	0.155	0.160	0.150	0.095	0.102	0.110	0.103	0.163	0.179	0.176	0.173	0.162	0.171	0.172	0.153	0.099	0.107	0.104	0.102	0.166
2:06:43	0.158	0.167	0.190	0.149	0.170	0.154	0.155	0.143	0.101	0.104	0.108	0.102	0.175	0.168	0.176	0.160	0.160	0.166	0.163	0.157	0.098	0.092	0.108	0.100	0.172	0.170	0.181	0.161	0.177	0.160	0.170	0.155	0.094	0.102	0.110	0.103	0.168	0.175	0.178	0.165	0.167	0.168	0.175	0.156	0.098	0.107	0.104	0.102	0.173
2:16:43	0.164	0.172	0.178	0.154	0.156	0.160	0.160	0.147	0.101	0.104	0.108	0.102	0.178	0.175	0.182	0.166	0.167	0.169	0.168	0.162	0.098	0.092	0.108	0.100	0.180	0.176	0.188	0.166	0.179	0.167	0.177	0.160	0.094	0.102	0.110	0.103	0.174	0.178	0.185	0.169	0.173	0.168	0.175	0.160	0.098	0.107	0.104	0.102	0.180
2:26:43	0.177	0.178	0.201	0.160	0.163	0.165	0.165	0.152	0.101	0.104	0.108	0.102	0.185	0.181	0.192	0.170	0.174	0.174	0.173	0.167	0.098	0.092	0.108	0.100	0.187	0.186	0.193	0.174	0.192	0.173	0.178	0.165	0.095	0.102	0.110	0.103	0.181	0.185	0.194	0.177	0.179	0.173	0.184	0.166	0.098	0.107	0.104	0.102	0.188
2:36:43	0.179	0.178	0.199	0.166	0.164	0.171	0.173	0.157	0.101	0.104	0.107	0.102	0.193	0.189	0.205	0.177	0.179	0.182	0.180	0.175	0.098	0.092	0.108	0.100	0.194	0.189	0.200	0.179	0.193	0.181	0.182	0.170	0.095	0.102	0.110	0.103	0.188	0.192	0.206	0.179	0.186	0.180	0.189	0.170	0.098	0.107	0.104	0.102	0.194
2:46:43	0.189	0.180	0.202	0.171	0.174	0.180	0.183	0.164	0.101	0.104	0.107	0.102	0.205	0.199	0.213	0.187	0.191	0.190	0.190	0.176	0.098	0.092	0.108	0.100	0.202	0.198	0.211	0.183	0.193	0.188	0.189	0.176	0.095	0.102	0.110	0.103	0.197	0.205	0.211	0.188	0.195	0.188	0.197	0.179	0.098	0.107	0.104	0.102	0.205
2:56:43	0.187	0.187	0.210	0.181	0.179	0.188	0.189	0.170	0.100	0.104	0.107	0.102	0.216	0.207	0.223	0.194	0.202	0.200	0.198	0.182	0.098	0.092	0.108	0.100	0.213	0.210	0.221	0.195	0.202	0.201	0.197	0.182	0.095	0.102	0.110	0.103	0.208	0.210	0.223	0.195	0.204	0.198	0.205	0.186	0.098	0.106	0.104	0.102	0.212
3:06:43	0.202	0.196	0.221	0.189	0.188	0.196	0.198	0.177	0.100	0.104	0.107	0.102	0.224	0.217	0.234	0.202	0.212	0.210	0.209	0.188	0.098	0.092	0.108	0.100	0.222	0.220	0.231	0.203	0.213	0.212	0.208	0.190	0.095	0.102	0.110	0.103	0.215	0.221	0.233	0.203	0.214	0.208	0.216	0.193	0.098	0.106	0.104	0.102	0.221
3:16:43	0.203	0.205	0.230	0.199	0.198	0.205	0.204	0.185	0.100	0.104	0.107	0.102	0.230	0.226	0.246	0.213	0.222	0.221	0.217	0.198	0.098	0.092	0.108	0.100	0.234	0.228	0.246	0.213	0.221	0.222	0.219	0.200	0.095	0.102	0.110	0.103	0.228	0.231	0.244	0.211	0.226	0.218	0.226	0.203	0.098	0.106	0.104	0.102	0.231
3:26:43	0.212	0.214	0.242	0.208	0.207	0.217	0.214	0.192	0.100	0.104	0.107	0.102	0.241	0.238	0.260	0.225	0.234	0.232	0.229	0.207	0.098	0.092	0.108	0.100	0.247	0.237	0.258	0.223	0.230	0.230	0.227	0.207	0.095	0.102	0.110	0.103	0.237	0.243	0.254	0.221	0.236	0.229	0.234	0.212	0.098	0.107	0.104	0.102	0.243
3:36:43	0.221	0.224	0.254	0.218	0.217	0.227	0.226	0.202	0.100	0.104	0.107	0.102	0.253	0.249	0.274	0.234	0.245	0.244	0.239	0.217	0.098	0.092	0.108	0.100	0.260	0.250	0.271	0.233	0.241	0.242	0.239	0.220	0.095	0.102	0.110	0.103	0.248	0.252	0.266	0.232	0.247	0.241	0.249	0.221	0.098	0.106	0.104	0.102	0.257
3:46:43	0.233	0.236	0.268	0.229	0.226	0.237	0.237	0.211	0.100	0.104	0.107	0.102	0.264	0.262	0.289	0.247	0.260	0.256	0.253	0.229	0.098	0.091	0.108	0.100	0.273	0.262	0.286	0.246	0.253	0.256	0.249	0.232	0.095	0.102	0.110	0.103	0.260	0.265	0.279	0.242	0.257	0.252	0.259	0.232	0.098	0.106	0.104	0.102	0.269
3:56:43	0.245	0.249	0.281	0.242	0.242	0.250	0.250	0.223	0.100	0.104	0.107	0.102	0.278	0.275	0.302	0.261	0.269	0.272	0.265	0.242	0.098	0.092	0.108	0.100	0.287	0.274	0.302	0.258	0.267	0.267	0.264	0.243	0.094	0.102	0.110	0.103	0.273	0.279	0.295	0.254	0.271	0.264	0.272	0.244	0.098	0.106	0.104	0.102	0.282
4:06:43	0.260	0.262	0.297	0.255	0.254	0.264	0.264	0.234	0.100	0.104	0.107	0.102	0.297	0.292	0.322	0.275	0.286	0.285	0.279	0.257	0.098	0.092	0.108	0.100	0.302	0.288	0.320	0.272	0.283	0.282	0.277	0.255	0.095	0.102	0.110	0.103	0.290	0.290	0.313	0.269	0.283	0.277	0.287	0.257	0.098	0.106	0.104	0.102	0.296
4:16:43	0.275	0.275	0.314	0.269	0.269	0.278	0.274	0.248	0.100	0.104	0.107	0.102	0.314	0.310	0.338	0.285	0.303	0.301	0.291	0.269	0.098	0.092	0.108	0.100	0.320	0.307	0.336	0.286	0.299	0.300	0.290	0.267	0.095	0.102	0.110	0.103	0.307	0.310	0.330	0.284	0.299	0.290	0.300	0.269	0.098	0.106	0.104	0.102	0.309
4:26:43	0.295	0.291	0.333	0.285	0.282	0.296	0.290	0.263	0.100	0.104	0.107	0.102	0.330	0.326	0.356	0.303	0.321	0.316	0.311	0.284	0.098	0.092	0.108	0.100	0.335	0.323	0.353	0.301	0.318	0.318	0.307	0.280	0.094	0.102	0.110	0.103	0.322	0.323	0.350	0.297	0.314	0.304	0.313	0.283	0.098	0.106	0.104	0.102	0.327
4:36:43	0.309	0.308	0.348	0.300	0.299	0.311	0.304	0.274	0.100	0.104	0.107	0.102	0.350	0.340	0.375	0.319	0.334	0.330	0.324	0.294	0.098	0.092	0.108	0.100	0.348	0.341	0.369	0.316	0.334	0.332	0.322	0.296	0.095	0.102	0.110	0.103	0.338	0.336	0.362	0.312	0.329	0.318	0.326	0.296	0.098	0.106	0.104	0.102	0.343
4:46:43	0.329	0.320	0.364	0.317	0.312	0.328	0.320	0.287	0.100	0.104	0.107	0.102	0.368	0.360	0.394	0.338	0.353	0.348	0.344	0.313	0.098	0.092	0.108	0.100	0.367	0.360	0.393	0.333	0.351	0.347	0.342	0.313	0.095	0.102	0.110	0.103	0.358	0.351	0.381	0.325	0.347	0.335	0.343	0.312	0.098	0.106	0.104	0.102	0.357
4:56:43	0.346	0.340	0.382	0.333	0.328	0.344	0.334	0.303	0.100	0.104	0.107	0.102	0.390	0.379	0.414	0.352	0.371	0.367	0.359	0.327	0.098	0.092	0.108	0.100	0.384	0.377	0.415	0.352	0.369	0.365	0.358	0.328	0.095	0.102	0.110	0.103	0.376	0.368	0.404	0.340	0.365	0.349	0.358	0.330	0.098	0.106	0.104	0.102	0.373
5:06:43	0.361	0.353	0.395	0.349	0.341	0.360	0.349	0.321	0.100	0.104	0.107	0.102	0.409	0.396	0.432	0.369	0.388	0.386	0.372	0.341	0.098	0.092	0.108	0.100	0.399	0.396	0.435	0.368	0.385	0.382	0.368	0.343	0.095	0.102	0.110	0.103	0.396	0.388	0.422	0.359	0.383	0.369	0.370	0.347	0.098	0.106	0.104	0.102	0.389
5:16:43	0.380	0.366	0.418	0.370	0.360	0.384	0.367	0.337	0.100	0.104	0.107	0.102	0.430	0.417	0.456	0.392	0.411	0.408	0.394	0.359	0.098	0.092	0.108	0.100	0.419	0.417	0.455	0.386	0.410	0.406	0.390	0.364	0.094	0.102	0.110	0.103	0.416	0.405	0.444	0.375	0.400	0.389	0.389	0.363	0.098	0.106	0.104	0.102	0.407
5:26:43	0.398	0.382	0.440	0.387	0.379	0.403	0.384	0.351	0.100	0.104	0.107	0.102	0.452	0.432	0.481	0.407	0.431	0.429	0.413	0.376	0.098	0.092	0.108	0.100	0.442	0.435	0.474	0.406	0.429	0.428	0.407	0.381	0.094	0.102	0.110	0.103	0.435	0.423	0.468	0.391	0.419	0.408	0.412	0.377	0.098	0.106	0.104	0.102	0.425
5:36:43	0.414	0.405	0.466	0.408	0.400	0.427	0.412	0.367	0.100	0.104	0.107	0.102	0.478	0.448	0.503	0.436	0.456	0.455	0.442	0.397	0.098	0.092	0.108	0.100	0.464	0.461	0.501	0.427	0.450	0.451	0.430	0.401	0.094	0.102	0.110	0.103	0.460	0.450	0.488	0.413	0.443	0.433	0.438	0.390	0.098	0.106	0.104	0.102	0.451
5:46:43	0.438	0.425	0.489	0.424	0.418	0.446	0.436	0.386	0.099	0.104	0.107	0.102	0.501	0.467	0.524	0.454	0.474	0.475	0.459	0.420	0.098	0.092	0.108	0.100	0.486	0.482	0.519	0.447	0.471	0.470	0.450	0.421	0.094	0.102	0.110	0.103	0.480	0.473	0.509	0.435	0.465	0.454	0.454	0.407	0.098	0.106	0.103	0.102	0.476
5:56:43	0.460	0.442	0.507	0.445	0.444	0.466	0.456	0.400	0.100	0.104	0.107	0.102	0.526	0.492	0.547	0.477	0.499	0.494	0.481	0.443	0.098	0.092	0.108	0.100	0.510	0.507	0.543	0.468	0.493	0.494	0.473	0.443	0.094	0.102	0.110	0.103	0.506	0.496	0.534	0.457	0.484	0.480	0.482	0.423	0.098	0.106	0.104	0.102	0.500
6:06:43	0.488	0.466	0.534	0.468	0.466	0.486	0.478	0.425	0.099	0.104	0.107	0.102	0.546	0.513	0.576	0.500	0.521	0.519	0.501	0.468	0.098	0.092	0.108	0.100	0.532	0.533	0.570	0.491	0.519	0.516	0.496	0.466	0.095	0.102	0.110	0.103	0.527	0.518	0.557	0.478	0.511	0.504	0.500	0.450	0.098	0.106	0.104	0.102	0.524
6:16:43	0.509	0.490	0.555	0.491	0.486	0.506	0.499	0.450	0.100	0.104	0.107	0.102	0.567	0.536	0.596	0.520	0.544	0.546	0.524	0.490	0.098	0.092	0.108	0.100	0.553	0.556	0.592	0.516	0.538	0.539	0.517	0.483	0.094	0.102	0.110	0.103	0.553	0.543	0.583	0.504	0.534	0.527	0.525	0.472	0.098	0.106	0.104	0.102	0.550
6:26:43	0.535	0.515	0.585	0.512	0.508	0.533	0.520	0.473	0.099	0.104	0.107	0.102	0.585	0.561	0.620	0.545	0.567	0.567	0.547	0.512	0.098	0.092	0.108	0.100	0.581	0.585	0.619	0.538	0.565	0.564	0.540	0.504	0.094	0.102	0.110	0.103	0.574	0.570	0.613	0.528	0.562	0.556	0.556	0.492	0.098	0.106	0.103	0.102	0.578
6:36:43	0.559	0.538	0.611	0.535	0.526	0.559	0.542	0.494	0.099	0.104	0.107	0.102	0.609	0.588	0.645	0.564	0.590	0.589	0.570	0.535	0.098	0.092	0.108	0.100	0.609	0.605	0.645	0.561	0.588	0.591	0.563	0.523	0.094	0.102	0.110	0.103	0.598	0.597	0.639	0.549	0.589	0.583	0.581	0.517	0.098	0.106	0.103	0.102	0.611
6:46:43	0.583	0.564	0.637	0.562	0.550	0.580	0.568	0.511	0.100	0.104	0.107	0.102	0.632	0.614	0.670	0.587	0.614	0.615	0.592	0.558	0.098	0.092	0.108	0.100	0.628	0.630	0.669	0.584	0.613	0.617	0.588	0.543	0.094	0.102	0.110	0.103	0.625	0.625	0.669	0.575	0.614	0.609	0.608	0.543	0.098	0.106	0.104	0.102	0.641
6:56:43	0.605	0.588	0.660	0.585	0.575	0.606	0.591	0.538	0.100	0.104	0.107	0.102	0.652	0.637	0.689	0.612	0.641	0.634	0.617	0.580	0.098	0.092	0.108	0.100	0.654	0.651	0.694	0.611	0.634	0.645	0.612	0.568	0.094	0.102	0.110	0.103	0.648	0.651	0.700	0.602	0.641	0.637	0.637	0.571	0.098	0.106	0.103	0.102	0.669
7:06:43	0.625	0.610	0.682	0.607	0.598	0.629	0.614	0.561	0.099	0.104	0.107	0.102	0.675	0.659	0.705	0.636	0.659	0.661	0.637	0.603	0.098	0.092	0.108	0.100	0.674	0.671	0.716	0.636	0.658	0.662	0.634	0.591	0.094	0.102	0.110	0.103	0.670	0.682	0.729	0.628	0.670	0.668	0.663	0.599	0.098	0.106	0.104	0.102	0.699
7:16:43	0.646	0.632	0.699	0.633	0.620	0.651	0.638	0.585	0.099	0.104	0.107	0.102	0.691	0.680	0.719	0.653	0.680	0.677	0.656	0.625	0.098	0.092	0.108	0.100	0.695	0.693	0.741	0.658	0.677	0.688	0.658	0.620	0.094	0.101	0.110	0.103	0.689	0.706	0.758	0.656	0.694	0.699	0.686	0.625	0.098	0.106	0.103	0.102	0.730
7:26:43	0.663	0.654	0.715	0.652	0.641	0.667	0.659	0.607	0.100	0.104	0.107	0.102	0.705	0.694	0.730	0.674	0.694	0.692	0.676	0.647	0.098	0.092	0.108	0.100	0.714	0.711	0.763	0.676	0.693	0.707	0.681	0.640	0.094	0.102	0.110	0.103	0.706	0.735	0.792	0.690	0.710	0.721	0.712	0.659	0.098	0.106	0.104	0.102	0.768
7:36:43	0.678	0.667	0.725	0.675	0.656	0.677	0.675	0.629	0.099	0.103	0.107	0.102	0.723	0.710	0.740	0.689	0.708	0.704	0.689	0.669	0.098	0.092	0.107	0.100	0.732	0.725	0.786	0.696	0.713	0.718	0.699	0.663	0.094	0.102	0.110	0.103	0.723	0.759	0.819	0.715	0.729	0.747	0.735	0.683	0.098	0.106	0.103	0.102	0.807
7:46:43	0.692	0.681	0.738	0.691	0.672	0.693	0.689	0.652	0.099	0.104	0.107	0.102	0.737	0.727	0.750	0.707	0.716	0.712	0.703	0.686	0.098	0.092	0.107	0.100	0.748	0.739	0.817	0.717	0.729	0.743	0.723	0.687	0.094	0.101	0.110	0.103	0.742	0.793	0.840	0.753	0.754	0.776	0.771	0.719	0.098	0.106	0.103	0.102	0.838
7:56:43	0.704	0.692	0.748	0.705	0.684	0.703	0.704	0.668	0.099	0.104	0.107	0.102	0.754	0.740	0.756	0.713	0.728	0.722	0.718	0.699	0.098	0.092	0.108	0.100	0.760	0.754	0.840	0.732	0.741	0.756	0.740	0.706	0.094	0.102	0.110	0.103	0.760	0.829	0.855	0.784	0.774	0.804	0.796	0.732	0.098	0.106	0.104	0.102	0.870
8:06:43	0.712	0.703	0.756	0.712	0.692	0.712	0.714	0.682	0.099	0.104	0.107	0.102	0.763	0.753	0.764	0.730	0.736	0.732	0.730	0.709	0.098	0.092	0.108	0.100	0.776	0.771	0.870	0.747	0.762	0.783	0.764	0.729	0.094	0.102	0.110	0.103	0.778	0.859	0.870	0.818	0.798	0.826	0.814	0.765	0.098	0.106	0.104	0.102	0.895
8:16:43	0.725	0.710	0.765	0.725	0.699	0.722	0.727	0.701	0.099	0.104	0.107	0.102	0.773	0.764	0.775	0.741	0.743	0.739	0.740	0.720	0.098	0.092	0.108	0.100	0.784	0.784	0.883	0.763	0.788	0.801	0.782	0.753	0.094	0.102	0.110	0.103	0.804	0.870	0.890	0.868	0.823	0.848	0.842	0.784	0.098	0.106	0.104	0.102	0.908
8:26:43	0.732	0.717	0.774	0.735	0.707	0.730	0.736	0.708	0.099	0.104	0.107	0.102	0.782	0.774	0.781	0.752	0.752	0.746	0.748	0.728	0.098	0.092	0.108	0.100	0.796	0.799	0.907	0.777	0.815	0.811	0.795	0.766	0.094	0.102	0.110	0.103	0.811	0.883	0.908	0.896	0.833	0.856	0.850	0.791	0.098	0.106	0.104	0.102	0.919
8:36:43	0.740	0.726	0.784	0.740	0.714	0.738	0.744	0.721	0.099	0.104	0.107	0.102	0.794	0.784	0.789	0.761	0.762	0.753	0.757	0.738	0.097	0.092	0.108	0.100	0.812	0.808	0.926	0.794	0.848	0.834	0.821	0.793	0.094	0.102	0.110	0.103	0.829	0.903	0.928	0.925	0.847	0.879	0.878	0.807	0.098	0.106	0.104	0.102	0.938
8:46:43	0.748	0.730	0.788	0.750	0.724	0.746	0.750	0.728	0.099	0.104	0.106	0.102	0.808	0.791	0.794	0.770	0.770	0.761	0.769	0.749	0.097	0.092	0.107	0.100	0.821	0.813	0.944	0.810	0.863	0.853	0.835	0.808	0.094	0.102	0.110	0.103	0.848	0.912	0.938	0.933	0.857	0.892	0.891	0.830	0.098	0.106	0.103	0.102	0.947
8:56:43	0.757	0.737	0.792	0.756	0.729	0.754	0.755	0.734	0.099	0.103	0.106	0.102	0.822	0.800	0.802	0.781	0.781	0.771	0.781	0.752	0.097	0.092	0.108	0.100	0.834	0.831	0.961	0.825	0.870	0.867	0.848	0.826	0.094	0.101	0.109	0.102	0.876	0.927	0.948	0.958	0.880	0.908	0.909	0.852	0.097	0.106	0.103	0.102	0.952
9:06:43	0.762	0.736	0.796	0.765	0.735	0.761	0.763	0.743	0.099	0.104	0.107	0.102	0.834	0.814	0.809	0.790	0.787	0.784	0.785	0.768	0.098	0.092	0.108	0.100	0.843	0.846	0.981	0.836	0.901	0.882	0.866	0.849	0.094	0.102	0.110	0.103	0.892	0.948	0.965	0.986	0.893	0.929	0.930	0.882	0.098	0.106	0.103	0.102	0.968
9:16:43	0.767	0.742	0.797	0.772	0.741	0.765	0.767	0.749	0.099	0.104	0.107	0.102	0.848	0.823	0.817	0.798	0.792	0.791	0.792	0.772	0.097	0.092	0.108	0.100	0.853	0.852	0.989	0.854	0.910	0.895	0.874	0.861	0.094	0.102	0.110	0.103	0.911	0.949	0.984	0.993	0.905	0.941	0.929	0.909	0.098	0.106	0.104	0.102	0.968
9:26:43	0.772	0.744	0.801	0.778	0.747	0.771	0.776	0.758	0.099	0.104	0.107	0.102	0.853	0.835	0.825	0.804	0.801	0.802	0.794	0.782	0.097	0.092	0.107	0.100	0.869	0.864	1.006	0.869	0.924	0.908	0.892	0.870	0.094	0.102	0.110	0.103	0.924	0.962	0.988	1.016	0.919	0.954	0.954	0.923	0.098	0.106	0.104	0.102	0.987
9:36:43	0.779	0.747	0.805	0.784	0.750	0.773	0.782	0.762	0.099	0.104	0.107	0.102	0.861	0.848	0.833	0.814	0.803	0.810	0.804	0.792	0.097	0.092	0.108	0.100	0.875	0.872	1.024	0.881	0.936	0.921	0.908	0.883	0.094	0.102	0.110	0.103	0.936	0.976	0.988	1.027	0.936	0.967	0.967	0.924	0.098	0.106	0.104	0.102	1.002
9:46:43	0.779	0.752	0.798	0.787	0.754	0.780	0.785	0.769	0.099	0.104	0.107	0.102	0.865	0.847	0.833	0.815	0.810	0.807	0.805	0.791	0.097	0.092	0.108	0.100	0.877	0.871	1.029	0.886	0.937	0.929	0.907	0.901	0.094	0.102	0.110	0.103	0.952	0.979	0.996	1.031	0.937	0.972	0.969	0.934	0.098	0.106	0.104	0.102	1.012
9:56:43	0.786	0.752	0.795	0.793	0.754	0.783	0.789	0.771	0.099	0.104	0.107	0.102	0.878	0.861	0.843	0.829	0.822	0.820	0.814	0.801	0.097	0.092	0.108	0.100	0.892	0.895	1.052	0.913	0.969	0.950	0.931	0.925	0.094	0.102	0.110	0.103	0.960	1.006	1.009	1.060	0.951	1.001	0.989	0.962	0.098	0.106	0.103	0.102	1.039
10:06:43	0.790	0.754	0.792	0.799	0.757	0.782	0.791	0.776	0.099	0.103	0.107	0.102	0.882	0.866	0.849	0.829	0.823	0.830	0.820	0.808	0.097	0.092	0.107	0.100	0.894	0.901	1.057	0.927	0.983	0.963	0.944	0.932	0.094	0.102	0.110	0.102	0.965	1.021	1.035	1.074	0.957	1.019	1.004	0.978	0.098	0.106	0.104	0.102	1.049
10:16:43	0.794	0.755	0.794	0.804	0.762	0.791	0.798	0.782	0.099	0.104	0.107	0.102	0.885	0.867	0.848	0.835	0.827	0.827	0.821	0.815	0.098	0.092	0.108	0.100	0.893	0.897	1.064	0.920	0.989	0.960	0.945	0.934	0.094	0.102	0.110	0.103	0.975	1.019	1.033	1.073	0.961	1.020	1.008	0.977	0.098	0.106	0.104	0.102	1.051
10:26:43	0.798	0.761	0.796	0.810	0.767	0.797	0.801	0.788	0.099	0.104	0.107	0.102	0.897	0.870	0.848	0.839	0.838	0.836	0.823	0.820	0.098	0.092	0.108	0.100	0.900	0.904	1.070	0.916	0.986	0.958	0.959	0.939	0.094	0.102	0.110	0.103	0.978	1.023	1.028	1.078	0.963	1.019	1.012	0.987	0.098	0.106	0.104	0.102	1.054
10:36:43	0.803	0.765	0.796	0.813	0.772	0.802	0.806	0.789	0.099	0.103	0.106	0.102	0.904	0.873	0.854	0.846	0.845	0.841	0.831	0.823	0.097	0.092	0.108	0.100	0.908	0.910	1.083	0.926	1.002	0.967	0.959	0.951	0.094	0.101	0.109	0.102	0.983	1.030	1.044	1.087	0.973	1.017	1.022	0.984	0.097	0.106	0.103	0.102	1.062
10:46:43	0.805	0.768	0.797	0.814	0.774	0.805	0.809	0.793	0.099	0.104	0.107	0.102	0.910	0.889	0.867	0.854	0.846	0.848	0.842	0.834	0.097	0.092	0.107	0.100	0.916	0.917	1.091	0.937	1.016	0.983	0.987	0.954	0.094	0.102	0.110	0.103	0.991	1.042	1.058	1.103	0.977	1.032	1.033	1.001	0.097	0.106	0.104	0.102	1.081
10:56:43	0.804	0.772	0.799	0.816	0.777	0.802	0.811	0.794	0.099	0.104	0.107	0.102	0.914	0.887	0.864	0.858	0.853	0.860	0.845	0.833	0.097	0.092	0.108	0.100	0.915	0.923	1.095	0.949	1.015	0.988	0.996	0.965	0.094	0.102	0.110	0.103	1.000	1.054	1.061	1.099	0.980	1.034	1.037	1.013	0.097	0.106	0.104	0.102	1.086
11:06:43	0.810	0.772	0.799	0.822	0.781	0.811	0.816	0.798	0.099	0.104	0.106	0.102	0.916	0.895	0.871	0.860	0.859	0.866	0.856	0.837	0.097	0.092	0.108	0.100	0.929	0.939	1.109	0.967	1.032	0.994	1.011	0.971	0.094	0.102	0.110	0.102	1.008	1.058	1.065	1.119	0.982	1.036	1.048	1.017	0.097	0.106	0.103	0.102	1.095
11:16:43	0.809	0.775	0.799	0.819	0.782	0.813	0.816	0.800	0.099	0.104	0.107	0.102	0.928	0.899	0.877	0.870	0.860	0.866	0.858	0.837	0.097	0.092	0.108	0.100	0.933	0.942	1.118	0.973	1.039	1.015	1.009	0.982	0.094	0.102	0.109	0.103	1.017	1.061	1.070	1.125	0.996	1.056	1.051	1.019	0.098	0.106	0.104	0.102	1.098
11:26:43	0.816	0.778	0.799	0.828	0.782	0.816	0.819	0.804	0.099	0.103	0.106	0.102	0.935	0.911	0.880	0.873	0.872	0.867	0.864	0.845	0.097	0.092	0.107	0.100	0.948	0.945	1.119	0.985	1.060	1.016	1.029	0.991	0.094	0.101	0.109	0.102	1.019	1.076	1.086	1.138	1.005	1.063	1.064	1.031	0.097	0.106	0.103	0.102	1.107
11:36:43	0.817	0.781	0.804	0.830	0.789	0.817	0.823	0.807	0.099	0.104	0.107	0.102	0.931	0.913	0.879	0.882	0.877	0.869	0.863	0.852	0.097	0.092	0.108	0.100	0.938	0.947	1.135	0.985	1.049	1.022	1.034	0.999	0.094	0.102	0.110	0.103	1.016	1.078	1.087	1.137	1.020	1.068	1.064	1.039	0.097	0.106	0.104	0.102	1.109
11:46:43	0.817	0.782	0.807	0.837	0.792	0.823	0.825	0.812	0.099	0.103	0.107	0.101	0.932	0.910	0.880	0.875	0.871	0.873	0.864	0.853	0.097	0.092	0.107	0.100	0.943	0.963	1.128	0.980	1.053	1.020	1.040	0.988	0.094	0.102	0.110	0.102	1.012	1.083	1.077	1.131	1.021	1.058	1.062	1.034	0.097	0.106	0.103	0.102	1.115
11:56:43	0.818	0.784	0.806	0.838	0.796	0.825	0.828	0.814	0.099	0.104	0.107	0.102	0.947	0.914	0.887	0.887	0.879	0.885	0.872	0.857	0.097	0.092	0.108	0.100	0.950	0.969	1.132	1.000	1.070	1.033	1.046	1.006	0.094	0.102	0.109	0.102	1.027	1.091	1.089	1.155	1.027	1.074	1.066	1.052	0.098	0.106	0.104	0.102	1.121
12:06:43	0.823	0.788	0.808	0.837	0.796	0.826	0.829	0.817	0.099	0.104	0.107	0.102	0.966	0.929	0.896	0.896	0.889	0.887	0.881	0.864	0.097	0.092	0.107	0.100	0.952	0.981	1.147	1.019	1.084	1.051	1.063	1.026	0.094	0.102	0.110	0.103	1.042	1.096	1.097	1.163	1.038	1.087	1.076	1.070	0.098	0.106	0.103	0.102	1.141
12:16:43	0.828	0.785	0.808	0.837	0.798	0.830	0.831	0.823	0.099	0.103	0.106	0.101	0.956	0.934	0.892	0.898	0.892	0.898	0.884	0.872	0.097	0.092	0.107	0.100	0.954	0.985	1.143	1.010	1.078	1.041	1.065	1.020	0.094	0.101	0.109	0.103	1.034	1.097	1.103	1.165	1.043	1.088	1.072	1.077	0.097	0.106	0.103	0.102	1.143
12:26:43	0.826	0.786	0.811	0.836	0.797	0.830	0.837	0.820	0.099	0.103	0.106	0.101	0.954	0.926	0.890	0.898	0.896	0.892	0.885	0.868	0.097	0.092	0.107	0.100	0.956	0.979	1.135	1.025	1.082	1.030	1.060	1.020	0.094	0.101	0.109	0.102	1.031	1.094	1.094	1.161	1.034	1.086	1.074	1.060	0.097	0.106	0.103	0.102	1.136
12:36:43	0.829	0.790	0.816	0.849	0.801	0.838	0.841	0.828	0.099	0.104	0.107	0.102	0.951	0.927	0.888	0.894	0.882	0.893	0.879	0.869	0.097	0.092	0.108	0.100	0.964	0.981	1.131	1.019	1.071	1.034	1.062	1.022	0.094	0.102	0.110	0.103	1.025	1.084	1.088	1.157	1.031	1.067	1.063	1.063	0.098	0.106	0.103	0.102	1.129
12:46:43	0.833	0.792	0.815	0.846	0.801	0.839	0.841	0.827	0.099	0.104	0.107	0.102	0.947	0.925	0.888	0.902	0.884	0.895	0.886	0.874	0.097	0.092	0.108	0.100	0.968	0.991	1.128	1.030	1.080	1.049	1.063	1.042	0.094	0.102	0.110	0.103	1.021	1.097	1.086	1.171	1.033	1.084	1.070	1.071	0.097	0.106	0.103	0.102	1.134
12:56:43	0.832	0.793	0.814	0.853	0.800	0.835	0.844	0.834	0.099	0.104	0.106	0.102	0.947	0.923	0.890	0.902	0.891	0.886	0.887	0.875	0.097	0.092	0.108	0.100	0.964	0.993	1.132	1.036	1.074	1.041	1.067	1.028	0.094	0.102	0.110	0.103	1.017	1.097	1.080	1.166	1.035	1.085	1.071	1.068	0.098	0.106	0.104	0.102	1.127
13:06:43	0.833	0.795	0.810	0.853	0.802	0.838	0.844	0.837	0.099	0.104	0.107	0.102	0.945	0.918	0.877	0.894	0.879	0.892	0.880	0.876	0.097	0.092	0.108	0.100	0.952	0.974	1.124	1.024	1.068	1.034	1.058	1.017	0.094	0.102	0.109	0.103	1.005	1.083	1.069	1.164	1.021	1.068	1.061	1.052	0.098	0.106	0.104	0.102	1.133
13:16:43	0.838	0.792	0.817	0.854	0.807	0.840	0.846	0.837	0.099	0.104	0.107	0.102	0.947	0.927	0.877	0.905	0.882	0.894	0.887	0.877	0.097	0.092	0.108	0.100	0.957	0.984	1.125	1.047	1.074	1.039	1.065	1.038	0.094	0.102	0.110	0.103	0.998	1.085	1.072	1.167	1.029	1.078	1.060	1.069	0.097	0.106	0.104	0.102	1.138
13:26:43	0.833	0.792	0.813	0.860	0.806	0.843	0.850	0.846	0.098	0.103	0.107	0.101	0.931	0.921	0.870	0.900	0.876	0.886	0.881	0.871	0.097	0.092	0.107	0.100	0.943	0.965	1.108	1.010	1.064	1.022	1.044	1.012	0.094	0.101	0.109	0.102	0.980	1.058	1.051	1.146	1.004	1.047	1.049	1.045	0.097	0.106	0.103	0.102	1.106
13:36:43	0.837	0.796	0.817	0.857	0.804	0.843	0.849	0.845	0.099	0.104	0.106	0.102	0.934	0.921	0.872	0.906	0.882	0.896	0.881	0.878	0.097	0.092	0.108	0.100	0.942	0.968	1.110	1.029	1.066	1.024	1.057	1.025	0.094	0.102	0.110	0.103	0.985	1.065	1.052	1.161	1.014	1.052	1.057	1.062	0.097	0.106	0.103	0.102	1.108
13:46:43	0.834	0.793	0.817	0.857	0.803	0.842	0.850	0.846	0.099	0.104	0.107	0.101	0.931	0.923	0.869	0.905	0.880	0.887	0.884	0.882	0.097	0.092	0.107	0.100	0.945	0.968	1.101	1.039	1.075	1.027	1.053	1.025	0.094	0.102	0.110	0.103	0.978	1.059	1.055	1.158	1.004	1.046	1.047	1.063	0.097	0.106	0.103	0.102	1.104
13:56:43	0.835	0.794	0.823	0.853	0.807	0.839	0.842	0.843	0.099	0.104	0.106	0.102	0.925	0.916	0.875	0.907	0.878	0.892	0.886	0.885	0.097	0.092	0.107	0.100	0.944	0.964	1.099	1.039	1.075	1.031	1.044	1.029	0.094	0.102	0.109	0.103	0.979	1.061	1.046	1.159	1.010	1.064	1.058	1.068	0.097	0.106	0.103	0.102	1.104
14:06:43	0.832	0.793	0.823	0.858	0.803	0.837	0.850	0.846	0.099	0.103	0.107	0.101	0.914	0.900	0.862	0.893	0.860	0.875	0.872	0.876	0.097	0.092	0.107	0.100	0.927	0.957	1.081	1.006	1.037	1.007	1.015	1.007	0.094	0.102	0.109	0.103	0.961	1.039	1.026	1.142	0.996	1.031	1.029	1.053	0.097	0.106	0.103	0.102	1.081
14:16:43	0.836	0.796	0.829	0.857	0.809	0.840	0.848	0.846	0.098	0.103	0.106	0.101	0.908	0.897	0.863	0.898	0.861	0.872	0.869	0.877	0.097	0.092	0.107	0.100	0.921	0.944	1.066	1.002	1.025	0.990	0.995	1.004	0.094	0.101	0.109	0.102	0.957	1.023	1.025	1.134	0.969	1.026	1.027	1.042	0.097	0.106	0.103	0.102	1.075
14:26:43	0.836	0.797	0.832	0.858	0.807	0.838	0.855	0.847	0.099	0.104	0.107	0.102	0.902	0.887	0.858	0.886	0.860	0.862	0.870	0.876	0.097	0.092	0.107	0.100	0.914	0.938	1.067	0.992	0.996	0.985	0.988	0.996	0.094	0.101	0.110	0.103	0.948	1.016	1.018	1.112	0.958	1.012	1.011	1.027	0.097	0.106	0.103	0.102	1.071
14:36:43	0.837	0.800	0.836	0.860	0.815	0.842	0.855	0.853	0.099	0.104	0.107	0.102	0.890	0.881	0.852	0.878	0.850	0.846	0.860	0.864	0.097	0.092	0.107	0.100	0.907	0.912	1.046	0.969	0.978	0.954	0.969	0.957	0.094	0.102	0.110	0.103	0.921	0.985	0.997	1.095	0.928	0.992	0.991	0.994	0.097	0.106	0.103	0.102	1.044
14:46:43	0.837	0.805	0.843	0.863	0.815	0.843	0.857	0.852	0.098	0.104	0.107	0.102	0.892	0.883	0.858	0.879	0.848	0.854	0.863	0.869	0.097	0.092	0.107	0.100	0.911	0.910	1.038	0.974	0.986	0.948	0.968	0.977	0.094	0.102	0.109	0.103	0.928	0.989	1.000	1.105	0.941	0.988	0.979	0.995	0.097	0.106	0.103	0.102	1.059
14:56:43	0.838	0.805	0.853	0.856	0.815	0.841	0.855	0.854	0.099	0.104	0.107	0.102	0.883	0.875	0.852	0.872	0.843	0.844	0.856	0.861	0.097	0.092	0.107	0.100	0.894	0.910	1.028	0.952	0.958	0.946	0.951	0.951	0.094	0.102	0.109	0.103	0.925	0.977	0.983	1.088	0.932	0.982	0.965	0.965	0.097	0.106	0.103	0.102	1.048
15:06:43	0.841	0.805	0.856	0.864	0.816	0.845	0.861	0.855	0.098	0.103	0.106	0.101	0.885	0.873	0.858	0.875	0.845	0.845	0.855	0.859	0.097	0.092	0.108	0.100	0.903	0.898	1.024	0.946	0.956	0.944	0.956	0.946	0.094	0.102	0.110	0.103	0.918	0.975	0.976	1.088	0.925	0.972	0.952	0.960	0.097	0.106	0.104	0.102	1.045
15:16:43	0.838	0.806	0.860	0.859	0.816	0.845	0.859	0.855	0.098	0.103	0.106	0.101	0.889	0.873	0.858	0.870	0.846	0.846	0.857	0.858	0.097	0.092	0.107	0.100	0.907	0.904	1.025	0.952	0.960	0.953	0.953	0.938	0.094	0.102	0.109	0.103	0.922	0.973	0.985	1.079	0.919	0.974	0.959	0.960	0.097	0.106	0.103	0.102	1.048
15:26:43	0.841	0.805	0.865	0.860	0.820	0.844	0.858	0.856	0.099	0.104	0.106	0.101	0.882	0.871	0.855	0.870	0.843	0.844	0.854	0.858	0.097	0.092	0.107	0.100	0.905	0.898	1.015	0.947	0.945	0.938	0.934	0.917	0.094	0.102	0.109	0.103	0.909	0.965	0.972	1.079	0.910	0.965	0.953	0.940	0.097	0.106	0.104	0.102	1.031
15:36:43	0.843	0.809	0.868	0.868	0.818	0.849	0.865	0.859	0.099	0.104	0.107	0.102	0.879	0.872	0.860	0.866	0.843	0.846	0.859	0.859	0.097	0.092	0.108	0.100	0.897	0.896	1.011	0.938	0.937	0.935	0.936	0.923	0.094	0.102	0.109	0.103	0.898	0.955	0.961	1.061	0.896	0.954	0.955	0.931	0.097	0.106	0.104	0.102	1.027
15:46:43	0.843	0.812	0.870	0.866	0.822	0.847	0.864	0.856	0.099	0.104	0.106	0.101	0.878	0.868	0.860	0.869	0.841	0.845	0.854	0.856	0.097	0.092	0.108	0.100	0.895	0.895	1.010	0.934	0.935	0.919	0.933	0.911	0.094	0.102	0.110	0.103	0.892	0.945	0.953	1.066	0.889	0.938	0.938	0.914	0.097	0.106	0.104	0.102	1.023
15:56:43	0.843	0.810	0.864	0.869	0.820	0.844	0.868	0.856	0.098	0.103	0.106	0.101	0.882	0.873	0.860	0.866	0.840	0.844	0.850	0.856	0.097	0.092	0.107	0.100	0.901	0.900	1.012	0.951	0.935	0.920	0.940	0.918	0.094	0.102	0.109	0.103	0.894	0.956	0.966	1.065	0.884	0.952	0.943	0.921	0.097	0.106	0.104	0.102	1.022
16:06:43	0.842	0.810	0.867	0.869	0.819	0.844	0.862	0.851	0.099	0.104	0.107	0.101	0.877	0.870	0.860	0.868	0.842	0.844	0.850	0.854	0.097	0.092	0.108	0.100	0.903	0.896	1.005	0.946	0.937	0.917	0.937	0.914	0.094	0.102	0.110	0.102	0.892	0.943	0.966	1.060	0.881	0.958	0.934	0.918	0.097	0.106	0.103	0.102	1.035
16:16:43	0.843	0.810	0.869	0.874	0.818	0.843	0.863	0.852	0.099	0.104	0.107	0.102	0.880	0.872	0.862	0.868	0.840	0.845	0.851	0.855	0.097	0.092	0.108	0.100	0.903	0.899	1.018	0.951	0.941	0.930	0.939	0.909	0.094	0.102	0.110	0.103	0.892	0.949	0.967	1.062	0.884	0.963	0.944	0.931	0.097	0.106	0.104	0.102	1.034
16:26:43	0.845	0.811	0.866	0.875	0.821	0.845	0.868	0.853	0.098	0.104	0.107	0.102	0.881	0.871	0.864	0.872	0.840	0.846	0.848	0.854	0.097	0.092	0.107	0.100	0.895	0.895	1.009	0.943	0.954	0.919	0.931	0.908	0.094	0.102	0.110	0.103	0.880	0.947	0.958	1.063	0.880	0.943	0.932	0.921	0.097	0.106	0.104	0.102	1.030
16:36:43	0.846	0.812	0.863	0.877	0.819	0.843	0.866	0.855	0.098	0.104	0.106	0.101	0.882	0.874	0.862	0.867	0.846	0.846	0.852	0.854	0.097	0.092	0.107	0.100	0.901	0.900	1.020	0.953	0.956	0.934	0.941	0.917	0.094	0.102	0.109	0.102	0.885	0.961	0.971	1.071	0.879	0.950	0.935	0.942	0.097	0.106	0.103	0.102	1.032
16:46:43	0.842	0.812	0.871	0.878	0.820	0.846	0.866	0.857	0.098	0.103	0.107	0.101	0.877	0.874	0.861	0.868	0.841	0.846	0.847	0.855	0.097	0.092	0.107	0.100	0.896	0.890	1.005	0.934	0.934	0.910	0.918	0.902	0.094	0.102	0.109	0.103	0.867	0.937	0.960	1.053	0.871	0.939	0.926	0.908	0.097	0.106	0.103	0.102	1.013
16:56:43	0.844	0.817	0.874	0.874	0.821	0.846	0.862	0.857	0.098	0.103	0.106	0.101	0.874	0.871	0.862	0.863	0.844	0.847	0.845	0.854	0.097	0.092	0.107	0.100	0.904	0.897	1.009	0.953	0.949	0.914	0.930	0.902	0.094	0.102	0.109	0.103	0.869	0.942	0.965	1.066	0.871	0.946	0.931	0.911	0.097	0.106	0.103	0.102	1.020
17:06:43	0.838	0.820	0.870	0.878	0.821	0.844	0.865	0.861	0.098	0.103	0.106	0.101	0.874	0.869	0.858	0.865	0.839	0.846	0.847	0.852	0.097	0.092	0.107	0.100	0.898	0.885	0.999	0.935	0.946	0.902	0.918	0.898	0.094	0.102	0.110	0.102	0.864	0.923	0.952	1.055	0.859	0.928	0.915	0.907	0.097	0.106	0.103	0.102	1.023
17:16:43	0.834	0.822	0.865	0.878	0.824	0.846	0.867	0.862	0.098	0.103	0.106	0.101	0.879	0.874	0.862	0.867	0.841	0.847	0.847	0.855	0.097	0.092	0.107	0.100	0.898	0.882	0.989	0.941	0.957	0.908	0.934	0.907	0.094	0.101	0.110	0.103	0.862	0.929	0.963	1.059	0.868	0.939	0.919	0.910	0.097	0.106	0.103	0.102	1.020
17:26:43	0.838	0.824	0.872	0.878	0.822	0.848	0.867	0.866	0.098	0.103	0.106	0.101	0.878	0.873	0.860	0.866	0.843	0.849	0.847	0.855	0.097	0.092	0.107	0.100	0.901	0.886	0.984	0.940	0.949	0.910	0.925	0.913	0.094	0.102	0.110	0.103	0.858	0.928	0.964	1.054	0.866	0.925	0.916	0.896	0.097	0.106	0.103	0.102	1.017
17:36:43	0.841	0.826	0.872	0.877	0.828	0.848	0.869	0.865	0.098	0.103	0.107	0.101	0.875	0.874	0.862	0.865	0.839	0.850	0.849	0.854	0.097	0.092	0.107	0.100	0.897	0.889	0.981	0.927	0.941	0.896	0.919	0.900	0.094	0.102	0.110	0.103	0.856	0.925	0.958	1.048	0.863	0.930	0.905	0.881	0.097	0.106	0.104	0.102	1.005
17:46:43	0.836	0.829	0.874	0.879	0.823	0.852	0.871	0.868	0.098	0.104	0.106	0.101	0.874	0.878	0.863	0.869	0.844	0.852	0.851	0.859	0.097	0.092	0.107	0.100	0.892	0.890	0.974	0.941	0.946	0.892	0.923	0.898	0.094	0.102	0.110	0.103	0.861	0.916	0.957	1.051	0.863	0.921	0.896	0.879	0.097	0.106	0.104	0.102	1.014
17:56:43	0.838	0.829	0.867	0.878	0.825	0.856	0.874	0.863	0.098	0.104	0.107	0.102	0.875	0.875	0.866	0.868	0.843	0.850	0.848	0.859	0.097	0.092	0.107	0.100	0.894	0.885	0.983	0.937	0.958	0.899	0.922	0.900	0.094	0.102	0.110	0.103	0.859	0.930	0.971	1.046	0.863	0.925	0.898	0.879	0.097	0.106	0.103	0.102	1.015
18:06:43	0.834	0.832	0.868	0.878	0.829	0.853	0.870	0.864	0.098	0.103	0.106	0.101	0.878	0.874	0.861	0.870	0.843	0.854	0.850	0.860	0.097	0.092	0.107	0.100	0.898	0.885	0.983	0.931	0.964	0.905	0.923	0.910	0.094	0.101	0.109	0.103	0.858	0.933	0.973	1.049	0.866	0.922	0.895	0.877	0.097	0.106	0.103	0.101	1.020
18:16:43	0.834	0.832	0.875	0.876	0.829	0.853	0.870	0.864	0.098	0.104	0.107	0.101	0.868	0.872	0.856	0.866	0.842	0.853	0.850	0.860	0.097	0.092	0.107	0.100	0.893	0.875	0.968	0.903	0.942	0.881	0.914	0.894	0.094	0.102	0.110	0.103	0.850	0.909	0.952	1.030	0.861	0.907	0.885	0.866	0.097	0.106	0.104	0.102	0.992
18:26:43	0.834	0.840	0.871	0.886	0.833	0.859	0.878	0.868	0.098	0.104	0.107	0.102	0.870	0.869	0.862	0.874	0.848	0.859	0.852	0.864	0.097	0.092	0.108	0.100	0.891	0.876	0.965	0.908	0.932	0.880	0.917	0.890	0.094	0.102	0.110	0.103	0.859	0.906	0.949	1.043	0.864	0.907	0.885	0.872	0.097	0.106	0.104	0.102	0.994
18:36:43	0.835	0.837	0.870	0.879	0.837	0.861	0.878	0.869	0.098	0.104	0.106	0.101	0.864	0.868	0.862	0.875	0.848	0.858	0.855	0.864	0.097	0.092	0.107	0.100	0.894	0.876	0.967	0.885	0.917	0.870	0.914	0.884	0.094	0.102	0.109	0.102	0.852	0.886	0.944	1.034	0.863	0.893	0.880	0.869	0.097	0.106	0.103	0.102	0.988
18:46:43	0.834	0.839	0.873	0.880	0.834	0.857	0.876	0.868	0.098	0.104	0.107	0.101	0.865	0.867	0.859	0.873	0.847	0.857	0.853	0.865	0.097	0.092	0.107	0.100	0.891	0.876	0.948	0.875	0.923	0.870	0.911	0.891	0.094	0.102	0.109	0.103	0.857	0.888	0.950	1.038	0.865	0.894	0.876	0.865	0.097	0.106	0.104	0.102	1.006
18:56:43	0.838	0.837	0.875	0.877	0.832	0.856	0.872	0.865	0.098	0.104	0.106	0.101	0.861	0.872	0.856	0.873	0.841	0.859	0.849	0.862	0.097	0.092	0.107	0.100	0.886	0.873	0.928	0.871	0.917	0.862	0.905	0.878	0.094	0.102	0.109	0.102	0.851	0.886	0.938	1.037	0.857	0.884	0.876	0.864	0.097	0.106	0.104	0.102	1.004
19:06:43	0.840	0.841	0.870	0.887	0.839	0.860	0.880	0.874	0.098	0.104	0.107	0.101	0.867	0.871	0.862	0.878	0.853	0.863	0.855	0.869	0.097	0.092	0.108	0.100	0.897	0.882	0.925	0.869	0.928	0.864	0.912	0.891	0.094	0.102	0.110	0.103	0.862	0.890	0.946	1.041	0.864	0.890	0.885	0.871	0.097	0.106	0.104	0.102	1.007
19:16:43	0.835	0.839	0.875	0.876	0.833	0.856	0.876	0.865	0.098	0.103	0.106	0.101	0.860	0.862	0.855	0.874	0.846	0.858	0.850	0.862	0.097	0.092	0.107	0.100	0.890	0.874	0.914	0.853	0.921	0.855	0.903	0.879	0.094	0.101	0.109	0.103	0.851	0.883	0.930	1.028	0.857	0.880	0.874	0.867	0.097	0.106	0.103	0.102	1.003
19:26:43	0.832	0.842	0.875	0.877	0.834	0.861	0.875	0.869	0.098	0.104	0.106	0.101	0.865	0.865	0.859	0.874	0.849	0.860	0.856	0.868	0.097	0.092	0.107	0.100	0.887	0.874	0.891	0.863	0.916	0.861	0.903	0.879	0.094	0.101	0.109	0.102	0.853	0.881	0.934	1.038	0.862	0.882	0.879	0.868	0.097	0.106	0.103	0.102	1.013
19:36:43	0.833	0.845	0.877	0.878	0.840	0.860	0.877	0.871	0.098	0.104	0.107	0.101	0.863	0.866	0.857	0.874	0.850	0.861	0.857	0.869	0.097	0.092	0.107	0.100	0.882	0.871	0.881	0.868	0.911	0.859	0.906	0.871	0.094	0.102	0.109	0.103	0.852	0.881	0.923	1.038	0.860	0.874	0.878	0.867	0.097	0.106	0.103	0.102	1.005
19:46:43	0.835	0.847	0.881	0.876	0.837	0.860	0.878	0.872	0.098	0.104	0.107	0.102	0.860	0.867	0.857	0.875	0.847	0.865	0.857	0.867	0.097	0.092	0.108	0.100	0.884	0.872	0.881	0.869	0.917	0.859	0.899	0.867	0.094	0.102	0.110	0.103	0.851	0.874	0.923	1.036	0.858	0.872	0.876	0.866	0.097	0.106	0.104	0.102	1.016
19:56:43	0.836	0.849	0.879	0.881	0.842	0.864	0.880	0.877	0.098	0.104	0.107	0.102	0.862	0.866	0.858	0.877	0.853	0.863	0.860	0.869	0.097	0.092	0.108	0.100	0.895	0.873	0.875	0.869	0.903	0.863	0.912	0.870	0.094	0.102	0.110	0.103	0.855	0.872	0.935	1.050	0.863	0.883	0.881	0.873	0.097	0.106	0.104	0.102	1.019
20:06:43	0.834	0.846	0.877	0.880	0.834	0.857	0.875	0.868	0.098	0.104	0.106	0.101	0.863	0.867	0.856	0.878	0.847	0.865	0.856	0.866	0.097	0.092	0.107	0.100	0.892	0.874	0.881	0.869	0.910	0.859	0.920	0.874	0.094	0.102	0.109	0.103	0.853	0.870	0.925	1.044	0.860	0.879	0.875	0.871	0.097	0.106	0.104	0.102	1.026
20:16:43	0.836	0.852	0.877	0.882	0.838	0.860	0.883	0.875	0.098	0.104	0.107	0.101	0.864	0.869	0.857	0.880	0.855	0.865	0.861	0.871	0.097	0.092	0.107	0.100	0.894	0.877	0.874	0.870	0.894	0.863	0.915	0.870	0.094	0.102	0.110	0.103	0.857	0.873	0.935	1.040	0.862	0.887	0.881	0.872	0.097	0.106	0.103	0.102	1.016
20:26:43	0.836	0.852	0.878	0.882	0.836	0.865	0.879	0.876	0.098	0.104	0.107	0.101	0.865	0.871	0.859	0.880	0.855	0.861	0.863	0.875	0.097	0.092	0.108	0.100	0.897	0.870	0.867	0.869	0.885	0.860	0.922	0.869	0.094	0.102	0.110	0.103	0.854	0.870	0.934	1.036	0.859	0.889	0.882	0.870	0.097	0.106	0.104	0.102	1.017
20:36:43	0.832	0.855	0.883	0.877	0.834	0.863	0.875	0.869	0.098	0.103	0.106	0.101	0.859	0.864	0.852	0.876	0.850	0.862	0.861	0.872	0.097	0.092	0.107	0.100	0.875	0.866	0.873	0.867	0.871	0.857	0.905	0.864	0.094	0.101	0.109	0.103	0.846	0.862	0.906	1.012	0.857	0.867	0.874	0.870	0.097	0.106	0.104	0.102	0.999
20:46:43	0.838	0.858	0.879	0.877	0.844	0.866	0.883	0.876	0.098	0.103	0.106	0.101	0.863	0.870	0.855	0.880	0.858	0.869	0.863	0.878	0.097	0.092	0.107	0.100	0.888	0.870	0.867	0.870	0.875	0.858	0.908	0.865	0.094	0.102	0.109	0.103	0.851	0.870	0.917	1.019	0.861	0.875	0.880	0.869	0.097	0.106	0.103	0.102	1.013
20:56:43	0.837	0.863	0.884	0.875	0.842	0.866	0.879	0.875	0.098	0.104	0.107	0.102	0.857	0.867	0.851	0.878	0.859	0.869	0.862	0.874	0.097	0.092	0.108	0.100	0.883	0.871	0.870	0.865	0.876	0.859	0.908	0.861	0.094	0.102	0.110	0.103	0.850	0.867	0.904	1.018	0.862	0.868	0.879	0.871	0.097	0.106	0.104	0.102	1.005
21:06:43	0.836	0.862	0.880	0.874	0.841	0.867	0.882	0.876	0.098	0.104	0.106	0.101	0.862	0.872	0.850	0.881	0.864	0.870	0.864	0.875	0.097	0.092	0.107	0.100	0.887	0.874	0.868	0.867	0.870	0.860	0.911	0.866	0.094	0.102	0.109	0.103	0.852	0.870	0.915	1.022	0.865	0.869	0.880	0.871	0.097	0.106	0.103	0.102	1.005
21:16:43	0.839	0.866	0.881	0.872	0.844	0.871	0.881	0.879	0.098	0.103	0.107	0.101	0.862	0.867	0.851	0.880	0.864	0.872	0.865	0.877	0.097	0.092	0.107	0.100	0.897	0.870	0.866	0.869	0.866	0.860	0.901	0.868	0.094	0.102	0.110	0.103	0.850	0.874	0.904	1.016	0.866	0.866	0.882	0.869	0.097	0.106	0.104	0.102	1.011
21:26:43	0.839	0.868	0.882	0.871	0.846	0.868	0.878	0.877	0.098	0.103	0.107	0.101	0.860	0.863	0.848	0.875	0.860	0.871	0.866	0.875	0.097	0.092	0.107	0.100	0.890	0.873	0.866	0.867	0.861	0.859	0.891	0.866	0.094	0.101	0.109	0.103	0.850	0.867	0.897	1.002	0.872	0.859	0.881	0.870	0.097	0.106	0.104	0.102	0.994
21:36:43	0.838	0.868	0.882	0.873	0.851	0.871	0.881	0.878	0.098	0.104	0.107	0.101	0.862	0.865	0.848	0.877	0.863	0.869	0.870	0.876	0.097	0.092	0.108	0.100	0.888	0.874	0.867	0.868	0.862	0.861	0.890	0.867	0.094	0.102	0.110	0.103	0.852	0.867	0.890	1.012	0.874	0.861	0.883	0.871	0.097	0.106	0.104	0.102	0.994
21:46:43	0.846	0.868	0.884	0.869	0.854	0.871	0.877	0.877	0.098	0.104	0.106	0.102	0.860	0.867	0.846	0.876	0.864	0.870	0.875	0.875	0.097	0.092	0.107	0.100	0.887	0.876	0.869	0.868	0.865	0.861	0.886	0.866	0.094	0.102	0.110	0.103	0.852	0.868	0.887	1.001	0.873	0.858	0.883	0.872	0.097	0.106	0.104	0.102	0.985
21:56:43	0.842	0.873	0.882	0.866	0.848	0.863	0.871	0.871	0.098	0.104	0.107	0.102	0.854	0.857	0.845	0.873	0.856	0.864	0.866	0.869	0.097	0.092	0.107	0.100	0.879	0.874	0.867	0.861	0.867	0.858	0.877	0.863	0.094	0.102	0.110	0.103	0.847	0.857	0.874	0.979	0.868	0.849	0.878	0.870	0.097	0.106	0.104	0.102	0.963
22:06:43	0.850	0.870	0.882	0.867	0.856	0.870	0.876	0.874	0.098	0.103	0.107	0.101	0.860	0.854	0.846	0.875	0.860	0.870	0.873	0.872	0.096	0.092	0.107	0.100	0.880	0.874	0.865	0.864	0.867	0.858	0.873	0.864	0.094	0.102	0.109	0.103	0.853	0.864	0.879	0.990	0.870	0.859	0.882	0.871	0.097	0.106	0.104	0.102	0.961
22:16:43	0.849	0.873	0.882	0.867	0.854	0.867	0.880	0.874	0.098	0.103	0.106	0.101	0.856	0.866	0.848	0.877	0.860	0.867	0.875	0.871	0.096	0.092	0.107	0.100	0.878	0.879	0.865	0.863	0.872	0.859	0.878	0.863	0.094	0.101	0.109	0.102	0.850	0.860	0.876	0.988	0.869	0.852	0.881	0.870	0.097	0.106	0.103	0.101	0.975
22:26:43	0.859	0.869	0.880	0.865	0.864	0.872	0.879	0.875	0.098	0.103	0.107	0.101	0.859	0.866	0.845	0.878	0.863	0.872	0.878	0.874	0.097	0.092	0.108	0.100	0.890	0.878	0.867	0.866	0.871	0.859	0.878	0.861	0.094	0.102	0.110	0.103	0.855	0.865	0.880	0.994	0.874	0.861	0.883	0.871	0.097	0.106	0.104	0.102	0.981
22:36:43	0.862	0.869	0.882	0.864	0.867	0.869	0.879	0.876	0.098	0.104	0.107	0.101	0.863	0.859	0.845	0.879	0.864	0.867	0.877	0.874	0.097	0.092	0.108	0.100	0.882	0.877	0.864	0.866	0.867	0.857	0.873	0.864	0.094	0.102	0.110	0.103	0.855	0.865	0.878	0.982	0.878	0.858	0.883	0.874	0.097	0.106	0.104	0.102	0.973
22:46:43	0.863	0.873	0.884	0.865	0.872	0.870	0.879	0.876	0.098	0.104	0.107	0.101	0.860	0.861	0.846	0.877	0.863	0.869	0.880	0.873	0.097	0.092	0.107	0.100	0.879	0.882	0.868	0.861	0.868	0.859	0.876	0.866	0.094	0.102	0.109	0.103	0.856	0.862	0.879	0.982	0.874	0.858	0.885	0.872	0.097	0.106	0.104	0.102	0.971
22:56:43	0.853	0.873	0.881	0.864	0.858	0.863	0.872	0.873	0.098	0.104	0.107	0.101	0.854	0.861	0.847	0.875	0.854	0.857	0.874	0.868	0.097	0.092	0.108	0.100	0.874	0.877	0.862	0.857	0.871	0.858	0.871	0.862	0.094	0.102	0.110	0.103	0.850	0.854	0.871	0.964	0.866	0.851	0.877	0.866	0.097	0.106	0.104	0.102	0.949
23:06:43	0.861	0.869	0.879	0.867	0.875	0.871	0.882	0.877	0.098	0.104	0.106	0.101	0.860	0.866	0.849	0.879	0.862	0.870	0.882	0.877	0.096	0.092	0.107	0.100	0.885	0.878	0.869	0.862	0.871	0.861	0.879	0.863	0.094	0.102	0.110	0.103	0.858	0.859	0.875	0.973	0.871	0.858	0.884	0.871	0.097	0.106	0.103	0.102	0.960
23:16:43	0.855	0.871	0.883	0.861	0.865	0.864	0.871	0.872	0.098	0.103	0.106	0.101	0.854	0.865	0.847	0.876	0.854	0.861	0.876	0.871	0.096	0.092	0.107	0.100	0.882	0.877	0.860	0.855	0.870	0.859	0.873	0.862	0.094	0.102	0.110	0.103	0.853	0.852	0.871	0.949	0.869	0.855	0.879	0.868	0.097	0.106	0.104	0.102	0.929
23:26:43	0.857	0.871	0.883	0.860	0.871	0.865	0.874	0.876	0.098	0.104	0.107	0.101	0.855	0.860	0.847	0.875	0.855	0.865	0.879	0.871	0.097	0.092	0.107	0.100	0.876	0.874	0.863	0.857	0.869	0.857	0.876	0.865	0.094	0.102	0.110	0.103	0.854	0.851	0.872	0.940	0.871	0.857	0.882	0.867	0.097	0.106	0.104	0.102	0.908
23:36:43	0.866	0.871	0.883	0.860	0.878	0.871	0.877	0.879	0.098	0.104	0.107	0.102	0.860	0.868	0.847	0.875	0.863	0.868	0.884	0.874	0.097	0.092	0.108	0.100	0.878	0.878	0.864	0.861	0.868	0.858	0.879	0.863	0.094	0.102	0.110	0.103	0.857	0.858	0.876	0.917	0.875	0.857	0.885	0.871	0.097	0.106	0.104	0.102	0.894
23:46:43	0.860	0.867	0.882	0.858	0.873	0.866	0.876	0.875	0.098	0.104	0.107	0.101	0.858	0.870	0.846	0.874	0.860	0.867	0.880	0.871	0.096	0.092	0.107	0.100	0.874	0.875	0.862	0.857	0.865	0.856	0.879	0.862	0.094	0.102	0.109	0.103	0.858	0.860	0.875	0.902	0.876	0.859	0.882	0.872	0.097	0.106	0.104	0.102	0.876
0:00:00
0:00:00
0:00:00
0:00:00
0:00:00
0:00:00
0:00:00
0:00:00
0:00:00
0:00:00
0:00:00
[truncated: 47 more columns]
