# Supplementary material for: Systematic analysis of low-affinity transcription factor binding site clusters in vitro and in vivo establishes their functional relevance
Source: Nat Commun. 2022 Sep 7;13:5273. doi: 10.1038/s41467-022-32971-0 (PMC9452512; doi:10.1038/s41467-022-32971-0)
Supplement: Supplementary file 3 — Source Data [file 41467_2022_32971_MOESM3_ESM.zip › source_data/in-vivo/20210511/20210511_Z3EV268_GFP100.txt]

EGFP:488,507[2]
Kinetic read	A1	A2	A3	A4	A5	A6	A7	A8	A9	A10	A11	A12	B1	B2	B3	B4	B5	B6	B7	B8	B9	B10	B11	B12	C1	C2	C3	C4	C5	C6	C7	C8	C9	C10	C11	C12	D1	D2	D3	D4	D5	D6	D7	D8	D9	D10	D11	D12	E1
0:09:17	2645	2652	2743	2633	2723	2644	2737	2819	2664	1338	1414	1457	2702	2704	2637	2721	2705	2713	2696	2810	2668	1306	1412	1436	2652	2675	2547	2651	2742	2764	2742	2769	2599	1306	1453	1361	2600	2553	2685	2791	2716	2875	2612	2806	2567	1400	1403	1351	2536
0:19:17	2599	2709	2684	2614	2737	2668	2657	2976	2622	1489	1334	1332	2766	2721	2588	2795	2668	2677	2660	2723	2519	1293	1391	1459	2693	2640	2566	2608	2725	2680	2586	2749	2661	1490	1316	1501	2671	2730	2721	2747	2682	2683	2724	2861	2579	1433	1367	1305	2586
0:29:17	2583	2662	2647	2553	2692	2779	2746	2701	2612	1456	1394	1361	2708	2593	2547	2708	2730	2647	2647	2810	2680	1469	1384	1358	2667	2686	2632	2466	2637	2835	2680	2847	2608	1416	1376	1380	2606	2685	2707	2686	2794	2697	2803	2799	2454	1364	1484	1315	2575
0:39:17	2572	2681	2621	2617	2722	2833	2700	2894	2586	1447	1277	1450	2709	2695	2561	2697	2784	2763	2772	2744	2655	1259	1473	1431	2731	2766	2536	2803	2778	2664	2583	2797	2707	1424	1417	1431	2521	2645	2717	2795	2844	2712	2697	2844	2673	1429	1462	1354	2540
0:49:17	2632	2740	2700	2659	2725	2840	2696	2820	2573	1371	1382	1377	2699	2864	2729	2771	2806	2777	2689	2912	2719	1370	1366	1364	2697	2723	2574	2740	2818	2800	2710	2805	2606	1399	1401	1453	2662	2728	2856	2698	2824	2815	2669	2775	2606	1428	1385	1367	2610
0:59:17	2764	2701	2745	2644	2769	2808	2670	2934	2649	1407	1367	1359	2644	2786	2799	2628	2766	2869	2628	2926	2584	1191	1310	1421	2734	2736	2658	2755	2702	2701	2779	2878	2747	1377	1395	1353	2598	2782	2679	2693	2640	2774	2756	2973	2462	1422	1439	1391	2678
1:09:17	2690	2808	2727	2838	2886	2741	2676	2964	2565	1357	1418	1394	2749	2825	2648	2775	2814	2718	2752	2896	2693	1356	1445	1296	2712	2828	2655	2670	2714	2779	2645	2980	2548	1444	1397	1364	2595	2684	2677	2675	2916	2854	2611	3051	2576	1455	1384	1320	2618
1:19:17	2579	2781	2851	2755	2837	2753	2660	2968	2499	1424	1433	1381	2869	2739	2644	2754	2647	2686	2830	2927	2695	1344	1384	1340	2657	2819	2654	2593	2747	2966	2811	2945	2624	1486	1443	1427	2653	2789	2726	2728	2721	2783	2756	2865	2655	1407	1397	1380	2668
1:29:17	2647	2738	2812	2642	2833	2877	2803	2997	2632	1475	1354	1265	2747	2816	2682	2722	2919	2923	2742	2898	2492	1249	1376	1383	2798	2769	2834	2663	2937	2937	2793	3015	2712	1420	1412	1333	2786	2754	2666	2849	2770	2869	2832	2944	2567	1360	1338	1312	2758
1:39:17	2733	2801	2782	2604	2808	2888	2725	2909	2513	1419	1386	1292	2724	2829	2748	2883	2901	2836	2761	3048	2567	1326	1479	1473	2833	2966	2692	2784	2756	2909	2770	3040	2634	1411	1400	1351	2779	2717	2788	2742	2874	2958	2864	2993	2542	1486	1428	1402	2769
1:49:17	2888	2789	2829	2612	2793	2994	2935	2887	2595	1421	1364	1446	2834	2788	2759	2754	2808	2887	2892	3081	2725	1405	1367	1401	2916	2862	2646	2954	3052	2962	2750	3013	2719	1468	1409	1390	2765	2952	2922	2819	2858	2901	2777	2881	2685	1489	1385	1340	2567
1:59:17	2685	2880	2769	2804	2861	2834	2883	2975	2570	1364	1417	1260	2818	2840	2842	2846	2891	3020	2926	3141	2638	1236	1458	1372	2879	2868	2948	2803	2850	2912	2848	2933	2683	1267	1484	1390	2891	2802	2772	2777	2854	2945	2870	2986	2621	1341	1383	1377	2744
2:09:17	2679	2908	2896	2822	3068	2963	2911	3165	2662	1419	1371	1354	2839	2978	2685	3044	2934	2953	2867	3096	2651	1338	1410	1399	2890	2778	2742	2796	2973	2968	2960	3171	2524	1395	1437	1402	2757	2789	2786	2808	3040	2856	2939	3187	2572	1464	1405	1408	2694
2:19:17	2567	2802	3058	2714	3012	3026	2865	3132	2627	1391	1424	1414	3069	3034	2909	2865	2965	2965	2813	3134	2700	1431	1435	1353	2884	3065	2770	2900	3059	3103	2867	3049	2745	1398	1388	1442	2791	2872	2872	2923	2913	2965	2912	3131	2563	1387	1436	1314	2664
2:29:17	2906	2771	2919	2709	3002	3197	2831	3170	2524	1434	1462	1381	2840	3065	2825	2865	3102	2943	2880	3168	2574	1352	1388	1394	2860	3100	2867	2874	3012	3054	2818	3177	2721	1344	1400	1369	2817	2896	2881	3000	3071	3101	2838	3086	2563	1360	1447	1393	2664
2:39:17	2785	2813	2943	2779	2867	3040	2907	3148	2622	1399	1353	1323	2952	2877	2898	2858	3052	2978	2934	3094	2646	1309	1484	1422	2907	2944	2858	2851	2979	3050	2928	3201	2530	1270	1375	1338	2879	2854	2966	3017	3026	2995	2966	3179	2603	1386	1433	1319	2703
2:49:17	2848	2967	2932	2835	2952	3017	3008	3282	2567	1354	1436	1480	2692	2929	2758	3025	3033	2973	2924	3187	2715	1265	1386	1388	2745	2959	2844	3038	2979	3075	2983	3319	2577	1353	1328	1400	2735	2903	2863	2934	3055	3177	2918	3318	2525	1352	1442	1393	2737
2:59:17	2947	3068	2991	2926	2981	3011	2906	3290	2498	1420	1349	1353	2750	2999	2694	2943	3194	3017	3060	3191	2700	1294	1338	1372	2845	2902	2841	2862	3118	3087	3043	3256	2565	1425	1416	1381	2752	2923	2919	2893	3150	3119	2889	3313	2522	1433	1305	1396	2765
3:09:17	2902	2947	3015	3005	3120	2982	3002	3256	2559	1340	1356	1318	2872	2854	2806	2849	3031	2904	3086	3308	2640	1288	1336	1407	2897	3041	2808	2973	3081	3004	2864	3420	2548	1419	1397	1351	2752	2865	2936	2890	3086	3158	2918	3295	2660	1370	1360	1335	2772
3:19:17	2780	2979	2800	2882	3143	2913	3050	3387	2622	1458	1397	1373	2652	2818	2779	3008	3076	2839	3116	3481	2618	1358	1367	1470	3013	2934	2921	2878	3129	3070	3084	3363	2497	1385	1413	1387	2745	2827	2891	2906	3120	3091	3026	3444	2562	1382	1414	1406	2872
3:29:17	2836	3021	2738	2870	3086	2984	2875	3444	2564	1464	1370	1388	2833	2952	2837	2903	3036	3050	2923	3355	2628	1343	1410	1324	3099	2794	2738	2880	3055	3101	3046	3476	2502	1353	1415	1360	2744	2748	2901	2931	2968	3147	2811	3365	2475	1455	1406	1455	2835
3:39:17	2692	2854	2911	2798	2950	2985	2878	3473	2541	1323	1342	1386	2981	2890	2890	2783	3181	3102	2854	3587	2628	1331	1383	1416	2956	2828	2792	2782	3070	3047	2949	3460	2594	1412	1382	1402	2666	2832	2943	3034	3114	3005	2921	3407	2526	1450	1415	1406	2784
3:49:17	2872	2825	2894	3019	3025	3142	2848	3602	2475	1405	1405	1347	2868	3133	2862	2832	3035	3001	2978	3498	2735	1422	1459	1420	2916	2907	2698	2822	3253	2970	2943	3641	2512	1375	1365	1355	2719	2872	2905	2890	3047	3079	2844	3381	2538	1412	1391	1461	2756
3:59:17	2871	2959	2946	2835	3022	3114	3011	3550	2593	1483	1338	1415	2875	2898	2944	2853	3071	3220	2928	3564	2606	1291	1337	1306	2931	2797	2864	2636	3074	3052	2942	3606	2585	1382	1381	1323	2769	2738	2952	2925	3158	3094	2868	3380	2591	1371	1456	1393	2902
4:09:17	2772	2783	2912	2879	3069	3103	2859	3636	2612	1380	1450	1421	2888	2893	2847	2904	3102	3210	2836	3601	2650	1275	1390	1413	2888	2928	2931	2823	3138	3007	3040	3586	2568	1374	1368	1367	2813	2821	2873	3029	3062	3006	2858	3502	2593	1380	1390	1428	3096
4:19:17	2963	2945	3105	3046	3134	3098	2738	3700	2602	1308	1402	1485	2927	2896	2869	2928	3279	3209	2956	3539	2680	1307	1462	1445	3000	2988	2996	2763	3040	3165	3018	3477	2709	1338	1388	1335	2810	3015	2940	2973	3116	3303	2957	3422	2418	1349	1478	1358	2927
4:29:17	2850	2939	3066	2911	3149	3180	3062	3498	2666	1391	1329	1431	2990	2873	3000	3041	3335	3116	2831	3728	2702	1391	1360	1347	2894	3100	2991	2889	3174	3184	3116	3557	2492	1334	1362	1331	2915	3006	2999	2882	3139	3316	2927	3634	2540	1446	1335	1371	3099
4:39:17	2859	3035	2940	2954	3043	3222	2939	3659	2662	1383	1388	1374	2888	2959	3016	2870	3349	3099	2866	3813	2664	1353	1329	1329	2999	3028	3015	2862	3180	3338	2978	3673	2573	1393	1449	1340	2985	2760	3075	2896	3138	3384	3068	3724	2515	1464	1410	1365	2961
4:49:17	3054	3079	3075	2936	3170	3406	3102	3676	2619	1434	1366	1282	2917	2932	3123	2952	3203	3138	3064	3900	2556	1391	1390	1344	3046	3029	2928	2875	3286	3401	2953	3630	2550	1452	1464	1375	2797	2972	3151	3047	3239	3415	3222	3807	2615	1446	1445	1359	3027
4:59:17	2991	2974	2976	2986	3186	3402	2951	3909	2476	1416	1375	1361	3080	3185	3148	3039	3364	3330	3052	3951	2533	1357	1326	1283	3110	3173	3111	3014	3316	3240	2982	3803	2662	1438	1397	1351	2993	3037	3041	2894	3397	3474	3234	3741	2588	1328	1456	1361	3098
5:09:17	3081	3163	3093	3018	3376	3394	3068	3897	2620	1315	1342	1413	2935	3091	3114	3191	3418	3391	3056	3907	2624	1360	1363	1310	3172	3019	3115	3087	3313	3434	3049	3997	2592	1379	1379	1385	2946	3045	3265	3077	3255	3398	3086	3895	2595	1420	1333	1396	2963
5:19:17	3169	3201	3172	3106	3304	3548	3115	4026	2616	1341	1383	1351	3130	3135	3019	2941	3486	3538	3237	4128	2658	1325	1358	1312	3179	3082	3121	3038	3503	3481	3017	3918	2568	1477	1350	1406	3038	3096	3101	3250	3402	3560	3073	4054	2661	1360	1346	1342	3179
5:29:17	3111	3202	3420	3130	3405	3506	3287	4054	2504	1400	1369	1347	3164	3257	3236	3048	3556	3537	3287	4164	2578	1383	1369	1333	3172	3043	3167	3017	3377	3408	3240	4236	2498	1321	1360	1428	3213	3096	3359	3178	3468	3553	3140	4076	2486	1426	1371	1314	3350
5:39:17	3084	3139	3216	3265	3624	3518	3295	4398	2598	1431	1414	1419	3201	3088	3183	3050	3491	3610	3265	4231	2668	1253	1323	1413	3192	3197	3163	3150	3520	3566	3310	4357	2541	1278	1431	1324	3151	3143	3306	2961	3540	3701	3252	4331	2755	1491	1455	1397	3208
5:49:17	3133	3233	3230	3128	3527	3744	3280	4401	2622	1257	1361	1360	3151	3038	3248	3188	3665	3652	3017	4486	2685	1356	1363	1364	3134	3240	3268	2980	3645	3684	3446	4379	2608	1385	1357	1353	3041	3145	3310	3128	3618	3784	3485	4309	2676	1390	1467	1413	3308
5:59:17	3202	3095	3242	2993	3567	3689	3232	4539	2556	1458	1337	1382	3178	3164	3226	3237	3622	3644	3307	4619	2584	1323	1366	1448	3284	3183	3258	3106	3540	3729	3246	4611	2601	1392	1387	1445	3283	3133	3224	3231	3756	3834	3273	4525	2583	1394	1427	1358	3275
6:09:17	3257	3125	3226	3322	3553	3761	3356	4630	2535	1388	1376	1346	3246	3281	3312	3228	3621	3647	3177	4763	2654	1292	1435	1469	3338	3297	3126	3130	3619	3739	3345	4815	2562	1491	1474	1331	3251	3250	3267	3087	3632	3876	3348	4895	2559	1447	1447	1407	3232
6:19:17	3382	3127	3306	3162	3696	3717	3451	4686	2550	1354	1344	1308	3411	3167	3319	3294	3696	3863	3421	5055	2676	1318	1444	1449	3153	3195	3243	3212	3777	3789	3376	4804	2561	1396	1392	1313	3263	3151	3158	3096	3794	3780	3276	4819	2513	1387	1393	1400	3405
6:29:17	3202	3214	3320	3280	3811	3898	3479	4962	2621	1456	1388	1385	3262	3248	3170	3223	3829	3792	3293	5029	2596	1344	1449	1428	3411	3358	3275	3202	3840	3974	3415	4946	2631	1424	1390	1434	3134	3216	3225	3233	3869	3977	3251	5063	2557	1400	1374	1329	3401
6:39:17	3208	3255	3411	3170	3722	4008	3448	5169	2621	1474	1476	1419	3120	3072	3188	3243	3930	3938	3457	5337	2696	1348	1477	1378	3298	3315	3355	3274	3988	4076	3581	5189	2586	1364	1344	1340	3396	3281	3300	3376	3879	3945	3380	5222	2604	1431	1449	1361	3489
6:49:17	3122	3271	3403	3276	3835	3948	3419	5353	2793	1357	1421	1415	3293	3235	3391	3419	4066	3965	3530	5650	2575	1280	1342	1390	3302	3356	3250	3340	4080	3967	3443	5760	2712	1420	1414	1354	3089	3260	3307	3329	3947	3980	3556	5277	2686	1454	1429	1333	3422
6:59:17	3190	3201	3508	3314	3962	4244	3503	5681	2654	1360	1373	1385	3283	3246	3297	3231	4022	4012	3501	5803	2562	1263	1374	1374	3373	3378	3399	3202	3982	4107	3588	6089	2543	1462	1396	1403	3301	3387	3370	3339	4114	4148	3474	5689	2517	1333	1412	1272	3537
7:09:17	3282	3316	3403	3391	3925	4184	3565	6010	2575	1330	1402	1428	3503	3264	3374	3377	4320	3995	3596	6090	2612	1323	1382	1346	3252	3307	3322	3238	4093	4290	3517	6222	2725	1367	1372	1403	3397	3268	3639	3221	4071	4144	3456	6169	2579	1425	1326	1340	3620
7:19:17	3369	3233	3508	3303	4194	4256	3499	5949	2483	1364	1359	1309	3372	3528	3611	3423	4311	4228	3665	6292	2695	1290	1314	1409	3448	3296	3428	3352	4291	4432	3670	6842	2596	1477	1318	1423	3584	3300	3430	3521	4289	4421	3727	6363	2628	1362	1404	1338	3514
7:29:17	3244	3422	3228	3330	4484	4458	3763	6329	2517	1363	1450	1358	3374	3460	3661	3283	4572	4304	3906	6568	2653	1357	1374	1289	3529	3371	3457	3396	4356	4546	3861	6862	2655	1466	1392	1331	3312	3453	3569	3384	4355	4544	3832	6614	2494	1384	1426	1410	3595
7:39:17	3313	3471	3442	3522	4115	4587	3746	6657	2561	1411	1268	1447	3423	3577	3509	3469	4488	4408	4034	6859	2643	1280	1303	1404	3401	3538	3566	3394	4409	4554	3802	6683	2541	1360	1436	1429	3416	3424	3603	3405	4530	4630	3731	6955	2512	1478	1457	1368	3726
7:49:17	3243	3408	3739	3500	4486	4615	3728	7182	2660	1414	1331	1436	3418	3465	3689	3520	4815	4421	3920	6838	2520	1371	1399	1344	3544	3547	3480	3430	4487	4691	3872	7118	2708	1343	1367	1367	3559	3524	3597	3599	4565	4810	4006	7477	2596	1306	1474	1417	3797
7:59:17	3415	3493	3693	3474	4476	4773	4024	7173	2565	1480	1387	1297	3641	3658	3654	3642	4980	4736	4060	7392	2559	1250	1371	1395	3603	3426	3658	3593	4689	4826	4133	7488	2563	1381	1433	1361	3669	3448	3689	3526	4604	4827	4039	7532	2617	1368	1346	1359	3885
8:09:17	3597	3515	3750	3586	4566	4953	4033	7673	2528	1452	1265	1360	3429	3688	3857	3688	4992	4805	4150	7497	2566	1277	1386	1327	3718	3676	3782	3611	4648	4948	4199	7699	2586	1375	1323	1389	3486	3682	3802	3761	4831	4864	4043	8002	2639	1462	1467	1341	3945
8:19:17	3521	3391	3719	3503	4861	4839	4147	7924	2619	1316	1355	1347	3845	3731	3842	3569	5132	4999	4238	7697	2594	1288	1389	1385	3696	3778	3987	3767	5062	5184	4194	8565	2561	1330	1427	1460	3556	3781	3787	3692	4858	4850	4242	8082	2538	1378	1475	1313	3967
8:29:17	3642	3698	3778	3790	4815	4962	4215	7924	2594	1346	1501	1317	3775	3656	3909	3868	4997	5058	4486	8291	2680	1301	1358	1339	3805	3623	3854	3647	5197	4936	4161	8457	2640	1323	1322	1336	3657	3756	4002	3747	4987	4961	4212	8227	2534	1449	1341	1300	4038
8:39:17	3655	3542	3845	3721	4949	5352	4070	8460	2465	1420	1393	1363	3830	3702	3887	3857	5133	5124	4290	8118	2589	1304	1432	1337	3796	3686	3919	3700	5211	5105	4398	8746	2515	1453	1274	1546	3760	3674	3909	3980	5116	4998	4227	8537	2549	1468	1383	1424	3955
8:49:17	3755	3763	3873	3801	5081	5182	4350	8260	2456	1426	1369	1375	3737	3783	4050	3859	5387	5112	4309	8351	2593	1296	1373	1369	3964	3845	3991	3880	5468	5317	4398	8937	2550	1385	1319	1262	3932	3807	3940	3932	4987	5292	4165	8398	2466	1450	1448	1341	3942
8:59:17	3786	3785	3927	3994	5135	5155	4473	8435	2650	1398	1499	1391	3860	3785	3999	3898	5321	5360	4330	8443	2529	1440	1463	1351	3871	3631	4122	3751	5481	5238	4400	9013	2528	1457	1406	1391	3884	3682	3908	3968	5304	5310	4341	8415	2598	1330	1319	1399	4241
9:09:17	3728	3699	3815	3826	5292	5416	4458	8582	2668	1305	1264	1442	3926	3903	4141	3960	5177	5610	4489	8766	2683	1394	1451	1358	3806	3824	4267	4025	5491	5333	4637	9030	2607	1430	1407	1356	3822	3751	4024	3928	5242	5302	4625	8844	2621	1472	1396	1430	4271
9:19:17	3740	3868	4046	3712	5258	5431	4470	8537	2547	1440	1404	1399	4042	3946	4098	3824	5572	5396	4643	8595	2579	1251	1346	1448	4110	3936	4048	4035	5699	5494	4391	9216	2651	1391	1400	1411	4030	3991	4165	4003	5362	5561	4592	8867	2614	1334	1347	1325	4120
9:29:17	3829	3840	3987	4125	5300	5547	4443	8823	2517	1407	1316	1286	3905	3944	4130	4035	5579	5448	4581	8917	2651	1331	1490	1383	3893	3795	4330	3965	5813	5635	4552	9514	2539	1377	1419	1436	4053	3932	4081	4140	5268	5423	4693	8940	2547	1373	1431	1367	4352
9:39:17	3819	3945	3993	3910	5615	5520	4601	8967	2500	1422	1437	1383	4022	4068	4159	4063	5490	5780	4810	8932	2590	1317	1382	1352	3993	3931	4209	4043	5678	5658	4867	9526	2549	1428	1337	1481	3989	3991	4294	4081	5408	5533	4650	9061	2662	1427	1395	1422	4315
9:49:17	3874	3951	4143	4136	5343	5668	4464	8618	2527	1383	1339	1350	3961	4002	4139	3991	5403	5820	4607	9084	2622	1232	1311	1320	4041	4046	4172	4045	5818	5790	4748	9553	2616	1520	1422	1387	4016	4009	4066	4151	5478	5598	4622	9129	2420	1402	1330	1310	4377
9:59:17	3673	3992	4058	4107	5561	5534	4676	8870	2522	1443	1300	1369	4047	3914	4068	4091	5659	5850	4857	9183	2575	1418	1361	1429	4083	4049	4298	4159	5901	5634	4886	9693	2547	1502	1356	1477	4122	4001	4165	4226	5476	5611	4671	9313	2530	1434	1395	1383	4295
10:09:17	3873	3984	4130	4066	5815	5553	4602	8996	2479	1423	1401	1361	4075	4207	4232	4150	5748	5948	4809	9199	2459	1339	1363	1354	4037	4098	4226	4264	5991	5715	4819	10307	2592	1354	1411	1314	4007	4162	4038	4408	5525	5674	4779	9229	2507	1384	1355	1401	4532
10:19:17	3937	4107	4075	4119	5458	5554	4732	8889	2608	1363	1432	1304	4180	4137	4156	4109	5922	5965	4817	9173	2493	1308	1441	1432	4150	4104	4293	4271	5992	5805	4863	9914	2646	1492	1411	1508	4221	4068	4381	4277	5548	5643	4903	9401	2585	1319	1404	1317	4430
10:29:17	4026	4077	4220	4197	5743	5580	4667	9077	2435	1334	1350	1415	3958	4275	4179	4414	5939	6050	4926	9312	2636	1315	1425	1404	4215	4081	4347	4013	6202	5732	4834	10088	2549	1352	1404	1367	4138	4101	4175	4341	5631	5715	4839	9238	2657	1406	1472	1345	4508
10:39:17	3997	4155	4201	4241	5820	5597	4821	9230	2496	1375	1451	1462	4111	4042	4272	4301	5818	6160	5049	8926	2544	1331	1320	1396	4323	4021	4510	4285	6122	5921	5036	10104	2521	1380	1391	1437	4106	4154	4223	4275	5556	5794	4720	9262	2526	1434	1355	1388	4486
10:49:17	4076	4219	4368	4291	5713	5880	4774	9104	2395	1324	1334	1304	4139	4301	4374	4261	6070	6204	4904	9216	2720	1287	1373	1378	4267	4144	4450	4104	6110	5929	5013	10045	2665	1333	1393	1373	4099	4088	4250	4272	5488	5796	4922	9082	2581	1493	1481	1394	4593
10:59:17	4102	4136	4411	4252	5713	5874	4936	9114	2625	1411	1385	1376	4120	4165	4354	4288	5899	6168	5078	9565	2495	1334	1406	1394	4261	4201	4644	4218	6122	6064	5041	10193	2632	1390	1327	1365	4114	4218	4294	4289	5621	5937	4838	9367	2635	1453	1353	1326	4664
11:09:17	4235	4195	4502	4395	5879	5806	4892	9357	2370	1315	1441	1498	4203	4123	4397	4318	5570	6399	5075	9415	2575	1354	1417	1313	4149	4139	4574	4244	6345	5821	5104	10014	2545	1503	1435	1483	4269	4208	4424	4312	5603	5892	5010	9641	2521	1369	1383	1352	4639
11:19:17	3874	4015	4442	4116	5715	5833	4750	9254	2589	1397	1438	1364	4267	4225	4404	4297	5868	6040	5205	9382	2532	1392	1347	1357	4161	4010	4166	4357	6420	5948	5236	10142	2456	1465	1352	1511	4238	4242	4322	4452	5808	5813	4977	9404	2545	1341	1380	1303	4549
11:29:17	4095	4246	4644	4275	5653	5666	4889	9474	2516	1361	1302	1403	4146	4050	4339	4358	6072	6217	5184	9597	2669	1251	1424	1363	4272	4176	4585	4372	6532	6135	5253	10333	2454	1440	1362	1393	4163	4207	4368	4561	5726	5860	5013	9518	2486	1420	1373	1347	4641
11:39:17	4078	4337	4327	4451	5973	5941	4959	9477	2516	1442	1306	1398	4095	4240	4336	4486	5984	6151	5166	9697	2631	1371	1271	1423	4348	4189	4590	4450	6450	5898	5097	10324	2494	1391	1430	1357	4410	4271	4317	4551	5583	5883	4998	9433	2432	1397	1431	1474	4785
11:49:17	4051	4079	4490	4226	6026	6017	4985	9269	2528	1341	1397	1320	4291	4364	4430	4117	6055	6262	5177	9609	2540	1338	1459	1374	4269	4110	4622	4378	6387	6011	5204	10313	2561	1422	1440	1429	4373	4223	4550	4430	5693	6107	4982	9427	2589	1392	1405	1319	4644
11:59:17	4165	4239	4245	4257	5973	5851	5016	9441	2561	1466	1402	1339	4213	4284	4361	4513	6167	6570	5121	9382	2526	1278	1368	1337	4294	4377	4586	4375	6406	6146	5242	10140	2600	1412	1399	1463	4336	4283	4463	4761	5959	5939	5069	9642	2641	1406	1422	1451	4608
12:09:17	4100	4089	4372	4406	5994	6084	4946	9508	2536	1315	1400	1365	4148	4258	4388	4340	6049	6463	5193	9428	2542	1279	1315	1454	4302	4305	4412	4212	6483	6124	5255	10137	2584	1452	1390	1350	4472	4251	4437	4652	5834	5952	4981	9683	2572	1318	1450	1370	4734
12:19:17	4118	4357	4588	4421	6064	6074	5019	9440	2523	1368	1388	1388	4191	4294	4290	4368	5920	6101	5142	9837	2627	1299	1387	1367	4114	4210	4432	4489	6189	6165	5218	10361	2525	1412	1432	1382	4244	4192	4459	4515	5709	5878	5040	10016	2416	1335	1374	1435	4692
12:29:17	4137	4294	4373	4463	5936	5785	5040	9378	2509	1342	1374	1413	4299	4420	4304	4446	5943	6267	5284	9541	2602	1317	1351	1358	4411	4285	4587	4477	6280	6150	5342	10039	2594	1397	1374	1425	4197	4175	4517	4615	5723	5911	5178	9604	2523	1491	1358	1427	4662
12:39:17	4158	4382	4482	4383	6085	6078	4928	9313	2563	1257	1354	1383	4146	4419	4310	4339	5873	6188	5053	9762	2537	1258	1518	1455	4249	4310	4353	4413	6185	6134	5335	10066	2520	1314	1451	1353	4425	4255	4517	4594	5674	6101	5037	9638	2461	1449	1366	1405	4714
12:49:17	4300	4437	4387	4479	5965	5957	5297	9280	2533	1358	1471	1293	4204	4365	4352	4524	5993	6149	5218	9321	2617	1359	1336	1355	4237	4289	4548	4460	6200	5923	5511	9984	2656	1452	1415	1425	4167	4234	4299	4657	5680	5826	4847	9711	2652	1461	1428	1303	4802
12:59:17	4215	4489	4282	4628	6096	5765	4807	9456	2443	1440	1418	1420	4281	4281	4190	4429	5794	6252	5117	9497	2501	1374	1438	1365	4313	4248	4636	4539	6255	5788	5162	9925	2469	1369	1317	1384	4285	4378	4232	4560	5773	5833	5110	9966	2601	1452	1406	1436	4636
13:09:17	4171	4300	4527	4416	6006	5922	5057	9296	2548	1407	1356	1411	4242	4015	4451	4675	5973	5951	5163	9077	2668	1338	1403	1362	4359	4245	4397	4562	6026	5906	5298	9807	2532	1468	1420	1347	4204	4419	4283	4634	5696	5808	4731	9311	2594	1368	1395	1360	4613
13:19:17	4095	4359	4335	4383	5977	5831	4905	9197	2467	1414	1300	1379	4303	4266	4231	4416	5947	5917	5199	9179	2529	1352	1384	1407	4154	4391	4446	4468	6115	5652	5183	9998	2465	1436	1394	1415	4239	4135	4349	4564	5614	5717	4976	9282	2624	1386	1367	1326	4616
13:29:17	4219	4319	4369	4446	5708	5681	4917	8993	2406	1384	1345	1433	4311	4318	4374	4491	5646	5836	4847	8973	2599	1344	1337	1461	4377	4269	4349	4470	5982	5630	5177	9576	2575	1449	1382	1509	4125	4227	4205	4454	5546	5741	4917	9077	2498	1473	1323	1450	4503
13:39:17	4244	4289	4255	4521	5600	5743	4854	9087	2467	1483	1416	1407	4100	4133	4054	4472	5612	5874	5052	8884	2536	1321	1301	1357	4245	4095	4468	4491	5899	5758	5091	9546	2619	1483	1333	1354	4171	4141	4304	4679	5627	5838	4948	9211	2506	1530	1423	1360	4471
13:49:17	4104	4353	4298	4376	5858	5499	4774	8818	2519	1438	1436	1404	4142	4264	4233	4374	5573	5700	5073	8793	2600	1357	1427	1402	4312	4211	4279	4622	5898	5752	5111	9344	2514	1451	1386	1392	4131	4046	4258	4552	5374	5595	4816	8663	2601	1487	1480	1340	4521
13:59:17	4198	4246	4452	4435	5598	5519	5148	8859	2585	1352	1415	1397	4164	4224	4301	4422	5512	5796	4788	8825	2596	1275	1399	1412	4159	4162	4383	4353	5859	5569	5044	9044	2596	1378	1351	1299	4033	4294	4273	4510	5383	5503	4696	8670	2565	1427	1407	1442	4521
14:09:17	4031	4171	4237	4367	5617	5676	5012	8636	2553	1301	1384	1447	4175	4208	4273	4466	5297	5695	4886	8432	2578	1399	1375	1398	4235	4164	4423	4407	5521	5472	4891	8792	2507	1364	1388	1404	4205	4096	4261	4450	5255	5426	4793	8564	2526	1320	1349	1379	4317
14:19:17	4125	4307	4240	4544	5387	5447	4804	8215	2512	1376	1344	1457	4075	4202	4197	4600	5316	5650	4871	8356	2535	1384	1351	1345	4246	4186	4270	4543	5593	5360	4943	8672	2569	1312	1342	1322	4240	4215	4328	4481	5237	5361	4767	8296	2448	1531	1466	1396	4415
14:29:17	4105	4191	4205	4276	5494	5370	4645	8175	2413	1311	1330	1392	4225	4251	4312	4330	5314	5451	4835	8140	2482	1420	1394	1386	4120	4189	4328	4302	5467	5557	4883	8412	2646	1376	1382	1443	4274	4189	4330	4464	5331	5432	4617	8105	2532	1435	1419	1507	4292
14:39:17	4095	4082	4160	4261	5366	5118	4697	7724	2508	1368	1397	1425	4259	4195	4237	4307	4986	5388	4755	8070	2537	1430	1410	1387	4231	4251	4260	4328	5463	5244	4769	8043	2580	1444	1401	1429	4059	4184	4366	4355	5088	5294	4632	7904	2488	1404	1370	1402	4178
14:49:17	4138	4023	4285	4323	5212	5457	4729	7841	2533	1394	1420	1387	4234	4323	4218	4318	5173	5339	4759	7884	2547	1319	1404	1427	4188	4145	4514	4344	5298	5553	4809	8153	2538	1344	1438	1388	4072	4209	4174	4378	5009	5316	4562	7901	2468	1349	1339	1370	4360
14:59:17	4084	4084	4292	4199	5257	5121	4583	8064	2468	1434	1504	1388	4237	4226	4295	4268	5302	5140	4609	7660	2648	1266	1402	1499	4150	4126	4337	4320	5429	5354	4707	7972	2600	1422	1460	1437	4159	4091	4428	4323	4994	5125	4667	7753	2588	1400	1440	1404	4489
15:09:17	4206	4125	4260	4265	5477	5094	4564	7746	2578	1430	1392	1306	4098	4066	4188	4385	5354	5096	4604	7527	2478	1251	1349	1372	4188	4360	4246	4373	5429	5040	4622	7947	2671	1380	1430	1380	4252	4060	4395	4419	5023	5177	4707	7281	2531	1414	1489	1363	4442
15:19:17	4166	4268	4207	4247	5125	5427	4634	7615	2565	1417	1320	1372	4175	4192	4258	4159	5325	5014	4741	7336	2607	1329	1366	1368	4142	4236	4235	4391	5374	5126	4720	7910	2523	1387	1368	1436	4224	4096	4308	4351	5252	5389	4532	7547	2447	1403	1431	1368	4512
15:29:17	4088	4175	4127	4253	5211	5388	4682	7509	2567	1456	1374	1364	4290	4330	4288	4299	5192	5264	4680	7228	2471	1285	1386	1333	4080	4221	4160	4457	5199	5308	4833	7598	2524	1363	1377	1404	4277	4075	4169	4409	4922	5315	4793	7309	2514	1421	1458	1385	4438
15:39:17	4124	4105	4374	4239	5038	5031	4472	7566	2542	1450	1304	1411	4266	4107	4337	4413	5248	5216	4630	7300	2425	1336	1343	1388	4127	4123	4291	4231	5239	5195	4752	7657	2495	1380	1357	1384	3994	4169	4265	4234	5137	5028	4722	7366	2451	1366	1449	1348	4408
15:49:17	4039	4200	4203	4285	5110	5176	4522	7245	2353	1407	1361	1412	4006	4057	4186	4294	5088	5098	4812	7229	2585	1312	1387	1370	3966	4254	4248	4307	5215	5095	4578	7523	2615	1407	1494	1369	4172	4198	4274	4329	4980	5207	4597	7308	2516	1444	1401	1445	4203
15:59:17	4049	4188	4259	4313	5087	5186	4625	7190	2611	1456	1394	1355	4357	4212	4247	4272	5188	4988	4647	7104	2414	1249	1343	1276	4211	4251	4320	4115	5118	5305	4539	7276	2604	1355	1410	1434	4061	4149	4244	4403	5045	5073	4669	7096	2584	1397	1311	1387	4283
16:09:17	4098	4073	4274	4317	5203	5024	4674	7354	2508	1367	1399	1407	4165	4284	4206	4354	5389	5086	4615	7339	2619	1293	1362	1346	4092	4256	4213	4260	5266	5053	4588	7336	2630	1403	1396	1435	4020	4261	4200	4303	5024	5067	4624	7138	2488	1449	1459	1389	4374
16:19:17	4087	4245	4288	4340	5090	5172	4627	7329	2510	1393	1354	1323	4085	4142	4289	4216	5014	4936	4615	7263	2588	1310	1371	1398	4098	4093	4324	4422	5091	5321	4592	7460	2623	1425	1338	1360	4085	4249	4212	4487	5019	5191	4714	7001	2534	1407	1312	1444	4053
16:29:17	4075	4228	4222	4445	5216	5180	4590	7416	2528	1406	1480	1318	4241	4183	4367	4410	5197	5169	4473	7219	2637	1278	1359	1471	4260	4193	4308	4433	5108	5112	4682	7477	2610	1301	1364	1452	4144	4173	4247	4373	4808	5059	4711	6929	2492	1322	1420	1438	4362
16:39:17	3873	4154	4230	4397	4986	5115	4639	7232	2307	1375	1313	1448	4132	4391	4386	4300	5126	5045	4753	7220	2524	1357	1399	1335	4312	4261	4281	4310	5248	5148	4768	7132	2624	1388	1360	1364	4142	4074	4113	4289	5020	5354	4553	7014	2416	1421	1426	1370	4179
16:49:17	4090	4041	4246	4345	5175	5176	4608	7023	2436	1478	1352	1422	4223	4201	4310	4310	5079	5109	4535	7198	2594	1361	1338	1407	4284	4315	4181	4327	5170	4846	4730	7266	2448	1359	1400	1435	4180	4122	4412	4376	4889	5071	4611	7112	2469	1383	1412	1464	4206
16:59:17	4156	4321	4334	4474	5209	5090	4475	6981	2438	1364	1418	1365	4139	4231	4462	4321	4915	5127	4815	7105	2572	1305	1415	1425	4241	4358	4401	4209	5316	5159	4542	7250	2624	1435	1486	1338	4177	4246	4387	4491	4914	5120	4638	6865	2524	1455	1384	1448	4511
17:09:17	4175	4222	4402	4431	5042	5167	4551	7089	2567	1412	1443	1422	4315	4287	4517	4234	4963	4984	4654	7213	2551	1441	1344	1433	4326	4312	4119	4382	5026	5013	4588	7231	2519	1346	1448	1375	4230	4210	4169	4531	4625	5155	4639	7150	2565	1462	1427	1353	4538
17:19:17	3976	4120	4388	4419	5044	5080	4626	6998	2508	1361	1341	1368	4460	4088	4367	4347	4986	5080	4730	6968	2499	1297	1375	1450	4137	4145	4348	4382	5235	5232	4704	7240	2591	1349	1421	1395	4082	4113	4323	4437	4873	5014	4525	6945	2545	1436	1345	1381	4343
17:29:17	4188	4136	4360	4487	4954	5215	4570	6772	2451	1318	1435	1319	4251	4135	4294	4301	5098	5160	4655	7034	2529	1375	1355	1398	4263	4446	4330	4263	5405	5070	4639	7292	2480	1361	1451	1436	4102	4121	4217	4290	4817	5044	4515	6851	2408	1409	1485	1417	4621
17:39:17	4043	4298	4288	4492	5072	5308	4801	6778	2530	1418	1409	1460	4236	4161	4300	4115	5048	5171	4611	7086	2607	1343	1452	1406	4169	4114	4281	4311	5341	5236	4536	7294	2541	1432	1348	1440	4418	4245	4336	4273	4872	5297	4773	6558	2556	1338	1576	1395	4454
17:49:17	4204	4220	4371	4657	5072	5051	4604	6907	2441	1413	1356	1398	4333	4192	4384	4287	5196	5062	4852	6934	2656	1363	1364	1307	4195	4280	4278	4390	5284	5137	4635	7340	2554	1392	1329	1379	4294	4242	4202	4310	4943	5136	4712	6866	2601	1368	1406	1323	4334
17:59:17	4172	4232	4471	4268	5054	5033	4676	6881	2526	1433	1324	1387	4218	4168	4258	4591	5007	5149	4987	6849	2505	1387	1396	1455	4260	4204	4364	4517	5170	5212	4723	7228	2505	1400	1409	1386	4163	4263	4354	4184	5011	4935	4500	6585	2450	1419	1407	1379	4341
18:09:17	4159	4315	4337	4566	4997	4849	4720	6788	2502	1364	1406	1339	4174	4044	4390	4412	5191	5036	4634	7223	2495	1303	1366	1447	4278	4321	4340	4308	5198	5162	4671	7088	2498	1448	1379	1376	4297	4130	4162	4472	4935	5197	4779	6809	2494	1406	1361	1454	4560
18:19:17	4262	4213	4338	4476	5299	5038	4509	6879	2510	1416	1371	1347	4348	4253	4515	4358	5076	4993	4473	6935	2603	1325	1419	1325	4433	4068	4388	4456	5040	5216	4819	7340	2568	1373	1517	1440	4297	4412	4235	4324	4969	5087	4521	6622	2505	1380	1448	1421	4425
18:29:17	4082	4105	4227	4477	5265	4974	4503	6989	2448	1327	1360	1407	4264	4235	4318	4550	5155	5200	4665	6753	2532	1317	1389	1286	4244	4230	4331	4238	5186	5048	4676	6939	2571	1371	1479	1442	4283	4143	4245	4386	4960	5188	4609	6577	2581	1408	1397	1408	4405
18:39:17	4344	4327	4403	4472	4909	4979	4683	6842	2531	1416	1357	1388	4218	4275	4270	4195	5027	5159	4654	6649	2673	1336	1443	1406	4237	4260	4325	4411	5078	5297	4607	7050	2697	1410	1304	1362	4445	4204	4334	4306	4840	5120	4791	6526	2568	1268	1442	1337	4615
18:49:17	4207	4200	4416	4547	5050	5076	4484	6477	2494	1340	1416	1320	4340	4310	4451	4510	5059	5096	4719	6641	2538	1312	1413	1362	4381	4378	4402	4468	5107	4982	4775	7036	2518	1405	1372	1425	4429	4391	4345	4399	4964	5062	4535	6652	2554	1350	1395	1356	4483
18:59:17	4158	4171	4484	4509	4946	5197	4775	6869	2507	1418	1424	1391	4258	4308	4497	4337	5021	5105	4702	6824	2578	1362	1380	1413	4426	4350	4299	4507	5117	4910	4649	6923	2510	1370	1328	1380	4253	4282	4167	4486	4964	5150	4728	6448	2498	1385	1370	1455	4496
19:09:17	4278	4248	4411	4472	5112	5091	4643	6678	2393	1421	1391	1318	4302	4225	4389	4410	5073	4977	4746	6728	2583	1333	1340	1415	4248	4332	4296	4561	5112	5123	4723	7100	2515	1394	1376	1428	4216	4285	4546	4478	4976	5168	4530	6516	2364	1421	1460	1345	4458
19:19:17	4200	4161	4224	4448	5108	5007	4819	6664	2500	1407	1496	1310	4179	4380	4219	4406	4983	5029	4689	6754	2403	1358	1349	1338	4187	4354	4252	4339	5046	4814	4691	6859	2540	1345	1398	1452	4344	4195	4253	4411	4911	5062	4599	6366	2472	1398	1466	1356	4468
19:29:17	4002	4072	4411	4360	5082	5019	4607	6658	2479	1409	1402	1358	4350	4238	4392	4467	4935	4943	4515	6778	2431	1338	1443	1459	4073	4349	4404	4360	5034	5106	4841	6811	2415	1375	1365	1400	4222	4234	4165	4423	4847	5201	4536	6451	2465	1433	1411	1349	4426
19:39:17	4095	4244	4281	4540	5107	4952	4585	6666	2583	1412	1380	1397	4366	4243	4364	4453	4831	5065	4743	6800	2514	1349	1404	1430	4377	4223	4396	4395	4989	5293	4686	6853	2465	1386	1478	1355	4468	4308	4382	4375	4858	5203	4461	6334	2541	1481	1491	1425	4383
19:49:17	4115	4241	4606	4346	4982	5095	4818	6636	2494	1344	1346	1394	4267	4328	4420	4511	4937	5091	4947	6350	2462	1230	1404	1412	4253	4214	4268	4480	4996	4830	4698	6841	2455	1385	1392	1545	4167	4238	4355	4231	4984	5008	4563	6297	2572	1384	1440	1478	4478
19:59:17	4188	4113	4594	4427	4932	5257	4685	6826	2431	1388	1355	1454	4321	4422	4367	4417	4829	5111	4664	6459	2705	1355	1376	1365	4262	4294	4304	4339	5161	4941	4563	6741	2487	1395	1406	1419	4310	4310	4166	4471	4917	5308	4711	6270	2472	1400	1396	1407	4436
20:09:17	4109	4058	4346	4439	5054	5200	4576	6607	2597	1375	1355	1436	4295	4385	4414	4575	4991	4950	4742	6685	2419	1346	1444	1443	4389	4221	4435	4466	5310	4991	4722	6846	2508	1361	1350	1390	4128	4170	4388	4520	4823	5038	4724	6331	2575	1336	1498	1418	4486
20:19:17	4106	4293	4415	4478	4948	5081	4682	6853	2538	1496	1430	1387	4347	4381	4448	4498	5067	5127	4613	6528	2482	1387	1345	1391	4101	4338	4274	4537	5007	5111	4816	6751	2666	1432	1462	1320	4204	4359	4382	4546	4737	5102	4591	6159	2496	1358	1468	1418	4534
20:29:17	4139	4068	4401	4415	5053	5096	4743	6663	2404	1351	1412	1423	4445	4311	4283	4298	5072	4898	4744	6772	2472	1340	1438	1331	4325	4346	4240	4379	5169	4966	4770	6829	2460	1472	1337	1434	4459	4280	4364	4365	4851	5114	4586	6277	2492	1387	1409	1397	4501
20:39:17	4338	4273	4530	4513	4976	4917	4604	6598	2448	1435	1425	1378	4336	4335	4477	4383	5137	4809	4734	6489	2479	1320	1483	1419	4245	4251	4403	4439	4880	5111	4795	6759	2600	1371	1377	1401	4160	4252	4328	4346	4916	5082	4523	6288	2460	1417	1459	1408	4595
20:49:17	4253	4317	4513	4463	4971	5223	4733	6467	2587	1373	1385	1305	4334	4303	4395	4301	4883	4909	4659	6326	2490	1294	1434	1501	4370	4312	4352	4395	5079	5186	4736	6503	2514	1463	1367	1393	4425	4495	4433	4506	4739	5062	4713	6388	2400	1387	1392	1358	4542
20:59:17	4197	4348	4575	4620	4966	5071	4896	6572	2410	1416	1399	1377	4288	4125	4500	4414	5075	5033	4676	6550	2526	1378	1394	1365	4177	4287	4491	4423	5074	5144	4658	6359	2442	1352	1424	1380	4346	4372	4336	4531	4918	5077	4776	6289	2507	1438	1462	1365	4587
21:09:17	4261	4211	4390	4570	5065	5107	4683	6513	2385	1391	1451	1410	4543	4219	4308	4550	4828	4988	4860	6558	2581	1355	1445	1389	4296	4270	4569	4525	5120	4966	4769	6319	2574	1449	1519	1458	4265	4408	4505	4366	4941	5024	4814	6333	2604	1489	1393	1434	4531
21:19:17	4153	4367	4458	4397	4915	5105	4704	6443	2517	1388	1363	1325	4304	4489	4428	4424	4974	5076	4818	6554	2458	1291	1414	1375	4285	4379	4472	4475	4985	4834	4797	6280	2411	1366	1512	1404	4241	4200	4247	4434	4716	4975	4687	6120	2454	1465	1340	1389	4528
21:29:17	4266	4387	4577	4585	5007	4893	4845	6440	2434	1403	1480	1406	4453	4217	4640	4511	4913	4952	4821	6395	2460	1274	1371	1328	4226	4290	4230	4451	5080	5156	4685	6207	2450	1401	1353	1279	4327	4479	4332	4351	5035	5116	4638	6322	2467	1442	1394	1446	4565
21:39:17	4253	4397	4551	4592	5059	5072	4862	6369	2400	1466	1406	1397	4498	4165	4377	4620	5066	5108	4813	6415	2506	1310	1375	1514	4409	4359	4335	4375	5105	5071	4797	6207	2557	1437	1386	1435	4440	4349	4263	4384	4800	5084	4719	6163	2529	1389	1453	1398	4547
21:49:17	4124	4322	4580	4484	5038	4993	4701	6349	2474	1395	1371	1361	4310	4361	4416	4522	5012	4950	4675	6369	2486	1314	1469	1446	4359	4317	4480	4462	5144	5092	4812	6305	2540	1471	1394	1412	4220	4314	4446	4545	4873	5078	4830	6463	2486	1399	1564	1411	4625
21:59:17	4313	4346	4613	4409	4980	5033	4584	6497	2517	1368	1351	1331	4457	4242	4511	4539	5069	5068	4764	6049	2511	1380	1397	1363	4391	4378	4462	4614	4937	4948	4681	6329	2511	1402	1344	1381	4406	4406	4422	4341	4988	5141	4681	6365	2533	1357	1432	1400	4444
22:09:17	4247	4494	4455	4526	5049	4936	4780	6475	2381	1364	1341	1381	4507	4455	4439	4622	4944	5083	4832	6348	2490	1333	1335	1403	4393	4548	4379	4319	5051	4986	4785	6310	2526	1446	1458	1465	4251	4392	4407	4406	4920	5108	4747	6407	2462	1394	1384	1421	4563
22:19:17	4387	4429	4511	4440	5007	5267	4838	6534	2495	1383	1422	1382	4351	4296	4548	4615	4982	5030	4760	6239	2475	1347	1387	1409	4298	4453	4333	4499	4893	5058	4591	6079	2539	1408	1479	1339	4401	4344	4428	4542	4756	4936	4617	6432	2377	1393	1387	1363	4564
22:29:17	4398	4486	4340	4585	5061	5027	4725	6354	2490	1463	1308	1495	4334	4420	4402	4640	4887	5162	4960	6453	2558	1348	1378	1462	4207	4429	4324	4341	4833	4788	4704	6387	2488	1366	1416	1461	4442	4509	4580	4442	4918	4895	4761	6324	2556	1370	1380	1386	4637
22:39:17	4417	4763	4479	4419	4957	5200	4617	6252	2495	1397	1444	1401	4425	4381	4421	4777	4837	5042	4799	6516	2536	1289	1444	1370	4329	4474	4532	4489	4932	5114	4866	6155	2577	1385	1432	1424	4408	4462	4446	4372	4926	4910	4889	6406	2429	1369	1352	1393	4469
22:49:17	4595	4430	4661	4535	4972	4908	4731	6395	2315	1316	1401	1342	4512	4468	4440	4496	4915	5130	4705	6435	2442	1316	1523	1358	4390	4469	4449	4475	4888	4964	4820	6231	2420	1426	1456	1442	4357	4334	4552	4502	4936	5102	4663	6185	2437	1333	1383	1431	4580
22:59:17	4367	4493	4705	4477	5007	5279	4646	6252	2440	1471	1364	1386	4321	4275	4389	4752	5157	5006	4815	6470	2537	1322	1475	1350	4419	4441	4458	4697	5048	4905	4763	6396	2581	1311	1417	1377	4437	4326	4515	4418	5056	4997	4802	6360	2468	1490	1441	1405	4485
23:09:17	4441	4610	4526	4562	4919	5261	4812	6586	2393	1388	1440	1404	4313	4354	4517	4629	5151	5140	4779	6364	2485	1380	1296	1434	4390	4563	4593	4303	4945	5137	4818	6623	2421	1401	1370	1528	4299	4437	4479	4692	4939	5175	4780	6292	2533	1454	1340	1427	4692
23:19:17	4204	4525	4529	4485	4986	5016	4903	6414	2517	1336	1439	1262	4525	4515	4430	4589	5121	5224	4877	6503	2547	1276	1435	1392	4364	4619	4333	4548	5072	5066	4851	6069	2402	1406	1418	1389	4431	4365	4351	4395	4953	4873	4955	6509	2425	1410	1421	1408	4602
23:29:17	4414	4388	4594	4546	5000	5240	4791	6562	2363	1407	1376	1446	4299	4416	4575	4504	4947	4998	4945	6576	2541	1323	1436	1318	4400	4533	4440	4634	5002	5127	4614	6409	2585	1415	1373	1409	4302	4347	4355	4548	4855	5187	4773	6435	2567	1420	1388	1486	4537
23:39:17	4442	4462	4534	4563	5094	5094	4734	6232	2572	1347	1291	1362	4378	4475	4512	4590	4903	4972	4933	6564	2487	1443	1403	1412	4377	4340	4361	4642	4927	4855	4756	6244	2441	1384	1383	1343	4461	4429	4576	4562	4862	5017	4702	6342	2514	1352	1495	1381	4665
23:49:17	4383	4538	4688	4664	4895	5073	4775	6436	2410	1457	1380	1329	4288	4463	4428	4698	5149	4991	4821	6479	2466	1362	1408	1329	4381	4514	4409	4652	5127	5070	4798	6207	2598	1368	1417	1458	4364	4532	4511	4558	5086	5003	4762	6322	2498	1453	1460	1345	4440
0:00:00
0:00:00
0:00:00
0:00:00
0:00:00
0:00:00
0:00:00
0:00:00
0:00:00
0:00:00
0:00:00
[truncated: 47 more columns]
