# Supplementary material for: Systematic analysis of low-affinity transcription factor binding site clusters in vitro and in vivo establishes their functional relevance
Source: Nat Commun. 2022 Sep 7;13:5273. doi: 10.1038/s41467-022-32971-0 (PMC9452512; doi:10.1038/s41467-022-32971-0)
Supplement: Supplementary file 3 — Source Data [file 41467_2022_32971_MOESM3_ESM.zip › source_data/in-vivo/20210511/20210511_Z3EV268_mScarleti70.txt]

mScarlet-i:570,593
Kinetic read	A1	A2	A3	A4	A5	A6	A7	A8	A9	A10	A11	A12	B1	B2	B3	B4	B5	B6	B7	B8	B9	B10	B11	B12	C1	C2	C3	C4	C5	C6	C7	C8	C9	C10	C11	C12	D1	D2	D3	D4	D5	D6	D7	D8	D9	D10	D11	D12	E1
0:07:15	12	0	0	9	4	30	0	0	1	0	0	0	39	6	2	12	0	0	0	0	8	11	0	20	0	0	0	4	6	23	0	7	0	2	0	11	8	12	41	24	1	16	3	34	24	0	23	19	0
0:17:15	0	9	0	2	0	23	5	3	33	0	0	0	6	25	30	23	0	0	5	0	0	0	4	15	23	1	0	0	0	15	0	18	14	0	12	13	0	12	12	0	14	0	0	0	20	21	0	12	0
0:27:15	0	11	12	26	0	0	30	14	18	6	15	0	0	0	0	0	40	21	11	0	27	0	16	21	11	11	18	26	8	9	4	6	0	27	24	2	21	0	12	6	7	0	0	0	2	0	0	29	0
0:37:15	24	8	15	16	8	4	9	26	16	21	1	0	19	33	0	31	3	8	13	18	24	0	0	13	4	16	18	0	0	4	26	9	14	0	12	3	9	9	19	12	25	20	18	10	0	10	14	24	23
0:47:15	6	17	0	0	17	0	17	10	0	17	32	0	35	29	0	8	17	0	0	0	4	0	0	0	8	0	7	0	6	0	2	0	12	9	0	1	0	9	0	24	0	0	16	0	5	15	0	13	0
0:57:15	38	6	0	11	38	21	0	0	0	6	29	0	10	0	16	16	0	27	0	0	0	9	0	6	26	0	22	0	19	5	0	0	12	12	6	0	8	17	0	5	22	23	0	17	20	9	7	0	29
1:07:15	2	4	18	5	0	0	28	0	6	14	0	6	0	0	3	11	0	0	28	1	12	0	20	29	12	0	21	0	34	0	0	8	0	0	32	14	0	22	4	0	13	14	5	0	0	0	9	24	0
1:17:15	24	27	23	31	32	0	2	34	20	10	6	3	20	0	16	21	8	4	0	0	17	12	13	11	19	4	27	0	6	3	32	6	0	0	6	0	0	13	14	0	0	0	0	24	36	0	12	7	11
1:27:15	37	0	7	0	31	31	0	18	27	0	0	18	0	1	10	1	18	10	6	28	0	11	0	0	3	18	0	0	22	18	20	21	24	4	37	0	0	0	9	3	15	0	5	9	12	0	0	26	26
1:37:15	0	14	2	22	11	0	16	3	0	27	0	3	17	2	5	29	13	20	0	45	3	32	24	15	0	35	14	21	7	0	30	0	3	0	15	16	1	2	17	0	0	43	0	26	17	0	8	4	24
1:47:15	38	8	1	15	0	24	21	14	19	8	3	0	10	4	1	3	6	13	0	13	14	25	0	21	28	0	10	15	0	24	1	1	6	12	17	11	20	0	39	15	15	0	0	3	10	0	16	4	32
1:57:15	39	0	3	33	5	16	0	0	3	12	11	0	21	23	0	0	16	3	15	14	10	0	12	0	9	0	1	0	7	15	38	15	1	11	0	0	0	0	8	0	2	0	6	20	23	17	15	13	13
2:07:15	24	0	0	3	15	3	0	0	5	0	25	6	0	0	0	21	4	6	17	1	34	6	9	10	11	17	0	16	11	0	18	18	7	18	22	0	4	17	17	11	0	11	8	35	24	0	15	16	20
2:17:15	0	0	20	35	0	23	0	28	0	19	20	15	18	1	13	16	2	9	28	0	1	0	19	0	14	18	16	17	27	23	14	20	30	38	0	12	0	0	3	0	15	14	15	15	8	0	4	4	23
2:27:15	11	0	0	0	0	26	0	0	0	27	30	0	46	12	13	5	5	36	16	18	9	1	0	11	22	35	0	14	2	0	0	29	17	20	0	29	0	15	9	7	0	9	8	0	0	21	3	0	41
2:37:15	0	0	29	1	18	16	7	0	0	0	11	2	0	28	11	0	16	10	0	7	0	12	0	17	0	6	0	22	7	6	12	3	0	0	0	7	22	0	9	0	21	13	14	0	12	0	19	0	13
2:47:15	0	9	33	0	5	24	10	18	0	0	21	29	16	5	0	0	0	6	1	2	10	1	2	16	0	13	12	10	4	11	8	6	9	7	0	10	11	8	4	0	39	32	8	0	10	9	5	10	30
2:57:15	11	0	0	8	5	13	18	14	24	6	28	18	20	12	19	1	4	32	28	9	18	0	20	16	0	12	5	9	1	1	0	34	7	9	0	0	9	19	9	6	3	6	16	0	13	12	29	0	32
3:07:15	0	0	0	0	21	0	3	4	0	0	0	1	0	0	0	12	4	20	0	4	24	9	0	26	10	0	14	34	18	5	8	13	26	32	2	22	12	0	0	18	0	0	27	11	13	10	11	10	69
3:17:15	14	2	1	20	6	16	14	25	26	27	0	18	18	9	0	26	1	0	19	7	11	7	21	8	29	21	7	0	25	15	16	24	14	0	20	0	0	5	15	5	15	11	0	2	13	4	22	17	49
3:27:15	30	31	3	22	0	18	0	25	5	0	0	13	0	13	21	32	0	2	9	14	33	5	6	27	0	12	13	2	0	36	0	0	9	0	35	28	0	23	4	0	15	0	3	0	20	14	1	12	90
3:37:15	23	9	10	0	0	38	13	23	14	20	6	0	3	14	16	0	0	24	18	3	8	10	14	3	0	15	36	5	32	8	16	7	34	7	0	0	7	12	4	0	3	24	8	4	0	16	0	0	83
3:47:15	0	7	29	3	19	0	0	6	0	3	23	19	0	7	36	12	8	13	19	3	23	28	13	0	0	18	25	0	2	24	20	19	2	7	0	0	15	0	2	4	5	9	18	3	4	7	29	28	93
3:57:15	0	10	0	26	17	5	11	12	0	0	11	13	7	0	3	8	8	21	33	7	2	10	16	8	0	3	0	38	27	0	14	9	1	29	3	0	38	0	5	11	11	7	23	34	40	10	0	8	83
4:07:15	0	23	2	3	11	0	9	19	18	45	13	10	23	0	14	0	17	33	6	0	0	2	7	4	27	1	52	31	5	17	8	14	0	25	8	17	0	0	0	28	0	8	11	32	23	0	0	20	100
4:17:15	0	0	22	13	0	0	9	12	11	7	15	0	9	16	10	20	0	23	16	10	6	3	23	10	13	0	0	0	12	24	1	14	0	14	0	25	0	0	3	15	0	8	11	10	3	11	5	0	125
4:27:15	21	2	20	10	10	0	21	21	19	0	5	0	2	1	3	5	19	9	0	10	5	0	1	23	25	17	0	10	6	0	26	17	0	0	3	0	0	8	8	0	27	0	11	15	16	0	5	10	128
4:37:15	0	4	11	5	21	4	3	6	36	21	20	11	15	5	14	0	33	0	0	0	8	0	21	0	3	23	0	0	7	12	0	10	3	1	15	7	6	6	0	8	15	12	13	20	19	19	22	30	95
4:47:15	2	18	0	0	0	0	18	13	0	19	6	0	7	0	0	12	0	1	34	1	0	22	0	13	4	0	6	4	9	15	7	15	0	0	9	0	31	0	0	14	0	26	0	0	21	9	17	2	135
4:57:15	8	0	19	0	13	18	1	40	12	9	4	0	0	0	23	7	11	12	0	2	0	7	2	15	26	0	0	3	21	9	0	29	20	7	1	20	23	12	14	20	0	5	0	9	15	13	0	28	139
5:07:15	29	7	0	0	16	7	0	26	6	24	11	20	15	5	1	29	9	9	0	0	19	7	0	1	18	0	10	7	31	23	3	27	0	1	0	17	28	11	25	10	7	0	13	22	35	0	8	6	177
5:17:15	0	11	12	13	8	8	18	23	14	30	24	0	15	14	22	3	26	7	10	10	0	7	6	0	27	29	0	3	16	0	1	0	19	3	0	0	1	35	0	13	14	22	8	16	20	10	0	0	174
5:27:15	27	0	7	15	16	7	19	8	25	8	2	5	0	30	0	30	5	8	3	23	10	6	0	14	21	3	0	12	0	13	6	17	10	15	22	10	0	4	0	0	14	23	13	36	0	0	20	6	192
5:37:15	8	2	0	0	0	11	0	7	0	60	14	5	0	41	0	0	7	5	12	2	4	15	0	3	24	18	18	8	1	7	26	13	15	0	0	20	12	0	23	4	4	8	0	23	22	0	14	28	222
5:47:15	19	0	0	14	0	0	0	0	0	0	23	5	6	11	40	4	0	0	22	3	11	0	0	12	0	32	0	0	0	3	0	0	32	0	9	17	20	0	25	4	16	26	0	11	0	3	2	22	241
5:57:15	7	44	4	0	0	2	0	27	10	0	2	55	17	0	0	0	1	0	10	5	29	0	6	15	11	2	3	18	23	0	3	0	11	5	0	2	2	22	3	13	14	0	0	0	15	10	16	7	245
6:07:15	13	0	0	2	24	35	6	4	29	13	11	11	5	28	21	24	5	31	16	0	38	40	7	0	0	0	8	12	11	0	0	12	6	40	0	16	20	0	10	26	7	33	18	9	4	16	8	18	249
6:17:15	0	3	25	30	0	27	8	17	0	19	27	1	8	0	11	0	40	9	0	3	0	35	8	0	20	12	4	3	10	2	19	15	0	12	0	0	13	0	3	0	15	0	24	18	1	0	18	17	288
6:27:15	0	19	8	10	17	0	19	20	29	9	11	0	9	13	11	0	0	0	0	11	12	12	0	23	0	7	23	0	8	8	0	26	9	10	0	32	5	4	0	4	13	26	8	1	31	0	0	0	303
6:37:15	7	22	0	0	36	11	21	7	1	2	1	4	10	4	4	10	0	22	18	5	28	14	11	0	18	0	9	2	0	15	9	19	17	0	39	25	12	16	12	0	3	0	20	0	10	7	0	0	345
6:47:15	0	0	39	0	13	0	0	1	30	8	0	10	4	12	20	21	3	0	27	38	6	13	15	1	0	0	0	2	4	10	0	6	0	0	4	0	14	32	0	9	17	0	0	20	0	31	15	14	393
6:57:15	41	32	28	0	10	2	36	2	6	33	5	19	23	19	2	18	17	9	30	0	30	8	12	13	8	20	0	12	0	30	0	25	7	23	0	10	5	0	7	0	38	16	11	17	26	9	4	19	396
7:07:15	9	0	6	0	6	17	0	6	4	0	0	20	11	8	1	0	30	28	0	14	0	0	39	0	14	16	24	0	0	1	9	6	18	20	27	2	0	22	25	17	0	2	6	4	19	7	0	30	426
7:17:15	1	28	0	3	25	0	0	21	0	0	0	0	0	0	15	31	0	26	7	42	27	0	0	4	0	0	0	5	11	0	28	3	0	0	0	0	27	14	12	0	1	0	3	0	0	0	4	4	463
7:27:15	0	0	20	0	0	42	10	9	4	9	0	23	16	0	26	0	0	0	3	0	23	0	15	17	0	17	18	19	28	13	13	18	0	18	22	16	17	34	22	0	25	0	7	21	7	4	5	0	511
7:37:15	0	10	0	15	5	18	26	12	3	18	12	12	14	23	0	45	0	12	0	16	0	20	0	9	0	11	35	16	2	0	3	14	0	15	0	0	0	19	0	10	41	0	0	9	24	25	0	14	521
7:47:15	0	18	27	0	6	0	12	16	8	8	1	4	2	0	30	10	20	4	6	0	11	27	10	7	0	0	0	13	13	12	0	0	0	5	42	0	20	16	0	0	0	4	0	0	24	25	6	15	579
7:57:15	12	17	0	26	21	16	0	20	0	22	1	10	0	0	26	17	8	1	0	2	44	24	10	20	17	9	1	4	0	0	11	30	0	13	27	2	3	12	6	7	16	26	0	16	13	0	1	6	630
8:07:15	0	12	28	13	18	3	19	16	18	31	0	4	4	22	0	28	2	0	0	2	0	14	20	17	0	19	0	0	18	28	25	0	12	1	24	0	0	3	0	10	0	4	25	10	0	0	0	14	654
8:17:15	0	18	0	7	24	8	0	20	4	0	4	25	6	9	0	7	18	0	1	31	24	20	17	17	38	1	0	6	0	0	9	13	0	25	13	30	0	0	3	0	1	14	0	10	4	10	0	28	659
8:27:15	6	0	21	3	7	25	18	16	28	13	4	19	0	15	3	0	27	7	0	6	0	2	31	0	5	2	0	9	0	0	0	13	0	0	1	0	0	13	0	0	6	9	1	1	21	0	21	0	704
8:37:15	0	16	0	13	7	16	3	0	7	15	0	0	9	1	17	0	16	2	13	11	0	1	1	10	7	3	0	7	18	13	6	5	13	15	11	21	0	7	0	3	5	5	29	0	16	16	26	0	699
8:47:15	5	23	0	0	0	17	0	10	16	0	18	11	0	21	0	11	0	0	4	0	26	14	24	0	0	0	8	5	10	0	1	1	18	0	11	4	29	17	8	0	0	22	0	8	2	23	0	5	732
8:57:15	0	0	32	13	0	0	17	0	20	0	0	2	5	18	34	0	0	0	0	0	3	0	5	13	7	0	17	15	4	9	15	15	0	15	0	0	0	0	21	10	27	0	17	6	0	5	16	21	719
9:07:15	2	0	15	19	10	5	18	0	4	0	13	6	6	0	9	4	37	26	11	17	2	3	10	2	7	9	0	10	0	10	0	2	28	4	0	5	20	28	6	0	16	1	3	0	0	0	24	7	740
9:17:15	38	10	10	0	6	0	3	0	0	0	23	31	6	0	0	14	4	10	6	31	0	10	0	0	1	0	0	24	26	0	4	0	19	0	15	16	14	12	4	0	14	19	18	16	22	10	0	0	735
9:27:15	0	2	11	4	10	22	4	5	15	0	0	22	8	15	0	0	22	5	6	11	0	23	1	3	0	33	0	34	0	0	0	20	0	10	17	0	11	18	16	0	19	16	0	4	0	0	1	26	755
9:37:15	1	25	0	1	17	21	13	28	17	12	0	0	0	1	25	0	11	19	13	3	0	0	3	0	0	7	18	10	3	9	12	15	18	19	23	0	18	13	25	0	8	18	0	20	5	18	0	20	767
9:47:15	0	0	0	0	0	19	4	0	10	14	0	13	22	4	3	0	0	0	1	23	0	30	0	0	2	0	0	3	10	22	25	0	29	0	14	0	12	8	18	0	14	0	0	0	0	0	10	6	764
9:57:15	10	2	2	0	12	21	12	0	3	14	0	0	0	13	20	24	36	3	28	21	0	2	4	0	17	16	1	0	5	27	0	1	0	16	12	0	0	0	7	22	19	15	21	17	2	0	8	31	839
10:07:15	0	0	8	13	10	21	0	5	0	8	0	0	0	25	6	0	0	0	0	6	0	12	13	0	0	3	32	0	0	0	0	14	0	0	25	0	16	31	8	18	32	25	1	14	24	0	53	10	806
10:17:15	25	14	7	0	0	0	3	1	4	18	11	1	6	0	0	17	14	39	0	0	8	9	14	16	13	5	8	23	0	28	0	3	28	22	0	9	15	6	0	2	6	9	0	0	14	5	8	21	814
10:27:15	0	18	30	0	1	12	0	0	15	5	0	17	20	1	9	5	17	5	23	20	6	25	12	6	16	9	7	0	27	7	4	1	15	17	22	6	27	4	31	5	0	0	0	11	5	13	19	17	824
10:37:15	0	16	0	2	6	13	15	0	10	1	2	0	29	19	0	0	13	0	16	22	0	15	0	12	27	24	0	0	10	29	20	10	5	13	23	17	14	6	3	0	13	15	0	0	14	21	0	8	816
10:47:15	11	0	0	14	14	0	0	0	0	2	14	6	2	9	0	3	12	30	34	0	24	0	0	0	30	0	15	0	7	9	0	7	0	7	21	4	21	35	0	10	0	9	0	29	0	4	6	11	855
10:57:15	7	17	3	14	22	23	3	9	43	0	16	1	16	14	1	0	0	0	11	23	0	23	27	24	2	22	4	0	0	0	0	19	9	12	0	23	0	27	0	18	13	19	23	31	0	4	0	23	837
11:07:15	0	7	5	16	7	0	16	3	7	0	1	26	0	12	13	0	0	35	26	0	28	0	4	17	12	18	30	20	8	14	16	6	0	9	21	29	0	0	0	12	15	0	40	16	0	3	36	15	850
11:17:15	4	33	0	8	2	24	9	4	3	0	14	9	0	14	7	20	10	23	5	3	0	1	19	10	0	5	0	0	14	14	0	11	35	0	9	0	12	2	0	0	15	48	21	0	0	0	26	7	879
11:27:15	0	27	4	0	28	9	0	0	0	21	5	0	0	12	0	10	10	8	11	15	17	0	0	15	0	0	5	13	15	0	6	2	2	5	22	0	11	0	15	0	0	0	21	18	20	0	13	6	887
11:37:15	0	6	0	33	22	0	18	0	14	0	12	23	6	27	5	17	6	0	18	0	0	0	11	4	34	0	22	15	5	0	0	9	12	7	12	21	30	0	9	3	2	16	0	32	0	0	0	0	852
11:47:15	0	24	3	0	25	11	0	12	43	43	8	13	36	8	9	8	13	3	20	0	20	22	0	20	13	15	0	9	8	0	20	1	7	0	0	0	22	0	35	20	0	11	0	0	0	10	17	0	851
11:57:15	0	0	0	17	1	0	29	5	20	15	5	4	0	0	0	12	13	10	8	0	0	7	22	15	22	6	9	15	3	27	0	19	0	15	13	33	24	11	3	34	8	27	10	26	20	0	0	10	901
12:07:15	0	4	35	18	16	30	25	5	21	7	21	9	4	9	2	33	1	17	12	16	0	0	0	12	8	9	0	14	8	0	0	0	0	13	21	0	18	27	0	0	39	19	22	0	0	0	13	0	888
12:17:15	6	8	0	10	14	13	0	0	28	0	0	15	5	18	18	16	10	3	7	19	1	21	9	25	20	37	21	24	5	10	0	9	6	6	0	0	0	0	1	18	36	0	29	13	5	22	31	14	897
12:27:15	11	0	0	12	0	9	24	10	5	9	10	28	5	9	23	30	0	12	8	11	17	14	4	0	16	14	1	1	10	32	4	0	6	30	4	0	0	0	27	24	0	5	29	19	0	0	2	0	894
12:37:15	9	13	6	4	0	7	10	22	31	0	6	11	31	8	0	0	7	2	0	3	26	0	3	0	7	19	3	38	26	9	4	7	10	18	20	18	0	0	11	7	9	16	0	3	0	0	1	0	888
12:47:15	7	4	9	15	26	0	9	28	0	12	12	18	1	10	8	0	2	0	0	16	0	4	6	0	0	0	32	11	1	51	15	0	2	11	15	4	3	25	0	16	7	21	0	10	0	4	35	10	878
12:57:15	18	31	0	7	10	0	10	1	24	23	0	28	17	0	2	5	0	0	17	0	0	12	0	2	10	11	8	6	0	31	13	21	0	0	29	1	9	0	2	0	36	30	13	15	4	8	0	6	869
13:07:15	0	2	16	12	0	0	0	23	12	11	3	2	0	12	0	3	0	22	33	8	8	1	0	19	29	15	37	26	0	0	20	7	0	0	13	0	8	26	0	6	10	14	32	14	33	5	2	1	873
13:17:15	9	12	16	0	23	0	3	28	1	42	8	0	0	12	14	1	0	22	0	14	3	8	0	6	10	0	0	0	3	0	2	17	20	24	25	0	18	21	22	8	23	4	0	0	6	6	0	13	853
13:27:15	23	13	3	0	0	12	32	0	29	3	8	6	10	24	18	0	4	0	0	3	29	11	2	11	0	0	18	10	23	11	20	27	36	2	12	0	0	12	0	2	0	23	0	0	9	5	0	0	845
13:37:15	0	0	0	10	26	0	12	15	0	7	9	16	5	12	1	11	42	18	0	4	18	15	15	0	13	10	4	0	11	0	0	11	0	0	0	5	0	0	10	0	0	0	11	15	30	0	11	0	790
13:47:15	7	23	6	25	30	25	0	7	0	17	0	16	27	0	22	2	0	7	5	27	19	5	34	0	26	0	23	0	0	13	0	41	6	41	0	15	0	23	26	18	0	13	0	2	12	0	12	0	847
13:57:15	0	22	12	36	8	0	0	0	29	28	24	22	12	0	38	27	16	18	33	0	11	11	28	15	13	16	1	3	11	0	38	2	13	0	16	0	4	9	0	7	25	27	34	7	9	13	0	7	800
14:07:15	1	0	0	18	15	3	14	7	12	4	17	8	17	15	23	12	16	26	24	0	24	0	0	0	0	14	34	16	0	0	12	14	25	27	22	0	25	7	7	10	12	47	19	4	15	1	27	3	764
14:17:15	15	2	20	0	27	14	1	6	0	28	0	0	10	4	3	9	14	9	8	13	0	17	2	17	9	0	6	0	21	12	0	0	42	12	15	25	0	30	15	12	27	2	14	34	0	16	14	26	770
14:27:15	3	9	12	5	17	23	27	8	14	24	0	4	9	9	6	15	0	0	3	4	2	0	0	15	2	0	0	19	0	0	0	1	0	15	5	3	0	22	0	0	0	19	0	0	0	0	0	11	772
14:37:15	24	11	0	16	16	3	28	0	4	16	0	20	0	4	19	0	46	0	3	1	10	5	0	2	0	0	0	0	1	28	0	7	0	9	8	0	0	1	13	10	0	0	0	20	0	16	9	10	746
14:47:15	17	0	10	8	0	1	18	0	7	0	15	12	1	14	11	6	0	30	43	0	9	9	0	0	35	13	21	9	28	0	18	19	0	0	0	2	16	0	0	10	7	34	5	5	9	0	16	0	764
14:57:15	0	10	0	39	4	11	36	1	6	10	1	1	1	4	5	0	17	0	20	19	0	3	0	17	0	0	1	6	11	0	7	0	0	3	6	28	9	18	0	9	8	3	30	36	20	0	0	25	727
15:07:15	19	22	19	5	31	11	4	0	0	2	15	17	14	0	4	11	23	6	0	0	14	0	24	17	16	0	9	19	30	0	11	7	0	0	5	7	0	10	12	22	0	0	18	3	3	11	11	22	755
15:17:15	10	0	13	0	31	38	28	0	0	0	0	0	18	0	6	0	37	3	0	2	8	8	0	0	0	0	16	6	22	1	6	0	31	19	0	0	10	7	7	0	3	15	21	24	0	27	9	0	710
15:27:15	24	18	9	2	3	12	12	20	8	17	29	0	0	3	0	0	26	0	27	1	15	0	4	0	16	0	19	19	6	21	0	0	23	11	2	30	18	21	10	0	7	26	5	2	0	11	0	2	737
15:37:15	5	10	9	1	6	0	19	12	13	12	0	19	7	31	21	0	23	0	0	16	0	0	14	1	14	10	21	4	8	12	8	6	6	0	6	8	0	16	23	0	13	0	0	4	13	2	35	23	726
15:47:15	36	13	19	10	24	0	0	19	0	0	10	0	10	12	0	11	0	13	30	46	4	6	0	0	11	24	10	6	1	3	32	27	26	16	32	18	2	23	8	23	17	3	0	2	15	4	0	0	692
15:57:15	4	2	10	24	8	0	0	1	19	12	16	23	0	9	0	17	12	19	5	2	0	14	0	50	20	0	23	5	3	10	0	10	2	0	0	19	13	22	19	14	8	15	3	0	2	1	7	0	709
16:07:15	0	11	0	18	12	0	9	5	10	10	0	24	0	10	0	0	0	3	2	0	39	18	7	0	9	0	1	19	5	0	9	0	27	21	0	15	0	0	7	0	7	16	14	9	22	7	0	0	715
16:17:15	0	24	28	16	4	0	28	0	31	0	6	0	5	11	0	29	6	26	6	9	0	0	27	0	8	0	9	9	13	0	0	0	14	0	21	13	20	16	1	28	13	9	12	42	0	19	0	0	720
16:27:15	0	20	10	1	26	2	6	0	23	0	19	0	35	25	2	9	0	34	0	21	0	0	7	14	1	1	7	0	8	20	14	9	0	5	29	17	1	19	0	27	0	20	5	0	0	0	3	11	688
16:37:15	0	10	21	0	0	5	0	3	24	25	0	0	0	1	0	2	42	14	0	5	0	24	24	15	13	0	28	18	3	0	36	12	0	0	15	0	0	0	17	10	38	35	23	0	16	18	0	0	720
16:47:15	34	8	26	5	1	21	0	11	0	23	7	7	19	0	0	5	12	2	4	2	8	8	23	5	20	0	0	0	6	1	0	6	1	10	0	4	16	8	0	4	2	16	0	11	13	11	14	4	674
16:57:15	0	28	0	32	11	9	0	0	10	7	16	0	14	10	26	0	13	12	15	0	0	23	0	17	26	0	0	30	10	8	27	9	21	4	6	0	7	0	13	12	0	0	0	4	4	0	0	0	682
17:07:15	4	18	36	33	0	4	32	0	0	20	10	0	0	4	16	0	6	0	6	22	2	1	26	10	0	0	0	20	30	25	12	13	24	0	0	13	27	5	6	0	0	23	19	28	0	0	3	8	668
17:17:15	31	32	0	14	4	1	41	12	0	17	0	21	12	17	22	13	7	29	10	2	1	24	1	30	9	0	0	12	21	12	1	4	14	14	28	13	22	9	0	34	3	18	0	8	27	28	6	0	705
17:27:15	0	14	0	20	34	7	2	19	12	43	8	0	10	1	4	14	0	4	1	10	22	0	8	19	0	14	21	0	0	1	21	16	19	13	5	12	3	30	27	24	8	15	0	18	0	0	8	0	685
17:37:15	13	0	23	12	0	28	11	14	26	17	0	2	25	23	4	1	28	0	13	25	0	0	5	0	0	0	0	18	8	22	4	24	2	1	21	0	2	9	2	27	12	21	7	3	0	11	0	5	682
17:47:15	0	0	24	27	0	1	0	13	0	12	11	18	15	13	0	8	16	0	9	0	0	0	3	0	1	12	12	15	0	0	0	0	0	0	0	0	0	14	34	12	6	0	14	0	10	14	0	1	668
17:57:15	0	0	10	20	11	0	36	8	9	15	3	39	11	21	36	0	24	0	16	10	17	17	2	0	24	2	0	2	0	0	12	0	8	0	20	6	13	6	17	0	6	23	19	6	0	0	5	48	707
18:07:15	0	4	16	0	10	28	0	30	4	7	0	19	0	0	5	7	9	0	12	6	0	0	23	16	20	24	15	0	13	16	0	11	0	13	0	0	5	3	5	0	19	1	15	13	6	0	14	7	690
18:17:15	22	0	0	0	4	14	9	0	0	20	8	15	0	0	0	1	11	19	29	24	0	7	14	0	23	14	30	22	0	0	0	0	0	0	4	24	7	0	0	24	19	0	0	0	18	16	0	0	681
18:27:15	23	0	0	10	8	15	0	35	12	2	6	9	0	34	15	18	0	0	9	13	14	0	0	7	15	6	5	0	0	0	32	28	24	23	28	0	16	5	18	0	16	0	4	0	15	6	4	10	692
18:37:15	5	9	16	8	10	22	4	0	17	5	26	0	0	0	24	11	13	0	0	1	0	5	8	30	18	0	20	17	31	0	0	0	0	4	32	7	22	3	7	0	3	32	38	16	21	14	1	17	676
18:47:15	22	14	0	0	9	25	0	14	0	6	16	8	0	16	14	0	14	19	0	15	15	14	24	0	2	1	40	16	0	12	24	10	0	8	0	6	11	16	0	21	17	0	0	39	16	0	8	6	657
18:57:15	24	23	5	31	20	6	15	0	4	17	3	0	0	8	10	10	18	10	0	6	0	12	0	30	6	5	7	0	8	0	7	13	8	0	1	3	24	0	0	0	33	37	27	20	0	0	0	36	624
19:07:15	10	24	14	20	11	0	0	18	0	8	0	21	0	0	15	8	9	0	8	20	6	14	15	17	0	1	17	0	6	10	0	0	5	10	10	0	8	8	0	5	29	8	0	5	26	15	13	0	686
19:17:15	22	18	7	16	0	1	12	0	6	27	18	12	31	10	5	11	0	14	18	5	0	22	7	9	0	0	0	13	3	28	0	1	0	0	6	15	0	0	33	3	20	9	15	26	0	0	0	18	650
19:27:15	31	5	9	0	6	7	7	0	16	0	2	0	1	9	18	0	0	20	10	21	13	14	12	3	20	19	5	34	0	5	0	30	26	2	0	0	8	0	6	3	24	30	16	11	25	12	2	14	707
19:37:15	0	0	0	14	8	19	4	5	9	0	0	2	12	13	5	0	0	18	4	0	0	0	9	13	39	14	0	0	11	11	23	1	0	0	8	0	46	8	21	0	5	7	14	16	27	2	0	18	663
19:47:15	0	10	6	0	6	16	19	15	22	17	7	0	13	0	17	2	22	0	0	5	3	18	2	0	8	8	18	26	10	17	22	0	7	15	11	6	17	0	29	5	10	0	31	0	27	12	13	0	702
19:57:15	0	13	13	14	8	0	30	15	19	21	8	0	0	0	24	0	34	23	44	20	0	18	11	15	23	9	25	7	23	25	0	27	0	0	14	0	13	1	0	41	1	21	5	4	5	9	12	4	695
20:07:15	4	8	0	0	0	14	10	0	0	17	2	6	5	0	0	23	11	6	28	25	0	23	20	4	0	17	0	0	0	0	0	32	7	8	4	0	19	6	0	0	0	37	8	13	13	0	16	9	706
20:17:15	17	0	13	46	0	10	0	14	6	12	7	6	21	19	34	15	9	12	2	9	11	34	0	40	8	7	0	27	5	10	5	38	15	15	12	0	0	17	38	3	17	0	0	36	20	3	32	0	752
20:27:15	25	12	0	0	0	6	4	0	5	7	0	20	12	2	0	0	15	2	14	4	0	11	0	9	13	0	7	0	0	24	0	43	22	0	27	13	0	6	10	0	6	14	0	0	21	0	7	0	691
20:37:15	11	9	0	0	4	10	6	15	0	0	0	11	15	17	4	18	0	4	0	0	7	9	14	0	2	0	9	4	0	6	6	19	16	0	0	15	8	30	15	0	0	0	4	1	9	23	0	0	674
20:47:15	7	0	6	13	27	12	0	0	10	1	15	14	3	13	1	12	23	0	0	5	1	18	16	25	0	0	18	17	0	0	7	9	0	14	0	12	23	8	5	8	25	9	0	13	30	21	14	0	672
20:57:15	22	0	11	12	0	23	14	19	0	5	5	17	9	9	0	1	0	0	2	5	10	10	0	0	4	10	13	15	0	27	0	0	3	0	4	0	5	5	4	0	6	0	0	0	32	0	23	0	714
21:07:15	20	1	0	8	0	26	14	12	1	0	0	0	15	0	4	10	0	18	16	24	0	30	0	11	15	13	2	16	27	9	15	0	0	13	18	11	4	0	24	0	5	20	23	0	27	1	27	27	694
21:17:15	23	9	14	0	35	7	0	14	2	0	25	0	14	26	46	0	22	4	1	7	12	12	14	29	0	26	29	3	0	26	23	18	5	0	3	0	6	26	0	7	3	13	0	28	0	0	9	0	674
21:27:15	18	1	29	9	0	10	22	0	23	13	0	3	11	13	0	36	31	37	0	0	7	3	0	14	0	26	0	10	7	15	0	21	14	18	20	0	9	31	11	29	0	0	9	11	17	1	0	30	679
21:37:15	11	0	8	16	3	1	0	0	0	19	25	7	0	5	0	5	26	0	3	29	21	0	30	9	0	31	34	9	2	0	4	37	3	10	14	32	20	2	0	21	4	15	3	0	29	9	27	0	692
21:47:15	16	0	12	23	12	12	11	13	26	12	12	17	0	19	0	9	18	0	0	3	12	0	6	0	0	0	36	0	27	8	14	0	30	7	19	28	0	0	11	2	6	3	0	4	5	5	14	0	666
21:57:15	2	8	7	7	12	19	7	30	22	0	9	0	21	0	0	11	16	13	15	17	0	16	9	14	0	0	21	0	14	3	23	13	15	8	11	0	5	15	41	1	12	22	17	20	3	16	0	6	659
22:07:15	16	21	1	0	0	7	0	0	18	23	0	0	30	0	4	0	0	0	0	21	0	33	0	1	11	25	4	11	2	29	7	24	0	0	0	11	6	0	11	14	16	12	18	9	1	1	0	2	629
22:17:15	18	33	20	0	8	0	0	0	10	15	24	0	11	0	0	23	11	15	10	4	12	0	0	0	0	4	19	19	22	0	7	6	16	0	15	17	0	27	39	9	0	13	2	19	6	15	14	3	662
22:27:15	10	20	0	14	24	11	19	8	18	14	10	0	0	0	13	0	0	26	0	12	22	32	0	0	35	1	0	20	0	38	7	27	5	22	0	5	0	23	5	0	17	11	0	17	7	19	0	24	674
22:37:15	0	0	0	0	2	0	11	24	0	28	12	25	11	0	0	1	18	1	0	0	9	29	0	11	0	25	6	0	0	0	10	19	15	17	16	16	4	11	0	24	0	34	6	1	5	0	7	8	650
22:47:15	0	1	0	0	8	1	17	1	15	10	0	10	0	3	13	21	0	0	0	28	0	11	28	10	0	19	21	0	22	29	8	0	0	0	14	0	0	9	7	7	0	8	13	20	0	54	0	14	628
22:57:15	0	20	11	4	22	7	0	0	35	0	10	13	20	11	4	25	0	0	21	20	36	2	5	0	8	22	0	26	21	23	6	10	0	21	6	0	11	0	12	0	5	27	1	10	7	7	0	7	611
23:07:15	8	36	2	8	15	14	0	22	6	4	19	15	27	13	0	0	3	23	0	0	0	13	0	18	6	0	42	31	3	5	13	15	12	34	18	0	13	20	6	8	11	8	9	3	17	0	20	0	626
23:17:15	0	0	39	26	7	15	7	6	0	0	7	5	0	10	14	21	0	10	24	11	15	0	16	30	1	11	20	15	0	17	3	22	0	0	0	0	0	0	23	0	3	0	26	30	4	0	19	23	596
23:27:15	0	4	14	14	3	0	18	0	13	21	5	0	5	24	0	3	36	10	11	6	3	0	4	12	0	26	2	0	0	2	25	11	21	0	11	13	45	9	0	17	3	7	23	31	0	0	7	0	604
23:37:15	25	11	0	17	36	0	0	22	27	9	4	0	40	8	8	0	8	14	39	6	25	19	0	9	6	26	0	5	2	12	13	0	8	0	0	8	34	8	0	11	9	4	29	0	0	0	16	2	528
23:47:15	4	11	0	1	17	0	24	10	11	0	0	25	0	20	0	0	26	16	6	17	19	7	5	1	0	16	0	25	0	0	17	0	16	21	30	12	0	0	3	0	0	14	7	6	4	0	25	13	473
0:00:00
0:00:00
0:00:00
0:00:00
0:00:00
0:00:00
0:00:00
0:00:00
0:00:00
0:00:00
0:00:00
[truncated: 47 more columns]
