# Supplementary material for: Systematic analysis of low-affinity transcription factor binding site clusters in vitro and in vivo establishes their functional relevance
Source: Nat Commun. 2022 Sep 7;13:5273. doi: 10.1038/s41467-022-32971-0 (PMC9452512; doi:10.1038/s41467-022-32971-0)
Supplement: Supplementary file 3 — Source Data [file 41467_2022_32971_MOESM3_ESM.zip › source_data/in-vivo/20210518/20210518_Z3EV268_mScarleti70.txt]

mScarlet-i:570,593
Kinetic read	A1	A2	A3	A4	A5	A6	A7	A8	A9	A10	A11	A12	B1	B2	B3	B4	B5	B6	B7	B8	B9	B10	B11	B12	C1	C2	C3	C4	C5	C6	C7	C8	C9	C10	C11	C12	D1	D2	D3	D4	D5	D6	D7	D8	D9	D10	D11	D12	E1
0:07:15	19	7	0	9	16	0	0	6	37	0	16	1	24	26	0	18	3	19	0	12	9	28	0	0	7	0	18	4	44	15	5	7	18	26	0	3	0	8	15	0	28	0	27	3	0	0	18	2	0
0:17:15	0	15	0	35	31	21	0	5	9	38	5	5	5	0	0	12	0	6	6	2	26	18	35	14	25	9	13	19	12	0	0	31	18	0	12	30	34	17	0	5	24	24	10	2	9	0	0	0	20
0:27:15	0	21	27	2	0	11	9	0	12	3	9	0	0	0	0	26	43	9	22	23	17	9	3	0	2	32	25	0	0	6	0	0	0	0	12	0	6	7	10	3	0	41	44	0	4	0	0	41	19
0:37:15	23	11	0	0	8	10	0	0	15	16	17	5	5	5	12	14	0	2	0	0	0	19	14	1	30	0	0	39	39	21	0	21	41	11	1	14	23	28	9	5	22	20	28	0	27	1	17	0	6
0:47:15	15	1	2	14	4	0	0	5	19	0	0	26	0	0	29	16	2	0	0	9	0	1	15	0	0	15	4	32	8	18	5	16	27	7	16	22	14	25	0	29	23	9	0	0	40	8	22	0	0
0:57:15	16	17	17	7	25	1	20	16	16	0	0	0	8	0	0	9	0	0	0	17	19	0	8	31	23	11	1	15	0	5	0	29	0	23	9	16	0	15	0	16	0	18	0	17	5	0	2	3	0
1:07:15	15	4	8	13	12	0	13	0	36	0	0	30	0	9	23	0	9	1	8	0	8	0	2	0	0	16	0	15	0	0	0	9	6	0	0	0	3	13	18	4	20	16	29	17	16	18	8	1	26
1:17:15	0	2	9	0	27	0	15	24	0	1	12	0	6	13	3	0	8	0	0	4	29	18	0	9	1	14	4	10	1	27	9	0	19	18	7	21	0	0	17	0	1	28	32	0	19	0	8	18	12
1:27:15	0	32	0	1	8	0	8	5	1	10	5	0	0	3	24	7	5	1	30	15	0	2	0	11	24	22	32	1	39	0	0	0	27	22	14	0	17	17	4	0	13	12	0	24	0	10	8	34	24
1:37:15	12	9	0	16	29	12	6	0	23	0	0	5	0	0	14	8	12	24	0	0	5	34	12	0	22	25	0	22	0	19	20	0	23	9	0	15	8	0	22	3	21	2	24	22	0	0	45	38	22
1:47:15	7	0	19	1	18	8	7	0	9	28	0	18	11	0	8	11	12	25	8	17	23	17	1	4	0	14	0	22	8	25	0	0	0	0	23	0	0	16	0	7	0	18	0	2	4	15	5	16	4
1:57:15	0	22	0	0	20	16	0	29	1	1	7	1	18	0	36	6	1	0	34	23	0	0	15	0	0	2	0	2	13	0	0	15	10	8	33	6	2	11	1	6	0	0	0	4	22	32	0	18	19
2:07:15	24	0	4	0	0	16	15	29	16	20	0	0	8	24	1	26	25	0	0	28	0	3	32	15	0	21	27	0	4	17	0	25	0	0	17	8	16	1	0	5	2	0	0	14	17	8	7	18	33
2:17:15	0	0	24	7	12	0	13	28	14	0	26	8	3	21	23	12	32	12	0	10	24	0	0	0	0	17	0	16	0	0	0	34	9	1	1	0	0	31	3	0	0	0	0	23	6	12	7	7	16
2:27:15	24	13	0	0	2	16	0	1	36	5	11	4	12	0	0	0	0	16	4	20	0	0	1	35	13	1	20	29	2	7	19	9	8	8	34	11	0	0	24	0	0	0	0	0	8	16	28	0	42
2:37:15	14	0	0	0	9	0	0	23	46	15	0	36	0	12	31	8	23	0	0	33	0	18	0	0	22	7	9	8	16	27	23	7	10	0	9	34	30	31	0	0	0	10	0	1	20	20	31	4	28
2:47:15	13	20	22	9	6	0	41	0	1	23	14	6	0	8	0	35	0	6	22	19	29	0	0	14	0	0	5	14	0	2	1	7	8	26	16	16	19	0	0	0	0	21	0	9	0	25	7	26	61
2:57:15	0	15	16	0	15	13	41	16	0	6	2	0	0	0	0	10	7	0	0	14	0	0	0	0	47	7	16	0	0	9	0	20	12	0	0	26	21	0	15	21	30	2	0	35	25	0	30	20	40
3:07:15	32	8	2	19	1	19	25	1	0	14	0	10	0	13	10	0	10	11	19	15	42	0	41	17	26	0	0	2	7	18	29	14	0	2	17	5	0	0	8	0	20	5	5	14	0	20	30	0	40
3:17:15	19	45	7	34	0	26	25	31	0	29	5	19	8	43	0	8	24	0	5	4	39	0	27	12	0	19	0	15	8	18	0	11	24	0	0	0	16	0	0	19	16	9	11	18	0	40	0	16	99
3:27:15	33	0	6	14	2	3	9	32	19	24	4	0	15	18	9	0	30	0	0	0	0	13	0	0	4	7	24	6	0	24	0	17	20	0	7	5	16	0	0	0	11	19	8	9	0	25	0	5	57
3:37:15	11	8	1	0	0	47	1	12	25	35	0	0	0	0	27	10	3	35	0	0	36	6	0	6	9	6	0	3	0	0	0	0	0	16	0	19	0	38	10	19	17	0	23	12	34	9	21	13	99
3:47:15	0	40	6	0	0	5	10	0	7	20	0	0	0	20	12	0	0	28	0	0	0	21	13	22	8	0	8	36	0	8	9	11	53	11	17	4	0	3	7	8	6	0	18	3	9	38	8	15	74
3:57:15	10	0	12	6	3	0	26	0	20	20	26	0	11	0	0	17	8	5	9	3	37	26	1	20	0	0	0	29	0	0	17	12	0	20	0	0	0	0	12	10	0	3	36	3	19	3	14	6	105
4:07:15	0	0	7	4	10	0	24	13	21	16	5	12	0	16	27	4	6	0	0	1	4	0	36	2	3	0	17	0	20	6	0	20	8	4	18	16	26	13	21	19	30	25	0	0	0	0	12	2	99
4:17:15	0	39	18	0	7	2	16	20	18	24	2	0	8	6	47	0	0	0	9	9	0	0	6	0	32	0	10	0	0	18	10	5	25	8	5	6	20	0	11	15	29	0	24	38	0	26	3	0	93
4:27:15	25	0	18	10	14	0	0	13	0	3	0	8	14	17	11	0	0	25	5	14	42	9	4	0	6	8	13	2	15	30	32	0	15	0	23	34	15	3	30	22	32	35	8	21	0	11	23	6	149
4:37:15	17	0	16	5	0	25	5	7	0	0	11	8	9	0	15	33	0	12	8	12	3	16	6	3	0	10	3	0	27	0	16	12	0	0	0	27	38	18	10	0	0	0	0	10	12	0	17	0	111
4:47:15	0	38	0	0	0	15	0	23	13	30	21	0	21	24	5	31	0	35	0	0	31	0	9	1	0	22	13	0	7	7	0	27	15	0	37	27	18	0	0	39	33	0	31	13	36	12	8	27	151
4:57:15	5	5	19	7	30	1	13	0	17	6	3	17	0	0	0	0	11	8	0	19	21	8	9	5	16	19	10	0	14	0	3	4	0	9	0	0	9	0	3	12	0	9	30	8	8	1	0	0	198
5:07:15	19	0	1	15	3	5	13	11	0	0	45	37	0	5	31	32	14	23	22	17	15	4	18	41	16	6	0	0	5	0	0	0	3	15	0	0	0	0	3	0	0	16	16	0	3	12	0	16	194
5:17:15	3	9	24	0	23	4	20	1	27	0	29	22	0	5	7	8	29	27	0	0	0	26	18	6	0	0	0	29	0	8	0	4	14	0	0	0	38	0	33	1	17	31	0	41	0	2	0	12	224
5:27:15	0	30	19	26	0	17	47	0	8	0	32	3	17	0	0	11	17	23	7	18	15	18	40	16	0	8	16	23	0	0	30	6	9	6	2	0	3	0	3	17	0	32	31	14	0	0	11	0	206
5:37:15	5	3	0	0	0	33	16	5	0	0	5	13	26	0	3	33	15	19	17	0	16	14	0	11	20	0	0	18	0	17	0	0	33	7	17	0	9	0	7	0	0	4	0	12	6	0	4	27	217
5:47:15	28	0	25	18	21	0	0	6	31	44	36	2	0	14	0	2	0	45	0	5	21	0	5	14	0	14	3	10	0	31	4	15	20	0	0	11	0	5	15	0	0	37	22	3	49	12	20	35	253
5:57:15	7	0	6	0	0	20	24	8	14	17	10	1	26	0	38	9	21	1	0	0	0	15	0	0	2	29	24	34	14	13	0	16	0	0	9	17	18	38	10	0	0	2	15	8	8	0	17	5	269
6:07:15	0	5	0	0	0	0	1	16	44	2	0	18	11	0	2	6	32	0	0	9	0	2	21	25	17	0	18	14	17	12	10	25	13	12	34	22	13	0	13	0	15	0	16	27	0	0	4	0	277
6:17:15	23	17	28	12	19	0	18	6	26	0	18	0	6	14	5	40	9	8	0	22	36	0	13	9	7	11	0	12	14	0	9	4	10	7	15	26	7	0	0	27	15	6	0	21	0	0	13	7	286
6:27:15	0	12	37	22	0	20	0	13	0	18	4	0	39	26	11	6	8	5	32	13	3	20	8	0	17	0	0	17	27	14	0	7	0	33	3	15	7	0	0	11	0	18	0	19	9	25	0	23	323
6:37:15	0	22	17	0	22	0	13	0	17	4	0	0	0	6	4	45	0	8	4	0	41	39	0	0	16	0	3	2	0	0	0	10	14	0	0	0	0	0	0	10	6	0	3	1	0	11	21	28	344
6:47:15	12	5	2	0	0	21	57	1	0	10	38	0	1	0	0	12	9	10	21	16	35	3	0	21	0	10	5	5	17	40	13	20	30	22	2	28	18	2	16	0	16	16	9	17	21	4	7	19	411
6:57:15	11	25	0	21	8	6	16	12	19	25	13	5	8	11	17	0	19	0	9	10	0	0	29	2	22	51	18	12	15	10	0	0	5	0	27	0	17	24	28	13	16	25	3	10	6	12	13	19	456
7:07:15	0	15	5	39	0	0	18	11	0	0	42	12	23	24	0	0	9	11	0	4	31	5	19	26	24	8	9	1	0	4	5	0	13	0	0	17	20	16	0	31	0	0	0	0	6	14	0	8	480
7:17:15	23	8	0	26	15	0	21	17	0	12	3	0	6	0	0	11	0	18	0	4	11	0	0	0	0	15	8	25	6	0	0	24	0	0	0	16	0	7	15	0	17	31	1	15	0	0	0	0	481
7:27:15	30	26	0	28	0	26	0	14	15	0	25	6	0	23	0	0	5	33	4	6	0	0	13	23	0	0	10	0	2	0	18	15	0	4	2	0	17	44	5	29	0	0	4	1	2	0	8	22	520
7:37:15	0	0	19	31	0	6	30	4	0	0	0	0	0	0	0	8	0	13	11	10	0	0	15	8	0	32	5	10	13	12	25	14	0	20	7	0	26	5	0	33	0	17	0	13	9	11	16	17	562
7:47:15	8	0	0	0	0	19	17	13	0	20	0	14	26	22	37	14	0	0	30	8	3	4	0	28	0	22	25	12	0	0	18	7	0	0	0	18	45	27	0	20	9	7	0	24	8	5	0	8	615
7:57:15	34	30	29	30	13	30	35	26	16	0	4	11	7	30	9	9	9	27	0	33	0	0	11	12	0	0	9	0	22	14	4	46	0	10	13	2	14	21	1	11	8	30	5	25	0	8	0	27	624
8:07:15	0	0	29	0	24	19	0	14	26	17	0	11	16	0	33	0	6	12	18	0	15	6	0	8	12	0	0	29	0	32	17	18	6	31	33	7	10	0	0	8	0	1	15	1	14	10	2	5	643
8:17:15	0	9	35	22	0	0	12	42	0	46	0	13	6	0	0	0	6	29	0	10	11	7	15	8	32	0	17	0	0	25	25	0	0	7	0	20	45	0	16	0	7	0	22	0	0	11	0	25	683
8:27:15	0	0	4	14	23	6	20	0	7	0	14	3	14	23	14	7	0	0	32	0	0	0	0	6	0	9	1	3	0	16	0	15	1	22	9	7	10	22	0	24	3	0	0	12	15	33	0	15	718
8:37:15	0	0	4	14	13	28	26	15	14	20	0	43	14	32	0	3	0	0	12	40	6	9	15	10	17	12	0	0	0	0	0	12	24	40	0	33	7	7	0	3	15	9	26	21	9	8	24	0	734
8:47:15	14	10	1	0	0	0	16	8	20	0	26	0	4	14	7	33	0	0	0	6	24	0	1	23	6	0	1	2	0	27	17	5	1	29	33	2	25	0	0	0	7	28	0	22	32	1	0	10	756
8:57:15	2	16	0	29	6	0	0	6	2	12	0	0	0	10	12	13	0	11	35	17	17	13	0	30	28	8	30	2	0	0	40	0	0	37	36	2	0	0	0	0	11	26	0	23	13	17	0	0	774
9:07:15	0	32	8	0	3	6	30	23	0	0	10	11	0	0	7	0	4	0	21	28	42	0	6	6	1	8	0	14	14	7	10	0	1	20	30	26	5	0	3	27	0	14	9	6	0	0	23	0	743
9:17:15	13	18	4	24	8	16	12	35	0	7	0	0	10	18	12	19	14	7	31	0	4	28	0	0	0	4	0	5	0	0	0	15	0	5	0	0	0	13	28	5	21	7	0	9	16	18	6	0	757
9:27:15	22	0	3	16	10	0	0	29	16	0	0	0	28	27	20	19	0	0	22	13	19	2	0	0	0	5	0	20	7	4	0	0	0	0	4	2	5	0	0	0	2	7	0	0	0	14	19	9	799
9:37:15	6	12	0	13	9	2	5	3	0	16	0	28	0	24	29	6	21	13	29	28	0	0	8	1	20	22	26	13	11	17	22	12	8	15	0	0	0	9	8	5	1	23	8	34	0	0	0	0	804
9:47:15	10	19	0	30	0	1	0	0	34	4	0	2	0	0	19	5	51	20	13	8	8	1	0	11	6	28	23	19	6	13	27	19	0	11	2	30	15	25	34	0	0	9	0	0	0	19	2	8	793
9:57:15	18	14	29	20	0	5	0	23	0	0	11	14	12	0	0	24	9	9	22	23	7	2	3	25	23	1	0	2	8	0	20	0	17	0	17	16	0	21	18	18	0	15	23	4	17	10	18	0	792
10:07:15	26	30	0	8	0	0	21	0	5	19	7	0	0	3	4	13	0	0	16	20	18	2	27	5	0	26	6	0	34	0	47	12	0	14	6	0	11	5	21	0	0	1	16	21	19	5	35	17	792
10:17:15	0	4	0	0	23	16	30	12	48	0	0	0	15	14	3	35	28	56	17	33	25	15	12	22	0	7	7	13	0	25	1	6	10	0	17	23	0	0	0	9	37	0	0	5	14	0	0	30	814
10:27:15	20	0	5	6	32	8	14	0	0	0	0	0	0	43	6	0	0	1	21	0	15	0	0	20	0	1	1	0	13	15	12	11	27	6	0	10	7	10	4	0	28	0	2	0	0	10	3	0	829
10:37:15	0	7	0	18	11	35	5	26	1	19	9	20	26	5	18	7	16	9	0	8	18	27	0	40	39	22	1	5	13	0	7	16	0	17	12	25	0	0	7	0	3	14	15	0	16	0	1	4	866
10:47:15	7	8	7	14	0	0	16	14	8	24	0	37	0	0	5	9	29	0	25	22	0	15	11	3	0	6	25	8	12	12	6	0	0	28	10	11	0	17	0	2	26	1	21	0	0	7	5	42	876
10:57:15	20	11	26	16	0	13	24	0	21	0	0	27	27	11	11	6	35	7	0	6	8	15	0	20	0	0	0	0	25	0	15	1	37	10	0	15	0	0	27	0	51	21	10	0	9	26	0	28	862
11:07:15	0	6	2	29	4	0	0	1	1	11	8	9	0	27	39	21	0	8	11	0	0	14	5	8	26	11	0	16	15	0	46	37	4	12	7	1	8	0	34	35	0	7	10	7	30	9	32	1	842
11:17:15	22	35	0	6	28	3	26	0	26	8	0	14	0	0	16	25	11	6	0	0	28	4	6	11	9	6	33	20	0	7	4	0	2	12	0	6	22	5	4	17	24	17	17	18	21	0	21	16	877
11:27:15	0	24	5	20	17	10	0	8	0	0	0	0	0	0	10	17	7	11	0	33	4	0	4	7	20	0	0	3	0	0	0	10	23	10	10	7	12	29	0	0	16	0	15	18	0	10	0	0	856
11:37:15	20	18	0	0	0	0	0	0	11	11	15	26	4	15	39	0	0	0	0	28	0	19	0	0	0	25	0	15	17	2	0	27	24	0	30	23	27	12	0	0	17	0	7	14	19	18	18	42	906
11:47:15	0	9	9	1	22	18	18	12	19	17	5	11	0	0	0	13	0	19	13	4	8	13	14	5	0	0	0	0	35	0	21	12	0	0	0	36	6	8	15	28	17	0	0	34	0	0	38	0	892
11:57:15	10	0	14	0	0	0	0	10	0	20	17	8	8	7	8	14	20	0	21	5	11	5	0	10	14	0	16	7	0	13	13	0	6	0	16	13	1	9	20	24	26	28	20	3	0	9	15	7	884
12:07:15	0	27	19	16	27	0	26	38	0	0	20	12	17	0	0	24	0	11	0	0	0	6	22	3	4	0	26	0	22	8	33	20	7	15	13	2	0	38	0	30	0	0	7	0	27	25	0	9	885
12:17:15	10	4	10	6	0	0	0	18	15	8	0	0	0	0	0	8	0	18	0	15	7	2	27	0	0	25	10	40	15	12	0	6	22	7	5	4	0	7	7	5	2	27	6	35	28	8	6	2	903
12:27:15	10	11	0	16	0	19	0	12	10	31	23	5	0	33	8	19	9	4	1	18	0	37	0	27	0	0	20	0	2	38	4	18	2	0	3	17	40	27	12	6	3	21	20	0	27	0	0	20	855
12:37:15	0	0	0	15	0	0	6	0	0	0	0	4	7	23	34	15	9	0	0	12	12	14	22	23	22	8	0	9	11	12	8	0	14	0	0	0	0	0	5	0	12	14	0	12	7	8	27	0	875
12:47:15	3	3	24	0	17	5	15	0	27	9	13	0	9	27	20	2	12	27	17	0	28	16	12	3	0	19	0	10	0	22	20	29	7	0	17	0	18	21	12	22	33	0	0	0	0	25	23	0	887
12:57:15	0	0	0	18	27	22	7	17	8	0	22	0	0	0	32	13	13	8	15	0	5	38	0	17	12	0	0	14	1	0	15	0	5	1	0	0	0	10	28	9	0	0	0	0	0	28	4	7	822
13:07:15	0	27	3	0	22	16	6	0	0	0	6	11	0	0	11	0	0	12	22	1	4	24	0	28	0	27	36	0	0	0	7	0	0	5	0	10	34	0	9	23	13	19	8	0	0	14	0	2	871
13:17:15	0	0	0	15	18	36	14	0	2	0	2	0	2	0	2	20	0	3	0	16	0	5	36	5	15	0	11	0	0	0	0	22	0	0	2	15	11	17	0	0	0	43	23	12	0	0	1	27	858
13:27:15	3	0	3	18	3	15	0	13	0	10	11	12	8	20	9	21	13	21	18	26	11	15	0	19	8	19	10	3	30	20	0	0	26	30	0	21	0	12	25	0	32	0	0	29	0	0	24	0	829
13:37:15	0	0	4	33	21	4	5	0	0	24	0	0	26	0	6	0	0	0	0	28	5	7	0	4	25	19	0	12	27	0	0	20	3	5	8	0	0	12	48	2	22	31	17	7	8	24	0	0	846
13:47:15	16	0	3	0	29	7	0	27	28	14	7	0	16	1	11	15	5	15	17	34	0	8	0	7	0	34	0	2	0	18	7	0	0	0	0	6	3	3	4	0	20	0	0	12	18	0	19	0	802
13:57:15	0	10	0	31	0	27	18	0	0	3	5	11	11	14	14	14	0	16	13	0	25	25	0	7	4	0	2	15	12	25	29	0	32	13	0	0	14	0	0	22	32	6	10	10	6	10	7	0	791
14:07:15	10	0	0	7	17	12	0	8	0	0	8	6	10	24	36	1	9	35	3	25	22	0	44	0	0	0	8	42	14	12	20	15	0	26	31	0	0	0	21	21	2	19	4	0	9	12	2	15	802
14:17:15	31	9	0	0	19	0	21	0	33	0	15	11	0	2	46	29	7	16	29	24	21	17	20	6	5	23	8	0	0	17	14	11	41	3	1	0	3	0	28	16	38	30	2	24	4	4	0	17	742
14:27:15	16	16	18	0	9	2	0	7	10	34	0	0	0	9	0	33	2	18	17	0	13	4	0	1	24	23	14	11	16	10	23	28	19	11	0	10	19	22	36	26	2	29	0	12	8	18	0	28	726
14:37:15	7	15	21	12	22	0	5	0	27	24	11	0	10	5	5	0	17	12	11	0	34	16	0	9	20	0	9	9	0	20	23	15	0	13	16	0	8	0	0	17	1	0	28	17	0	12	33	0	742
14:47:15	39	0	2	0	8	0	0	2	15	0	8	5	0	17	47	0	9	27	0	0	0	12	2	12	0	9	30	10	3	9	25	0	10	0	21	34	26	0	0	7	0	24	38	15	24	10	15	22	704
14:57:15	1	0	19	0	21	0	14	15	13	0	21	16	7	19	17	0	0	1	0	12	9	0	30	0	12	8	20	10	4	5	0	0	53	4	8	8	17	10	0	0	6	0	0	19	24	21	7	6	710
15:07:15	0	17	5	23	0	6	26	18	5	10	7	29	15	0	0	0	21	29	23	16	0	0	4	9	0	0	0	9	0	0	27	26	6	21	0	6	10	0	0	24	0	8	1	0	10	20	0	18	737
15:17:15	26	0	12	1	24	3	23	11	10	0	0	8	17	0	9	8	30	0	11	23	0	0	27	1	20	41	0	0	7	0	15	43	3	0	4	29	38	4	14	21	31	0	0	12	0	24	0	26	709
15:27:15	7	5	0	0	45	11	2	24	22	11	17	0	0	0	0	4	13	15	21	23	44	0	0	17	28	25	19	21	3	5	25	10	0	0	18	28	0	19	4	0	27	19	0	0	11	2	7	5	731
15:37:15	0	0	4	16	13	0	0	0	2	17	0	1	0	18	2	8	28	0	6	8	10	20	0	0	1	0	8	6	12	27	4	39	3	0	12	0	26	0	6	3	7	7	18	26	5	10	18	5	707
15:47:15	23	22	0	12	0	4	20	0	14	3	23	19	11	0	43	0	1	26	31	5	14	27	21	8	0	0	0	0	0	0	37	20	17	5	20	10	22	32	0	16	8	13	20	8	3	0	8	23	679
15:57:15	0	19	12	5	6	0	24	11	0	18	22	5	20	30	8	18	0	0	0	41	0	0	8	21	0	0	5	17	0	10	0	7	0	0	5	25	36	15	4	1	0	17	26	0	0	8	7	0	696
16:07:15	6	0	0	0	0	25	9	30	0	10	0	0	4	0	18	36	25	0	11	19	17	2	5	41	15	0	10	23	6	22	26	0	32	4	9	19	0	22	30	20	20	23	20	21	0	22	0	36	705
16:17:15	0	0	19	0	1	10	16	16	25	1	2	2	14	22	30	11	15	0	0	21	0	15	0	0	4	2	0	25	0	24	15	2	0	17	10	0	32	7	28	0	6	8	0	8	0	2	0	0	695
16:27:15	11	19	23	29	26	6	0	0	0	6	0	0	19	0	0	0	30	16	15	25	26	2	26	5	1	0	1	6	0	0	13	0	21	0	25	15	6	0	4	0	2	27	1	2	12	37	2	17	695
16:37:15	0	29	33	0	24	24	0	0	32	22	0	15	9	4	0	27	19	27	0	16	0	0	0	32	6	30	0	9	0	0	11	8	5	0	5	0	0	0	21	0	25	13	0	18	32	5	0	15	705
16:47:15	6	2	11	16	0	27	0	10	0	16	0	0	23	3	9	28	22	10	0	0	3	0	18	24	19	12	0	13	1	0	15	10	0	0	26	13	5	0	3	14	0	0	6	31	1	8	0	2	680
16:57:15	5	1	4	0	28	21	2	0	0	0	12	4	19	0	3	23	22	0	0	2	0	6	52	8	0	12	16	0	0	0	0	0	0	0	31	20	6	5	0	0	0	0	17	17	8	0	0	0	731
17:07:15	35	17	7	0	0	18	0	0	0	59	26	11	27	4	0	24	0	5	0	18	12	0	18	0	6	0	0	10	16	13	0	24	7	0	28	0	0	14	14	11	12	3	0	23	15	7	14	20	738
17:17:15	0	5	25	10	31	16	13	0	16	0	17	42	0	27	7	0	33	0	19	9	0	4	4	6	5	0	32	4	18	0	19	2	0	0	5	12	0	7	18	0	36	23	11	10	0	0	0	7	670
17:27:15	0	0	0	28	7	2	23	12	4	1	25	1	51	11	19	26	15	35	0	20	17	19	19	1	0	1	0	33	0	20	13	16	0	15	0	9	12	15	5	8	10	0	41	3	12	43	0	0	678
17:37:15	27	8	25	1	12	0	12	0	0	11	11	0	0	5	10	15	0	7	4	0	6	7	19	0	11	25	1	0	2	17	0	21	0	23	5	10	0	14	0	6	8	17	5	15	0	0	0	7	669
17:47:15	12	9	0	5	20	9	9	0	7	0	0	27	0	0	12	0	42	28	0	10	5	0	17	30	9	19	22	15	0	0	0	19	0	6	34	0	0	9	16	6	13	0	0	3	13	22	18	0	676
17:57:15	8	4	0	6	0	10	0	0	8	28	0	0	0	0	22	0	5	1	14	0	19	18	2	27	0	3	42	9	18	0	14	33	0	0	18	0	10	31	0	9	8	0	0	3	13	40	25	18	666
18:07:15	22	2	30	5	0	3	6	8	4	0	0	0	0	12	19	7	9	18	4	34	0	0	22	0	5	38	16	13	7	0	16	0	7	6	0	24	2	0	0	1	9	0	1	2	19	7	0	37	708
18:17:15	9	0	5	32	18	31	35	19	10	26	9	45	33	29	4	0	26	3	9	37	8	0	0	1	0	0	0	7	23	0	8	0	11	3	7	0	8	0	4	5	15	0	0	29	19	0	0	10	688
18:27:15	11	0	15	18	0	0	29	26	1	0	6	34	3	7	27	0	9	21	36	26	0	3	0	10	5	0	8	14	34	1	20	0	24	7	10	23	0	0	14	7	16	25	20	0	0	24	26	0	647
18:37:15	22	2	19	0	29	1	1	4	35	10	24	3	8	0	0	0	9	10	0	1	14	13	11	19	41	26	0	20	10	15	4	0	0	4	6	17	7	18	0	3	0	1	12	8	44	0	8	0	660
18:47:15	13	24	7	0	0	19	2	16	32	0	11	16	0	26	1	7	9	3	17	0	1	32	0	0	0	0	5	0	16	30	19	16	17	4	20	30	30	22	17	0	8	16	27	7	7	0	13	0	686
18:57:15	17	0	8	12	0	0	18	25	7	0	16	23	25	0	0	18	0	0	7	11	35	23	2	4	11	5	0	25	4	11	0	10	40	0	0	31	8	7	25	2	11	13	5	38	0	11	32	17	681
19:07:15	0	24	43	34	0	0	0	5	12	32	45	0	0	7	46	20	10	0	0	9	20	10	0	3	7	10	17	10	0	11	0	19	14	28	7	0	0	8	13	0	0	0	11	1	7	0	0	3	659
19:17:15	6	35	0	13	23	15	29	0	34	16	13	22	9	0	13	16	0	7	3	0	2	30	4	0	17	7	8	12	13	40	11	20	9	23	15	21	0	22	0	3	0	11	0	1	12	0	6	0	672
19:27:15	0	0	2	13	14	14	5	0	26	0	8	18	0	5	17	7	0	17	1	6	0	0	0	18	13	0	0	27	7	12	0	29	20	18	17	0	0	0	0	22	12	0	4	0	0	35	3	18	668
19:37:15	15	0	7	0	9	17	0	31	5	6	1	23	27	1	0	0	0	11	0	0	10	6	0	19	8	16	32	23	10	23	17	0	17	16	37	10	13	11	1	0	38	0	25	4	10	12	10	14	653
19:47:15	0	11	21	44	0	0	1	3	0	0	6	5	11	18	0	0	0	0	20	7	28	0	15	12	0	23	0	0	0	0	28	0	12	8	24	22	18	0	12	19	27	27	0	0	8	4	22	28	626
19:57:15	25	11	10	0	24	15	0	30	16	45	20	5	5	37	5	31	26	12	23	0	0	0	12	13	0	12	1	0	28	12	4	12	0	0	2	0	0	19	11	18	28	8	31	8	17	0	14	10	624
20:07:15	1	0	5	5	25	17	0	36	8	14	3	23	10	10	20	2	49	33	4	1	0	2	1	8	21	3	0	13	35	24	20	25	21	0	13	0	8	7	2	17	33	0	9	25	15	0	0	0	648
20:17:15	11	12	10	45	0	4	7	35	13	24	0	3	0	0	19	7	10	18	0	2	21	24	0	0	0	0	14	24	20	0	0	7	8	0	19	17	5	3	0	17	0	14	18	4	31	0	23	0	611
20:27:15	10	24	13	25	6	0	0	8	0	27	13	15	0	13	11	12	17	0	12	1	0	0	19	22	28	13	10	12	41	0	7	22	10	5	0	16	14	1	13	38	0	0	16	0	17	20	0	0	653
20:37:15	0	11	24	11	0	12	14	0	15	6	1	0	17	33	5	7	0	19	0	0	13	14	44	17	8	26	3	0	26	10	15	0	12	0	7	8	0	0	14	17	0	0	8	0	5	0	0	2	618
20:47:15	0	8	0	0	19	1	0	9	22	7	6	12	15	8	0	0	3	0	29	7	4	26	1	17	6	20	0	25	17	0	2	1	14	5	42	7	8	6	0	0	6	7	10	33	0	5	15	42	606
20:57:15	10	28	33	0	0	8	31	0	28	0	11	3	26	0	0	2	14	19	0	9	24	8	22	0	30	0	28	0	0	0	22	19	13	0	0	41	2	3	13	26	33	36	24	0	0	19	13	0	624
21:07:15	5	0	13	14	1	23	5	0	0	7	23	0	7	4	29	22	11	0	7	19	0	24	0	0	0	5	0	31	32	0	24	3	4	23	22	11	0	0	6	4	0	26	0	10	15	0	0	23	608
21:17:15	19	25	11	4	8	11	16	7	30	12	9	6	36	15	1	19	18	0	9	23	30	30	8	3	27	15	11	0	10	0	0	24	33	8	14	7	31	0	7	0	5	34	14	2	8	16	22	19	605
21:27:15	0	23	9	0	22	11	0	0	0	17	6	11	1	15	0	16	0	0	0	0	26	18	0	28	0	3	0	9	9	36	6	0	0	8	18	0	0	0	32	26	0	11	0	27	0	0	0	0	559
21:37:15	21	0	0	4	15	0	8	0	2	0	0	16	0	0	18	0	34	10	6	0	0	36	26	0	0	0	6	11	37	0	27	0	0	28	17	14	10	22	12	45	20	0	0	0	12	5	26	34	546
21:47:15	0	0	26	0	27	0	0	0	0	12	3	27	0	22	13	6	1	22	20	28	0	19	14	3	10	12	2	0	28	1	5	28	22	5	10	32	7	32	0	4	20	11	11	4	20	17	18	6	537
21:57:15	10	0	25	23	35	22	12	0	10	0	17	8	22	8	0	13	0	24	13	5	3	8	30	34	0	9	0	0	21	26	31	7	0	0	16	0	0	6	0	26	30	0	8	0	16	0	10	20	534
22:07:15	10	0	14	0	6	0	3	7	11	27	23	0	4	33	17	25	0	12	4	17	5	0	20	34	11	0	0	0	0	9	2	12	13	10	0	0	0	0	6	12	14	11	23	0	9	13	3	17	524
22:17:15	0	1	23	4	0	0	1	0	0	0	0	10	0	16	15	16	13	0	10	8	10	10	0	11	17	10	0	0	0	3	0	3	4	33	0	14	23	7	38	0	24	4	0	9	0	18	0	1	522
22:27:15	14	0	38	18	4	24	0	0	34	12	11	16	1	19	18	12	29	10	35	0	15	21	0	20	8	4	9	10	1	16	16	31	3	10	0	8	16	0	11	35	0	14	26	0	3	1	9	14	550
22:37:15	0	36	2	0	0	30	0	1	8	9	26	23	35	11	0	0	23	6	0	8	21	13	0	21	16	33	0	2	18	10	25	27	26	12	7	14	42	15	25	4	25	22	5	0	20	0	0	18	520
22:47:15	0	0	0	17	2	0	7	9	6	0	25	0	0	17	9	27	0	0	0	24	0	8	11	14	7	0	0	25	0	5	21	4	7	0	4	0	4	12	8	4	10	18	0	0	1	17	17	0	535
22:57:15	0	10	19	7	37	7	9	23	12	19	5	0	31	7	17	15	42	5	29	5	0	19	13	16	21	0	18	18	0	0	17	25	0	0	24	0	36	16	10	9	17	14	2	6	0	20	30	36	497
23:07:15	9	0	19	0	0	0	11	0	0	0	1	6	0	0	18	15	29	0	0	1	3	12	0	0	17	0	0	0	0	0	27	12	0	13	3	19	2	14	0	16	0	0	22	0	4	5	0	0	499
23:17:15	5	8	9	15	1	7	20	0	6	17	3	10	15	0	18	6	7	25	36	24	2	0	0	0	0	5	0	0	4	16	14	7	11	0	5	0	3	0	8	0	0	23	18	11	30	13	0	35	510
23:27:15	0	0	5	9	8	8	19	0	0	25	1	24	12	8	14	0	16	9	10	17	0	0	29	8	19	6	26	26	45	16	0	15	6	17	15	10	16	0	0	9	0	2	27	3	50	2	11	0	499
23:37:15	13	0	28	0	11	11	0	9	0	0	0	15	18	25	11	14	17	11	3	3	27	5	7	26	27	38	26	17	26	9	25	1	0	14	8	2	19	9	0	19	28	11	38	0	0	13	16	10	486
23:47:15	8	0	27	7	19	16	32	0	7	9	21	15	0	0	0	0	14	0	22	3	3	28	12	13	5	5	26	31	9	10	6	8	15	11	5	21	0	33	15	11	7	0	0	1	7	33	28	0	526
23:57:15	18	23	0	22	9	0	0	0	0	37	19	0	11	6	5	0	0	0	14	0	6	25	44	20	24	4	5	14	0	13	24	0	19	20	0	14	0	35	7	10	33	13	10	13	0	30	18	16	512
24:07:15	2	5	0	15	45	14	0	0	0	0	13	18	14	16	15	13	0	4	36	0	49	19	0	0	8	6	0	17	17	0	17	12	0	26	26	0	26	3	20	0	21	10	3	0	35	0	34	17	520
24:17:15	27	0	10	0	5	3	0	22	14	11	14	0	25	11	19	14	3	0	1	0	5	27	24	0	14	19	8	22	7	23	0	0	0	20	0	31	22	5	4	17	8	20	0	6	0	6	7	16	515
0:00:00
0:00:00
0:00:00
0:00:00
0:00:00
0:00:00
0:00:00
0:00:00
[truncated: 47 more columns]
