# Supplementary material for: Systematic analysis of low-affinity transcription factor binding site clusters in vitro and in vivo establishes their functional relevance
Source: Nat Commun. 2022 Sep 7;13:5273. doi: 10.1038/s41467-022-32971-0 (PMC9452512; doi:10.1038/s41467-022-32971-0)
Supplement: Supplementary file 3 — Source Data [file 41467_2022_32971_MOESM3_ESM.zip › source_data/in-vivo/20210518/20210518_Z3EV268_GFP70.txt]

EGFP:488,507
Kinetic read	A1	A2	A3	A4	A5	A6	A7	A8	A9	A10	A11	A12	B1	B2	B3	B4	B5	B6	B7	B8	B9	B10	B11	B12	C1	C2	C3	C4	C5	C6	C7	C8	C9	C10	C11	C12	D1	D2	D3	D4	D5	D6	D7	D8	D9	D10	D11	D12	E1
0:08:36	105	113	133	111	136	116	147	138	130	77	90	81	118	107	125	137	151	113	138	129	148	101	97	79	121	135	125	138	115	153	142	131	133	76	108	89	135	131	144	132	117	143	119	109	122	90	82	93	98
0:18:36	145	101	129	146	157	121	143	137	126	89	52	61	97	152	101	141	154	175	114	130	142	68	94	93	114	115	129	133	115	152	131	145	101	97	95	93	133	117	112	117	126	151	126	158	112	81	113	65	127
0:28:36	116	121	122	135	163	124	133	133	126	97	99	97	147	110	146	116	142	161	125	143	122	64	86	93	135	109	129	122	126	145	109	122	142	85	92	101	139	112	131	120	138	109	130	146	123	87	94	85	124
0:38:36	125	133	95	101	184	129	106	185	134	121	95	49	135	137	130	132	129	142	129	119	145	112	51	76	114	155	152	127	166	127	130	152	113	89	83	63	114	154	105	119	126	136	135	120	127	76	67	81	103
0:48:36	129	131	116	130	144	148	132	165	137	114	98	77	134	130	135	127	134	121	131	176	122	99	79	79	116	105	126	146	130	166	160	147	147	101	70	78	127	142	132	115	90	147	151	146	87	68	97	61	96
0:58:36	112	139	149	109	166	139	130	165	133	98	77	98	130	132	128	118	130	140	153	159	138	97	80	72	82	129	101	115	157	113	115	125	127	104	73	98	133	151	157	123	137	122	124	167	142	96	103	89	117
1:08:36	115	139	128	121	197	150	123	133	137	83	66	75	133	107	110	104	111	153	131	156	126	98	62	95	122	110	137	111	131	135	138	161	117	79	102	56	125	115	138	118	138	133	123	156	108	80	71	71	103
1:18:36	127	135	134	110	152	135	143	146	127	74	74	86	141	145	130	137	137	118	161	142	117	56	70	71	146	102	138	130	118	130	104	142	144	82	77	80	132	97	137	121	126	114	134	132	122	78	95	86	118
1:28:36	109	130	129	137	180	169	119	144	99	124	73	63	130	126	125	114	136	156	109	154	148	89	89	72	109	127	115	121	126	144	137	144	99	75	99	104	126	125	131	119	115	142	137	159	113	89	72	94	116
1:38:36	130	123	120	112	159	145	130	121	130	77	116	72	118	141	146	124	136	168	118	155	138	109	103	101	159	107	165	113	121	140	128	137	133	77	113	73	106	140	125	114	143	128	159	171	103	59	78	89	115
1:48:36	124	116	114	140	171	156	141	144	127	98	86	100	147	142	122	122	122	176	133	164	105	88	71	94	115	138	136	119	127	156	128	176	131	93	88	85	115	114	139	117	128	141	135	164	87	82	80	105	132
1:58:36	148	138	123	115	179	134	113	154	104	73	102	98	130	138	118	123	154	143	156	152	109	95	82	58	150	160	114	107	108	140	140	179	122	65	109	89	138	125	91	119	130	150	142	158	87	90	86	79	128
2:08:36	146	147	150	135	157	158	146	160	129	96	80	84	145	130	120	127	169	153	133	154	138	75	68	89	127	138	134	145	133	144	162	127	150	79	69	70	122	121	108	118	143	131	128	157	118	102	89	75	132
2:18:36	104	96	145	98	164	160	138	160	124	74	73	80	120	121	163	113	123	137	141	168	116	108	43	93	133	122	138	110	124	144	113	191	146	128	83	78	139	114	141	116	111	158	124	144	110	98	100	98	133
2:28:36	125	149	115	90	186	148	116	145	124	80	67	90	127	131	153	136	146	162	140	139	148	106	84	84	131	113	109	143	137	163	126	153	93	99	68	75	125	133	130	121	132	145	159	168	98	92	96	83	132
2:38:36	109	134	129	124	183	121	143	155	125	64	70	67	129	136	140	140	104	139	138	173	128	83	100	98	115	136	139	122	137	130	145	131	119	88	79	66	123	100	141	117	117	142	125	166	134	95	74	95	142
2:48:36	133	135	134	146	170	163	130	186	109	103	79	53	154	140	148	163	151	154	132	168	93	104	92	120	136	141	119	129	142	150	161	163	111	77	95	94	125	143	136	147	139	154	133	163	126	79	84	114	162
2:58:36	145	148	138	130	171	176	111	176	104	58	56	101	123	138	140	105	137	133	135	159	137	71	82	107	145	124	113	115	140	158	151	185	124	89	92	92	137	147	114	130	147	155	144	180	128	115	109	66	149
3:08:36	123	107	118	123	182	151	152	164	114	75	110	99	114	140	155	132	135	106	154	177	97	91	77	105	117	160	137	93	159	144	140	200	117	53	80	84	130	141	112	138	147	111	124	198	153	86	80	89	129
3:18:36	129	105	165	101	211	150	147	160	123	80	119	83	133	137	134	155	137	161	151	166	127	102	88	105	116	127	159	154	131	166	126	196	146	81	74	60	116	162	146	121	140	151	157	195	113	83	72	117	128
3:28:36	117	130	136	103	175	156	143	170	108	66	91	93	140	123	148	137	155	174	130	213	140	93	67	84	100	153	154	115	144	149	159	185	134	98	111	90	154	148	129	114	131	153	162	189	120	109	100	93	143
3:38:36	140	134	134	121	183	155	159	167	121	86	79	62	116	107	153	137	146	153	111	198	136	94	70	82	137	125	136	121	165	126	109	193	120	66	97	94	126	157	145	106	146	128	120	161	136	80	109	77	159
3:48:36	142	135	137	126	182	154	122	193	110	71	108	110	153	98	119	110	120	166	151	186	95	60	86	113	112	158	116	143	138	156	151	196	98	76	71	79	149	115	128	137	147	175	133	185	96	81	92	101	145
3:58:36	156	158	148	142	191	187	147	200	132	96	102	91	143	132	131	143	130	179	133	194	135	65	78	115	133	101	152	151	161	157	152	199	111	83	98	93	121	144	130	155	155	139	139	168	105	64	81	96	139
4:08:36	159	112	144	125	156	149	125	171	102	73	76	83	126	120	143	124	150	148	143	220	112	76	58	96	127	140	137	154	142	156	146	217	134	77	115	94	159	139	120	120	165	166	159	199	123	93	102	81	156
4:18:36	134	149	140	130	154	186	149	181	90	98	78	127	135	115	158	158	155	142	111	185	120	80	87	69	133	143	150	129	155	170	153	179	103	94	83	87	125	144	143	163	130	172	138	192	136	87	105	93	139
4:28:36	138	129	153	145	183	175	116	194	106	57	76	100	134	167	140	132	141	169	135	205	117	97	100	92	146	141	147	103	161	174	141	156	135	68	97	73	161	127	118	148	139	190	128	202	132	89	41	84	149
4:38:36	133	133	139	117	180	159	140	195	103	93	91	76	155	137	175	113	141	152	160	216	128	83	95	68	120	126	105	147	136	155	175	230	130	97	104	74	149	129	121	132	134	152	166	214	120	85	87	85	149
4:48:36	128	148	135	113	154	179	143	198	114	106	96	89	131	139	133	130	178	157	163	214	146	86	60	68	146	110	142	143	163	172	137	209	126	94	66	81	134	140	143	130	134	179	133	234	111	94	135	88	132
4:58:36	141	150	137	121	188	205	166	238	109	88	103	84	142	127	166	173	168	189	162	212	129	98	62	62	148	130	131	149	147	202	165	235	97	98	87	74	155	176	145	148	125	194	170	229	145	73	75	85	157
5:08:36	126	128	135	137	170	164	144	241	119	87	74	79	133	120	147	135	133	208	141	249	110	79	109	93	140	149	135	150	146	155	139	230	139	64	71	62	178	134	148	152	127	180	163	258	99	105	61	91	153
5:18:36	136	133	146	146	191	196	165	225	111	40	90	117	140	131	162	127	179	210	133	263	135	78	84	107	154	138	164	159	150	167	151	246	98	82	101	92	167	155	147	154	151	168	149	240	112	115	87	69	176
5:28:36	151	166	153	121	170	203	160	240	124	85	82	116	145	153	150	141	154	207	157	256	110	59	70	90	172	149	154	139	159	198	137	290	111	87	91	76	160	147	118	127	156	194	155	276	130	85	65	95	160
5:38:36	159	142	134	179	193	194	143	256	104	82	81	99	171	123	149	145	161	219	180	287	114	69	90	87	158	162	148	132	183	203	144	279	119	93	92	108	168	145	143	153	147	195	162	290	123	99	92	94	171
5:48:36	192	165	137	113	188	219	174	270	145	84	107	99	192	107	139	148	176	198	148	314	157	106	116	108	162	158	132	136	171	175	120	310	128	83	77	87	147	148	153	139	176	212	139	306	130	76	111	76	183
5:58:36	144	135	158	140	165	205	120	268	128	77	117	110	168	148	171	154	126	229	144	321	142	90	110	88	173	162	153	160	186	219	170	302	91	103	66	70	154	147	166	134	146	204	168	339	121	78	90	91	159
6:08:36	177	159	145	139	181	214	164	296	113	80	77	78	158	179	138	153	154	225	159	339	107	80	74	83	161	166	171	126	150	235	166	315	142	72	100	84	190	170	172	137	163	235	177	333	135	92	88	76	179
6:18:36	160	163	112	150	206	221	107	324	116	93	82	102	151	160	181	145	150	236	203	344	143	72	60	88	170	192	135	114	186	220	185	318	136	74	99	67	172	146	158	150	146	203	175	370	126	94	99	107	188
6:28:36	166	139	157	155	200	243	183	349	138	102	98	103	157	175	148	150	159	210	165	357	125	98	100	95	167	152	156	152	166	220	165	384	112	93	70	127	183	173	157	163	155	232	190	379	133	90	92	83	188
6:38:36	161	163	174	120	192	222	180	321	134	82	120	82	167	161	163	145	176	235	163	372	144	97	60	104	180	161	156	123	171	203	173	377	115	77	94	95	177	169	189	146	174	281	170	409	127	75	74	89	187
6:48:36	140	181	152	135	181	247	169	352	122	89	102	95	201	148	163	153	181	250	186	388	144	86	79	72	177	180	161	166	145	221	162	414	108	92	84	90	170	187	161	150	180	268	182	409	135	104	61	92	200
6:58:36	154	178	169	137	190	266	154	360	127	62	122	98	195	158	174	123	198	267	154	414	114	69	87	88	189	161	150	135	165	246	189	411	112	63	92	85	188	193	172	141	170	266	185	440	105	78	85	61	187
7:08:36	181	168	142	159	230	262	172	389	97	86	104	52	207	166	170	141	179	282	208	417	126	97	73	72	176	148	168	136	195	258	183	434	132	95	85	98	184	125	193	152	194	241	163	438	129	86	87	78	210
7:18:36	195	187	160	141	173	267	172	389	102	126	107	88	180	161	162	152	176	277	177	430	100	111	92	104	186	161	172	128	169	251	173	481	148	86	77	84	170	174	170	146	217	258	176	420	139	41	86	92	220
7:28:36	177	145	165	136	183	264	188	424	106	83	115	109	185	148	179	171	187	276	206	454	118	103	101	105	174	176	183	134	171	269	158	491	110	87	76	93	200	173	171	134	184	246	192	480	135	88	110	76	226
7:38:36	167	175	202	156	214	274	207	405	138	69	86	64	200	185	175	130	183	288	189	465	117	111	60	83	194	183	193	152	190	299	194	488	107	60	82	76	193	227	191	158	199	294	176	492	135	43	66	67	213
7:48:36	192	170	179	162	198	307	188	417	132	99	92	102	231	190	189	162	171	269	199	472	106	73	118	72	207	208	189	161	183	289	203	509	104	82	92	96	203	154	183	139	182	292	205	518	120	107	59	64	204
7:58:36	202	213	163	175	194	264	202	447	142	93	100	49	174	172	166	201	204	309	243	478	103	96	69	99	198	200	173	175	196	283	224	532	121	100	83	103	195	181	162	210	213	278	192	469	124	68	56	82	223
8:08:36	196	172	197	177	213	332	209	471	90	95	93	117	193	189	209	138	194	298	222	462	116	86	110	95	216	189	199	152	191	283	236	500	126	98	93	81	237	194	182	184	197	281	205	524	88	84	77	79	220
8:18:36	204	199	177	148	194	313	210	443	139	92	76	110	204	202	208	180	202	276	221	503	133	117	68	89	220	180	207	141	201	292	197	486	103	94	88	65	186	178	193	185	166	282	188	513	150	74	98	74	236
8:28:36	227	216	191	192	230	311	205	459	151	74	86	80	202	202	189	185	215	299	221	503	94	79	72	79	222	205	168	166	208	328	240	532	81	71	42	74	203	204	198	154	211	308	223	515	112	87	114	72	243
8:38:36	198	194	162	148	169	310	223	500	121	100	125	61	216	203	183	158	194	305	251	520	118	69	75	117	213	217	196	178	200	303	255	558	98	72	97	101	205	187	187	174	216	333	213	511	136	107	97	83	230
8:48:36	224	224	205	163	251	322	196	469	113	104	129	81	194	190	187	174	232	331	246	543	109	107	84	87	201	221	192	172	196	316	220	521	133	84	108	99	265	205	192	153	213	287	204	569	118	87	81	88	222
8:58:36	245	220	193	150	229	304	232	470	92	65	100	106	219	223	201	184	239	335	224	526	141	80	113	92	179	190	180	160	209	318	248	548	125	60	68	92	221	205	219	173	213	304	191	539	114	86	78	73	237
9:08:36	218	210	185	187	247	335	222	481	120	70	105	75	226	196	205	174	206	343	208	561	99	67	74	96	216	216	223	190	194	279	249	529	108	88	89	104	224	203	179	138	227	326	207	582	129	110	85	90	233
9:18:36	224	211	195	146	239	338	233	503	133	91	100	97	220	185	224	179	234	358	252	527	112	55	76	84	225	190	213	180	230	319	223	540	101	72	79	88	213	250	214	181	234	323	215	608	143	102	63	115	241
9:28:36	224	219	186	145	238	362	272	494	129	90	66	102	237	222	210	178	225	344	231	559	118	99	94	55	210	218	203	164	212	309	244	544	131	97	111	83	209	223	185	162	235	342	248	554	130	112	106	91	242
9:38:36	227	194	198	188	249	384	220	511	106	102	97	61	215	232	248	167	201	355	266	568	127	76	57	99	182	217	218	214	228	337	263	555	112	66	93	86	229	180	209	150	252	336	229	563	98	77	76	70	251
9:48:36	230	224	201	178	227	314	269	508	96	82	88	86	206	246	236	200	220	348	274	581	73	118	82	58	210	210	186	189	212	337	258	574	130	70	108	76	228	227	245	167	211	350	222	568	129	61	78	86	256
9:58:36	213	267	226	196	243	333	242	511	123	97	102	100	224	229	223	181	232	335	253	561	114	81	95	87	241	220	213	189	210	310	267	569	119	68	71	69	261	224	229	170	250	329	227	579	124	89	98	55	248
10:08:36	234	208	197	199	248	330	244	504	118	90	64	86	234	219	212	180	261	361	242	602	137	73	90	89	221	218	218	186	260	353	268	583	155	62	86	95	240	202	223	173	247	330	217	554	115	95	78	103	241
10:18:36	228	233	235	179	240	352	257	519	98	118	81	79	234	248	213	229	247	378	260	575	132	112	84	80	260	185	197	191	226	353	266	560	74	82	65	102	230	204	234	202	184	376	236	576	114	84	116	99	282
10:28:36	280	231	199	206	232	350	262	513	136	105	103	111	201	230	230	211	240	378	262	587	133	111	80	100	214	234	250	213	249	325	254	614	130	50	78	52	248	214	200	179	250	363	261	588	105	62	96	74	247
10:38:36	255	240	206	180	234	351	264	545	100	92	90	81	205	249	257	190	247	359	255	624	127	85	75	119	271	211	236	197	270	371	283	614	126	103	109	88	227	218	230	184	230	321	258	613	100	96	71	82	265
10:48:36	270	232	229	182	255	365	239	538	89	86	89	52	227	229	246	212	224	385	254	572	129	88	77	94	288	224	229	178	241	325	272	629	93	75	73	78	224	250	209	213	250	366	234	609	90	100	78	58	241
10:58:36	230	235	247	205	271	396	263	522	67	75	75	114	262	257	269	244	225	394	284	597	133	81	46	92	255	236	252	218	255	364	276	649	106	92	74	85	260	239	242	182	258	350	253	621	103	62	80	115	281
11:08:36	229	249	214	215	264	357	280	546	133	71	44	42	256	214	233	254	222	375	289	613	116	77	95	95	251	237	210	185	226	363	263	660	131	86	90	66	286	241	199	218	221	319	249	636	109	76	86	87	280
11:18:36	267	239	223	196	248	355	267	564	116	87	65	84	237	238	261	225	249	335	294	595	115	116	87	116	251	245	228	191	239	361	302	622	129	124	83	101	263	217	224	192	256	325	273	610	144	103	85	97	288
11:28:36	256	245	247	161	289	315	258	515	125	92	92	83	273	254	260	232	254	369	261	619	104	56	73	87	208	262	230	224	244	362	298	601	107	67	83	101	256	227	245	223	224	368	236	644	118	100	84	80	278
11:38:36	259	210	212	224	262	326	254	509	135	78	87	103	278	243	221	204	248	387	283	572	111	59	96	78	259	245	241	212	257	349	261	622	133	72	89	61	264	203	232	239	224	349	312	646	115	65	64	120	306
11:48:36	239	247	223	192	259	364	285	528	122	93	97	69	237	262	237	208	279	351	302	614	119	72	110	65	221	244	272	242	222	375	321	623	115	106	79	82	252	231	221	230	222	372	279	641	135	85	101	87	236
11:58:36	217	243	238	207	260	384	282	536	102	61	71	58	260	232	257	213	242	366	294	589	115	82	70	100	230	245	227	230	255	370	278	611	114	71	62	34	260	244	228	250	228	373	260	635	114	71	90	85	263
12:08:36	282	237	246	207	292	358	265	552	122	93	91	81	265	251	243	231	246	386	253	618	121	112	83	80	277	209	264	217	274	332	295	634	99	80	81	103	245	251	246	176	248	356	273	631	114	86	112	96	255
12:18:36	255	255	219	180	271	348	263	570	114	80	114	87	251	246	230	233	219	371	330	602	120	109	75	104	248	249	238	214	301	377	303	595	112	91	65	102	248	237	224	213	245	317	270	640	147	86	76	88	255
12:28:36	274	240	222	195	279	367	282	560	119	87	89	98	254	268	260	249	262	344	269	580	123	74	88	66	253	223	226	241	279	342	287	570	102	95	102	89	241	226	226	235	256	367	278	629	109	103	68	95	279
12:38:36	253	278	237	227	287	360	293	520	110	97	113	85	267	208	247	253	267	375	330	589	94	128	120	90	254	237	222	225	256	384	302	597	119	94	102	86	277	219	258	249	254	336	257	598	102	89	68	82	290
12:48:36	260	256	234	246	270	383	263	472	103	104	93	108	269	229	226	280	230	361	271	577	113	81	75	86	233	247	230	241	240	365	295	561	144	57	66	77	262	228	225	247	236	315	274	584	124	99	78	68	260
12:58:36	259	250	194	256	249	318	261	545	95	99	83	86	262	260	255	229	273	352	283	548	123	95	89	82	263	244	265	235	276	343	289	546	89	98	62	84	243	224	231	230	262	335	292	599	115	69	84	81	276
13:08:36	198	275	227	226	228	338	263	513	125	48	71	94	256	254	223	230	240	336	323	556	138	76	70	75	233	272	256	231	263	316	248	524	128	87	83	102	214	257	233	262	249	349	296	586	135	65	83	76	284
13:18:36	270	264	231	247	259	311	240	514	111	87	97	75	242	255	221	264	224	286	284	503	116	96	91	91	236	283	256	226	268	322	303	535	95	75	68	55	244	240	246	258	241	318	257	530	123	101	92	104	234
13:28:36	280	261	269	214	247	327	280	536	145	44	76	80	257	259	264	234	226	349	268	548	124	76	86	95	272	233	260	220	253	294	300	528	110	95	114	82	260	231	238	239	292	302	280	526	124	100	81	76	233
13:38:36	256	268	245	261	266	330	330	464	125	103	99	76	245	225	253	237	282	332	285	519	93	84	66	91	231	258	261	265	239	297	282	500	107	85	120	104	252	242	232	220	253	295	294	485	128	83	70	108	265
13:48:36	242	289	247	228	239	319	259	460	122	96	78	72	257	236	228	247	255	309	301	479	145	88	80	126	275	238	252	217	257	334	260	478	132	80	85	57	264	274	268	248	228	351	293	518	119	104	107	101	257
13:58:36	248	268	194	221	260	297	258	464	122	116	107	103	233	264	237	275	238	321	266	519	137	73	104	81	262	261	238	258	232	310	280	484	94	69	104	98	230	260	253	271	237	293	266	475	141	81	82	72	252
14:08:36	248	286	243	229	260	321	269	477	128	69	96	80	249	277	258	244	254	323	296	496	134	103	92	102	217	242	237	226	220	323	270	473	100	100	75	94	228	272	220	256	245	302	246	505	100	61	122	111	231
14:18:36	275	275	227	243	271	293	280	507	95	90	62	92	216	254	246	252	249	321	264	457	111	66	45	84	217	247	245	227	238	305	273	456	138	107	72	75	247	233	252	247	252	313	272	487	123	100	82	89	236
14:28:36	265	266	203	226	263	306	237	444	134	100	108	60	280	255	274	257	229	314	271	459	115	96	97	85	254	267	251	226	224	338	263	483	105	90	48	70	220	237	235	274	248	327	264	484	123	104	73	73	251
14:38:36	263	306	219	233	254	321	268	464	124	75	69	68	237	278	222	242	251	291	270	439	111	84	101	76	251	255	249	250	220	313	278	455	150	110	87	107	220	259	222	258	221	276	293	482	144	89	80	48	252
14:48:36	263	246	232	239	248	299	291	434	127	114	94	86	254	287	223	231	195	276	269	448	117	53	110	128	240	227	250	269	246	308	307	462	128	92	76	72	254	215	256	207	256	318	295	458	111	76	74	110	246
14:58:36	272	271	241	213	260	307	280	444	105	102	91	51	270	263	234	261	255	306	285	427	82	49	74	84	260	239	241	253	264	329	281	481	116	117	98	104	236	274	248	279	226	298	214	456	124	83	103	95	227
15:08:36	248	286	249	234	271	288	259	431	105	114	80	97	212	225	233	250	201	319	269	451	112	109	81	89	237	261	206	253	227	292	252	433	103	98	115	105	233	245	243	245	252	294	260	453	94	104	96	110	237
15:18:36	264	246	263	231	286	304	234	414	106	102	107	72	275	248	262	243	269	305	269	453	128	60	80	82	239	261	250	236	243	306	281	452	105	86	69	101	243	246	227	245	240	286	293	475	138	48	85	101	250
15:28:36	252	259	229	239	245	328	262	419	124	82	113	111	238	237	228	243	229	293	296	449	105	67	66	74	232	233	233	270	256	293	253	463	126	78	70	68	221	233	249	229	237	303	260	477	120	90	77	83	210
15:38:36	260	267	258	223	274	283	248	417	116	113	92	75	254	252	265	239	224	261	261	429	128	94	77	82	255	248	224	242	237	287	278	445	107	102	74	59	224	247	243	236	242	311	247	471	119	62	54	137	247
15:48:36	287	267	246	239	296	299	254	412	124	112	69	102	290	237	270	245	270	270	265	446	137	88	56	102	234	250	264	250	254	267	264	472	137	71	98	103	241	259	275	233	270	288	272	443	109	95	82	88	203
15:58:36	296	266	222	267	232	301	264	426	112	106	87	87	288	256	247	250	244	301	251	428	128	83	88	109	241	227	239	238	242	273	265	442	127	67	85	36	239	260	223	236	262	301	256	475	148	79	69	76	237
16:08:36	266	270	242	227	263	324	261	391	142	87	81	70	254	277	255	224	254	291	236	441	120	96	97	121	249	184	257	236	233	278	273	461	127	99	95	79	195	232	220	234	218	256	241	478	134	66	77	99	240
16:18:36	254	269	271	268	235	296	251	424	127	83	87	79	266	238	223	260	230	272	279	434	112	82	49	82	241	272	259	258	256	289	257	455	117	86	66	97	229	239	216	212	232	313	230	444	119	85	98	66	254
16:28:36	256	253	242	255	284	293	244	427	112	90	73	74	242	250	209	248	263	328	267	448	108	74	96	86	233	270	265	282	252	303	258	456	113	59	68	95	221	237	237	267	262	317	261	458	129	98	91	71	261
16:38:36	269	271	244	226	248	301	246	426	107	77	110	86	259	259	227	225	218	312	297	442	106	74	97	97	229	255	245	227	237	301	239	418	132	106	98	54	230	241	253	252	245	295	266	457	90	97	86	45	252
16:48:36	263	230	232	264	238	316	265	424	120	65	118	78	277	247	290	246	266	299	280	426	135	58	92	115	227	227	225	304	260	295	284	438	104	91	89	117	228	232	219	215	245	316	266	457	95	84	82	122	272
16:58:36	271	254	232	227	230	289	258	411	120	82	85	71	248	239	274	229	248	265	268	438	115	93	86	102	232	239	259	232	229	296	267	460	147	87	103	100	258	243	252	240	236	299	251	463	126	83	120	116	223
17:08:36	267	250	233	222	229	286	270	441	146	71	85	104	252	255	259	254	248	298	283	437	115	97	84	80	235	230	212	251	229	297	285	470	120	112	80	90	220	252	244	211	214	285	240	456	99	98	64	79	250
17:18:36	245	265	245	234	278	309	278	445	143	97	73	79	261	251	239	256	276	294	274	446	110	90	82	82	222	225	252	250	214	278	229	453	152	85	104	83	245	240	259	228	249	288	261	445	122	66	63	100	264
17:28:36	241	240	235	246	258	324	273	447	105	91	63	46	255	236	223	248	248	309	261	467	110	44	81	88	251	300	239	239	279	306	282	460	129	83	72	107	254	217	238	244	253	292	258	461	129	80	71	96	246
17:38:36	291	262	259	247	272	293	272	417	126	79	77	87	278	262	243	214	278	292	241	422	129	92	72	88	280	231	253	251	236	279	285	431	114	87	103	69	237	230	216	220	254	310	256	441	107	104	75	91	239
17:48:36	279	253	245	229	268	348	260	419	144	67	83	91	254	224	268	258	260	327	270	435	115	67	65	95	231	245	249	239	235	306	274	435	115	77	96	114	236	242	220	240	225	268	272	438	102	94	86	43	246
17:58:36	265	266	245	234	252	285	278	437	107	81	88	89	245	275	242	254	233	287	281	419	149	92	78	86	259	252	218	228	251	268	239	417	126	85	84	96	231	238	222	245	227	253	268	425	128	110	75	74	257
18:08:36	259	243	237	262	242	291	256	386	101	72	104	85	256	264	252	211	246	319	239	440	99	86	82	72	236	255	228	240	247	259	255	435	140	84	90	98	255	261	248	245	220	275	294	466	125	88	96	89	249
18:18:36	271	247	254	211	266	296	268	426	138	101	78	90	271	220	256	204	239	286	264	450	135	94	98	74	231	245	229	234	227	285	279	432	91	110	102	89	230	237	263	230	226	300	262	406	134	95	106	63	262
18:28:36	237	272	225	234	230	295	253	403	102	96	126	76	259	288	207	283	249	304	262	424	107	106	92	67	236	228	234	234	241	291	272	414	141	86	54	84	262	238	234	232	234	319	255	452	111	67	67	95	217
18:38:36	277	259	259	282	266	304	267	365	123	81	108	112	278	255	240	212	236	292	269	407	114	99	66	62	219	255	239	223	250	283	258	433	113	104	103	58	258	212	234	209	260	296	250	423	135	73	102	76	243
18:48:36	275	277	239	265	280	295	265	414	133	66	85	89	255	253	205	233	212	306	294	408	117	53	78	100	243	236	265	221	273	308	268	437	125	87	107	83	254	245	249	270	238	291	289	449	144	90	64	101	249
18:58:36	277	278	232	275	274	274	251	365	108	99	84	71	245	266	254	262	254	317	254	369	127	101	98	82	245	249	244	208	234	306	285	392	137	78	87	56	234	238	215	241	256	288	258	424	131	64	77	79	269
19:08:36	287	268	244	239	239	281	238	361	100	106	84	105	274	287	269	270	230	267	284	401	89	62	115	74	263	230	252	227	245	285	267	434	135	79	106	78	261	242	246	253	250	311	268	435	131	54	101	66	237
19:18:36	281	282	247	256	265	306	256	364	131	69	82	74	259	216	252	235	261	289	257	433	109	79	92	87	259	267	254	202	269	284	285	439	135	86	69	74	240	222	242	223	284	304	284	450	110	80	102	93	238
19:28:36	289	269	264	205	241	319	247	388	124	86	109	73	243	241	226	228	235	282	288	437	133	62	114	75	221	260	256	242	244	286	246	429	148	102	94	80	248	210	228	229	215	309	248	450	130	78	102	99	205
19:38:36	277	280	276	231	255	299	251	381	128	93	101	70	263	266	236	248	241	278	262	414	105	80	109	85	255	252	230	246	237	274	257	428	115	99	79	73	242	246	216	229	261	284	248	451	130	113	89	68	217
19:48:36	265	241	204	261	270	311	283	372	118	102	102	87	260	233	201	192	254	285	235	418	97	100	83	52	228	243	248	201	233	261	249	410	116	62	82	72	255	254	217	234	251	330	255	422	122	74	67	85	250
19:58:36	245	274	245	212	279	316	297	373	105	64	98	81	247	268	222	209	232	251	293	431	140	76	83	85	226	279	262	265	256	288	270	389	123	73	83	49	263	222	252	234	226	265	272	394	105	60	85	78	277
20:08:36	264	272	279	225	262	278	260	356	104	106	75	77	257	279	273	227	244	290	286	423	113	86	84	81	233	261	264	234	264	270	267	399	135	97	118	98	231	261	291	235	232	291	278	443	121	77	92	93	241
20:18:36	289	293	213	252	264	281	272	334	124	101	90	98	253	261	232	274	238	291	256	406	134	55	80	128	267	240	214	248	213	269	256	376	140	106	89	93	277	248	240	225	251	304	268	422	125	67	107	91	252
20:28:36	264	291	259	278	260	287	261	382	108	74	87	114	222	284	226	257	233	278	279	417	94	106	72	85	216	283	266	276	234	303	254	390	135	87	94	112	225	241	223	253	231	317	300	441	102	110	114	54	261
20:38:36	244	267	262	247	249	291	272	400	101	92	96	97	290	235	226	253	235	278	285	449	104	112	58	84	234	248	255	247	249	291	278	381	121	90	80	91	249	191	245	262	238	277	218	459	92	106	92	88	247
20:48:36	254	288	265	235	284	309	254	400	140	88	90	97	294	272	212	249	225	300	255	408	100	116	62	74	244	227	263	247	253	303	295	394	160	100	65	69	264	228	248	262	222	299	261	430	95	79	97	70	247
20:58:36	266	267	253	245	237	276	261	401	133	85	104	90	234	268	220	269	260	302	253	397	111	86	75	85	255	232	267	256	290	300	272	395	162	76	91	86	258	243	197	234	252	304	290	430	124	109	105	96	237
21:08:36	273	294	221	262	263	315	277	379	149	110	85	73	290	263	231	258	249	294	257	386	118	89	124	79	225	257	227	253	241	311	287	393	122	87	81	74	257	234	250	226	272	291	275	446	101	105	87	85	252
21:18:36	255	272	242	256	280	300	262	397	105	84	96	73	274	235	266	241	225	281	235	423	116	108	79	61	260	262	246	233	269	294	273	412	82	82	109	84	265	256	253	266	210	283	255	425	100	76	106	120	245
21:28:36	286	291	289	271	270	293	257	370	110	92	70	96	278	264	225	244	259	308	238	416	75	97	86	98	263	253	218	225	232	289	279	419	108	90	62	84	264	249	248	247	252	293	269	414	109	97	74	105	222
21:38:36	265	258	246	234	252	315	270	384	117	97	112	94	307	257	238	217	231	295	292	393	134	88	66	67	226	246	261	267	201	301	263	376	125	104	63	74	267	238	224	236	244	280	288	435	107	83	86	65	258
21:48:36	263	265	257	258	247	292	276	377	110	83	91	74	282	269	248	231	233	310	247	409	86	117	105	101	243	245	248	246	248	309	272	385	136	82	73	96	265	257	252	241	255	293	276	437	122	74	70	81	256
21:58:36	264	267	238	266	248	332	289	411	127	87	90	82	227	288	261	249	262	289	242	391	117	72	79	87	239	264	248	212	261	284	245	391	135	108	54	81	268	237	256	232	254	279	259	407	113	85	73	85	253
22:08:36	252	221	238	240	247	290	221	402	141	100	95	64	234	269	280	244	271	291	311	393	134	80	76	83	250	269	272	213	217	260	242	376	137	100	54	95	267	238	245	226	213	287	302	387	127	113	70	74	268
22:18:36	296	277	248	222	290	278	253	358	91	64	76	132	276	231	236	264	228	288	270	384	124	75	98	69	258	242	218	239	205	286	264	355	103	110	110	75	247	245	227	229	234	276	263	400	136	86	92	81	279
22:28:36	280	254	234	223	302	285	264	337	93	56	111	78	285	260	244	255	252	319	253	374	122	81	94	77	249	261	229	209	231	280	290	397	105	98	99	70	229	251	285	253	240	290	253	418	118	62	82	71	268
22:38:36	280	283	263	232	265	311	267	396	113	64	73	92	250	279	261	270	233	288	278	402	112	58	94	81	228	259	248	220	251	287	244	383	138	122	78	73	252	262	217	230	263	279	251	398	115	74	68	40	266
22:48:36	266	267	251	218	292	285	263	373	104	69	106	89	247	269	228	237	271	292	243	385	106	92	115	65	273	239	252	270	238	297	276	364	109	98	76	101	212	227	237	234	243	298	271	375	116	88	77	84	264
22:58:36	278	285	245	247	232	325	235	401	127	67	82	90	255	263	220	219	212	282	292	393	136	99	69	98	280	252	238	242	293	284	265	422	134	96	122	74	254	229	221	225	248	283	244	408	123	72	72	92	214
23:08:36	302	280	239	227	277	310	256	396	123	83	87	79	275	263	258	216	262	263	272	389	94	107	87	33	247	254	251	248	210	283	262	365	68	79	98	115	234	249	256	253	234	253	264	375	118	110	81	102	243
23:18:36	272	264	272	227	244	286	250	373	117	67	83	104	240	295	244	271	229	298	269	384	126	87	100	64	291	251	239	259	225	292	281	400	108	66	48	102	269	244	207	246	275	300	263	396	75	62	64	73	291
23:28:36	288	285	245	245	258	275	275	365	137	114	102	90	257	265	268	236	255	275	246	362	138	93	69	80	237	264	245	258	255	298	296	369	133	55	49	77	248	206	236	245	265	291	255	403	121	97	91	82	275
23:38:36	295	273	260	227	271	297	265	370	134	93	85	84	269	233	259	250	241	296	275	373	93	87	88	73	258	265	247	236	250	280	272	369	144	121	101	88	280	246	228	227	254	265	282	349	139	86	80	84	252
23:48:36	240	251	232	285	244	293	284	389	111	91	80	47	244	267	231	268	255	302	288	380	141	80	68	80	270	253	238	255	242	270	258	376	120	72	76	76	280	225	230	255	243	271	255	353	130	90	100	64	238
23:58:36	289	249	250	247	256	311	295	381	143	109	85	95	269	266	280	238	273	273	258	366	116	94	91	93	265	275	261	280	255	289	275	396	127	79	73	87	246	263	266	250	255	275	279	380	119	88	103	76	235
24:08:36	279	272	241	239	302	306	257	382	119	57	88	107	283	264	247	254	256	307	271	393	115	99	81	94	236	281	254	230	264	277	226	386	118	72	94	90	237	271	262	249	240	283	254	386	109	72	87	85	267
24:18:36	268	249	247	267	271	269	271	387	125	86	100	81	289	263	251	242	274	318	256	376	143	84	60	86	260	264	245	233	246	274	287	340	122	81	70	49	228	254	254	253	234	284	304	378	128	101	75	81	271
0:00:00
0:00:00
0:00:00
0:00:00
0:00:00
0:00:00
0:00:00
0:00:00
[truncated: 47 more columns]
