# Supplementary material for: Systematic analysis of low-affinity transcription factor binding site clusters in vitro and in vivo establishes their functional relevance
Source: Nat Commun. 2022 Sep 7;13:5273. doi: 10.1038/s41467-022-32971-0 (PMC9452512; doi:10.1038/s41467-022-32971-0)
Supplement: Supplementary file 3 — Source Data [file 41467_2022_32971_MOESM3_ESM.zip › source_data/in-vivo/20210518/20210518_Z3EV268_GFP100.txt]

EGFP:488,507[2]
Kinetic read	A1	A2	A3	A4	A5	A6	A7	A8	A9	A10	A11	A12	B1	B2	B3	B4	B5	B6	B7	B8	B9	B10	B11	B12	C1	C2	C3	C4	C5	C6	C7	C8	C9	C10	C11	C12	D1	D2	D3	D4	D5	D6	D7	D8	D9	D10	D11	D12	E1
0:09:17	1947	1961	2045	2005	2521	2015	1980	2303	1842	1471	1433	1419	2057	2044	1966	2004	2060	2115	2019	2224	2020	1389	1473	1380	1953	2031	2026	1911	1972	2058	1948	2228	1932	1418	1399	1445	1988	1996	1940	2060	1953	2070	2014	2047	2029	1454	1423	1454	1992
0:19:17	1986	1974	1926	2048	2535	2145	2073	2281	1889	1350	1373	1343	2009	1985	2056	2036	2109	2156	1954	2180	2004	1279	1387	1442	2081	2003	1915	1954	1990	2001	1949	2203	1964	1406	1437	1425	1939	2011	1991	1922	1900	2073	1994	2166	1978	1450	1463	1435	2052
0:29:17	1938	1955	1922	1962	2643	2146	2065	2329	1942	1348	1434	1478	1937	1957	2068	2011	2048	2321	2092	2206	2057	1492	1398	1379	2068	2066	2007	2003	2070	2133	2073	2258	1989	1526	1409	1275	2069	2057	1986	2023	2002	2097	2052	2222	1897	1333	1445	1380	2007
0:39:17	1968	2044	1951	1936	2458	2207	1972	2502	1940	1398	1393	1478	2014	2095	2062	2049	2063	2177	2076	2180	2017	1420	1415	1399	2012	2011	1853	1938	2083	2086	2033	2249	1973	1276	1419	1492	1909	1966	1943	2050	1963	2023	1988	2256	1952	1473	1415	1429	2020
0:49:17	1879	2018	1912	2128	2703	2062	1980	2289	1924	1348	1353	1371	1971	1977	2020	2044	1953	2216	2009	2273	1980	1457	1419	1524	1985	1944	2022	2000	2063	2095	2094	2390	2052	1494	1432	1367	2039	1965	1912	2087	2048	2162	1974	2265	2039	1442	1407	1367	1914
0:59:17	2067	2072	2027	1928	2739	2194	1925	2197	1910	1422	1284	1421	1933	2059	1929	1950	1993	2338	1924	2199	1934	1362	1392	1410	1960	2045	1923	1901	2013	2147	2073	2391	1967	1486	1365	1474	2076	1990	1908	2134	2087	2119	2026	2262	2065	1328	1373	1411	2008
1:09:17	2004	2061	2108	1989	2636	2242	2106	2275	1949	1487	1435	1389	2101	1974	2026	1946	1980	2289	2019	2299	2041	1319	1367	1360	2016	2121	2023	1924	2069	2228	2061	2395	1911	1498	1353	1372	2004	1959	2003	2037	1979	2199	2016	2385	1915	1356	1343	1312	1970
1:19:17	1976	2067	1983	1988	2500	2183	2053	2286	2028	1429	1356	1334	2047	1948	2047	2099	1920	2397	2153	2306	1900	1376	1377	1393	1999	2112	2046	1970	2126	2343	2056	2344	2027	1343	1410	1481	2028	1994	2059	2024	2093	2229	2125	2432	2032	1310	1442	1344	1987
1:29:17	2019	1886	1898	2060	2676	2281	2081	2321	1845	1406	1337	1359	2036	2005	1999	2025	2131	2295	2122	2338	1865	1444	1298	1368	2093	1984	2019	1941	2165	2192	2022	2410	1927	1364	1474	1309	2104	2015	2030	1974	2040	2236	2076	2331	1892	1365	1395	1365	2068
1:39:17	2145	1876	2046	2039	2626	2214	2086	2386	1925	1424	1233	1399	1977	1918	2020	2091	2029	2350	2017	2419	1989	1385	1379	1349	2063	1916	2036	1972	2156	2234	2088	2478	2050	1386	1281	1327	2042	2040	1927	1983	2068	2156	2044	2445	1905	1408	1382	1375	2062
1:49:17	2001	2064	2114	1994	2716	2277	2144	2323	1978	1414	1443	1349	2104	2010	1994	1893	2140	2326	2033	2457	1957	1337	1319	1357	2093	2137	2043	1977	1981	2251	1975	2414	1916	1394	1424	1388	2135	1909	1877	2059	2070	2340	2076	2510	1917	1341	1278	1432	2060
1:59:17	2052	2091	2013	1916	2742	2296	1990	2320	1926	1373	1418	1373	2037	2231	2045	2003	2074	2349	2055	2457	1916	1337	1324	1410	2224	2011	1981	1934	2178	2288	2042	2606	1985	1366	1385	1334	2145	2085	2066	1949	2045	2266	2182	2535	1886	1419	1388	1421	2131
2:09:17	2006	2046	2081	1960	2742	2332	2106	2415	1882	1353	1343	1470	2148	2228	2124	2009	2118	2506	2107	2527	1992	1326	1373	1394	2133	2034	1982	1949	2125	2284	2051	2536	2065	1355	1360	1393	2063	2017	2015	1886	2105	2226	2186	2547	1959	1303	1341	1341	2048
2:19:17	1915	2041	2088	2016	2818	2362	2139	2510	1950	1396	1316	1402	2107	2068	2086	2010	2233	2481	2086	2546	1885	1373	1322	1419	2158	2080	2008	1912	2194	2468	2164	2589	2029	1298	1310	1364	2044	2073	2026	2009	2023	2370	2008	2606	1979	1396	1333	1387	2166
2:29:17	2058	2157	2008	2060	2880	2371	2117	2519	1906	1406	1431	1395	2095	2090	2251	2045	2154	2460	2072	2609	1926	1380	1342	1369	2128	2083	2035	2026	2167	2428	2150	2683	1858	1396	1338	1300	2232	2123	2136	2087	2185	2361	2134	2716	1965	1464	1410	1384	2227
2:39:17	1975	2130	1936	1913	2752	2265	2106	2638	1828	1304	1399	1375	2109	2223	2113	2032	2121	2506	2168	2679	1903	1349	1460	1452	2137	2106	2077	2015	2192	2416	2143	2754	1938	1300	1304	1381	1915	2117	2126	2134	2236	2513	2173	2686	1954	1367	1374	1345	2274
2:49:17	2100	2120	2039	1952	2796	2325	2192	2692	1900	1377	1343	1370	2123	2257	2119	2156	2146	2423	2219	2653	1979	1335	1352	1365	2200	2263	2118	2132	2154	2490	2144	2824	1821	1379	1373	1439	2011	2189	2283	2098	2241	2456	2253	2666	1809	1337	1460	1423	2217
2:59:17	2073	1971	2150	1946	2897	2320	2201	2734	1834	1298	1390	1399	2000	2249	2136	2132	2222	2496	2233	2785	1912	1375	1358	1436	2217	2127	2064	2016	2228	2516	2168	2808	2079	1265	1397	1375	2053	2263	2179	2038	2155	2521	2179	2788	1915	1426	1354	1420	2181
3:09:17	1946	2093	2149	2135	2907	2327	2176	2772	1887	1324	1308	1352	2105	2107	2131	2004	2282	2560	2262	2862	1989	1461	1452	1413	1957	2167	2206	1997	2190	2411	2219	2730	1933	1357	1301	1385	2174	2185	2131	2013	2097	2356	2254	2817	1844	1304	1465	1348	1983
3:19:17	2081	2252	2073	1954	2828	2391	2261	2871	1838	1360	1374	1399	2073	2162	2251	2063	2166	2388	2329	2891	1965	1394	1395	1367	2050	2214	2248	2066	2187	2491	2312	2854	1983	1385	1323	1355	2199	2241	2186	2062	2269	2371	2196	2827	1938	1335	1450	1411	2166
3:29:17	2173	2242	2048	1990	2818	2341	2205	2703	1921	1337	1323	1429	2054	2169	2188	2136	2168	2567	2194	2925	2051	1446	1379	1432	2212	2199	2173	2113	2211	2364	2318	3029	1919	1353	1335	1406	2116	2202	2248	2021	2225	2351	2268	2913	1877	1367	1399	1324	2103
3:39:17	2127	2303	2208	2035	2806	2555	2376	2819	2009	1396	1357	1446	2027	2035	2027	2114	2255	2646	2252	2885	1973	1344	1388	1402	2160	2237	2153	2034	2343	2502	2264	2961	1968	1384	1428	1344	2090	2152	2224	1970	2148	2474	2241	2969	1993	1398	1327	1483	2272
3:49:17	2193	2160	2236	2011	2792	2528	2236	2864	1925	1357	1376	1382	2198	2057	2126	2149	2259	2629	2253	2961	1985	1309	1386	1448	2176	2272	2207	2104	2415	2424	2310	3056	1901	1384	1302	1380	2120	2287	2148	2159	2236	2364	2183	2859	2026	1414	1428	1356	2257
3:59:17	2318	2226	2214	2040	2603	2698	2090	2890	1960	1459	1369	1309	2161	2143	2088	2069	2295	2764	2333	3137	1836	1407	1451	1357	2064	2224	2138	2138	2230	2488	2299	3024	1930	1319	1337	1350	2201	2299	2264	2213	2224	2602	2312	3027	1960	1356	1511	1364	2266
4:09:17	2316	2146	2109	2080	2738	2634	2157	2838	1811	1419	1328	1422	2152	2069	1961	2140	2216	2689	2190	2917	1901	1355	1301	1322	2295	2306	2166	2182	2235	2580	2269	3082	1941	1339	1305	1360	2202	2331	2185	2180	2117	2656	2252	3120	1906	1392	1346	1371	2287
4:19:17	2179	2172	2175	1973	2713	2639	2120	2896	1980	1368	1297	1289	2206	2127	2136	2200	2257	2668	2324	3198	1843	1395	1445	1395	2218	2139	2098	2198	2274	2527	2107	3117	1902	1319	1346	1365	2283	2198	2116	2250	2190	2639	2230	3216	1869	1407	1359	1386	2460
4:29:17	2097	2217	2294	2006	2766	2724	2287	3196	1942	1400	1392	1383	2306	2218	2173	2209	2240	2681	2256	3252	2022	1314	1401	1429	2308	2165	2322	2245	2186	2573	2166	3270	1892	1223	1310	1371	2245	2083	2155	2134	2267	2665	2224	3262	1983	1278	1464	1366	2403
4:39:17	2321	2120	2289	2224	2590	2658	2158	3212	1910	1396	1346	1404	2439	2174	2258	2292	2230	2911	2268	3446	1788	1333	1444	1331	2447	2153	2265	2148	2258	2709	2327	3513	1927	1400	1409	1441	2280	2176	2195	2139	2285	2704	2246	3338	1830	1368	1405	1324	2402
4:49:17	2386	2249	2137	2287	2819	2874	2260	3314	1868	1378	1384	1329	2236	2229	2221	2204	2390	2980	2330	3444	1906	1373	1341	1385	2311	2243	2412	2359	2329	2704	2483	3563	1878	1389	1528	1325	2269	2145	2224	2241	2455	2792	2251	3548	1942	1367	1328	1279	2505
4:59:17	2402	2305	2295	2059	2908	2826	2241	3536	1885	1382	1388	1338	2384	2243	2360	2177	2458	3075	2330	3688	1964	1430	1438	1358	2364	2144	2144	2220	2376	2932	2309	3730	1878	1289	1305	1369	2460	2373	2395	2332	2372	2759	2277	3610	1965	1392	1309	1372	2630
5:09:17	2430	2254	2195	2228	2966	3045	2431	3612	1879	1296	1462	1357	2430	2342	2411	2145	2582	3154	2453	3756	1929	1348	1358	1376	2310	2321	2264	2147	2359	2807	2384	3802	1902	1431	1387	1441	2381	2390	2440	2213	2442	2972	2302	3942	1803	1315	1320	1503	2652
5:19:17	2523	2228	2125	2155	2977	2954	2241	3632	1877	1341	1350	1326	2429	2372	2312	2310	2418	3291	2439	3974	1938	1452	1386	1416	2424	2236	2219	2265	2465	2989	2439	3975	1931	1359	1370	1319	2462	2218	2278	2240	2486	3059	2357	3956	1992	1344	1460	1340	2638
5:29:17	2355	2280	2203	2283	2923	3121	2399	3873	1943	1394	1389	1395	2543	2344	2326	2213	2456	3221	2345	4320	1967	1440	1350	1429	2499	2244	2253	2299	2376	3005	2447	4170	1908	1343	1413	1357	2425	2312	2420	2337	2430	2956	2398	4233	1971	1389	1397	1345	2734
5:39:17	2518	2315	2304	2233	2962	3318	2470	3937	1905	1371	1354	1347	2669	2378	2416	2064	2490	3171	2425	4538	1939	1557	1349	1363	2476	2412	2293	2179	2488	3324	2268	4503	2015	1363	1410	1388	2626	2394	2385	2160	2576	3112	2345	4479	1862	1391	1359	1427	2775
5:49:17	2476	2243	2282	2194	2847	3413	2462	4224	1939	1351	1315	1420	2561	2261	2345	2231	2663	3290	2499	4752	2000	1397	1377	1335	2463	2504	2307	2138	2465	3267	2552	4841	1956	1429	1308	1394	2573	2452	2472	2272	2472	3329	2572	4992	2023	1258	1315	1319	2764
5:59:17	2587	2476	2382	2198	2968	3395	2365	4513	1851	1364	1373	1362	2541	2391	2483	2229	2650	3365	2632	4784	1966	1439	1330	1336	2721	2431	2412	2221	2589	3284	2540	4717	1818	1450	1410	1412	2534	2362	2405	2185	2571	3476	2526	5300	1863	1355	1361	1338	2732
6:09:17	2709	2413	2371	2107	3036	3533	2476	4720	1897	1438	1424	1353	2623	2513	2470	2241	2638	3617	2778	5209	2027	1399	1443	1401	2496	2453	2329	2229	2724	3311	2565	5056	1940	1435	1364	1298	2642	2502	2587	2154	2527	3466	2741	5479	1855	1282	1368	1353	2859
6:19:17	2546	2469	2333	2338	3163	3651	2638	4937	1928	1394	1464	1399	2757	2457	2578	2340	2630	3529	2684	5354	1954	1319	1319	1370	2652	2471	2421	2217	2619	3342	2845	5193	2013	1341	1354	1362	2572	2491	2513	2278	2550	3666	2760	5706	1965	1350	1472	1389	2931
6:29:17	2687	2602	2496	2219	3184	3876	2564	5028	1860	1360	1422	1353	2772	2553	2519	2426	2687	3796	2765	5781	1936	1311	1354	1309	2593	2535	2595	2344	2706	3495	2663	5738	2028	1427	1343	1368	2614	2556	2585	2338	2763	3755	2690	6015	1946	1396	1461	1307	2990
6:39:17	2768	2550	2489	2093	3117	3876	2760	5470	1951	1344	1400	1490	2821	2554	2559	2454	2675	3873	2771	6415	1921	1336	1392	1424	2904	2648	2570	2250	2701	3755	2684	5998	1892	1435	1366	1389	2685	2584	2553	2451	2673	3893	2728	6370	1926	1355	1407	1217	3031
6:49:17	2663	2517	2453	2156	2977	4281	2685	5407	1828	1316	1400	1397	2855	2655	2757	2336	2891	3860	2870	6293	1941	1405	1435	1329	2779	2665	2554	2434	2735	3707	3022	6329	1935	1418	1453	1438	2636	2483	2676	2361	2683	3929	2712	6738	1936	1446	1323	1375	3105
6:59:17	2799	2646	2503	2306	3096	4068	2719	6078	1959	1454	1394	1419	2879	2602	2773	2347	2785	3996	2870	6947	1886	1385	1308	1377	2778	2616	2577	2381	2786	3874	2943	6766	2009	1338	1374	1377	2764	2626	2627	2391	2759	4129	2711	6987	1928	1381	1341	1297	3015
7:09:17	2859	2636	2496	2359	3029	4265	2853	6302	1914	1385	1431	1435	2935	2687	2697	2514	2795	4072	2907	7190	1836	1426	1338	1351	2998	2608	2570	2458	2692	4031	2972	6869	1983	1305	1326	1387	2818	2741	2612	2350	2838	4135	2830	7169	1936	1342	1405	1338	3110
7:19:17	2900	2667	2515	2346	3241	4402	2888	6673	1896	1312	1361	1285	2914	2644	2727	2370	2809	4329	2858	7401	1838	1405	1347	1290	3027	2674	2731	2454	2875	4334	2959	7371	1876	1280	1360	1326	2900	2739	2634	2331	2822	4279	2784	7379	1958	1385	1382	1339	3238
7:29:17	3011	2695	2662	2483	3336	4336	2958	6820	1972	1412	1393	1343	2963	2710	2706	2492	2966	4445	3112	7666	1943	1341	1412	1428	3028	2849	2624	2433	2963	4311	3109	7711	1866	1415	1261	1357	3120	2651	2643	2533	2944	4532	2845	7769	1868	1343	1283	1350	3276
7:39:17	3045	2724	2704	2396	3345	4669	3024	6906	1928	1357	1340	1455	3117	2673	2723	2600	2919	4547	3199	8001	2033	1345	1284	1435	3080	2742	2589	2537	2982	4662	3079	8100	1906	1284	1412	1435	3073	2745	2684	2471	2986	4518	2959	7815	2004	1405	1340	1371	3369
7:49:17	3067	2877	2664	2579	3284	4707	3152	7345	1942	1414	1328	1332	3117	2834	2900	2617	3086	4686	3167	7864	1906	1317	1334	1345	3285	2967	2787	2389	3012	4462	3269	8182	1840	1392	1367	1357	3113	2832	2684	2599	3067	4542	2976	8128	1921	1369	1391	1303	3504
7:59:17	3126	2777	2643	2450	3387	4836	3116	7373	1871	1301	1345	1368	3183	2911	2994	2550	3148	4835	3411	7986	1838	1360	1369	1334	3248	2760	2714	2580	3121	4571	3463	8061	1905	1422	1425	1375	3143	2699	2821	2634	3185	4456	3141	8151	2046	1268	1270	1384	3427
8:09:17	3214	3061	2620	2505	3474	4940	3143	7358	1781	1369	1435	1361	3217	3031	3128	2724	3331	5016	3537	8298	1909	1363	1267	1359	3274	2959	2911	2511	3154	4553	3403	8465	1962	1409	1358	1430	3183	2970	2810	2677	3106	4644	3163	8347	1785	1396	1457	1350	3571
8:19:17	3297	3028	2594	2530	3637	5094	3280	7513	1902	1252	1345	1362	3110	3180	3112	2619	3252	4964	3516	8268	1815	1419	1385	1419	3306	3077	2977	2581	3255	4823	3407	8448	1955	1497	1373	1282	3181	3053	3032	2661	3176	4825	3385	8208	1878	1378	1365	1382	3789
8:29:17	3246	2952	2813	2533	3612	5065	3380	7679	1903	1243	1290	1361	3438	3161	3101	2606	3374	5024	3586	8617	1832	1272	1315	1325	3403	3012	3058	2680	3254	4772	3687	8678	1839	1310	1337	1412	3333	3005	2989	2623	3359	5048	3291	8810	1928	1508	1412	1396	3681
8:39:17	3441	3089	2741	2709	3669	5029	3416	7794	1906	1433	1353	1380	3526	3170	3082	2624	3291	5269	3743	8746	1897	1347	1280	1303	3549	3149	2878	2562	3400	4954	3681	9019	1897	1387	1349	1363	3418	3086	2898	2774	3496	4929	3325	8905	1880	1414	1366	1271	3786
8:49:17	3223	3333	2926	2608	3571	5387	3665	7859	1930	1413	1339	1446	3424	3344	3073	2641	3373	5211	3865	8777	1831	1412	1383	1405	3456	3170	3136	2747	3419	5075	3767	9039	1867	1350	1319	1351	3410	3043	3194	2703	3435	5134	3448	8885	1939	1328	1386	1467	3777
8:59:17	3567	3146	2953	2534	3812	5088	3622	7695	1953	1281	1305	1285	3334	3272	3223	2723	3499	5451	4028	8817	1822	1412	1388	1293	3422	3276	3162	2573	3494	5137	3808	9247	1955	1332	1336	1391	3475	3192	3204	2769	3538	5033	3623	9643	1921	1364	1365	1399	3764
9:09:17	3618	3237	2988	2754	3842	5187	3718	8023	1867	1330	1356	1262	3847	3354	3374	2782	3600	5557	3911	9258	1791	1429	1389	1432	3307	3344	3099	2698	3534	5075	4095	9308	1961	1375	1378	1341	3568	3177	3199	2764	3479	5159	3444	9251	1921	1346	1401	1347	3917
9:19:17	3570	3405	3107	2680	3670	5426	3805	7982	1870	1341	1366	1364	3581	3386	3360	2919	3593	5734	4011	9390	1946	1346	1412	1448	3652	3457	3384	2761	3515	5026	4093	9562	1922	1323	1364	1436	3408	3376	3312	2716	3455	5233	3541	9413	1937	1343	1290	1329	3892
9:29:17	3507	3519	2952	2712	3851	5479	3881	8438	1879	1417	1301	1425	3715	3379	3465	2862	3523	5711	4079	9240	2015	1356	1365	1426	3614	3335	3329	2867	3509	5264	4027	9618	1863	1427	1354	1287	3518	3429	3222	2911	3512	5419	3620	9851	1946	1390	1450	1370	3868
9:39:17	3619	3418	3127	2815	3946	5288	3829	8414	1876	1428	1325	1351	3516	3491	3451	2839	3715	5844	4063	9578	1857	1380	1328	1350	3759	3393	3414	2822	3775	5344	4107	9657	1813	1397	1334	1388	3635	3435	3165	2898	3514	5349	3591	9745	1884	1414	1438	1328	4008
9:49:17	3525	3511	3084	2735	3957	5714	3956	8392	1875	1312	1355	1439	3570	3417	3477	2987	3738	5742	4245	9640	1935	1429	1378	1362	3612	3368	3351	2873	3759	5352	4304	9605	1832	1406	1368	1284	3527	3285	3290	3032	3577	5275	3791	9952	1946	1307	1415	1360	3858
9:59:17	3639	3465	3143	2891	3778	5635	4011	8444	1809	1384	1452	1333	3895	3512	3522	3073	3627	5750	4139	9650	1910	1380	1397	1404	3773	3566	3404	2999	3648	5523	4520	9887	1808	1374	1386	1376	3671	3356	3361	3011	3655	5372	3817	10032	1936	1437	1347	1339	4132
10:09:17	3636	3546	3202	2816	3944	5527	4016	8507	1842	1328	1427	1383	3782	3625	3502	3023	3618	5940	4291	9422	2001	1293	1300	1388	3731	3561	3516	2913	3854	5562	4237	9781	1810	1348	1332	1378	3661	3557	3316	2932	3703	5322	3764	9686	1954	1378	1453	1356	4200
10:19:17	3698	3538	3393	3016	4027	5494	4020	8610	1976	1405	1360	1358	3776	3627	3623	3124	3818	6058	4367	9680	1876	1357	1329	1318	3813	3610	3490	3046	3631	5540	4500	10052	2011	1342	1360	1422	3545	3536	3350	3158	3900	5485	3960	9583	1840	1303	1409	1333	4181
10:29:17	3756	3612	3386	2968	4011	5676	4095	8751	1815	1278	1360	1390	3861	3639	3686	3133	3737	6002	4328	10010	1975	1417	1425	1372	3776	3738	3671	3216	3827	5699	4515	9877	1883	1406	1457	1389	3602	3535	3620	3308	3648	5641	4012	10255	1903	1422	1364	1421	4104
10:39:17	3785	3830	3286	3115	4133	5787	4174	8684	1715	1373	1383	1366	3880	3720	3668	3210	3955	6033	4381	9900	1946	1391	1296	1416	3797	3648	3673	3258	3844	5674	4526	10105	1981	1327	1305	1292	3772	3596	3436	3129	3845	5664	3969	10132	1893	1293	1385	1388	4262
10:49:17	3953	3643	3439	3136	4221	5802	4276	8792	1916	1428	1374	1369	3791	3792	3756	3286	3830	6083	4405	10119	1924	1364	1412	1414	3782	3714	3672	3277	4013	5933	4463	10453	1832	1425	1400	1349	3779	3611	3555	3354	3828	5696	3957	10135	1787	1312	1392	1326	4196
10:59:17	3859	3718	3373	3242	4138	5716	4248	9078	1796	1348	1302	1355	3929	3654	3632	3480	3753	6183	4524	10147	1853	1318	1367	1427	3913	3734	3771	3209	4052	5743	4552	10145	1885	1325	1430	1407	3771	3762	3576	3372	3863	5674	4123	10396	1868	1283	1471	1347	4299
11:09:17	3816	3851	3593	3197	4153	5903	4305	9031	1891	1299	1424	1308	3647	3771	3738	3500	3914	6273	4516	9987	1864	1486	1367	1373	3837	3792	3643	3299	3924	5827	4635	10413	1926	1395	1317	1452	3843	3640	3537	3314	3914	5765	4065	10444	1894	1388	1366	1430	4232
11:19:17	3919	3835	3491	3187	4036	5962	4269	8879	1850	1258	1346	1319	3964	3739	4063	3433	4030	6305	4652	10201	1847	1310	1391	1449	3929	3795	3755	3398	4027	6055	4504	10315	1868	1288	1416	1432	3809	3585	3547	3496	3969	5681	4150	10253	1903	1390	1305	1256	4277
11:29:17	4005	3823	3467	3383	4222	5796	4459	9039	1874	1362	1372	1368	4084	3746	3769	3448	4084	6007	4549	10151	1950	1431	1401	1289	3834	3834	3651	3477	3911	5770	4642	10568	1797	1465	1318	1354	3870	3754	3680	3536	3773	5739	4320	10209	1912	1359	1315	1292	4424
11:39:17	3773	3826	3513	3463	4116	5967	4408	9167	1847	1412	1318	1289	3970	4033	3829	3562	3917	5902	4651	10275	1899	1301	1269	1283	3889	3757	3899	3536	4044	5718	4600	10102	1783	1397	1298	1391	3923	3719	3606	3585	4002	5859	4182	10702	1883	1282	1377	1339	4336
11:49:17	3985	3836	3549	3429	4218	5966	4487	9142	1873	1341	1320	1402	3990	3855	3892	3512	4050	6227	4697	10243	1829	1301	1306	1394	4059	3938	3794	3531	3936	5935	4758	10193	2016	1322	1374	1294	3923	3755	3661	3523	3885	5781	4240	10588	1932	1391	1320	1302	4267
11:59:17	4081	3785	3589	3561	4001	5871	4523	8991	1825	1404	1252	1333	4136	3858	3890	3521	3980	6041	4814	10105	1877	1390	1417	1318	3969	3865	3868	3601	3993	6054	4750	10462	1863	1306	1323	1291	3893	3752	3732	3608	4018	5741	4297	10504	1823	1391	1346	1437	4231
12:09:17	4016	3753	3672	3340	4181	5870	4431	9056	1884	1371	1371	1375	4135	3968	3931	3569	4047	6052	4546	10190	1790	1349	1279	1466	4067	4167	3842	3650	4042	5856	4899	10198	1766	1428	1357	1384	3760	3784	3709	3754	3894	5794	4337	10755	1896	1398	1414	1276	4236
12:19:17	4064	3781	3690	3458	4199	5942	4407	9354	1815	1422	1346	1420	3962	4068	3938	3624	4142	5929	4731	10182	1790	1346	1313	1321	4026	3797	3651	3509	4129	5966	4757	10192	1894	1327	1294	1319	3869	3876	3741	3661	3930	5566	4447	10545	1950	1334	1346	1345	4297
12:29:17	4094	3992	3653	3398	4346	5860	4434	8954	1840	1482	1337	1472	4139	3925	3890	3644	4069	5978	4597	9874	1842	1365	1353	1338	3989	4007	4090	3661	4329	5749	4726	10079	1961	1302	1342	1339	3918	3832	3644	3754	3990	5428	4472	10441	1894	1358	1404	1425	4447
12:39:17	4038	4012	3874	3696	4332	5654	4561	8815	1921	1385	1366	1362	4034	3999	3987	3687	4199	5851	4766	9912	1762	1327	1300	1400	3939	3968	4030	3583	4136	5823	4863	9844	1852	1399	1301	1365	3845	3766	3758	3707	4232	5325	4361	10135	1793	1419	1325	1326	4415
12:49:17	4047	3939	3781	3545	4269	5528	4329	8633	1821	1325	1301	1431	4107	3905	3966	3781	4130	5653	4834	9791	1896	1259	1462	1326	4009	3968	3914	3661	4080	5759	4950	9723	1891	1320	1304	1316	4009	3840	3801	3724	4301	5284	4291	9860	1811	1322	1348	1387	4346
12:59:17	4114	3990	3869	3615	4390	5529	4437	8388	1863	1340	1348	1397	4088	3971	3871	3733	4157	5423	4729	9315	1914	1333	1272	1347	4110	3825	3964	3883	4134	5393	4734	9215	1870	1290	1377	1315	3736	3890	3828	3726	3948	4908	4510	9561	1832	1387	1401	1293	4245
13:09:17	4123	3977	3702	3603	4365	5590	4481	8433	1896	1331	1317	1415	4053	4100	4002	3684	4110	5556	4661	8953	1941	1297	1234	1326	3804	3879	3946	3647	4183	5503	4982	8684	1913	1287	1412	1469	3695	3920	3720	3789	3772	5210	4361	8919	1888	1236	1351	1381	4264
13:19:17	4087	4152	3719	3622	4366	5286	4614	8433	1921	1404	1354	1327	4095	4166	4093	3708	4068	5429	4712	8845	1799	1378	1339	1346	3888	4053	4054	3751	4201	5497	4588	8752	1824	1328	1379	1415	3744	3802	3831	3962	4049	5047	4514	8865	1947	1448	1336	1341	4209
13:29:17	4202	4095	3808	3813	4285	5179	4476	8240	1815	1348	1334	1324	4041	3984	4077	3720	4062	5540	4536	8445	1991	1363	1360	1328	3884	3982	3995	3894	4109	5446	4755	8500	1930	1350	1340	1329	3864	3743	3786	3729	4102	5044	4342	8554	1896	1473	1424	1338	4221
13:39:17	4140	4090	3763	3665	4249	5105	4482	7894	1881	1387	1313	1443	4010	4004	3972	3914	3914	5123	4750	8357	1779	1366	1321	1462	3877	4050	4023	3840	3899	5313	4688	8163	1908	1391	1325	1423	3734	3749	3820	3992	3872	5137	4465	8419	1786	1418	1402	1336	4088
13:49:17	4106	4015	3731	3566	4184	5234	4329	7841	1808	1370	1472	1267	3981	4108	4002	3883	3995	5164	4651	8118	1875	1435	1321	1383	3849	3784	3862	3912	3965	5273	4749	8047	1870	1392	1369	1256	3723	4010	3860	3810	3968	4941	4577	8439	1832	1330	1289	1309	4064
13:59:17	4201	4048	3887	3778	4076	5067	4516	7691	1848	1323	1387	1345	3993	4029	3953	3842	3961	5305	4591	8217	2017	1329	1320	1369	3807	3931	3973	3902	3892	5033	4716	7989	1982	1300	1358	1447	3757	3780	3729	3806	3971	5078	4380	8140	1885	1379	1396	1367	4202
14:09:17	4097	4198	3959	3888	4128	5081	4314	7699	1896	1342	1360	1315	4070	3934	4014	3723	4029	4950	4614	7738	1862	1396	1364	1366	3869	3904	4012	3846	3934	5223	4601	7849	1924	1412	1312	1399	3814	3983	3727	3993	3819	5045	4466	8246	1757	1517	1402	1312	4201
14:19:17	4042	4126	3882	3876	4183	4967	4273	7482	1939	1400	1249	1326	4018	3984	3922	3892	3955	5091	4455	7657	1881	1321	1368	1321	3790	4012	3842	4031	3738	5183	4498	7812	1922	1317	1436	1457	3727	3842	3708	3994	3965	4892	4486	7977	1881	1292	1393	1355	3994
14:29:17	4150	4011	3784	3891	4191	4984	4452	7445	1826	1370	1387	1281	3997	4048	3898	4012	3938	4870	4500	7626	1913	1386	1334	1264	3726	3855	3861	3884	3831	5002	4530	7558	1952	1363	1373	1327	3877	3752	3871	4025	3804	4947	4471	7643	1927	1375	1351	1313	3957
14:39:17	4101	4224	3851	3904	4179	5029	4227	7135	1931	1405	1421	1290	4389	3956	3743	3793	3887	4970	4408	7494	1823	1405	1356	1410	3870	3846	3785	3878	3885	4915	4332	7576	1830	1346	1394	1356	3868	3782	3837	3924	3699	4856	4397	7576	1931	1382	1274	1298	3861
14:49:17	4026	4009	3811	3853	3990	4800	4453	7224	1868	1501	1311	1306	4048	4010	4054	4040	4015	4955	4391	7659	1818	1327	1372	1323	3850	3931	3855	3998	3872	4839	4480	7799	1843	1265	1404	1321	3732	3768	3770	4034	3775	4788	4165	7542	1868	1373	1304	1413	3928
14:59:17	4151	3957	3851	3792	4122	5093	4106	7071	1860	1342	1409	1415	4003	3991	3792	4008	3914	4982	4357	7485	1907	1313	1211	1289	3746	3917	3918	3945	3713	4896	4494	7566	1879	1364	1403	1460	3805	3969	3750	4007	3998	4877	4206	7510	1861	1348	1299	1394	3892
15:09:17	4245	4131	3778	3802	4073	5054	4319	7247	1777	1332	1320	1376	4039	3874	3909	3832	3812	4975	4450	7362	1889	1378	1413	1451	3828	3823	3786	3724	3889	4825	4364	7589	1799	1358	1311	1336	3697	3815	3727	3933	3765	4797	4395	7586	1918	1393	1427	1368	4046
15:19:17	4099	4100	3833	3984	4110	4985	4135	7152	1897	1336	1386	1360	4108	3849	3879	3825	3854	4928	4330	7339	1901	1273	1342	1306	3962	3770	3994	3801	3872	4813	4355	7361	1832	1366	1329	1414	3721	3698	3824	4098	3768	4877	4400	7464	1973	1436	1338	1414	3899
15:29:17	4209	4233	3889	3956	4093	4945	4221	6944	1971	1391	1310	1378	4191	3983	3903	4101	3689	4868	4279	7204	1930	1308	1324	1382	3733	3665	3751	3849	3893	4778	4218	7435	1901	1381	1393	1357	3803	3780	3733	3968	3694	4894	4245	7363	1880	1452	1422	1396	3980
15:39:17	4122	4142	3766	4025	4224	4895	4244	7110	1956	1337	1307	1423	4094	3927	3827	4006	3737	4820	4482	7474	1738	1408	1458	1306	3877	3745	3837	3895	3948	4654	4360	7433	1930	1334	1376	1345	3675	3808	3655	3962	3879	4760	4152	7307	1930	1395	1368	1353	3902
15:49:17	4096	3932	3849	3919	4082	4925	4050	6995	1789	1323	1392	1396	4107	4030	3807	4031	3913	4936	4209	7151	1896	1333	1373	1393	3884	3748	3829	3835	3876	4883	4406	7135	1967	1321	1370	1345	3708	3750	3897	4044	3852	4885	4268	7370	1891	1316	1353	1341	3968
15:59:17	4135	4184	3732	3885	4047	4887	4183	6889	1783	1470	1410	1398	4004	3761	3779	3886	3723	4889	4322	7062	1915	1426	1232	1294	3874	3763	3787	4033	3753	4685	4412	7385	1880	1363	1310	1356	3748	3669	3762	4115	3792	4666	4200	7214	1893	1448	1287	1347	3851
16:09:17	4264	3998	3667	3911	3915	4885	4268	6787	1882	1398	1348	1320	4080	3828	3716	3778	3865	4971	4198	7218	1860	1350	1356	1298	3887	3808	4058	3916	3816	4766	4271	7450	1852	1386	1368	1295	3820	3683	3835	3835	3795	4912	4239	7201	1805	1432	1463	1346	4010
16:19:17	4184	4133	3712	3957	4096	4866	4078	6962	1817	1302	1328	1421	4159	3943	3728	3859	3752	4631	4392	7420	1962	1354	1399	1328	3860	3918	3965	3910	3627	4788	4329	7316	1867	1361	1386	1302	3859	3660	3697	3852	3845	4747	4115	7359	1923	1266	1425	1303	3919
16:29:17	4131	4286	3718	3937	3996	4955	4155	6948	1908	1438	1442	1332	4098	3854	3764	3810	3936	4800	4387	7150	1891	1274	1353	1300	3938	3875	3761	3950	3926	4669	4406	7239	1872	1330	1311	1419	3710	3655	3718	3884	3746	4825	4187	7394	1813	1316	1375	1314	3922
16:39:17	4185	4173	4008	3768	4112	4876	4152	6877	1853	1408	1283	1428	4213	3852	3822	3721	3839	4728	4212	7049	1848	1293	1410	1382	3814	3931	3850	3760	3792	4863	4398	7182	1818	1330	1332	1346	3793	3581	3550	3985	3825	4730	4313	7214	1874	1204	1336	1331	3854
16:49:17	4131	4204	3744	3884	4149	4870	4271	6733	1779	1307	1381	1372	4276	4206	3915	3898	3759	4873	4309	7234	1906	1423	1352	1365	3722	3814	3693	3955	3853	4719	4390	7152	1875	1433	1349	1421	3698	3776	3693	3854	3674	4589	4227	7094	1963	1313	1434	1345	3994
16:59:17	4258	4147	3820	3998	4063	4827	4013	7045	1816	1422	1431	1345	3940	4144	3875	3964	3838	4972	4520	6982	1784	1301	1371	1350	3847	3893	3878	3861	3814	4743	4277	7255	1958	1351	1327	1432	3860	3731	3834	3813	3792	4856	4224	7475	1852	1370	1415	1299	4036
17:09:17	4221	4139	3742	3924	3949	4948	4098	6842	1917	1379	1313	1318	4204	3988	3934	3870	3919	4671	4318	7204	1909	1339	1342	1346	4064	3949	3909	3860	3911	4902	4248	7194	2006	1316	1315	1299	3853	3725	3792	3970	3935	4719	4187	7514	1805	1409	1238	1338	3980
17:19:17	4109	4222	3593	3836	4096	4781	4262	6933	1810	1391	1418	1345	4302	3938	3959	3729	3810	4747	4364	7276	1807	1406	1411	1424	3942	3946	3687	3865	3750	4853	4221	7495	1880	1404	1466	1378	3734	3837	3655	3644	3827	4743	4295	7457	1863	1196	1313	1324	3992
17:29:17	4181	4271	3656	3913	4069	5049	4239	6987	1839	1371	1410	1368	4179	4013	3727	3985	3872	4836	4296	7265	1833	1391	1386	1367	3990	3864	3938	3837	3843	4988	4407	7319	1909	1338	1320	1397	3811	3790	3699	3762	3777	4739	4263	7211	1941	1417	1341	1345	3928
17:39:17	4141	4226	3866	3832	4188	4974	4168	6644	1752	1405	1366	1419	4109	3913	3828	3802	3920	4783	4221	7059	1895	1431	1329	1421	3919	3871	3839	3811	3962	4857	4439	6975	1856	1364	1331	1408	3848	3671	3713	3832	3765	4750	4114	7260	1889	1275	1325	1294	3948
17:49:17	4136	4169	4021	3761	4139	4959	4014	6889	1899	1316	1345	1403	4157	4033	3876	3955	3930	4678	4211	7084	1955	1382	1354	1383	3895	3890	3844	3850	3715	4811	4405	7207	1936	1405	1391	1367	3883	3769	3745	3853	3670	4778	4042	7223	1857	1351	1391	1454	4164
17:59:17	4319	4030	3854	3733	3943	4931	4075	6422	1891	1298	1318	1361	4122	4055	3837	3771	3830	4754	4277	7098	1849	1354	1440	1325	3903	3804	3730	3978	4008	4712	4376	7206	1972	1346	1293	1320	3833	3666	3725	3657	3817	4922	4103	7180	1985	1323	1437	1366	3977
18:09:17	4298	4170	3899	3673	4137	4883	4101	6719	1871	1400	1454	1488	4184	4262	3960	3662	3793	4756	4282	6916	1871	1294	1342	1366	3628	3892	3716	3830	3795	4727	4336	6904	1901	1333	1328	1385	3832	3648	3748	3852	3742	4833	4148	7487	2050	1338	1287	1398	3985
18:19:17	4122	4132	3889	3825	4076	4847	4116	6519	1812	1407	1386	1402	4119	4100	3843	4016	3681	4572	4271	7009	1879	1394	1337	1376	3986	3689	3897	3762	3793	4907	4354	7093	1766	1374	1384	1318	3860	3736	3843	3798	3804	4755	4178	7311	1927	1332	1312	1331	4078
18:29:17	4180	4174	3817	3737	4053	4904	4017	6419	1875	1401	1308	1333	4240	4043	4014	3951	3907	4586	4240	7075	1966	1435	1423	1335	3793	3820	3788	3856	3849	4767	4320	7223	1940	1279	1340	1370	3632	3792	3825	3917	3831	4709	4068	7376	1933	1397	1454	1347	4162
18:39:17	4148	4117	3820	3566	4119	4669	4098	6358	1880	1314	1422	1346	4121	4032	3906	3891	3846	4608	4231	7012	1847	1253	1395	1313	3891	3953	3753	3736	3828	4804	4361	6951	1840	1424	1337	1362	3787	3852	3695	3780	3862	4753	4085	7145	1841	1290	1367	1387	3969
18:49:17	4104	4210	3885	3841	4043	4895	4168	6270	1852	1439	1373	1386	4335	4041	3877	3752	4012	4808	4408	7058	1954	1388	1379	1336	3834	3893	3808	3709	3767	4797	4547	7137	1980	1411	1377	1329	3864	3711	3809	3864	3761	4749	4169	7329	1852	1327	1436	1431	3949
18:59:17	4207	4306	3738	3789	4285	4717	4063	6263	1861	1306	1418	1378	4161	4096	3872	3712	3888	4619	4337	6862	1870	1377	1404	1353	3883	3917	3948	3762	3767	4790	4160	6730	1882	1411	1349	1313	4046	3699	3674	3788	3859	4730	4323	7085	1831	1341	1395	1372	3913
19:09:17	4369	4365	3780	3712	4131	4712	4138	5941	1886	1342	1442	1308	4159	4149	3878	3820	3770	4726	4252	6681	1844	1402	1367	1447	3862	4038	3807	3777	4014	4489	4246	6840	1824	1399	1340	1491	3877	3739	3662	3840	3903	4662	3903	7095	1807	1292	1345	1409	4027
19:19:17	4374	4206	3968	3829	4084	4883	4032	6238	1868	1455	1417	1337	4217	4063	3974	3726	3913	4798	4272	6773	1871	1388	1391	1409	3808	3860	3853	3907	3722	4737	4286	7191	1820	1314	1354	1292	3938	3821	3763	3728	3781	4655	4278	7398	1892	1284	1356	1386	4127
19:29:17	4254	4303	4012	3717	4053	4845	4142	6048	1862	1374	1331	1450	4205	4044	3836	3912	3848	4623	4330	6749	1933	1378	1252	1346	3908	3931	3819	3748	3809	4860	4245	7031	1916	1392	1256	1384	3999	3626	3722	3768	3908	4874	4322	7263	1898	1292	1316	1324	4024
19:39:17	4201	4288	3836	3760	4129	4835	3959	6178	1951	1396	1291	1310	4210	4063	3862	3846	3797	4765	4275	7033	1879	1275	1351	1400	4020	3905	3925	3659	3954	4913	4487	6984	1865	1375	1352	1339	3917	3925	3945	3733	3811	4768	3953	7191	1811	1387	1413	1321	4072
19:49:17	4249	4213	3780	3710	4171	4816	4182	6127	1928	1306	1423	1396	4226	3921	3916	3756	3807	4675	4157	6710	1911	1374	1365	1405	3985	3967	3741	3621	3967	4652	4225	6645	1984	1399	1385	1423	3858	3832	3592	3689	3678	4833	4153	7124	1872	1383	1357	1336	4059
19:59:17	4118	4229	3819	3739	3867	4625	4108	6125	1841	1339	1331	1325	4223	4013	3908	3783	3804	4547	4183	6776	1945	1332	1325	1343	3961	3878	3786	3809	4081	4722	4273	6678	1824	1318	1380	1311	3942	3784	3923	3741	3874	4661	4187	6914	1825	1386	1367	1301	4002
20:09:17	4174	4254	3892	3876	4136	4997	4208	6134	1852	1364	1336	1428	4227	4016	3892	3886	3948	4668	4314	6763	1819	1379	1372	1256	3896	3859	3794	3773	3951	4823	4433	6636	1964	1390	1312	1349	3823	3735	3738	3831	3767	4531	4208	7062	1962	1321	1425	1258	3984
20:19:17	4243	4251	3763	3873	4092	4772	4136	6251	1928	1324	1411	1346	4189	4038	3964	3910	3799	4779	4352	6701	1861	1279	1343	1369	3851	3949	3878	3950	3741	4660	4076	6601	1985	1403	1341	1316	3947	3780	3835	3847	3732	4717	4248	6949	1799	1435	1330	1416	4057
20:29:17	4306	4239	3735	3883	4162	4940	4171	6086	1930	1285	1368	1338	4151	4046	3850	3835	3920	4648	4318	6553	1866	1480	1350	1405	3932	3963	3811	3951	3976	4783	4235	6239	1904	1396	1324	1320	4012	3764	3851	3857	3928	4726	4208	7168	1851	1428	1344	1436	4154
20:39:17	4175	4172	3891	3928	4109	4756	4140	6082	1872	1318	1395	1340	4177	4040	3731	3825	3890	4583	4365	6674	1938	1317	1361	1315	3939	3914	3824	3627	3775	4670	4198	6677	1784	1318	1384	1335	3827	3738	3804	3679	3862	4595	3972	7079	1922	1380	1308	1327	4213
20:49:17	4267	4156	4016	3703	4190	4813	4184	6286	1829	1341	1317	1429	4188	3905	4040	3864	4060	4703	4234	6596	1957	1324	1328	1315	3876	4027	3974	3748	3776	4947	4283	6509	1868	1428	1302	1365	3810	3860	3937	3782	3856	4620	4061	7110	1832	1327	1253	1254	4051
20:59:17	4290	4085	3869	3889	4168	4875	4229	6036	1907	1461	1361	1319	4158	4112	3883	3740	3970	4594	4371	6487	1865	1405	1298	1379	3926	4018	3801	3874	3698	4691	4274	6598	1880	1407	1422	1334	3857	3640	3748	3899	3917	4666	4219	6972	1876	1390	1442	1364	4077
21:09:17	4304	4265	3841	3871	3976	4808	4186	6122	1903	1357	1389	1266	4388	4029	3954	3772	3873	4554	4243	6627	1885	1346	1329	1324	3928	3926	4099	3923	3947	4680	4386	6574	1889	1350	1366	1368	3943	3760	3847	3758	3841	4851	4340	6901	1852	1365	1352	1406	4275
21:19:17	4238	4471	3853	3966	4131	4804	4189	6115	1812	1329	1380	1392	4128	4058	3838	3778	3895	4681	4372	6557	1732	1408	1352	1409	3951	3856	3929	3795	3807	4545	4252	6344	1868	1407	1333	1462	3811	3899	3823	3899	3839	4637	4262	7005	1808	1408	1426	1336	4081
21:29:17	4216	4203	3869	3876	4266	5124	4259	6253	1877	1334	1263	1360	4157	3976	3832	3872	3933	4670	4349	6746	1815	1350	1377	1389	3879	3860	3810	3738	3905	4681	4348	6263	1934	1492	1336	1391	3929	3838	3827	3873	3818	4678	4055	6822	1913	1257	1371	1335	4079
21:39:17	4340	4204	3828	3727	4220	4844	3961	6280	1830	1450	1354	1379	4175	4172	3997	3849	4012	4681	4364	6622	1884	1352	1391	1386	3967	3983	3714	3801	3870	4712	4370	6421	1867	1424	1373	1364	4040	4019	3785	3782	3834	4768	4242	6878	1971	1299	1422	1348	4020
21:49:17	4254	4211	3800	3812	4099	4807	4418	6431	1807	1433	1453	1347	4242	3904	3757	3833	3817	4581	4359	6564	1711	1366	1283	1413	3937	3859	3891	3866	4006	4654	4324	6272	1983	1411	1354	1301	3918	3936	4019	3807	3882	4588	4129	6539	1924	1369	1399	1374	4019
21:59:17	4287	4291	3919	3806	4288	4802	4223	6069	1833	1398	1419	1376	4254	4293	3960	3790	3957	4520	4298	6512	1853	1339	1359	1332	3982	3996	3930	3932	3817	4814	4223	6170	1874	1340	1410	1253	4005	3723	3907	3782	4022	4587	4365	6443	1919	1294	1446	1445	4168
22:09:17	4267	4259	3654	3947	4199	4781	4198	6096	1882	1384	1326	1367	4296	4090	3952	3644	3922	4529	4446	6542	1847	1324	1405	1389	3927	3931	3888	3826	3948	4509	4264	6380	1917	1357	1381	1433	4004	3836	3839	3891	4081	4589	4181	6380	1839	1397	1283	1417	4068
22:19:17	4343	4279	4009	3946	4326	4803	4350	6085	1862	1430	1354	1378	4236	4351	3987	3858	4106	4473	4315	6216	1914	1379	1406	1536	3985	3973	3929	3810	3936	4560	4379	6148	1858	1409	1401	1407	3998	3775	3900	3872	3878	4657	4269	6442	1986	1403	1345	1288	4094
22:29:17	4341	4298	3924	3759	4098	4836	4272	6127	1828	1426	1339	1385	4170	4214	3951	3783	4063	4553	4366	6242	1785	1411	1335	1343	3901	3858	3827	3842	4011	4485	4240	6123	1902	1340	1339	1305	3845	3839	4011	3907	3826	4466	4225	6380	1896	1399	1452	1365	4079
22:39:17	4342	4266	3739	3993	4267	4599	4375	6126	1802	1372	1348	1298	4228	4238	3984	3916	3933	4586	4437	6252	1850	1340	1425	1374	3984	3987	3868	3916	3854	4539	4401	6205	1847	1280	1289	1386	4146	3889	3814	3842	3894	4501	4148	6535	1893	1379	1315	1385	4117
22:49:17	4408	4381	3979	3871	4159	4600	4373	6097	1837	1298	1376	1310	4288	4312	3730	3942	3892	4730	4162	6225	1813	1314	1350	1389	3883	3865	3850	3924	4024	4531	4361	6251	1855	1373	1391	1296	3909	3945	3911	3861	3822	4612	4265	6392	1831	1411	1406	1328	4120
22:59:17	4236	4249	3875	3890	4126	4673	4209	6267	1828	1415	1374	1467	4251	4160	3970	3868	3865	4605	4134	6245	1832	1410	1411	1294	4040	4153	3983	3958	4090	4641	4136	6344	1845	1297	1403	1341	3929	3704	3773	3971	3791	4687	4220	6416	1893	1380	1348	1400	4174
23:09:17	4376	4251	3890	4003	4363	4804	4378	6216	1789	1416	1381	1398	4543	4080	4051	3985	3772	4657	4279	6287	1839	1381	1342	1385	3960	3885	3847	4017	3685	4583	4252	6080	1819	1369	1357	1400	3978	3923	3801	3817	3804	4537	4315	6232	1923	1338	1413	1279	4128
23:19:17	4294	4190	3811	3959	4154	4527	4288	6316	1887	1366	1414	1343	4281	4137	3974	3836	4022	4556	4286	6022	1868	1363	1325	1280	3991	4068	3831	4004	4028	4625	4160	6120	1999	1352	1267	1398	3878	3901	3822	3730	3835	4485	4169	6110	1807	1427	1371	1355	4290
23:29:17	4302	4211	4032	3789	4205	4786	4224	6212	1834	1367	1387	1418	4295	4155	4131	4052	3916	4660	4268	6137	1857	1399	1365	1374	4087	4205	3782	3894	3744	4557	4197	6229	1844	1345	1251	1404	3925	3790	3722	3906	3981	4570	4267	6057	1761	1289	1411	1375	4196
23:39:17	4381	4158	4076	3857	4132	4825	4223	6085	1903	1391	1361	1406	4365	4170	3886	3867	4017	4605	4312	6241	1840	1401	1409	1339	4131	4286	3891	3795	4027	4559	4185	6438	1840	1315	1365	1362	3884	3888	3763	3975	3899	4665	4257	6067	1854	1401	1402	1348	4081
23:49:17	4455	4276	3819	4038	4340	4780	4342	6198	1857	1421	1384	1339	4244	4000	3987	3933	4079	4630	4286	6008	1873	1322	1398	1377	4144	4023	3917	3834	4113	4663	4461	6390	1834	1316	1381	1426	4006	3979	3846	3949	3757	4450	4317	6193	1785	1350	1423	1424	4119
23:59:17	4371	4132	4157	3864	4222	4889	4392	6438	1914	1401	1329	1360	4244	4066	3911	4061	4040	4648	4356	6118	1888	1424	1351	1424	4127	3991	3902	3676	4132	4665	4367	6382	1771	1451	1474	1308	3973	4085	3800	3959	3861	4651	4232	6102	1767	1246	1341	1344	4245
24:09:17	4352	4143	3802	3920	4164	4746	4236	6325	1787	1443	1381	1397	4258	4257	4092	4001	3863	4716	4294	6354	1831	1366	1401	1355	4011	3985	3954	3990	3952	4545	4354	6156	1971	1293	1346	1385	3955	3871	3824	3841	4021	4472	4199	6141	1895	1414	1383	1332	4226
24:19:17	4253	4173	3865	3959	4214	4691	4302	6188	1759	1372	1454	1324	4265	4254	3982	3904	3971	4634	4489	6273	1880	1265	1340	1320	3996	3897	3837	3932	4014	4641	4452	6161	1836	1358	1390	1379	4045	3832	4025	3775	3874	4610	4195	6161	1895	1339	1389	1323	4211
0:00:00
0:00:00
0:00:00
0:00:00
0:00:00
0:00:00
0:00:00
0:00:00
[truncated: 47 more columns]
