# Supplementary material for: Systematic analysis of low-affinity transcription factor binding site clusters in vitro and in vivo establishes their functional relevance
Source: Nat Commun. 2022 Sep 7;13:5273. doi: 10.1038/s41467-022-32971-0 (PMC9452512; doi:10.1038/s41467-022-32971-0)
Supplement: Supplementary file 3 — Source Data [file 41467_2022_32971_MOESM3_ESM.zip › source_data/in-vivo/20210518/20210518_Z3EV268_mScarleti100.txt]

mScarlet-i:570,593[2]
Kinetic read	A1	A2	A3	A4	A5	A6	A7	A8	A9	A10	A11	A12	B1	B2	B3	B4	B5	B6	B7	B8	B9	B10	B11	B12	C1	C2	C3	C4	C5	C6	C7	C8	C9	C10	C11	C12	D1	D2	D3	D4	D5	D6	D7	D8	D9	D10	D11	D12	E1
0:07:56	151	129	117	87	121	141	120	125	103	96	116	119	84	110	125	91	97	125	105	111	138	127	117	94	114	127	118	95	83	60	124	138	82	79	113	125	144	125	134	111	137	140	93	115	91	105	111	120	116
0:17:56	111	156	106	138	144	100	141	86	83	111	67	136	121	125	129	122	136	98	144	96	115	108	103	99	93	108	147	88	122	113	117	135	130	107	110	117	118	86	86	83	99	109	107	89	145	143	89	127	127
0:27:56	148	110	78	123	119	118	125	123	104	88	88	80	119	122	101	116	98	141	121	110	101	134	90	131	128	52	121	86	113	139	145	87	105	92	77	135	99	102	117	112	117	142	123	91	106	105	142	107	98
0:37:56	100	144	100	129	139	121	126	133	120	106	92	100	65	108	134	114	107	119	129	106	121	98	130	101	100	91	139	134	112	134	137	123	105	133	113	85	80	132	122	132	115	113	93	115	109	95	108	100	137
0:47:56	116	77	134	138	142	158	118	162	136	111	111	136	114	116	141	112	77	114	98	161	95	88	94	105	103	104	121	129	120	161	135	105	123	105	103	109	115	124	82	143	69	93	99	117	110	117	141	82	102
0:57:56	110	119	121	129	102	129	102	114	99	126	74	82	102	134	101	104	112	109	110	98	138	133	97	107	145	99	87	135	88	137	103	98	127	123	159	125	122	100	116	142	138	88	86	130	107	117	101	95	142
1:07:56	92	109	112	96	130	130	122	103	97	115	119	127	103	116	132	95	124	105	117	119	72	116	92	79	103	79	120	125	115	126	130	143	116	122	90	103	104	139	113	135	123	102	116	119	131	122	127	139	130
1:17:56	109	119	100	106	122	125	85	107	82	138	107	133	89	109	113	137	92	132	103	134	119	115	103	136	101	122	112	136	138	120	108	130	84	112	95	125	75	124	98	97	114	144	138	112	117	146	101	131	187
1:27:56	124	100	88	125	113	110	128	93	118	118	86	130	109	122	116	97	113	110	112	125	143	143	106	88	97	111	109	101	129	111	128	110	117	109	84	105	157	124	141	150	114	99	115	88	112	132	114	133	213
1:37:56	113	113	104	104	145	123	130	112	120	74	111	75	118	112	128	130	99	131	164	134	122	81	127	100	168	103	107	107	151	182	100	77	111	129	100	109	119	90	142	126	120	113	108	128	117	102	82	144	201
1:47:56	119	100	88	105	78	110	128	105	128	100	109	118	106	81	110	126	138	110	111	118	123	68	70	105	99	84	104	104	118	120	101	115	148	76	108	123	104	114	99	126	125	128	110	119	66	118	135	91	204
1:57:56	73	93	126	108	75	130	105	120	107	96	179	103	142	94	113	65	139	151	150	112	82	82	98	104	122	129	97	111	125	113	88	115	117	92	77	99	136	132	98	153	107	109	81	103	91	109	92	79	285
2:07:56	80	139	127	89	100	95	105	89	119	96	111	91	125	112	123	122	142	111	58	136	132	96	131	79	94	100	136	149	153	66	111	146	121	114	111	92	95	127	91	134	117	134	136	114	96	104	89	89	321
2:17:56	125	96	101	123	125	106	119	145	119	93	78	99	131	103	157	127	133	102	124	111	115	93	95	110	110	101	132	100	96	118	118	100	106	138	106	111	139	95	122	123	105	136	100	120	98	135	112	109	432
2:27:56	152	129	109	122	144	113	125	105	103	109	109	112	103	141	96	115	103	124	150	128	107	107	110	114	140	138	109	70	86	123	131	133	105	118	88	118	125	106	140	92	140	93	119	154	101	124	126	117	527
2:37:56	76	133	92	114	164	87	145	114	116	90	126	80	94	102	111	114	128	108	114	104	109	76	129	82	122	117	145	94	137	115	83	124	129	152	93	94	81	171	108	102	144	79	101	120	101	79	124	117	491
2:47:56	75	127	142	109	188	130	107	113	122	112	92	139	136	117	134	130	88	149	109	120	93	94	113	100	97	133	126	129	122	105	132	115	154	135	123	116	79	144	121	111	124	101	71	119	152	133	127	108	684
2:57:56	111	130	130	112	127	101	108	132	129	71	116	121	132	122	86	139	127	141	123	124	113	101	72	108	119	111	124	114	143	90	127	111	132	125	88	128	90	94	100	116	109	118	75	110	113	85	98	121	844
3:07:56	109	112	148	100	135	101	140	150	140	105	131	115	108	112	144	94	104	100	138	113	113	111	66	134	97	149	109	157	118	72	119	87	83	96	97	119	134	137	130	108	178	89	117	137	70	80	131	91	913
3:17:56	133	134	106	109	110	111	117	138	147	111	103	95	114	121	101	132	149	101	94	105	115	127	92	102	103	133	134	109	133	128	121	92	135	67	153	94	87	133	124	114	94	120	143	99	109	151	74	114	1015
3:27:56	148	134	112	125	84	113	103	135	121	107	75	107	120	152	111	109	102	117	151	82	78	98	96	139	108	96	109	123	121	116	135	132	116	120	139	101	119	125	156	107	142	111	122	132	102	89	88	113	1114
3:37:56	151	103	106	133	147	114	118	141	135	101	89	79	107	96	105	118	100	143	105	89	102	99	123	81	152	115	90	153	133	123	92	109	106	89	100	94	127	98	138	146	132	84	98	116	120	127	75	149	1371
3:47:56	139	123	107	140	115	140	137	125	114	117	107	93	141	122	152	109	121	129	129	126	123	92	112	87	108	115	120	100	102	108	144	106	130	94	107	125	115	142	96	134	106	109	95	141	108	116	90	145	1454
3:57:56	123	110	179	122	114	105	115	99	68	112	121	107	87	89	130	127	58	85	75	133	117	116	123	87	101	131	133	147	95	78	141	108	92	126	98	82	118	157	129	96	99	107	101	136	122	46	98	122	1512
4:07:56	95	96	122	88	96	48	152	138	122	127	136	77	138	55	101	112	131	127	128	108	94	117	113	97	125	130	127	114	87	96	148	102	146	133	110	113	118	114	81	166	103	90	140	142	109	73	84	104	1697
4:17:56	126	124	127	133	86	118	91	77	118	60	132	62	82	126	122	132	109	113	129	112	120	79	117	74	71	145	123	104	103	95	134	108	106	108	105	124	91	113	115	132	133	113	139	124	156	116	94	112	1816
4:27:56	128	122	134	93	100	117	137	103	131	105	86	115	136	124	103	107	101	122	110	77	99	83	155	148	109	131	109	91	89	116	92	128	84	86	89	105	103	116	144	159	108	109	97	137	114	78	113	94	1994
4:37:56	90	86	110	111	160	140	85	100	130	82	110	81	99	126	102	119	94	65	123	120	116	135	95	105	101	95	115	138	104	107	99	83	152	122	86	93	118	136	81	97	134	139	109	125	103	142	122	82	2233
4:47:56	92	100	101	87	86	141	115	153	129	111	125	119	67	108	67	114	72	85	115	104	91	99	81	121	93	92	123	128	91	104	94	93	97	120	87	74	68	115	92	157	80	133	88	130	85	88	170	109	2576
4:57:56	105	138	111	154	146	113	93	108	113	115	103	86	97	102	74	85	113	91	123	82	117	78	109	112	77	130	91	141	103	125	106	128	116	116	102	111	97	118	123	106	113	126	112	100	102	135	100	90	2712
5:07:56	99	86	137	109	124	110	83	133	115	83	81	61	81	105	133	126	101	69	121	113	124	82	91	100	109	127	118	103	129	112	146	101	71	130	54	95	86	109	112	155	99	115	104	84	119	85	87	98	2917
5:17:56	92	105	126	111	137	114	126	70	135	97	148	97	109	90	126	136	47	55	89	127	135	109	65	109	111	75	91	90	83	94	93	123	112	115	84	91	66	104	113	124	132	88	132	151	142	98	134	102	3230
5:27:56	91	94	100	96	118	98	105	73	91	129	108	125	122	112	58	108	123	116	121	101	120	97	116	108	108	148	106	128	122	128	104	140	119	83	88	90	124	123	131	111	100	110	101	126	104	114	112	101	3370
5:37:56	129	107	102	125	142	141	80	104	111	110	142	102	127	99	89	119	99	119	107	118	89	94	139	67	110	100	50	110	120	139	87	101	88	135	123	90	100	116	111	131	89	138	94	113	141	93	88	98	3715
5:47:56	77	111	116	121	123	109	105	96	116	102	112	141	111	86	69	78	102	96	70	130	146	93	93	96	112	95	87	125	87	101	88	119	108	78	126	118	88	99	99	85	80	105	133	96	121	97	87	85	3911
5:57:56	107	79	89	159	120	106	94	130	160	113	89	112	111	130	104	92	124	101	102	90	101	135	121	103	103	114	121	89	92	118	86	124	112	119	85	125	87	118	96	123	111	118	113	139	109	116	124	134	4300
6:07:56	98	121	71	150	107	68	112	115	144	88	100	115	108	148	132	129	84	111	117	109	101	84	83	101	75	106	122	126	115	134	104	111	129	115	123	112	98	79	98	121	62	96	83	98	118	137	89	129	4628
6:17:56	87	94	159	87	125	61	122	88	158	124	117	87	98	89	82	128	73	114	113	81	103	100	72	98	92	80	132	106	101	113	79	75	122	124	133	80	77	129	113	124	103	119	119	100	142	131	89	123	4772
6:27:56	90	91	86	102	139	121	107	83	103	100	128	118	63	96	94	121	75	128	110	95	98	102	115	105	86	104	104	99	125	114	152	110	88	98	92	99	80	130	124	125	134	138	127	122	144	71	117	111	4873
6:37:56	92	100	108	130	113	61	150	102	109	60	125	133	72	131	104	106	93	83	78	148	87	126	140	101	114	96	121	119	89	115	108	89	122	105	100	105	52	78	96	127	90	88	103	142	139	138	118	112	5598
6:47:56	65	78	94	86	146	87	100	127	126	83	99	113	94	79	129	131	109	126	92	94	106	96	106	81	140	126	67	98	82	105	101	108	133	135	105	111	108	108	123	116	77	112	76	134	133	114	136	112	6431
6:57:56	102	131	99	78	110	103	126	93	129	101	94	77	81	100	111	103	122	109	114	99	122	111	96	107	90	109	129	115	100	85	107	92	57	98	101	92	96	146	94	107	89	94	123	113	107	105	136	100	6783
7:07:56	111	96	98	104	152	136	86	106	103	124	118	108	116	110	80	123	77	158	113	86	101	92	102	112	130	103	80	119	86	100	134	142	112	91	119	143	90	113	128	131	66	99	86	99	87	85	101	86	7541
7:17:56	135	127	86	78	131	115	102	111	99	119	125	111	79	68	108	114	93	104	116	111	119	100	104	142	104	113	92	141	99	102	113	83	108	65	109	121	104	126	109	120	109	134	121	136	132	132	86	104	7925
7:27:56	113	108	123	112	75	113	120	103	124	93	107	101	115	113	116	56	110	108	101	102	123	93	81	144	62	77	87	92	137	88	106	110	124	88	104	129	125	91	103	116	115	132	95	80	130	107	119	84	8495
7:37:56	128	95	116	82	130	87	83	93	102	101	130	58	126	77	97	69	90	117	82	90	93	134	117	88	109	106	77	115	74	98	82	102	134	110	110	98	77	103	123	109	126	93	142	115	94	104	107	78	9148
7:47:56	111	100	114	101	121	71	137	119	98	95	94	87	82	116	135	102	116	100	130	85	108	96	122	105	92	136	117	95	106	120	136	151	96	136	131	103	137	91	97	83	78	119	110	102	131	135	142	128	9926
7:57:56	111	128	107	100	123	74	118	133	118	79	101	100	93	79	141	100	99	108	99	73	83	100	125	71	130	86	134	89	105	102	111	70	110	136	112	95	91	80	80	107	96	106	70	86	65	110	120	126	10690
8:07:56	106	84	100	86	110	119	80	123	101	115	116	88	94	67	105	91	152	108	77	90	135	125	148	58	102	111	120	111	121	98	119	90	98	143	87	91	110	84	94	75	131	131	120	102	119	102	136	97	11080
8:17:56	58	107	107	126	100	111	87	111	100	122	73	151	94	118	87	87	123	101	121	117	140	95	109	101	122	118	103	120	93	107	118	115	105	120	140	110	122	93	116	101	83	127	101	127	111	100	115	113	11334
8:27:56	98	102	82	157	118	123	102	102	110	88	131	131	106	132	92	118	95	140	129	79	131	95	110	100	105	85	107	69	94	81	115	116	115	97	101	83	130	98	98	123	111	127	102	118	129	89	109	99	11899
8:37:56	142	118	94	55	107	114	126	119	127	100	93	118	96	129	128	107	120	77	108	72	93	95	145	107	99	75	122	110	101	92	96	96	110	95	116	119	81	117	122	107	120	101	90	140	110	94	122	126	12190
8:47:56	88	85	108	62	111	122	129	92	102	85	102	100	87	123	87	129	95	132	116	98	128	124	141	96	118	98	89	102	94	120	89	124	109	133	33	108	126	112	78	90	105	105	92	105	92	133	106	117	12473
8:57:56	133	102	116	111	142	133	118	116	108	95	74	74	146	105	103	96	95	123	127	100	125	146	121	78	68	134	131	103	89	104	108	110	70	130	116	101	117	82	147	125	91	114	105	116	141	120	91	101	12806
9:07:56	108	111	107	113	132	107	108	72	120	66	110	98	115	121	99	82	134	98	124	112	120	129	115	125	117	108	114	97	110	119	102	109	106	99	109	106	110	105	134	122	115	119	109	148	104	137	91	106	13078
9:17:56	98	71	90	101	103	96	120	69	100	114	92	115	127	125	116	86	123	88	114	96	81	104	93	131	131	126	95	59	71	115	51	97	119	94	100	117	71	65	100	134	85	118	126	110	106	84	138	116	12779
9:27:56	81	107	111	105	128	104	84	88	96	113	98	87	96	96	101	82	94	93	159	134	103	100	101	159	102	104	102	107	106	87	104	90	118	108	100	95	140	119	114	106	131	144	89	179	110	101	93	118	12996
9:37:56	116	111	96	72	112	140	101	113	118	104	87	74	111	83	93	103	105	120	86	115	111	101	91	141	117	117	95	128	140	141	134	84	67	119	78	93	100	95	135	139	117	80	83	133	97	101	93	102	13295
9:47:56	108	116	96	92	116	112	96	93	100	88	155	112	115	85	84	51	99	146	132	98	117	80	86	121	73	96	98	71	83	101	89	65	142	79	101	94	105	80	89	108	109	90	112	135	99	106	138	97	13467
9:57:56	100	95	98	94	129	83	119	93	94	85	141	120	136	90	92	88	121	113	110	102	124	119	120	101	104	126	136	131	92	130	120	96	150	104	122	91	131	109	97	85	123	160	126	131	125	102	100	91	13453
10:07:56	103	106	144	112	118	82	110	125	89	126	101	94	79	103	98	77	114	107	115	112	99	104	109	112	121	93	98	94	95	94	88	114	103	105	86	96	104	124	68	122	122	91	87	133	132	83	108	150	13844
10:17:56	101	100	101	108	144	115	156	106	94	69	111	127	83	77	87	78	78	93	104	130	152	107	88	91	79	105	83	75	80	124	101	113	108	106	112	109	143	119	126	116	127	152	128	123	94	87	61	104	14471
10:27:56	120	105	86	142	112	94	109	86	144	123	114	58	66	105	95	109	145	149	144	136	119	98	76	54	108	114	123	106	102	116	112	114	129	101	90	72	122	122	102	100	73	113	144	161	114	120	113	101	14526
10:37:56	114	121	93	111	97	132	127	67	111	110	69	104	130	142	122	84	97	103	93	103	98	97	118	109	120	89	132	85	152	99	105	127	79	90	90	138	119	125	112	120	135	115	147	118	167	116	118	66	14617
10:47:56	94	115	125	99	99	96	114	116	118	127	128	90	75	97	123	74	140	107	134	141	109	99	109	79	154	125	91	76	138	93	115	141	104	85	107	101	100	101	132	143	108	100	130	139	136	104	124	120	14639
10:57:56	95	117	96	121	104	98	70	121	125	99	107	97	123	82	140	92	136	105	116	101	128	128	126	121	111	84	145	94	83	185	113	95	133	109	121	104	114	90	100	121	120	138	88	119	89	94	115	121	14659
11:07:56	99	67	86	100	108	77	129	99	123	100	94	103	107	93	106	127	107	132	147	126	113	85	176	117	112	124	82	101	94	105	53	100	102	104	153	91	120	113	112	154	132	111	141	149	106	84	89	84	14879
11:17:56	110	107	106	113	140	103	118	109	124	123	148	54	105	131	147	112	111	145	107	105	81	119	86	100	94	100	99	68	84	132	98	118	110	104	58	149	135	105	151	129	140	93	135	132	93	147	110	110	15192
11:27:56	116	88	166	84	119	106	96	69	113	115	147	113	135	112	105	120	111	114	116	116	140	105	100	110	129	108	113	126	124	67	123	132	107	118	83	116	104	91	146	105	118	128	127	144	123	113	123	131	15113
11:37:56	133	119	107	111	98	166	128	104	119	96	104	123	135	104	119	118	116	104	89	126	132	95	111	96	130	117	116	127	89	129	123	157	122	108	107	100	118	92	144	113	120	167	112	120	105	130	106	82	15228
11:47:56	79	123	100	102	159	120	120	92	133	91	74	112	65	83	111	117	81	107	134	126	96	93	111	132	129	101	102	111	153	102	102	101	107	81	110	85	119	160	80	101	147	133	109	84	108	104	96	110	15390
11:57:56	142	75	91	88	168	109	143	132	116	101	104	114	100	99	150	124	112	147	99	110	149	105	119	118	85	111	113	131	133	125	122	109	95	67	105	83	115	126	102	103	111	121	109	135	89	115	106	111	15339
12:07:56	108	91	127	124	145	102	128	76	91	96	79	88	122	113	89	124	136	93	115	126	153	84	88	115	102	117	115	97	118	111	123	121	87	108	83	118	142	134	118	132	104	116	111	143	83	140	101	97	15644
12:17:56	128	74	129	86	124	118	143	115	100	112	130	66	114	108	142	92	103	152	91	121	118	105	114	76	109	111	130	131	129	118	81	119	110	94	91	109	120	153	111	109	76	111	122	140	89	103	133	138	15614
12:27:56	100	96	118	130	151	111	110	85	102	98	130	71	152	93	82	94	131	104	133	111	112	91	68	131	125	132	139	115	121	101	101	115	115	82	91	103	121	132	121	155	93	131	98	127	134	135	98	132	15369
12:37:56	75	125	117	137	113	142	138	89	109	83	132	129	107	107	94	140	136	139	113	106	95	76	49	107	103	139	104	129	131	154	90	120	127	140	84	88	123	114	103	109	148	149	100	141	95	85	88	115	15215
12:47:56	84	97	131	155	163	122	103	95	116	82	85	116	134	85	146	105	112	123	72	117	115	101	112	102	100	87	85	125	105	135	107	96	90	148	114	92	153	117	96	119	118	117	96	132	133	92	117	96	15195
12:57:56	149	103	111	135	93	114	135	141	99	107	118	69	111	103	111	82	131	122	127	112	124	104	121	108	94	104	112	129	139	149	124	109	118	120	119	100	116	142	110	151	104	128	123	124	130	96	134	141	15246
13:07:56	96	116	83	146	111	92	114	104	119	96	91	95	87	95	130	103	117	122	71	142	110	105	79	108	140	105	96	137	121	99	133	103	153	91	115	108	115	92	139	131	141	157	132	118	152	90	103	111	14688
13:17:56	93	131	101	117	132	103	124	109	133	87	90	97	108	127	128	77	112	136	77	100	97	94	106	86	109	98	76	112	106	95	120	136	141	81	98	83	164	118	122	115	143	141	98	172	110	100	117	106	14495
13:27:56	138	76	125	116	142	138	126	165	105	119	81	131	100	86	88	127	102	129	132	142	84	138	128	104	125	102	141	121	115	145	115	109	87	101	73	140	123	128	112	130	106	139	124	122	136	123	98	150	14275
13:37:56	106	127	100	113	128	85	98	97	128	122	111	111	101	111	111	131	137	121	148	87	128	103	106	105	108	129	129	121	128	161	95	96	138	128	131	83	99	62	113	101	165	115	109	133	146	135	91	110	14085
13:47:56	97	134	94	95	112	113	112	91	131	75	94	126	94	110	120	141	127	99	121	114	107	120	123	113	83	120	107	120	110	101	109	103	107	80	78	122	124	88	142	117	129	135	163	110	128	112	151	96	13592
13:57:56	99	93	124	79	139	112	127	86	129	95	102	74	66	144	123	127	97	125	101	113	133	106	83	126	148	81	119	98	98	132	115	150	116	81	118	109	139	121	129	92	108	137	110	123	90	104	103	137	13090
14:07:56	113	87	100	147	150	83	129	107	123	140	135	91	124	107	125	143	105	111	102	143	78	97	129	131	98	81	152	133	124	82	106	87	72	98	118	100	138	106	115	120	100	77	116	114	115	108	132	115	13501
14:17:56	105	95	71	130	113	137	112	101	122	105	90	106	145	109	114	132	123	124	92	148	166	95	94	85	135	92	114	142	133	133	126	83	114	119	95	87	104	96	126	143	81	136	121	132	86	112	66	104	13145
14:27:56	101	125	117	135	119	144	107	117	101	113	98	90	131	144	118	104	121	131	120	112	103	102	129	85	139	67	105	117	101	103	114	94	71	122	104	68	139	115	116	126	117	117	84	93	117	94	86	74	12797
14:37:56	132	110	118	90	130	91	109	109	137	91	101	116	121	125	82	121	115	145	130	124	135	85	95	96	132	123	116	113	124	136	136	107	83	147	130	87	133	147	99	130	119	157	126	158	90	98	88	110	12721
14:47:56	135	149	102	135	106	111	91	87	135	91	133	121	108	72	71	97	115	152	148	117	115	126	109	73	122	128	107	81	91	132	70	130	96	116	123	155	94	114	106	123	133	157	121	184	133	99	76	114	12416
14:57:56	118	128	81	114	148	130	98	122	148	120	78	103	98	136	80	96	115	125	104	106	108	78	102	128	133	102	125	112	119	126	114	94	124	117	94	129	80	110	103	146	153	88	100	111	128	76	88	116	12604
15:07:56	141	118	115	148	137	111	114	103	91	99	124	98	90	117	93	75	76	78	116	104	112	101	99	83	107	96	96	69	113	137	116	89	129	133	130	114	132	125	100	124	118	104	100	150	122	129	114	104	12133
15:17:56	106	108	123	119	109	113	101	70	114	80	71	84	126	133	103	121	106	121	151	124	73	121	103	118	121	118	114	97	147	119	93	128	122	104	105	100	115	113	125	125	103	126	137	157	136	113	83	84	11825
15:27:56	111	115	112	107	179	117	109	113	64	146	120	79	116	102	141	102	134	106	108	120	100	57	79	114	109	110	99	104	115	124	128	119	103	79	131	87	106	136	109	111	78	128	89	119	137	138	124	114	11659
15:37:56	107	70	107	144	123	105	123	108	84	119	85	75	105	112	117	115	87	112	103	153	88	89	101	91	116	111	104	117	152	96	93	126	88	102	102	84	129	159	111	133	71	115	151	128	106	136	116	115	11731
15:47:56	118	86	99	100	159	95	99	107	77	88	89	86	155	100	139	170	97	115	107	116	102	130	97	111	118	46	118	124	107	140	101	89	108	111	111	109	86	115	94	116	85	121	139	115	96	111	88	89	11724
15:57:56	105	89	108	116	130	103	121	105	136	125	85	114	113	80	145	128	118	124	113	108	110	74	85	65	140	160	130	116	107	112	121	127	113	108	102	135	128	125	110	127	149	90	114	158	110	94	86	108	11941
16:07:56	80	126	115	140	117	133	109	127	119	86	106	89	86	104	128	113	106	96	139	113	112	121	112	108	87	100	102	118	50	113	134	113	100	126	82	126	124	158	109	126	128	90	139	123	135	110	90	126	11827
16:17:56	126	148	115	116	129	121	125	84	102	114	101	112	110	103	130	110	86	114	136	125	73	107	110	75	108	100	109	81	83	121	133	127	137	102	109	86	84	104	106	119	122	142	102	164	96	115	145	84	11953
16:27:56	120	122	102	109	145	140	133	114	117	113	132	83	115	124	109	69	95	146	124	114	101	138	112	122	147	131	118	89	98	120	109	128	76	91	125	128	131	143	103	129	116	85	135	148	66	88	107	62	11902
16:37:56	116	130	83	111	83	127	96	109	76	113	128	115	123	124	90	83	126	108	157	90	111	126	114	96	135	87	132	90	130	107	71	101	110	138	86	106	126	137	157	127	140	122	113	157	99	102	106	109	12114
16:47:56	95	80	121	121	135	123	126	112	112	141	92	111	126	122	162	112	76	83	116	103	106	94	114	132	92	113	122	124	155	156	88	134	104	90	111	73	152	142	95	138	113	163	122	118	143	107	114	101	12051
16:57:56	109	106	77	120	136	101	127	123	120	117	139	124	114	107	111	151	92	124	140	108	149	115	123	105	137	97	113	111	120	136	133	121	122	150	117	71	108	113	80	157	145	151	90	144	104	136	81	118	12016
17:07:56	86	134	64	81	130	108	165	117	104	68	110	58	118	144	73	148	136	96	75	118	125	103	66	102	156	123	96	99	135	114	159	152	133	122	128	130	111	125	106	128	103	144	87	99	105	116	102	94	11805
17:17:56	113	127	120	101	122	105	134	143	76	84	130	105	100	109	129	120	135	117	118	137	122	136	124	87	88	171	121	71	142	134	103	126	70	89	83	72	84	123	104	85	120	136	126	88	97	110	82	144	11827
17:27:56	139	68	103	108	115	89	134	112	100	114	93	112	147	96	156	89	80	116	123	108	79	117	105	104	115	125	88	124	53	144	122	120	83	121	84	88	89	123	83	102	140	166	134	169	99	85	117	125	12048
17:37:56	113	108	132	96	111	90	89	89	100	103	99	115	115	105	82	118	127	122	109	125	88	105	95	85	121	121	104	105	112	131	121	132	115	101	110	111	100	113	129	137	114	130	105	131	135	106	129	110	11568
17:47:56	108	97	129	106	160	122	117	123	129	84	96	121	119	115	97	150	118	142	129	87	117	110	96	89	90	99	98	127	141	120	91	106	108	73	102	80	91	107	145	115	102	132	112	171	96	49	124	113	11519
17:57:56	108	129	103	87	135	107	118	105	103	129	109	145	113	117	123	98	136	98	149	105	106	126	73	134	95	107	132	144	105	102	108	117	104	84	133	119	131	67	116	107	117	168	112	107	128	91	94	96	11564
18:07:56	111	136	130	92	113	119	80	130	104	103	148	96	112	121	75	130	97	142	94	119	120	110	111	87	98	146	122	110	128	154	106	120	111	106	119	96	130	129	89	150	129	126	117	104	124	132	123	91	11281
18:17:56	135	73	108	131	137	116	134	95	102	119	115	100	136	141	86	145	120	105	97	125	78	87	123	121	126	110	101	167	129	121	159	142	61	101	96	105	110	95	75	119	106	129	105	124	109	97	112	134	11621
18:27:56	59	124	114	108	106	71	104	127	110	120	65	122	87	111	101	144	113	109	107	87	106	135	80	86	108	110	121	144	121	103	106	138	109	87	79	102	99	121	133	94	134	108	109	115	128	106	118	118	11649
18:37:56	140	102	143	102	146	102	113	84	114	60	112	106	136	127	92	103	127	130	131	116	95	128	98	104	149	109	125	146	141	95	124	103	118	99	100	83	101	112	119	126	100	131	117	117	130	87	105	92	11836
18:47:56	107	137	136	109	119	138	144	117	90	103	119	51	120	168	104	130	133	111	134	99	134	107	122	107	109	90	133	103	142	98	122	106	96	86	97	90	83	116	117	101	121	103	140	117	124	92	89	115	11424
18:57:56	149	102	121	91	108	161	108	111	119	108	48	121	124	89	97	107	79	96	122	139	108	95	73	126	88	128	108	137	124	134	122	146	128	88	142	128	92	97	125	153	114	102	123	141	110	142	97	116	11022
19:07:56	102	113	89	144	116	114	151	99	119	99	114	105	105	104	102	119	136	150	151	117	122	91	119	150	95	128	81	68	139	113	136	117	123	92	106	99	102	153	107	102	109	137	153	128	95	127	166	76	10970
19:17:56	136	106	97	119	158	117	89	110	120	121	132	56	118	131	134	88	153	137	126	150	130	100	91	123	100	120	122	101	91	98	150	153	80	95	112	115	149	123	79	110	82	120	105	169	112	117	111	124	11239
19:27:56	103	111	123	89	125	111	99	120	134	107	91	80	95	120	124	93	148	108	114	91	131	114	90	124	109	118	119	132	126	89	125	106	122	97	108	137	133	95	95	112	125	168	111	142	103	114	111	102	11276
19:37:56	113	136	93	108	121	111	118	96	94	79	61	94	96	165	121	129	154	108	131	100	116	113	61	111	99	120	121	123	176	104	121	124	106	83	84	111	98	137	136	90	127	130	118	163	82	91	122	101	10584
19:47:56	95	130	97	151	116	128	140	116	126	104	99	103	116	139	99	114	116	130	97	121	120	123	101	99	125	114	104	104	123	126	117	118	111	73	138	101	109	117	100	127	124	101	120	153	122	76	114	64	10665
19:57:56	110	109	111	129	144	130	115	96	124	120	105	103	99	137	129	131	131	87	94	101	109	106	117	77	92	147	121	113	163	84	101	118	124	102	99	119	116	108	127	107	101	116	100	140	110	117	124	86	10596
20:07:56	106	123	73	93	157	103	80	114	126	92	112	122	128	128	120	126	119	103	105	106	142	113	86	114	91	99	111	151	102	120	144	95	141	82	119	110	114	91	131	115	71	119	138	150	115	102	91	111	10470
20:17:56	94	69	80	125	107	136	87	68	108	76	79	164	120	142	135	129	139	90	132	131	75	113	92	98	123	111	81	133	126	133	81	111	99	110	131	110	109	128	83	121	105	148	101	107	120	103	127	125	10338
20:27:56	135	126	110	148	134	138	118	135	109	115	133	70	89	114	138	100	118	121	112	131	114	102	113	119	96	139	99	104	137	133	131	64	111	60	66	108	121	110	119	117	147	147	140	136	135	138	108	103	10296
20:37:56	103	142	124	97	103	102	141	71	118	102	85	109	97	153	127	145	99	103	78	134	99	118	108	110	159	128	86	106	119	112	131	107	134	123	118	145	128	122	131	129	120	121	111	130	87	118	74	74	10713
20:47:56	112	128	111	114	125	138	97	129	114	105	90	93	114	140	109	97	153	87	124	96	110	92	67	104	115	125	118	133	112	134	153	123	152	139	155	110	104	138	98	147	144	132	141	125	117	138	127	110	10285
20:57:56	129	114	63	129	142	98	105	126	138	124	94	128	99	110	107	117	110	141	123	130	67	97	133	115	80	112	129	114	124	91	123	131	108	77	114	115	115	97	108	136	157	111	100	134	89	61	136	71	10352
21:07:56	114	101	119	127	112	113	103	127	73	95	92	82	130	115	107	146	83	138	145	98	95	124	103	86	104	106	100	106	146	84	144	99	113	90	101	100	142	143	131	116	110	113	142	152	96	112	127	107	10036
21:17:56	84	109	99	112	124	116	203	100	123	103	93	76	136	146	104	115	137	119	93	105	109	132	138	100	127	123	119	119	105	109	126	96	127	107	133	119	94	70	126	104	142	103	83	125	131	96	110	95	10098
21:27:56	106	96	90	81	138	105	93	117	109	109	98	81	121	130	114	101	102	88	126	115	90	86	116	121	119	157	127	60	152	163	118	96	95	111	79	106	135	124	157	124	142	84	104	155	84	108	144	101	9684
21:37:56	83	82	136	111	137	94	134	152	111	114	75	122	109	114	106	122	102	161	109	91	102	106	164	90	134	80	101	107	89	104	93	84	116	74	92	86	86	99	141	160	150	101	97	115	105	131	110	87	8819
21:47:56	132	88	86	116	126	93	133	152	100	152	80	99	125	116	85	114	135	102	147	69	134	128	104	124	85	115	119	92	136	111	120	120	91	116	124	94	90	126	139	101	108	131	91	133	103	84	117	97	8898
21:57:56	135	124	130	129	114	134	123	139	103	93	107	93	104	105	107	80	136	113	139	108	71	137	151	113	102	130	115	102	119	130	101	121	88	112	96	89	122	104	137	117	145	108	116	156	116	120	110	75	8608
22:07:56	117	87	95	129	122	86	106	121	78	87	124	112	113	117	93	111	120	122	84	130	135	134	103	98	135	73	77	121	126	82	107	111	99	95	102	123	108	149	114	141	150	107	101	150	106	104	108	84	9001
22:17:56	127	98	119	98	101	115	80	112	141	85	117	121	103	117	155	137	139	112	158	108	115	77	102	97	130	123	92	88	100	114	109	98	115	89	76	137	105	117	94	146	144	120	113	119	105	105	132	123	8378
22:27:56	126	110	106	60	160	148	105	116	77	104	126	106	121	122	138	116	89	124	134	84	92	87	111	102	111	118	102	120	104	117	86	100	145	98	104	120	162	103	127	143	127	93	127	119	103	172	62	84	8635
22:37:56	100	115	111	116	99	128	96	128	145	117	93	90	120	136	117	137	112	114	147	104	110	126	120	105	80	130	87	127	109	137	115	128	102	96	97	125	127	113	103	135	151	107	119	138	125	98	84	95	8048
22:47:56	111	125	106	140	117	160	145	101	110	83	94	114	95	58	134	111	146	133	143	114	107	118	109	118	101	89	158	149	125	136	101	165	97	115	99	83	114	157	123	132	136	121	93	122	100	125	104	108	8288
22:57:56	133	100	98	99	120	96	140	129	109	137	121	136	118	75	146	113	78	128	126	97	109	88	156	85	102	90	147	88	121	131	76	136	106	78	107	79	138	135	125	122	120	135	104	115	75	120	118	98	8245
23:07:56	107	83	82	151	136	90	98	96	125	84	85	109	101	157	130	116	84	156	97	132	94	113	131	102	113	87	137	115	104	77	84	157	110	70	83	118	111	107	146	122	165	120	89	121	79	117	108	139	8395
23:17:56	106	111	115	79	119	96	109	93	105	68	101	91	116	116	87	111	126	165	129	137	108	80	111	110	114	107	111	115	77	112	102	65	115	119	136	96	77	120	93	124	97	95	133	142	85	153	94	112	8310
23:27:56	97	66	125	111	78	133	112	111	101	96	116	137	91	122	102	122	97	141	113	107	132	119	95	114	105	113	126	117	117	114	125	111	101	126	111	64	106	146	122	104	119	101	110	120	133	113	93	111	8247
23:37:56	135	109	105	93	107	78	96	117	90	111	105	108	114	106	134	58	116	120	95	114	82	69	134	122	119	110	118	136	123	91	109	104	129	98	78	83	101	117	116	136	125	127	93	138	91	111	102	99	8462
23:47:56	132	112	101	120	102	122	118	82	109	107	95	100	111	85	109	113	136	126	73	112	93	138	111	101	109	100	103	149	136	130	117	164	103	78	117	115	99	85	119	124	113	133	99	123	95	114	119	88	8430
23:57:56	98	80	132	70	145	116	136	91	116	91	113	94	132	143	89	153	102	136	146	125	103	127	102	136	128	120	127	89	100	115	84	129	138	68	109	102	140	123	123	138	129	91	110	106	120	109	76	132	8197
24:07:56	94	79	104	128	95	106	114	117	132	97	105	89	59	136	114	155	101	99	98	113	126	117	134	111	99	151	144	120	93	112	87	140	79	103	108	108	104	127	141	78	101	107	120	111	102	112	127	99	8328
24:17:56	89	108	99	125	111	109	129	104	126	115	99	94	114	106	80	87	96	116	87	121	99	110	85	95	82	94	104	105	151	101	109	127	104	97	132	109	119	88	116	89	106	143	103	115	112	128	132	97	8346
0:00:00
0:00:00
0:00:00
0:00:00
0:00:00
0:00:00
0:00:00
0:00:00
[truncated: 47 more columns]
