# Supplementary material for: Systematic analysis of low-affinity transcription factor binding site clusters in vitro and in vivo establishes their functional relevance
Source: Nat Commun. 2022 Sep 7;13:5273. doi: 10.1038/s41467-022-32971-0 (PMC9452512; doi:10.1038/s41467-022-32971-0)
Supplement: Supplementary file 3 — Source Data [file 41467_2022_32971_MOESM3_ESM.zip › source_data/in-vivo/20210518/20210518_Z3EV268_600.txt]

600
Kinetic read	A1	A2	A3	A4	A5	A6	A7	A8	A9	A10	A11	A12	B1	B2	B3	B4	B5	B6	B7	B8	B9	B10	B11	B12	C1	C2	C3	C4	C5	C6	C7	C8	C9	C10	C11	C12	D1	D2	D3	D4	D5	D6	D7	D8	D9	D10	D11	D12	E1
0:06:43	0.130	0.115	0.115	0.113	0.207	0.131	0.116	0.136	0.096	0.102	0.111	0.103	0.133	0.119	0.120	0.107	0.126	0.146	0.124	0.134	0.099	0.102	0.104	0.102	0.131	0.121	0.121	0.113	0.133	0.142	0.120	0.136	0.096	0.102	0.097	0.108	0.127	0.123	0.119	0.109	0.125	0.136	0.125	0.136	0.099	0.099	0.110	0.105	0.130
0:16:43	0.129	0.116	0.115	0.113	0.210	0.131	0.117	0.153	0.095	0.102	0.111	0.103	0.133	0.121	0.121	0.107	0.125	0.145	0.125	0.134	0.099	0.102	0.104	0.102	0.131	0.121	0.121	0.113	0.132	0.148	0.120	0.136	0.096	0.102	0.097	0.108	0.128	0.123	0.120	0.109	0.125	0.146	0.127	0.138	0.099	0.099	0.110	0.105	0.131
0:26:43	0.131	0.116	0.116	0.112	0.212	0.133	0.117	0.147	0.095	0.102	0.111	0.103	0.134	0.126	0.122	0.106	0.127	0.147	0.125	0.142	0.099	0.102	0.104	0.102	0.132	0.121	0.122	0.113	0.132	0.143	0.122	0.142	0.096	0.102	0.096	0.108	0.128	0.124	0.120	0.109	0.127	0.142	0.126	0.139	0.099	0.098	0.110	0.105	0.133
0:36:43	0.139	0.116	0.116	0.112	0.215	0.136	0.117	0.132	0.095	0.102	0.110	0.103	0.135	0.128	0.122	0.106	0.129	0.151	0.125	0.139	0.098	0.102	0.104	0.102	0.135	0.121	0.123	0.113	0.134	0.146	0.123	0.143	0.096	0.102	0.096	0.108	0.129	0.129	0.122	0.108	0.128	0.143	0.127	0.140	0.099	0.099	0.110	0.105	0.133
0:46:43	0.135	0.116	0.117	0.112	0.219	0.139	0.117	0.132	0.095	0.102	0.110	0.103	0.137	0.125	0.124	0.107	0.135	0.155	0.125	0.140	0.098	0.102	0.104	0.102	0.139	0.124	0.123	0.113	0.140	0.148	0.126	0.143	0.096	0.102	0.096	0.108	0.136	0.131	0.122	0.110	0.130	0.146	0.128	0.141	0.099	0.099	0.109	0.105	0.145
0:56:43	0.148	0.117	0.118	0.112	0.222	0.142	0.119	0.134	0.095	0.102	0.111	0.103	0.145	0.131	0.122	0.107	0.136	0.159	0.126	0.143	0.099	0.102	0.104	0.102	0.141	0.131	0.125	0.114	0.143	0.151	0.130	0.149	0.096	0.102	0.096	0.108	0.141	0.130	0.123	0.110	0.132	0.151	0.130	0.145	0.099	0.099	0.110	0.105	0.144
1:06:43	0.156	0.119	0.118	0.113	0.225	0.148	0.120	0.137	0.095	0.102	0.110	0.103	0.147	0.134	0.125	0.108	0.138	0.164	0.127	0.145	0.098	0.102	0.104	0.101	0.146	0.129	0.126	0.113	0.146	0.154	0.132	0.150	0.095	0.102	0.096	0.108	0.146	0.132	0.124	0.111	0.136	0.153	0.131	0.149	0.098	0.098	0.109	0.104	0.154
1:16:43	0.171	0.128	0.119	0.114	0.228	0.152	0.124	0.140	0.095	0.102	0.110	0.103	0.163	0.136	0.126	0.109	0.141	0.175	0.137	0.152	0.098	0.102	0.104	0.101	0.164	0.130	0.128	0.114	0.155	0.157	0.132	0.149	0.096	0.102	0.096	0.108	0.157	0.134	0.125	0.112	0.138	0.156	0.131	0.152	0.098	0.098	0.109	0.105	0.158
1:26:43	0.165	0.133	0.122	0.115	0.231	0.161	0.132	0.141	0.095	0.102	0.110	0.103	0.153	0.136	0.130	0.110	0.143	0.182	0.146	0.154	0.099	0.102	0.104	0.101	0.161	0.132	0.130	0.115	0.154	0.161	0.136	0.156	0.096	0.102	0.096	0.108	0.159	0.134	0.132	0.113	0.142	0.160	0.133	0.154	0.099	0.098	0.109	0.104	0.163
1:36:43	0.178	0.149	0.121	0.115	0.237	0.165	0.142	0.145	0.095	0.102	0.110	0.103	0.168	0.136	0.134	0.112	0.147	0.188	0.154	0.159	0.098	0.102	0.104	0.102	0.163	0.135	0.138	0.116	0.155	0.165	0.139	0.160	0.095	0.101	0.096	0.108	0.166	0.138	0.136	0.115	0.147	0.167	0.137	0.158	0.098	0.098	0.109	0.104	0.158
1:46:43	0.171	0.150	0.125	0.116	0.247	0.167	0.150	0.149	0.095	0.102	0.110	0.103	0.164	0.141	0.136	0.113	0.150	0.187	0.157	0.164	0.098	0.102	0.103	0.101	0.165	0.138	0.138	0.118	0.165	0.172	0.143	0.169	0.095	0.102	0.096	0.108	0.165	0.154	0.148	0.116	0.152	0.174	0.145	0.162	0.098	0.098	0.109	0.104	0.165
1:56:43	0.177	0.180	0.135	0.118	0.251	0.173	0.159	0.154	0.095	0.102	0.110	0.103	0.169	0.144	0.140	0.115	0.156	0.190	0.153	0.170	0.098	0.102	0.103	0.101	0.169	0.144	0.141	0.120	0.176	0.179	0.147	0.174	0.095	0.102	0.096	0.108	0.168	0.158	0.166	0.118	0.158	0.181	0.154	0.169	0.098	0.098	0.109	0.104	0.183
2:06:43	0.196	0.174	0.142	0.120	0.250	0.180	0.163	0.160	0.095	0.102	0.110	0.103	0.177	0.146	0.144	0.117	0.161	0.198	0.154	0.173	0.098	0.102	0.103	0.101	0.173	0.150	0.144	0.121	0.184	0.184	0.151	0.178	0.095	0.102	0.096	0.108	0.169	0.165	0.170	0.120	0.163	0.187	0.161	0.174	0.098	0.098	0.109	0.104	0.193
2:16:43	0.181	0.177	0.152	0.121	0.252	0.186	0.164	0.166	0.095	0.102	0.110	0.103	0.185	0.152	0.150	0.121	0.166	0.203	0.160	0.182	0.098	0.102	0.103	0.101	0.180	0.156	0.151	0.124	0.189	0.192	0.156	0.185	0.095	0.102	0.096	0.108	0.177	0.162	0.162	0.123	0.167	0.194	0.152	0.182	0.098	0.099	0.109	0.104	0.188
2:26:43	0.176	0.161	0.155	0.122	0.256	0.196	0.149	0.177	0.095	0.102	0.110	0.103	0.191	0.157	0.155	0.121	0.173	0.213	0.167	0.187	0.098	0.102	0.103	0.101	0.188	0.157	0.165	0.126	0.197	0.198	0.159	0.192	0.095	0.101	0.096	0.108	0.182	0.159	0.157	0.125	0.172	0.205	0.160	0.188	0.098	0.098	0.109	0.104	0.191
2:36:43	0.184	0.162	0.157	0.125	0.262	0.205	0.151	0.180	0.095	0.102	0.110	0.103	0.200	0.160	0.160	0.123	0.176	0.225	0.171	0.198	0.098	0.102	0.103	0.101	0.196	0.160	0.184	0.127	0.215	0.207	0.167	0.202	0.095	0.101	0.096	0.108	0.191	0.164	0.160	0.127	0.178	0.216	0.161	0.196	0.098	0.098	0.109	0.104	0.203
2:46:43	0.193	0.166	0.161	0.127	0.266	0.215	0.156	0.201	0.095	0.102	0.110	0.103	0.209	0.167	0.166	0.126	0.185	0.235	0.176	0.206	0.098	0.102	0.103	0.101	0.204	0.164	0.185	0.130	0.204	0.216	0.172	0.210	0.096	0.101	0.096	0.108	0.201	0.172	0.164	0.132	0.182	0.228	0.177	0.205	0.098	0.099	0.109	0.104	0.211
2:56:43	0.203	0.173	0.174	0.129	0.276	0.223	0.162	0.195	0.095	0.102	0.110	0.103	0.219	0.175	0.171	0.130	0.194	0.247	0.182	0.218	0.098	0.102	0.103	0.101	0.219	0.172	0.199	0.133	0.201	0.227	0.176	0.222	0.095	0.102	0.096	0.108	0.210	0.176	0.171	0.134	0.193	0.240	0.170	0.217	0.098	0.098	0.109	0.104	0.219
3:06:43	0.212	0.188	0.171	0.132	0.283	0.234	0.171	0.203	0.095	0.102	0.110	0.103	0.232	0.183	0.179	0.132	0.206	0.260	0.187	0.227	0.098	0.102	0.104	0.102	0.227	0.178	0.200	0.135	0.212	0.238	0.184	0.234	0.095	0.102	0.096	0.108	0.221	0.184	0.174	0.138	0.203	0.253	0.178	0.229	0.098	0.099	0.109	0.104	0.230
3:16:43	0.220	0.203	0.166	0.134	0.292	0.247	0.178	0.213	0.095	0.102	0.110	0.103	0.241	0.190	0.187	0.136	0.214	0.274	0.196	0.238	0.098	0.102	0.103	0.101	0.241	0.185	0.182	0.139	0.222	0.251	0.194	0.246	0.095	0.101	0.096	0.108	0.232	0.190	0.180	0.140	0.212	0.265	0.183	0.241	0.098	0.098	0.109	0.104	0.238
3:26:43	0.231	0.213	0.163	0.136	0.300	0.260	0.185	0.223	0.095	0.102	0.110	0.103	0.254	0.198	0.196	0.140	0.222	0.288	0.204	0.251	0.098	0.102	0.103	0.101	0.252	0.197	0.189	0.143	0.230	0.263	0.204	0.258	0.095	0.102	0.096	0.108	0.241	0.201	0.191	0.143	0.222	0.277	0.191	0.253	0.098	0.098	0.109	0.104	0.250
3:36:43	0.242	0.214	0.169	0.138	0.310	0.274	0.193	0.232	0.095	0.102	0.110	0.103	0.268	0.207	0.204	0.145	0.236	0.302	0.215	0.265	0.098	0.102	0.103	0.101	0.267	0.206	0.199	0.146	0.238	0.278	0.212	0.270	0.095	0.101	0.096	0.108	0.253	0.210	0.197	0.146	0.233	0.293	0.199	0.265	0.098	0.099	0.109	0.104	0.263
3:46:43	0.257	0.226	0.174	0.140	0.321	0.292	0.203	0.242	0.095	0.102	0.110	0.103	0.283	0.216	0.213	0.149	0.249	0.320	0.226	0.280	0.098	0.102	0.103	0.101	0.282	0.215	0.207	0.152	0.250	0.292	0.223	0.284	0.095	0.101	0.096	0.108	0.269	0.220	0.206	0.152	0.241	0.307	0.207	0.277	0.098	0.099	0.109	0.104	0.275
3:56:43	0.272	0.229	0.184	0.144	0.333	0.310	0.214	0.255	0.095	0.102	0.110	0.103	0.300	0.226	0.222	0.155	0.261	0.339	0.237	0.295	0.098	0.102	0.103	0.101	0.298	0.226	0.217	0.160	0.260	0.312	0.235	0.300	0.095	0.102	0.096	0.108	0.282	0.230	0.218	0.157	0.256	0.326	0.215	0.292	0.098	0.098	0.109	0.104	0.288
4:06:43	0.288	0.219	0.193	0.148	0.342	0.330	0.223	0.269	0.094	0.102	0.110	0.103	0.315	0.239	0.233	0.158	0.274	0.354	0.250	0.310	0.098	0.102	0.103	0.101	0.315	0.238	0.227	0.167	0.276	0.331	0.247	0.312	0.095	0.101	0.096	0.107	0.299	0.242	0.224	0.163	0.270	0.339	0.226	0.307	0.098	0.098	0.109	0.104	0.307
4:16:43	0.300	0.226	0.201	0.150	0.355	0.349	0.235	0.286	0.094	0.102	0.110	0.102	0.331	0.250	0.245	0.165	0.289	0.371	0.265	0.330	0.098	0.101	0.103	0.101	0.328	0.251	0.237	0.167	0.290	0.345	0.260	0.334	0.095	0.101	0.096	0.108	0.316	0.254	0.236	0.168	0.282	0.358	0.234	0.326	0.098	0.098	0.109	0.104	0.327
4:26:43	0.318	0.239	0.210	0.155	0.369	0.364	0.249	0.302	0.095	0.102	0.110	0.102	0.350	0.265	0.257	0.172	0.305	0.388	0.281	0.344	0.098	0.101	0.103	0.101	0.342	0.266	0.250	0.173	0.308	0.361	0.274	0.352	0.095	0.101	0.096	0.108	0.330	0.266	0.247	0.175	0.295	0.371	0.245	0.343	0.098	0.098	0.109	0.104	0.347
4:36:43	0.338	0.252	0.221	0.159	0.383	0.381	0.264	0.324	0.094	0.102	0.110	0.103	0.362	0.278	0.271	0.179	0.318	0.408	0.292	0.361	0.098	0.102	0.103	0.101	0.356	0.277	0.263	0.178	0.326	0.376	0.290	0.367	0.095	0.101	0.096	0.108	0.348	0.278	0.259	0.184	0.312	0.390	0.257	0.360	0.098	0.098	0.109	0.104	0.361
4:46:43	0.353	0.264	0.231	0.164	0.400	0.401	0.278	0.342	0.094	0.102	0.110	0.103	0.385	0.293	0.285	0.187	0.337	0.427	0.310	0.379	0.098	0.102	0.103	0.101	0.374	0.292	0.281	0.186	0.346	0.394	0.308	0.382	0.095	0.101	0.096	0.108	0.364	0.292	0.272	0.191	0.325	0.406	0.269	0.378	0.098	0.098	0.109	0.104	0.380
4:56:43	0.366	0.282	0.241	0.170	0.420	0.421	0.289	0.359	0.094	0.102	0.110	0.103	0.400	0.309	0.302	0.195	0.351	0.451	0.323	0.396	0.098	0.102	0.103	0.101	0.395	0.306	0.297	0.195	0.365	0.417	0.324	0.399	0.095	0.101	0.096	0.108	0.385	0.306	0.286	0.198	0.340	0.431	0.287	0.393	0.098	0.098	0.109	0.104	0.401
5:06:43	0.387	0.302	0.255	0.176	0.434	0.440	0.309	0.379	0.094	0.101	0.110	0.102	0.424	0.325	0.318	0.203	0.368	0.474	0.339	0.417	0.098	0.101	0.103	0.101	0.417	0.325	0.313	0.202	0.380	0.437	0.339	0.423	0.095	0.101	0.096	0.108	0.404	0.329	0.300	0.209	0.357	0.449	0.304	0.405	0.098	0.098	0.109	0.104	0.422
5:16:43	0.409	0.322	0.269	0.183	0.450	0.462	0.320	0.392	0.094	0.101	0.110	0.103	0.448	0.342	0.331	0.212	0.388	0.497	0.355	0.441	0.098	0.101	0.103	0.101	0.444	0.338	0.327	0.211	0.399	0.461	0.356	0.446	0.095	0.101	0.096	0.108	0.425	0.346	0.315	0.217	0.374	0.477	0.320	0.428	0.098	0.098	0.109	0.104	0.445
5:26:43	0.428	0.333	0.283	0.191	0.468	0.485	0.337	0.410	0.094	0.102	0.110	0.103	0.468	0.356	0.348	0.222	0.410	0.522	0.370	0.463	0.098	0.101	0.103	0.101	0.465	0.356	0.346	0.222	0.422	0.485	0.369	0.468	0.095	0.101	0.096	0.107	0.446	0.364	0.329	0.230	0.391	0.499	0.335	0.448	0.098	0.098	0.109	0.104	0.471
5:36:43	0.444	0.350	0.299	0.200	0.485	0.507	0.353	0.431	0.094	0.102	0.110	0.103	0.490	0.373	0.364	0.235	0.430	0.546	0.391	0.487	0.098	0.102	0.103	0.101	0.488	0.375	0.364	0.234	0.442	0.509	0.390	0.491	0.095	0.101	0.096	0.108	0.474	0.378	0.340	0.241	0.413	0.525	0.351	0.471	0.098	0.098	0.109	0.104	0.494
5:46:43	0.469	0.369	0.314	0.208	0.504	0.531	0.368	0.454	0.094	0.102	0.110	0.103	0.518	0.389	0.382	0.249	0.447	0.573	0.412	0.511	0.098	0.101	0.103	0.101	0.515	0.392	0.383	0.244	0.458	0.532	0.409	0.513	0.095	0.101	0.096	0.108	0.499	0.391	0.357	0.251	0.434	0.554	0.372	0.498	0.098	0.098	0.109	0.104	0.519
5:56:43	0.489	0.386	0.328	0.219	0.520	0.556	0.394	0.480	0.095	0.102	0.110	0.103	0.539	0.413	0.403	0.258	0.472	0.597	0.443	0.533	0.098	0.102	0.103	0.101	0.538	0.415	0.402	0.260	0.478	0.556	0.432	0.539	0.095	0.102	0.096	0.108	0.522	0.407	0.374	0.263	0.456	0.580	0.389	0.525	0.098	0.098	0.109	0.104	0.545
6:06:43	0.517	0.407	0.343	0.230	0.545	0.585	0.420	0.499	0.094	0.102	0.110	0.103	0.562	0.434	0.426	0.270	0.492	0.619	0.462	0.560	0.098	0.101	0.103	0.101	0.560	0.435	0.425	0.274	0.503	0.581	0.450	0.561	0.095	0.101	0.096	0.108	0.547	0.425	0.390	0.276	0.482	0.609	0.407	0.551	0.098	0.098	0.109	0.104	0.570
6:16:43	0.549	0.433	0.364	0.245	0.568	0.612	0.443	0.522	0.094	0.102	0.110	0.103	0.587	0.458	0.453	0.286	0.518	0.648	0.489	0.584	0.098	0.101	0.103	0.101	0.588	0.461	0.443	0.289	0.529	0.605	0.475	0.590	0.095	0.101	0.096	0.108	0.574	0.447	0.417	0.290	0.504	0.642	0.430	0.582	0.098	0.098	0.109	0.104	0.596
6:26:43	0.571	0.459	0.385	0.256	0.587	0.638	0.461	0.550	0.095	0.102	0.110	0.103	0.612	0.479	0.472	0.301	0.539	0.672	0.507	0.612	0.098	0.102	0.103	0.101	0.608	0.484	0.465	0.305	0.552	0.628	0.497	0.615	0.095	0.101	0.096	0.108	0.599	0.473	0.439	0.304	0.530	0.671	0.452	0.612	0.098	0.099	0.109	0.104	0.617
6:36:43	0.602	0.481	0.406	0.270	0.616	0.664	0.485	0.575	0.094	0.102	0.110	0.103	0.642	0.497	0.498	0.319	0.563	0.698	0.528	0.632	0.098	0.102	0.103	0.101	0.635	0.504	0.484	0.314	0.580	0.655	0.521	0.639	0.095	0.101	0.096	0.108	0.626	0.497	0.466	0.320	0.556	0.712	0.476	0.649	0.098	0.098	0.109	0.104	0.646
6:46:43	0.628	0.505	0.428	0.284	0.641	0.685	0.505	0.601	0.095	0.102	0.110	0.103	0.666	0.522	0.520	0.332	0.592	0.717	0.552	0.657	0.098	0.102	0.103	0.101	0.660	0.530	0.511	0.331	0.605	0.681	0.546	0.668	0.095	0.101	0.096	0.108	0.650	0.526	0.492	0.333	0.589	0.739	0.500	0.683	0.098	0.098	0.109	0.104	0.680
6:56:43	0.651	0.531	0.450	0.300	0.663	0.707	0.527	0.628	0.094	0.102	0.110	0.103	0.691	0.545	0.543	0.349	0.616	0.734	0.573	0.678	0.098	0.102	0.103	0.101	0.683	0.550	0.530	0.347	0.632	0.707	0.568	0.696	0.095	0.101	0.096	0.108	0.674	0.552	0.515	0.350	0.613	0.756	0.527	0.703	0.098	0.098	0.109	0.104	0.712
7:06:43	0.673	0.551	0.472	0.316	0.689	0.720	0.551	0.649	0.095	0.102	0.110	0.103	0.711	0.572	0.565	0.367	0.636	0.744	0.598	0.698	0.098	0.102	0.103	0.101	0.706	0.574	0.558	0.367	0.652	0.723	0.594	0.713	0.095	0.101	0.096	0.108	0.691	0.575	0.542	0.367	0.647	0.784	0.548	0.736	0.098	0.098	0.109	0.104	0.733
7:16:43	0.700	0.576	0.493	0.332	0.710	0.732	0.576	0.671	0.095	0.102	0.110	0.103	0.730	0.599	0.588	0.389	0.659	0.756	0.622	0.715	0.098	0.101	0.103	0.101	0.726	0.603	0.586	0.384	0.678	0.745	0.619	0.737	0.095	0.101	0.096	0.108	0.710	0.603	0.565	0.385	0.677	0.799	0.573	0.757	0.098	0.098	0.109	0.104	0.762
7:26:43	0.721	0.604	0.514	0.350	0.734	0.745	0.599	0.687	0.095	0.102	0.110	0.103	0.746	0.623	0.611	0.409	0.678	0.766	0.645	0.724	0.098	0.102	0.103	0.101	0.742	0.630	0.611	0.405	0.706	0.764	0.646	0.752	0.095	0.102	0.096	0.108	0.730	0.630	0.591	0.402	0.709	0.817	0.597	0.778	0.098	0.099	0.109	0.104	0.786
7:36:43	0.739	0.627	0.537	0.369	0.754	0.751	0.624	0.704	0.095	0.102	0.110	0.103	0.759	0.648	0.633	0.428	0.691	0.775	0.664	0.737	0.098	0.102	0.103	0.101	0.753	0.653	0.639	0.430	0.729	0.787	0.669	0.783	0.095	0.101	0.096	0.108	0.745	0.659	0.619	0.423	0.734	0.845	0.614	0.808	0.098	0.098	0.109	0.104	0.814
7:46:43	0.743	0.652	0.561	0.386	0.770	0.763	0.645	0.717	0.095	0.102	0.110	0.103	0.772	0.673	0.654	0.450	0.705	0.786	0.679	0.748	0.098	0.101	0.103	0.101	0.769	0.675	0.662	0.453	0.745	0.801	0.695	0.796	0.095	0.101	0.096	0.108	0.761	0.684	0.640	0.444	0.767	0.851	0.638	0.826	0.098	0.098	0.109	0.104	0.837
7:56:43	0.762	0.669	0.585	0.405	0.785	0.771	0.664	0.726	0.095	0.102	0.110	0.103	0.784	0.691	0.673	0.475	0.715	0.795	0.699	0.761	0.098	0.102	0.103	0.101	0.786	0.694	0.680	0.473	0.755	0.818	0.710	0.815	0.095	0.101	0.096	0.108	0.780	0.707	0.666	0.462	0.790	0.882	0.657	0.853	0.098	0.098	0.109	0.104	0.855
8:06:43	0.776	0.693	0.609	0.424	0.797	0.777	0.680	0.739	0.094	0.102	0.110	0.102	0.797	0.708	0.689	0.494	0.728	0.799	0.710	0.770	0.098	0.101	0.103	0.101	0.794	0.713	0.703	0.496	0.772	0.836	0.732	0.830	0.095	0.101	0.096	0.108	0.789	0.741	0.687	0.486	0.812	0.884	0.679	0.869	0.098	0.098	0.109	0.104	0.890
8:16:43	0.784	0.709	0.636	0.444	0.805	0.784	0.695	0.748	0.095	0.102	0.110	0.103	0.805	0.723	0.702	0.512	0.741	0.814	0.720	0.779	0.098	0.102	0.103	0.101	0.805	0.729	0.719	0.514	0.787	0.859	0.758	0.843	0.095	0.101	0.096	0.108	0.804	0.764	0.701	0.512	0.832	0.901	0.696	0.883	0.098	0.098	0.109	0.104	0.897
8:26:43	0.796	0.724	0.657	0.467	0.816	0.790	0.706	0.755	0.095	0.102	0.110	0.103	0.816	0.737	0.718	0.538	0.750	0.825	0.733	0.786	0.097	0.101	0.103	0.101	0.826	0.750	0.735	0.536	0.809	0.870	0.774	0.868	0.095	0.101	0.096	0.108	0.825	0.781	0.730	0.537	0.861	0.925	0.711	0.915	0.098	0.098	0.109	0.104	0.926
8:36:43	0.803	0.742	0.680	0.488	0.821	0.799	0.714	0.764	0.095	0.102	0.110	0.102	0.826	0.748	0.727	0.559	0.758	0.835	0.744	0.793	0.098	0.101	0.103	0.101	0.841	0.764	0.751	0.559	0.820	0.882	0.797	0.880	0.095	0.101	0.096	0.108	0.846	0.810	0.751	0.559	0.882	0.946	0.728	0.930	0.098	0.098	0.109	0.104	0.940
8:46:43	0.812	0.752	0.693	0.512	0.831	0.806	0.724	0.772	0.095	0.102	0.110	0.103	0.836	0.760	0.739	0.583	0.766	0.845	0.756	0.802	0.097	0.101	0.103	0.101	0.847	0.783	0.765	0.585	0.839	0.891	0.811	0.896	0.095	0.101	0.096	0.108	0.856	0.828	0.764	0.588	0.902	0.964	0.742	0.944	0.098	0.098	0.109	0.104	0.946
8:56:43	0.815	0.762	0.711	0.534	0.838	0.809	0.737	0.779	0.094	0.102	0.109	0.103	0.841	0.772	0.750	0.607	0.777	0.855	0.763	0.811	0.097	0.101	0.103	0.101	0.853	0.797	0.778	0.608	0.847	0.899	0.826	0.908	0.095	0.101	0.096	0.108	0.868	0.850	0.775	0.612	0.915	0.974	0.753	0.959	0.098	0.098	0.109	0.104	0.961
9:06:43	0.821	0.774	0.722	0.558	0.843	0.811	0.742	0.784	0.094	0.102	0.109	0.103	0.852	0.780	0.759	0.632	0.785	0.864	0.775	0.815	0.097	0.101	0.103	0.101	0.866	0.814	0.794	0.633	0.863	0.916	0.844	0.924	0.095	0.101	0.096	0.108	0.878	0.870	0.794	0.642	0.939	0.994	0.762	0.986	0.098	0.098	0.109	0.104	0.971
9:16:43	0.826	0.779	0.733	0.579	0.850	0.815	0.750	0.788	0.094	0.102	0.109	0.102	0.861	0.794	0.768	0.651	0.795	0.879	0.783	0.822	0.097	0.101	0.103	0.101	0.879	0.836	0.816	0.657	0.878	0.940	0.859	0.933	0.095	0.101	0.096	0.108	0.886	0.894	0.813	0.660	0.962	1.011	0.773	0.997	0.097	0.098	0.108	0.104	0.988
9:26:43	0.828	0.789	0.743	0.599	0.853	0.816	0.755	0.792	0.095	0.101	0.109	0.103	0.867	0.802	0.775	0.670	0.798	0.885	0.787	0.825	0.097	0.101	0.103	0.101	0.888	0.845	0.839	0.679	0.888	0.936	0.869	0.952	0.095	0.101	0.096	0.108	0.908	0.907	0.818	0.688	0.974	1.022	0.788	1.017	0.098	0.098	0.109	0.104	0.997
9:36:43	0.836	0.799	0.754	0.621	0.861	0.820	0.763	0.798	0.095	0.102	0.109	0.103	0.875	0.810	0.785	0.685	0.806	0.892	0.796	0.831	0.097	0.101	0.103	0.101	0.896	0.852	0.855	0.696	0.898	0.946	0.875	0.960	0.095	0.101	0.096	0.108	0.912	0.925	0.836	0.719	0.987	1.032	0.798	1.025	0.097	0.098	0.109	0.104	1.001
9:46:43	0.842	0.801	0.766	0.643	0.865	0.826	0.770	0.800	0.095	0.101	0.109	0.103	0.880	0.820	0.792	0.699	0.808	0.894	0.800	0.833	0.097	0.101	0.103	0.101	0.899	0.857	0.879	0.712	0.905	0.947	0.881	0.965	0.095	0.101	0.096	0.108	0.916	0.937	0.835	0.750	0.990	1.029	0.806	1.025	0.097	0.098	0.109	0.104	1.004
9:56:43	0.847	0.807	0.772	0.665	0.872	0.832	0.774	0.801	0.095	0.102	0.109	0.103	0.888	0.834	0.800	0.708	0.817	0.906	0.809	0.842	0.097	0.102	0.103	0.101	0.908	0.871	0.897	0.725	0.918	0.962	0.894	0.977	0.095	0.101	0.096	0.108	0.924	0.945	0.854	0.776	1.013	1.037	0.824	1.042	0.097	0.098	0.109	0.104	1.023
10:06:43	0.854	0.814	0.781	0.678	0.874	0.835	0.781	0.809	0.095	0.101	0.109	0.103	0.895	0.837	0.805	0.721	0.821	0.911	0.815	0.847	0.097	0.102	0.103	0.101	0.914	0.881	0.917	0.740	0.929	0.987	0.902	0.980	0.095	0.101	0.096	0.108	0.929	0.961	0.864	0.803	1.024	1.046	0.839	1.040	0.097	0.098	0.109	0.104	1.031
10:16:43	0.853	0.818	0.787	0.688	0.876	0.836	0.780	0.813	0.094	0.101	0.109	0.102	0.901	0.846	0.820	0.733	0.829	0.926	0.824	0.859	0.097	0.101	0.103	0.101	0.932	0.903	0.933	0.749	0.948	0.997	0.925	0.993	0.095	0.101	0.096	0.107	0.947	0.974	0.888	0.825	1.040	1.063	0.855	1.058	0.097	0.098	0.108	0.104	1.059
10:26:43	0.862	0.826	0.794	0.700	0.882	0.839	0.788	0.814	0.095	0.101	0.109	0.103	0.908	0.855	0.826	0.744	0.837	0.929	0.825	0.862	0.097	0.101	0.103	0.101	0.946	0.922	0.939	0.759	0.960	1.011	0.940	1.008	0.095	0.101	0.096	0.107	0.960	0.986	0.894	0.856	1.048	1.082	0.859	1.069	0.097	0.098	0.109	0.104	1.063
10:36:43	0.863	0.836	0.796	0.715	0.885	0.839	0.793	0.815	0.094	0.101	0.109	0.103	0.910	0.868	0.835	0.756	0.845	0.940	0.835	0.868	0.097	0.101	0.103	0.101	0.960	0.938	0.949	0.769	0.974	1.027	0.958	1.027	0.095	0.101	0.096	0.107	0.974	1.005	0.905	0.880	1.071	1.097	0.883	1.083	0.097	0.098	0.108	0.104	1.077
10:46:43	0.866	0.845	0.803	0.721	0.884	0.838	0.795	0.819	0.095	0.101	0.109	0.103	0.922	0.877	0.840	0.759	0.853	0.947	0.840	0.877	0.097	0.101	0.103	0.101	0.965	0.946	0.966	0.777	0.986	1.046	0.972	1.052	0.095	0.101	0.096	0.107	0.986	1.012	0.925	0.911	1.082	1.105	0.895	1.103	0.097	0.098	0.109	0.104	1.081
10:56:43	0.871	0.844	0.810	0.728	0.887	0.842	0.799	0.821	0.094	0.101	0.109	0.103	0.927	0.887	0.854	0.770	0.860	0.954	0.843	0.878	0.097	0.101	0.103	0.101	0.973	0.949	0.978	0.785	0.989	1.048	0.975	1.046	0.095	0.101	0.096	0.108	0.999	1.021	0.924	0.931	1.083	1.114	0.898	1.102	0.097	0.098	0.108	0.104	1.087
11:06:43	0.875	0.852	0.814	0.737	0.888	0.845	0.805	0.826	0.095	0.101	0.110	0.103	0.926	0.893	0.858	0.776	0.862	0.952	0.849	0.881	0.097	0.101	0.103	0.101	0.972	0.950	0.986	0.804	1.005	1.060	0.986	1.049	0.095	0.101	0.096	0.108	0.999	1.023	0.924	0.941	1.093	1.112	0.896	1.100	0.097	0.098	0.109	0.104	1.085
11:16:43	0.880	0.856	0.820	0.744	0.892	0.848	0.809	0.827	0.094	0.102	0.109	0.103	0.936	0.895	0.862	0.784	0.869	0.959	0.853	0.888	0.097	0.101	0.103	0.101	0.981	0.970	1.010	0.826	1.016	1.070	0.987	1.061	0.095	0.101	0.096	0.108	1.015	1.037	0.933	0.965	1.096	1.114	0.919	1.112	0.097	0.098	0.109	0.104	1.088
11:26:43	0.884	0.856	0.822	0.749	0.895	0.851	0.809	0.831	0.095	0.101	0.109	0.103	0.940	0.904	0.870	0.797	0.871	0.963	0.857	0.889	0.097	0.102	0.103	0.101	0.984	0.980	1.009	0.846	1.018	1.070	1.002	1.066	0.095	0.101	0.096	0.108	1.013	1.039	0.939	0.973	1.106	1.117	0.917	1.121	0.097	0.098	0.109	0.104	1.093
11:36:43	0.888	0.864	0.825	0.751	0.903	0.852	0.815	0.833	0.094	0.101	0.109	0.103	0.940	0.907	0.871	0.802	0.875	0.962	0.861	0.892	0.097	0.101	0.103	0.101	0.989	0.983	1.017	0.861	1.028	1.080	1.009	1.068	0.095	0.101	0.096	0.107	1.023	1.041	0.930	0.987	1.106	1.111	0.934	1.130	0.097	0.098	0.108	0.104	1.101
11:46:43	0.891	0.863	0.832	0.756	0.906	0.853	0.812	0.836	0.095	0.102	0.109	0.103	0.944	0.918	0.880	0.808	0.889	0.974	0.867	0.898	0.097	0.101	0.103	0.101	0.998	0.994	1.031	0.876	1.032	1.090	1.019	1.066	0.095	0.101	0.096	0.108	1.023	1.056	0.935	0.992	1.110	1.120	0.949	1.132	0.097	0.098	0.109	0.104	1.108
11:56:43	0.895	0.870	0.832	0.762	0.906	0.855	0.817	0.838	0.094	0.102	0.109	0.103	0.949	0.924	0.894	0.813	0.892	0.982	0.876	0.900	0.097	0.101	0.103	0.101	1.001	1.004	1.036	0.897	1.049	1.098	1.036	1.079	0.095	0.101	0.096	0.108	1.031	1.064	0.955	1.008	1.120	1.132	0.952	1.135	0.097	0.098	0.108	0.104	1.116
12:06:43	0.897	0.879	0.834	0.766	0.909	0.856	0.823	0.847	0.095	0.102	0.110	0.103	0.946	0.925	0.888	0.820	0.891	0.964	0.875	0.897	0.097	0.102	0.103	0.101	0.998	1.002	1.052	0.919	1.048	1.088	1.037	1.071	0.095	0.101	0.096	0.108	1.023	1.066	0.948	1.021	1.123	1.117	0.964	1.133	0.097	0.098	0.109	0.104	1.116
12:16:43	0.899	0.883	0.840	0.775	0.910	0.860	0.823	0.848	0.094	0.102	0.109	0.103	0.951	0.934	0.895	0.827	0.904	0.987	0.884	0.905	0.097	0.102	0.103	0.101	1.005	1.012	1.047	0.940	1.062	1.104	1.048	1.101	0.095	0.101	0.096	0.108	1.041	1.079	0.965	1.035	1.129	1.123	0.987	1.148	0.097	0.098	0.109	0.104	1.124
12:26:43	0.905	0.889	0.843	0.779	0.915	0.861	0.828	0.851	0.095	0.102	0.109	0.102	0.955	0.943	0.901	0.834	0.904	0.962	0.887	0.904	0.097	0.101	0.103	0.101	1.000	1.015	1.052	0.953	1.053	1.098	1.053	1.072	0.094	0.101	0.096	0.107	1.033	1.073	0.950	1.042	1.129	1.110	0.989	1.143	0.097	0.098	0.108	0.104	1.121
12:36:43	0.909	0.894	0.847	0.780	0.919	0.862	0.827	0.857	0.094	0.101	0.109	0.102	0.951	0.942	0.898	0.835	0.908	0.974	0.888	0.906	0.097	0.101	0.103	0.101	0.999	1.016	1.070	0.960	1.053	1.081	1.056	1.064	0.094	0.101	0.096	0.107	1.022	1.067	0.951	1.046	1.132	1.106	0.986	1.139	0.097	0.098	0.108	0.104	1.111
12:46:43	0.918	0.905	0.853	0.786	0.922	0.864	0.831	0.857	0.095	0.101	0.109	0.103	0.948	0.943	0.909	0.845	0.912	0.948	0.890	0.905	0.097	0.101	0.103	0.101	1.003	1.031	1.077	0.965	1.061	1.078	1.056	1.059	0.095	0.101	0.096	0.108	1.027	1.072	0.952	1.054	1.130	1.093	0.989	1.130	0.097	0.098	0.108	0.104	1.117
12:56:43	0.927	0.915	0.857	0.792	0.927	0.871	0.836	0.860	0.095	0.102	0.109	0.103	0.945	0.944	0.906	0.847	0.902	0.950	0.891	0.902	0.097	0.102	0.103	0.101	0.990	1.025	1.063	0.962	1.056	1.068	1.047	1.057	0.095	0.101	0.096	0.108	1.024	1.064	0.961	1.063	1.126	1.079	0.994	1.123	0.097	0.098	0.109	0.104	1.114
13:06:43	0.932	0.915	0.857	0.793	0.929	0.870	0.838	0.857	0.094	0.101	0.109	0.103	0.948	0.948	0.909	0.852	0.892	0.937	0.889	0.898	0.097	0.101	0.103	0.101	0.986	1.021	1.074	0.967	1.052	1.065	1.048	1.041	0.094	0.101	0.096	0.107	1.020	1.063	0.962	1.061	1.125	1.062	1.003	1.107	0.097	0.098	0.108	0.104	1.102
13:16:43	0.937	0.923	0.862	0.796	0.931	0.874	0.840	0.860	0.095	0.102	0.109	0.103	0.942	0.946	0.904	0.857	0.896	0.925	0.891	0.899	0.097	0.101	0.103	0.101	0.976	1.030	1.073	0.972	1.049	1.059	1.052	1.038	0.094	0.101	0.096	0.107	1.014	1.070	0.956	1.073	1.131	1.069	1.010	1.101	0.097	0.098	0.109	0.104	1.094
13:26:43	0.937	0.926	0.865	0.800	0.932	0.872	0.841	0.860	0.095	0.102	0.109	0.102	0.936	0.954	0.909	0.856	0.896	0.929	0.893	0.899	0.097	0.101	0.103	0.101	0.979	1.027	1.084	0.970	1.052	1.046	1.061	1.036	0.094	0.101	0.096	0.107	1.010	1.072	0.967	1.085	1.128	1.060	1.020	1.101	0.097	0.098	0.108	0.104	1.093
13:36:43	0.937	0.926	0.869	0.806	0.935	0.872	0.846	0.863	0.094	0.101	0.109	0.103	0.931	0.955	0.918	0.865	0.902	0.928	0.899	0.898	0.096	0.101	0.103	0.101	0.965	1.030	1.085	0.995	1.048	1.048	1.055	1.033	0.095	0.101	0.096	0.107	1.009	1.070	0.960	1.088	1.134	1.059	1.028	1.101	0.097	0.098	0.108	0.104	1.087
13:46:43	0.932	0.924	0.868	0.806	0.933	0.873	0.850	0.859	0.095	0.101	0.109	0.103	0.918	0.953	0.911	0.870	0.890	0.930	0.900	0.895	0.097	0.101	0.103	0.101	0.958	1.021	1.083	1.011	1.039	1.029	1.042	1.017	0.094	0.101	0.096	0.108	0.988	1.069	0.957	1.090	1.119	1.048	1.023	1.085	0.097	0.098	0.109	0.104	1.071
13:56:43	0.936	0.916	0.871	0.813	0.936	0.875	0.852	0.861	0.095	0.101	0.109	0.103	0.915	0.954	0.911	0.871	0.886	0.916	0.896	0.893	0.097	0.101	0.103	0.101	0.947	1.015	1.082	0.990	1.025	1.014	1.029	0.999	0.094	0.101	0.096	0.107	0.969	1.058	0.949	1.089	1.103	1.039	1.020	1.075	0.097	0.098	0.108	0.104	1.062
14:06:43	0.935	0.928	0.872	0.815	0.933	0.875	0.853	0.858	0.095	0.101	0.109	0.103	0.913	0.952	0.907	0.875	0.889	0.920	0.901	0.895	0.097	0.101	0.103	0.101	0.946	1.022	1.073	0.998	1.033	1.010	1.034	0.999	0.094	0.101	0.096	0.107	0.974	1.071	0.947	1.104	1.105	1.030	1.026	1.068	0.097	0.098	0.108	0.104	1.066
14:16:43	0.930	0.930	0.876	0.823	0.934	0.875	0.857	0.861	0.094	0.101	0.109	0.102	0.910	0.951	0.902	0.881	0.877	0.921	0.889	0.888	0.097	0.101	0.103	0.101	0.934	1.024	1.071	1.000	1.017	0.996	1.022	0.991	0.094	0.101	0.096	0.107	0.964	1.055	0.951	1.100	1.085	1.024	1.029	1.059	0.097	0.098	0.108	0.104	1.046
14:26:43	0.933	0.929	0.874	0.822	0.930	0.878	0.854	0.862	0.094	0.101	0.109	0.102	0.913	0.950	0.905	0.887	0.879	0.916	0.885	0.890	0.096	0.101	0.103	0.101	0.937	1.022	1.078	1.008	1.013	0.987	1.021	0.988	0.094	0.101	0.096	0.107	0.966	1.047	0.944	1.108	1.071	1.018	1.025	1.057	0.097	0.098	0.108	0.104	1.035
14:36:43	0.927	0.927	0.880	0.830	0.934	0.880	0.856	0.864	0.095	0.102	0.109	0.103	0.910	0.945	0.900	0.889	0.873	0.903	0.884	0.890	0.097	0.101	0.103	0.101	0.930	1.003	1.082	1.000	0.999	0.967	0.998	0.983	0.095	0.101	0.096	0.108	0.952	1.037	0.948	1.101	1.058	1.006	1.013	1.038	0.097	0.098	0.108	0.104	1.029
14:46:43	0.927	0.930	0.879	0.830	0.934	0.879	0.856	0.862	0.095	0.102	0.109	0.103	0.910	0.951	0.900	0.900	0.874	0.905	0.885	0.891	0.097	0.102	0.103	0.101	0.934	1.002	1.070	1.014	1.002	0.981	1.003	0.983	0.095	0.101	0.096	0.108	0.956	1.041	0.935	1.109	1.061	1.014	1.019	1.043	0.097	0.098	0.108	0.104	1.029
14:56:43	0.924	0.920	0.875	0.827	0.931	0.877	0.851	0.860	0.094	0.101	0.109	0.102	0.915	0.944	0.901	0.904	0.876	0.908	0.887	0.888	0.097	0.101	0.103	0.101	0.937	1.004	1.071	1.024	0.999	0.982	1.002	0.983	0.094	0.101	0.096	0.107	0.951	1.026	0.934	1.107	1.060	1.016	1.012	1.038	0.097	0.098	0.108	0.104	1.020
15:06:43	0.922	0.922	0.880	0.830	0.932	0.878	0.854	0.859	0.094	0.101	0.109	0.102	0.906	0.945	0.898	0.906	0.870	0.906	0.883	0.891	0.097	0.101	0.103	0.101	0.935	1.001	1.053	1.026	0.989	0.975	0.995	0.980	0.094	0.101	0.096	0.108	0.954	1.025	0.936	1.111	1.054	1.009	1.014	1.046	0.097	0.098	0.108	0.104	1.024
15:16:43	0.917	0.919	0.880	0.834	0.931	0.878	0.857	0.863	0.094	0.102	0.109	0.103	0.905	0.938	0.894	0.908	0.869	0.899	0.882	0.887	0.097	0.101	0.103	0.101	0.929	0.984	1.038	1.020	0.993	0.966	0.987	0.982	0.094	0.101	0.096	0.108	0.945	1.019	0.904	1.102	1.041	1.002	1.012	1.041	0.097	0.098	0.108	0.104	1.010
15:26:43	0.916	0.916	0.878	0.839	0.936	0.882	0.857	0.865	0.094	0.101	0.109	0.103	0.905	0.931	0.892	0.910	0.866	0.895	0.880	0.889	0.096	0.101	0.103	0.101	0.924	0.979	1.021	1.033	0.986	0.961	0.988	0.981	0.094	0.101	0.096	0.107	0.935	1.003	0.892	1.107	1.028	0.999	0.996	1.037	0.097	0.098	0.108	0.104	1.003
15:36:43	0.915	0.913	0.876	0.843	0.936	0.880	0.854	0.864	0.095	0.102	0.109	0.103	0.907	0.937	0.892	0.916	0.873	0.892	0.878	0.890	0.097	0.101	0.103	0.101	0.929	0.978	0.986	1.036	0.994	0.975	0.985	0.982	0.095	0.101	0.096	0.108	0.931	0.999	0.894	1.113	1.030	1.008	1.000	1.035	0.097	0.098	0.108	0.104	1.006
15:46:43	0.914	0.911	0.877	0.841	0.935	0.883	0.857	0.864	0.095	0.101	0.109	0.102	0.907	0.929	0.887	0.912	0.868	0.890	0.880	0.888	0.097	0.101	0.103	0.101	0.926	0.970	0.964	1.043	0.991	0.964	0.985	0.975	0.094	0.101	0.096	0.107	0.936	0.995	0.918	1.111	1.034	1.013	0.982	1.040	0.097	0.098	0.108	0.104	0.998
15:56:43	0.912	0.910	0.877	0.842	0.934	0.882	0.857	0.861	0.094	0.101	0.109	0.103	0.910	0.938	0.885	0.910	0.863	0.884	0.876	0.885	0.097	0.101	0.103	0.101	0.925	0.974	0.958	1.039	0.981	0.959	0.976	0.965	0.094	0.101	0.096	0.107	0.925	0.987	0.896	1.110	1.026	1.000	0.971	1.035	0.097	0.098	0.108	0.104	1.002
16:06:43	0.912	0.904	0.880	0.842	0.934	0.881	0.857	0.862	0.095	0.101	0.109	0.102	0.907	0.928	0.880	0.908	0.864	0.891	0.879	0.883	0.097	0.101	0.103	0.101	0.925	0.975	0.936	1.044	0.977	0.959	0.975	0.976	0.094	0.101	0.096	0.108	0.929	0.968	0.909	1.113	1.032	1.004	0.970	1.021	0.097	0.098	0.108	0.104	1.008
16:16:43	0.912	0.904	0.875	0.842	0.933	0.881	0.856	0.864	0.095	0.101	0.109	0.103	0.907	0.933	0.884	0.911	0.865	0.893	0.879	0.887	0.097	0.101	0.103	0.101	0.920	0.974	0.919	1.049	0.994	0.961	0.982	0.971	0.094	0.101	0.096	0.108	0.924	0.971	0.903	1.114	1.031	1.010	0.976	1.030	0.097	0.098	0.108	0.104	1.014
16:26:43	0.909	0.901	0.876	0.848	0.938	0.882	0.857	0.868	0.094	0.101	0.109	0.102	0.903	0.917	0.881	0.904	0.867	0.889	0.880	0.884	0.096	0.101	0.103	0.101	0.928	0.970	0.930	1.039	0.981	0.961	0.975	0.973	0.094	0.101	0.096	0.107	0.925	0.976	0.881	1.096	1.032	1.003	0.978	1.028	0.097	0.098	0.108	0.104	1.008
16:36:43	0.906	0.903	0.876	0.839	0.936	0.884	0.859	0.865	0.094	0.101	0.109	0.102	0.904	0.923	0.878	0.900	0.863	0.889	0.877	0.887	0.097	0.101	0.103	0.101	0.913	0.967	0.914	1.015	0.979	0.946	0.963	0.960	0.094	0.101	0.096	0.107	0.919	0.965	0.883	1.094	1.023	0.993	0.954	1.016	0.097	0.098	0.108	0.104	0.999
16:46:43	0.905	0.900	0.879	0.848	0.938	0.887	0.861	0.870	0.094	0.101	0.109	0.102	0.901	0.919	0.880	0.901	0.862	0.891	0.878	0.883	0.097	0.101	0.103	0.101	0.914	0.954	0.901	1.014	0.980	0.947	0.959	0.956	0.094	0.101	0.096	0.107	0.915	0.953	0.884	1.077	1.018	0.978	0.955	1.009	0.096	0.098	0.108	0.104	0.993
16:56:43	0.903	0.896	0.877	0.850	0.939	0.883	0.861	0.867	0.094	0.101	0.109	0.102	0.899	0.920	0.882	0.902	0.864	0.894	0.879	0.886	0.097	0.101	0.103	0.101	0.931	0.968	0.903	1.015	0.992	0.953	0.974	0.960	0.094	0.101	0.096	0.107	0.924	0.965	0.891	1.085	1.030	0.991	0.965	1.029	0.097	0.098	0.108	0.104	1.011
17:06:43	0.906	0.895	0.882	0.846	0.935	0.882	0.856	0.864	0.094	0.101	0.109	0.102	0.904	0.919	0.874	0.894	0.860	0.889	0.876	0.881	0.097	0.101	0.103	0.101	0.921	0.958	0.890	0.994	0.985	0.951	0.968	0.961	0.094	0.101	0.096	0.107	0.924	0.958	0.899	1.074	1.019	0.997	0.959	1.027	0.096	0.098	0.108	0.104	1.011
17:16:43	0.903	0.897	0.881	0.847	0.936	0.882	0.858	0.868	0.094	0.101	0.109	0.102	0.903	0.914	0.876	0.892	0.863	0.887	0.873	0.883	0.097	0.101	0.103	0.101	0.919	0.966	0.892	0.985	0.990	0.944	0.970	0.961	0.094	0.101	0.096	0.107	0.924	0.951	0.885	1.070	1.032	0.994	0.964	1.018	0.096	0.098	0.108	0.104	1.003
17:26:43	0.900	0.896	0.878	0.853	0.937	0.884	0.859	0.871	0.094	0.101	0.109	0.103	0.899	0.919	0.877	0.887	0.864	0.892	0.874	0.882	0.097	0.101	0.103	0.101	0.921	0.955	0.891	0.976	0.991	0.943	0.968	0.952	0.094	0.101	0.096	0.107	0.929	0.946	0.889	1.063	1.026	1.000	0.951	1.023	0.097	0.098	0.108	0.104	1.013
17:36:43	0.901	0.897	0.888	0.856	0.940	0.889	0.865	0.875	0.094	0.101	0.109	0.103	0.901	0.908	0.879	0.887	0.868	0.891	0.875	0.883	0.097	0.101	0.103	0.101	0.909	0.944	0.882	0.961	0.983	0.942	0.957	0.945	0.094	0.101	0.096	0.107	0.910	0.929	0.877	1.048	1.010	0.987	0.918	1.001	0.097	0.098	0.108	0.104	0.994
17:46:43	0.898	0.891	0.886	0.850	0.939	0.885	0.861	0.872	0.095	0.101	0.109	0.102	0.902	0.914	0.874	0.889	0.863	0.891	0.873	0.882	0.097	0.101	0.103	0.101	0.909	0.950	0.884	0.951	0.977	0.942	0.946	0.942	0.094	0.101	0.096	0.108	0.913	0.936	0.884	1.050	1.011	0.980	0.921	1.002	0.097	0.098	0.108	0.104	0.984
17:56:43	0.899	0.891	0.886	0.853	0.939	0.887	0.863	0.875	0.094	0.101	0.109	0.102	0.901	0.908	0.875	0.882	0.864	0.887	0.872	0.884	0.097	0.101	0.103	0.101	0.913	0.939	0.881	0.943	0.974	0.936	0.951	0.941	0.094	0.101	0.096	0.107	0.908	0.926	0.873	1.046	1.010	0.988	0.911	0.998	0.097	0.098	0.108	0.104	0.974
18:06:43	0.895	0.891	0.883	0.849	0.940	0.885	0.864	0.874	0.094	0.101	0.109	0.103	0.897	0.908	0.877	0.880	0.865	0.885	0.874	0.882	0.097	0.101	0.103	0.101	0.917	0.945	0.876	0.941	0.974	0.935	0.948	0.933	0.094	0.101	0.096	0.107	0.904	0.927	0.882	1.045	1.009	0.987	0.914	1.008	0.096	0.098	0.108	0.104	0.978
18:16:43	0.893	0.889	0.883	0.854	0.939	0.887	0.866	0.872	0.094	0.101	0.109	0.103	0.898	0.910	0.875	0.873	0.861	0.886	0.871	0.882	0.097	0.101	0.103	0.101	0.911	0.943	0.877	0.934	0.977	0.933	0.950	0.940	0.094	0.101	0.096	0.107	0.907	0.922	0.874	1.034	1.009	0.981	0.914	1.005	0.096	0.098	0.108	0.104	0.971
18:26:43	0.897	0.888	0.882	0.850	0.936	0.885	0.869	0.878	0.094	0.101	0.109	0.102	0.899	0.908	0.874	0.882	0.868	0.889	0.873	0.883	0.096	0.101	0.103	0.101	0.909	0.932	0.875	0.923	0.976	0.941	0.949	0.935	0.094	0.101	0.096	0.107	0.905	0.925	0.873	1.035	1.014	0.987	0.909	0.999	0.097	0.098	0.108	0.104	0.982
18:36:43	0.896	0.890	0.882	0.853	0.940	0.885	0.867	0.877	0.094	0.102	0.109	0.103	0.897	0.916	0.876	0.878	0.869	0.891	0.872	0.883	0.097	0.101	0.103	0.101	0.909	0.941	0.877	0.938	0.975	0.946	0.954	0.943	0.094	0.101	0.096	0.108	0.898	0.930	0.879	1.041	1.020	0.998	0.928	1.007	0.097	0.098	0.108	0.104	0.988
18:46:43	0.894	0.884	0.883	0.857	0.942	0.890	0.874	0.882	0.094	0.101	0.109	0.103	0.898	0.901	0.874	0.874	0.865	0.888	0.873	0.884	0.096	0.101	0.103	0.101	0.899	0.927	0.875	0.929	0.966	0.923	0.938	0.925	0.094	0.101	0.096	0.108	0.888	0.908	0.870	1.030	0.995	0.982	0.906	0.990	0.096	0.098	0.108	0.104	0.979
18:56:43	0.896	0.882	0.882	0.856	0.946	0.891	0.878	0.885	0.094	0.101	0.109	0.102	0.899	0.901	0.874	0.875	0.868	0.886	0.870	0.885	0.097	0.101	0.103	0.101	0.894	0.917	0.879	0.912	0.962	0.914	0.918	0.911	0.094	0.101	0.096	0.107	0.879	0.894	0.868	1.013	0.978	0.965	0.892	0.972	0.097	0.098	0.108	0.104	0.952
19:06:43	0.894	0.882	0.879	0.858	0.943	0.890	0.876	0.884	0.094	0.101	0.109	0.102	0.899	0.903	0.874	0.873	0.867	0.890	0.870	0.886	0.097	0.101	0.103	0.101	0.897	0.923	0.878	0.898	0.970	0.914	0.926	0.918	0.094	0.101	0.096	0.107	0.879	0.893	0.869	1.016	0.995	0.971	0.898	0.980	0.096	0.098	0.108	0.104	0.959
19:16:43	0.889	0.880	0.879	0.859	0.946	0.890	0.878	0.883	0.094	0.101	0.109	0.102	0.891	0.906	0.875	0.877	0.868	0.893	0.869	0.884	0.097	0.101	0.103	0.101	0.906	0.934	0.873	0.905	0.982	0.931	0.941	0.920	0.094	0.101	0.096	0.107	0.882	0.889	0.871	1.024	0.996	0.975	0.897	0.989	0.096	0.098	0.108	0.104	0.959
19:26:43	0.890	0.881	0.879	0.864	0.946	0.894	0.875	0.883	0.094	0.101	0.109	0.102	0.891	0.901	0.875	0.876	0.869	0.893	0.866	0.882	0.096	0.101	0.103	0.101	0.904	0.938	0.873	0.910	0.970	0.925	0.929	0.922	0.094	0.101	0.096	0.107	0.879	0.884	0.872	1.018	0.989	0.970	0.898	0.985	0.096	0.098	0.108	0.104	0.965
19:36:43	0.890	0.878	0.879	0.865	0.946	0.889	0.875	0.880	0.094	0.101	0.109	0.102	0.891	0.900	0.874	0.874	0.869	0.890	0.869	0.883	0.097	0.101	0.103	0.101	0.900	0.930	0.874	0.899	0.962	0.917	0.928	0.916	0.094	0.101	0.096	0.107	0.876	0.882	0.870	1.014	0.986	0.958	0.893	0.985	0.096	0.098	0.108	0.104	0.946
19:46:43	0.890	0.882	0.881	0.870	0.950	0.893	0.877	0.882	0.094	0.101	0.109	0.102	0.893	0.900	0.870	0.871	0.869	0.894	0.869	0.885	0.096	0.101	0.103	0.101	0.895	0.918	0.872	0.887	0.970	0.907	0.924	0.910	0.094	0.101	0.096	0.107	0.880	0.879	0.873	1.009	0.980	0.955	0.892	0.970	0.096	0.098	0.108	0.104	0.935
19:56:43	0.886	0.883	0.879	0.871	0.951	0.897	0.876	0.887	0.094	0.101	0.109	0.102	0.886	0.898	0.876	0.874	0.868	0.900	0.873	0.886	0.096	0.101	0.103	0.101	0.896	0.922	0.869	0.880	0.964	0.908	0.924	0.897	0.094	0.101	0.096	0.107	0.880	0.871	0.872	0.995	0.984	0.945	0.887	0.961	0.096	0.098	0.108	0.104	0.931
20:06:43	0.891	0.877	0.876	0.869	0.948	0.891	0.873	0.881	0.094	0.101	0.109	0.102	0.893	0.897	0.873	0.868	0.869	0.896	0.872	0.883	0.096	0.101	0.103	0.101	0.893	0.917	0.876	0.878	0.969	0.909	0.919	0.897	0.094	0.101	0.096	0.107	0.875	0.869	0.867	0.992	0.988	0.947	0.887	0.963	0.096	0.098	0.108	0.104	0.933
20:16:43	0.890	0.877	0.877	0.878	0.950	0.895	0.875	0.881	0.094	0.101	0.109	0.102	0.891	0.899	0.873	0.873	0.866	0.899	0.870	0.888	0.096	0.101	0.103	0.101	0.888	0.916	0.875	0.880	0.955	0.899	0.915	0.892	0.094	0.101	0.096	0.107	0.875	0.870	0.868	0.990	0.977	0.931	0.881	0.950	0.096	0.098	0.108	0.104	0.923
20:26:43	0.887	0.876	0.876	0.879	0.950	0.894	0.874	0.882	0.094	0.101	0.109	0.102	0.888	0.899	0.875	0.874	0.869	0.901	0.870	0.888	0.096	0.101	0.103	0.101	0.896	0.920	0.873	0.879	0.966	0.909	0.922	0.893	0.094	0.101	0.096	0.107	0.874	0.868	0.871	0.999	0.990	0.942	0.887	0.957	0.096	0.098	0.108	0.104	0.918
20:36:43	0.884	0.877	0.876	0.879	0.951	0.896	0.878	0.884	0.094	0.101	0.109	0.102	0.887	0.899	0.875	0.876	0.871	0.904	0.870	0.891	0.096	0.101	0.103	0.101	0.895	0.926	0.871	0.882	0.980	0.911	0.927	0.899	0.094	0.101	0.096	0.107	0.876	0.870	0.873	1.014	1.000	0.956	0.890	0.973	0.096	0.098	0.108	0.104	0.931
20:46:43	0.884	0.879	0.878	0.882	0.952	0.894	0.879	0.884	0.094	0.101	0.109	0.102	0.886	0.896	0.872	0.872	0.871	0.906	0.871	0.888	0.096	0.101	0.103	0.101	0.894	0.911	0.871	0.878	0.966	0.901	0.918	0.895	0.094	0.101	0.096	0.107	0.876	0.869	0.873	1.007	0.986	0.941	0.879	0.959	0.096	0.098	0.108	0.104	0.911
20:56:43	0.886	0.877	0.875	0.883	0.950	0.895	0.878	0.884	0.094	0.101	0.109	0.102	0.886	0.899	0.875	0.871	0.870	0.905	0.870	0.887	0.096	0.101	0.103	0.101	0.896	0.909	0.871	0.878	0.970	0.906	0.915	0.895	0.095	0.101	0.096	0.107	0.873	0.867	0.870	0.997	0.995	0.934	0.882	0.958	0.096	0.098	0.108	0.104	0.918
21:06:43	0.884	0.875	0.876	0.880	0.953	0.893	0.874	0.883	0.094	0.101	0.109	0.102	0.883	0.894	0.873	0.872	0.868	0.905	0.867	0.886	0.097	0.101	0.103	0.101	0.892	0.905	0.871	0.877	0.956	0.898	0.912	0.891	0.094	0.101	0.096	0.107	0.870	0.869	0.871	0.996	0.991	0.939	0.879	0.956	0.096	0.098	0.108	0.104	0.906
21:16:43	0.887	0.873	0.874	0.879	0.955	0.893	0.876	0.884	0.094	0.101	0.109	0.102	0.886	0.900	0.875	0.873	0.868	0.908	0.870	0.889	0.096	0.101	0.103	0.101	0.895	0.908	0.875	0.883	0.952	0.898	0.910	0.892	0.094	0.101	0.096	0.107	0.870	0.864	0.869	0.998	0.986	0.939	0.877	0.951	0.096	0.098	0.108	0.104	0.908
21:26:43	0.883	0.871	0.875	0.880	0.959	0.895	0.873	0.881	0.094	0.101	0.109	0.102	0.885	0.900	0.872	0.872	0.869	0.909	0.870	0.888	0.096	0.101	0.103	0.101	0.890	0.909	0.869	0.883	0.965	0.895	0.909	0.893	0.094	0.101	0.096	0.107	0.871	0.868	0.869	0.997	0.987	0.946	0.878	0.939	0.096	0.098	0.108	0.104	0.897
21:36:43	0.886	0.869	0.875	0.879	0.959	0.898	0.871	0.878	0.094	0.101	0.109	0.102	0.885	0.902	0.875	0.874	0.865	0.909	0.872	0.891	0.096	0.101	0.103	0.101	0.889	0.906	0.873	0.883	0.950	0.888	0.895	0.890	0.094	0.101	0.096	0.107	0.871	0.865	0.869	0.988	0.974	0.928	0.875	0.929	0.096	0.098	0.108	0.104	0.885
21:46:43	0.885	0.868	0.875	0.878	0.965	0.900	0.872	0.881	0.094	0.101	0.109	0.102	0.888	0.902	0.877	0.874	0.865	0.908	0.871	0.895	0.096	0.101	0.103	0.101	0.889	0.900	0.873	0.881	0.952	0.885	0.895	0.893	0.094	0.101	0.096	0.107	0.874	0.868	0.870	0.979	0.970	0.920	0.877	0.906	0.096	0.098	0.108	0.104	0.883
21:56:43	0.885	0.869	0.874	0.881	0.965	0.905	0.875	0.879	0.094	0.102	0.109	0.102	0.884	0.904	0.878	0.877	0.869	0.908	0.872	0.894	0.096	0.101	0.103	0.101	0.886	0.898	0.870	0.883	0.945	0.885	0.883	0.893	0.094	0.101	0.096	0.107	0.872	0.865	0.866	0.982	0.968	0.916	0.878	0.899	0.096	0.098	0.108	0.104	0.881
22:06:43	0.882	0.864	0.875	0.877	0.964	0.905	0.871	0.875	0.094	0.101	0.109	0.102	0.885	0.904	0.877	0.875	0.865	0.907	0.877	0.895	0.096	0.101	0.103	0.101	0.888	0.891	0.870	0.881	0.945	0.886	0.882	0.892	0.094	0.101	0.096	0.107	0.873	0.865	0.868	0.976	0.972	0.903	0.880	0.895	0.096	0.098	0.107	0.104	0.881
22:16:43	0.883	0.861	0.871	0.877	0.961	0.904	0.868	0.876	0.094	0.101	0.109	0.102	0.885	0.905	0.879	0.878	0.865	0.904	0.874	0.896	0.096	0.101	0.103	0.101	0.887	0.888	0.872	0.880	0.936	0.887	0.881	0.893	0.094	0.101	0.096	0.107	0.870	0.861	0.864	0.966	0.967	0.895	0.871	0.890	0.096	0.098	0.107	0.104	0.880
22:26:43	0.879	0.860	0.874	0.875	0.960	0.902	0.864	0.873	0.094	0.101	0.109	0.102	0.883	0.900	0.877	0.875	0.863	0.902	0.875	0.895	0.096	0.101	0.103	0.101	0.889	0.885	0.872	0.878	0.941	0.885	0.877	0.889	0.094	0.101	0.096	0.107	0.871	0.864	0.865	0.969	0.956	0.896	0.875	0.893	0.096	0.098	0.107	0.104	0.878
22:36:43	0.876	0.860	0.870	0.874	0.958	0.905	0.864	0.873	0.094	0.101	0.109	0.102	0.885	0.899	0.878	0.876	0.864	0.900	0.875	0.895	0.096	0.101	0.103	0.101	0.891	0.885	0.868	0.879	0.938	0.885	0.877	0.889	0.094	0.101	0.096	0.107	0.867	0.860	0.863	0.964	0.959	0.891	0.875	0.892	0.096	0.098	0.107	0.104	0.877
22:46:43	0.881	0.861	0.870	0.876	0.967	0.910	0.871	0.880	0.094	0.101	0.109	0.102	0.880	0.906	0.877	0.880	0.870	0.911	0.879	0.899	0.096	0.101	0.103	0.101	0.894	0.888	0.868	0.880	0.920	0.888	0.881	0.896	0.094	0.101	0.096	0.107	0.869	0.866	0.868	0.963	0.951	0.895	0.879	0.893	0.096	0.098	0.108	0.104	0.880
22:56:43	0.878	0.860	0.870	0.876	0.963	0.907	0.869	0.877	0.094	0.101	0.109	0.102	0.879	0.901	0.874	0.878	0.871	0.906	0.881	0.897	0.096	0.101	0.103	0.101	0.894	0.886	0.865	0.878	0.916	0.889	0.880	0.891	0.094	0.101	0.096	0.107	0.869	0.865	0.866	0.953	0.952	0.893	0.878	0.892	0.096	0.098	0.107	0.104	0.879
23:06:43	0.878	0.859	0.872	0.875	0.961	0.907	0.869	0.876	0.094	0.101	0.109	0.102	0.879	0.899	0.878	0.875	0.869	0.907	0.883	0.899	0.097	0.101	0.103	0.101	0.894	0.889	0.864	0.879	0.905	0.888	0.884	0.892	0.094	0.101	0.096	0.107	0.869	0.863	0.867	0.931	0.933	0.894	0.880	0.895	0.096	0.098	0.108	0.104	0.880
23:16:43	0.879	0.857	0.872	0.872	0.963	0.908	0.871	0.875	0.094	0.101	0.109	0.102	0.878	0.897	0.878	0.876	0.871	0.906	0.880	0.901	0.096	0.101	0.103	0.101	0.895	0.885	0.863	0.873	0.894	0.887	0.881	0.889	0.094	0.101	0.096	0.107	0.867	0.864	0.862	0.927	0.926	0.893	0.881	0.893	0.096	0.098	0.108	0.104	0.880
23:26:43	0.873	0.851	0.872	0.872	0.957	0.904	0.868	0.872	0.094	0.101	0.109	0.102	0.880	0.897	0.880	0.879	0.869	0.905	0.882	0.896	0.096	0.101	0.103	0.101	0.893	0.891	0.865	0.876	0.892	0.890	0.884	0.889	0.094	0.101	0.096	0.107	0.866	0.860	0.863	0.914	0.907	0.891	0.878	0.895	0.096	0.098	0.107	0.104	0.874
23:36:43	0.874	0.852	0.868	0.872	0.959	0.905	0.869	0.875	0.094	0.101	0.109	0.102	0.877	0.899	0.883	0.882	0.872	0.905	0.879	0.896	0.096	0.101	0.103	0.101	0.894	0.889	0.862	0.878	0.895	0.887	0.882	0.890	0.094	0.101	0.096	0.108	0.864	0.863	0.862	0.906	0.907	0.891	0.875	0.896	0.096	0.098	0.107	0.104	0.877
23:46:43	0.871	0.850	0.872	0.873	0.956	0.905	0.868	0.873	0.094	0.101	0.109	0.102	0.880	0.899	0.882	0.885	0.871	0.906	0.884	0.898	0.096	0.101	0.103	0.101	0.894	0.892	0.864	0.877	0.898	0.892	0.884	0.890	0.094	0.101	0.096	0.107	0.864	0.862	0.861	0.895	0.902	0.894	0.874	0.895	0.096	0.098	0.108	0.104	0.876
23:56:43	0.871	0.844	0.866	0.868	0.954	0.902	0.861	0.866	0.094	0.102	0.109	0.102	0.877	0.897	0.883	0.887	0.872	0.898	0.884	0.892	0.096	0.101	0.103	0.101	0.888	0.889	0.862	0.873	0.897	0.888	0.879	0.888	0.094	0.101	0.096	0.107	0.861	0.860	0.858	0.880	0.890	0.892	0.870	0.894	0.096	0.098	0.107	0.104	0.877
24:06:43	0.873	0.846	0.869	0.870	0.954	0.907	0.866	0.868	0.094	0.101	0.109	0.102	0.878	0.895	0.884	0.884	0.876	0.904	0.888	0.895	0.096	0.101	0.103	0.101	0.890	0.891	0.863	0.874	0.898	0.890	0.884	0.889	0.094	0.101	0.096	0.107	0.863	0.858	0.858	0.880	0.887	0.894	0.876	0.894	0.096	0.098	0.107	0.104	0.877
24:16:43	0.871	0.844	0.870	0.868	0.953	0.901	0.863	0.868	0.094	0.101	0.109	0.102	0.877	0.896	0.881	0.880	0.876	0.899	0.885	0.892	0.096	0.101	0.103	0.101	0.890	0.889	0.862	0.873	0.896	0.889	0.880	0.887	0.094	0.101	0.096	0.107	0.861	0.858	0.858	0.875	0.881	0.891	0.875	0.892	0.096	0.098	0.107	0.104	0.878
0:00:00
0:00:00
0:00:00
0:00:00
0:00:00
0:00:00
0:00:00
0:00:00
[truncated: 47 more columns]
