# Supplementary material for: Systematic analysis of low-affinity transcription factor binding site clusters in vitro and in vivo establishes their functional relevance
Source: Nat Commun. 2022 Sep 7;13:5273. doi: 10.1038/s41467-022-32971-0 (PMC9452512; doi:10.1038/s41467-022-32971-0)
Supplement: Supplementary file 3 — Source Data [file 41467_2022_32971_MOESM3_ESM.zip › source_data/in-vivo/20210527/20210527_Z3EV268_600.txt]

600
Kinetic read	A1	A2	A3	A4	A5	A6	A7	A8	A9	A10	A11	A12	B1	B2	B3	B4	B5	B6	B7	B8	B9	B10	B11	B12	C1	C2	C3	C4	C5	C6	C7	C8	C9	C10	C11	C12	D1	D2	D3	D4	D5	D6	D7	D8	D9	D10	D11	D12	E1
0:06:43	0.127	0.142	0.146	0.122	0.124	0.122	0.115	0.120	0.128	0.155	0.181	0.152	0.129	0.129	0.132	0.122	0.121	0.127	0.116	0.126	0.130	0.140	0.148	0.102	0.118	0.121	0.128	0.116	0.115	0.112	0.129	0.125	0.128	0.123	0.126	0.125	0.116	0.127	0.121	0.121	0.123	0.133	0.096	0.093	0.100	0.101	0.098	0.102	0.140
0:16:43	0.128	0.143	0.147	0.122	0.125	0.122	0.115	0.123	0.127	0.147	0.152	0.143	0.127	0.125	0.133	0.123	0.123	0.123	0.117	0.128	0.129	0.138	0.147	0.102	0.120	0.120	0.127	0.116	0.116	0.113	0.129	0.125	0.129	0.124	0.127	0.126	0.118	0.128	0.122	0.123	0.122	0.131	0.096	0.093	0.101	0.102	0.098	0.102	0.141
0:26:43	0.131	0.143	0.147	0.123	0.125	0.123	0.115	0.124	0.128	0.143	0.149	0.143	0.130	0.128	0.133	0.123	0.123	0.124	0.128	0.133	0.130	0.139	0.150	0.102	0.121	0.121	0.132	0.117	0.117	0.110	0.132	0.124	0.130	0.124	0.129	0.128	0.118	0.129	0.123	0.123	0.122	0.129	0.096	0.093	0.100	0.101	0.098	0.102	0.143
0:36:43	0.153	0.151	0.149	0.124	0.126	0.124	0.115	0.126	0.127	0.142	0.147	0.137	0.163	0.133	0.134	0.124	0.124	0.125	0.126	0.132	0.129	0.150	0.157	0.102	0.127	0.122	0.137	0.116	0.117	0.111	0.128	0.125	0.131	0.127	0.128	0.129	0.120	0.133	0.123	0.126	0.124	0.131	0.096	0.093	0.100	0.101	0.098	0.101	0.146
0:46:43	0.154	0.165	0.154	0.124	0.127	0.126	0.117	0.128	0.128	0.141	0.148	0.137	0.155	0.156	0.137	0.126	0.134	0.126	0.122	0.135	0.133	0.150	0.181	0.103	0.124	0.134	0.148	0.115	0.117	0.114	0.129	0.135	0.131	0.127	0.129	0.132	0.127	0.135	0.126	0.127	0.126	0.138	0.096	0.093	0.100	0.101	0.098	0.101	0.150
0:56:43	0.166	0.192	0.194	0.126	0.129	0.126	0.126	0.141	0.130	0.140	0.148	0.139	0.142	0.141	0.156	0.127	0.140	0.131	0.124	0.136	0.167	0.173	0.177	0.103	0.127	0.138	0.152	0.114	0.119	0.115	0.132	0.131	0.132	0.128	0.131	0.133	0.126	0.136	0.137	0.129	0.129	0.139	0.096	0.093	0.100	0.101	0.098	0.101	0.154
1:06:43	0.158	0.188	0.203	0.126	0.147	0.139	0.125	0.132	0.134	0.140	0.151	0.140	0.158	0.154	0.175	0.136	0.145	0.132	0.131	0.133	0.162	0.155	0.173	0.103	0.132	0.148	0.150	0.115	0.121	0.119	0.136	0.139	0.143	0.133	0.135	0.134	0.129	0.138	0.136	0.136	0.149	0.146	0.096	0.093	0.100	0.101	0.098	0.101	0.161
1:16:43	0.172	0.191	0.193	0.136	0.183	0.169	0.133	0.145	0.167	0.140	0.153	0.144	0.138	0.152	0.178	0.156	0.146	0.142	0.129	0.139	0.164	0.159	0.188	0.104	0.136	0.137	0.154	0.117	0.123	0.121	0.142	0.142	0.141	0.149	0.136	0.138	0.131	0.143	0.162	0.137	0.144	0.150	0.096	0.093	0.100	0.101	0.098	0.101	0.163
1:26:43	0.159	0.194	0.196	0.175	0.183	0.179	0.141	0.161	0.163	0.141	0.153	0.144	0.148	0.155	0.173	0.163	0.145	0.155	0.131	0.143	0.160	0.163	0.179	0.104	0.134	0.140	0.154	0.127	0.121	0.124	0.136	0.138	0.141	0.142	0.139	0.140	0.135	0.153	0.175	0.149	0.148	0.152	0.095	0.093	0.099	0.100	0.097	0.100	0.168
1:36:43	0.171	0.191	0.206	0.179	0.178	0.178	0.132	0.155	0.152	0.144	0.158	0.149	0.140	0.153	0.171	0.174	0.163	0.161	0.137	0.147	0.162	0.170	0.182	0.104	0.136	0.150	0.156	0.129	0.123	0.124	0.141	0.149	0.145	0.142	0.141	0.141	0.143	0.160	0.180	0.153	0.161	0.163	0.096	0.093	0.099	0.101	0.098	0.101	0.177
1:46:43	0.174	0.199	0.207	0.175	0.156	0.181	0.140	0.166	0.148	0.146	0.160	0.152	0.144	0.156	0.171	0.173	0.155	0.166	0.141	0.152	0.163	0.176	0.186	0.105	0.146	0.150	0.155	0.131	0.127	0.129	0.140	0.146	0.149	0.142	0.148	0.145	0.149	0.169	0.182	0.161	0.167	0.174	0.096	0.093	0.100	0.101	0.098	0.101	0.182
1:56:43	0.190	0.215	0.228	0.172	0.174	0.186	0.139	0.158	0.152	0.150	0.167	0.158	0.149	0.158	0.178	0.167	0.161	0.168	0.146	0.156	0.167	0.184	0.193	0.105	0.159	0.156	0.157	0.138	0.140	0.134	0.145	0.157	0.153	0.144	0.155	0.151	0.160	0.168	0.182	0.162	0.173	0.177	0.096	0.093	0.099	0.101	0.098	0.101	0.191
2:06:43	0.200	0.216	0.231	0.180	0.183	0.188	0.142	0.162	0.158	0.152	0.171	0.163	0.154	0.165	0.180	0.172	0.165	0.169	0.157	0.163	0.173	0.191	0.202	0.105	0.165	0.160	0.171	0.141	0.133	0.137	0.147	0.157	0.157	0.148	0.155	0.155	0.157	0.165	0.156	0.161	0.166	0.180	0.096	0.093	0.100	0.101	0.098	0.101	0.201
2:16:43	0.219	0.214	0.218	0.187	0.199	0.193	0.147	0.162	0.163	0.158	0.175	0.167	0.158	0.171	0.180	0.172	0.172	0.173	0.159	0.167	0.180	0.200	0.210	0.105	0.173	0.165	0.168	0.137	0.141	0.142	0.150	0.161	0.164	0.153	0.160	0.160	0.157	0.169	0.161	0.162	0.169	0.181	0.095	0.093	0.099	0.100	0.098	0.100	0.209
2:26:43	0.223	0.224	0.225	0.194	0.205	0.194	0.152	0.166	0.168	0.163	0.180	0.173	0.176	0.177	0.185	0.177	0.179	0.178	0.163	0.173	0.173	0.212	0.222	0.106	0.179	0.171	0.178	0.142	0.142	0.145	0.154	0.165	0.170	0.159	0.164	0.165	0.158	0.175	0.168	0.165	0.175	0.183	0.096	0.093	0.099	0.100	0.098	0.100	0.264
2:36:43	0.215	0.235	0.236	0.201	0.201	0.191	0.161	0.187	0.174	0.168	0.187	0.180	0.207	0.184	0.191	0.181	0.188	0.185	0.167	0.179	0.183	0.221	0.234	0.106	0.182	0.176	0.180	0.139	0.142	0.146	0.157	0.176	0.174	0.163	0.170	0.170	0.163	0.180	0.174	0.170	0.184	0.185	0.096	0.092	0.099	0.100	0.097	0.100	0.235
2:46:43	0.211	0.249	0.249	0.196	0.192	0.188	0.169	0.180	0.180	0.177	0.196	0.189	0.198	0.193	0.199	0.188	0.195	0.195	0.177	0.188	0.191	0.228	0.246	0.106	0.191	0.186	0.189	0.142	0.147	0.147	0.163	0.179	0.179	0.170	0.176	0.177	0.170	0.186	0.181	0.177	0.188	0.191	0.096	0.093	0.099	0.100	0.098	0.100	0.245
2:56:43	0.222	0.260	0.261	0.191	0.195	0.199	0.177	0.185	0.187	0.185	0.203	0.197	0.206	0.199	0.204	0.193	0.204	0.204	0.185	0.198	0.199	0.241	0.261	0.107	0.185	0.193	0.199	0.146	0.150	0.153	0.170	0.182	0.188	0.176	0.182	0.184	0.176	0.195	0.203	0.185	0.196	0.198	0.096	0.093	0.099	0.100	0.097	0.100	0.254
3:06:43	0.234	0.273	0.276	0.194	0.205	0.210	0.190	0.194	0.196	0.193	0.211	0.205	0.213	0.209	0.211	0.202	0.213	0.212	0.194	0.207	0.207	0.254	0.277	0.109	0.191	0.203	0.207	0.151	0.155	0.159	0.176	0.189	0.195	0.184	0.191	0.192	0.184	0.203	0.199	0.193	0.202	0.208	0.096	0.092	0.099	0.100	0.097	0.100	0.266
3:16:43	0.247	0.288	0.289	0.202	0.215	0.217	0.190	0.204	0.203	0.202	0.223	0.213	0.202	0.219	0.221	0.211	0.222	0.223	0.203	0.216	0.218	0.265	0.289	0.118	0.200	0.213	0.215	0.154	0.161	0.163	0.183	0.197	0.203	0.192	0.200	0.200	0.193	0.211	0.209	0.201	0.212	0.217	0.095	0.093	0.099	0.100	0.097	0.100	0.278
3:26:43	0.260	0.305	0.307	0.212	0.225	0.228	0.194	0.212	0.212	0.212	0.232	0.223	0.209	0.231	0.230	0.221	0.233	0.236	0.212	0.226	0.228	0.278	0.303	0.129	0.209	0.222	0.226	0.162	0.167	0.170	0.191	0.204	0.213	0.201	0.210	0.207	0.201	0.221	0.217	0.210	0.224	0.227	0.095	0.092	0.099	0.100	0.097	0.100	0.292
3:36:43	0.276	0.326	0.325	0.222	0.237	0.238	0.202	0.223	0.222	0.221	0.244	0.235	0.218	0.240	0.240	0.232	0.244	0.249	0.222	0.237	0.239	0.296	0.315	0.144	0.218	0.234	0.237	0.166	0.174	0.176	0.199	0.214	0.223	0.209	0.219	0.217	0.209	0.232	0.227	0.219	0.233	0.237	0.095	0.092	0.099	0.100	0.097	0.100	0.310
3:46:43	0.294	0.345	0.349	0.234	0.249	0.251	0.212	0.235	0.231	0.233	0.258	0.248	0.229	0.252	0.252	0.245	0.256	0.259	0.235	0.249	0.254	0.313	0.337	0.146	0.227	0.247	0.249	0.171	0.182	0.184	0.208	0.223	0.232	0.220	0.229	0.228	0.220	0.243	0.238	0.229	0.244	0.248	0.096	0.092	0.099	0.100	0.097	0.100	0.330
3:56:43	0.309	0.366	0.368	0.243	0.265	0.265	0.222	0.245	0.241	0.244	0.269	0.261	0.239	0.263	0.266	0.257	0.272	0.275	0.248	0.264	0.271	0.334	0.356	0.146	0.239	0.260	0.260	0.179	0.189	0.192	0.218	0.234	0.240	0.230	0.241	0.241	0.231	0.256	0.248	0.238	0.257	0.262	0.095	0.092	0.099	0.100	0.097	0.100	0.352
4:06:43	0.325	0.384	0.389	0.260	0.281	0.281	0.231	0.257	0.256	0.256	0.284	0.275	0.251	0.279	0.280	0.274	0.290	0.290	0.260	0.276	0.282	0.354	0.377	0.146	0.252	0.279	0.274	0.187	0.198	0.202	0.229	0.247	0.253	0.244	0.254	0.252	0.241	0.268	0.261	0.253	0.270	0.274	0.095	0.092	0.099	0.100	0.097	0.100	0.374
4:16:43	0.342	0.406	0.408	0.273	0.298	0.297	0.242	0.272	0.271	0.268	0.298	0.291	0.265	0.292	0.295	0.288	0.305	0.307	0.277	0.290	0.298	0.373	0.398	0.147	0.266	0.291	0.291	0.194	0.207	0.212	0.241	0.260	0.267	0.255	0.264	0.264	0.252	0.279	0.272	0.266	0.282	0.286	0.096	0.093	0.099	0.100	0.097	0.100	0.394
4:26:43	0.365	0.426	0.428	0.290	0.316	0.311	0.257	0.287	0.288	0.280	0.314	0.311	0.281	0.309	0.312	0.304	0.325	0.326	0.290	0.307	0.315	0.396	0.425	0.147	0.283	0.302	0.308	0.202	0.217	0.220	0.254	0.276	0.278	0.266	0.278	0.277	0.266	0.293	0.289	0.279	0.293	0.298	0.096	0.092	0.099	0.100	0.097	0.100	0.417
4:36:43	0.391	0.445	0.449	0.304	0.333	0.330	0.271	0.302	0.304	0.283	0.326	0.330	0.297	0.327	0.331	0.319	0.341	0.342	0.307	0.323	0.331	0.417	0.450	0.147	0.297	0.322	0.325	0.210	0.227	0.232	0.264	0.286	0.291	0.277	0.293	0.292	0.280	0.310	0.306	0.293	0.310	0.315	0.095	0.092	0.099	0.100	0.097	0.100	0.438
4:46:43	0.415	0.469	0.467	0.324	0.348	0.345	0.288	0.319	0.323	0.294	0.344	0.348	0.313	0.345	0.347	0.336	0.362	0.361	0.327	0.342	0.349	0.442	0.474	0.147	0.317	0.340	0.344	0.221	0.240	0.244	0.280	0.303	0.303	0.291	0.310	0.310	0.293	0.327	0.327	0.311	0.326	0.333	0.095	0.093	0.099	0.100	0.097	0.100	0.462
4:56:43	0.436	0.500	0.494	0.339	0.366	0.363	0.308	0.338	0.346	0.307	0.364	0.366	0.327	0.362	0.368	0.352	0.377	0.378	0.343	0.361	0.367	0.468	0.499	0.147	0.334	0.352	0.364	0.229	0.250	0.255	0.294	0.317	0.322	0.307	0.329	0.330	0.311	0.345	0.347	0.324	0.340	0.351	0.095	0.092	0.099	0.100	0.097	0.100	0.489
5:06:43	0.455	0.520	0.519	0.358	0.389	0.384	0.326	0.355	0.363	0.325	0.382	0.386	0.345	0.379	0.388	0.374	0.398	0.398	0.357	0.378	0.389	0.489	0.521	0.147	0.349	0.374	0.383	0.241	0.263	0.269	0.313	0.334	0.338	0.326	0.347	0.347	0.328	0.363	0.366	0.343	0.356	0.367	0.095	0.092	0.099	0.100	0.097	0.100	0.507
5:16:43	0.487	0.547	0.547	0.379	0.411	0.413	0.343	0.374	0.383	0.343	0.407	0.408	0.363	0.400	0.406	0.395	0.415	0.422	0.382	0.400	0.416	0.513	0.548	0.147	0.371	0.394	0.408	0.254	0.278	0.282	0.331	0.352	0.354	0.343	0.363	0.364	0.347	0.381	0.386	0.361	0.377	0.386	0.096	0.092	0.099	0.100	0.097	0.100	0.530
5:26:43	0.507	0.571	0.570	0.399	0.436	0.436	0.363	0.395	0.402	0.367	0.430	0.431	0.382	0.422	0.421	0.413	0.435	0.444	0.403	0.424	0.440	0.532	0.572	0.147	0.391	0.417	0.427	0.268	0.291	0.298	0.347	0.368	0.374	0.362	0.383	0.383	0.360	0.396	0.406	0.378	0.398	0.409	0.095	0.092	0.099	0.100	0.097	0.100	0.559
5:36:43	0.521	0.601	0.598	0.422	0.458	0.459	0.382	0.414	0.425	0.384	0.452	0.457	0.403	0.441	0.439	0.439	0.457	0.469	0.426	0.448	0.466	0.562	0.599	0.147	0.408	0.441	0.445	0.281	0.309	0.314	0.368	0.387	0.395	0.380	0.404	0.402	0.379	0.415	0.429	0.396	0.421	0.430	0.096	0.092	0.099	0.100	0.097	0.100	0.584
5:46:43	0.553	0.623	0.623	0.444	0.481	0.476	0.402	0.436	0.451	0.411	0.476	0.479	0.425	0.461	0.463	0.460	0.481	0.488	0.449	0.470	0.492	0.586	0.620	0.147	0.433	0.466	0.460	0.297	0.325	0.333	0.387	0.411	0.416	0.403	0.425	0.426	0.397	0.436	0.451	0.414	0.440	0.453	0.096	0.092	0.099	0.100	0.097	0.100	0.611
5:56:43	0.577	0.645	0.645	0.466	0.509	0.497	0.418	0.459	0.472	0.452	0.499	0.498	0.446	0.484	0.482	0.485	0.504	0.511	0.469	0.494	0.510	0.610	0.643	0.147	0.452	0.488	0.484	0.311	0.342	0.349	0.405	0.435	0.439	0.427	0.450	0.450	0.419	0.457	0.473	0.434	0.466	0.476	0.095	0.092	0.099	0.100	0.097	0.099	0.629
6:06:43	0.601	0.665	0.667	0.491	0.532	0.522	0.441	0.483	0.499	0.480	0.526	0.524	0.469	0.509	0.506	0.508	0.530	0.538	0.489	0.515	0.534	0.635	0.666	0.147	0.471	0.509	0.510	0.328	0.362	0.368	0.428	0.459	0.465	0.456	0.476	0.477	0.444	0.482	0.499	0.454	0.487	0.500	0.095	0.092	0.099	0.100	0.097	0.100	0.656
6:16:43	0.614	0.681	0.685	0.513	0.553	0.548	0.468	0.505	0.516	0.506	0.548	0.548	0.492	0.531	0.531	0.535	0.556	0.562	0.515	0.537	0.561	0.662	0.686	0.147	0.492	0.532	0.533	0.346	0.379	0.388	0.450	0.482	0.490	0.476	0.495	0.493	0.469	0.506	0.511	0.479	0.516	0.523	0.095	0.092	0.099	0.100	0.097	0.100	0.677
6:26:43	0.630	0.697	0.703	0.538	0.578	0.573	0.491	0.532	0.544	0.532	0.577	0.575	0.515	0.557	0.556	0.556	0.582	0.584	0.540	0.563	0.582	0.684	0.705	0.147	0.516	0.559	0.559	0.363	0.398	0.407	0.473	0.502	0.507	0.498	0.516	0.520	0.493	0.535	0.531	0.502	0.539	0.550	0.095	0.092	0.099	0.100	0.097	0.099	0.694
6:36:43	0.641	0.709	0.715	0.563	0.604	0.592	0.514	0.557	0.574	0.561	0.606	0.603	0.542	0.580	0.581	0.583	0.606	0.614	0.561	0.586	0.609	0.702	0.716	0.147	0.543	0.585	0.585	0.382	0.420	0.429	0.498	0.524	0.535	0.521	0.542	0.547	0.517	0.562	0.558	0.529	0.564	0.574	0.095	0.092	0.099	0.100	0.097	0.099	0.720
6:46:43	0.654	0.710	0.724	0.586	0.622	0.616	0.537	0.585	0.593	0.584	0.625	0.627	0.568	0.607	0.603	0.609	0.632	0.635	0.585	0.611	0.631	0.717	0.730	0.147	0.565	0.609	0.609	0.401	0.442	0.449	0.522	0.549	0.558	0.548	0.565	0.568	0.543	0.587	0.584	0.555	0.591	0.601	0.095	0.092	0.099	0.099	0.097	0.099	0.735
6:56:43	0.665	0.726	0.736	0.607	0.644	0.638	0.568	0.608	0.612	0.609	0.650	0.650	0.588	0.628	0.625	0.630	0.651	0.655	0.615	0.632	0.654	0.731	0.737	0.147	0.594	0.633	0.635	0.425	0.464	0.472	0.547	0.575	0.583	0.572	0.591	0.590	0.569	0.615	0.612	0.585	0.617	0.627	0.095	0.092	0.099	0.099	0.097	0.099	0.758
7:06:43	0.672	0.733	0.743	0.629	0.655	0.655	0.590	0.631	0.637	0.634	0.671	0.669	0.607	0.648	0.648	0.655	0.667	0.669	0.632	0.651	0.673	0.741	0.747	0.147	0.617	0.654	0.651	0.444	0.487	0.498	0.571	0.598	0.606	0.597	0.614	0.617	0.594	0.635	0.637	0.604	0.641	0.649	0.095	0.092	0.099	0.100	0.097	0.099	0.777
7:16:43	0.686	0.737	0.747	0.649	0.672	0.671	0.616	0.653	0.658	0.657	0.688	0.687	0.627	0.667	0.667	0.671	0.683	0.683	0.653	0.671	0.689	0.755	0.756	0.147	0.641	0.673	0.673	0.470	0.512	0.519	0.594	0.625	0.629	0.623	0.643	0.638	0.623	0.658	0.659	0.632	0.664	0.672	0.095	0.092	0.099	0.100	0.097	0.099	0.793
7:26:43	0.697	0.741	0.757	0.663	0.681	0.683	0.636	0.672	0.679	0.678	0.702	0.704	0.640	0.680	0.683	0.688	0.696	0.696	0.667	0.685	0.703	0.762	0.764	0.147	0.661	0.689	0.688	0.491	0.538	0.541	0.617	0.648	0.655	0.644	0.663	0.660	0.646	0.679	0.679	0.653	0.685	0.695	0.095	0.092	0.099	0.100	0.097	0.099	0.810
7:36:43	0.704	0.750	0.761	0.673	0.693	0.691	0.655	0.689	0.695	0.695	0.715	0.716	0.653	0.695	0.695	0.696	0.705	0.706	0.682	0.699	0.715	0.772	0.769	0.147	0.674	0.702	0.700	0.513	0.561	0.562	0.641	0.666	0.672	0.665	0.680	0.680	0.666	0.697	0.697	0.671	0.704	0.710	0.095	0.092	0.098	0.099	0.097	0.099	0.840
7:46:43	0.715	0.755	0.768	0.685	0.703	0.701	0.671	0.700	0.706	0.707	0.728	0.731	0.662	0.705	0.707	0.709	0.715	0.715	0.690	0.708	0.728	0.777	0.776	0.147	0.687	0.711	0.713	0.535	0.584	0.592	0.660	0.682	0.692	0.688	0.699	0.692	0.684	0.711	0.725	0.691	0.712	0.731	0.095	0.092	0.099	0.100	0.097	0.099	0.859
7:56:43	0.717	0.759	0.774	0.696	0.713	0.713	0.686	0.718	0.717	0.721	0.735	0.741	0.672	0.713	0.714	0.718	0.725	0.723	0.701	0.721	0.739	0.785	0.783	0.147	0.698	0.722	0.723	0.558	0.606	0.614	0.678	0.699	0.707	0.699	0.712	0.712	0.705	0.724	0.744	0.704	0.742	0.744	0.095	0.092	0.098	0.099	0.096	0.099	0.880
8:06:43	0.729	0.764	0.782	0.707	0.724	0.720	0.695	0.726	0.725	0.735	0.746	0.748	0.679	0.722	0.726	0.728	0.733	0.730	0.714	0.729	0.746	0.792	0.788	0.147	0.709	0.733	0.735	0.582	0.627	0.636	0.695	0.712	0.717	0.712	0.724	0.722	0.722	0.740	0.749	0.718	0.753	0.748	0.095	0.092	0.099	0.100	0.097	0.099	0.876
8:16:43	0.736	0.766	0.788	0.719	0.727	0.727	0.708	0.743	0.736	0.742	0.756	0.764	0.688	0.735	0.734	0.739	0.740	0.738	0.722	0.736	0.755	0.797	0.795	0.147	0.721	0.742	0.748	0.605	0.650	0.655	0.715	0.723	0.732	0.727	0.739	0.734	0.745	0.753	0.767	0.742	0.771	0.765	0.095	0.092	0.099	0.099	0.097	0.099	0.890
8:26:43	0.740	0.769	0.793	0.724	0.739	0.737	0.715	0.750	0.746	0.751	0.761	0.768	0.696	0.742	0.746	0.746	0.747	0.748	0.728	0.742	0.763	0.803	0.795	0.147	0.730	0.751	0.756	0.628	0.666	0.669	0.726	0.733	0.745	0.736	0.745	0.745	0.760	0.769	0.793	0.749	0.784	0.775	0.095	0.092	0.099	0.099	0.097	0.099	0.903
8:36:43	0.747	0.772	0.798	0.729	0.745	0.741	0.724	0.757	0.753	0.755	0.772	0.779	0.704	0.749	0.753	0.753	0.756	0.753	0.734	0.747	0.768	0.802	0.801	0.147	0.735	0.762	0.766	0.647	0.683	0.685	0.741	0.742	0.760	0.746	0.757	0.760	0.776	0.785	0.805	0.762	0.780	0.792	0.095	0.092	0.098	0.099	0.097	0.099	0.917
8:46:43	0.753	0.775	0.803	0.739	0.752	0.746	0.731	0.760	0.759	0.765	0.779	0.785	0.710	0.757	0.760	0.759	0.759	0.759	0.741	0.754	0.778	0.810	0.809	0.147	0.743	0.768	0.781	0.665	0.697	0.700	0.752	0.751	0.767	0.756	0.762	0.767	0.800	0.793	0.820	0.770	0.796	0.811	0.095	0.092	0.099	0.099	0.097	0.099	0.924
8:56:43	0.757	0.778	0.806	0.743	0.756	0.754	0.737	0.763	0.768	0.771	0.786	0.791	0.715	0.764	0.766	0.767	0.769	0.765	0.748	0.762	0.783	0.808	0.813	0.147	0.747	0.780	0.789	0.681	0.712	0.710	0.761	0.764	0.778	0.764	0.786	0.779	0.817	0.808	0.834	0.783	0.814	0.834	0.095	0.092	0.099	0.099	0.097	0.099	0.937
9:06:43	0.759	0.781	0.811	0.745	0.760	0.755	0.743	0.762	0.772	0.779	0.794	0.798	0.725	0.767	0.772	0.775	0.774	0.771	0.751	0.767	0.789	0.813	0.814	0.147	0.757	0.788	0.807	0.693	0.722	0.722	0.767	0.774	0.787	0.771	0.785	0.782	0.833	0.812	0.842	0.789	0.816	0.846	0.095	0.092	0.098	0.099	0.097	0.099	0.940
9:16:43	0.760	0.787	0.813	0.754	0.768	0.760	0.750	0.767	0.790	0.781	0.799	0.801	0.727	0.776	0.778	0.780	0.779	0.776	0.759	0.771	0.793	0.819	0.819	0.147	0.763	0.792	0.805	0.705	0.736	0.732	0.776	0.775	0.789	0.780	0.788	0.793	0.832	0.819	0.850	0.803	0.820	0.855	0.095	0.092	0.099	0.099	0.097	0.099	0.948
9:26:43	0.767	0.790	0.817	0.760	0.769	0.764	0.753	0.770	0.788	0.789	0.804	0.806	0.730	0.782	0.784	0.785	0.783	0.778	0.765	0.778	0.797	0.819	0.824	0.147	0.766	0.796	0.806	0.718	0.743	0.741	0.781	0.779	0.800	0.791	0.800	0.806	0.847	0.827	0.865	0.805	0.845	0.872	0.095	0.092	0.098	0.099	0.096	0.099	0.959
9:36:43	0.767	0.791	0.824	0.762	0.774	0.767	0.756	0.775	0.790	0.791	0.811	0.808	0.736	0.788	0.788	0.790	0.787	0.784	0.770	0.779	0.800	0.823	0.821	0.147	0.772	0.804	0.817	0.727	0.753	0.749	0.785	0.791	0.795	0.799	0.802	0.797	0.867	0.838	0.874	0.813	0.851	0.882	0.095	0.092	0.098	0.099	0.097	0.099	0.969
9:46:43	0.772	0.799	0.824	0.768	0.779	0.773	0.762	0.779	0.794	0.796	0.816	0.813	0.740	0.789	0.794	0.798	0.791	0.786	0.773	0.784	0.804	0.827	0.829	0.147	0.775	0.807	0.820	0.736	0.759	0.753	0.792	0.795	0.806	0.807	0.812	0.809	0.867	0.838	0.879	0.818	0.852	0.893	0.095	0.092	0.099	0.099	0.097	0.099	0.962
9:56:43	0.781	0.803	0.828	0.774	0.784	0.777	0.769	0.784	0.800	0.804	0.818	0.815	0.747	0.797	0.798	0.803	0.798	0.792	0.781	0.794	0.812	0.833	0.836	0.147	0.781	0.818	0.834	0.747	0.766	0.768	0.797	0.806	0.816	0.810	0.816	0.816	0.880	0.848	0.891	0.827	0.872	0.897	0.095	0.092	0.098	0.099	0.097	0.099	0.973
10:06:43	0.781	0.804	0.832	0.779	0.788	0.782	0.772	0.788	0.802	0.805	0.822	0.824	0.751	0.800	0.802	0.807	0.801	0.795	0.781	0.793	0.817	0.837	0.839	0.147	0.785	0.827	0.830	0.753	0.773	0.769	0.799	0.804	0.822	0.813	0.823	0.819	0.883	0.843	0.898	0.838	0.879	0.901	0.095	0.092	0.098	0.099	0.096	0.099	0.974
10:16:43	0.788	0.807	0.835	0.777	0.794	0.788	0.778	0.795	0.807	0.804	0.827	0.827	0.756	0.805	0.808	0.812	0.804	0.799	0.787	0.798	0.821	0.837	0.843	0.147	0.791	0.834	0.835	0.758	0.780	0.777	0.807	0.807	0.822	0.818	0.817	0.816	0.897	0.865	0.897	0.843	0.881	0.909	0.095	0.092	0.098	0.099	0.097	0.099	0.970
10:26:43	0.791	0.810	0.839	0.780	0.797	0.788	0.782	0.798	0.811	0.812	0.831	0.832	0.756	0.808	0.808	0.814	0.811	0.802	0.788	0.802	0.825	0.842	0.846	0.147	0.795	0.830	0.837	0.765	0.785	0.779	0.805	0.818	0.825	0.823	0.833	0.832	0.892	0.866	0.903	0.850	0.887	0.915	0.095	0.092	0.098	0.099	0.096	0.099	0.987
10:36:43	0.793	0.815	0.841	0.783	0.800	0.789	0.786	0.799	0.816	0.812	0.834	0.835	0.761	0.810	0.811	0.816	0.813	0.809	0.794	0.806	0.829	0.848	0.850	0.147	0.799	0.834	0.842	0.767	0.792	0.785	0.815	0.821	0.835	0.825	0.840	0.836	0.892	0.875	0.902	0.862	0.890	0.920	0.095	0.092	0.098	0.099	0.097	0.099	1.001
10:46:43	0.801	0.821	0.847	0.785	0.802	0.793	0.789	0.802	0.820	0.812	0.837	0.839	0.765	0.817	0.815	0.821	0.815	0.808	0.798	0.808	0.828	0.850	0.852	0.147	0.804	0.839	0.849	0.774	0.795	0.797	0.813	0.832	0.854	0.838	0.846	0.846	0.918	0.881	0.923	0.873	0.906	0.930	0.095	0.092	0.098	0.099	0.096	0.099	1.017
10:56:43	0.805	0.821	0.851	0.787	0.805	0.799	0.793	0.806	0.820	0.811	0.843	0.845	0.769	0.830	0.827	0.826	0.821	0.812	0.799	0.813	0.831	0.854	0.856	0.147	0.813	0.848	0.859	0.779	0.802	0.806	0.813	0.836	0.861	0.848	0.848	0.858	0.932	0.897	0.939	0.886	0.926	0.941	0.095	0.092	0.098	0.099	0.096	0.099	1.024
11:06:43	0.809	0.821	0.852	0.795	0.809	0.802	0.799	0.810	0.835	0.811	0.848	0.847	0.773	0.829	0.829	0.829	0.824	0.820	0.808	0.815	0.835	0.853	0.859	0.147	0.816	0.851	0.873	0.783	0.804	0.804	0.814	0.836	0.869	0.840	0.859	0.865	0.942	0.905	0.943	0.901	0.937	0.950	0.095	0.092	0.098	0.099	0.097	0.099	1.034
11:16:43	0.811	0.828	0.855	0.796	0.813	0.803	0.801	0.811	0.847	0.814	0.849	0.846	0.776	0.831	0.836	0.832	0.827	0.823	0.806	0.818	0.838	0.859	0.861	0.147	0.823	0.856	0.871	0.789	0.806	0.814	0.819	0.839	0.863	0.848	0.858	0.862	0.947	0.931	0.936	0.895	0.946	0.953	0.095	0.092	0.098	0.100	0.096	0.098	1.039
11:26:43	0.813	0.831	0.860	0.800	0.823	0.811	0.805	0.816	0.840	0.811	0.855	0.844	0.778	0.833	0.834	0.832	0.830	0.825	0.814	0.823	0.842	0.861	0.865	0.147	0.825	0.856	0.867	0.795	0.801	0.813	0.813	0.844	0.866	0.854	0.861	0.859	0.952	0.922	0.944	0.900	0.942	0.961	0.095	0.092	0.098	0.099	0.096	0.098	1.040
11:36:43	0.820	0.832	0.861	0.801	0.827	0.813	0.808	0.821	0.839	0.808	0.857	0.847	0.781	0.838	0.833	0.841	0.838	0.830	0.816	0.826	0.844	0.866	0.866	0.146	0.835	0.866	0.879	0.798	0.802	0.826	0.817	0.850	0.872	0.856	0.860	0.873	0.964	0.944	0.965	0.932	0.952	0.974	0.095	0.092	0.098	0.099	0.096	0.098	1.051
11:46:43	0.822	0.833	0.860	0.807	0.828	0.808	0.810	0.821	0.849	0.805	0.857	0.850	0.780	0.842	0.850	0.855	0.843	0.836	0.820	0.830	0.846	0.867	0.869	0.147	0.845	0.869	0.897	0.804	0.806	0.827	0.819	0.869	0.872	0.878	0.874	0.881	0.971	0.956	0.982	0.954	0.970	0.998	0.095	0.092	0.098	0.099	0.096	0.098	1.073
11:56:43	0.820	0.830	0.857	0.807	0.822	0.810	0.811	0.823	0.843	0.805	0.861	0.852	0.784	0.851	0.851	0.854	0.842	0.839	0.822	0.831	0.849	0.870	0.874	0.147	0.848	0.877	0.905	0.807	0.806	0.829	0.825	0.873	0.884	0.884	0.887	0.885	0.986	0.966	0.990	0.961	0.971	0.999	0.095	0.092	0.098	0.099	0.096	0.098	1.083
12:06:43	0.825	0.840	0.863	0.809	0.828	0.819	0.814	0.827	0.837	0.802	0.867	0.852	0.782	0.855	0.845	0.858	0.845	0.839	0.822	0.832	0.850	0.872	0.874	0.146	0.850	0.879	0.907	0.818	0.809	0.844	0.824	0.879	0.891	0.880	0.887	0.892	0.990	0.973	0.986	0.972	0.981	0.996	0.095	0.092	0.098	0.099	0.096	0.098	1.073
12:16:43	0.827	0.842	0.868	0.815	0.830	0.824	0.818	0.834	0.852	0.805	0.871	0.855	0.787	0.850	0.851	0.859	0.849	0.844	0.828	0.838	0.853	0.875	0.877	0.147	0.847	0.877	0.902	0.825	0.813	0.842	0.828	0.884	0.894	0.869	0.896	0.890	0.994	0.977	0.974	0.974	0.980	0.998	0.095	0.092	0.098	0.099	0.096	0.098	1.069
12:26:43	0.830	0.847	0.871	0.820	0.835	0.827	0.823	0.841	0.854	0.809	0.874	0.862	0.790	0.858	0.866	0.862	0.851	0.848	0.830	0.839	0.857	0.883	0.882	0.147	0.850	0.881	0.902	0.830	0.820	0.852	0.831	0.893	0.902	0.883	0.895	0.899	1.001	0.970	0.985	0.978	0.982	1.009	0.095	0.092	0.098	0.099	0.096	0.098	1.067
12:36:43	0.836	0.847	0.870	0.817	0.834	0.825	0.822	0.838	0.855	0.812	0.865	0.861	0.795	0.864	0.863	0.869	0.856	0.853	0.834	0.841	0.860	0.883	0.886	0.147	0.865	0.885	0.919	0.840	0.821	0.864	0.836	0.908	0.914	0.901	0.899	0.917	1.010	0.979	0.995	0.997	1.001	1.026	0.095	0.092	0.098	0.099	0.096	0.098	1.085
12:46:43	0.836	0.848	0.870	0.819	0.832	0.830	0.824	0.838	0.863	0.812	0.865	0.861	0.798	0.869	0.874	0.875	0.862	0.857	0.839	0.849	0.863	0.887	0.891	0.146	0.872	0.896	0.938	0.846	0.822	0.871	0.842	0.922	0.926	0.909	0.922	0.912	1.015	0.994	1.021	1.004	1.016	1.044	0.095	0.092	0.098	0.099	0.096	0.098	1.099
12:56:43	0.839	0.849	0.873	0.821	0.836	0.833	0.827	0.836	0.858	0.813	0.862	0.861	0.799	0.872	0.877	0.873	0.867	0.858	0.843	0.852	0.865	0.890	0.890	0.146	0.869	0.903	0.939	0.856	0.827	0.878	0.855	0.926	0.937	0.911	0.922	0.921	1.031	1.000	1.026	1.026	1.036	1.053	0.095	0.091	0.098	0.099	0.096	0.098	1.096
13:06:43	0.842	0.849	0.872	0.818	0.826	0.839	0.830	0.840	0.871	0.816	0.870	0.866	0.803	0.882	0.890	0.879	0.864	0.862	0.846	0.854	0.872	0.891	0.896	0.146	0.883	0.912	0.951	0.870	0.829	0.887	0.846	0.933	0.941	0.908	0.915	0.937	1.037	1.022	1.042	1.031	1.033	1.063	0.095	0.092	0.098	0.099	0.096	0.098	1.093
13:16:43	0.843	0.855	0.875	0.822	0.832	0.835	0.831	0.844	0.870	0.822	0.866	0.866	0.807	0.894	0.889	0.888	0.872	0.863	0.849	0.859	0.872	0.894	0.895	0.146	0.888	0.921	0.956	0.872	0.834	0.895	0.849	0.942	0.949	0.930	0.929	0.932	1.045	1.024	1.053	1.041	1.052	1.072	0.095	0.092	0.098	0.099	0.096	0.098	1.106
13:26:43	0.847	0.858	0.881	0.826	0.828	0.831	0.834	0.851	0.881	0.827	0.866	0.874	0.810	0.896	0.892	0.885	0.874	0.871	0.855	0.861	0.878	0.898	0.896	0.146	0.888	0.927	0.959	0.889	0.840	0.916	0.857	0.946	0.955	0.944	0.936	0.943	1.043	1.041	1.040	1.047	1.053	1.081	0.095	0.092	0.098	0.099	0.096	0.098	1.103
13:36:43	0.844	0.857	0.882	0.826	0.833	0.840	0.835	0.849	0.870	0.828	0.866	0.869	0.811	0.892	0.890	0.891	0.874	0.878	0.856	0.862	0.877	0.902	0.897	0.146	0.894	0.935	0.964	0.897	0.837	0.916	0.847	0.954	0.961	0.952	0.936	0.942	1.053	1.029	1.057	1.047	1.061	1.080	0.095	0.092	0.098	0.099	0.096	0.098	1.111
13:46:43	0.848	0.860	0.885	0.828	0.830	0.836	0.836	0.851	0.885	0.831	0.870	0.878	0.818	0.900	0.896	0.902	0.884	0.881	0.861	0.867	0.885	0.905	0.899	0.146	0.899	0.940	0.973	0.905	0.855	0.931	0.862	0.956	0.968	0.961	0.942	0.954	1.063	1.035	1.061	1.071	1.064	1.085	0.095	0.092	0.098	0.099	0.096	0.098	1.121
13:56:43	0.850	0.860	0.885	0.829	0.834	0.835	0.839	0.853	0.886	0.831	0.869	0.877	0.817	0.913	0.899	0.907	0.881	0.893	0.863	0.872	0.886	0.907	0.907	0.146	0.897	0.954	0.991	0.917	0.868	0.935	0.864	0.973	0.976	0.968	0.958	0.954	1.068	1.047	1.073	1.073	1.072	1.100	0.095	0.092	0.098	0.099	0.096	0.098	1.129
14:06:43	0.854	0.864	0.888	0.833	0.837	0.841	0.840	0.854	0.876	0.834	0.869	0.875	0.829	0.908	0.909	0.910	0.889	0.886	0.865	0.874	0.890	0.907	0.902	0.146	0.908	0.942	1.002	0.926	0.889	0.942	0.868	0.978	0.989	0.980	0.959	0.960	1.070	1.053	1.076	1.077	1.068	1.093	0.095	0.092	0.098	0.099	0.096	0.098	1.128
14:16:43	0.852	0.864	0.889	0.833	0.838	0.846	0.840	0.856	0.888	0.838	0.872	0.883	0.824	0.907	0.916	0.921	0.898	0.896	0.874	0.875	0.892	0.910	0.908	0.146	0.914	0.952	0.998	0.929	0.895	0.951	0.878	0.985	0.998	0.992	0.961	0.958	1.075	1.063	1.081	1.083	1.080	1.100	0.095	0.092	0.098	0.099	0.096	0.098	1.134
14:26:43	0.855	0.865	0.892	0.838	0.845	0.854	0.844	0.860	0.880	0.840	0.874	0.885	0.829	0.911	0.921	0.916	0.905	0.895	0.873	0.883	0.896	0.910	0.912	0.146	0.910	0.958	0.988	0.926	0.898	0.954	0.878	0.996	1.011	0.991	0.980	0.977	1.076	1.066	1.088	1.081	1.069	1.098	0.095	0.092	0.098	0.098	0.096	0.098	1.130
14:36:43	0.854	0.867	0.892	0.843	0.844	0.845	0.850	0.863	0.891	0.845	0.876	0.891	0.833	0.918	0.926	0.921	0.899	0.899	0.878	0.886	0.896	0.920	0.921	0.146	0.915	0.966	0.997	0.925	0.908	0.954	0.884	0.989	1.002	0.986	0.978	0.979	1.078	1.054	1.082	1.071	1.073	1.093	0.095	0.092	0.098	0.099	0.096	0.098	1.132
14:46:43	0.856	0.869	0.893	0.844	0.849	0.856	0.848	0.864	0.896	0.848	0.875	0.895	0.829	0.918	0.919	0.925	0.904	0.898	0.878	0.886	0.900	0.918	0.920	0.146	0.914	0.962	0.993	0.934	0.925	0.945	0.884	0.988	1.008	0.989	0.976	0.967	1.080	1.065	1.089	1.069	1.079	1.092	0.095	0.092	0.098	0.099	0.096	0.098	1.122
14:56:43	0.858	0.872	0.895	0.845	0.848	0.853	0.854	0.866	0.898	0.850	0.881	0.890	0.829	0.931	0.926	0.923	0.909	0.906	0.881	0.887	0.902	0.922	0.915	0.146	0.919	0.974	1.009	0.951	0.927	0.952	0.890	0.993	1.002	0.998	0.991	0.975	1.091	1.073	1.088	1.075	1.087	1.104	0.095	0.092	0.097	0.099	0.096	0.098	1.130
15:06:43	0.861	0.872	0.898	0.850	0.848	0.852	0.854	0.868	0.890	0.852	0.882	0.896	0.831	0.937	0.934	0.932	0.909	0.912	0.890	0.890	0.912	0.928	0.921	0.146	0.921	0.982	1.009	0.946	0.945	0.969	0.900	1.005	1.019	0.993	0.993	0.988	1.094	1.081	1.088	1.090	1.090	1.113	0.095	0.092	0.098	0.099	0.096	0.098	1.140
15:16:43	0.861	0.867	0.891	0.841	0.843	0.853	0.852	0.872	0.902	0.864	0.885	0.897	0.815	0.936	0.931	0.926	0.904	0.903	0.887	0.887	0.907	0.919	0.919	0.146	0.915	0.967	1.002	0.936	0.927	0.966	0.895	0.989	1.000	0.976	0.955	0.962	1.091	1.076	1.091	1.083	1.083	1.097	0.095	0.092	0.098	0.098	0.096	0.098	1.118
15:26:43	0.865	0.875	0.903	0.848	0.848	0.857	0.859	0.868	0.904	0.858	0.886	0.896	0.829	0.942	0.939	0.944	0.913	0.913	0.893	0.892	0.912	0.927	0.927	0.146	0.924	0.969	1.015	0.954	0.952	0.985	0.918	1.005	1.018	0.984	0.990	0.991	1.100	1.079	1.107	1.089	1.097	1.122	0.095	0.092	0.098	0.098	0.096	0.098	1.128
15:36:43	0.868	0.875	0.907	0.854	0.851	0.868	0.863	0.874	0.906	0.861	0.885	0.900	0.846	0.942	0.941	0.948	0.935	0.915	0.900	0.905	0.921	0.938	0.935	0.146	0.933	0.995	1.027	0.959	0.973	0.992	0.934	1.018	1.030	1.009	1.019	0.996	1.105	1.083	1.114	1.102	1.113	1.132	0.095	0.092	0.098	0.098	0.096	0.098	1.140
15:46:43	0.867	0.875	0.907	0.857	0.851	0.861	0.866	0.875	0.905	0.862	0.886	0.899	0.838	0.945	0.946	0.948	0.923	0.914	0.898	0.905	0.922	0.939	0.939	0.146	0.948	0.992	1.019	0.962	0.976	0.988	0.940	1.009	1.033	1.013	1.017	1.010	1.101	1.083	1.106	1.111	1.107	1.123	0.095	0.092	0.098	0.098	0.096	0.098	1.140
15:56:43	0.869	0.875	0.903	0.852	0.850	0.864	0.865	0.875	0.898	0.862	0.892	0.900	0.823	0.933	0.951	0.948	0.921	0.919	0.894	0.907	0.915	0.931	0.933	0.146	0.941	0.999	1.031	0.966	0.979	0.996	0.932	1.012	1.023	1.007	1.009	1.006	1.108	1.087	1.107	1.103	1.108	1.117	0.095	0.091	0.097	0.098	0.096	0.098	1.138
16:06:43	0.871	0.876	0.904	0.858	0.854	0.866	0.870	0.878	0.902	0.867	0.891	0.900	0.830	0.947	0.952	0.958	0.929	0.925	0.903	0.912	0.924	0.937	0.942	0.146	0.955	1.006	1.038	0.981	0.993	1.001	0.942	1.028	1.037	1.011	1.000	1.010	1.102	1.085	1.113	1.107	1.108	1.119	0.095	0.092	0.098	0.098	0.096	0.098	1.144
16:16:43	0.872	0.879	0.907	0.857	0.856	0.871	0.869	0.878	0.899	0.866	0.894	0.905	0.824	0.956	0.947	0.962	0.938	0.929	0.912	0.916	0.924	0.943	0.941	0.146	0.948	1.011	1.042	0.982	0.995	1.017	0.943	1.031	1.048	1.021	1.009	1.027	1.110	1.095	1.123	1.119	1.105	1.134	0.095	0.092	0.098	0.099	0.096	0.098	1.153
16:26:43	0.872	0.879	0.906	0.858	0.855	0.863	0.874	0.880	0.896	0.874	0.898	0.904	0.827	0.945	0.947	0.955	0.924	0.919	0.904	0.916	0.924	0.932	0.942	0.146	0.950	1.006	1.034	0.975	0.989	1.002	0.945	1.026	1.043	1.004	1.009	1.009	1.116	1.092	1.119	1.107	1.107	1.128	0.095	0.092	0.097	0.098	0.096	0.098	1.143
16:36:43	0.873	0.879	0.907	0.861	0.854	0.871	0.874	0.883	0.898	0.874	0.900	0.907	0.831	0.944	0.953	0.956	0.931	0.919	0.908	0.917	0.931	0.941	0.946	0.146	0.954	1.010	1.043	0.969	1.018	1.007	0.955	1.017	1.052	1.015	1.020	1.002	1.123	1.095	1.113	1.109	1.111	1.129	0.095	0.092	0.098	0.098	0.096	0.098	1.150
16:46:43	0.873	0.882	0.913	0.867	0.858	0.871	0.880	0.895	0.905	0.882	0.898	0.914	0.831	0.938	0.950	0.961	0.930	0.925	0.906	0.918	0.933	0.944	0.944	0.146	0.949	1.010	1.031	0.975	1.010	1.013	0.948	1.026	1.044	1.012	1.019	1.014	1.125	1.086	1.113	1.112	1.113	1.129	0.095	0.092	0.097	0.098	0.096	0.098	1.151
16:56:43	0.876	0.884	0.914	0.869	0.860	0.877	0.883	0.893	0.924	0.883	0.898	0.916	0.835	0.948	0.948	0.962	0.940	0.936	0.914	0.931	0.938	0.945	0.945	0.146	0.946	1.014	1.046	0.979	1.010	1.013	0.956	1.036	1.053	1.014	1.020	1.016	1.131	1.090	1.124	1.128	1.113	1.133	0.094	0.092	0.097	0.098	0.096	0.098	1.151
17:06:43	0.873	0.878	0.911	0.866	0.859	0.880	0.883	0.891	0.915	0.883	0.899	0.909	0.842	0.957	0.951	0.961	0.935	0.936	0.915	0.929	0.934	0.942	0.946	0.146	0.957	1.023	1.041	0.980	1.016	1.022	0.962	1.030	1.060	1.018	1.010	1.002	1.131	1.092	1.128	1.132	1.123	1.128	0.095	0.092	0.097	0.098	0.096	0.098	1.147
17:16:43	0.872	0.883	0.915	0.870	0.860	0.881	0.888	0.892	0.919	0.887	0.899	0.914	0.837	0.953	0.958	0.966	0.949	0.945	0.923	0.934	0.936	0.948	0.954	0.146	0.955	1.033	1.051	0.990	1.030	1.028	0.967	1.041	1.071	1.025	1.023	1.030	1.131	1.095	1.123	1.134	1.130	1.136	0.095	0.092	0.098	0.099	0.096	0.098	1.147
17:26:43	0.875	0.883	0.919	0.871	0.865	0.883	0.891	0.896	0.925	0.887	0.904	0.919	0.836	0.959	0.965	0.970	0.948	0.948	0.931	0.940	0.944	0.958	0.960	0.146	0.970	1.037	1.053	0.994	1.037	1.035	0.976	1.044	1.078	1.029	1.035	1.017	1.137	1.093	1.134	1.136	1.130	1.141	0.095	0.092	0.098	0.098	0.096	0.098	1.149
17:36:43	0.876	0.886	0.917	0.869	0.868	0.887	0.888	0.897	0.919	0.887	0.901	0.915	0.836	0.978	0.970	0.967	0.955	0.946	0.926	0.944	0.945	0.957	0.952	0.146	0.972	1.043	1.050	1.017	1.062	1.036	0.971	1.052	1.088	1.034	1.028	1.029	1.140	1.103	1.142	1.140	1.142	1.151	0.095	0.092	0.097	0.098	0.096	0.098	1.148
17:46:43	0.875	0.879	0.922	0.872	0.871	0.891	0.896	0.904	0.920	0.894	0.904	0.925	0.832	0.981	0.974	0.973	0.956	0.958	0.925	0.952	0.951	0.962	0.956	0.145	0.976	1.041	1.059	1.021	1.056	1.044	0.973	1.053	1.084	1.026	1.033	1.037	1.139	1.115	1.138	1.138	1.130	1.147	0.095	0.091	0.097	0.098	0.096	0.097	1.145
17:56:43	0.878	0.884	0.918	0.871	0.874	0.882	0.892	0.906	0.919	0.894	0.904	0.922	0.836	0.967	0.965	0.966	0.948	0.952	0.921	0.938	0.956	0.962	0.951	0.146	0.968	1.030	1.050	1.029	1.047	1.033	0.981	1.047	1.078	1.025	1.021	1.027	1.141	1.116	1.136	1.128	1.128	1.133	0.095	0.092	0.097	0.098	0.096	0.097	1.141
18:06:43	0.874	0.883	0.920	0.874	0.875	0.892	0.898	0.910	0.922	0.899	0.906	0.926	0.838	0.964	0.968	0.971	0.958	0.962	0.925	0.944	0.951	0.955	0.952	0.146	0.975	1.039	1.061	1.037	1.041	1.032	0.986	1.054	1.081	1.022	1.014	1.029	1.143	1.108	1.142	1.129	1.123	1.136	0.095	0.092	0.097	0.098	0.096	0.098	1.150
18:16:43	0.876	0.886	0.921	0.873	0.872	0.891	0.898	0.911	0.923	0.901	0.909	0.921	0.844	0.976	0.975	0.973	0.964	0.964	0.934	0.957	0.950	0.952	0.955	0.146	0.982	1.046	1.067	1.040	1.081	1.053	0.997	1.056	1.081	1.020	1.020	1.038	1.154	1.113	1.148	1.138	1.135	1.157	0.095	0.092	0.097	0.098	0.096	0.098	1.150
18:26:43	0.873	0.884	0.924	0.876	0.878	0.889	0.896	0.908	0.929	0.899	0.906	0.925	0.842	0.967	0.971	0.970	0.960	0.955	0.941	0.953	0.956	0.957	0.950	0.145	0.970	1.056	1.076	1.046	1.080	1.052	1.003	1.058	1.091	1.017	1.008	1.031	1.158	1.121	1.155	1.141	1.130	1.159	0.095	0.092	0.097	0.098	0.096	0.098	1.152
18:36:43	0.874	0.889	0.925	0.878	0.877	0.892	0.899	0.911	0.936	0.902	0.906	0.925	0.843	0.981	0.977	0.981	0.973	0.972	0.948	0.955	0.957	0.966	0.948	0.146	0.986	1.070	1.082	1.064	1.092	1.060	1.010	1.058	1.093	1.019	1.027	1.036	1.156	1.111	1.155	1.140	1.143	1.159	0.095	0.092	0.097	0.098	0.096	0.098	1.156
18:46:43	0.870	0.887	0.927	0.878	0.878	0.893	0.904	0.911	0.947	0.904	0.907	0.929	0.846	0.981	0.987	0.974	0.968	0.968	0.950	0.950	0.953	0.963	0.947	0.146	0.981	1.070	1.070	1.047	1.083	1.049	0.996	1.059	1.079	1.019	1.029	1.024	1.155	1.100	1.146	1.131	1.143	1.155	0.095	0.092	0.097	0.098	0.096	0.098	1.159
18:56:43	0.867	0.889	0.926	0.877	0.874	0.894	0.907	0.915	0.938	0.908	0.906	0.932	0.846	0.988	0.996	0.987	0.965	0.968	0.956	0.959	0.955	0.964	0.949	0.146	0.988	1.069	1.081	1.054	1.109	1.066	1.001	1.076	1.092	1.043	1.048	1.025	1.157	1.123	1.157	1.149	1.149	1.160	0.095	0.092	0.097	0.098	0.096	0.097	1.151
19:06:43	0.867	0.888	0.923	0.880	0.878	0.896	0.905	0.915	0.934	0.909	0.904	0.934	0.842	0.980	0.995	0.991	0.971	0.965	0.955	0.952	0.962	0.963	0.951	0.146	0.988	1.067	1.085	1.061	1.105	1.061	1.013	1.072	1.091	1.038	1.042	1.010	1.163	1.118	1.151	1.146	1.142	1.173	0.095	0.092	0.097	0.098	0.096	0.097	1.145
19:16:43	0.867	0.891	0.925	0.878	0.881	0.897	0.906	0.918	0.930	0.909	0.907	0.933	0.843	0.984	0.994	0.982	0.966	0.971	0.953	0.957	0.962	0.963	0.953	0.145	0.995	1.069	1.077	1.069	1.109	1.068	1.005	1.065	1.087	1.028	1.043	1.003	1.154	1.106	1.149	1.139	1.145	1.154	0.094	0.091	0.097	0.098	0.096	0.097	1.150
19:26:43	0.867	0.891	0.927	0.882	0.883	0.899	0.904	0.919	0.933	0.907	0.908	0.933	0.844	0.983	0.987	0.991	0.970	0.977	0.959	0.965	0.969	0.961	0.945	0.146	0.998	1.067	1.082	1.079	1.122	1.079	1.024	1.077	1.098	1.032	1.037	1.010	1.160	1.108	1.157	1.155	1.155	1.161	0.095	0.092	0.097	0.098	0.096	0.098	1.146
19:36:43	0.865	0.890	0.929	0.881	0.884	0.898	0.904	0.917	0.933	0.905	0.908	0.930	0.839	0.978	0.992	0.994	0.979	0.986	0.969	0.964	0.968	0.960	0.946	0.146	1.002	1.088	1.085	1.074	1.129	1.084	1.034	1.074	1.109	1.033	1.039	1.016	1.162	1.108	1.155	1.154	1.149	1.169	0.095	0.092	0.097	0.098	0.096	0.098	1.138
19:46:43	0.860	0.890	0.931	0.883	0.884	0.897	0.905	0.919	0.940	0.909	0.909	0.937	0.843	0.977	0.996	0.990	0.974	0.973	0.963	0.962	0.972	0.958	0.942	0.145	1.006	1.079	1.083	1.076	1.141	1.078	1.029	1.082	1.109	1.035	1.036	1.010	1.160	1.110	1.151	1.154	1.156	1.166	0.095	0.092	0.097	0.098	0.096	0.097	1.129
19:56:43	0.858	0.890	0.934	0.884	0.885	0.901	0.914	0.921	0.941	0.911	0.906	0.935	0.845	0.970	0.984	0.980	0.968	0.976	0.958	0.958	0.964	0.950	0.944	0.145	0.994	1.080	1.086	1.075	1.133	1.080	1.035	1.075	1.098	1.041	1.041	1.025	1.158	1.107	1.143	1.154	1.152	1.156	0.095	0.092	0.097	0.098	0.096	0.098	1.125
20:06:43	0.858	0.889	0.929	0.884	0.890	0.898	0.911	0.922	0.936	0.909	0.905	0.941	0.846	0.986	0.996	0.994	0.979	0.983	0.959	0.956	0.969	0.955	0.942	0.145	1.008	1.091	1.085	1.087	1.132	1.082	1.040	1.073	1.116	1.045	1.033	1.018	1.157	1.111	1.149	1.156	1.151	1.167	0.095	0.092	0.097	0.098	0.096	0.097	1.109
20:16:43	0.854	0.894	0.935	0.884	0.900	0.899	0.907	0.921	0.944	0.913	0.906	0.943	0.840	0.981	0.976	0.982	0.960	0.969	0.952	0.956	0.962	0.945	0.938	0.146	0.996	1.078	1.079	1.077	1.132	1.075	1.026	1.082	1.110	1.036	1.025	1.019	1.149	1.105	1.138	1.144	1.143	1.153	0.095	0.092	0.097	0.098	0.096	0.097	1.087
20:26:43	0.852	0.897	0.936	0.888	0.909	0.893	0.909	0.922	0.945	0.913	0.907	0.940	0.841	0.956	0.976	0.984	0.957	0.970	0.948	0.944	0.964	0.947	0.934	0.145	0.987	1.074	1.062	1.076	1.130	1.073	1.035	1.075	1.096	1.024	1.015	1.005	1.153	1.100	1.143	1.141	1.140	1.146	0.095	0.091	0.097	0.098	0.096	0.097	1.085
20:36:43	0.849	0.902	0.936	0.887	0.914	0.904	0.911	0.922	0.948	0.914	0.907	0.948	0.844	0.960	0.983	0.990	0.964	0.961	0.954	0.954	0.966	0.942	0.935	0.145	0.995	1.070	1.056	1.083	1.132	1.077	1.027	1.073	1.102	1.027	1.033	1.006	1.159	1.105	1.140	1.150	1.129	1.142	0.094	0.091	0.097	0.098	0.096	0.097	1.070
20:46:43	0.844	0.908	0.940	0.888	0.914	0.902	0.910	0.918	0.942	0.912	0.910	0.935	0.837	0.951	0.976	0.978	0.965	0.961	0.950	0.953	0.964	0.940	0.936	0.145	0.978	1.071	1.056	1.083	1.145	1.068	1.028	1.074	1.097	1.017	0.998	0.986	1.153	1.089	1.135	1.141	1.120	1.145	0.094	0.091	0.097	0.098	0.096	0.097	1.077
20:56:43	0.846	0.915	0.950	0.889	0.913	0.901	0.917	0.927	0.946	0.918	0.909	0.947	0.837	0.951	0.969	0.977	0.954	0.966	0.948	0.949	0.956	0.945	0.943	0.145	0.976	1.070	1.054	1.079	1.138	1.075	1.027	1.066	1.092	1.002	0.985	0.992	1.143	1.083	1.122	1.135	1.109	1.127	0.095	0.092	0.097	0.098	0.096	0.097	1.048
21:06:43	0.842	0.921	0.951	0.888	0.913	0.899	0.915	0.924	0.941	0.915	0.910	0.945	0.834	0.941	0.956	0.976	0.945	0.955	0.950	0.940	0.958	0.945	0.945	0.145	0.988	1.067	1.059	1.096	1.134	1.085	1.003	1.059	1.092	1.006	0.982	0.985	1.137	1.082	1.126	1.123	1.120	1.131	0.095	0.091	0.097	0.098	0.096	0.097	1.050
21:16:43	0.837	0.927	0.955	0.891	0.912	0.903	0.919	0.925	0.948	0.917	0.906	0.938	0.836	0.938	0.952	0.969	0.942	0.942	0.939	0.937	0.949	0.944	0.946	0.145	0.970	1.050	1.041	1.099	1.139	1.070	1.002	1.050	1.053	0.982	0.974	0.970	1.136	1.081	1.116	1.116	1.081	1.115	0.094	0.092	0.097	0.098	0.096	0.097	1.038
21:26:43	0.837	0.929	0.962	0.892	0.910	0.907	0.921	0.930	0.950	0.914	0.908	0.931	0.824	0.927	0.945	0.958	0.936	0.935	0.935	0.936	0.943	0.947	0.945	0.145	0.973	1.048	1.025	1.075	1.131	1.059	0.988	1.050	1.039	0.963	0.956	0.945	1.122	1.061	1.099	1.107	1.078	1.102	0.095	0.092	0.097	0.098	0.096	0.097	1.006
21:36:43	0.831	0.925	0.955	0.892	0.904	0.909	0.916	0.924	0.942	0.917	0.904	0.927	0.828	0.935	0.946	0.958	0.934	0.935	0.933	0.934	0.939	0.948	0.944	0.145	0.974	1.046	1.028	1.092	1.142	1.073	0.983	1.054	1.023	0.959	0.951	0.942	1.121	1.053	1.113	1.113	1.076	1.106	0.094	0.091	0.097	0.098	0.096	0.097	1.002
0:00:00
0:00:00
0:00:00
0:00:00
0:00:00
0:00:00
0:00:00
0:00:00
0:00:00
0:00:00
0:00:00
0:00:00
0:00:00
0:00:00
0:00:00
0:00:00
0:00:00
0:00:00
0:00:00
0:00:00
0:00:00
0:00:00
0:00:00
0:00:00
[truncated: 47 more columns]
