# Supplementary material for: Systematic analysis of low-affinity transcription factor binding site clusters in vitro and in vivo establishes their functional relevance
Source: Nat Commun. 2022 Sep 7;13:5273. doi: 10.1038/s41467-022-32971-0 (PMC9452512; doi:10.1038/s41467-022-32971-0)
Supplement: Supplementary file 3 — Source Data [file 41467_2022_32971_MOESM3_ESM.zip › source_data/in-vivo/20210527/20210527_Z3EV268_mScarleti100.txt]

mScarlet-i:570,593[2]
Kinetic read	A1	A2	A3	A4	A5	A6	A7	A8	A9	A10	A11	A12	B1	B2	B3	B4	B5	B6	B7	B8	B9	B10	B11	B12	C1	C2	C3	C4	C5	C6	C7	C8	C9	C10	C11	C12	D1	D2	D3	D4	D5	D6	D7	D8	D9	D10	D11	D12	E1
0:07:56	95	118	105	111	81	118	95	127	66	164	74	80	65	118	76	72	100	153	112	90	95	126	103	83	117	117	120	113	100	87	103	157	114	110	84	135	94	92	128	111	141	117	125	110	124	71	107	116	100
0:17:56	77	101	120	128	96	92	96	123	83	129	125	92	93	100	102	120	119	91	89	136	78	123	109	98	127	100	119	109	132	111	159	112	94	137	133	62	92	100	141	120	93	142	121	118	96	111	142	148	105
0:27:56	83	138	136	72	99	95	87	118	84	100	107	122	109	118	130	110	118	81	89	64	119	89	114	82	99	104	103	118	105	94	131	108	139	149	79	114	113	76	93	87	118	108	99	86	118	121	147	92	105
0:37:56	104	140	110	111	77	124	130	119	116	88	94	103	103	127	97	120	156	115	75	75	121	127	107	178	97	126	67	124	107	93	98	97	115	109	127	110	68	133	109	98	101	119	134	96	136	83	110	120	113
0:47:56	103	118	100	104	113	138	112	87	115	119	110	111	118	102	114	108	147	91	91	112	157	89	119	144	100	111	96	103	61	150	143	68	119	106	82	151	146	149	123	100	118	137	131	70	125	112	118	104	148
0:57:56	72	127	99	133	104	110	108	153	146	107	94	112	110	91	141	122	119	137	128	118	129	106	98	104	109	160	129	97	112	130	112	119	144	74	68	96	95	130	116	93	90	99	87	169	125	127	113	128	127
1:07:56	107	121	136	152	113	104	101	114	128	107	90	109	131	98	111	122	85	124	75	77	91	136	101	84	129	91	139	132	129	88	114	137	145	107	108	93	139	112	134	100	101	106	120	112	94	152	100	143	148
1:17:56	129	121	121	126	105	130	126	108	120	89	131	100	149	88	108	91	148	129	134	100	77	94	78	117	112	116	86	66	104	125	101	133	104	126	111	126	130	93	121	106	112	75	117	88	80	110	118	116	138
1:27:56	113	138	122	69	111	128	113	98	127	114	124	91	126	112	112	118	79	124	81	113	127	111	129	104	126	79	127	115	111	110	88	126	109	85	114	92	134	119	87	151	129	88	108	80	112	85	109	131	237
1:37:56	102	118	112	141	111	93	97	115	104	110	143	119	91	135	108	116	98	110	135	91	87	102	88	122	103	111	126	128	135	137	135	112	109	135	108	129	135	125	93	119	106	119	94	110	114	111	108	127	226
1:47:56	108	149	61	115	140	93	101	121	102	83	86	127	135	105	121	119	126	110	138	83	84	161	107	82	146	93	116	119	115	127	127	68	123	110	110	122	113	107	146	142	91	68	130	99	79	115	124	124	317
1:57:56	115	123	75	98	133	127	114	103	114	109	108	133	86	129	137	94	142	108	92	120	125	103	86	134	82	157	158	91	112	106	135	88	123	94	109	106	117	116	86	98	137	93	114	123	106	113	111	121	414
2:07:56	112	118	123	86	117	115	119	123	88	105	105	117	119	134	69	76	131	146	94	86	125	88	133	118	110	120	120	91	88	110	123	60	145	112	126	131	116	102	91	67	131	110	135	130	106	108	85	84	465
2:17:56	95	161	124	121	103	91	109	116	102	120	119	130	128	137	109	126	122	125	145	128	103	109	120	103	122	138	81	121	92	99	106	122	133	124	115	105	98	126	116	93	103	97	91	92	99	106	110	151	502
2:27:56	78	125	149	105	114	96	128	107	110	117	145	119	136	101	106	118	104	129	119	121	135	149	113	122	71	129	96	102	131	129	83	106	113	112	122	130	81	137	122	120	118	138	91	126	117	106	147	90	634
2:37:56	92	110	132	114	113	134	134	101	103	94	82	111	110	101	98	112	122	123	115	134	90	124	123	99	109	134	107	106	138	125	97	107	96	141	96	118	110	122	110	158	108	124	93	105	95	113	84	110	709
2:47:56	93	119	143	107	86	98	132	132	102	136	121	99	139	105	139	90	120	126	99	103	119	129	131	118	137	150	112	140	124	118	116	129	106	112	118	140	136	107	158	131	92	122	94	139	112	92	106	79	792
2:57:56	38	121	115	150	113	107	120	153	110	93	99	119	118	138	80	135	94	136	176	109	99	112	109	98	114	104	126	143	119	99	117	84	113	122	77	104	88	84	130	119	86	114	126	128	112	111	136	117	929
3:07:56	126	119	93	85	126	105	108	141	101	156	129	104	126	93	123	105	109	102	145	110	138	112	86	79	113	106	169	85	75	108	99	115	108	107	133	111	124	108	155	173	124	136	115	152	106	103	160	116	1052
3:17:56	127	105	146	90	120	85	109	108	114	114	108	126	107	82	109	97	109	138	101	128	95	107	112	119	140	124	109	95	110	103	96	147	130	117	102	132	135	114	97	126	130	126	125	90	111	135	119	139	1101
3:27:56	130	106	105	106	97	124	121	105	121	150	119	112	135	125	129	117	125	109	92	132	150	80	114	76	168	91	122	122	109	129	109	103	120	127	148	117	87	137	87	133	112	137	141	97	120	110	79	87	1344
3:37:56	104	107	98	124	116	90	111	110	103	120	123	126	122	138	91	137	110	102	145	129	115	95	115	135	98	127	149	90	91	134	112	116	89	100	144	102	125	111	96	118	112	85	116	121	100	118	133	111	1515
3:47:56	94	123	141	87	122	113	127	126	88	137	141	90	101	138	121	150	121	109	105	131	104	98	96	134	129	139	94	132	91	89	105	116	126	120	100	83	88	112	118	105	131	115	162	112	129	95	111	109	1690
3:57:56	104	117	97	129	104	139	93	118	90	87	126	117	151	100	118	113	134	108	116	95	119	115	101	121	89	87	169	124	116	96	124	119	151	112	87	126	98	102	116	129	82	157	119	120	109	140	114	60	1940
4:07:56	77	111	117	139	116	123	107	102	114	161	121	119	126	111	123	112	113	91	120	138	116	108	108	87	80	164	107	110	130	100	104	131	131	121	103	67	65	119	107	103	86	114	113	117	94	113	109	115	2207
4:17:56	101	119	113	105	103	90	120	86	106	123	119	141	107	114	132	144	123	96	98	115	80	97	106	122	110	119	92	112	96	156	93	134	82	140	87	103	118	131	76	119	132	114	113	71	143	105	147	106	2317
4:27:56	71	102	100	126	109	80	107	136	99	91	94	92	82	151	93	104	130	98	87	114	96	97	150	86	122	87	114	152	111	85	124	112	91	81	77	117	121	102	90	127	101	88	131	108	95	114	118	91	2464
4:37:56	120	117	99	117	106	137	111	120	107	79	109	97	102	112	109	114	106	91	98	111	118	113	111	97	101	82	112	101	148	99	93	123	136	147	74	79	148	88	76	152	141	140	92	117	113	88	116	98	2702
4:47:56	95	91	119	109	129	73	118	149	97	91	91	110	89	118	75	95	114	95	103	67	109	91	139	132	121	112	112	155	72	121	80	102	94	95	85	89	75	119	104	135	108	112	98	103	91	114	134	104	2820
4:57:56	104	81	99	111	155	145	85	91	129	140	98	127	113	123	87	88	93	118	102	116	115	132	122	91	100	107	81	113	128	78	82	161	105	81	125	92	134	143	86	127	116	98	139	136	71	106	87	121	3214
5:07:56	88	125	95	102	114	129	112	105	78	122	103	121	121	95	125	75	106	100	85	105	125	142	94	98	117	91	109	126	116	89	111	85	73	114	121	119	93	88	132	126	109	137	116	116	75	89	131	136	3275
5:17:56	107	102	164	97	97	123	87	140	94	120	122	133	119	99	123	91	86	94	96	97	133	138	122	120	110	150	140	106	82	79	106	104	105	131	97	137	157	75	119	98	125	113	113	137	106	138	110	137	3498
5:27:56	116	118	101	91	130	127	92	126	70	85	70	123	127	115	115	121	74	104	136	117	81	80	84	145	132	117	87	58	89	131	121	144	98	99	113	124	119	96	147	123	144	106	125	119	115	129	80	100	3873
5:37:56	93	109	106	126	103	111	112	93	124	131	137	108	115	56	72	110	103	126	117	95	95	96	157	99	80	95	123	117	126	113	109	75	112	128	121	101	87	73	79	92	136	151	93	119	98	136	106	99	3929
5:47:56	114	74	121	71	107	87	112	105	133	127	139	98	106	94	79	117	106	144	105	111	115	112	108	95	110	116	123	100	101	80	97	95	97	127	106	147	93	97	112	109	97	104	113	101	110	153	123	122	4427
5:57:56	102	60	105	109	141	165	149	79	73	128	126	89	122	88	77	88	112	110	109	137	110	127	76	91	104	117	84	134	122	126	118	113	102	101	77	124	108	113	129	106	102	76	160	107	104	119	73	130	4694
6:07:56	105	106	72	97	102	77	111	114	127	111	135	124	108	99	88	103	127	116	96	115	126	115	91	136	92	88	78	99	99	109	104	87	107	136	101	83	87	136	103	107	115	60	138	94	95	165	94	110	5400
6:17:56	79	103	98	133	143	119	80	111	102	97	116	125	150	111	111	96	91	127	111	93	99	104	91	93	97	87	110	142	112	74	97	98	137	102	114	121	129	93	129	114	98	101	122	94	87	118	94	97	6109
6:27:56	97	82	110	109	109	125	112	105	87	96	74	83	87	108	120	101	90	101	96	95	103	78	148	107	114	126	114	109	120	111	90	111	89	136	86	110	81	96	129	107	109	104	100	116	112	114	103	90	6717
6:37:56	119	95	107	99	99	119	98	89	89	98	92	84	117	99	86	137	113	142	138	98	115	101	105	69	103	121	101	99	139	92	86	99	98	118	103	91	108	103	132	103	135	100	110	105	90	99	94	121	7175
6:47:56	106	102	93	92	99	140	92	127	118	77	96	133	129	115	119	80	68	74	110	83	109	114	60	121	111	93	98	121	133	100	100	74	85	142	135	132	103	114	116	110	87	122	89	126	126	117	103	95	7512
6:57:56	102	96	101	99	117	109	90	103	107	109	110	86	106	101	85	92	84	69	94	122	89	108	120	133	96	108	117	88	85	159	119	81	121	128	131	117	111	123	115	134	111	103	136	106	142	106	104	115	8066
7:07:56	107	130	113	92	82	95	121	97	103	98	95	120	103	104	115	92	103	98	125	96	87	127	85	122	109	80	99	138	114	99	95	100	100	109	99	116	95	75	119	100	105	86	130	83	151	111	96	110	8672
7:17:56	102	109	137	118	85	104	101	100	102	115	108	125	123	123	136	127	101	103	93	111	110	116	142	133	131	119	95	136	140	130	128	135	115	102	135	94	109	96	82	111	81	115	113	112	104	128	120	112	8887
7:27:56	157	116	104	99	128	128	108	90	95	88	128	72	145	126	87	122	123	87	118	119	124	90	111	115	72	112	109	117	122	96	111	114	113	112	153	100	97	140	85	121	110	92	111	98	119	109	121	125	9303
7:37:56	74	95	99	110	140	130	116	115	80	98	113	118	112	119	125	104	90	108	102	90	144	133	87	128	129	101	143	78	92	118	132	96	96	128	114	141	143	103	166	94	88	89	109	127	120	128	78	134	9489
7:47:56	108	127	101	100	96	149	127	87	89	109	121	113	110	96	133	95	64	103	112	96	115	126	93	112	91	92	87	68	141	74	114	127	77	105	105	110	98	105	116	76	148	83	105	90	115	97	86	122	10038
7:57:56	92	122	103	113	90	78	121	127	121	108	93	100	106	86	100	98	73	134	94	90	119	62	123	94	95	103	93	128	112	120	81	129	90	89	92	85	112	112	138	110	125	96	126	122	84	101	98	98	10667
8:07:56	114	58	114	101	104	136	89	126	150	107	66	110	122	102	134	126	138	81	99	99	92	114	95	122	108	135	110	95	120	134	139	122	107	121	122	105	115	127	96	75	129	89	120	124	108	101	128	107	10890
8:17:56	120	80	133	118	107	88	136	101	110	146	126	108	127	124	128	65	126	83	141	129	104	97	89	122	131	126	145	83	70	94	107	111	115	136	135	108	109	89	80	110	107	114	98	134	102	126	118	108	10842
8:27:56	104	61	108	68	111	126	106	123	124	102	117	94	86	101	120	137	113	102	92	107	109	108	108	134	74	123	115	89	111	100	124	123	97	129	79	113	85	139	67	114	104	126	102	142	101	106	114	134	10768
8:37:56	89	73	61	147	100	76	105	138	98	101	87	87	90	103	124	95	107	116	80	158	116	124	109	124	109	119	128	92	80	107	87	136	116	89	124	92	91	89	111	94	104	132	107	131	98	135	110	102	11321
8:47:56	107	89	141	100	93	134	102	74	132	103	103	99	99	96	113	121	105	98	79	117	110	83	81	134	118	126	110	128	142	109	108	110	77	98	95	82	108	83	115	108	92	115	124	110	132	114	94	101	10981
8:57:56	61	108	115	106	134	80	127	106	131	83	111	109	108	101	68	120	73	105	109	114	95	91	122	121	117	99	156	93	148	90	118	111	98	72	118	84	106	152	79	113	139	102	143	115	116	91	72	142	11315
9:07:56	81	97	108	92	131	107	128	96	113	112	108	130	110	90	126	93	77	123	82	107	106	106	72	151	109	90	64	96	119	125	101	115	56	97	148	77	99	118	90	116	104	115	127	140	139	132	107	113	11362
9:17:56	123	121	155	109	91	125	114	118	103	114	88	84	153	106	85	79	120	88	111	87	80	141	92	102	126	86	103	107	93	129	95	127	114	105	114	134	107	93	111	102	122	121	107	77	100	69	93	104	11457
9:27:56	112	117	93	109	103	90	93	116	80	131	151	123	78	114	158	110	131	127	92	137	127	122	105	88	122	105	105	76	86	80	109	116	131	81	91	71	131	116	155	113	95	107	101	98	97	142	92	146	11683
9:37:56	84	80	137	103	112	125	128	141	123	77	82	131	71	89	70	125	96	117	75	114	129	115	136	147	80	135	93	115	102	100	87	101	115	123	85	84	52	134	132	111	106	87	132	120	118	104	123	70	11514
9:47:56	135	152	96	102	99	140	115	110	105	118	110	103	118	108	91	68	103	133	135	146	114	116	102	108	93	75	105	153	123	87	134	97	132	87	88	101	119	108	82	96	139	113	138	151	112	118	90	100	11820
9:57:56	119	134	133	129	125	103	130	103	82	107	115	88	117	87	108	135	90	107	96	119	117	88	80	121	126	95	105	91	119	92	86	101	109	87	124	145	82	86	116	124	72	122	98	99	132	104	97	126	11838
10:07:56	115	106	90	103	133	123	112	116	114	126	137	109	118	113	131	128	110	81	81	111	105	101	113	150	99	135	56	88	130	126	91	130	122	74	133	126	118	114	78	126	145	102	154	109	122	101	140	117	11295
10:17:56	133	118	75	102	132	91	103	94	83	129	82	149	121	98	120	137	127	98	108	127	130	128	120	98	116	117	135	136	96	113	114	119	120	124	127	129	91	124	120	112	88	100	121	128	81	119	102	91	11362
10:27:56	86	138	99	98	95	99	103	125	127	91	117	108	116	133	106	117	96	113	137	150	102	120	123	125	115	84	89	83	105	133	143	125	114	133	110	94	111	99	106	87	118	131	110	146	89	111	104	127	11630
10:37:56	128	71	126	76	93	129	101	105	97	108	110	89	93	67	97	136	97	122	136	116	115	121	126	119	141	101	120	105	112	132	131	100	157	103	109	163	114	123	128	125	123	117	95	118	78	117	128	91	11628
10:47:56	74	102	114	92	101	119	86	106	106	115	96	108	102	99	109	95	112	140	143	109	118	132	129	122	147	132	114	100	115	110	115	110	126	119	83	84	161	81	124	106	97	115	117	134	124	118	107	124	11854
10:57:56	72	101	107	151	80	149	94	116	101	95	84	117	99	120	89	96	72	109	104	108	92	77	90	155	105	117	142	77	116	111	130	118	77	114	80	116	135	126	155	94	112	91	102	124	103	145	107	103	12115
11:07:56	73	82	98	126	123	68	113	134	132	66	123	74	113	131	123	121	149	108	129	64	70	95	103	125	92	131	107	105	104	102	95	74	128	120	91	92	118	114	116	72	128	91	102	94	130	121	127	133	12182
11:17:56	87	93	127	123	113	76	115	136	91	129	119	116	92	100	145	101	145	96	133	132	117	86	129	109	97	100	129	105	89	103	95	83	88	106	80	85	99	139	138	131	86	163	145	106	106	117	132	88	12377
11:27:56	95	80	102	134	116	159	121	105	137	117	101	110	105	114	92	140	89	84	136	130	98	80	125	120	90	118	127	79	136	82	98	84	100	132	105	90	146	103	117	88	166	128	96	95	117	94	109	96	12397
11:37:56	104	130	115	133	123	99	96	108	108	167	89	106	117	131	148	120	111	104	91	91	83	125	113	164	106	114	123	143	122	102	77	87	114	103	141	125	113	121	148	97	123	109	99	133	70	66	106	134	12796
11:47:56	82	105	104	87	104	94	91	138	111	103	119	114	131	110	120	122	119	108	78	120	92	117	133	114	102	79	87	104	89	101	108	118	99	130	126	122	124	119	98	141	120	102	113	128	98	124	116	86	12868
11:57:56	95	111	117	111	112	102	141	130	96	138	111	161	133	95	84	88	130	124	117	99	101	106	128	134	116	120	128	107	84	126	118	137	119	131	90	128	112	116	91	122	122	93	118	129	120	116	123	98	12810
12:07:56	116	126	125	74	97	119	131	98	97	160	96	87	113	133	122	99	111	47	114	107	97	115	101	121	92	148	150	111	101	146	119	125	122	138	110	83	145	107	131	124	98	121	118	80	92	131	104	89	12861
12:17:56	127	142	125	133	83	111	89	171	85	106	99	106	120	111	133	123	116	80	121	122	72	115	83	149	110	87	117	123	129	114	115	93	150	74	141	114	101	113	111	139	154	132	113	100	106	113	109	145	13006
12:27:56	114	129	117	99	111	122	104	96	126	122	113	113	99	66	121	110	104	86	76	107	99	111	73	109	88	107	137	112	82	79	96	102	135	75	130	91	109	110	126	88	96	127	128	91	119	151	171	98	12837
12:37:56	126	117	141	100	121	98	119	138	96	122	114	128	62	95	129	115	126	106	84	102	105	135	140	126	131	115	116	130	116	100	125	78	136	126	127	107	122	117	106	124	138	112	82	121	75	109	80	92	13232
12:47:56	114	96	120	112	122	81	134	94	116	141	126	106	148	98	132	117	107	104	104	116	124	126	127	124	110	91	95	126	130	101	147	112	72	145	99	145	93	147	127	128	139	85	106	115	119	85	86	92	13133
12:57:56	116	113	113	84	86	100	104	125	139	133	107	103	115	122	101	137	94	92	135	104	111	91	89	129	163	91	127	142	137	135	123	94	131	119	128	97	104	131	102	123	135	121	124	90	79	94	86	134	13167
13:07:56	115	101	158	119	91	106	116	97	124	89	113	139	106	93	111	145	127	107	95	100	112	135	154	87	89	122	110	99	105	130	128	131	126	152	120	147	158	128	134	122	113	142	120	144	108	127	97	101	13001
13:17:56	99	159	136	149	88	98	99	101	107	141	109	129	96	86	123	155	115	109	147	128	107	111	102	115	116	157	136	119	105	119	111	91	104	129	93	112	71	138	137	131	70	175	79	126	95	102	93	120	13317
13:27:56	95	88	132	124	129	104	143	92	101	108	114	136	141	100	107	127	140	117	83	113	91	117	130	126	134	113	106	134	110	118	155	84	103	103	111	91	152	118	139	133	121	75	121	142	120	140	95	124	13675
13:37:56	104	120	141	132	107	99	103	98	138	128	164	146	131	129	94	140	111	95	103	98	120	78	105	134	113	127	99	69	100	119	97	104	101	115	116	104	132	76	120	129	123	144	88	107	95	101	138	94	13450
13:47:56	130	87	101	101	118	98	123	117	137	90	86	81	110	102	129	107	110	101	88	94	101	148	115	110	100	118	82	121	136	125	95	115	163	65	68	75	123	75	125	133	163	133	85	128	121	90	132	124	13741
13:57:56	83	125	100	97	112	113	97	106	102	146	106	106	123	115	143	128	107	117	98	114	110	91	101	102	129	183	151	85	131	109	102	108	155	86	78	116	129	123	71	82	123	126	145	111	97	88	125	126	13926
14:07:56	118	119	78	140	116	102	107	135	103	109	139	92	103	123	158	118	114	150	100	91	117	94	152	110	106	116	100	109	137	104	107	97	103	122	101	121	121	114	111	146	96	125	115	91	82	98	76	121	13642
14:17:56	109	135	138	116	120	119	125	94	119	125	127	110	114	92	136	100	99	94	139	105	99	119	107	131	91	96	120	115	108	130	115	119	81	105	106	94	130	113	125	139	120	166	77	103	144	127	125	129	13706
14:27:56	128	88	118	86	95	152	120	116	70	142	104	122	93	153	112	123	96	99	123	142	133	69	96	132	140	121	120	123	114	123	106	141	135	137	130	109	156	124	151	106	110	110	112	100	91	129	152	98	13704
14:37:56	119	128	122	114	137	108	119	140	94	124	90	125	127	145	111	122	112	133	113	139	131	95	134	125	124	125	122	130	131	123	132	142	105	143	161	113	108	108	110	117	131	131	116	105	128	96	97	105	13657
14:47:56	124	115	150	94	139	96	109	80	86	132	124	79	83	99	113	157	138	71	103	92	116	95	128	144	83	132	90	104	100	141	124	137	118	88	125	104	102	128	116	130	157	121	151	129	103	151	96	124	13567
14:57:56	107	129	119	123	84	124	126	134	128	65	104	106	90	120	131	138	126	117	120	111	100	129	111	142	124	108	111	140	95	90	114	128	160	137	136	123	140	101	93	115	122	106	135	100	62	132	110	125	13593
15:07:56	120	113	101	131	92	115	92	95	106	116	99	109	138	155	97	138	120	117	122	71	132	103	129	111	123	109	125	76	159	72	121	118	119	113	119	109	152	103	110	117	148	139	101	118	161	107	109	83	14063
15:17:56	141	98	116	53	93	118	177	151	72	113	107	131	73	128	110	128	150	106	108	129	104	104	101	109	115	149	123	114	88	107	129	138	116	152	100	109	93	118	131	115	122	135	114	138	120	109	117	139	13681
15:27:56	152	98	105	104	58	116	122	91	116	115	132	105	129	95	109	117	122	160	114	106	128	113	141	108	131	128	78	130	144	102	85	79	81	119	119	145	116	132	91	130	154	146	120	101	113	92	113	111	13595
15:37:56	102	121	158	119	131	94	93	109	106	89	109	151	112	109	164	94	117	121	127	124	152	112	74	139	95	94	106	89	80	127	135	102	80	125	102	99	128	132	131	133	123	129	142	148	133	112	111	119	13755
15:47:56	112	92	143	86	141	68	127	112	136	102	149	125	95	148	107	126	90	105	115	135	118	150	75	131	155	144	98	130	98	167	79	136	122	117	96	152	102	131	174	121	137	132	140	129	128	90	117	123	13676
15:57:56	116	115	123	133	93	75	115	116	96	127	101	90	127	121	92	141	138	134	106	115	107	103	108	126	121	144	93	65	123	116	108	99	120	157	99	99	129	118	131	109	100	160	81	144	139	113	133	98	13828
16:07:56	93	105	82	104	110	105	130	120	142	119	155	119	136	89	119	123	114	126	120	113	94	126	114	115	120	127	87	104	110	126	123	119	74	127	129	100	122	87	93	132	140	161	99	108	123	133	108	102	14040
16:17:56	106	128	117	73	126	109	106	109	162	110	143	117	95	109	134	89	162	133	123	123	130	111	90	136	143	123	150	110	106	125	100	122	94	95	129	131	81	154	119	142	121	134	142	122	113	112	89	146	14112
16:27:56	118	117	146	150	98	128	104	113	147	108	140	103	67	139	121	124	100	116	113	91	89	177	132	133	102	119	128	103	139	99	135	114	122	91	125	101	152	128	143	166	117	108	89	93	131	132	120	128	14149
16:37:56	117	110	121	115	126	95	141	99	99	128	126	135	136	111	122	97	132	126	102	151	140	164	127	110	100	137	67	107	142	105	116	132	113	109	96	106	142	141	142	123	137	116	108	112	87	119	110	77	13785
16:47:56	142	87	127	120	105	97	126	145	154	129	84	97	121	83	147	131	121	117	126	115	141	115	139	141	123	123	115	146	105	157	123	129	108	145	124	149	116	115	151	118	134	181	111	159	109	107	90	78	13983
16:57:56	53	120	137	121	120	102	116	82	156	118	126	132	102	143	100	116	111	135	141	90	143	113	96	146	120	134	120	105	113	119	99	110	109	119	125	112	118	144	109	143	117	158	99	138	130	87	98	122	13810
17:07:56	101	137	159	123	90	114	116	96	145	133	103	87	112	123	105	116	118	107	94	136	114	103	97	91	117	113	127	115	118	65	114	93	143	124	106	111	131	135	125	115	150	154	93	115	114	97	110	111	14085
17:17:56	125	131	117	121	127	120	120	119	95	113	92	154	121	109	93	95	110	134	133	120	102	131	117	158	125	111	119	112	108	150	119	108	124	112	138	117	126	151	134	136	144	121	153	96	129	114	145	99	13752
17:27:56	108	172	122	130	117	134	94	110	133	101	124	67	127	101	107	122	136	89	109	119	133	131	123	124	88	112	110	88	115	108	112	144	141	125	125	114	115	150	136	142	134	180	109	132	113	116	130	146	13847
17:37:56	119	134	129	114	93	136	148	124	109	94	115	110	103	146	128	165	141	116	105	120	103	68	127	148	144	152	116	125	92	156	132	104	119	103	117	136	125	105	156	143	116	146	89	108	125	91	127	80	13819
17:47:56	75	117	96	125	158	133	108	123	104	111	115	110	111	154	91	81	112	87	147	136	127	129	148	105	100	133	136	110	114	157	156	150	119	108	97	118	155	123	128	154	149	130	129	131	121	94	113	105	13676
17:57:56	105	103	114	84	129	74	122	125	89	96	136	116	97	98	141	107	106	115	101	94	132	128	120	114	134	138	141	142	111	145	102	102	132	127	147	127	140	116	116	122	126	107	81	106	135	112	110	113	13965
18:07:56	101	104	102	97	94	118	100	124	120	107	132	135	156	141	66	106	113	103	130	103	132	136	115	111	128	107	114	116	135	101	112	117	148	90	107	96	131	154	128	114	137	130	88	132	102	123	123	116	14052
18:17:56	77	108	114	130	127	105	123	85	125	139	98	101	103	140	117	125	151	128	112	126	113	94	121	146	140	115	114	122	136	98	141	88	93	116	109	125	113	119	120	149	136	120	142	81	100	119	98	121	13612
18:27:56	104	87	126	142	159	133	134	139	135	180	99	118	81	133	99	139	150	86	123	120	96	108	128	129	118	66	140	137	87	93	103	143	110	128	155	144	101	146	98	121	125	161	94	90	120	98	129	124	13890
18:37:56	109	131	111	148	143	100	137	77	153	90	108	98	128	117	122	79	111	152	134	113	135	96	141	125	130	132	122	85	100	130	111	112	141	99	84	112	159	128	140	145	128	136	125	107	74	100	151	66	13685
18:47:56	111	145	124	114	103	104	109	100	118	121	92	85	91	166	113	121	122	108	137	127	117	126	104	143	140	127	121	111	102	117	118	120	158	128	106	123	119	146	102	116	123	90	126	118	124	118	105	108	13908
18:57:56	129	114	120	116	129	139	126	151	90	121	98	85	122	91	92	111	147	128	132	116	141	100	104	136	106	144	136	123	151	94	99	119	95	120	134	119	113	136	134	152	149	151	107	134	99	102	106	119	13516
19:07:56	117	118	141	99	135	86	146	123	144	109	95	131	127	159	103	106	113	122	126	118	122	112	120	130	125	139	100	89	159	124	142	112	113	108	106	122	125	104	107	108	130	90	110	96	101	124	116	101	13391
19:17:56	113	91	115	109	72	123	122	153	129	120	126	140	116	145	132	165	132	136	135	157	104	122	118	108	111	73	153	92	140	132	91	111	139	91	77	142	126	159	135	173	146	137	117	87	134	134	112	118	13376
19:27:56	132	117	106	139	104	104	97	135	109	98	110	97	107	107	94	97	158	111	125	136	143	99	124	129	124	119	156	117	116	87	109	117	99	135	120	107	106	116	186	126	144	117	128	129	86	120	110	98	13232
19:37:56	146	140	153	94	122	122	93	116	105	125	73	145	93	121	104	132	153	143	69	128	111	125	147	132	110	156	117	120	107	115	140	120	118	108	129	115	81	113	138	116	119	138	122	119	105	146	53	83	13238
19:47:56	112	100	119	123	121	127	136	114	148	67	130	150	80	107	112	121	123	140	120	150	105	116	105	148	96	138	143	114	132	81	92	110	152	126	119	109	172	139	131	70	117	145	101	138	105	122	119	106	12961
19:57:56	129	133	127	106	132	95	147	129	138	134	108	75	81	124	122	111	108	112	154	112	99	144	113	144	124	90	96	131	142	155	123	141	108	155	106	130	121	119	131	126	172	134	137	113	121	121	120	116	12625
20:07:56	105	144	108	131	97	93	112	133	124	156	106	113	138	133	128	119	136	102	83	103	119	155	119	99	75	143	109	106	144	126	140	127	120	124	118	167	118	123	149	131	143	136	121	115	101	113	83	112	11844
20:17:56	112	96	76	106	141	124	103	120	128	112	133	140	117	129	113	116	146	113	146	109	104	124	137	153	137	106	142	129	131	91	162	105	134	98	141	124	121	111	123	140	143	58	126	109	111	87	137	107	11670
20:27:56	146	121	125	132	104	132	130	119	92	128	137	106	116	98	102	103	153	113	126	120	114	114	123	159	155	144	82	135	115	149	100	86	116	119	106	107	119	111	101	144	116	166	121	95	138	147	118	114	11231
20:37:56	103	112	128	92	129	117	137	104	142	127	152	109	114	102	106	124	96	151	146	120	95	120	108	115	139	128	114	130	128	99	112	125	128	130	129	147	109	136	129	141	114	145	95	122	121	112	103	103	11108
20:47:56	108	126	151	114	139	120	145	111	115	89	143	123	85	106	164	122	127	123	135	131	106	98	135	152	99	129	58	97	101	129	124	108	120	131	128	138	118	131	136	110	115	142	95	110	113	129	75	111	10898
20:57:56	100	126	106	93	110	99	168	128	88	117	121	113	104	153	132	99	131	128	117	151	141	127	105	113	118	158	125	135	133	137	99	132	138	118	113	132	106	128	109	126	140	153	87	112	131	122	95	107	10653
21:07:56	106	89	111	141	121	152	135	65	133	124	123	136	100	129	168	115	122	129	117	128	125	110	105	109	77	89	140	111	138	128	124	110	107	128	136	91	141	115	133	140	136	128	101	93	109	114	91	106	10525
21:17:56	128	100	123	133	91	99	84	114	121	91	134	108	112	92	114	119	104	96	133	87	124	115	126	141	98	123	125	112	98	81	133	114	153	129	120	144	137	124	148	160	149	128	98	107	100	94	109	128	10454
21:27:56	134	139	128	129	143	102	143	127	120	111	128	141	133	116	115	135	106	125	147	107	106	120	114	90	162	127	140	124	145	92	143	91	135	111	128	97	141	146	152	97	150	159	103	114	82	98	108	104	9868
21:37:56	98	154	81	104	127	98	122	112	109	76	121	105	128	88	120	123	120	109	142	104	130	140	102	134	125	125	145	122	142	134	117	112	108	123	170	139	132	105	132	137	126	110	76	109	95	101	75	108	9930
0:00:00
0:00:00
0:00:00
0:00:00
0:00:00
0:00:00
0:00:00
0:00:00
0:00:00
0:00:00
0:00:00
0:00:00
0:00:00
0:00:00
0:00:00
0:00:00
0:00:00
0:00:00
0:00:00
0:00:00
0:00:00
0:00:00
0:00:00
0:00:00
[truncated: 47 more columns]
