# Supplementary material for: Systematic analysis of low-affinity transcription factor binding site clusters in vitro and in vivo establishes their functional relevance
Source: Nat Commun. 2022 Sep 7;13:5273. doi: 10.1038/s41467-022-32971-0 (PMC9452512; doi:10.1038/s41467-022-32971-0)
Supplement: Supplementary file 3 — Source Data [file 41467_2022_32971_MOESM3_ESM.zip › source_data/in-vivo/20210527/20210527_Z3EV268_GFP100.txt]

EGFP:488,507[2]
Kinetic read	A1	A2	A3	A4	A5	A6	A7	A8	A9	A10	A11	A12	B1	B2	B3	B4	B5	B6	B7	B8	B9	B10	B11	B12	C1	C2	C3	C4	C5	C6	C7	C8	C9	C10	C11	C12	D1	D2	D3	D4	D5	D6	D7	D8	D9	D10	D11	D12	E1
0:09:17	2247	2320	2424	2371	2496	2610	2514	2529	2527	2670	2668	2616	2365	2602	2669	2527	2419	2542	2582	2634	2652	2564	2431	1356	2478	2543	2495	2393	2565	2432	2673	2645	2650	2623	2575	2474	2517	2479	2442	2801	2825	2725	2428	2542	2491	2462	2543	2515	2248
0:19:17	2368	2543	2476	2494	2414	2396	2440	2567	2541	2682	2613	2598	2557	2562	2563	2398	2393	2598	2567	2447	2593	2493	2463	1399	2455	2562	2689	2416	2604	2619	2856	2803	2693	2458	2586	2635	2522	2496	2612	2642	2823	2840	2613	2492	2429	2426	2484	2373	2514
0:29:17	2210	2523	2482	2492	2481	2446	2511	2575	2646	2786	2647	2652	2461	2750	2659	2410	2682	2498	2567	2692	2620	2504	2632	1397	2675	2472	2604	2399	2459	2577	3074	2937	2781	2510	2613	2572	2560	2560	2596	2765	2751	2701	2471	2481	2338	2578	2412	2542	2390
0:39:17	2275	2457	2468	2488	2327	2448	2479	2511	2548	2788	2616	2597	2499	2799	2746	2515	2494	2535	2570	2633	2654	2596	2513	1333	2407	2546	2663	2323	2534	2553	3074	2861	2808	2474	2616	2526	2597	2465	2645	2689	2818	2840	2560	2418	2439	2401	2471	2548	2492
0:49:17	2345	2490	2622	2422	2508	2582	2619	2513	2509	2590	2765	2557	2529	2866	2888	2424	2602	2690	2653	2675	2726	2616	2572	1288	2498	2605	2691	2549	2486	2523	3084	3050	2995	2607	2537	2455	2683	2572	2683	2790	2996	2930	2476	2484	2453	2421	2412	2430	2507
0:59:17	2241	2401	2616	2433	2365	2575	2551	2501	2449	2788	2723	2660	2531	2799	3206	2586	2552	2525	2675	2677	2597	2735	2634	1352	2587	2535	2701	2425	2573	2562	3005	3087	2928	2616	2486	2559	2454	2643	2737	2875	3037	2860	2379	2500	2544	2407	2480	2496	2505
1:09:17	2377	2538	2629	2435	2591	2544	2590	2460	2517	2691	2815	2535	2606	2798	2936	2494	2698	2384	2617	2696	2675	2684	2554	1425	2612	2593	2603	2437	2530	2404	2944	3059	2869	2647	2542	2582	2645	2617	2778	2814	3327	3075	2464	2432	2366	2486	2387	2335	2540
1:19:17	2432	2565	2597	2441	2445	2464	2645	2539	2632	2705	2705	2609	2699	2838	2759	2616	2597	2794	2705	2658	2820	2721	2596	1338	2573	2633	2730	2488	2649	2534	3075	3170	2956	2562	2488	2497	2707	2773	2893	2922	3018	3235	2582	2387	2445	2484	2419	2336	2605
1:29:17	2295	2627	2628	2529	2573	2490	2594	2540	2596	2798	2723	2704	2881	2762	2900	2531	2492	2588	2638	2746	2685	2591	2612	1406	2588	2678	2629	2474	2565	2648	3070	3167	3023	2632	2592	2566	2727	2589	2875	3112	3071	3210	2474	2391	2456	2396	2406	2382	2618
1:39:17	2336	2638	2572	2494	2466	2587	2622	2625	2660	2808	2781	2703	2681	2869	2924	2626	2622	2632	2674	2805	2649	2610	2662	1479	2672	2491	2603	2608	2479	2591	3002	3136	3114	2679	2695	2709	2829	2565	2810	3133	2968	2991	2550	2375	2434	2457	2477	2487	2645
1:49:17	2281	2645	2675	2717	2591	2575	2616	2600	2586	2828	2724	2688	2739	2874	2814	2515	2649	2659	2776	2739	2786	2666	2530	1481	2592	2646	2564	2669	2609	2539	2994	3010	3208	2465	2552	2623	2857	2788	2762	3054	2966	3172	2414	2480	2392	2445	2482	2393	2624
1:59:17	2328	2657	2753	2637	2482	2626	2566	2734	2604	2727	2809	2795	2724	2920	2972	2684	2556	2632	2812	2703	2850	2716	2754	1318	2611	2683	2569	2627	2475	2644	3174	3257	3225	2651	2703	2519	2707	2639	2741	3046	3165	3047	2498	2498	2416	2412	2389	2368	2638
2:09:17	2302	2636	2768	2517	2510	2724	2418	2697	2547	2873	2838	2724	2832	2878	3035	2548	2559	2766	2968	2886	2880	2701	2728	1391	2563	2571	2633	2615	2533	2569	3088	3309	3232	2595	2782	2658	2735	2649	2772	3072	2931	3246	2490	2444	2469	2469	2378	2442	2679
2:19:17	2383	2564	2715	2586	2574	2736	2623	2577	2729	2851	2850	2688	2902	2906	3058	2520	2835	2687	2849	2761	3025	2875	2674	1458	2666	2523	2735	2531	2712	2596	3328	3105	3179	2657	2637	2661	2834	2719	2739	3320	3047	3265	2476	2385	2407	2434	2379	2417	2672
2:29:17	2318	2575	2547	2714	2546	2799	2643	2718	2635	2894	2915	2773	2795	3081	3063	2656	2610	2645	2828	2950	2952	2839	2687	1383	2690	2691	2755	2499	2668	2604	3211	3374	3222	2757	2646	2610	2719	2751	2791	3096	3173	3203	2461	2528	2404	2302	2388	2438	2583
2:39:17	2278	2700	2721	2590	2631	2698	2680	2666	2670	2870	2959	2764	2953	3057	3070	2741	2718	2822	2885	2907	3095	2834	2663	1354	2626	2834	2799	2518	2590	2516	3212	3329	3299	2686	2804	2736	2752	2822	2880	3082	3271	3353	2388	2590	2343	2326	2345	2411	2664
2:49:17	2343	2545	2649	2790	2627	2717	2778	2780	2622	3087	2927	2898	3130	3093	3218	2691	2773	2861	2886	2746	2963	2724	2730	1380	2864	2899	2894	2611	2643	2618	3477	3353	3490	2731	2821	2713	2737	3004	2986	3262	3254	3374	2461	2548	2446	2459	2455	2363	2687
2:59:17	2231	2687	2702	2662	2535	2728	2849	2771	2703	2950	3001	2944	3139	3223	3274	2710	2810	2855	2969	3181	3059	2736	2724	1465	2856	2776	2829	2565	2654	2811	3421	3594	3531	2738	2575	2857	2703	2948	3058	3428	3621	3601	2421	2572	2393	2398	2417	2463	2572
3:09:17	2370	2700	2484	2745	2624	2768	2800	2764	2555	3105	2754	2927	3006	3280	3242	2755	2834	2870	2956	3200	3004	2794	2845	1408	2783	2844	2806	2657	2691	2805	3459	3578	3497	2840	2801	2881	2956	2911	2892	3567	3559	3703	2486	2396	2413	2462	2407	2309	2659
3:19:17	2398	2784	2661	2629	2629	2698	2705	2747	2702	3059	2950	2884	3076	3272	3343	2819	2796	2918	3069	2912	3039	2755	2767	1337	2776	2815	2780	2747	2673	2698	3533	3650	3687	2750	2879	2939	2899	2966	2983	3590	3914	3562	2522	2538	2431	2478	2591	2415	2726
3:29:17	2387	2592	2579	2616	2649	2743	2647	2803	2711	3062	2942	2934	3215	3337	3458	2735	2830	2773	3177	3010	3066	2766	2745	1461	2869	2884	2805	2739	2749	2828	3633	3708	3695	2798	2904	2868	2625	2970	2977	3741	3908	3838	2477	2433	2404	2274	2524	2296	2621
3:39:17	2483	2852	2821	2659	2738	2734	2750	2578	2560	3178	2973	2870	3384	3487	3439	2879	2894	2772	3175	3124	3230	2722	2831	1741	2763	2802	2821	2758	2699	2779	3662	3775	3696	2788	2882	2822	2859	3024	2938	3687	3888	3716	2585	2442	2478	2378	2394	2324	2649
3:49:17	2303	2639	2782	2695	2458	2770	2750	2881	2655	3119	3086	2931	3160	3414	3589	2774	2731	2859	3109	3017	3081	2685	2891	1764	2608	2858	2917	2666	2762	2823	3619	3678	3892	2877	2940	2869	2880	2808	2976	3677	3745	3815	2515	2438	2406	2454	2448	2460	2771
3:59:17	2541	2694	2876	2597	2575	2719	2677	2683	2608	3024	3076	3049	3395	3453	3495	2763	2826	2753	3008	3192	2990	2843	2978	1819	2701	2900	2726	2625	2940	2804	3837	3729	4034	2853	2920	2695	2891	2951	2984	3858	3816	3986	2353	2498	2417	2434	2356	2533	2824
4:09:17	2502	2794	2730	2638	2567	2704	2698	2827	2719	3155	3063	2989	3221	3574	3603	2732	2842	2721	3190	3102	3170	2864	2731	1834	2750	2869	2935	2869	2944	2752	3760	3950	3911	2952	2983	2949	2853	2921	2994	3879	3891	3968	2488	2497	2546	2360	2411	2367	3007
4:19:17	2564	2852	2954	2661	2649	2823	2712	2756	2719	3119	3140	3131	3313	3581	3743	2638	2806	2827	3049	3197	3226	2791	3044	1858	2828	2837	2958	2764	2966	2763	3845	4038	3914	2894	2828	2777	2844	2967	2882	3884	3985	4086	2382	2541	2503	2446	2479	2255	2844
4:29:17	2599	2904	2960	2712	2771	2822	2619	2794	2693	3061	3057	3275	3352	3814	3668	2893	2818	2845	3043	3141	3192	3028	2885	1935	2854	2834	3031	2840	2923	2956	3851	3883	4001	2809	2873	2922	2908	2856	3004	4020	4143	4161	2287	2486	2507	2373	2452	2457	2933
4:39:17	2707	2896	3133	2831	2622	2862	2839	2883	2829	3213	3191	3073	3499	3692	3857	2792	2938	2926	3114	3376	3397	2889	2956	1881	2775	2770	2938	2861	2959	3007	3796	4110	4156	2828	2896	3004	2971	2865	2909	4237	4221	4333	2534	2515	2443	2442	2434	2387	3033
4:49:17	2549	2899	2973	2827	2804	2818	2671	2973	2775	3316	3245	3254	3597	3736	3824	2890	2929	2949	3348	3317	3476	2885	2953	1932	2841	3080	2951	2872	2969	2818	4094	4025	4265	2798	2994	3001	3055	3025	2962	4256	4240	4278	2383	2468	2444	2526	2489	2386	3082
4:59:17	2778	2950	3005	2889	2832	2875	2913	3085	2764	3284	3314	3254	3833	3968	3940	2838	2981	2844	3463	3425	3437	3007	3139	1945	2726	3069	3061	2808	2928	2945	4091	4231	4415	2904	2932	3025	3019	3038	3127	4252	4535	4609	2484	2480	2460	2274	2509	2328	3205
5:09:17	2798	2977	2962	2947	2896	3003	3021	3011	2920	3339	3325	3409	3864	3968	4009	2879	2999	2895	3560	3557	3500	3022	3017	1904	2874	3026	3179	2993	2901	2746	4284	4308	4407	3025	2969	2975	3100	3239	3359	4525	4713	4748	2418	2497	2492	2414	2504	2450	3131
5:19:17	2794	3105	3102	2825	2920	3005	2870	2994	2929	3446	3472	3382	3847	4115	4175	2925	3062	2996	3516	3659	3579	3074	3101	1916	3232	3259	3266	2749	2838	2932	4397	4529	4763	3096	3319	3057	3152	3371	3188	4541	4886	4914	2438	2505	2336	2514	2408	2482	3127
5:29:17	3014	3076	3207	2930	2884	3029	2858	3037	2899	3585	3540	3402	4028	4318	4297	2924	3103	3003	3605	3649	3829	3049	3155	1921	3123	3431	3342	2893	2819	2862	4592	4823	4904	3192	3215	3240	3241	3326	3392	4777	5044	4992	2551	2529	2450	2580	2441	2493	3061
5:39:17	2783	3208	3145	2927	2937	3076	3003	3000	3023	3537	3635	3510	4212	4387	4417	3110	3135	3230	3644	3695	3786	3162	3230	1899	3234	3531	3515	2825	2964	2969	4781	5036	5152	3217	3240	3230	3403	3340	3402	5081	5104	4923	2449	2404	2397	2392	2389	2417	3082
5:49:17	2922	3135	3083	3077	2932	3145	3077	3071	2958	3562	3661	3716	4195	4588	4550	3069	3161	2938	3758	3859	3849	3086	3103	1895	3515	3721	3631	2884	3082	2953	5139	5314	5398	3411	3354	3444	3324	3357	3562	5106	5287	5252	2456	2478	2458	2353	2294	2417	3206
5:59:17	2985	3138	3183	2966	3058	3032	3038	3039	2962	3610	3685	3707	4574	4765	4624	3190	3198	3023	3824	3981	4030	3133	3248	2013	3719	3793	3699	2869	3190	2908	5585	5719	5634	3433	3556	3470	3554	3667	3709	5228	5526	5598	2507	2446	2429	2395	2467	2383	3205
6:09:17	3165	3221	3082	3046	3290	3118	3119	3116	3200	3598	3775	3853	4555	5032	4952	3109	3183	3182	3761	3965	4140	3213	3206	1917	3657	3859	3964	3026	3135	3049	5487	5772	5990	3491	3582	3669	3639	3649	3660	5320	5645	5661	2455	2479	2352	2455	2449	2479	3212
6:19:17	3083	3279	3355	3058	3290	3146	2997	3232	3136	3782	3935	3786	4826	5136	5292	3251	3229	3124	3949	3965	4121	3313	3348	1936	3774	4017	3966	3081	3183	3139	5560	6076	6354	3617	3671	3738	3599	3716	3776	5524	5938	5758	2351	2536	2444	2433	2423	2572	3417
6:29:17	3142	3366	3287	3130	3113	3203	3224	3226	3148	4019	3915	3796	4922	5176	5520	3117	3279	3329	4053	4245	4413	3363	3278	2043	4060	4153	4218	3142	3286	3180	6038	6255	6474	3784	3876	3815	3738	3831	3839	5691	6162	6150	2525	2385	2320	2284	2310	2469	3446
6:39:17	3171	3411	3510	3182	3200	3307	3186	3176	3238	3876	4185	3872	5101	5537	5490	3095	3412	3312	4199	4345	4386	3372	3377	1891	3921	4259	4341	2983	3141	3179	6318	6725	6974	3981	3874	3994	3815	3951	3986	5914	6268	6233	2557	2440	2370	2419	2440	2392	3661
6:49:17	3309	3579	3515	3083	3245	3065	3070	3336	3331	4045	4071	4009	5211	5830	6042	3306	3138	3382	4420	4552	4560	3540	3675	1982	4155	4385	4592	3192	3387	3156	6523	7066	6976	4080	4039	4140	3811	3906	4139	6271	6435	6662	2432	2488	2535	2509	2441	2471	3569
6:59:17	3464	3554	3470	3283	3342	3338	3236	3398	3158	4115	4230	4206	5349	6008	6132	3284	3354	3336	4326	4608	4577	3462	3615	1951	4299	4448	4667	3175	3394	3317	6775	7307	7399	4210	4382	4138	4087	3885	4136	6394	6969	6849	2459	2417	2398	2434	2394	2428	3695
7:09:17	3561	3543	3652	3233	3276	3489	3351	3376	3296	4295	4178	4095	5533	6234	6370	3326	3372	3485	4613	4878	4629	3666	3749	1977	4358	4513	4679	3071	3338	3230	7185	7601	7348	4208	4303	4429	3991	4184	4501	6865	7012	6949	2547	2471	2336	2313	2462	2322	3703
7:19:17	3373	3772	3688	3296	3340	3452	3299	3383	3448	4278	4393	4320	5561	6354	6533	3404	3478	3362	4823	4607	4739	3766	3651	2024	4472	4812	4855	3239	3362	3482	7992	7798	7818	4328	4291	4416	4266	4244	4590	7069	7366	7471	2511	2529	2477	2374	2330	2423	3831
7:29:17	3528	3651	3851	3341	3446	3445	3470	3450	3587	4337	4552	4377	5482	6670	6824	3612	3544	3320	4898	5069	5147	3800	3801	1981	4638	4955	4798	3155	3493	3495	7572	8091	7854	4670	4689	4819	4438	4552	4453	7165	8073	7743	2528	2574	2379	2411	2432	2446	3875
7:39:17	3575	3842	3815	3453	3543	3514	3489	3542	3637	4444	4674	4447	5701	6883	6956	3536	3613	3624	5009	5038	5053	3853	3825	1943	4811	5158	5081	3384	3517	3477	7886	8620	8312	4705	4721	4785	4363	4501	4804	7300	8246	8247	2437	2436	2452	2321	2379	2399	3880
7:49:17	3551	4054	3745	3371	3683	3603	3441	3495	3620	4551	4633	4497	5817	6988	6860	3540	3535	3538	5165	5104	5262	3948	3771	1939	5027	5142	5239	3469	3283	3462	7848	8741	8395	4728	4950	4899	4670	4711	4858	7581	8192	8477	2549	2476	2300	2439	2407	2386	3965
7:59:17	3625	3767	4031	3546	3745	3684	3475	3595	3779	4589	4669	4595	5831	7394	7120	3560	3763	3729	5260	5251	5346	3826	4029	1984	5074	5317	5242	3453	3529	3507	8080	8943	8767	4842	5072	5086	4867	4675	4869	7895	8728	8686	2428	2391	2352	2466	2440	2335	4140
8:09:17	3715	3951	3948	3665	3759	3651	3695	3732	3705	4548	4701	4708	5890	7072	7360	3867	3745	3606	5305	5427	5431	3922	3882	1990	5080	5526	5386	3496	3554	3543	8239	9241	9187	4924	4961	5070	4836	4910	4997	7804	8881	8683	2469	2492	2459	2409	2355	2317	4123
8:19:17	3620	4055	3885	3701	3941	3634	3520	3829	3708	4732	4806	4763	5850	7337	7640	3824	3748	3672	5560	5342	5461	4058	3900	1984	5174	5587	5495	3524	3776	3779	7854	9352	9419	5229	5094	5240	4898	4988	4990	8084	8989	8828	2463	2419	2443	2332	2471	2436	4232
8:29:17	3865	3985	3944	3903	3728	3895	3733	3882	3800	4923	4878	4704	5847	7502	7390	3829	3888	3925	5466	5805	5546	3906	4216	1991	5246	5857	5730	3614	3844	3792	8048	9847	9494	4967	5317	5251	5087	5066	5225	8419	9237	8962	2431	2428	2582	2319	2464	2409	4288
8:39:17	3946	4081	3925	3666	3928	3910	3709	3815	3845	4925	4948	4981	5846	7972	7685	3881	3874	3847	5774	5883	5556	3976	3992	2121	5315	5676	5725	3547	3763	3758	8048	9853	9613	5304	5471	5402	5054	5133	5368	8744	9098	9292	2497	2386	2432	2594	2466	2380	4089
8:49:17	3990	4021	4193	3892	3993	3845	3846	3922	3897	4777	4885	4877	6114	7880	7924	3946	3913	3973	5862	5686	5853	3901	4275	1993	5440	5771	5880	3752	3873	3785	8088	9869	10065	5277	5323	5462	5374	5238	5554	9069	9172	9528	2490	2447	2483	2304	2442	2377	4328
8:59:17	3993	4015	4139	3929	3911	3983	3955	4153	3908	4853	4967	4846	6095	7947	8031	4037	3954	4030	5743	5653	5784	4068	4254	2068	5482	5977	6021	3785	4023	3974	8257	10592	9775	5416	5764	5661	5319	5271	5577	9088	9574	9695	2443	2512	2357	2337	2390	2494	4366
9:09:17	4079	4023	4107	3814	4078	3941	4010	4011	4045	4957	4972	5081	6277	7862	8011	4051	4056	4196	5751	5959	5887	4264	4313	2003	5613	6019	6072	3863	3883	4003	8401	10538	9958	5687	5950	5644	5449	5452	5566	9349	9673	9887	2542	2445	2403	2381	2381	2426	4266
9:19:17	4015	4065	4199	3800	3918	4112	3980	4040	4127	4978	5112	5050	6289	8205	8241	4125	4132	3891	6007	6081	5892	4295	4236	2011	5501	6119	6089	3882	3917	4004	8551	10710	9907	5560	5909	5591	5566	5446	5720	9297	9372	10069	2406	2561	2446	2386	2403	2406	4363
9:29:17	4058	4106	4283	4085	4115	4129	4169	4117	3867	5234	4966	5170	6066	8052	8642	4114	4085	4022	6026	5820	5841	4218	4348	1995	5540	5841	6035	3871	3979	4127	8632	10664	10438	5538	5885	6095	5487	5334	5637	9357	9848	9972	2428	2440	2362	2527	2366	2392	4351
9:39:17	4022	4110	4340	3888	4140	4030	3948	4337	4059	5125	4999	4960	6215	8180	8213	4180	4219	4049	6202	5835	5819	4091	4385	2030	5700	6020	6205	3832	4155	4092	8831	10642	10409	5672	6037	5714	5447	5731	5709	9293	9839	10082	2475	2664	2530	2401	2332	2434	4452
9:49:17	3966	4135	4275	3945	3896	4111	4200	4274	4130	5221	5206	5098	6195	8156	8381	4156	4278	4136	6130	6092	6048	4334	4296	2009	5726	6056	6125	3995	4125	4079	8858	10688	10482	5886	6027	5784	5469	5544	5808	9537	9891	10516	2591	2420	2361	2417	2354	2387	4495
9:59:17	4205	4198	4378	4133	4138	4159	4094	4206	4034	5171	5325	5223	6271	8381	8292	4200	4053	4357	6121	6130	6070	4233	4499	1965	5805	6107	6102	3962	4388	4099	9214	10988	10564	5966	6027	6145	5891	5552	5757	9645	10223	10381	2331	2403	2342	2488	2399	2473	4560
10:09:17	4138	4326	4347	4176	4277	4193	4164	4142	4150	5162	5229	5199	6553	8286	8348	4366	4241	4259	6272	6320	6237	4400	4546	2005	5897	6152	6138	4152	4152	4384	9146	10934	10949	5927	5949	6069	5697	5546	5903	9652	10194	10501	2420	2463	2448	2366	2365	2342	4640
10:19:17	4204	4248	4251	4206	4355	4280	4086	4179	4278	5318	5477	5293	6465	8343	8419	4342	4233	4149	6273	6065	6084	4303	4357	2034	5895	6243	6051	4388	4243	4217	9174	10891	10683	5902	5964	6011	5698	5618	5850	9860	10096	10405	2627	2371	2384	2407	2458	2292	4621
10:29:17	4162	4183	4297	4139	4163	4024	4008	4346	4167	5516	5398	5282	6464	8274	8255	4166	4279	4360	6285	6343	5987	4376	4379	2042	5792	6308	6249	4229	4146	4232	9323	10698	10617	5947	6007	5897	5758	5862	5947	10055	10459	10844	2491	2601	2402	2454	2466	2434	4608
10:39:17	4270	4376	4350	4232	4399	4243	4209	4267	4314	5273	5203	5185	6453	8553	8384	4334	4362	4361	6434	6146	6228	4330	4426	2085	6084	6369	6116	4203	4345	4375	8753	10979	11023	5919	6077	6313	5793	5800	5790	9963	10248	10720	2410	2566	2364	2429	2418	2376	4611
10:49:17	4267	4181	4398	4278	4283	4310	4463	4459	4287	5323	5214	5243	6557	8677	8578	4232	4422	4395	6372	6218	6162	4353	4423	1950	5942	6223	6274	4272	4366	4420	8998	11151	11283	6160	6347	5977	6126	5878	5952	9755	10358	10817	2464	2439	2443	2371	2403	2455	4546
10:59:17	4250	4237	4323	4091	4327	4261	4349	4414	4454	5722	5416	5343	6428	8500	8957	4284	4440	4381	6285	6325	6382	4425	4463	2015	6136	6219	6435	4178	4365	4611	9235	11401	11481	6190	6171	6199	6161	5801	5960	10294	10854	11341	2523	2465	2415	2406	2414	2453	4664
11:09:17	4222	4281	4400	4267	4374	4316	4536	4438	4423	5582	5482	5543	6584	8872	8806	4209	4432	4478	6445	6555	6667	4419	4725	1968	6067	6503	6191	4344	4503	4407	9325	11327	11343	6170	6373	6384	6118	6007	6357	10132	10803	11048	2552	2440	2338	2258	2435	2327	4527
11:19:17	4149	4218	4472	4300	4246	4320	4192	4352	4333	5600	5345	5301	6703	8477	8806	4455	4494	4460	6401	6477	6616	4545	4472	2047	6211	6595	6422	4215	4507	4542	9466	11355	11774	6369	6310	6300	6205	6016	6156	10318	10688	11175	2477	2469	2443	2312	2353	2421	4873
11:29:17	4307	4486	4508	4406	4448	4305	4475	4459	4523	5728	5358	5453	6701	8849	9035	4317	4552	4403	6445	6615	6257	4493	4464	2063	6215	6333	6275	4477	4476	4631	9071	11148	11285	6217	6232	6263	6072	5933	6338	10418	10939	11048	2458	2533	2508	2385	2380	2500	4776
11:39:17	4245	4366	4555	4252	4397	4415	4455	4531	4424	5836	5563	5534	6562	9097	8800	4432	4662	4449	6563	6544	6347	4589	4459	2105	6411	6373	6412	4440	4590	4649	9508	11343	11347	6280	6401	6324	6285	6089	6055	10532	10901	11072	2453	2517	2343	2280	2383	2458	4683
11:49:17	4155	4385	4431	4229	4392	4616	4494	4580	4377	5933	5477	5494	6636	9258	9167	4382	4395	4706	6690	6488	6421	4509	4705	2143	6202	6611	6517	4520	4564	4439	9596	11825	11666	6504	6411	6332	6264	6277	6184	10669	11493	11084	2568	2451	2384	2446	2277	2388	4724
11:59:17	4373	4468	4611	4372	4381	4444	4543	4469	4467	5929	5505	5393	6783	9000	9327	4294	4620	4456	6737	6439	6737	4555	4605	2045	6428	6410	6629	4490	4669	4599	9817	11676	11689	6496	6567	6545	6404	6083	6496	11289	11142	11630	2369	2546	2450	2324	2342	2314	4814
12:09:17	4383	4368	4432	4408	4451	4467	4426	4534	4406	6140	5623	5520	6800	9160	9290	4505	4349	4367	6567	6551	6659	4497	4712	2063	6507	6657	6534	4836	4669	4709	9556	11923	11667	6344	6575	6364	6335	6217	6420	11252	11429	11540	2490	2586	2355	2396	2454	2359	4760
12:19:17	4338	4608	4540	4342	4489	4603	4501	4621	4672	6117	5586	5590	6722	9073	9257	4524	4718	4605	6753	6574	6533	4566	4686	1981	6576	6551	6634	4533	4577	4807	9711	12144	11781	6555	6587	6458	6462	6303	6340	11152	11136	11394	2380	2459	2353	2371	2381	2395	4736
12:29:17	4261	4416	4490	4329	4485	4504	4411	4522	4713	6409	5591	5634	6794	8836	9345	4582	4258	4574	6542	6608	6329	4763	4588	2080	6287	6591	6722	4499	4781	4755	9559	11987	11519	6522	6593	6412	6657	6251	6432	11169	11313	11518	2348	2323	2397	2362	2534	2401	4721
12:39:17	4283	4604	4666	4608	4476	4561	4551	4531	4552	6336	5655	5551	6651	9443	9237	4536	4550	4677	6757	6621	6684	4510	4758	2069	6613	6540	6778	4706	4604	4761	9906	12388	11867	6584	6560	6824	6752	6396	6400	11458	11402	11876	2398	2534	2306	2366	2443	2390	4773
12:49:17	4338	4605	4535	4511	4467	4521	4596	4618	4596	6331	5811	5613	6681	9251	9361	4731	4664	4706	6896	7022	6770	4475	4751	2046	6680	6604	6817	4601	4647	4708	10258	12271	11811	6720	6620	6524	6466	6369	6424	11670	11677	12080	2408	2506	2436	2381	2384	2323	5108
12:59:17	4458	4538	4591	4597	4424	4530	4539	4552	4462	6402	5830	5866	6817	9623	9477	4492	4670	4695	6746	6905	6869	4584	4865	2148	6783	6559	6933	4731	4839	4826	10382	12369	12048	6892	7035	6538	6808	6488	6584	11713	12203	12020	2378	2412	2340	2417	2468	2255	5007
13:09:17	4245	4568	4577	4513	4803	4447	4667	4709	4571	6306	5885	5500	6788	9411	9494	4561	4726	4477	6963	7031	7028	4667	4730	2105	6787	6884	6860	4796	4712	4879	10157	12368	12000	6727	6728	6813	6751	6617	6596	11920	12158	12463	2400	2460	2437	2423	2393	2329	4860
13:19:17	4374	4520	4613	4660	4512	4673	4673	4632	4643	6412	5890	5806	7068	9930	9851	4482	4687	4534	6958	7051	7139	4719	4792	2079	7008	6959	6879	4837	4764	4978	10409	12525	12316	6735	6979	6713	6715	6463	6622	12047	12360	12296	2505	2384	2474	2425	2315	2396	5124
13:29:17	4308	4702	4551	4581	4484	4419	4656	4597	4626	6300	5806	5785	7065	9838	10107	4791	4761	4567	7205	6981	6770	4844	4659	2135	6846	7019	7138	4692	4814	5202	10725	12592	12283	6955	7025	6725	6846	6605	6671	11986	12340	12317	2456	2465	2471	2487	2432	2357	4898
13:39:17	4414	4663	4728	4588	4666	4613	4787	4775	4738	6569	5713	5988	7086	9796	9582	4693	4520	4653	7058	7171	7012	4829	4556	2032	6855	7084	7087	4806	4742	4859	10257	12603	12318	6998	6678	6824	6605	6629	6726	12260	12220	12519	2408	2437	2410	2313	2361	2364	5144
13:49:17	4511	4605	4724	4588	4598	4609	4654	4715	4684	6372	5955	5855	6844	9684	10075	4701	4841	4656	7158	7167	7116	4674	4752	2183	6980	6998	7105	4869	4811	4877	10779	12923	12144	7111	6895	6994	6825	6521	6785	12136	12311	12557	2393	2509	2374	2421	2362	2373	5052
13:59:17	4450	4689	4474	4622	4713	4699	4780	4754	4633	6481	5898	6006	6960	9913	9652	4577	4885	4636	7265	7132	7333	4676	4781	2139	6783	7138	7232	4960	5034	5096	10742	13379	12480	7068	6983	6722	6891	6800	7034	12261	12609	12451	2392	2324	2386	2330	2437	2425	5123
14:09:17	4385	4531	4760	4708	4729	4721	4793	4678	4713	6410	5854	5845	6809	9734	10024	4717	4700	4644	7277	7158	7105	4765	4701	2046	6987	7025	7343	4965	4794	4959	10929	13537	12688	7153	6825	6956	6935	6830	6802	12169	12306	12738	2317	2512	2423	2420	2487	2353	5167
14:19:17	4339	4511	4671	4719	4659	4766	4875	4780	4629	6540	5761	5857	7116	10088	10043	4716	4754	4753	6852	7231	7292	4760	4793	2138	7022	7158	7237	4816	5012	5039	10719	13188	12483	7068	7192	7016	6677	6702	6946	12065	12684	12809	2388	2515	2498	2337	2298	2354	5074
14:29:17	4487	4662	4768	4521	4565	4665	4789	4890	4689	6369	6073	5845	7201	10045	9993	4894	4675	4783	7147	7340	7385	4867	4925	2214	6894	7159	7215	4988	5041	5085	11064	13300	12822	7096	7146	7116	6839	6839	6846	12326	12372	12695	2485	2385	2263	2314	2365	2370	5045
14:39:17	4774	4675	4934	4526	4766	4658	4841	4788	4736	6687	5938	5863	7056	10235	10082	4612	4716	4719	7192	7385	7340	4943	4783	2179	7001	7161	7158	5090	4945	5170	11021	13278	13022	7031	7219	6890	6818	7005	6885	12524	12100	13153	2373	2455	2418	2412	2448	2192	5073
14:49:17	4655	4787	4838	4744	4790	4753	4690	4768	4644	6574	5751	5774	7264	9965	10103	4733	4710	4910	7123	7187	7416	4775	5087	2141	6828	7153	7182	4911	4938	4920	10928	13486	12634	7187	7264	7070	6943	6929	6779	12042	12457	12532	2478	2375	2417	2329	2377	2471	4984
14:59:17	4546	4709	4872	4605	4589	4801	4799	4715	4588	6586	5996	6059	6986	10064	10198	4679	4795	4739	7308	7225	7216	4815	5075	2101	6965	7420	7359	5081	5038	5051	11219	13396	12544	7135	7145	6908	7174	6889	7083	12219	12743	12814	2379	2456	2401	2319	2276	2392	4878
15:09:17	4533	4706	4967	4639	4804	4808	4745	4819	4767	6800	5793	6062	7182	10170	10336	4605	4814	4765	7225	7234	6949	4773	4968	2183	7034	6988	7406	5013	4978	4924	11295	13153	12938	7400	7347	7354	6988	7081	6835	12657	12852	13069	2344	2428	2345	2516	2370	2342	5195
15:19:17	4609	4656	4790	4651	4797	4710	4929	4817	4738	6444	5974	5927	6905	10004	10265	4742	4845	4864	7081	7279	7162	4874	5009	2188	7097	7126	7548	5005	4981	5281	11198	13537	12599	7027	7259	7029	7197	6805	7037	12500	12538	12680	2436	2395	2265	2351	2375	2393	5060
15:29:17	4630	4728	4730	4735	4928	4807	4855	4980	4905	6525	6097	6017	7270	10460	10327	4770	4829	4778	7515	7321	7411	4816	4964	2077	6988	7319	7263	5046	5097	5270	11437	13675	12974	7271	7321	7257	7140	6884	7282	12495	12725	12880	2392	2459	2385	2332	2404	2327	5118
15:39:17	4509	4866	4703	4763	4625	4813	4955	4748	4808	6505	6243	6075	7370	10315	10572	4875	4938	4989	7316	7517	7446	4894	4899	2034	7063	7251	7347	5158	5053	5166	11792	13647	13275	7178	7309	7031	7143	7040	7092	12551	12830	13005	2446	2484	2398	2448	2423	2430	5175
15:49:17	4478	4811	4742	4635	4771	4828	4718	5069	4671	6686	6080	6052	7140	10378	10592	4787	4790	4792	7228	7451	7328	4941	4927	2049	7432	7362	7627	5029	5221	5386	11949	13586	13444	7252	7712	7044	7191	7201	7150	12701	12967	13133	2356	2300	2279	2338	2366	2436	5227
15:59:17	4588	4822	5066	4789	4908	4741	4842	4884	4917	6673	6194	6019	7306	10214	10398	4939	4982	4819	7411	7301	7316	4671	4888	2072	7002	7322	7336	5024	5235	5037	11474	13700	13204	7180	7464	7045	7133	7017	7109	12593	13066	12977	2478	2538	2414	2355	2385	2319	5265
16:09:17	4649	4687	4832	4754	4845	4752	4897	4907	4932	6621	6232	6270	7085	10284	10346	4931	4815	4922	7295	7223	7506	4994	5035	2119	7136	7377	7627	5165	5323	5222	11678	13922	13098	7287	7320	7384	7266	7204	7052	12973	13099	12761	2348	2501	2457	2495	2305	2321	5343
16:19:17	4587	4550	4866	4765	4835	4963	4873	4986	4861	6651	6200	6120	7160	10458	10378	4812	4989	4741	7214	7313	7601	4890	4757	2088	7226	7406	7534	5184	5231	5262	11962	13765	13114	7440	7139	7116	7243	7028	7053	12487	12922	13122	2452	2307	2325	2350	2403	2237	5223
16:29:17	4635	4724	4694	4910	4859	4866	4904	4956	4831	6672	6398	6045	7401	10480	10801	5041	4895	4889	7167	7480	7301	4921	4779	2005	7153	7417	7243	5184	5117	5221	11657	13492	13308	7355	7365	7248	7286	7053	7013	13063	12623	12905	2452	2486	2358	2358	2362	2200	5088
16:39:17	4651	4758	4787	4829	4905	4872	4990	4950	5026	6861	6155	5900	7320	10286	10544	4809	4779	4890	7191	7422	7373	4990	4968	2109	6939	7401	7450	5272	5202	5309	11925	13734	13355	7274	7353	6986	7292	7141	7025	12811	12966	13043	2409	2431	2387	2290	2429	2353	5324
16:49:17	4638	4627	4902	4821	4846	4714	4894	4791	5070	6677	6327	5966	7203	10140	10422	4865	4960	4907	7402	7565	7293	5029	4939	2094	7337	7573	7563	5037	5340	5527	11840	13210	13257	7341	7454	7157	7280	7055	7146	12883	12996	12957	2356	2387	2455	2301	2298	2355	5324
16:59:17	4798	4934	4984	4936	4805	4843	5082	5051	4905	6954	6096	5989	7141	10340	10450	4813	5161	4780	7004	7643	7555	4994	4814	2126	6826	7275	7289	5208	5358	5329	12029	13238	13358	7490	7618	7102	7408	7245	7157	12992	12825	13113	2394	2468	2473	2301	2384	2321	5211
17:09:17	4485	4767	4910	4813	4876	4864	5018	5293	4882	6826	6247	6045	7356	10434	10225	4899	4949	5001	7439	7922	7382	4901	4888	2091	7122	7407	7345	5270	5324	5218	12234	13498	13243	7544	7664	7138	7453	7350	7162	13079	12733	13057	2454	2428	2351	2370	2314	2349	5298
17:19:17	4703	4828	4844	4972	4779	5049	4946	5041	4825	6782	6203	6163	7207	10567	10420	4975	4805	4849	7642	7533	7542	4998	4827	2079	7191	7287	7318	5210	5368	5174	12289	13884	13312	7522	7386	7109	7424	7149	7335	12918	13131	13369	2394	2426	2436	2291	2361	2300	5236
17:29:17	4662	4706	4987	4723	4676	4744	4803	4926	4887	7051	6235	6305	7179	10508	10208	4898	4831	4886	7501	7507	7230	4978	4979	2251	7111	7660	7537	5324	5499	5394	12189	13804	13444	7338	7380	7360	7417	7048	7198	12896	13077	13461	2424	2404	2374	2310	2422	2413	5425
17:39:17	4735	4752	4837	4851	5016	4942	5024	4925	5254	6887	6268	6204	7324	10525	10375	5067	5073	5124	7546	7590	7579	4979	4907	2096	7259	7486	7411	5254	5520	5307	12243	14128	13594	7451	7457	7020	7703	7096	7261	13270	13275	12988	2429	2332	2461	2452	2327	2287	5246
17:49:17	4724	4888	5137	4804	4748	4826	5021	5001	5108	6926	6487	5983	7419	10434	10320	5000	5060	4890	7429	7893	7683	4940	4991	2111	7252	7285	7664	5307	5473	5217	12168	13662	13419	7541	7314	7300	7659	7174	7395	13058	13335	13242	2453	2351	2433	2424	2334	2281	5356
17:59:17	4720	4667	4791	4887	4747	4810	5045	4945	4852	6757	6163	6282	7239	10661	10574	5008	5140	4944	7257	7755	7437	5028	5004	2061	7241	7724	7490	5285	5415	5394	12162	13853	13586	7476	7368	7389	7211	7331	7199	12953	12938	13018	2351	2464	2343	2318	2310	2303	5322
18:09:17	4646	4744	4922	4733	4789	4920	4952	5048	4958	6923	6543	6268	7508	10697	10473	4899	4911	5028	7568	7478	7535	4864	4921	2120	7302	7551	7490	5221	5457	5439	12549	13861	13393	7374	7268	7336	7770	7532	7339	12880	12647	13222	2334	2431	2289	2350	2283	2288	5196
18:19:17	4497	4753	4860	4878	4966	4864	5131	5032	5112	6977	6280	6178	7517	10585	10564	5100	4923	5122	7278	7361	7408	5225	5145	2037	7308	7482	7675	5226	5467	5549	12364	13743	13225	7500	7579	7629	7588	7446	7358	13023	13163	13169	2479	2462	2336	2337	2323	2347	5343
18:29:17	4672	4751	4922	5005	4918	5108	5013	5187	5007	6933	6325	6300	7390	10210	10566	4936	4985	5063	7414	7695	7606	4976	5034	2136	7441	7496	7622	5166	5519	5332	12300	13706	13225	7240	7347	7522	7635	7412	7280	12842	13254	13578	2449	2507	2303	2373	2391	2243	5284
18:39:17	4762	4743	4787	4785	4871	5005	5146	5089	5023	6953	6511	6158	7672	10502	10632	5042	4990	5030	7345	7827	7563	5059	4910	2045	7392	7752	7694	5279	5667	5013	12450	13515	13487	7566	7470	7486	7600	7229	7557	12881	13282	13453	2357	2316	2403	2277	2297	2471	5297
18:49:17	4496	4828	4923	4914	5059	5161	5146	5064	5080	6804	6407	6210	7471	10318	10484	5139	4898	4982	7413	7340	7648	5081	4988	2064	7260	7760	7685	5377	5468	5367	12316	13561	13298	7542	7397	7452	7687	7158	7352	13079	12869	13350	2298	2382	2437	2460	2445	2380	5065
18:59:17	4609	4692	5061	4988	4945	4938	5014	5104	4990	7015	6518	5983	7573	10210	10539	4903	4992	4979	7641	7387	7623	4848	4852	2043	7110	7636	7480	5329	5527	5455	12543	13799	13097	7329	7639	7472	7813	7362	7493	13264	13474	13211	2340	2382	2377	2292	2397	2421	5063
19:09:17	4619	4743	4783	4807	5036	4987	5030	5150	4891	6922	6423	6101	7540	10384	10930	4891	5068	4958	7710	7599	7359	4752	5091	2177	7214	7453	7629	5512	5465	5497	12251	13606	13270	7600	7386	7275	7730	7203	7423	13082	13157	13414	2548	2378	2242	2406	2373	2383	5202
19:19:17	4577	4789	4793	4938	4931	4992	5264	5159	4978	6837	6441	6171	7431	10155	10654	4930	4938	5035	7372	7562	7464	5053	4828	2086	7447	7476	7759	5325	5729	5431	12526	13873	13215	7630	7437	7522	7722	7142	7175	13055	13214	13548	2492	2462	2350	2279	2327	2409	5219
19:29:17	4599	4668	4880	5071	4911	4902	5077	5072	4951	6854	6520	6384	7401	10592	10440	5049	4917	5027	7665	7421	7458	5018	4867	2118	7246	7565	7621	5253	5544	5560	12537	13487	13472	7259	7472	7375	7575	7163	7398	13256	13304	13438	2266	2452	2319	2249	2435	2247	4982
19:39:17	4755	4597	4744	4912	4878	4989	5149	4862	5083	6939	6444	6348	7535	10284	10612	5071	4989	5124	7556	7623	7515	4970	4955	2093	7166	7717	7463	5394	5741	5587	12596	13577	13515	7345	7524	7339	7868	7236	7343	13056	12662	13569	2380	2442	2420	2457	2367	2253	5265
19:49:17	4594	4776	4864	4989	4866	5074	4983	5208	4823	6779	6545	6148	7401	10418	10543	4850	4942	5222	7494	7369	7402	4918	4793	2175	7258	7636	7737	5448	5547	5399	12473	13752	13495	7403	7596	7302	7713	7335	7535	12819	13212	13410	2264	2434	2429	2395	2450	2419	5049
19:59:17	4640	4636	4778	5024	4842	5011	5174	5035	5034	6933	6355	6165	7235	10521	10475	4938	5118	5036	7441	7504	7690	4762	4888	2181	7176	7693	7503	5450	5630	5385	12466	13680	13166	7421	7281	7243	7538	7160	7569	13095	13401	13183	2397	2346	2358	2482	2235	2340	4856
20:09:17	4475	4798	4831	4947	4888	4966	5035	5057	4976	6945	6654	6187	7237	10442	9962	4965	5108	5089	7491	7598	7287	4796	4936	2072	7356	7486	7424	5506	5773	5509	12861	13544	13533	7328	7560	7226	7565	7122	7379	13039	12811	13106	2334	2562	2391	2323	2353	2323	5038
20:19:17	4728	4857	5004	4913	4879	5135	5144	5072	5054	6786	6157	6111	7114	10203	10000	5164	4947	5160	7393	7310	7410	4960	4752	2091	7159	7495	7317	5469	5727	5464	12307	13401	13013	7374	7201	7286	7670	7124	7421	12987	13181	13030	2338	2462	2304	2297	2355	2288	5050
20:29:17	4501	4645	4871	4860	4874	4927	5070	4926	5117	6881	6259	5907	7200	9941	10236	5037	4917	5145	7280	7256	7430	4803	4877	2121	7058	7316	7563	5394	5663	5475	12684	13534	13176	7349	7157	7185	7650	7113	7299	12776	12920	12578	2275	2387	2463	2293	2414	2341	4799
20:39:17	4663	4723	4777	4938	4982	4995	5101	5273	4924	6685	6136	6042	7010	9634	9746	5179	5097	4946	7503	7324	7012	4737	4955	2134	7306	7262	7413	5499	5678	5365	12292	13163	13091	7382	7262	7159	7372	7120	7103	12532	12682	12654	2440	2371	2364	2397	2383	2344	4894
20:49:17	4606	4752	4641	5077	4990	5032	5229	5105	5112	6587	6296	5914	7125	9523	9839	5009	5073	4858	7280	7294	7241	5038	4931	2081	6849	7348	7135	5465	5525	5474	12438	12893	12591	7222	7240	7067	7442	6897	7100	12824	12468	12338	2378	2382	2427	2282	2353	2323	4886
20:59:17	4625	4803	4879	4830	4768	5094	5074	4987	5016	6359	6084	5689	7111	9341	9929	5047	4861	4964	6938	6971	6857	4842	4890	2195	6820	7157	7272	5461	5672	5620	12106	12801	12421	7115	6919	7122	7342	6756	7311	12288	12048	12140	2294	2454	2364	2408	2330	2306	4849
21:09:17	4830	4863	4996	4849	4925	4989	4965	4956	4934	6355	6079	5830	7025	9224	9308	4902	4842	4828	7031	6900	7000	4967	5041	1994	6772	6952	7029	5531	5585	5515	11937	12693	12165	7052	6917	6841	7474	6899	7077	11977	11669	11844	2352	2350	2373	2425	2348	2454	4958
21:19:17	4520	4787	5013	4976	4798	4858	5075	4955	4911	5979	6148	5781	6940	9087	9022	4951	4762	4982	6928	6857	6865	5075	4999	2047	6782	6822	6811	5401	5656	5401	11903	12498	11829	7012	6824	6735	7168	6721	6842	11888	11296	11778	2424	2328	2429	2263	2311	2298	4955
21:29:17	4744	4969	5002	5053	4843	4870	4979	4943	4852	6206	5867	5929	7086	8586	9033	5027	5057	4817	6882	6768	6690	4967	4949	2096	6592	6801	6934	5523	5483	5419	11736	12304	11221	6929	6704	6390	6934	6604	6911	11501	10821	11004	2242	2398	2324	2356	2313	2417	4894
21:39:17	4620	5006	4959	4730	4819	4743	5034	5153	4942	5939	6024	5854	6606	8592	8702	4850	4912	5008	6772	6555	6279	4852	4870	2148	6789	6827	6714	5295	5573	5424	11380	12078	11405	6629	6655	6410	6898	6500	6861	11558	10799	11339	2391	2476	2349	2384	2438	2355	4694
0:00:00
0:00:00
0:00:00
0:00:00
0:00:00
0:00:00
0:00:00
0:00:00
0:00:00
0:00:00
0:00:00
0:00:00
0:00:00
0:00:00
0:00:00
0:00:00
0:00:00
0:00:00
0:00:00
0:00:00
0:00:00
0:00:00
0:00:00
0:00:00
[truncated: 47 more columns]
