# Supplementary material for: Systematic analysis of low-affinity transcription factor binding site clusters in vitro and in vivo establishes their functional relevance
Source: Nat Commun. 2022 Sep 7;13:5273. doi: 10.1038/s41467-022-32971-0 (PMC9452512; doi:10.1038/s41467-022-32971-0)
Supplement: Supplementary file 3 — Source Data [file 41467_2022_32971_MOESM3_ESM.zip › source_data/in-vivo/20210527/20210527_Z3EV268_mScarleti70.txt]

mScarlet-i:570,593
Kinetic read	A1	A2	A3	A4	A5	A6	A7	A8	A9	A10	A11	A12	B1	B2	B3	B4	B5	B6	B7	B8	B9	B10	B11	B12	C1	C2	C3	C4	C5	C6	C7	C8	C9	C10	C11	C12	D1	D2	D3	D4	D5	D6	D7	D8	D9	D10	D11	D12	E1
0:07:15	30	0	8	5	15	0	10	13	4	0	0	14	0	12	19	36	7	0	0	14	22	19	12	6	0	0	24	1	0	0	16	11	0	0	13	0	0	6	0	0	6	0	17	0	0	42	28	0	26
0:17:15	12	0	24	9	1	6	11	10	0	4	13	0	0	3	0	2	13	4	22	18	0	16	2	17	21	0	20	0	0	15	22	0	0	0	8	14	8	0	0	26	9	6	0	26	18	0	0	13	2
0:27:15	4	13	17	20	24	15	14	19	27	18	0	0	0	0	5	29	0	0	27	2	7	0	13	0	38	5	20	8	2	13	18	5	16	0	15	30	15	0	0	24	6	14	9	18	0	0	19	14	25
0:37:15	0	3	12	36	0	2	13	8	0	6	8	37	13	0	10	16	14	10	0	2	35	7	0	23	0	17	6	14	0	0	12	17	0	10	9	0	22	0	6	0	8	0	8	25	16	25	14	18	0
0:47:15	0	0	0	5	15	9	1	3	20	18	16	0	8	0	6	0	23	4	19	8	11	0	0	0	20	0	0	9	0	0	8	28	27	5	20	0	9	23	26	6	0	24	11	16	24	0	11	20	0
0:57:15	11	17	0	1	21	20	0	0	0	2	20	0	44	17	0	0	0	17	0	0	0	2	13	3	0	12	20	6	25	4	15	0	8	13	5	0	0	0	10	0	23	0	15	18	6	0	4	0	45
1:07:15	5	29	9	23	0	0	3	0	2	0	1	0	0	0	0	22	0	14	15	0	0	21	11	18	6	0	10	14	23	37	0	9	10	0	19	24	39	0	36	28	0	0	36	6	21	50	13	8	15
1:17:15	0	15	0	0	4	12	0	0	0	21	7	2	14	35	4	6	32	9	7	0	1	18	15	20	4	0	3	1	26	0	18	36	0	1	16	13	20	0	0	0	18	0	0	1	6	2	0	13	8
1:27:15	29	2	32	36	0	0	0	8	2	0	0	1	6	27	15	38	0	0	19	25	49	45	25	17	0	8	4	0	3	0	11	16	16	0	6	30	7	8	13	9	17	0	49	2	16	2	15	25	1
1:37:15	0	0	13	15	8	10	36	3	1	26	23	0	13	0	0	0	0	0	0	0	23	19	9	0	0	0	11	0	6	6	23	0	18	20	15	0	0	0	3	10	0	17	14	0	29	27	0	39	51
1:47:15	16	25	6	39	10	1	0	6	0	0	0	14	20	0	1	1	16	8	23	0	0	1	0	7	6	0	0	0	8	16	1	0	0	9	25	8	0	21	7	11	16	1	12	33	0	0	16	8	0
1:57:15	0	5	15	0	0	9	0	0	16	28	37	18	15	27	37	1	9	1	7	25	0	7	21	15	0	9	4	22	32	10	0	7	5	0	18	8	0	1	7	4	0	0	0	0	2	0	7	0	0
2:07:15	11	7	7	0	10	36	15	23	0	13	6	0	21	9	0	23	29	0	13	11	19	9	10	12	28	34	0	30	3	0	20	0	16	7	0	17	5	19	0	28	21	12	15	24	5	20	53	14	0
2:17:15	1	35	5	5	18	2	12	6	15	16	26	17	24	0	32	41	0	14	4	0	38	0	0	0	0	0	18	0	27	0	0	8	15	2	20	15	0	10	8	1	39	1	18	43	11	25	12	12	19
2:27:15	17	2	9	2	5	0	20	1	14	33	17	18	0	19	7	8	8	16	0	19	1	2	3	24	0	21	0	16	0	0	0	16	35	0	18	2	0	28	0	20	0	0	0	12	0	26	4	0	32
2:37:15	0	25	22	14	0	16	7	17	31	28	8	21	21	22	33	0	0	0	9	9	24	9	7	10	0	31	37	18	10	0	18	24	8	15	0	3	0	17	23	21	0	7	8	16	10	28	24	0	13
2:47:15	7	35	0	4	1	0	11	6	0	0	0	0	11	14	12	1	14	28	5	0	0	2	2	14	0	23	0	25	22	10	9	4	11	19	35	9	20	7	28	20	9	17	42	2	0	0	0	11	57
2:57:15	0	9	10	0	0	11	0	0	12	0	28	12	0	21	0	0	6	15	3	0	0	25	9	0	0	15	43	0	0	0	25	10	6	0	29	21	6	27	14	13	16	0	9	14	14	4	31	21	42
3:07:15	11	4	0	1	15	0	0	0	0	22	28	25	1	0	8	0	0	0	27	0	0	0	0	22	22	14	10	0	0	14	0	41	0	31	26	26	2	28	29	0	35	0	37	0	0	29	39	0	89
3:17:15	0	25	16	0	18	0	0	42	11	8	0	0	0	29	39	6	0	2	13	0	30	21	0	22	18	0	8	0	28	26	0	0	0	12	0	0	0	0	5	4	26	0	12	22	6	1	0	0	69
3:27:15	16	37	15	18	0	0	36	8	10	18	13	13	0	4	9	0	31	17	9	47	4	35	0	37	4	4	6	6	32	45	0	0	15	9	9	22	25	26	36	14	18	0	0	0	13	13	0	26	103
3:37:15	0	22	23	34	0	11	18	0	4	19	18	18	0	7	26	3	0	16	3	0	12	11	0	9	22	31	0	17	13	0	19	0	12	0	16	48	0	7	15	0	8	0	0	3	21	24	12	0	92
3:47:15	55	13	10	0	26	10	0	0	7	12	5	5	6	22	0	10	10	8	17	0	0	23	4	20	0	25	7	0	7	16	20	20	0	0	7	24	1	25	28	0	7	17	10	0	20	33	0	0	103
3:57:15	11	37	0	12	11	24	16	20	10	0	0	31	9	16	21	0	5	19	0	0	0	0	4	40	0	0	5	0	0	36	0	19	1	0	5	0	14	0	12	14	0	1	42	0	15	27	19	17	108
4:07:15	0	0	10	7	20	0	0	0	3	7	0	18	7	26	3	54	4	1	14	23	15	0	11	0	24	0	7	0	10	0	0	28	12	6	0	0	16	12	1	17	0	0	4	22	0	10	7	5	141
4:17:15	16	17	10	0	0	22	0	45	13	18	9	0	25	30	11	30	22	0	0	27	0	0	0	16	3	7	0	6	13	0	0	23	0	35	9	4	15	0	15	4	7	0	0	5	0	0	7	21	163
4:27:15	0	19	25	10	29	0	3	27	6	0	14	2	15	17	8	0	34	34	0	0	28	20	0	13	10	0	24	8	7	4	31	36	17	0	2	13	0	7	9	27	10	0	4	27	7	19	36	0	158
4:37:15	2	39	0	19	35	2	20	11	16	2	6	34	14	5	0	13	22	12	13	8	26	13	25	35	0	7	10	18	2	18	8	0	17	11	42	0	15	3	0	4	55	0	0	4	16	5	9	0	165
4:47:15	7	23	9	19	0	0	0	13	0	0	4	14	9	20	12	12	27	11	4	4	39	7	4	2	13	4	0	19	0	0	5	28	0	18	10	8	16	17	17	26	0	16	0	5	0	11	27	1	182
4:57:15	27	14	11	23	47	2	15	0	13	34	0	15	17	0	27	0	19	21	7	10	37	0	0	0	18	0	1	14	0	0	9	0	5	0	1	24	14	25	8	1	0	7	0	11	5	0	0	0	175
5:07:15	0	0	28	20	0	0	7	6	7	0	54	7	6	0	0	25	9	0	15	1	34	7	13	11	0	0	13	9	18	0	0	6	0	12	0	29	7	7	0	21	4	0	3	0	16	26	16	4	195
5:17:15	7	0	10	10	8	21	23	3	0	17	30	4	46	0	15	0	5	0	0	6	22	0	19	0	21	0	19	21	25	0	8	0	4	12	25	11	11	2	28	13	8	12	16	0	7	6	15	23	235
5:27:15	0	26	0	25	0	0	0	0	17	7	8	2	32	19	0	11	27	20	33	0	21	30	0	0	0	0	21	32	0	12	0	31	16	0	0	0	0	11	7	0	12	7	8	34	7	1	0	0	239
5:37:15	39	0	0	0	0	10	27	0	3	35	16	4	0	19	0	0	0	9	14	12	31	13	18	15	20	0	0	17	20	0	5	0	0	0	23	0	9	29	15	28	0	22	6	0	18	0	50	12	246
5:47:15	0	0	0	0	0	1	24	0	22	0	14	12	23	0	29	24	38	10	0	24	23	12	0	0	38	0	19	14	6	12	0	19	14	0	11	15	0	7	18	10	9	8	13	0	0	0	0	0	268
5:57:15	0	14	0	0	0	5	0	13	10	7	0	0	16	21	0	29	0	5	0	19	0	7	19	18	12	0	0	34	26	21	18	5	0	24	25	0	19	0	0	0	0	0	0	7	16	9	24	0	297
6:07:15	18	7	1	11	25	0	16	8	10	12	0	0	1	14	1	0	0	23	32	5	0	8	3	0	0	4	0	9	6	4	0	0	30	28	39	18	22	47	14	0	0	4	0	0	11	1	0	0	341
6:17:15	2	0	0	14	0	0	10	14	0	13	0	11	13	6	35	0	7	19	0	9	39	0	6	18	0	28	0	8	0	0	0	0	0	4	6	23	15	35	16	7	8	0	18	0	28	5	0	8	397
6:27:15	0	14	0	0	22	0	0	28	30	0	26	23	0	15	16	35	0	31	0	6	28	13	14	32	15	0	32	1	0	16	17	12	52	23	0	27	14	0	27	13	0	30	12	0	0	0	0	3	389
6:37:15	9	17	0	29	0	0	0	24	0	24	9	10	1	16	28	35	24	0	16	0	0	17	20	21	26	31	33	24	0	42	0	8	0	26	2	32	0	20	16	28	5	25	0	1	7	0	3	14	431
6:47:15	0	20	34	28	18	25	35	29	15	0	15	7	0	24	0	0	23	3	0	19	28	34	16	11	7	4	25	4	38	8	14	21	0	16	12	20	1	16	19	10	21	21	0	12	32	14	0	9	434
6:57:15	28	0	7	0	0	0	31	13	8	19	24	11	23	6	30	0	21	0	0	6	0	8	0	0	20	5	7	0	0	18	8	18	32	35	0	0	9	0	19	17	0	10	10	10	0	21	0	8	485
7:07:15	0	0	0	4	13	18	6	18	0	0	0	0	0	4	0	8	26	0	10	0	0	0	2	8	10	0	9	0	25	0	0	15	1	41	0	31	0	4	0	6	5	27	39	10	15	14	16	8	519
7:17:15	23	35	0	23	13	0	25	31	2	10	4	0	18	0	29	17	5	0	2	5	7	0	20	0	19	0	13	0	6	10	7	25	7	21	20	1	10	0	3	38	16	21	30	0	0	5	20	2	567
7:27:15	0	30	0	3	12	0	8	10	2	20	15	5	14	13	25	0	0	0	0	20	15	5	9	10	3	0	6	0	0	14	14	32	21	20	5	14	30	8	0	20	0	0	21	0	0	31	10	0	561
7:37:15	13	10	6	6	12	18	0	0	22	16	43	0	0	19	0	28	16	12	21	0	9	4	20	26	20	25	16	0	0	35	8	11	3	15	20	0	19	1	24	0	10	7	0	0	31	0	27	4	624
7:47:15	1	28	0	0	6	18	0	0	20	0	18	0	0	0	20	9	7	22	0	25	8	18	39	7	0	8	3	25	48	0	12	14	3	0	9	27	0	14	0	8	0	0	7	0	6	0	14	30	583
7:57:15	30	14	0	20	7	10	27	40	18	22	0	11	17	7	12	8	3	12	16	6	0	11	10	23	20	0	0	15	6	39	46	32	37	10	0	0	7	9	0	0	0	0	3	7	0	6	9	20	606
8:07:15	12	28	0	0	10	21	0	0	33	0	6	0	0	0	32	20	0	26	25	7	9	0	0	15	16	5	19	0	26	11	6	21	4	0	0	0	8	0	17	0	30	8	7	3	24	8	2	11	639
8:17:15	0	0	8	7	18	38	0	19	15	0	0	0	10	0	10	24	11	0	2	0	7	14	40	10	0	2	19	10	4	19	0	11	20	4	20	19	9	16	31	0	17	12	0	26	3	2	0	21	613
8:27:15	0	6	11	8	12	27	5	34	0	30	12	1	19	7	3	20	0	0	6	5	0	28	0	2	14	9	0	20	13	25	13	41	27	10	0	13	8	30	0	9	0	15	5	16	13	26	20	0	630
8:37:15	0	0	0	15	18	27	0	6	0	0	0	15	0	16	18	13	5	17	9	0	5	15	32	2	17	0	0	0	7	14	16	27	0	4	5	20	27	4	0	0	16	17	14	11	20	0	9	21	625
8:47:15	0	0	1	24	27	17	0	10	31	20	18	3	0	5	18	5	6	0	0	1	11	5	0	14	18	28	0	17	0	0	0	9	0	10	15	0	0	17	8	0	0	20	30	0	5	26	4	17	676
8:57:15	0	0	26	16	6	17	40	6	16	0	0	7	6	0	21	6	0	29	0	0	0	9	24	11	25	0	32	23	39	23	11	36	26	0	7	28	12	4	3	0	11	0	18	3	1	31	0	1	680
9:07:15	24	12	17	14	4	0	0	14	7	3	0	15	3	35	6	5	11	28	0	21	8	7	0	4	0	6	0	26	6	19	35	31	20	1	9	22	18	0	24	24	5	0	20	26	0	0	35	20	687
9:17:15	0	0	22	0	0	3	0	28	16	0	0	21	0	0	15	0	28	0	3	0	12	4	24	0	4	0	0	31	36	19	20	0	5	19	6	7	26	15	3	12	4	11	45	8	0	4	0	21	676
9:27:15	1	0	0	0	18	27	36	2	16	0	14	4	0	18	15	0	0	0	10	0	8	24	4	23	21	3	0	30	0	10	0	6	25	0	16	23	23	9	2	20	8	11	17	4	0	23	0	0	659
9:37:15	19	9	0	9	13	0	0	0	9	41	0	25	0	7	0	6	6	24	38	3	7	37	0	0	0	8	8	0	0	16	20	0	13	9	37	17	25	9	24	18	10	0	0	0	4	21	32	0	729
9:47:15	17	15	0	44	0	16	0	15	5	20	22	8	0	0	25	23	0	33	24	0	9	14	3	19	5	41	31	0	17	0	7	23	19	30	13	0	11	16	0	1	13	0	18	14	2	0	0	8	705
9:57:15	19	16	25	5	15	36	18	0	9	6	8	14	10	28	5	14	20	7	19	6	0	12	14	5	0	2	0	6	22	0	0	0	38	23	0	8	0	15	33	37	10	0	33	26	43	46	0	3	688
10:07:15	0	12	0	0	2	19	12	0	11	9	22	11	0	3	28	26	12	16	0	0	0	0	11	20	8	6	0	15	0	12	0	0	29	16	6	0	10	0	26	4	5	40	19	0	0	11	0	0	692
10:17:15	5	12	29	0	0	0	33	0	17	0	0	0	0	0	0	0	7	13	15	6	19	23	13	0	22	18	0	0	17	0	10	10	15	26	41	36	24	16	8	16	16	9	14	0	14	18	2	16	699
10:27:15	12	7	19	0	14	0	2	2	12	0	11	30	9	27	5	11	0	0	6	14	1	7	6	0	3	0	0	0	30	7	15	17	9	15	0	0	5	9	0	0	2	0	14	13	0	0	0	0	691
10:37:15	18	18	26	0	10	41	9	21	0	19	0	6	35	32	39	0	1	5	27	21	31	4	0	0	4	5	3	0	29	25	13	4	19	6	16	0	17	0	34	12	14	4	6	13	15	10	45	5	659
10:47:15	1	0	4	8	0	5	1	0	0	29	0	18	19	0	10	26	0	25	0	8	13	8	9	0	16	0	33	3	12	27	27	7	0	0	0	6	15	0	0	0	20	39	15	17	8	5	0	0	693
10:57:15	28	19	0	16	35	4	0	20	0	23	0	0	0	14	6	12	0	6	8	10	7	0	26	28	0	5	0	9	18	0	0	22	18	35	27	8	21	24	5	11	0	10	8	24	10	0	19	6	701
11:07:15	17	0	7	5	13	4	37	8	5	0	20	1	20	13	36	0	18	0	0	14	0	5	0	25	1	15	6	6	5	10	10	37	0	14	38	25	0	17	0	0	11	9	0	12	14	17	8	0	747
11:17:15	0	0	28	2	15	0	50	0	0	0	19	0	7	0	27	9	3	0	0	0	7	0	30	13	32	0	18	7	2	3	0	14	26	10	6	0	28	0	15	13	26	0	8	31	29	6	8	0	703
11:27:15	17	0	50	5	24	12	0	0	21	0	1	5	21	3	0	20	37	21	17	16	0	1	13	17	13	21	0	22	6	0	0	0	8	28	6	9	20	1	32	6	0	0	23	0	0	25	0	2	727
11:37:15	36	34	25	0	27	6	0	0	0	0	0	10	0	0	12	7	17	0	8	5	0	1	19	0	17	7	0	9	0	0	21	19	0	0	30	3	0	28	13	13	13	30	0	12	6	0	6	0	762
11:47:15	5	19	16	0	6	0	0	31	25	11	27	10	0	30	20	0	2	1	32	0	0	8	11	13	0	0	16	12	0	33	0	37	16	3	12	16	21	19	11	9	2	1	11	0	0	0	22	10	759
11:57:15	0	24	14	33	0	8	0	6	11	0	4	19	25	0	17	28	5	15	18	18	11	0	0	21	29	10	6	5	18	20	0	26	0	0	0	12	33	2	12	0	20	27	22	0	27	14	4	29	798
12:07:15	0	11	16	0	0	17	16	10	0	0	0	0	2	8	0	38	13	32	11	0	2	26	2	28	10	34	0	18	9	0	0	16	14	24	7	11	0	27	12	11	0	5	0	0	2	0	0	0	789
12:17:15	33	27	0	17	11	19	9	0	24	18	3	4	15	42	16	0	20	4	3	21	0	8	0	23	0	23	0	19	0	9	0	2	0	11	2	27	11	15	44	0	8	25	0	28	3	4	4	6	770
12:27:15	34	22	11	8	9	0	0	0	0	0	0	0	36	1	6	0	0	21	11	4	41	0	0	34	0	16	0	23	0	22	18	0	0	0	24	16	7	7	0	8	27	0	14	3	24	37	6	10	763
12:37:15	8	28	12	26	0	0	7	0	0	13	13	9	0	0	0	2	0	1	0	14	38	0	0	0	40	12	26	12	17	27	0	0	27	14	5	0	20	0	27	0	19	0	18	4	16	0	36	6	776
12:47:15	12	1	3	5	10	8	19	34	0	3	11	11	4	14	22	0	6	16	6	13	15	16	0	0	34	24	12	0	7	7	9	33	24	0	13	0	24	24	25	28	12	23	18	33	13	25	0	4	766
12:57:15	13	4	1	14	0	15	5	28	15	0	27	35	0	37	19	0	0	1	6	8	0	25	6	29	25	0	9	0	2	31	17	11	0	25	0	33	0	12	15	34	0	13	0	12	2	38	0	0	788
13:07:15	22	6	0	0	24	13	6	0	4	7	0	21	11	37	7	3	8	42	0	17	17	35	8	0	33	2	7	4	0	0	12	17	12	17	2	13	30	0	0	15	9	17	12	7	9	20	34	29	792
13:17:15	6	1	0	7	0	11	0	0	12	5	0	27	6	3	3	37	8	0	0	0	4	4	30	3	37	12	0	6	7	1	13	0	15	0	3	0	5	27	5	6	0	25	4	5	32	5	32	14	773
13:27:15	0	15	11	10	10	12	6	18	5	7	27	1	11	0	17	0	0	0	0	4	2	26	0	0	19	0	0	0	20	0	9	6	18	0	26	16	10	4	4	0	0	8	0	17	0	3	0	6	781
13:37:15	0	0	0	35	13	0	0	3	15	6	0	0	7	20	0	22	22	16	3	8	18	0	31	9	19	15	0	0	8	0	0	0	18	0	35	31	9	10	16	0	22	17	20	16	27	22	12	6	804
13:47:15	0	0	10	7	44	0	22	7	25	11	0	15	19	27	7	0	4	8	45	21	0	9	0	2	17	0	0	22	18	16	20	35	11	0	4	0	0	16	0	16	0	25	12	0	2	33	0	15	782
13:57:15	0	39	0	19	18	0	10	16	26	0	30	7	1	8	8	18	0	14	14	26	31	8	2	15	28	15	10	0	9	27	22	12	25	0	17	0	6	0	6	21	0	0	24	35	3	0	30	17	805
14:07:15	0	20	20	0	7	18	9	36	0	0	3	0	16	15	9	21	10	31	3	4	6	0	15	16	20	11	0	11	21	14	21	11	0	22	0	23	0	0	17	6	17	12	15	0	15	7	16	6	806
14:17:15	8	0	43	23	0	23	15	0	9	40	0	18	4	25	2	0	32	15	8	10	0	6	16	7	0	23	27	0	0	22	8	0	0	8	0	0	0	17	14	21	2	0	11	0	0	0	7	0	772
14:27:15	15	5	42	0	0	13	21	31	0	0	0	0	0	0	10	10	17	0	0	2	16	7	28	23	16	21	24	1	15	6	0	0	9	0	4	0	23	0	8	0	17	29	7	0	15	0	20	17	811
14:37:15	0	40	28	12	24	37	17	0	29	0	7	0	10	0	10	27	0	26	0	0	31	0	13	0	0	14	1	6	35	22	1	14	16	0	4	0	2	4	23	0	6	0	8	8	21	13	19	15	796
14:47:15	35	1	20	18	0	0	11	35	8	0	11	11	5	0	18	4	12	7	0	6	2	0	1	9	8	24	27	22	52	12	11	11	0	0	12	17	4	19	0	7	21	14	15	6	14	0	40	15	777
14:57:15	2	2	0	0	22	17	0	3	10	8	0	26	0	0	4	2	3	0	0	34	54	3	5	0	19	0	23	7	12	15	10	8	0	21	0	0	13	28	0	19	11	16	20	0	20	0	2	0	795
15:07:15	12	8	14	16	1	6	3	4	8	14	19	0	0	1	0	14	22	17	23	18	0	14	13	0	22	0	0	16	2	14	3	17	26	11	16	27	0	8	0	0	0	44	16	1	14	5	0	17	807
15:17:15	0	8	0	0	4	5	24	24	13	0	21	0	6	10	0	0	32	27	2	10	31	31	0	0	27	27	24	20	17	8	0	0	15	24	0	9	5	17	3	1	0	22	30	2	0	42	21	1	792
15:27:15	23	17	44	8	20	4	0	17	2	5	6	0	0	5	0	22	0	7	0	5	38	0	12	0	0	0	16	0	3	0	11	13	18	0	3	19	17	0	7	1	0	0	10	21	19	0	17	12	841
15:37:15	27	0	22	2	36	6	11	9	0	29	0	0	0	4	13	28	19	0	0	15	27	4	9	0	6	11	16	0	9	0	17	13	0	14	7	0	0	29	10	56	39	0	24	5	0	20	17	15	815
15:47:15	0	33	0	25	0	0	34	11	33	44	0	2	0	0	11	0	0	12	5	20	0	0	0	0	0	26	31	0	0	19	9	28	26	8	7	13	4	0	0	20	5	4	0	15	0	0	15	12	778
15:57:15	3	13	0	0	9	0	12	0	22	6	0	10	0	11	23	0	10	0	6	0	0	0	11	14	6	20	0	0	0	0	11	12	19	16	2	9	19	8	7	19	0	6	8	0	0	7	0	0	800
16:07:15	10	0	23	2	6	11	4	9	43	23	11	0	35	0	23	10	6	0	27	2	0	20	12	1	23	12	19	27	17	2	13	8	15	24	28	3	11	1	0	16	0	30	25	22	0	0	11	0	786
16:17:15	19	28	25	1	13	13	0	24	18	23	18	26	5	2	29	0	25	10	0	0	50	3	9	0	0	1	50	8	15	0	0	7	21	0	0	10	7	8	17	19	0	11	9	0	7	0	14	8	802
16:27:15	0	0	0	3	20	7	0	0	46	8	15	7	25	0	16	26	15	15	1	20	20	6	0	0	21	12	7	0	0	8	7	16	0	11	1	2	13	0	8	10	27	3	19	0	25	0	17	12	799
16:37:15	12	16	0	0	12	25	10	7	0	0	11	0	8	0	19	5	0	17	1	38	16	9	10	0	47	0	0	7	0	0	0	0	20	18	17	17	0	8	23	0	9	1	2	0	16	2	0	0	837
16:47:15	0	7	25	1	3	0	24	8	25	28	0	0	0	5	36	24	10	11	30	0	0	1	0	5	12	6	16	6	0	0	0	35	0	17	27	0	18	41	0	0	14	0	8	0	16	13	19	27	808
16:57:15	3	7	6	6	7	33	0	19	0	9	20	20	0	17	0	8	0	10	26	3	11	0	51	25	26	40	1	1	0	0	23	0	0	18	0	19	18	2	4	6	6	41	4	1	17	13	14	0	823
17:07:15	22	17	13	12	33	7	5	10	15	17	21	0	22	10	0	0	0	0	25	3	23	13	11	14	4	0	0	8	0	18	0	32	9	0	2	0	7	37	12	32	13	43	26	5	0	0	0	7	796
17:17:15	0	0	0	4	9	7	8	17	7	10	12	0	3	0	13	32	1	27	0	0	0	0	26	20	11	9	0	12	22	0	0	0	15	1	24	0	26	35	5	15	0	0	0	1	10	22	24	26	785
17:27:15	41	37	33	13	0	0	2	14	23	20	1	0	23	0	10	11	13	0	7	13	55	17	1	0	2	1	0	30	39	0	43	6	8	7	20	6	12	0	21	0	3	6	20	12	6	10	35	0	792
17:37:15	0	20	7	0	26	6	23	20	1	26	0	9	12	24	0	0	32	0	0	11	0	23	17	0	0	25	34	20	10	24	7	26	18	4	16	0	6	0	0	0	0	19	11	10	45	37	27	0	819
17:47:15	0	6	7	3	9	18	17	15	14	0	21	23	24	0	38	16	10	14	7	7	10	30	30	0	0	11	0	0	1	16	10	24	2	0	0	29	13	8	0	32	0	3	9	39	0	0	16	0	825
17:57:15	0	22	0	11	0	0	11	1	13	32	0	0	0	0	0	25	0	0	1	26	34	0	0	27	0	10	0	0	29	0	27	17	0	9	27	12	2	6	10	4	0	20	19	9	16	0	18	0	814
18:07:15	0	25	8	0	19	15	15	0	0	7	26	8	0	19	27	0	2	16	7	20	32	19	31	0	7	9	0	3	0	0	3	21	9	20	26	8	14	10	0	0	5	33	0	15	21	33	12	21	786
18:17:15	7	19	0	0	6	9	9	3	18	8	17	3	3	0	20	0	0	9	0	24	6	11	0	7	19	0	0	36	12	7	0	9	33	0	30	8	0	17	11	7	2	30	24	9	21	14	3	12	809
18:27:15	18	12	26	7	20	10	0	0	26	20	0	24	0	0	0	0	3	12	0	19	13	0	0	22	6	26	0	40	0	0	10	0	13	0	0	6	4	12	40	25	11	14	5	24	0	59	4	8	804
18:37:15	23	11	15	0	0	0	0	0	8	26	18	8	0	18	0	0	33	12	8	21	25	18	6	0	12	13	0	0	10	5	24	14	0	0	5	7	25	0	7	0	0	11	32	24	0	23	0	8	799
18:47:15	0	0	2	0	0	35	10	0	15	0	45	16	24	0	14	19	18	6	34	0	0	30	33	0	16	10	14	38	7	7	14	0	0	0	20	31	14	25	0	5	13	0	18	0	0	25	6	8	817
18:57:15	12	17	17	9	0	8	8	20	17	27	6	0	11	0	17	13	10	5	12	0	9	0	0	29	8	22	3	12	11	32	3	6	0	4	11	27	1	0	8	14	17	8	0	3	0	15	0	37	785
19:07:15	16	7	9	19	24	10	0	1	21	16	37	17	8	0	0	2	5	0	26	0	19	17	0	26	10	0	0	0	25	0	5	15	0	23	3	0	46	2	0	22	15	5	0	20	0	13	6	0	787
19:17:15	16	3	6	24	1	0	9	3	27	6	20	5	25	16	9	32	0	31	13	3	10	13	0	32	2	29	19	34	18	4	6	3	4	16	19	27	9	23	11	7	0	31	0	0	23	0	0	0	798
19:27:15	9	28	0	0	35	5	19	11	0	2	24	12	24	11	4	17	12	4	8	0	17	0	2	0	17	25	13	2	18	0	19	15	0	0	10	0	10	40	11	12	1	0	5	0	7	3	0	0	780
19:37:15	22	27	0	2	12	0	20	21	1	15	32	3	14	0	0	0	0	38	5	0	11	5	0	0	0	25	0	0	2	0	18	6	12	1	0	0	7	0	9	15	24	13	6	4	0	17	0	33	767
19:47:15	0	3	14	25	3	0	15	0	0	16	14	19	23	12	0	0	15	15	10	27	17	11	0	33	31	8	7	16	8	16	0	13	26	17	20	10	22	14	0	12	0	9	0	0	17	0	24	12	756
19:57:15	25	12	24	18	0	0	38	20	8	29	25	23	37	13	36	30	0	3	0	0	25	8	17	31	0	0	11	27	2	2	0	25	0	21	27	0	0	33	0	0	7	36	14	0	16	0	0	9	720
20:07:15	22	18	11	0	1	18	0	34	0	14	0	5	15	8	12	7	0	13	6	0	11	23	5	0	0	15	33	30	27	1	8	0	10	34	0	6	0	0	31	0	0	0	27	0	0	11	0	0	726
20:17:15	0	0	0	13	32	8	14	0	22	6	0	0	0	9	12	8	21	0	0	0	11	21	0	28	2	0	0	0	14	11	23	5	0	3	3	18	5	3	16	28	8	5	21	11	21	0	10	39	702
20:27:15	8	3	29	12	4	6	0	9	20	0	19	2	32	0	0	0	8	0	0	13	16	8	6	4	2	9	0	7	18	0	0	13	12	1	9	0	6	0	0	19	15	14	0	18	12	7	0	8	692
20:37:15	26	9	0	0	52	1	20	4	0	0	18	4	18	0	17	19	0	26	0	0	8	0	0	4	8	2	9	32	26	11	0	25	0	32	7	11	11	4	7	0	0	2	0	23	37	0	37	1	621
20:47:15	27	11	15	3	1	15	17	42	0	0	0	25	0	37	15	27	0	0	0	35	8	10	22	18	16	1	16	17	0	29	17	0	0	8	20	0	9	0	24	0	4	6	33	0	15	20	20	13	649
20:57:15	0	38	0	21	0	0	0	10	0	40	29	3	1	0	0	18	18	14	27	0	0	0	2	18	0	0	20	12	0	0	0	10	1	13	19	0	34	17	23	4	0	13	0	37	1	16	0	5	652
21:07:15	16	27	2	4	0	25	0	1	0	30	15	19	8	0	20	15	0	0	0	31	25	5	27	16	10	0	2	25	4	6	5	18	36	25	26	0	37	28	0	19	33	0	0	0	23	8	0	7	603
21:17:15	0	10	30	0	11	0	9	8	0	35	3	0	41	27	2	15	41	5	4	8	12	30	5	0	28	0	8	15	0	0	1	22	3	7	29	13	29	0	37	27	18	7	1	15	14	0	16	0	612
21:27:15	0	0	32	11	13	17	0	0	36	24	9	0	0	0	0	25	0	27	0	21	15	6	0	27	4	0	1	6	0	0	7	0	27	17	20	23	3	0	13	0	0	7	0	32	27	21	0	12	566
21:37:15	27	27	0	0	0	0	0	32	18	0	0	0	26	0	20	24	0	13	40	3	16	23	21	12	0	12	18	9	34	0	10	0	14	0	14	6	13	28	0	7	2	0	1	18	7	9	0	8	580
0:00:00
0:00:00
0:00:00
0:00:00
0:00:00
0:00:00
0:00:00
0:00:00
0:00:00
0:00:00
0:00:00
0:00:00
0:00:00
0:00:00
0:00:00
0:00:00
0:00:00
0:00:00
0:00:00
0:00:00
0:00:00
0:00:00
0:00:00
0:00:00
[truncated: 47 more columns]
