# Supplementary material for: Systematic analysis of low-affinity transcription factor binding site clusters in vitro and in vivo establishes their functional relevance
Source: Nat Commun. 2022 Sep 7;13:5273. doi: 10.1038/s41467-022-32971-0 (PMC9452512; doi:10.1038/s41467-022-32971-0)
Supplement: Supplementary file 3 — Source Data [file 41467_2022_32971_MOESM3_ESM.zip › source_data/in-vivo/20210527/20210527_Z3EV268_GFP70.txt]

EGFP:488,507
Kinetic read	A1	A2	A3	A4	A5	A6	A7	A8	A9	A10	A11	A12	B1	B2	B3	B4	B5	B6	B7	B8	B9	B10	B11	B12	C1	C2	C3	C4	C5	C6	C7	C8	C9	C10	C11	C12	D1	D2	D3	D4	D5	D6	D7	D8	D9	D10	D11	D12	E1
0:08:36	153	141	170	184	135	154	161	177	199	158	142	138	162	187	216	122	157	163	168	159	166	181	172	58	176	148	157	146	176	132	165	163	175	147	165	170	169	152	183	192	173	169	149	157	139	146	180	161	155
0:18:36	112	136	137	150	169	143	172	167	156	172	164	130	155	127	151	147	177	170	142	166	172	148	133	96	171	170	178	147	163	172	183	166	156	167	147	177	174	158	164	182	194	180	157	148	179	145	144	152	136
0:28:36	166	183	161	194	139	163	158	159	147	159	136	156	119	141	161	164	150	167	164	216	171	171	170	83	159	184	175	154	178	170	229	199	193	166	153	158	161	176	165	169	189	165	162	144	159	159	165	157	190
0:38:36	142	133	139	156	154	171	170	177	206	135	185	150	148	168	180	140	189	126	180	166	167	164	142	94	148	150	174	167	165	147	195	195	185	176	173	132	161	195	155	158	204	188	142	130	126	153	169	151	121
0:48:36	146	136	155	151	157	158	149	109	136	194	142	165	130	167	178	166	161	173	180	151	169	145	152	73	157	161	156	149	161	174	195	186	180	159	146	163	171	173	186	193	185	186	155	151	131	199	130	154	176
0:58:36	166	163	159	166	166	157	132	158	131	152	149	192	167	187	214	137	177	157	178	144	167	186	153	108	169	188	160	163	169	141	212	202	176	151	159	131	189	168	137	156	182	163	160	176	172	139	163	165	148
1:08:36	148	141	132	185	136	152	168	157	157	199	176	172	162	190	212	159	151	147	159	188	177	165	160	82	169	193	169	195	143	126	182	216	208	164	164	163	173	184	206	160	186	186	146	141	130	170	177	157	147
1:18:36	135	176	184	157	142	153	176	148	139	205	185	176	161	184	155	160	153	190	149	174	168	170	144	100	185	168	158	156	170	180	182	211	180	122	158	152	202	191	188	192	196	210	130	138	166	144	154	153	164
1:28:36	133	179	184	188	163	153	183	160	166	176	167	182	177	184	169	150	191	180	197	200	169	157	159	87	149	161	150	199	143	135	220	211	205	142	171	186	163	156	170	195	185	198	160	137	151	143	152	170	163
1:38:36	137	172	143	155	158	150	168	142	146	181	186	154	190	176	187	170	145	165	183	150	170	140	165	114	178	152	191	133	162	170	223	168	199	174	163	171	173	155	188	175	168	184	133	128	169	178	134	157	180
1:48:36	166	178	179	163	168	147	204	156	176	173	153	149	169	179	174	149	164	161	170	188	171	143	185	78	154	162	190	153	169	185	199	197	205	182	153	157	171	150	168	181	198	218	168	151	139	140	141	129	191
1:58:36	136	155	174	211	156	153	165	164	172	167	169	171	158	173	204	169	156	146	178	173	186	196	186	81	196	185	162	137	137	141	179	207	196	113	167	146	155	185	161	204	206	187	160	134	171	116	165	159	160
2:08:36	143	170	157	158	169	158	211	170	168	200	200	191	210	192	222	147	163	163	203	177	172	183	169	135	134	184	166	199	148	153	181	189	176	174	149	165	188	193	170	210	181	210	173	157	146	156	143	170	158
2:18:36	134	160	175	171	150	143	174	187	161	197	185	215	179	193	166	172	163	175	182	162	201	179	170	106	149	181	168	179	180	149	172	207	223	212	184	167	174	160	175	190	226	206	157	136	135	139	136	173	147
2:28:36	145	160	152	151	129	170	180	222	170	186	172	184	183	204	210	196	184	134	157	185	163	184	206	96	175	170	153	187	169	149	204	182	245	160	158	186	163	180	199	216	197	217	154	156	161	159	130	137	169
2:38:36	137	186	168	161	166	146	199	160	140	175	180	170	204	198	208	185	181	177	215	211	172	164	172	92	165	164	190	166	175	170	224	176	182	171	187	164	179	155	152	166	201	211	150	160	156	134	153	155	154
2:48:36	171	142	198	164	165	169	165	177	167	174	188	167	207	187	211	188	167	180	184	178	187	182	150	75	158	196	172	171	141	162	217	223	208	165	181	185	186	179	157	197	209	215	151	143	168	151	172	175	177
2:58:36	161	168	194	164	163	163	191	167	165	192	202	181	198	174	188	175	160	168	189	188	186	146	138	85	165	205	173	174	192	158	228	252	242	181	198	182	193	161	176	211	236	198	176	145	173	143	162	170	167
3:08:36	166	178	186	151	173	194	191	165	166	173	196	172	206	181	218	185	179	166	189	180	211	173	163	76	165	175	191	174	166	145	217	212	237	196	163	176	166	174	201	229	205	245	132	197	169	128	157	190	169
3:18:36	172	172	181	199	201	159	162	201	174	182	180	179	215	193	201	156	160	209	193	189	205	191	172	111	175	180	211	176	156	182	214	247	211	179	202	165	171	202	202	236	247	200	133	149	163	173	164	153	187
3:28:36	139	154	158	170	170	183	183	162	185	212	194	225	182	209	221	144	168	180	194	192	223	195	164	84	193	173	194	170	188	167	211	248	228	201	170	197	179	172	151	244	232	225	138	180	138	176	154	131	172
3:38:36	165	149	190	164	161	181	150	182	202	213	215	159	209	215	218	184	162	161	197	206	199	181	190	123	159	186	184	186	167	186	209	203	217	186	200	171	170	170	187	218	232	243	156	144	143	136	158	140	134
3:48:36	195	142	162	167	153	162	180	190	167	214	162	190	200	236	213	202	195	151	205	192	166	152	211	133	195	175	194	168	198	180	254	234	230	163	208	205	175	190	171	217	222	270	145	187	127	158	158	143	174
3:58:36	162	149	186	168	186	193	169	173	161	213	195	175	205	216	234	188	173	169	201	222	191	197	162	125	167	171	160	160	157	185	221	247	235	158	172	166	170	224	178	276	244	260	164	125	166	149	151	161	181
4:08:36	147	147	182	163	168	192	179	198	181	184	157	196	235	238	236	202	176	184	190	216	200	146	180	100	161	196	156	199	213	185	253	226	258	179	174	153	192	198	175	225	238	253	158	143	166	137	165	166	178
4:18:36	154	196	177	184	170	199	160	210	171	203	200	203	208	232	227	177	166	163	209	199	234	194	190	154	185	182	168	196	157	152	221	252	265	196	173	167	188	197	203	245	251	264	159	166	152	156	143	133	188
4:28:36	159	208	187	138	170	193	146	193	166	143	209	219	196	243	237	168	112	185	208	205	215	181	187	141	179	181	186	197	211	218	256	222	278	177	189	159	185	163	177	221	250	296	103	154	160	161	156	160	190
4:38:36	177	170	200	155	190	185	176	174	189	181	181	185	252	210	241	168	226	220	209	209	211	166	188	93	160	230	160	186	170	186	257	244	284	189	197	197	196	191	161	262	277	280	158	144	175	139	140	170	210
4:48:36	185	180	189	206	188	192	186	166	195	179	203	174	219	243	231	184	179	206	207	194	213	187	160	133	152	174	178	171	193	203	223	255	284	170	178	189	169	175	209	261	298	293	162	149	160	181	173	126	186
4:58:36	174	208	181	162	176	176	160	198	180	197	230	194	245	248	242	209	165	148	199	215	215	170	153	103	186	185	185	158	194	156	268	254	244	219	171	161	189	150	209	280	305	281	152	123	157	154	185	157	204
5:08:36	181	191	196	186	183	182	151	172	190	247	241	212	229	248	284	185	187	209	235	227	217	219	185	117	180	193	233	166	197	187	283	300	276	184	207	175	181	179	209	259	282	298	196	178	155	160	126	156	210
5:18:36	186	198	191	188	192	207	188	195	191	227	196	250	268	245	275	208	190	159	210	214	224	211	229	118	193	222	213	169	170	207	265	288	313	192	182	211	224	234	198	280	269	319	129	157	157	157	169	146	196
5:28:36	186	168	172	156	179	184	204	193	201	184	229	221	245	279	299	208	211	191	217	226	258	199	205	115	232	203	202	181	172	163	281	306	301	215	195	196	213	183	218	307	304	320	151	166	171	166	180	162	168
5:38:36	186	213	178	182	202	199	195	235	211	232	226	206	257	254	270	169	137	219	235	236	245	190	197	132	183	200	201	149	200	161	313	330	321	191	197	190	193	181	257	296	326	310	165	161	178	155	139	155	219
5:48:36	184	175	167	191	184	171	217	199	198	239	252	205	283	288	319	199	217	209	239	258	246	197	166	123	196	218	224	177	207	210	303	361	334	179	188	191	176	224	222	327	322	334	175	170	134	145	178	134	194
5:58:36	191	169	226	225	202	216	244	185	206	252	248	224	266	317	315	144	163	197	233	251	241	235	196	137	238	243	242	186	205	219	357	399	369	246	226	243	231	239	236	318	346	343	168	144	125	133	163	166	220
6:08:36	198	186	190	181	198	190	202	186	176	210	200	263	285	286	321	206	219	223	251	282	263	198	209	134	219	262	226	183	216	204	328	377	362	240	238	239	207	239	243	351	338	383	138	162	161	161	150	165	201
6:18:36	164	188	210	176	194	211	200	220	240	255	265	233	310	341	284	186	188	229	249	247	268	222	225	126	203	210	226	180	165	221	360	392	370	214	249	226	215	213	234	353	350	376	166	174	136	123	172	149	211
6:28:36	194	210	205	199	229	215	195	203	187	259	250	234	307	339	363	177	221	192	272	251	285	224	201	113	239	249	286	201	188	196	350	368	396	236	237	236	219	266	230	340	359	382	156	140	136	156	153	145	214
6:38:36	177	225	236	233	221	200	203	200	198	260	241	252	302	354	370	201	217	189	263	258	264	191	214	132	293	281	273	205	199	192	395	397	423	244	265	251	246	245	267	328	401	410	157	140	164	147	155	149	240
6:48:36	206	185	225	193	203	184	184	208	202	280	259	257	305	396	339	225	207	205	246	267	258	242	212	121	200	296	262	245	197	210	406	428	408	252	270	263	241	217	239	404	425	398	126	160	149	146	149	149	237
6:58:36	236	223	219	200	212	219	200	211	221	275	251	259	335	395	426	220	209	225	283	313	247	238	210	110	276	263	278	210	217	227	433	462	467	257	276	272	270	243	279	418	427	454	167	120	179	186	153	144	241
7:08:36	193	215	244	219	218	212	212	181	190	270	304	262	329	378	415	208	191	198	286	290	303	226	193	149	254	312	283	193	202	221	457	445	462	254	263	285	257	261	269	431	443	450	164	166	143	155	124	171	238
7:18:36	210	206	226	230	222	209	202	238	192	299	301	264	347	406	402	212	234	232	278	307	336	226	212	116	284	292	313	177	219	203	508	469	504	275	277	267	259	281	306	433	457	457	196	181	148	160	168	161	214
7:28:36	241	254	264	189	207	236	263	215	201	269	273	269	364	435	409	223	207	197	316	325	331	242	243	150	320	297	276	202	229	209	500	544	492	296	256	255	303	273	273	423	498	488	148	152	150	150	167	147	252
7:38:36	220	245	221	224	218	214	215	221	224	345	298	281	385	420	433	221	241	237	350	287	321	249	239	92	298	313	321	210	235	207	479	506	498	278	293	291	265	262	305	476	529	505	179	161	163	174	142	131	246
7:48:36	228	245	242	214	242	221	202	237	259	265	281	271	363	438	432	230	232	213	335	341	300	228	247	151	321	327	318	194	194	200	475	527	490	308	305	316	275	330	296	476	540	511	145	168	153	122	135	158	256
7:58:36	255	260	250	207	222	244	227	279	256	262	316	288	334	432	463	247	222	220	318	318	340	257	266	155	310	332	321	190	215	242	485	543	576	321	310	286	290	284	273	502	524	520	143	148	141	144	158	149	249
8:08:36	258	239	263	205	247	241	219	238	210	299	315	266	381	468	466	215	234	223	330	332	322	224	256	176	311	346	355	222	210	231	484	602	551	305	329	329	254	295	335	500	549	532	170	163	168	166	153	152	239
8:18:36	229	218	256	225	234	280	239	240	247	298	305	309	362	461	441	218	249	241	323	333	351	222	278	118	340	346	356	220	243	225	482	587	590	315	344	350	330	334	338	534	573	521	158	151	157	146	158	123	260
8:28:36	243	269	234	219	256	216	242	219	226	321	344	292	362	488	453	250	245	242	353	396	376	259	252	153	330	349	324	238	234	229	465	599	581	362	319	348	315	333	297	520	576	527	162	141	171	158	148	163	272
8:38:36	262	252	269	252	242	239	240	287	263	317	293	340	385	496	481	223	225	235	349	394	306	235	246	118	337	364	336	218	227	235	485	600	605	326	362	334	331	335	321	535	562	586	143	162	143	168	136	159	237
8:48:36	245	235	239	244	221	221	211	246	247	299	297	316	366	517	445	238	234	283	345	381	336	250	251	122	330	366	367	239	224	255	509	636	578	341	323	316	319	310	329	498	573	567	130	170	150	175	161	125	256
8:58:36	263	249	243	233	248	244	246	257	268	337	332	314	408	511	492	225	269	246	358	362	360	273	262	84	325	344	374	235	269	231	518	579	600	355	352	346	340	310	379	544	605	601	128	153	171	139	158	159	262
9:08:36	243	273	227	229	290	258	270	268	262	344	330	307	355	515	499	225	267	244	351	376	378	260	278	102	329	381	410	238	256	251	533	632	674	332	380	352	355	349	371	549	598	611	171	149	126	144	165	148	278
9:18:36	223	228	243	254	271	252	272	265	253	328	313	331	363	494	507	245	259	236	371	390	363	249	246	138	335	342	370	214	253	266	544	644	612	331	365	361	350	338	352	571	573	626	149	145	126	159	138	145	232
9:28:36	264	261	284	249	280	228	274	270	254	298	319	338	385	474	484	242	277	242	353	338	357	261	272	137	348	371	375	272	236	258	543	656	644	343	367	330	338	339	341	591	593	597	175	130	171	156	145	143	243
9:38:36	229	259	254	246	262	254	264	258	223	278	331	311	410	517	495	260	273	269	366	373	363	258	277	120	336	390	364	233	275	280	521	653	604	387	347	348	343	356	348	590	608	613	179	146	191	152	153	144	278
9:48:36	246	229	300	266	248	238	255	238	266	346	328	292	401	505	528	289	260	257	398	388	372	259	226	134	344	374	387	233	262	255	551	675	659	356	374	361	375	336	367	580	620	665	154	144	147	163	162	138	269
9:58:36	270	292	262	278	249	248	260	259	274	339	337	345	405	479	498	245	246	285	391	348	386	256	270	130	369	370	373	231	257	264	546	641	660	357	392	370	372	352	359	588	616	597	169	153	156	177	146	146	286
10:08:36	260	262	262	235	288	275	262	284	284	327	309	326	349	505	497	266	278	255	357	379	381	259	284	127	342	351	378	266	280	293	561	621	656	378	395	363	377	312	375	561	603	636	150	185	155	167	93	136	277
10:18:36	239	285	267	255	253	290	242	289	240	335	320	357	419	523	510	276	284	274	360	346	370	295	273	129	378	382	391	249	265	300	581	697	674	368	368	360	381	360	375	605	623	654	171	151	154	156	188	132	270
10:28:36	252	245	253	239	257	239	290	276	277	343	346	349	412	521	489	261	271	274	407	363	391	264	302	116	342	339	388	217	266	308	562	665	626	360	404	373	351	333	403	584	608	600	161	147	175	150	166	139	241
10:38:36	248	267	298	265	259	277	267	289	274	292	345	305	382	529	524	285	252	243	389	382	383	274	295	147	382	401	392	278	296	294	557	680	644	356	394	387	383	365	368	610	642	647	166	159	130	143	162	153	269
10:48:36	306	263	270	271	264	286	275	271	274	356	339	309	425	558	512	253	274	279	377	403	373	282	263	126	388	377	399	291	303	274	564	694	666	375	418	372	366	370	392	637	612	638	160	151	140	145	157	139	310
10:58:36	258	298	282	267	273	261	292	266	273	340	371	329	423	525	507	251	258	270	367	396	410	283	260	140	378	389	377	289	250	268	572	708	702	388	377	384	381	338	390	602	646	677	156	141	138	171	126	163	292
11:08:36	290	236	294	284	263	240	279	261	277	345	339	367	402	542	526	274	253	281	389	407	392	264	281	117	377	402	386	260	306	262	602	667	722	366	368	392	394	368	362	637	643	673	170	151	158	143	160	172	301
11:18:36	255	276	272	254	277	260	274	307	263	310	335	323	408	519	554	306	248	260	408	417	399	299	291	110	387	367	419	274	305	315	593	665	701	386	388	370	411	397	376	631	654	647	123	154	154	141	128	158	279
11:28:36	256	279	269	252	270	274	292	284	284	341	357	351	390	537	543	316	262	281	365	409	400	305	271	132	372	383	404	279	281	321	573	700	696	381	414	408	420	371	407	612	635	673	149	177	137	133	150	142	277
11:38:36	244	262	267	264	257	255	284	282	313	373	345	332	412	569	564	289	284	279	393	407	413	249	287	132	388	386	391	292	296	319	601	677	713	407	361	388	367	341	399	640	691	658	150	170	158	166	168	143	261
11:48:36	290	264	247	262	269	281	272	273	249	379	337	337	381	560	573	241	269	296	419	412	383	279	290	119	383	405	415	287	305	285	618	706	699	392	379	372	413	377	374	651	685	695	137	167	155	164	148	125	286
11:58:36	279	257	289	288	247	264	285	264	301	386	352	358	412	558	542	282	281	290	399	419	397	293	312	78	390	421	385	310	280	298	593	713	671	393	419	412	389	401	375	714	694	696	192	143	178	181	146	160	295
12:08:36	292	273	295	310	282	294	262	298	292	369	341	344	424	525	574	302	301	278	416	402	410	294	296	124	379	402	421	299	302	286	593	729	714	386	394	411	384	383	388	662	693	679	143	166	153	150	163	169	310
12:18:36	281	286	279	237	278	306	331	283	245	343	343	344	425	559	555	266	279	301	413	415	406	295	302	130	412	389	424	281	311	290	619	691	688	404	422	410	382	389	409	717	694	688	137	144	138	151	151	158	284
12:28:36	299	267	254	270	285	291	271	290	297	402	359	370	425	557	569	267	273	287	408	393	418	283	304	112	395	402	410	287	302	287	616	747	706	416	451	411	411	391	355	663	678	710	187	170	136	182	141	161	309
12:38:36	253	228	295	273	262	319	275	304	279	391	339	383	406	545	524	258	304	277	399	407	407	273	275	121	407	411	403	298	288	319	605	734	677	404	414	410	391	389	356	711	683	719	156	162	124	155	127	144	335
12:48:36	260	293	295	304	302	293	283	276	291	391	367	338	425	574	555	324	259	274	419	405	415	329	266	124	389	371	423	331	296	287	595	762	723	447	414	379	412	399	423	674	734	726	159	140	160	170	155	155	290
12:58:36	310	288	304	284	270	287	312	288	277	349	370	359	417	590	567	316	306	309	414	448	413	297	322	161	411	413	424	309	281	318	623	777	715	426	454	412	382	402	434	767	732	708	182	160	146	135	186	132	308
13:08:36	255	277	308	279	267	303	263	294	325	367	376	367	414	611	581	310	269	298	417	448	424	297	275	141	418	433	470	298	306	292	658	742	728	444	401	429	391	441	405	696	689	740	182	180	129	136	170	145	288
13:18:36	269	282	294	281	272	299	306	265	303	370	341	380	452	559	579	289	314	310	398	438	400	312	300	121	420	441	433	289	298	300	653	769	747	421	401	394	410	395	446	724	727	746	161	141	149	113	170	170	318
13:28:36	257	258	278	289	294	284	314	309	286	406	360	375	444	604	601	271	302	298	462	405	443	279	305	128	417	450	406	297	343	294	628	776	752	401	395	389	425	431	404	709	722	742	138	151	145	133	162	137	303
13:38:36	286	284	299	297	301	333	266	301	305	404	368	350	414	607	587	288	318	307	421	432	423	297	284	142	407	435	427	276	321	333	647	801	757	416	411	448	414	441	452	722	759	747	160	122	160	142	140	175	314
13:48:36	288	273	270	290	287	310	278	290	294	412	369	363	432	605	577	317	284	304	430	425	405	293	309	150	397	410	428	259	280	313	628	759	742	411	418	398	397	436	408	746	759	747	172	116	132	164	141	111	318
13:58:36	290	305	293	282	267	302	281	312	326	400	380	355	453	568	566	284	309	305	434	447	441	322	305	151	387	437	432	300	296	314	664	784	755	447	449	386	413	407	412	767	778	724	157	118	144	171	177	153	298
14:08:36	248	311	295	269	270	284	302	319	269	406	363	340	443	584	614	299	298	299	437	418	423	292	291	171	415	420	417	335	295	278	657	791	778	453	454	461	411	436	418	699	761	758	153	125	135	167	136	152	310
14:18:36	258	273	306	302	308	295	313	304	305	404	342	422	429	629	630	336	238	276	442	443	488	362	327	106	409	447	427	296	308	287	659	775	739	419	400	425	397	460	441	724	787	740	137	138	166	130	140	140	289
14:28:36	311	271	285	270	285	303	307	303	304	408	371	383	440	610	596	284	325	271	428	442	446	309	302	153	426	422	438	309	321	312	665	776	751	447	402	454	423	454	384	741	731	747	161	167	137	179	145	157	337
14:38:36	306	288	293	269	304	267	289	288	313	411	359	395	402	586	612	305	311	305	431	459	424	331	323	134	432	402	463	305	322	318	611	785	762	409	428	426	433	415	409	711	756	781	160	149	152	132	148	141	301
14:48:36	265	271	305	300	271	287	300	296	298	409	379	381	428	578	608	308	306	311	432	461	451	311	296	139	441	436	463	329	297	327	656	770	756	434	405	401	418	361	437	730	755	739	163	150	150	130	156	157	345
14:58:36	274	297	299	304	292	305	323	313	301	393	384	335	433	611	634	308	316	291	448	428	452	305	294	137	450	454	428	292	332	288	693	847	785	420	410	405	394	432	425	733	747	739	139	173	139	136	155	122	335
15:08:36	269	306	273	289	304	288	302	325	287	395	361	376	419	632	638	299	292	334	437	435	439	307	285	116	391	446	464	307	309	352	692	791	797	414	459	451	406	406	429	736	776	729	157	146	159	130	151	154	293
15:18:36	274	291	283	274	294	293	328	300	304	407	369	345	435	617	609	299	281	298	445	449	449	290	309	127	446	429	444	300	336	282	670	768	731	401	446	445	438	419	425	738	706	729	171	154	152	161	164	162	304
15:28:36	296	312	300	293	318	280	282	312	306	425	371	355	442	648	623	284	303	295	488	440	469	315	300	136	440	445	474	324	319	311	700	801	760	459	457	456	415	415	427	735	752	784	120	164	186	161	152	144	336
15:38:36	276	299	306	281	290	292	300	305	301	414	378	373	435	625	611	320	272	262	450	468	440	318	299	131	443	407	465	318	283	307	708	815	765	443	411	422	434	422	417	755	712	781	147	172	160	152	142	175	304
15:48:36	267	313	300	291	300	279	335	284	283	413	399	404	418	614	648	301	315	296	447	445	467	292	286	127	446	432	462	336	300	352	675	824	756	439	442	446	446	406	398	758	748	816	148	171	136	150	144	167	297
15:58:36	290	296	315	275	291	290	295	304	326	411	379	392	444	630	618	296	309	308	435	483	429	286	317	117	438	449	442	308	323	292	704	814	820	437	460	446	424	464	464	731	779	764	165	126	130	162	152	126	290
16:08:36	270	307	276	310	285	284	285	282	308	427	398	385	488	601	637	266	343	316	427	451	442	281	292	119	432	443	448	288	311	343	699	819	772	444	453	458	474	453	405	769	744	784	146	141	140	142	139	161	359
16:18:36	290	255	295	297	294	311	309	335	298	399	377	376	437	625	641	300	284	312	467	466	459	345	293	127	394	471	473	320	360	328	705	830	780	452	433	455	476	463	438	767	806	794	153	157	179	142	136	160	342
16:28:36	316	308	301	300	309	328	298	318	322	419	361	386	449	637	638	296	320	308	439	425	461	302	308	142	439	455	448	344	340	313	719	794	753	431	480	442	465	388	452	743	757	778	156	150	163	176	173	162	332
16:38:36	274	309	303	306	296	318	278	311	321	431	392	394	437	648	635	283	312	289	449	459	454	308	300	122	444	435	452	288	343	315	738	786	751	436	449	459	445	457	433	755	771	776	154	144	163	161	139	138	354
16:48:36	300	319	307	313	301	319	317	334	315	418	385	362	436	639	653	263	316	292	422	474	471	330	306	147	437	456	440	321	342	366	706	802	768	437	465	427	436	447	404	774	796	777	143	140	160	147	160	140	340
16:58:36	281	292	321	304	331	297	287	336	308	414	381	381	477	619	627	308	329	335	445	444	456	330	318	135	424	477	458	325	308	329	716	814	824	449	462	467	427	447	435	746	765	773	146	168	148	136	132	146	333
17:08:36	319	304	294	302	299	306	310	306	325	414	385	364	433	616	614	332	316	305	435	435	468	319	309	141	418	487	471	347	349	314	740	833	803	451	439	466	447	459	445	750	793	786	184	126	119	122	152	180	342
17:18:36	293	289	348	316	305	297	345	298	298	425	363	380	431	639	635	291	325	289	454	464	432	324	323	149	430	452	466	320	334	366	726	833	810	457	454	459	446	442	447	732	758	769	142	157	139	162	139	148	357
17:28:36	281	298	315	303	309	330	338	306	290	429	390	400	458	624	629	330	311	321	452	464	434	305	322	117	439	464	472	309	341	322	721	826	818	452	467	427	458	440	400	783	770	791	152	144	139	192	116	157	311
17:38:36	301	307	316	317	322	323	328	334	320	408	381	361	486	605	635	331	313	332	441	439	458	330	333	151	413	461	468	296	324	331	715	855	790	471	464	430	468	436	431	771	783	759	136	153	144	153	184	149	302
17:48:36	280	326	295	341	306	277	317	328	291	414	407	362	463	658	616	320	328	331	445	476	454	324	349	128	446	460	443	324	316	316	756	795	832	456	445	442	480	438	446	794	810	817	186	156	161	133	123	164	360
17:58:36	285	321	295	326	312	325	324	316	310	432	370	361	445	614	648	323	292	303	464	423	463	315	309	121	430	463	477	348	341	339	755	812	811	452	445	453	446	449	476	749	807	784	138	147	103	169	161	134	319
18:08:36	297	296	301	332	285	328	275	319	307	401	385	394	469	611	648	289	302	325	435	503	471	307	323	143	420	459	431	328	306	341	753	807	758	417	466	445	442	438	465	778	775	773	185	134	138	153	155	114	323
18:18:36	294	280	286	335	296	319	323	335	334	419	404	375	452	619	611	293	305	286	438	469	458	320	311	146	480	452	449	341	335	317	720	827	779	472	416	447	479	434	450	769	793	817	159	134	139	119	147	146	339
18:28:36	276	269	326	317	294	343	318	300	325	385	402	375	478	635	643	308	314	308	484	466	445	318	309	137	432	448	451	334	327	340	722	797	802	426	464	438	473	428	464	776	813	786	127	156	139	144	139	154	321
18:38:36	282	289	298	312	285	322	333	319	305	413	389	377	451	646	684	326	311	278	448	483	470	327	305	125	444	446	418	313	325	335	749	816	785	466	476	450	471	436	451	795	845	760	149	138	150	123	145	140	332
18:48:36	294	316	284	304	305	316	327	339	301	425	432	373	453	625	621	301	314	317	458	510	441	291	297	141	442	462	467	338	353	330	747	867	783	451	431	450	452	433	470	754	794	769	148	163	164	123	169	141	328
18:58:36	304	314	300	322	313	297	303	287	313	443	408	370	423	621	655	276	321	314	477	466	473	328	303	136	430	461	476	324	362	317	752	793	783	447	434	439	438	441	470	791	778	765	127	168	135	165	152	125	339
19:08:36	306	302	295	306	322	292	332	303	317	411	407	401	447	618	610	305	312	301	456	465	436	292	297	115	467	433	483	328	385	325	737	821	787	451	477	433	471	461	473	786	792	791	160	132	170	151	172	142	315
19:18:36	295	312	302	335	324	321	336	310	296	436	373	378	472	624	654	318	312	317	490	489	466	331	322	142	452	458	481	369	335	312	766	845	817	482	478	448	473	437	459	783	760	803	160	153	177	145	140	184	288
19:28:36	295	273	295	303	279	302	312	330	322	413	388	391	480	665	631	325	316	302	449	451	448	318	313	123	422	465	483	316	371	332	746	810	791	467	458	439	441	454	438	761	754	811	132	143	124	141	154	134	315
19:38:36	277	301	290	314	334	344	348	341	324	444	401	334	456	622	603	341	326	317	484	464	434	331	311	132	443	432	443	343	357	339	784	803	837	467	449	455	472	425	464	760	777	789	137	180	161	151	121	126	341
19:48:36	286	307	312	325	346	338	337	316	288	445	405	375	454	654	646	331	286	308	453	480	437	297	323	179	417	448	463	335	345	341	706	821	808	432	496	440	459	469	442	765	778	806	128	141	149	153	168	168	298
19:58:36	295	302	288	276	283	281	304	327	329	442	385	370	467	592	622	323	306	302	467	456	459	343	312	110	424	462	466	338	322	328	793	823	818	451	422	467	461	459	427	766	793	775	140	152	138	137	125	160	300
20:08:36	311	298	282	346	297	308	293	311	314	438	389	403	455	622	630	316	319	359	461	451	458	342	316	138	453	480	430	350	342	368	785	831	812	481	441	441	472	460	413	790	721	782	160	127	148	169	144	148	282
20:18:36	293	307	302	312	305	300	348	292	323	405	408	388	424	629	613	347	320	285	454	437	475	314	303	134	422	468	467	339	362	288	776	787	788	445	448	439	483	411	460	756	727	782	162	179	149	132	148	181	313
20:28:36	303	265	282	333	336	325	325	324	313	431	405	356	413	603	621	291	323	300	437	448	440	283	275	121	433	484	455	358	351	326	754	767	799	439	466	431	470	445	408	731	744	758	162	138	151	159	169	141	320
20:38:36	290	304	334	311	300	318	303	326	342	418	366	369	443	584	611	323	307	303	428	431	454	345	285	140	439	430	467	309	369	334	737	778	794	426	434	466	470	433	425	757	741	754	167	133	170	153	136	111	291
20:48:36	307	335	290	291	322	329	320	334	320	420	406	366	446	592	620	321	292	289	459	441	431	323	308	139	394	473	452	334	348	323	723	794	746	413	467	413	455	432	439	759	726	778	142	169	151	145	148	148	306
20:58:36	288	328	297	303	308	299	316	319	296	409	393	401	438	579	593	313	340	323	443	426	400	305	302	122	458	422	421	327	383	327	742	768	754	446	429	417	451	393	426	751	690	736	153	176	141	138	176	136	325
21:08:36	276	300	296	328	324	336	310	356	317	393	399	346	414	544	575	313	333	308	459	447	411	331	303	141	452	432	463	353	342	345	719	743	743	436	438	433	428	421	426	699	726	694	187	130	146	113	127	172	341
21:18:36	313	335	326	295	325	301	334	324	301	396	372	401	402	549	554	298	330	302	462	425	430	329	341	173	432	431	443	364	341	359	687	729	714	399	416	443	467	425	418	736	673	712	158	136	161	131	157	166	296
21:28:36	307	318	338	283	299	288	328	322	327	379	353	355	418	508	559	292	311	303	443	431	428	343	315	147	426	416	372	307	355	340	629	744	704	447	410	401	423	427	444	700	669	692	150	148	142	159	130	154	307
21:38:36	295	319	277	301	308	303	300	295	323	365	356	376	421	557	544	322	303	337	399	392	377	317	307	172	434	447	421	343	362	339	726	696	687	448	392	396	456	412	408	680	654	620	168	148	131	177	154	149	317
0:00:00
0:00:00
0:00:00
0:00:00
0:00:00
0:00:00
0:00:00
0:00:00
0:00:00
0:00:00
0:00:00
0:00:00
0:00:00
0:00:00
0:00:00
0:00:00
0:00:00
0:00:00
0:00:00
0:00:00
0:00:00
0:00:00
0:00:00
0:00:00
[truncated: 47 more columns]
