# Supplementary material for: Systematic analysis of low-affinity transcription factor binding site clusters in vitro and in vivo establishes their functional relevance
Source: Nat Commun. 2022 Sep 7;13:5273. doi: 10.1038/s41467-022-32971-0 (PMC9452512; doi:10.1038/s41467-022-32971-0)
Supplement: Supplementary file 3 — Source Data [file 41467_2022_32971_MOESM3_ESM.zip › source_data/in-vivo/20210824/20210824_Z3EV268_600.txt]

600
Kinetic read	A1	A2	A3	A4	A5	A6	A7	A8	A9	A10	A11	A12	B1	B2	B3	B4	B5	B6	B7	B8	B9	B10	B11	B12	C1	C2	C3	C4	C5	C6	C7	C8	C9	C10	C11	C12	D1	D2	D3	D4	D5	D6	D7	D8	D9	D10	D11	D12	E1
0:08:05	0.139	0.178	0.145	0.144	0.143	0.157	0.170	0.156	0.161	0.148	0.160	0.184	0.144	0.156	0.135	0.147	0.172	0.179	0.177	0.154	0.144	0.153	0.154	0.154	0.132	0.135	0.133	0.150	0.157	0.193	0.170	0.190	0.159	0.136	0.147	0.144	0.134	0.140	0.137	0.151	0.151	0.163	0.160	0.166	0.177	0.139	0.146	0.148	0.139
0:18:05	0.140	0.177	0.145	0.144	0.144	0.157	0.172	0.161	0.161	0.149	0.163	0.204	0.140	0.155	0.138	0.150	0.177	0.193	0.178	0.153	0.146	0.153	0.161	0.152	0.136	0.138	0.135	0.154	0.161	0.196	0.172	0.189	0.169	0.140	0.149	0.145	0.136	0.139	0.140	0.150	0.156	0.164	0.161	0.168	0.181	0.143	0.153	0.149	0.141
0:28:05	0.141	0.180	0.148	0.146	0.146	0.162	0.172	0.161	0.161	0.150	0.164	0.204	0.141	0.150	0.140	0.152	0.178	0.185	0.180	0.162	0.149	0.152	0.155	0.154	0.134	0.139	0.138	0.163	0.164	0.191	0.174	0.196	0.172	0.140	0.151	0.146	0.136	0.140	0.141	0.151	0.158	0.164	0.163	0.173	0.184	0.143	0.152	0.154	0.142
0:38:05	0.143	0.172	0.160	0.152	0.147	0.166	0.174	0.161	0.163	0.150	0.170	0.200	0.140	0.147	0.139	0.152	0.180	0.181	0.181	0.153	0.149	0.151	0.154	0.153	0.138	0.139	0.141	0.160	0.174	0.193	0.179	0.198	0.164	0.139	0.154	0.151	0.137	0.142	0.145	0.154	0.158	0.165	0.166	0.175	0.188	0.144	0.153	0.155	0.145
0:48:05	0.157	0.169	0.168	0.163	0.149	0.176	0.177	0.164	0.178	0.152	0.186	0.199	0.138	0.147	0.142	0.156	0.179	0.180	0.180	0.160	0.149	0.156	0.176	0.157	0.143	0.144	0.145	0.163	0.178	0.188	0.177	0.200	0.167	0.143	0.152	0.152	0.138	0.143	0.147	0.157	0.162	0.165	0.169	0.180	0.191	0.146	0.153	0.152	0.153
0:58:05	0.165	0.167	0.168	0.161	0.153	0.189	0.184	0.170	0.180	0.183	0.178	0.195	0.139	0.147	0.145	0.159	0.180	0.179	0.182	0.157	0.158	0.154	0.194	0.161	0.139	0.150	0.151	0.166	0.181	0.190	0.181	0.205	0.176	0.145	0.159	0.155	0.143	0.155	0.153	0.166	0.169	0.167	0.173	0.184	0.194	0.149	0.155	0.163	0.171
1:08:05	0.183	0.166	0.162	0.172	0.156	0.199	0.194	0.173	0.186	0.195	0.211	0.194	0.138	0.148	0.146	0.162	0.181	0.183	0.206	0.168	0.162	0.155	0.191	0.165	0.145	0.154	0.150	0.171	0.183	0.196	0.186	0.209	0.183	0.152	0.168	0.157	0.144	0.159	0.156	0.165	0.169	0.168	0.177	0.189	0.201	0.153	0.163	0.174	0.176
1:18:05	0.193	0.170	0.173	0.174	0.161	0.184	0.190	0.185	0.192	0.200	0.186	0.198	0.139	0.151	0.155	0.166	0.182	0.184	0.202	0.162	0.162	0.160	0.177	0.169	0.155	0.170	0.151	0.177	0.190	0.197	0.190	0.215	0.188	0.152	0.171	0.162	0.148	0.166	0.158	0.167	0.179	0.170	0.180	0.194	0.206	0.157	0.165	0.170	0.191
1:28:05	0.197	0.174	0.177	0.172	0.165	0.199	0.209	0.198	0.201	0.185	0.229	0.199	0.141	0.154	0.158	0.172	0.184	0.189	0.206	0.169	0.169	0.162	0.182	0.173	0.162	0.168	0.156	0.181	0.195	0.201	0.194	0.223	0.197	0.154	0.183	0.165	0.162	0.182	0.168	0.171	0.184	0.176	0.187	0.200	0.214	0.158	0.171	0.180	0.192
1:38:05	0.169	0.177	0.187	0.182	0.172	0.199	0.198	0.198	0.211	0.192	0.205	0.201	0.146	0.166	0.157	0.176	0.188	0.194	0.217	0.183	0.179	0.167	0.186	0.178	0.166	0.169	0.162	0.189	0.203	0.209	0.200	0.229	0.206	0.160	0.180	0.169	0.159	0.180	0.170	0.176	0.187	0.180	0.193	0.210	0.221	0.163	0.174	0.177	0.175
1:48:05	0.223	0.182	0.187	0.179	0.176	0.203	0.203	0.206	0.202	0.194	0.206	0.206	0.148	0.177	0.164	0.183	0.193	0.201	0.208	0.188	0.183	0.170	0.191	0.185	0.162	0.171	0.167	0.196	0.212	0.214	0.204	0.239	0.208	0.163	0.189	0.175	0.167	0.186	0.173	0.181	0.199	0.188	0.200	0.217	0.231	0.167	0.179	0.187	0.185
1:58:05	0.219	0.189	0.199	0.187	0.184	0.222	0.208	0.212	0.211	0.186	0.229	0.210	0.150	0.166	0.164	0.189	0.198	0.204	0.209	0.193	0.189	0.176	0.196	0.193	0.162	0.177	0.172	0.207	0.219	0.218	0.211	0.245	0.216	0.171	0.192	0.178	0.175	0.187	0.179	0.189	0.206	0.193	0.206	0.228	0.240	0.175	0.185	0.187	0.186
2:08:05	0.227	0.197	0.203	0.193	0.191	0.225	0.215	0.221	0.220	0.194	0.251	0.217	0.151	0.170	0.168	0.197	0.202	0.209	0.215	0.199	0.190	0.180	0.205	0.201	0.166	0.182	0.179	0.212	0.233	0.224	0.220	0.254	0.226	0.175	0.191	0.186	0.175	0.203	0.183	0.195	0.213	0.200	0.215	0.241	0.248	0.183	0.191	0.190	0.194
2:18:05	0.216	0.206	0.209	0.200	0.197	0.227	0.217	0.227	0.230	0.204	0.237	0.219	0.155	0.194	0.177	0.204	0.209	0.216	0.215	0.199	0.194	0.186	0.214	0.207	0.173	0.189	0.187	0.221	0.242	0.235	0.227	0.265	0.233	0.181	0.194	0.194	0.178	0.196	0.189	0.203	0.216	0.206	0.223	0.250	0.262	0.186	0.198	0.196	0.202
2:28:05	0.211	0.213	0.220	0.209	0.204	0.236	0.225	0.238	0.241	0.212	0.243	0.234	0.159	0.198	0.179	0.212	0.215	0.226	0.220	0.210	0.202	0.191	0.222	0.213	0.177	0.197	0.194	0.234	0.253	0.245	0.235	0.273	0.244	0.187	0.200	0.199	0.186	0.199	0.196	0.211	0.224	0.217	0.232	0.263	0.272	0.191	0.206	0.203	0.212
2:38:05	0.199	0.224	0.229	0.213	0.213	0.248	0.234	0.249	0.252	0.220	0.253	0.237	0.164	0.198	0.185	0.223	0.223	0.236	0.225	0.216	0.210	0.201	0.232	0.222	0.185	0.204	0.202	0.246	0.264	0.257	0.243	0.285	0.256	0.194	0.210	0.207	0.189	0.204	0.204	0.220	0.236	0.230	0.246	0.277	0.288	0.199	0.215	0.213	0.222
2:48:05	0.203	0.232	0.238	0.220	0.222	0.257	0.241	0.263	0.265	0.231	0.264	0.250	0.169	0.198	0.194	0.230	0.231	0.247	0.227	0.222	0.219	0.213	0.243	0.230	0.188	0.212	0.211	0.255	0.277	0.269	0.252	0.296	0.265	0.203	0.218	0.217	0.194	0.215	0.212	0.229	0.243	0.238	0.254	0.290	0.304	0.209	0.224	0.222	0.231
2:58:05	0.211	0.247	0.249	0.230	0.230	0.266	0.250	0.275	0.278	0.239	0.277	0.260	0.173	0.208	0.202	0.240	0.239	0.257	0.232	0.236	0.229	0.221	0.254	0.240	0.194	0.219	0.222	0.263	0.288	0.285	0.260	0.306	0.277	0.212	0.229	0.225	0.200	0.222	0.222	0.237	0.252	0.247	0.266	0.302	0.318	0.218	0.233	0.231	0.237
3:08:05	0.219	0.265	0.261	0.239	0.239	0.279	0.260	0.288	0.292	0.252	0.290	0.275	0.179	0.217	0.209	0.251	0.250	0.270	0.238	0.241	0.239	0.229	0.268	0.252	0.202	0.229	0.230	0.278	0.302	0.301	0.272	0.320	0.288	0.219	0.237	0.235	0.208	0.232	0.231	0.246	0.266	0.256	0.277	0.318	0.330	0.226	0.244	0.240	0.247
3:18:05	0.228	0.273	0.274	0.251	0.252	0.293	0.269	0.306	0.307	0.264	0.306	0.278	0.188	0.229	0.217	0.262	0.266	0.279	0.246	0.252	0.250	0.236	0.282	0.262	0.209	0.239	0.240	0.291	0.320	0.319	0.282	0.336	0.304	0.228	0.248	0.245	0.217	0.241	0.238	0.256	0.278	0.270	0.292	0.333	0.348	0.237	0.256	0.249	0.256
3:28:05	0.237	0.286	0.287	0.262	0.265	0.309	0.282	0.319	0.323	0.278	0.323	0.301	0.196	0.236	0.226	0.274	0.279	0.295	0.253	0.270	0.259	0.246	0.296	0.275	0.219	0.250	0.250	0.305	0.335	0.335	0.293	0.351	0.318	0.237	0.259	0.256	0.224	0.251	0.250	0.269	0.289	0.283	0.303	0.349	0.365	0.248	0.268	0.262	0.263
3:38:05	0.249	0.297	0.304	0.275	0.279	0.326	0.294	0.335	0.340	0.292	0.340	0.315	0.210	0.249	0.235	0.290	0.293	0.306	0.263	0.281	0.273	0.257	0.309	0.289	0.229	0.262	0.262	0.323	0.353	0.354	0.306	0.367	0.336	0.247	0.272	0.269	0.233	0.262	0.261	0.279	0.303	0.297	0.321	0.368	0.387	0.260	0.281	0.273	0.277
3:48:05	0.257	0.316	0.322	0.290	0.298	0.347	0.313	0.355	0.360	0.313	0.358	0.330	0.210	0.261	0.246	0.308	0.311	0.324	0.273	0.294	0.288	0.269	0.328	0.305	0.239	0.276	0.275	0.340	0.374	0.371	0.323	0.386	0.354	0.259	0.286	0.282	0.246	0.277	0.270	0.293	0.313	0.316	0.336	0.379	0.402	0.270	0.295	0.287	0.293
3:58:05	0.271	0.334	0.338	0.305	0.311	0.358	0.329	0.374	0.381	0.328	0.376	0.343	0.219	0.277	0.260	0.326	0.329	0.342	0.284	0.304	0.305	0.282	0.346	0.324	0.251	0.288	0.289	0.354	0.390	0.391	0.339	0.404	0.368	0.272	0.301	0.297	0.255	0.292	0.284	0.306	0.325	0.331	0.353	0.395	0.417	0.284	0.314	0.302	0.306
4:08:05	0.284	0.348	0.355	0.320	0.326	0.376	0.345	0.396	0.398	0.346	0.397	0.366	0.227	0.291	0.271	0.342	0.341	0.353	0.295	0.325	0.321	0.298	0.366	0.341	0.263	0.305	0.306	0.371	0.410	0.408	0.354	0.420	0.386	0.283	0.320	0.316	0.266	0.301	0.296	0.319	0.342	0.349	0.367	0.416	0.435	0.298	0.332	0.321	0.323
4:18:05	0.301	0.350	0.374	0.339	0.343	0.396	0.359	0.410	0.418	0.371	0.413	0.375	0.239	0.308	0.287	0.359	0.352	0.366	0.305	0.338	0.338	0.314	0.381	0.364	0.277	0.320	0.322	0.385	0.422	0.430	0.370	0.440	0.406	0.301	0.336	0.331	0.280	0.315	0.311	0.331	0.354	0.363	0.381	0.438	0.457	0.315	0.345	0.341	0.340
4:28:05	0.318	0.359	0.393	0.355	0.359	0.419	0.374	0.428	0.438	0.390	0.433	0.383	0.249	0.321	0.301	0.379	0.361	0.390	0.323	0.355	0.355	0.329	0.400	0.380	0.290	0.334	0.331	0.406	0.441	0.457	0.388	0.464	0.425	0.315	0.351	0.351	0.296	0.331	0.327	0.348	0.373	0.384	0.400	0.462	0.479	0.332	0.364	0.355	0.357
4:38:05	0.336	0.371	0.407	0.370	0.378	0.440	0.393	0.453	0.460	0.407	0.455	0.402	0.262	0.340	0.314	0.399	0.374	0.425	0.338	0.371	0.374	0.344	0.423	0.403	0.307	0.345	0.345	0.422	0.466	0.480	0.403	0.484	0.451	0.328	0.371	0.366	0.307	0.345	0.342	0.361	0.392	0.403	0.416	0.485	0.506	0.345	0.378	0.371	0.376
4:48:05	0.351	0.388	0.430	0.387	0.398	0.461	0.410	0.473	0.477	0.428	0.484	0.414	0.279	0.355	0.333	0.416	0.395	0.453	0.352	0.388	0.390	0.362	0.442	0.422	0.321	0.372	0.366	0.456	0.495	0.505	0.427	0.507	0.474	0.347	0.387	0.383	0.327	0.366	0.357	0.384	0.420	0.425	0.443	0.508	0.535	0.363	0.399	0.391	0.397
4:58:05	0.373	0.406	0.452	0.405	0.416	0.487	0.435	0.494	0.503	0.451	0.507	0.436	0.293	0.375	0.353	0.439	0.420	0.476	0.370	0.408	0.409	0.381	0.465	0.442	0.336	0.384	0.384	0.476	0.519	0.530	0.448	0.531	0.496	0.362	0.406	0.405	0.341	0.386	0.377	0.403	0.444	0.449	0.464	0.537	0.563	0.379	0.417	0.407	0.421
5:08:05	0.392	0.427	0.476	0.425	0.438	0.508	0.451	0.518	0.525	0.464	0.528	0.465	0.308	0.395	0.367	0.458	0.449	0.501	0.384	0.428	0.430	0.402	0.487	0.464	0.354	0.405	0.403	0.497	0.538	0.558	0.467	0.553	0.518	0.382	0.424	0.425	0.362	0.404	0.399	0.421	0.466	0.471	0.488	0.558	0.586	0.400	0.440	0.429	0.443
5:18:05	0.412	0.459	0.496	0.446	0.456	0.530	0.471	0.538	0.548	0.488	0.550	0.506	0.325	0.414	0.384	0.483	0.485	0.525	0.403	0.448	0.451	0.420	0.505	0.487	0.373	0.427	0.428	0.523	0.561	0.584	0.489	0.580	0.542	0.402	0.447	0.444	0.379	0.429	0.422	0.444	0.489	0.492	0.510	0.585	0.613	0.419	0.460	0.452	0.465
5:28:05	0.432	0.500	0.513	0.468	0.476	0.559	0.496	0.562	0.570	0.504	0.574	0.539	0.340	0.436	0.402	0.508	0.517	0.551	0.419	0.471	0.475	0.441	0.531	0.508	0.389	0.446	0.449	0.539	0.581	0.611	0.513	0.601	0.567	0.421	0.467	0.463	0.393	0.446	0.444	0.464	0.513	0.518	0.527	0.608	0.637	0.441	0.483	0.473	0.488
5:38:05	0.452	0.523	0.526	0.489	0.498	0.585	0.517	0.571	0.585	0.526	0.594	0.568	0.358	0.460	0.421	0.530	0.549	0.575	0.436	0.494	0.492	0.464	0.544	0.531	0.408	0.457	0.467	0.560	0.604	0.634	0.535	0.622	0.588	0.442	0.490	0.487	0.415	0.466	0.462	0.487	0.529	0.542	0.546	0.639	0.656	0.462	0.503	0.485	0.508
5:48:05	0.476	0.550	0.552	0.514	0.523	0.605	0.545	0.603	0.608	0.551	0.611	0.596	0.375	0.481	0.445	0.557	0.580	0.600	0.457	0.520	0.517	0.484	0.575	0.557	0.432	0.482	0.488	0.582	0.632	0.660	0.561	0.652	0.614	0.466	0.514	0.508	0.433	0.490	0.487	0.515	0.562	0.563	0.574	0.662	0.681	0.486	0.532	0.514	0.537
5:58:05	0.496	0.570	0.568	0.533	0.544	0.624	0.563	0.614	0.618	0.569	0.630	0.614	0.394	0.503	0.465	0.580	0.602	0.623	0.480	0.541	0.540	0.511	0.582	0.580	0.453	0.499	0.506	0.606	0.649	0.677	0.582	0.678	0.634	0.487	0.536	0.533	0.456	0.513	0.500	0.544	0.579	0.591	0.597	0.672	0.697	0.507	0.554	0.535	0.556
6:08:05	0.519	0.592	0.590	0.557	0.567	0.648	0.590	0.628	0.643	0.589	0.645	0.632	0.415	0.527	0.486	0.601	0.623	0.642	0.502	0.568	0.563	0.533	0.608	0.596	0.471	0.523	0.532	0.634	0.666	0.697	0.603	0.702	0.668	0.509	0.557	0.554	0.480	0.535	0.535	0.574	0.619	0.610	0.625	0.698	0.716	0.530	0.576	0.560	0.586
6:18:05	0.542	0.613	0.606	0.569	0.591	0.661	0.613	0.643	0.651	0.606	0.659	0.651	0.433	0.554	0.507	0.623	0.642	0.660	0.524	0.588	0.576	0.555	0.618	0.615	0.487	0.547	0.555	0.654	0.685	0.711	0.630	0.722	0.686	0.532	0.578	0.573	0.506	0.561	0.559	0.607	0.639	0.634	0.646	0.707	0.727	0.550	0.594	0.578	0.613
6:28:05	0.562	0.632	0.617	0.587	0.606	0.669	0.628	0.651	0.659	0.624	0.671	0.668	0.457	0.574	0.525	0.636	0.660	0.674	0.551	0.613	0.592	0.578	0.631	0.622	0.513	0.567	0.577	0.667	0.697	0.724	0.648	0.739	0.709	0.554	0.596	0.595	0.527	0.580	0.574	0.628	0.654	0.653	0.658	0.742	0.741	0.572	0.610	0.594	0.626
6:38:05	0.586	0.647	0.628	0.609	0.629	0.685	0.648	0.661	0.674	0.642	0.685	0.680	0.479	0.601	0.551	0.650	0.676	0.688	0.575	0.632	0.615	0.601	0.649	0.648	0.536	0.593	0.600	0.690	0.714	0.738	0.675	0.766	0.735	0.578	0.623	0.623	0.552	0.603	0.601	0.655	0.688	0.669	0.679	0.752	0.752	0.603	0.635	0.617	0.640
6:48:05	0.600	0.660	0.641	0.625	0.632	0.692	0.670	0.671	0.680	0.647	0.696	0.693	0.500	0.619	0.575	0.657	0.689	0.701	0.596	0.647	0.631	0.616	0.655	0.660	0.557	0.617	0.625	0.708	0.719	0.747	0.693	0.781	0.754	0.598	0.647	0.639	0.574	0.627	0.627	0.682	0.719	0.684	0.702	0.763	0.757	0.628	0.653	0.633	0.674
6:58:05	0.619	0.674	0.660	0.635	0.651	0.707	0.682	0.684	0.694	0.668	0.704	0.710	0.524	0.639	0.598	0.679	0.700	0.713	0.622	0.668	0.653	0.637	0.674	0.671	0.578	0.636	0.654	0.719	0.732	0.758	0.728	0.815	0.789	0.627	0.679	0.680	0.595	0.643	0.662	0.711	0.733	0.696	0.709	0.780	0.764	0.646	0.678	0.659	0.690
7:08:05	0.624	0.684	0.660	0.644	0.661	0.712	0.688	0.685	0.696	0.680	0.713	0.725	0.550	0.656	0.615	0.676	0.706	0.723	0.643	0.682	0.658	0.655	0.677	0.674	0.601	0.650	0.659	0.727	0.743	0.765	0.745	0.833	0.809	0.651	0.695	0.699	0.612	0.655	0.670	0.721	0.742	0.707	0.729	0.802	0.784	0.662	0.681	0.667	0.704
7:18:05	0.633	0.693	0.671	0.653	0.666	0.718	0.704	0.692	0.703	0.686	0.722	0.733	0.571	0.668	0.632	0.688	0.719	0.734	0.658	0.692	0.672	0.666	0.688	0.685	0.615	0.668	0.683	0.744	0.756	0.773	0.765	0.848	0.830	0.666	0.721	0.714	0.627	0.670	0.702	0.749	0.762	0.716	0.754	0.810	0.787	0.683	0.693	0.673	0.730
7:28:05	0.644	0.701	0.676	0.662	0.675	0.725	0.715	0.699	0.708	0.695	0.730	0.745	0.589	0.684	0.641	0.696	0.729	0.743	0.676	0.703	0.684	0.669	0.713	0.700	0.626	0.682	0.698	0.757	0.768	0.784	0.788	0.867	0.851	0.695	0.739	0.743	0.643	0.691	0.676	0.770	0.783	0.726	0.762	0.815	0.790	0.695	0.707	0.689	0.742
7:38:05	0.652	0.711	0.682	0.671	0.688	0.732	0.720	0.705	0.718	0.710	0.738	0.758	0.612	0.694	0.653	0.703	0.740	0.751	0.692	0.715	0.693	0.679	0.711	0.709	0.642	0.695	0.714	0.774	0.779	0.789	0.822	0.892	0.881	0.726	0.768	0.766	0.651	0.729	0.680	0.782	0.794	0.732	0.765	0.821	0.817	0.726	0.725	0.698	0.758
7:48:05	0.657	0.715	0.687	0.676	0.690	0.737	0.731	0.709	0.724	0.708	0.744	0.769	0.629	0.705	0.663	0.711	0.749	0.756	0.699	0.724	0.695	0.686	0.712	0.715	0.652	0.710	0.737	0.803	0.791	0.794	0.847	0.903	0.899	0.751	0.791	0.784	0.665	0.744	0.719	0.790	0.827	0.741	0.785	0.836	0.820	0.733	0.729	0.704	0.779
7:58:05	0.664	0.724	0.690	0.681	0.693	0.739	0.736	0.720	0.725	0.719	0.751	0.778	0.647	0.712	0.671	0.716	0.754	0.762	0.709	0.732	0.704	0.692	0.717	0.719	0.664	0.717	0.750	0.815	0.794	0.803	0.864	0.909	0.910	0.783	0.809	0.805	0.671	0.755	0.758	0.807	0.829	0.750	0.795	0.847	0.822	0.749	0.728	0.716	0.800
8:08:05	0.670	0.729	0.692	0.689	0.697	0.735	0.739	0.721	0.727	0.726	0.755	0.784	0.658	0.722	0.679	0.724	0.763	0.769	0.716	0.741	0.706	0.703	0.729	0.714	0.674	0.726	0.762	0.825	0.797	0.808	0.880	0.914	0.909	0.798	0.837	0.828	0.683	0.766	0.771	0.818	0.841	0.755	0.805	0.854	0.827	0.753	0.739	0.720	0.799
8:18:05	0.675	0.735	0.692	0.695	0.704	0.750	0.742	0.724	0.735	0.745	0.763	0.795	0.674	0.730	0.689	0.732	0.771	0.773	0.737	0.751	0.719	0.713	0.728	0.721	0.678	0.733	0.771	0.842	0.809	0.810	0.915	0.911	0.937	0.826	0.865	0.857	0.692	0.793	0.785	0.831	0.863	0.758	0.816	0.870	0.849	0.764	0.758	0.733	0.815
8:28:05	0.690	0.741	0.691	0.700	0.697	0.766	0.749	0.719	0.733	0.738	0.770	0.798	0.681	0.737	0.691	0.739	0.778	0.775	0.747	0.754	0.716	0.723	0.729	0.725	0.692	0.749	0.794	0.865	0.830	0.815	0.938	0.922	0.940	0.864	0.922	0.919	0.704	0.812	0.716	0.865	0.898	0.769	0.855	0.908	0.882	0.788	0.786	0.754	0.827
8:38:05	0.684	0.745	0.697	0.702	0.709	0.762	0.762	0.722	0.740	0.744	0.770	0.803	0.691	0.744	0.701	0.747	0.785	0.781	0.753	0.761	0.718	0.724	0.730	0.724	0.697	0.761	0.800	0.869	0.828	0.820	0.938	0.910	0.910	0.889	0.919	0.938	0.713	0.821	0.796	0.898	0.906	0.768	0.859	0.914	0.877	0.800	0.784	0.748	0.831
8:48:05	0.688	0.752	0.701	0.704	0.707	0.748	0.758	0.727	0.738	0.749	0.772	0.808	0.701	0.751	0.706	0.752	0.791	0.785	0.747	0.767	0.725	0.727	0.732	0.728	0.700	0.772	0.809	0.868	0.827	0.824	0.932	0.908	0.900	0.905	0.895	0.937	0.714	0.837	0.799	0.910	0.923	0.772	0.856	0.900	0.868	0.797	0.778	0.746	0.838
8:58:05	0.697	0.759	0.708	0.709	0.720	0.757	0.763	0.729	0.742	0.757	0.776	0.812	0.707	0.756	0.716	0.759	0.794	0.790	0.759	0.769	0.729	0.733	0.732	0.730	0.713	0.776	0.822	0.887	0.844	0.824	0.918	0.902	0.890	0.921	0.917	0.911	0.718	0.849	0.732	0.924	0.937	0.769	0.853	0.909	0.889	0.810	0.795	0.760	0.841
9:08:05	0.704	0.765	0.708	0.717	0.724	0.767	0.770	0.735	0.750	0.762	0.784	0.814	0.720	0.762	0.720	0.772	0.800	0.792	0.766	0.769	0.735	0.739	0.740	0.736	0.718	0.791	0.840	0.904	0.845	0.831	0.912	0.905	0.891	0.928	0.905	0.915	0.735	0.862	0.737	0.940	0.953	0.777	0.866	0.909	0.892	0.823	0.795	0.771	0.853
9:18:05	0.701	0.768	0.709	0.715	0.724	0.762	0.780	0.738	0.755	0.767	0.784	0.814	0.724	0.769	0.720	0.774	0.804	0.797	0.772	0.761	0.739	0.739	0.757	0.738	0.721	0.794	0.838	0.896	0.837	0.839	0.902	0.911	0.900	0.905	0.902	0.898	0.738	0.869	0.797	0.938	0.934	0.783	0.850	0.900	0.873	0.818	0.782	0.768	0.864
9:28:05	0.703	0.775	0.718	0.721	0.725	0.762	0.786	0.742	0.755	0.766	0.785	0.817	0.728	0.771	0.725	0.782	0.809	0.797	0.774	0.769	0.740	0.742	0.750	0.744	0.729	0.801	0.853	0.899	0.840	0.836	0.897	0.914	0.903	0.917	0.898	0.895	0.738	0.869	0.839	0.955	0.947	0.781	0.843	0.890	0.871	0.817	0.790	0.764	0.873
9:38:05	0.713	0.778	0.716	0.730	0.733	0.767	0.783	0.742	0.757	0.779	0.787	0.819	0.736	0.777	0.729	0.797	0.809	0.795	0.776	0.766	0.746	0.747	0.751	0.743	0.731	0.805	0.858	0.909	0.860	0.837	0.889	0.912	0.910	0.916	0.897	0.898	0.737	0.879	0.822	0.964	0.959	0.783	0.865	0.899	0.870	0.836	0.809	0.790	0.862
9:48:05	0.712	0.781	0.718	0.725	0.732	0.765	0.786	0.745	0.759	0.782	0.790	0.817	0.743	0.779	0.733	0.795	0.811	0.795	0.789	0.772	0.750	0.751	0.752	0.746	0.734	0.810	0.861	0.910	0.852	0.835	0.896	0.913	0.907	0.905	0.901	0.885	0.738	0.878	0.849	0.978	0.964	0.785	0.867	0.891	0.866	0.842	0.813	0.791	0.873
9:58:05	0.713	0.780	0.723	0.722	0.734	0.765	0.794	0.749	0.760	0.788	0.790	0.818	0.747	0.784	0.737	0.797	0.815	0.797	0.786	0.779	0.750	0.753	0.772	0.747	0.739	0.820	0.872	0.906	0.836	0.837	0.905	0.913	0.913	0.910	0.902	0.874	0.744	0.894	0.834	0.975	0.974	0.785	0.859	0.890	0.852	0.845	0.794	0.780	0.881
10:08:05	0.717	0.784	0.725	0.728	0.733	0.765	0.794	0.747	0.759	0.788	0.791	0.816	0.752	0.789	0.738	0.803	0.813	0.796	0.786	0.784	0.753	0.759	0.762	0.748	0.745	0.827	0.880	0.906	0.839	0.841	0.900	0.917	0.916	0.915	0.890	0.871	0.746	0.903	0.847	0.981	0.977	0.787	0.882	0.882	0.858	0.857	0.826	0.798	0.875
10:18:05	0.715	0.783	0.727	0.727	0.738	0.771	0.804	0.749	0.758	0.789	0.788	0.816	0.755	0.788	0.744	0.801	0.814	0.794	0.793	0.795	0.755	0.760	0.775	0.750	0.747	0.827	0.881	0.890	0.819	0.838	0.903	0.915	0.912	0.899	0.894	0.877	0.748	0.890	0.836	0.974	0.976	0.786	0.869	0.872	0.830	0.851	0.818	0.790	0.878
10:28:05	0.719	0.785	0.729	0.728	0.739	0.759	0.803	0.751	0.759	0.785	0.785	0.812	0.760	0.789	0.745	0.799	0.811	0.797	0.795	0.801	0.753	0.759	0.761	0.753	0.752	0.832	0.882	0.879	0.819	0.836	0.904	0.916	0.909	0.898	0.886	0.884	0.748	0.882	0.753	0.972	0.967	0.783	0.865	0.861	0.820	0.840	0.792	0.775	0.863
10:38:05	0.723	0.781	0.728	0.732	0.738	0.758	0.801	0.749	0.760	0.791	0.787	0.809	0.765	0.791	0.746	0.801	0.812	0.798	0.797	0.805	0.759	0.764	0.753	0.754	0.759	0.834	0.884	0.873	0.821	0.835	0.902	0.920	0.916	0.914	0.893	0.892	0.754	0.890	0.758	0.968	0.960	0.785	0.863	0.873	0.834	0.867	0.835	0.801	0.855
10:48:05	0.725	0.780	0.728	0.734	0.739	0.758	0.804	0.750	0.762	0.793	0.787	0.810	0.771	0.794	0.748	0.802	0.810	0.792	0.802	0.798	0.757	0.764	0.771	0.753	0.757	0.835	0.884	0.867	0.816	0.837	0.903	0.920	0.913	0.909	0.878	0.878	0.752	0.892	0.756	0.976	0.961	0.784	0.859	0.867	0.826	0.867	0.827	0.806	0.860
10:58:05	0.721	0.777	0.726	0.731	0.742	0.761	0.805	0.749	0.762	0.786	0.780	0.810	0.774	0.793	0.749	0.792	0.808	0.792	0.806	0.791	0.750	0.763	0.762	0.750	0.755	0.833	0.880	0.857	0.803	0.836	0.904	0.922	0.915	0.901	0.880	0.875	0.748	0.880	0.752	0.968	0.943	0.783	0.849	0.847	0.817	0.850	0.810	0.784	0.853
11:08:05	0.723	0.778	0.724	0.739	0.740	0.755	0.804	0.752	0.766	0.790	0.785	0.804	0.777	0.789	0.750	0.789	0.806	0.795	0.811	0.794	0.756	0.765	0.758	0.751	0.758	0.829	0.873	0.846	0.803	0.831	0.905	0.919	0.911	0.904	0.882	0.891	0.748	0.862	0.800	0.955	0.953	0.781	0.854	0.855	0.822	0.879	0.815	0.802	0.848
11:18:05	0.722	0.780	0.726	0.737	0.748	0.757	0.803	0.752	0.768	0.791	0.785	0.804	0.777	0.788	0.751	0.794	0.807	0.797	0.808	0.804	0.754	0.768	0.759	0.751	0.763	0.832	0.867	0.847	0.810	0.832	0.911	0.923	0.914	0.902	0.876	0.865	0.750	0.865	0.859	0.953	0.954	0.783	0.856	0.860	0.829	0.874	0.811	0.790	0.838
11:28:05	0.718	0.776	0.727	0.739	0.754	0.759	0.808	0.756	0.765	0.787	0.782	0.802	0.779	0.787	0.750	0.784	0.805	0.792	0.813	0.807	0.751	0.762	0.763	0.755	0.760	0.820	0.856	0.832	0.799	0.830	0.904	0.926	0.912	0.895	0.880	0.876	0.747	0.843	0.822	0.941	0.927	0.785	0.841	0.848	0.814	0.845	0.795	0.774	0.814
11:38:05	0.726	0.777	0.729	0.741	0.749	0.757	0.798	0.760	0.773	0.787	0.785	0.806	0.783	0.787	0.750	0.777	0.804	0.791	0.815	0.802	0.755	0.768	0.763	0.751	0.760	0.817	0.843	0.826	0.801	0.829	0.909	0.927	0.910	0.895	0.883	0.886	0.744	0.844	0.753	0.919	0.925	0.780	0.852	0.839	0.821	0.852	0.782	0.781	0.772
11:48:05	0.722	0.775	0.730	0.745	0.756	0.756	0.802	0.763	0.778	0.791	0.787	0.802	0.779	0.782	0.751	0.776	0.802	0.792	0.820	0.809	0.760	0.766	0.771	0.759	0.756	0.815	0.835	0.826	0.798	0.829	0.912	0.925	0.913	0.888	0.876	0.875	0.744	0.833	0.757	0.918	0.915	0.783	0.836	0.827	0.825	0.844	0.782	0.772	0.755
11:58:05	0.724	0.776	0.729	0.743	0.749	0.758	0.802	0.765	0.776	0.773	0.776	0.800	0.778	0.784	0.742	0.775	0.802	0.794	0.814	0.803	0.750	0.768	0.770	0.759	0.748	0.804	0.841	0.812	0.781	0.829	0.912	0.931	0.913	0.887	0.883	0.877	0.747	0.832	0.753	0.900	0.903	0.783	0.822	0.815	0.816	0.818	0.768	0.763	0.751
12:08:05	0.729	0.775	0.733	0.752	0.745	0.758	0.803	0.767	0.772	0.782	0.773	0.800	0.778	0.783	0.743	0.770	0.803	0.794	0.808	0.807	0.755	0.767	0.768	0.763	0.748	0.793	0.837	0.812	0.775	0.827	0.915	0.933	0.916	0.878	0.875	0.877	0.744	0.819	0.754	0.883	0.887	0.786	0.817	0.793	0.810	0.805	0.773	0.764	0.747
12:18:05	0.733	0.776	0.731	0.756	0.750	0.758	0.801	0.771	0.778	0.789	0.782	0.801	0.778	0.782	0.748	0.771	0.805	0.791	0.815	0.795	0.758	0.772	0.774	0.755	0.754	0.801	0.825	0.811	0.771	0.822	0.912	0.933	0.925	0.893	0.890	0.876	0.741	0.827	0.758	0.874	0.875	0.784	0.825	0.815	0.825	0.809	0.800	0.771	0.751
12:28:05	0.740	0.773	0.735	0.759	0.751	0.758	0.801	0.780	0.785	0.794	0.783	0.801	0.776	0.779	0.749	0.771	0.804	0.789	0.818	0.801	0.766	0.770	0.786	0.763	0.748	0.796	0.816	0.807	0.776	0.825	0.917	0.933	0.918	0.888	0.874	0.878	0.741	0.806	0.759	0.862	0.875	0.788	0.823	0.797	0.825	0.809	0.775	0.774	0.751
12:38:05	0.738	0.772	0.733	0.750	0.743	0.752	0.803	0.773	0.768	0.784	0.776	0.801	0.773	0.781	0.747	0.765	0.806	0.793	0.805	0.804	0.763	0.767	0.774	0.769	0.738	0.785	0.822	0.788	0.767	0.826	0.914	0.938	0.914	0.873	0.874	0.877	0.751	0.795	0.758	0.843	0.876	0.787	0.803	0.793	0.809	0.784	0.770	0.765	0.752
12:48:05	0.738	0.773	0.736	0.756	0.747	0.757	0.802	0.779	0.776	0.790	0.788	0.801	0.774	0.780	0.749	0.769	0.803	0.792	0.815	0.798	0.770	0.772	0.779	0.767	0.744	0.786	0.811	0.773	0.766	0.823	0.914	0.939	0.915	0.870	0.877	0.879	0.743	0.780	0.757	0.808	0.867	0.784	0.788	0.784	0.819	0.763	0.770	0.768	0.752
12:58:05	0.742	0.772	0.741	0.762	0.754	0.753	0.799	0.777	0.781	0.789	0.786	0.799	0.771	0.779	0.750	0.772	0.802	0.788	0.812	0.792	0.770	0.778	0.778	0.764	0.747	0.784	0.815	0.775	0.777	0.824	0.923	0.940	0.925	0.893	0.890	0.874	0.736	0.774	0.761	0.797	0.873	0.783	0.787	0.790	0.824	0.777	0.777	0.776	0.751
13:08:05	0.739	0.772	0.743	0.759	0.750	0.752	0.798	0.782	0.785	0.790	0.787	0.800	0.770	0.778	0.749	0.773	0.803	0.791	0.809	0.801	0.770	0.775	0.787	0.773	0.748	0.780	0.808	0.774	0.774	0.825	0.921	0.941	0.924	0.883	0.877	0.880	0.743	0.778	0.759	0.784	0.879	0.787	0.795	0.788	0.823	0.781	0.780	0.783	0.753
13:18:05	0.740	0.771	0.745	0.754	0.746	0.751	0.798	0.776	0.773	0.774	0.772	0.798	0.771	0.775	0.756	0.775	0.805	0.789	0.798	0.801	0.763	0.769	0.778	0.767	0.745	0.779	0.804	0.773	0.772	0.825	0.921	0.942	0.924	0.878	0.874	0.879	0.753	0.772	0.758	0.780	0.874	0.786	0.776	0.783	0.808	0.765	0.772	0.774	0.755
13:28:05	0.741	0.773	0.749	0.743	0.738	0.756	0.796	0.772	0.774	0.779	0.772	0.798	0.773	0.777	0.756	0.779	0.806	0.791	0.794	0.795	0.770	0.767	0.778	0.766	0.744	0.774	0.806	0.775	0.774	0.827	0.924	0.945	0.929	0.870	0.878	0.879	0.751	0.767	0.756	0.780	0.850	0.788	0.769	0.780	0.805	0.769	0.776	0.779	0.752
13:38:05	0.750	0.771	0.742	0.770	0.764	0.767	0.795	0.769	0.784	0.795	0.788	0.802	0.770	0.778	0.761	0.783	0.803	0.793	0.810	0.803	0.774	0.781	0.782	0.777	0.757	0.783	0.810	0.790	0.787	0.819	0.931	0.946	0.929	0.880	0.882	0.875	0.746	0.776	0.766	0.779	0.828	0.777	0.788	0.792	0.826	0.784	0.784	0.787	0.756
13:48:05	0.741	0.773	0.749	0.760	0.750	0.751	0.793	0.780	0.786	0.789	0.786	0.804	0.768	0.778	0.758	0.781	0.800	0.789	0.808	0.793	0.769	0.773	0.780	0.774	0.752	0.775	0.797	0.779	0.778	0.822	0.929	0.946	0.920	0.883	0.883	0.883	0.743	0.775	0.754	0.779	0.819	0.781	0.782	0.786	0.821	0.775	0.782	0.780	0.759
13:58:05	0.745	0.773	0.755	0.749	0.743	0.751	0.793	0.780	0.774	0.776	0.775	0.801	0.769	0.775	0.758	0.778	0.799	0.787	0.793	0.796	0.763	0.772	0.775	0.765	0.750	0.773	0.797	0.776	0.775	0.820	0.926	0.948	0.926	0.871	0.880	0.882	0.748	0.772	0.754	0.782	0.818	0.784	0.773	0.783	0.802	0.768	0.773	0.777	0.755
14:08:05	0.746	0.771	0.751	0.752	0.743	0.749	0.793	0.779	0.782	0.783	0.778	0.804	0.768	0.776	0.749	0.783	0.800	0.790	0.805	0.795	0.768	0.782	0.785	0.772	0.753	0.769	0.791	0.775	0.773	0.818	0.932	0.955	0.937	0.882	0.897	0.884	0.742	0.774	0.758	0.774	0.799	0.784	0.773	0.777	0.816	0.762	0.779	0.776	0.756
14:18:05	0.747	0.771	0.753	0.755	0.750	0.746	0.791	0.784	0.788	0.786	0.790	0.805	0.769	0.778	0.753	0.789	0.798	0.792	0.804	0.803	0.775	0.778	0.793	0.779	0.756	0.764	0.791	0.782	0.780	0.818	0.936	0.956	0.936	0.874	0.886	0.889	0.740	0.783	0.765	0.780	0.782	0.783	0.781	0.783	0.821	0.782	0.790	0.783	0.758
14:28:05	0.745	0.770	0.756	0.744	0.741	0.745	0.787	0.777	0.772	0.769	0.766	0.801	0.766	0.774	0.760	0.780	0.800	0.788	0.787	0.798	0.768	0.774	0.782	0.766	0.756	0.758	0.794	0.773	0.770	0.818	0.933	0.956	0.934	0.878	0.884	0.887	0.748	0.781	0.754	0.775	0.780	0.785	0.773	0.784	0.802	0.771	0.774	0.776	0.753
14:38:05	0.751	0.769	0.759	0.747	0.739	0.742	0.787	0.778	0.781	0.782	0.782	0.803	0.767	0.777	0.753	0.785	0.798	0.790	0.799	0.798	0.772	0.782	0.785	0.777	0.755	0.756	0.766	0.778	0.779	0.818	0.940	0.962	0.938	0.882	0.890	0.890	0.741	0.778	0.759	0.774	0.781	0.783	0.776	0.780	0.815	0.769	0.782	0.777	0.753
14:48:05	0.748	0.770	0.758	0.746	0.738	0.742	0.784	0.784	0.783	0.782	0.785	0.800	0.768	0.775	0.751	0.784	0.799	0.791	0.797	0.800	0.774	0.782	0.790	0.778	0.757	0.744	0.770	0.782	0.773	0.816	0.941	0.961	0.940	0.880	0.889	0.892	0.742	0.780	0.756	0.778	0.774	0.780	0.775	0.782	0.814	0.774	0.786	0.779	0.755
14:58:05	0.749	0.771	0.751	0.737	0.737	0.747	0.775	0.778	0.778	0.768	0.769	0.799	0.764	0.773	0.758	0.777	0.794	0.788	0.787	0.795	0.764	0.776	0.783	0.774	0.757	0.751	0.774	0.779	0.772	0.816	0.939	0.958	0.942	0.879	0.887	0.886	0.744	0.778	0.760	0.770	0.775	0.784	0.772	0.787	0.796	0.772	0.776	0.773	0.754
15:08:05	0.748	0.768	0.755	0.732	0.738	0.749	0.781	0.769	0.775	0.769	0.764	0.801	0.767	0.774	0.760	0.778	0.796	0.788	0.783	0.794	0.762	0.773	0.780	0.772	0.757	0.754	0.773	0.781	0.776	0.816	0.941	0.963	0.941	0.878	0.889	0.892	0.745	0.774	0.756	0.773	0.777	0.784	0.774	0.784	0.801	0.775	0.779	0.776	0.752
15:18:05	0.749	0.769	0.753	0.735	0.734	0.741	0.775	0.780	0.784	0.773	0.773	0.801	0.768	0.775	0.753	0.778	0.797	0.789	0.789	0.794	0.765	0.775	0.790	0.781	0.755	0.754	0.767	0.778	0.775	0.810	0.942	0.967	0.946	0.882	0.891	0.890	0.738	0.775	0.758	0.771	0.770	0.776	0.773	0.779	0.805	0.770	0.782	0.772	0.755
15:28:05	0.751	0.772	0.762	0.733	0.734	0.746	0.776	0.772	0.778	0.767	0.763	0.799	0.764	0.774	0.760	0.775	0.794	0.789	0.782	0.787	0.759	0.776	0.782	0.773	0.762	0.763	0.765	0.784	0.781	0.816	0.946	0.966	0.946	0.882	0.890	0.890	0.741	0.771	0.754	0.766	0.775	0.784	0.777	0.785	0.795	0.775	0.782	0.770	0.754
15:38:05	0.755	0.770	0.752	0.744	0.731	0.735	0.785	0.788	0.783	0.783	0.780	0.799	0.765	0.776	0.754	0.781	0.796	0.791	0.792	0.800	0.766	0.780	0.788	0.778	0.759	0.757	0.758	0.777	0.777	0.815	0.950	0.975	0.946	0.886	0.896	0.898	0.737	0.778	0.760	0.765	0.775	0.780	0.776	0.785	0.806	0.774	0.780	0.776	0.753
15:48:05	0.750	0.770	0.757	0.749	0.735	0.733	0.783	0.787	0.790	0.783	0.785	0.800	0.763	0.775	0.756	0.783	0.794	0.790	0.793	0.801	0.775	0.780	0.790	0.781	0.762	0.762	0.771	0.787	0.781	0.816	0.957	0.974	0.957	0.890	0.899	0.904	0.739	0.786	0.763	0.773	0.774	0.781	0.780	0.787	0.809	0.780	0.789	0.779	0.755
15:58:05	0.753	0.768	0.763	0.736	0.731	0.742	0.777	0.779	0.777	0.767	0.766	0.799	0.763	0.776	0.762	0.775	0.789	0.790	0.782	0.793	0.763	0.771	0.777	0.772	0.762	0.767	0.770	0.783	0.780	0.810	0.955	0.976	0.953	0.887	0.896	0.897	0.743	0.776	0.755	0.767	0.772	0.778	0.781	0.790	0.792	0.777	0.784	0.772	0.754
16:08:05	0.756	0.769	0.757	0.746	0.731	0.736	0.779	0.787	0.785	0.782	0.780	0.800	0.764	0.777	0.751	0.781	0.793	0.791	0.790	0.801	0.769	0.780	0.787	0.776	0.759	0.764	0.768	0.780	0.777	0.815	0.959	0.978	0.957	0.893	0.901	0.903	0.736	0.781	0.758	0.770	0.771	0.778	0.777	0.784	0.804	0.774	0.783	0.777	0.754
16:18:05	0.752	0.768	0.755	0.740	0.731	0.736	0.773	0.785	0.780	0.769	0.772	0.799	0.763	0.774	0.753	0.773	0.793	0.789	0.785	0.796	0.765	0.777	0.786	0.776	0.758	0.766	0.768	0.775	0.777	0.809	0.960	0.985	0.958	0.887	0.899	0.902	0.737	0.781	0.767	0.763	0.770	0.775	0.773	0.783	0.795	0.770	0.781	0.772	0.754
16:28:05	0.752	0.771	0.767	0.735	0.730	0.745	0.775	0.775	0.771	0.766	0.766	0.801	0.763	0.778	0.758	0.777	0.790	0.789	0.779	0.787	0.763	0.772	0.779	0.768	0.763	0.770	0.773	0.785	0.783	0.809	0.957	0.980	0.955	0.889	0.900	0.903	0.741	0.776	0.760	0.765	0.772	0.779	0.781	0.787	0.788	0.773	0.783	0.770	0.753
16:38:05	0.749	0.767	0.756	0.734	0.727	0.738	0.774	0.784	0.781	0.772	0.775	0.799	0.761	0.778	0.748	0.777	0.790	0.787	0.786	0.796	0.760	0.779	0.789	0.781	0.752	0.761	0.760	0.777	0.779	0.809	0.964	0.989	0.962	0.895	0.899	0.907	0.736	0.775	0.754	0.762	0.769	0.776	0.774	0.783	0.791	0.770	0.781	0.773	0.753
16:48:05	0.750	0.769	0.758	0.742	0.732	0.733	0.779	0.788	0.790	0.779	0.783	0.799	0.761	0.780	0.750	0.781	0.791	0.789	0.792	0.801	0.766	0.778	0.786	0.780	0.756	0.765	0.764	0.775	0.777	0.814	0.968	0.992	0.963	0.895	0.904	0.907	0.734	0.786	0.758	0.767	0.771	0.775	0.777	0.780	0.800	0.769	0.779	0.774	0.751
16:58:05	0.749	0.766	0.759	0.743	0.733	0.735	0.777	0.789	0.789	0.785	0.783	0.800	0.761	0.781	0.753	0.781	0.792	0.787	0.793	0.801	0.770	0.778	0.788	0.781	0.758	0.764	0.770	0.790	0.789	0.812	0.970	0.993	0.970	0.900	0.908	0.912	0.735	0.787	0.760	0.770	0.772	0.777	0.780	0.784	0.794	0.776	0.785	0.778	0.753
17:08:05	0.751	0.770	0.768	0.730	0.727	0.751	0.767	0.768	0.772	0.768	0.767	0.799	0.761	0.778	0.752	0.772	0.786	0.785	0.779	0.783	0.760	0.778	0.786	0.778	0.757	0.766	0.769	0.781	0.785	0.814	0.968	0.986	0.965	0.897	0.902	0.903	0.737	0.775	0.753	0.762	0.773	0.776	0.777	0.784	0.783	0.771	0.781	0.767	0.752
17:18:05	0.751	0.770	0.761	0.744	0.734	0.734	0.777	0.790	0.791	0.782	0.780	0.800	0.761	0.778	0.752	0.781	0.788	0.788	0.795	0.800	0.770	0.780	0.787	0.777	0.758	0.764	0.767	0.782	0.787	0.814	0.972	0.997	0.972	0.900	0.910	0.912	0.735	0.787	0.763	0.767	0.772	0.776	0.778	0.786	0.795	0.778	0.782	0.776	0.750
17:28:05	0.750	0.771	0.757	0.736	0.728	0.737	0.769	0.782	0.784	0.776	0.772	0.800	0.761	0.781	0.745	0.775	0.790	0.787	0.791	0.795	0.763	0.780	0.787	0.781	0.756	0.762	0.764	0.781	0.783	0.808	0.976	1.003	0.971	0.896	0.906	0.911	0.735	0.783	0.755	0.760	0.767	0.772	0.774	0.783	0.783	0.772	0.781	0.773	0.748
17:38:05	0.751	0.765	0.764	0.729	0.728	0.752	0.771	0.768	0.775	0.770	0.776	0.801	0.761	0.780	0.749	0.773	0.787	0.786	0.781	0.780	0.760	0.780	0.785	0.780	0.756	0.767	0.767	0.780	0.782	0.810	0.971	0.994	0.970	0.899	0.905	0.910	0.741	0.772	0.752	0.763	0.774	0.780	0.776	0.783	0.789	0.771	0.776	0.769	0.745
17:48:05	0.747	0.769	0.761	0.725	0.727	0.751	0.766	0.775	0.778	0.775	0.783	0.799	0.763	0.779	0.746	0.771	0.788	0.786	0.782	0.781	0.765	0.779	0.787	0.785	0.753	0.764	0.767	0.781	0.782	0.810	0.973	0.997	0.971	0.899	0.908	0.909	0.742	0.766	0.751	0.764	0.767	0.777	0.777	0.783	0.789	0.772	0.777	0.771	0.745
17:58:05	0.743	0.768	0.757	0.726	0.725	0.750	0.769	0.773	0.781	0.770	0.777	0.801	0.758	0.777	0.745	0.765	0.788	0.785	0.777	0.779	0.759	0.781	0.787	0.781	0.748	0.759	0.764	0.782	0.783	0.811	0.979	1.000	0.973	0.898	0.907	0.913	0.739	0.772	0.751	0.761	0.765	0.775	0.775	0.781	0.783	0.769	0.777	0.768	0.746
18:08:05	0.750	0.774	0.764	0.728	0.727	0.751	0.765	0.774	0.780	0.768	0.773	0.800	0.760	0.778	0.751	0.766	0.787	0.785	0.774	0.785	0.762	0.779	0.788	0.782	0.754	0.764	0.768	0.783	0.780	0.811	0.979	1.003	0.977	0.901	0.908	0.913	0.744	0.775	0.754	0.764	0.771	0.773	0.775	0.782	0.785	0.770	0.775	0.769	0.746
18:18:05	0.751	0.774	0.761	0.728	0.727	0.751	0.764	0.776	0.783	0.773	0.776	0.802	0.760	0.776	0.750	0.769	0.788	0.786	0.777	0.786	0.761	0.781	0.790	0.784	0.755	0.764	0.765	0.779	0.778	0.811	0.984	1.004	0.977	0.899	0.910	0.915	0.741	0.774	0.754	0.761	0.766	0.773	0.778	0.784	0.785	0.769	0.776	0.771	0.744
18:28:05	0.748	0.772	0.762	0.730	0.729	0.738	0.772	0.781	0.785	0.776	0.769	0.801	0.756	0.776	0.745	0.763	0.786	0.784	0.786	0.797	0.760	0.777	0.785	0.777	0.755	0.760	0.764	0.778	0.779	0.802	0.996	1.018	0.987	0.906	0.915	0.918	0.736	0.780	0.755	0.759	0.766	0.770	0.778	0.784	0.780	0.772	0.779	0.772	0.748
18:38:05	0.754	0.771	0.765	0.722	0.728	0.753	0.775	0.768	0.777	0.770	0.776	0.803	0.759	0.777	0.747	0.769	0.787	0.781	0.777	0.783	0.762	0.779	0.782	0.774	0.755	0.767	0.767	0.780	0.782	0.810	0.986	1.008	0.982	0.904	0.911	0.918	0.744	0.775	0.755	0.763	0.770	0.775	0.778	0.784	0.787	0.770	0.775	0.769	0.745
18:48:05	0.757	0.773	0.765	0.736	0.736	0.735	0.772	0.785	0.788	0.780	0.778	0.799	0.760	0.774	0.749	0.773	0.787	0.782	0.794	0.801	0.769	0.779	0.782	0.777	0.757	0.763	0.770	0.783	0.785	0.802	0.994	1.019	0.989	0.909	0.918	0.922	0.740	0.788	0.760	0.765	0.771	0.774	0.780	0.787	0.780	0.774	0.783	0.776	0.751
18:58:05	0.749	0.772	0.755	0.726	0.727	0.739	0.772	0.783	0.783	0.775	0.773	0.800	0.756	0.774	0.743	0.765	0.786	0.783	0.787	0.793	0.763	0.776	0.784	0.776	0.753	0.760	0.763	0.782	0.784	0.804	1.000	1.023	0.991	0.911	0.919	0.923	0.737	0.779	0.755	0.760	0.768	0.772	0.778	0.785	0.783	0.770	0.780	0.769	0.745
19:08:05	0.748	0.774	0.754	0.715	0.725	0.743	0.769	0.778	0.780	0.770	0.773	0.799	0.754	0.777	0.741	0.760	0.785	0.784	0.777	0.778	0.763	0.776	0.792	0.780	0.745	0.754	0.765	0.781	0.779	0.807	1.000	1.019	0.985	0.908	0.915	0.918	0.737	0.773	0.750	0.757	0.763	0.766	0.776	0.781	0.787	0.769	0.774	0.767	0.740
19:18:05	0.751	0.772	0.759	0.721	0.728	0.740	0.768	0.775	0.779	0.766	0.774	0.801	0.756	0.772	0.744	0.763	0.786	0.783	0.776	0.786	0.761	0.778	0.784	0.776	0.753	0.758	0.764	0.778	0.779	0.803	0.997	1.020	0.989	0.909	0.914	0.918	0.746	0.775	0.752	0.758	0.765	0.767	0.776	0.781	0.785	0.770	0.774	0.767	0.743
19:28:05	0.753	0.771	0.761	0.729	0.726	0.734	0.765	0.783	0.784	0.776	0.775	0.801	0.759	0.773	0.743	0.767	0.783	0.783	0.787	0.795	0.764	0.776	0.782	0.777	0.753	0.757	0.764	0.780	0.784	0.800	1.005	1.031	0.994	0.913	0.923	0.926	0.741	0.785	0.756	0.759	0.768	0.774	0.778	0.783	0.778	0.768	0.778	0.768	0.743
19:38:05	0.751	0.774	0.763	0.717	0.724	0.746	0.761	0.772	0.778	0.772	0.777	0.802	0.757	0.773	0.743	0.767	0.787	0.780	0.773	0.776	0.760	0.779	0.783	0.778	0.752	0.762	0.767	0.780	0.779	0.808	1.005	1.024	0.995	0.910	0.916	0.920	0.746	0.773	0.750	0.761	0.769	0.772	0.775	0.785	0.789	0.768	0.774	0.766	0.738
19:48:05	0.755	0.773	0.767	0.716	0.724	0.745	0.768	0.771	0.775	0.768	0.775	0.802	0.759	0.771	0.744	0.765	0.787	0.778	0.775	0.779	0.756	0.777	0.781	0.778	0.755	0.762	0.766	0.781	0.779	0.809	1.006	1.026	0.998	0.912	0.919	0.918	0.746	0.772	0.752	0.761	0.767	0.772	0.778	0.782	0.787	0.769	0.772	0.766	0.736
19:58:05	0.758	0.777	0.768	0.716	0.724	0.744	0.769	0.771	0.774	0.773	0.780	0.802	0.758	0.774	0.742	0.764	0.789	0.778	0.777	0.776	0.760	0.780	0.782	0.779	0.752	0.764	0.762	0.778	0.779	0.809	1.009	1.030	1.000	0.911	0.921	0.921	0.748	0.771	0.751	0.762	0.767	0.773	0.778	0.785	0.791	0.770	0.775	0.768	0.736
20:08:05	0.750	0.775	0.758	0.720	0.725	0.740	0.764	0.780	0.780	0.773	0.779	0.801	0.759	0.771	0.742	0.765	0.787	0.780	0.781	0.776	0.761	0.779	0.783	0.779	0.748	0.757	0.764	0.781	0.786	0.808	1.017	1.035	1.000	0.914	0.920	0.924	0.738	0.775	0.753	0.756	0.765	0.773	0.778	0.783	0.787	0.767	0.777	0.764	0.739
20:18:05	0.749	0.772	0.759	0.717	0.722	0.737	0.764	0.777	0.777	0.767	0.775	0.796	0.758	0.770	0.739	0.761	0.785	0.782	0.780	0.781	0.761	0.776	0.782	0.780	0.749	0.755	0.760	0.782	0.784	0.800	1.021	1.039	1.003	0.918	0.924	0.925	0.741	0.775	0.751	0.756	0.763	0.769	0.778	0.780	0.789	0.770	0.771	0.766	0.736
20:28:05	0.753	0.773	0.763	0.713	0.721	0.741	0.763	0.774	0.780	0.765	0.775	0.800	0.759	0.771	0.741	0.763	0.785	0.778	0.776	0.776	0.761	0.776	0.781	0.780	0.750	0.758	0.764	0.778	0.780	0.803	1.019	1.039	1.005	0.914	0.923	0.924	0.743	0.776	0.754	0.759	0.763	0.768	0.778	0.783	0.791	0.766	0.771	0.766	0.734
20:38:05	0.758	0.773	0.760	0.724	0.723	0.734	0.764	0.780	0.780	0.771	0.772	0.799	0.761	0.769	0.744	0.766	0.787	0.783	0.784	0.791	0.762	0.778	0.782	0.776	0.752	0.760	0.762	0.783	0.787	0.803	1.023	1.045	1.012	0.921	0.930	0.932	0.742	0.784	0.759	0.758	0.767	0.773	0.782	0.784	0.786	0.768	0.778	0.769	0.740
20:48:05	0.752	0.772	0.759	0.714	0.722	0.742	0.761	0.774	0.778	0.772	0.777	0.801	0.760	0.768	0.742	0.764	0.789	0.778	0.774	0.773	0.761	0.782	0.783	0.779	0.742	0.760	0.764	0.780	0.781	0.808	1.018	1.043	1.010	0.918	0.922	0.923	0.746	0.768	0.749	0.759	0.765	0.770	0.773	0.784	0.794	0.771	0.773	0.765	0.728
20:58:05	0.755	0.775	0.760	0.713	0.721	0.743	0.759	0.777	0.781	0.770	0.780	0.801	0.759	0.768	0.740	0.763	0.788	0.779	0.774	0.775	0.763	0.783	0.786	0.782	0.740	0.759	0.764	0.781	0.781	0.808	1.029	1.045	1.012	0.917	0.924	0.923	0.743	0.770	0.750	0.760	0.764	0.768	0.777	0.784	0.798	0.768	0.776	0.766	0.728
21:08:05	0.753	0.772	0.763	0.714	0.721	0.746	0.759	0.772	0.780	0.768	0.777	0.800	0.761	0.767	0.741	0.764	0.790	0.780	0.772	0.774	0.763	0.784	0.784	0.779	0.747	0.759	0.765	0.780	0.778	0.806	1.032	1.047	1.009	0.921	0.927	0.923	0.743	0.774	0.751	0.760	0.767	0.768	0.778	0.783	0.798	0.768	0.773	0.768	0.733
21:18:05	0.753	0.772	0.762	0.717	0.717	0.736	0.763	0.780	0.778	0.766	0.771	0.798	0.759	0.770	0.742	0.770	0.791	0.780	0.781	0.785	0.758	0.779	0.781	0.778	0.755	0.760	0.764	0.785	0.787	0.809	1.035	1.057	1.023	0.926	0.936	0.938	0.741	0.782	0.756	0.757	0.771	0.778	0.780	0.785	0.788	0.766	0.772	0.768	0.742
21:28:05	0.755	0.773	0.763	0.717	0.723	0.744	0.755	0.775	0.783	0.776	0.778	0.801	0.761	0.768	0.742	0.768	0.790	0.776	0.776	0.775	0.761	0.782	0.783	0.782	0.742	0.758	0.765	0.784	0.786	0.808	1.029	1.050	1.016	0.916	0.925	0.928	0.747	0.765	0.747	0.761	0.765	0.771	0.779	0.787	0.795	0.770	0.776	0.766	0.733
21:38:05	0.759	0.775	0.761	0.716	0.717	0.738	0.766	0.777	0.780	0.764	0.772	0.800	0.759	0.770	0.740	0.766	0.790	0.781	0.779	0.780	0.759	0.781	0.781	0.779	0.750	0.758	0.762	0.787	0.787	0.804	1.042	1.060	1.020	0.925	0.936	0.939	0.742	0.776	0.754	0.754	0.767	0.773	0.781	0.785	0.795	0.769	0.775	0.767	0.739
21:48:05	0.752	0.775	0.759	0.719	0.725	0.746	0.762	0.779	0.785	0.775	0.779	0.802	0.761	0.765	0.744	0.764	0.791	0.779	0.775	0.778	0.761	0.783	0.783	0.781	0.741	0.757	0.764	0.785	0.789	0.809	1.035	1.055	1.018	0.919	0.925	0.929	0.751	0.759	0.741	0.764	0.764	0.773	0.778	0.787	0.800	0.774	0.781	0.772	0.732
21:58:05	0.751	0.774	0.758	0.714	0.721	0.743	0.756	0.775	0.779	0.769	0.777	0.799	0.760	0.769	0.738	0.764	0.787	0.780	0.776	0.774	0.763	0.781	0.779	0.777	0.744	0.755	0.762	0.782	0.785	0.805	1.046	1.063	1.023	0.924	0.928	0.930	0.741	0.771	0.747	0.754	0.765	0.771	0.781	0.784	0.796	0.772	0.773	0.770	0.740
22:08:05	0.754	0.772	0.756	0.714	0.718	0.744	0.754	0.779	0.784	0.769	0.776	0.799	0.758	0.767	0.742	0.764	0.790	0.779	0.776	0.775	0.758	0.780	0.784	0.779	0.738	0.754	0.763	0.783	0.787	0.809	1.048	1.063	1.023	0.921	0.926	0.929	0.744	0.765	0.742	0.754	0.762	0.772	0.779	0.785	0.797	0.767	0.776	0.764	0.736
22:18:05	0.745	0.773	0.757	0.715	0.717	0.743	0.760	0.776	0.782	0.771	0.777	0.798	0.760	0.769	0.741	0.768	0.789	0.780	0.777	0.775	0.760	0.785	0.784	0.777	0.739	0.755	0.761	0.783	0.791	0.808	1.052	1.066	1.025	0.927	0.931	0.932	0.741	0.765	0.745	0.754	0.766	0.774	0.780	0.788	0.793	0.772	0.778	0.766	0.737
22:28:05	0.753	0.775	0.760	0.716	0.718	0.742	0.754	0.775	0.785	0.769	0.779	0.800	0.759	0.767	0.740	0.764	0.788	0.780	0.778	0.775	0.760	0.780	0.783	0.782	0.743	0.754	0.763	0.783	0.786	0.811	1.053	1.069	1.026	0.924	0.928	0.932	0.744	0.767	0.745	0.754	0.767	0.774	0.780	0.786	0.799	0.768	0.774	0.769	0.739
22:38:05	0.751	0.773	0.759	0.714	0.716	0.738	0.757	0.771	0.783	0.766	0.777	0.797	0.758	0.768	0.741	0.770	0.791	0.781	0.776	0.778	0.764	0.781	0.784	0.777	0.748	0.758	0.764	0.786	0.788	0.808	1.057	1.072	1.030	0.932	0.936	0.940	0.741	0.769	0.749	0.757	0.769	0.778	0.785	0.790	0.798	0.772	0.774	0.768	0.741
22:48:05	0.767	0.777	0.768	0.720	0.721	0.731	0.755	0.777	0.779	0.764	0.771	0.801	0.759	0.769	0.751	0.782	0.791	0.784	0.781	0.781	0.759	0.776	0.780	0.772	0.753	0.766	0.761	0.787	0.791	0.801	1.050	1.073	1.035	0.933	0.946	0.946	0.736	0.784	0.762	0.758	0.774	0.784	0.782	0.790	0.797	0.769	0.775	0.764	0.746
22:58:05	0.752	0.778	0.764	0.710	0.714	0.743	0.748	0.775	0.785	0.765	0.772	0.800	0.759	0.766	0.746	0.767	0.792	0.780	0.774	0.777	0.758	0.779	0.778	0.779	0.737	0.759	0.762	0.780	0.786	0.808	1.058	1.075	1.034	0.928	0.934	0.936	0.744	0.767	0.746	0.755	0.768	0.771	0.776	0.784	0.798	0.770	0.773	0.763	0.740
23:08:05	0.759	0.777	0.759	0.712	0.713	0.739	0.753	0.772	0.783	0.763	0.771	0.801	0.760	0.768	0.745	0.771	0.793	0.778	0.773	0.777	0.760	0.780	0.782	0.778	0.745	0.758	0.762	0.784	0.791	0.808	1.065	1.079	1.041	0.937	0.942	0.940	0.740	0.771	0.748	0.754	0.770	0.778	0.782	0.788	0.799	0.769	0.773	0.763	0.743
23:18:05	0.749	0.774	0.763	0.718	0.722	0.744	0.751	0.778	0.791	0.773	0.782	0.803	0.760	0.769	0.748	0.771	0.792	0.780	0.775	0.781	0.764	0.783	0.783	0.780	0.733	0.756	0.763	0.791	0.794	0.812	1.059	1.078	1.036	0.925	0.935	0.934	0.744	0.760	0.744	0.760	0.768	0.777	0.785	0.793	0.803	0.773	0.777	0.768	0.743
23:28:05	0.757	0.773	0.763	0.716	0.721	0.746	0.745	0.779	0.787	0.773	0.782	0.799	0.756	0.764	0.748	0.771	0.796	0.782	0.772	0.783	0.762	0.781	0.782	0.778	0.733	0.755	0.766	0.790	0.793	0.811	1.057	1.078	1.038	0.927	0.933	0.933	0.746	0.764	0.745	0.766	0.771	0.774	0.786	0.793	0.805	0.775	0.773	0.767	0.742
23:38:05	0.757	0.776	0.764	0.712	0.716	0.744	0.749	0.779	0.790	0.771	0.778	0.800	0.756	0.769	0.749	0.770	0.796	0.780	0.772	0.781	0.757	0.783	0.781	0.776	0.733	0.757	0.764	0.786	0.793	0.811	1.066	1.081	1.042	0.931	0.939	0.939	0.743	0.767	0.746	0.762	0.772	0.772	0.781	0.788	0.805	0.773	0.770	0.766	0.743
23:48:05	0.746	0.775	0.761	0.711	0.713	0.741	0.755	0.774	0.788	0.769	0.780	0.799	0.756	0.769	0.747	0.774	0.795	0.784	0.772	0.777	0.762	0.781	0.781	0.776	0.743	0.759	0.764	0.786	0.796	0.811	1.072	1.085	1.046	0.944	0.940	0.941	0.739	0.767	0.747	0.759	0.773	0.781	0.787	0.793	0.805	0.769	0.773	0.767	0.745
0:00:00
0:00:00
0:00:00
0:00:00
0:00:00
0:00:00
0:00:00
0:00:00
0:00:00
0:00:00
0:00:00
[truncated: 47 more columns]
