# Supplementary material for: Systematic analysis of low-affinity transcription factor binding site clusters in vitro and in vivo establishes their functional relevance
Source: Nat Commun. 2022 Sep 7;13:5273. doi: 10.1038/s41467-022-32971-0 (PMC9452512; doi:10.1038/s41467-022-32971-0)
Supplement: Supplementary file 3 — Source Data [file 41467_2022_32971_MOESM3_ESM.zip › source_data/in-vivo/20210824/20210824_Z3EV268_GFP100.txt]

EGFP:488,507[2]
Kinetic read	A1	A2	A3	A4	A5	A6	A7	A8	A9	A10	A11	A12	B1	B2	B3	B4	B5	B6	B7	B8	B9	B10	B11	B12	C1	C2	C3	C4	C5	C6	C7	C8	C9	C10	C11	C12	D1	D2	D3	D4	D5	D6	D7	D8	D9	D10	D11	D12	E1
0:09:18	2832	2926	2877	2864	2794	2769	2681	2829	2875	2657	2768	2933	2897	2898	2855	2957	2991	2981	2809	2824	2807	3098	3068	2916	2831	2802	2920	2903	2856	2978	3238	3247	3415	3640	3560	3443	2936	3060	2928	2805	2895	2971	2989	3048	2869	2707	2827	2871	2827
0:19:18	2835	2847	2844	2833	2831	2775	2840	2941	2950	2852	2891	3043	2822	3037	2911	2917	3269	3208	2948	2934	2923	3066	2967	3147	2906	2809	2851	3027	3095	3031	3253	3514	3520	3573	3718	3706	2888	2994	2977	2642	2792	2942	2956	3100	2826	2817	2859	2961	2912
0:29:18	2740	2947	2741	2921	2906	2867	2746	2902	2747	2846	2888	3000	2946	2912	2804	2874	3084	3100	2716	2861	2772	3101	3123	3106	2879	2944	2723	3019	3093	3065	3436	3624	3405	3653	4088	3735	2808	3146	3101	2962	2820	3039	3142	2979	2918	2749	2993	2867	2786
0:39:18	2944	3077	2821	2745	2880	2773	2779	2953	2855	2781	2949	2995	2816	2982	2817	2826	3179	3061	2905	2983	2825	3186	3188	3175	2843	2796	2834	2914	3134	2914	3519	3727	3759	3968	4266	4069	2933	3283	3111	2929	2828	2910	2947	3056	2956	2939	2856	2974	2976
0:49:18	2782	2910	2943	3022	3019	2795	2827	2872	3070	2853	2974	3045	3001	3042	3042	2947	3208	3153	2852	2874	2981	3184	3306	3128	3011	2826	2937	3071	3048	3012	3433	3910	3664	3923	4095	4015	3080	3076	3188	2853	2779	2945	3033	3046	3086	2899	2926	2874	2969
0:59:18	2827	3089	2911	2855	2956	2961	2755	3050	2898	2836	2876	2952	2936	2923	2988	2975	3086	3049	2890	2972	2953	3535	3181	3291	2742	2971	2949	3136	3103	3070	3485	3717	3788	4295	4247	4302	3070	3398	3183	2920	2906	2816	3070	3073	2959	2824	2805	2844	2826
1:09:18	2876	2962	2779	2929	2909	2695	2952	2816	3087	2892	3045	3095	2969	3129	2964	2970	3176	3122	2755	2983	2884	3322	3255	3295	2804	2946	2959	3196	3151	3185	3495	3655	3791	4136	4466	4380	3077	3322	3214	2743	2818	2967	2997	3207	3090	3057	2816	3011	2828
1:19:18	2744	2989	2950	3029	3056	2886	2831	2976	3018	2953	2981	3237	3012	2896	2923	3086	3189	3147	2892	2992	3055	3209	3134	3163	3000	2939	2957	3092	3204	3121	3587	3760	3913	4279	4482	4491	3140	3292	3302	2977	2965	3010	3222	3302	3057	3053	2872	3055	2908
1:29:18	2904	3206	2945	2976	3011	2958	2921	2968	3060	3049	2988	3107	2944	2984	2946	3151	3217	3350	2889	3027	3028	3342	3276	3295	2853	2872	2915	3131	3319	3247	3464	3840	3804	4127	4668	4557	3115	3302	3234	2885	2972	2999	3124	3299	3103	3015	2841	2930	3015
1:39:18	2827	3100	3067	3122	3001	2933	2812	3089	2931	2855	3139	3188	2930	3023	2975	3066	3251	3354	2982	3073	3007	3329	3303	3356	2956	2960	3072	3076	3315	3199	3826	3836	3932	4338	4603	4646	3158	3305	3363	2972	2921	3141	3062	3421	3100	3009	2943	2896	2924
1:49:18	2914	3209	3054	2931	3012	2884	2900	3188	2974	2962	3197	3145	2968	3036	2862	3004	3267	3577	2858	2939	2983	3318	3359	3347	2902	2916	2997	3201	3345	3203	3626	4002	4118	4479	4681	4724	3242	3466	3426	2937	2972	3004	3298	3364	3163	3025	2952	2995	3015
1:59:18	2952	3149	3008	3000	3216	2897	2805	2975	3248	3113	3113	3212	3024	3013	3045	3133	3324	3549	2984	2956	3111	3501	3626	3372	3097	2979	3116	3211	3398	3344	3701	3887	4187	4815	4822	4713	3352	3466	3461	2997	3035	3038	3243	3462	3078	3041	2898	3119	3005
2:09:18	2726	3164	3122	2975	2975	2829	3072	3206	3332	3045	3153	3294	3001	3101	3042	3103	3253	3438	3076	3064	3011	3511	3492	3398	2999	2916	3051	3410	3466	3305	3897	4208	3970	4564	4800	4887	3347	3264	3339	3048	2980	3126	3305	3411	3302	2986	3057	3220	3012
2:19:18	3005	3183	3107	3055	3118	3034	2976	3240	3119	3056	3124	3257	2995	3128	3147	3114	3307	3478	2947	3037	3104	3575	3557	3468	3013	2911	3183	3221	3351	3131	3851	4267	4207	4781	5025	4989	3230	3548	3583	2993	3089	3049	3448	3467	3229	2894	2987	3108	2898
2:29:18	2947	3204	2998	3107	3003	2974	3012	3108	2972	3061	3176	3470	2895	3163	3107	3125	3251	3504	2836	2945	3140	3441	3750	3486	2956	3068	3101	3341	3210	3369	4076	4278	4187	4718	5076	4963	3247	3667	3569	3170	3250	3180	3456	3496	3237	3168	2979	3098	3043
2:39:18	3085	3129	2932	3064	3217	3119	3072	3321	3028	3167	3344	3148	3082	3197	3112	3176	3386	3430	2941	3093	3066	3491	3739	3728	3001	3170	3021	3322	3370	3435	4057	4135	4327	4900	5476	5327	3271	3539	3474	3033	3173	3235	3405	3402	3456	3015	3056	3115	3061
2:49:18	3023	3170	3065	3127	3040	3088	3064	3143	3415	3220	3147	3194	3121	3117	3147	3301	3472	3519	3053	3130	3211	3515	3665	3686	2965	3135	3177	3342	3562	3400	4104	4511	4282	5219	5499	5463	3281	3496	3618	3249	3123	3211	3369	3483	3440	3115	3100	3171	2891
2:59:18	3009	3321	3084	3073	3116	3044	3083	3146	3166	3225	3234	3300	2942	3176	2942	3204	3383	3626	2988	3102	3054	3486	3844	3733	3052	3239	3179	3278	3547	3433	4243	4609	4637	5421	5825	5654	3323	3838	3653	3099	3296	3269	3581	3606	3447	3051	3247	3144	3076
3:09:18	2974	3221	3026	3281	3114	3027	2948	3164	3250	3247	3082	3323	3033	3316	3087	3141	3479	3535	2936	3103	3253	3513	3729	3625	3052	3171	3265	3439	3424	3453	4103	4642	4644	5495	5935	5627	3266	3651	3665	3277	3174	3254	3471	3599	3604	3206	3068	3161	2995
3:19:18	2932	3327	3080	3110	3160	3207	3047	3180	3168	3052	3117	3246	3127	3253	3270	3242	3363	3646	2992	2927	3224	3907	3860	3644	3109	3245	3239	3499	3455	3592	4348	4846	4746	5683	5828	5875	3580	3919	3822	3104	3293	3210	3440	3518	3578	3079	3322	3205	3062
3:29:18	3050	3374	3140	3229	3208	3170	3141	3246	3362	3110	3119	3213	3119	3250	3037	3369	3556	3595	2987	3009	3185	3664	3971	3736	2978	3182	3054	3412	3581	3610	4534	4843	5035	5662	6108	5981	3466	3728	3725	3142	3076	3054	3548	3688	3739	3154	3298	3086	3192
3:39:18	2954	3308	3071	3118	3180	3155	3105	3211	3150	3267	3103	3246	3280	3191	3230	3424	3514	3744	3178	3204	3121	3791	3976	3788	3096	3225	3095	3576	3628	3672	4526	5119	5017	5868	6152	6049	3590	3611	3799	3108	3181	3187	3511	3684	3647	3123	3051	3131	3103
3:49:18	3003	3348	3187	3108	3170	3151	3115	3248	3259	3088	3295	3318	3177	3087	2974	3524	3633	3595	3121	3181	3223	3488	4050	3933	3131	3242	3297	3610	3857	3769	4576	5600	5343	6019	6182	6157	3386	3864	3714	2989	3179	3293	3468	3839	3870	3159	3138	3127	3088
3:59:18	3052	3513	3298	3275	3194	3319	3356	3300	3325	3175	3450	3458	3067	3122	2965	3518	3693	3821	3079	3119	3130	3620	4082	4021	3070	3222	3296	3432	3845	3837	4908	5668	5358	6187	6617	6260	3705	3939	4083	3144	3368	3241	3742	3884	3829	3164	3201	3147	3141
4:09:18	3225	3363	3242	3177	3169	3411	3010	3300	3339	3135	3300	3488	3349	3224	3092	3603	3775	3917	3116	3144	3185	3772	4236	4073	3207	3213	3297	3686	3812	3952	5039	5938	5864	6094	6580	6733	3604	4024	3957	3402	3307	3157	3775	3834	3987	3162	3291	3261	3054
4:19:18	3054	3521	3257	3226	3242	3355	3283	3379	3326	3375	3407	3498	3187	3301	3183	3616	3736	3782	3107	3308	3320	3888	4435	4109	3133	3244	3191	3771	3912	4044	5356	6202	6166	6287	7239	6939	3703	4119	4128	3236	3402	3271	3787	4247	4059	3099	3203	3252	3360
4:29:18	3097	3406	3104	3159	3181	3580	3198	3443	3540	3260	3547	3494	3116	3052	2989	3641	3889	3943	3051	3327	3402	4157	4688	4381	3231	3259	3219	3747	4063	4231	5594	6474	6148	6561	7562	7802	3804	4161	4280	3107	3268	3422	4236	4126	3983	3090	3208	3306	3266
4:39:18	3118	3604	3396	3234	3450	3449	3297	3573	3277	3227	3358	3732	3280	3474	3157	3762	4089	4005	3158	3219	3338	4326	4742	4588	3160	3381	3232	3936	4249	4144	5626	6946	6885	6906	7849	7680	3943	4443	4336	3328	3338	3401	3903	4296	4092	3415	3199	3360	3509
4:49:18	3195	3508	3445	3365	3291	3589	3339	3482	3405	3346	3400	3398	3168	3314	3167	3790	4153	4168	3159	3472	3350	4404	4798	4684	3054	3438	3390	3965	4312	4229	6141	7362	7132	7410	8620	8255	4047	4339	4472	3327	3267	3315	4119	4399	4357	3278	3288	3346	3720
4:59:18	3449	3347	3466	3346	3338	3532	3393	3608	3719	3531	3609	3484	3157	3353	3310	3778	4113	4175	3255	3368	3493	4499	4989	4948	3198	3350	3326	4181	4447	4484	6519	7570	7560	7989	8919	8825	4293	4498	4374	3240	3204	3578	4063	4712	4411	3349	3318	3339	3761
5:09:18	3330	3440	3441	3460	3322	3681	3515	3660	3440	3379	3673	3451	3204	3453	3356	3911	4184	4297	3338	3507	3385	4599	5064	5141	3361	3356	3287	4276	4608	4673	6743	8108	7910	8242	9805	9773	4292	4624	4620	3400	3563	3531	4234	4480	4531	3381	3474	3392	3931
5:19:18	3437	3421	3521	3379	3254	3613	3831	3653	3650	3401	3569	3517	3253	3409	3269	4071	4352	4373	3245	3475	3354	4675	5381	5225	3316	3461	3526	4235	4791	4809	7193	8619	8403	8922	10425	10234	4447	4771	4636	3476	3557	3432	4252	4846	4811	3352	3281	3527	3985
5:29:18	3306	3719	3584	3526	3482	3679	3422	3565	3652	3487	3765	3637	3313	3254	3274	3941	4389	4469	3503	3454	3379	4803	5578	5319	3371	3289	3378	4757	4902	4787	7516	9014	8990	9479	10701	10811	4587	4867	4868	3446	3453	3376	4448	5003	4734	3409	3486	3504	3903
5:39:18	3296	3713	3434	3333	3560	3665	3832	3557	3536	3621	3690	3757	3207	3352	3220	4133	4460	4429	3429	3707	3434	5011	5523	5690	3296	3383	3474	4548	5133	5098	8136	9408	9454	10324	11804	11943	4658	5379	5077	3513	3553	3530	4722	5024	4930	3418	3374	3336	4276
5:49:18	3379	3770	3540	3479	3462	3809	3607	3753	3633	3586	3807	3662	3253	3587	3393	4344	4520	4495	3407	3768	3568	5318	5803	5665	3333	3473	3480	4803	5379	5027	8695	10004	9759	11243	13052	12783	4853	5482	5190	3442	3581	3415	4903	5542	4962	3445	3491	3378	4472
5:59:18	3350	3652	3545	3513	3510	3855	3506	3691	3678	3660	3688	3802	3341	3410	3435	4348	4513	4628	3486	3422	3629	5416	6161	5842	3536	3567	3596	5223	5274	5186	8842	10343	11526	11733	14112	13619	5034	5748	5480	3525	3521	3709	4947	5512	5236	3516	3529	3684	4426
6:09:18	3383	3851	3520	3522	3598	3930	3706	3626	3698	3737	3826	3889	3417	3631	3371	4439	4830	4741	3436	3798	3497	5602	6173	6132	3440	3597	3542	5163	5548	5225	9379	11089	11473	13365	14900	14739	5242	5851	5514	3502	3454	3525	4902	5550	5544	3540	3640	3346	4787
6:19:18	3408	3604	3506	3423	3656	3978	3669	3760	3848	3826	3890	3896	3447	3602	3409	4689	4774	4873	3445	3587	3619	5891	6731	6397	3600	3522	3659	5359	5590	5268	9845	11529	11888	14068	16330	16309	5499	6293	6010	3602	3657	3905	5084	5476	5558	3437	3581	3569	4953
6:29:18	3570	3949	3647	3453	3629	3949	3738	3806	3770	3754	3868	3985	3401	3717	3540	4700	4785	4758	3574	3885	3636	5756	7283	6612	3461	3449	3574	5519	5581	5450	10733	12962	13577	14894	18189	17835	5441	6357	6364	3552	3659	3678	5245	5778	5534	3726	3514	3570	4978
6:39:18	3663	3811	3493	3649	3709	3920	3928	3826	3902	3905	4002	4158	3415	3650	3442	4654	4992	5017	3663	3805	3595	6042	7189	6876	3647	3734	3676	5651	5878	5745	10775	12650	13641	15581	18776	18552	5503	6478	6343	3450	3847	3693	5419	5902	5640	3541	3631	3616	4973
6:49:18	3494	3990	3753	3740	3801	4017	3974	3911	3906	3856	4003	4056	3537	3637	3415	5075	5078	4912	3718	3944	3683	6249	7227	6920	3589	3645	3651	5829	5893	5447	12341	13880	14666	17274	21198	20072	5578	6438	6722	3757	3831	3906	5651	5850	5671	3443	3697	3568	5256
6:59:18	3634	3962	3724	3637	3876	4285	4050	3967	3970	4005	3944	4007	3586	3777	3483	5091	5131	5088	3664	3889	3826	6259	7295	7136	3561	3700	3761	5808	6155	5636	12638	14162	14214	18471	21162	20508	5854	6711	6722	3641	3795	3949	5403	5929	5688	3467	3651	3706	5362
7:09:18	3657	4045	3961	3748	3857	4187	4084	3985	3958	4007	4366	4239	3442	3822	3603	5108	5214	5348	3768	3993	3810	6273	7470	7340	3654	3775	3748	5867	6014	5883	14552	16111	16210	20230	25259	22027	6051	6829	6856	3907	3926	4132	5546	5834	5731	3788	3741	3760	5430
7:19:18	3753	4059	3993	3931	3983	4199	4115	4296	4249	3979	4113	4241	3612	3912	3595	5289	5255	5198	3718	4115	3992	6752	7687	7311	3784	3702	3930	5918	6313	5788	15216	15764	16694	22097	25761	24788	5984	7132	7191	3797	3921	4052	5843	6327	5863	3739	3741	3727	5530
7:29:18	3732	4195	3992	3819	4014	4396	4283	4083	4331	4066	4199	4225	3693	3897	3744	5569	5504	5323	4016	4192	3869	6873	7191	7079	3691	3797	3911	6147	6576	5702	15030	16455	17356	23674	28381	26251	6166	7166	6577	3917	4024	4130	5834	6092	5834	3604	3920	3915	5559
7:39:18	3788	4258	3953	3831	4062	4345	4146	4170	4340	4072	4247	4213	3693	4049	3774	5476	5257	5365	4024	4260	3864	6993	7591	7528	3914	3968	3912	6452	6542	5868	15365	16840	17508	28703	30846	29413	6346	7502	6817	3848	4053	4192	5730	6112	5778	3895	3972	3861	5776
7:49:18	3808	4352	4085	4081	4102	4342	4265	4253	4204	4037	4176	4350	3724	4177	3728	5575	5347	5176	4024	4228	4177	7219	7960	7226	3670	4196	3962	6453	6408	5790	17320	16862	18256	29839	33191	30926	6411	7682	7253	3939	4055	4296	5807	6168	5884	3768	3870	4015	5967
7:59:18	3870	4343	4015	3978	4068	4428	4303	4403	4385	4384	4385	4410	3899	3916	3824	5452	5382	5525	4203	4332	4156	7070	7940	7481	3824	3962	4111	6353	6631	5839	17932	15557	17707	30683	34711	32993	6345	7708	7358	3944	4260	4304	6171	6284	6081	3922	4050	3993	5895
8:09:18	3996	4412	3986	3977	4158	4466	4478	4295	4258	4120	4314	4346	3800	4130	3717	5695	5490	5352	4064	4461	4124	7193	7756	7793	3902	4025	4270	6560	6596	5870	19196	14393	16535	34317	35510	34574	6496	7952	7803	3957	4234	4429	6104	6310	5949	3929	4175	4109	5917
8:19:18	3897	4363	3969	4054	4168	4492	4387	4294	4290	4333	4379	4451	3918	4214	3910	5646	5651	5499	4076	4498	4310	7378	8117	7892	4060	4290	4178	6537	6352	5975	19107	13382	15883	37136	38257	37264	6577	8264	8025	4116	4156	4354	6024	6413	6049	4021	4062	4013	6062
8:29:18	4056	4549	4010	4051	4126	4695	4519	4451	4210	4186	4374	4505	3902	4258	3998	5797	5205	5438	4328	4531	4219	7246	8177	7864	4141	4159	4196	6602	6352	6142	18489	12800	15549	40843	41934	41425	6380	8181	7492	4240	4261	4254	6083	6334	6264	3960	4053	4067	6166
8:39:18	4036	4391	4210	4225	4104	4655	4432	4402	4427	4317	4321	4484	3911	4340	4013	6018	5735	5548	4244	4568	4164	7559	8817	8067	3990	4249	4358	6729	6514	5900	17523	12393	14334	43020	38948	38798	6543	8342	7665	4252	4207	4260	6343	6422	6121	4122	4148	4082	6287
8:49:18	4062	4628	4195	4515	4178	4676	4652	4387	4370	4247	4518	4592	4144	4228	3872	5765	5681	5448	4363	4500	4199	7479	8219	7971	4088	4213	4390	6718	6812	5987	16791	12420	14114	43652	34096	34917	6781	8396	7859	4192	4299	4403	6211	6491	6179	4125	4149	4268	6037
8:59:18	4242	4700	4204	4175	4460	4622	4700	4640	4470	4358	4251	4450	4072	4497	3969	6076	5454	5596	4297	4578	4290	7541	8616	8125	4233	4397	4338	6597	6582	6080	15450	12010	13512	40459	33376	32661	6797	8856	7956	4222	4249	4439	6281	6405	6220	4133	4287	4125	6133
9:09:18	4061	4586	4193	4421	4399	4663	4587	4494	4659	4405	4544	4705	4255	4252	4043	6155	5733	5533	4251	4578	4309	7650	8592	8085	4349	4498	4353	6663	6528	6137	15389	11751	13350	36349	32283	31776	6857	8777	8054	4250	4351	4406	6268	6433	6246	4179	4089	4207	6391
9:19:18	3993	4410	4307	4196	4224	4554	4574	4564	4422	4485	4391	4496	4189	4363	4018	6201	5625	5563	4508	4507	4155	7901	7950	8290	4271	4358	4380	6745	6573	5979	14527	11876	12544	33456	29831	29660	6627	8899	8035	4334	4333	4530	6234	6298	6111	4233	4236	4174	6029
9:29:18	4061	4586	4277	4287	4213	4655	4658	4494	4611	4284	4515	4624	4301	4458	4039	5753	5841	5608	4558	4317	4371	7818	8263	8040	4233	4477	4435	6965	6566	6089	13600	11712	12399	32834	29257	29192	6852	8743	7884	4333	4383	4430	5963	6303	6126	4239	4185	4222	6307
9:39:18	4210	4700	4389	4425	4465	4679	4533	4568	4534	4552	4539	4498	4243	4422	4075	6085	5554	5653	4361	4551	4482	7662	8390	8271	4215	4550	4409	6922	6420	5847	12882	11729	12578	31655	29780	29508	6900	8874	7915	4231	4296	4504	6135	6335	6239	4298	4296	4326	6257
9:49:18	4276	4704	4384	4396	4426	4761	4799	4586	4513	4403	4624	4728	4265	4491	4168	6224	5646	5667	4446	4553	4345	7847	8410	8376	4276	4555	4412	6754	6255	6068	11887	11530	12335	30625	29689	28227	6881	8673	7711	4298	4365	4412	6205	6091	6138	4369	4398	4380	6207
9:59:18	4181	4739	4194	4358	4460	4762	4676	4609	4531	4483	4462	4655	4326	4307	4137	6179	5650	5596	4362	4435	4363	8056	7780	8178	4149	4678	4645	6584	6350	5938	11436	11329	12263	29745	28659	26564	6883	8590	8049	4483	4404	4587	6171	6071	5769	4541	4414	4249	6216
10:09:18	4328	4811	4323	4432	4165	4637	4619	4531	4609	4472	4502	4543	4492	4699	4054	6021	5473	5382	4399	4617	4551	7933	7906	8187	4386	4637	4581	6504	6137	5831	11498	11310	12461	30015	28223	27160	6891	8603	7661	4276	4447	4308	6121	6064	5836	4221	4310	4477	6137
10:19:18	4306	4743	4259	4294	4331	4798	4751	4374	4568	4580	4516	4599	4295	4584	4172	6057	5565	5432	4472	4754	4375	8008	7915	8114	4392	4487	4590	6315	6093	5876	11384	11322	11932	29455	27603	27136	6812	8804	7994	4362	4676	4539	6047	5791	5622	4399	4311	4364	6093
10:29:18	4228	4597	4331	4261	4449	4592	4587	4557	4452	4499	4398	4633	4211	4626	4219	6229	5450	5499	4594	4542	4334	8029	7911	7842	4515	4402	4532	6346	6078	5770	11331	11447	11795	28877	26515	26249	7054	8511	7855	4480	4329	4464	5977	5684	5708	4247	4340	4374	5757
10:39:18	4295	4723	4378	4313	4441	4503	4825	4549	4363	4569	4510	4666	4479	4579	4277	6010	5498	5348	4437	4697	4342	7918	7792	7734	4481	4466	4508	6238	5893	5793	11494	11230	12404	29542	28429	28072	7062	8161	7653	4285	4394	4399	5948	5763	5605	4268	4355	4500	5990
10:49:18	4281	4550	4340	4402	4527	4558	4746	4384	4493	4563	4356	4540	4597	4519	4332	5836	5493	5233	4501	4541	4354	7962	7516	7657	4452	4588	4524	5974	5829	5672	11176	11219	12191	29316	27425	26706	6804	8180	7502	4426	4425	4348	5902	5679	5783	4387	4252	4437	6025
10:59:18	4386	4749	4191	4248	4541	4658	4697	4426	4524	4574	4605	4507	4298	4684	4252	5875	5465	5192	4474	4466	4387	7971	7608	7324	4421	4411	4585	6059	5611	5627	11263	11871	12226	28951	25455	25694	6888	7954	6981	4355	4292	4271	5640	5575	5647	4312	4241	4282	5643
11:09:18	4295	4572	4338	4468	4455	4541	4741	4470	4567	4533	4311	4522	4536	4646	4206	5817	5364	5278	4524	4465	4526	7864	7627	7437	4321	4327	4405	6079	5722	5883	11408	11805	12152	29579	28122	29194	6632	7983	7194	4414	4242	4488	5803	5551	5484	4208	4251	4250	5525
11:19:18	4222	4598	4144	4401	4563	4470	4720	4410	4469	4307	4590	4518	4523	4595	4269	5566	5374	5392	4531	4450	4597	7872	7462	7465	4366	4589	4310	5732	5590	5718	11540	11823	11944	29279	27058	26111	6437	7588	6991	4389	4175	4390	5728	5450	5579	4140	4299	4270	5583
11:29:18	4331	4530	4202	4339	4667	4573	4673	4449	4465	4404	4449	4437	4443	4507	4338	5685	5442	5142	4525	4630	4361	7448	7156	7189	4441	4244	4507	5795	5909	5783	11462	11572	11415	28149	26034	24868	6589	7382	7004	4310	4260	4515	5613	5521	5520	4345	4343	4360	5377
11:39:18	4287	4500	4151	4287	4423	4565	4783	4419	4668	4419	4415	4557	4531	4530	4362	5646	5293	5153	4540	4590	4427	7348	7302	7294	4493	4324	4417	5722	5790	5680	11534	11665	12531	29159	27812	27786	6420	7219	6845	4300	4234	4330	5491	5511	5504	4271	4335	4318	5452
11:49:18	4293	4522	4271	4241	4448	4608	4663	4551	4334	4405	4308	4425	4427	4425	4294	5725	5516	5199	4729	4600	4302	7333	6930	7129	4357	4252	4377	5734	5607	5692	11394	11713	11349	28366	26346	25361	6366	7042	6631	4393	4324	4480	5531	5379	5682	4212	4323	4360	5331
11:59:18	4276	4609	4242	4267	4473	4547	4789	4638	4578	4448	4524	4390	4416	4482	4166	5456	5444	5252	4654	4633	4289	7271	6993	6939	4395	4191	4563	5725	5461	5648	11501	11305	11651	28247	27181	25131	6405	7234	6718	4250	4209	4342	5307	5378	5593	4201	4462	4308	5078
12:09:18	4199	4626	4216	4530	4509	4605	4823	4689	4686	4494	4305	4453	4579	4332	4280	5371	5296	5151	4762	4569	4343	7187	6549	6584	4431	4233	4304	5622	5489	5416	11533	11696	11678	28243	25401	25047	6269	6894	6213	4331	4234	4430	5574	5316	5588	4110	4387	4481	5177
12:19:18	4426	4510	4183	4444	4576	4608	4729	4502	4550	4412	4397	4677	4608	4441	4153	5608	5240	5062	4518	4473	4393	6693	6713	6834	4340	4462	4182	5550	5708	5726	11319	11499	12465	29446	29163	27916	6125	6787	6445	4168	4061	4560	5532	5448	5665	4174	4249	4441	5199
12:29:18	4636	4371	4306	4377	4279	4672	4597	4578	4603	4476	4376	4559	4518	4657	4191	5521	5390	5199	4546	4563	4251	6913	6650	6720	4195	4278	4325	5629	5519	5787	11471	11803	11745	28978	25255	25359	6311	6835	6543	4293	4180	4377	5446	5302	5672	4361	4313	4337	5266
12:39:18	4533	4605	4423	4469	4407	4504	4659	4638	4633	4453	4229	4329	4518	4462	4221	5574	5409	5040	4598	4704	4416	7042	6433	6405	4143	4217	4147	5409	5478	5536	11418	11657	11330	28167	26228	25333	6018	6568	6030	4095	4110	4335	5555	5426	5627	4269	4272	4365	5209
12:49:18	4428	4569	4436	4401	4273	4670	4816	4462	4666	4441	4477	4507	4493	4321	4229	5487	5189	5268	4446	4485	4306	6871	6532	6402	4250	4446	4284	5367	5413	5757	11328	11461	11535	27783	25465	25732	6099	6532	6413	4178	4098	4383	5339	5304	5445	4147	4249	4428	5134
12:59:18	4501	4488	4190	4346	4590	4541	4676	4685	4639	4426	4389	4669	4460	4478	4184	5344	5417	5215	4522	4613	4094	6578	6407	6277	4300	4088	4257	5435	5312	5688	11422	11737	12400	29589	28392	27136	5982	6537	6240	4236	4166	4319	5344	5526	5518	4299	4258	4206	5257
13:09:18	4351	4690	4219	4635	4576	4646	4826	4695	4819	4393	4520	4526	4564	4380	3941	5301	5519	5071	4522	4717	4373	6502	6264	6245	4257	4370	4308	5337	5521	5629	11432	11563	11443	28017	25995	26313	5970	6414	6300	4327	4286	4332	5347	5309	5455	4028	4377	4487	5112
13:19:18	4514	4600	4290	4408	4392	4582	4898	4485	4582	4455	4478	4487	4360	4338	4393	5316	5288	5057	4673	4609	4442	6708	6364	6211	4317	4188	4376	5169	5370	5614	11383	11478	11625	28419	26029	26270	6013	6290	6052	4157	4134	4310	5327	5457	5796	4250	4215	4220	5048
13:29:18	4555	4413	4444	4271	4421	4657	4751	4710	4598	4508	4663	4439	4453	4299	4268	5225	5139	4874	4737	4529	4471	6481	6310	6177	4496	4207	4329	5259	5425	5486	11276	11564	11466	25769	26473	26673	5856	6250	6212	4400	4126	4483	5330	5727	5490	4272	4320	4385	5093
13:39:18	4362	4465	4151	4467	4399	4603	4798	4552	4485	4554	4463	4542	4318	4477	4305	5113	5391	5085	4536	4664	4332	6551	6335	6139	4321	4287	4153	5331	5378	5921	11400	11605	12414	29354	28667	27359	5992	6090	6159	4029	4040	4381	5389	5225	5594	4199	4051	4352	5036
13:49:18	4487	4549	4413	4364	4482	4606	4728	4607	4571	4511	4412	4541	4364	4592	4329	5204	5384	5071	4434	4540	4177	6480	6402	6287	4361	4307	4333	5303	5331	5856	11364	11752	12638	29880	27384	26360	5964	6065	6178	4207	4333	4588	5381	5434	5581	4283	4323	4413	4932
13:59:18	4509	4432	4225	4377	4518	4643	4945	4509	4600	4646	4665	4725	4524	4435	4317	5303	5272	5250	4724	4694	4300	6387	6146	6309	4406	4285	4102	5398	5377	5775	11364	11614	11514	29515	26762	27035	5971	5930	6164	4534	4369	4381	5374	5074	5651	4418	4319	4377	5098
14:09:18	4512	4398	4402	4373	4393	4769	4766	4644	4668	4526	4569	4631	4258	4464	4211	5157	5479	5029	4726	4448	4285	6181	5936	6096	4276	4122	4199	5243	5457	5733	11511	11565	11999	29287	28138	26387	5911	6078	6069	4422	4157	4448	5461	5423	5585	4377	4430	4353	5101
14:19:18	4525	4476	4490	4294	4453	4636	4696	4556	4793	4481	4553	4459	4514	4586	4350	5442	5599	5143	4533	4675	4374	6234	6242	6368	4263	4346	4378	5451	5427	5871	11662	11800	11676	27496	26070	26451	5780	6060	5782	4176	4246	4408	5220	5313	5460	4192	4487	4285	5144
14:29:18	4657	4600	4392	4425	4429	4615	4579	4637	4573	4446	4472	4470	4229	4296	4275	5174	5332	5166	4598	4464	4467	6094	6359	6218	4405	4326	4260	5306	5349	5765	11325	11677	11436	26636	26032	26097	5827	5872	6018	4505	4362	4430	5236	5480	5644	4375	4550	4427	5218
14:39:18	4203	4528	4471	4362	4465	4703	4860	4656	4594	4614	4524	4560	4523	4625	4224	5287	5229	5147	4452	4680	4479	6026	6262	6200	4394	4403	4192	5258	5592	5894	11109	11606	12058	26647	26394	26116	5735	6145	5973	4286	4420	4389	5261	5356	5724	4336	4236	4311	5176
14:49:18	4343	4509	4494	4359	4492	4743	4727	4811	4657	4491	4583	4634	4350	4416	4303	5231	5488	5128	4371	4610	4415	6062	6124	6040	4320	4147	4100	5228	5356	5849	11298	11435	11287	26473	25807	26087	5893	6011	5966	4447	4416	4516	5429	5204	5454	4197	4383	4314	5010
14:59:18	4468	4641	4470	4494	4578	4743	4847	4581	4716	4540	4455	4323	4349	4550	4405	5253	5241	5298	4538	4543	4592	6396	6109	6233	4337	4218	4256	5184	5371	5586	11186	11249	11675	26941	25751	26215	5816	5768	5689	4388	4442	4396	5142	5486	5516	4350	4295	4413	5110
15:09:18	4395	4485	4458	4452	4340	4536	4690	4450	4760	4539	4637	4456	4336	4385	4346	5276	5375	5332	4670	4567	4542	6347	6399	6171	4127	4276	4258	5225	5333	5600	11278	11300	11422	26055	25843	26006	5817	6107	6052	4256	4205	4356	5511	5362	5533	4290	4419	4348	5161
15:19:18	4622	4533	4388	4303	4465	4650	4671	4747	4544	4422	4519	4531	4312	4397	4497	5324	5296	4944	4440	4484	4662	6325	6026	6321	4409	4272	4304	5349	5600	5801	11288	11567	11257	25676	26189	26183	5830	5989	5905	4462	4473	4459	5125	5333	5569	4336	4435	4328	4941
15:29:18	4510	4388	4422	4300	4478	4623	4918	4744	4818	4390	4726	4701	4445	4236	4265	5110	5243	5079	4610	4672	4489	5998	6342	6062	4463	4414	4330	5326	5450	5779	11263	11603	11389	25592	26111	25699	5641	5914	5813	4485	4641	4564	5148	5479	5652	4404	4317	4260	5100
15:39:18	4416	4656	4449	4474	4703	4733	4745	4593	4834	4523	4392	4597	4400	4500	4461	5241	5451	5134	4659	4537	4455	6233	6163	6321	4390	4369	4447	5239	5320	5690	11018	11705	11468	26151	25686	25711	5746	5885	5805	4486	4307	4501	5333	5424	5681	4240	4403	4607	5249
15:49:18	4419	4527	4543	4474	4463	4755	4662	4618	4646	4462	4567	4706	4344	4528	4601	5441	5442	5108	4639	4622	4516	6271	6049	6216	4413	4383	4566	5303	5567	5683	11566	11726	11137	26526	25979	25467	5843	5845	5828	4428	4383	4368	5348	5354	5744	4431	4406	4252	5089
15:59:18	4403	4546	4588	4422	4418	4695	4812	4506	4655	4589	4572	4631	4332	4492	4458	5395	5503	5083	4530	4438	4419	6148	6311	6189	4337	4410	4576	5445	5597	5527	11466	11610	11088	25960	25284	25429	5927	6036	5975	4430	4427	4461	5376	5499	5831	4320	4442	4410	5150
16:09:18	4451	4632	4562	4399	4521	4637	4670	4748	4662	4518	4532	4561	4298	4474	4285	5299	5434	5238	4653	4571	4551	6079	6075	6276	4298	4457	4435	5491	5411	5780	11249	11605	11093	25605	25766	25341	5792	6093	5813	4227	4290	4567	5219	5297	5632	4408	4524	4304	5330
16:19:18	4337	4563	4612	4198	4498	4651	4705	4745	4568	4439	4463	4613	4383	4403	4299	5228	5389	5198	4368	4662	4555	6214	6141	6053	4410	4494	4362	5373	5440	5793	11055	11241	11319	25360	25543	25297	5717	5876	5941	4467	4419	4403	5341	5552	5723	4289	4486	4579	5307
16:29:18	4550	4552	4646	4428	4503	4636	4767	4761	4704	4286	4573	4523	4315	4422	4440	5178	5348	5145	4490	4576	4416	6321	6236	6288	4410	4473	4358	5473	5364	5910	11115	11819	11659	25389	25196	25506	5695	6011	5926	4459	4298	4512	5193	5360	5803	4450	4527	4380	5156
16:39:18	4622	4413	4569	4332	4514	4620	4658	4633	4615	4500	4667	4652	4531	4412	4252	5266	5304	5207	4664	4568	4441	6082	6452	6277	4391	4618	4276	5456	5344	5977	11462	11932	11321	25421	25047	25551	5814	6007	5912	4309	4672	4479	5338	5685	5710	4430	4410	4405	5172
16:49:18	4545	4514	4713	4438	4449	4604	4774	4770	4717	4474	4575	4391	4446	4463	4338	5167	5423	5225	4645	4736	4513	6202	6165	6343	4259	4456	4385	5323	5448	5690	11133	11476	11569	25878	25278	25598	5859	5908	5886	4302	4392	4552	5208	5545	5771	4512	4413	4573	5031
16:59:18	4469	4635	4638	4512	4583	4654	4842	4772	4750	4473	4562	4749	4262	4521	4423	5264	5246	4996	4689	4663	4464	6232	6278	6385	4430	4556	4457	5420	5513	5754	11180	11620	11282	25201	25558	25187	5948	5912	5986	4329	4327	4442	5371	5309	5976	4533	4355	4306	5325
17:09:18	4424	4601	4390	4541	4425	4661	4837	4806	4676	4456	4671	4571	4435	4523	4442	5122	5445	5198	4623	4633	4728	6101	6398	6226	4375	4611	4659	5614	5552	5812	11228	11260	11089	25394	24983	24890	5824	5877	5824	4403	4596	4546	5185	5394	5880	4493	4432	4379	5204
17:19:18	4453	4585	4572	4534	4453	4520	4783	4774	4564	4481	4611	4575	4487	4655	4294	5366	5300	5074	4697	4743	4388	6282	6135	6278	4276	4584	4417	5300	5466	6000	11094	11217	11186	25433	25260	25244	5785	6069	5942	4373	4387	4426	5375	5482	5778	4386	4369	4414	5144
17:29:18	4507	4634	4350	4540	4453	4638	4917	4593	4731	4580	4654	4691	4344	4477	4443	5117	5412	5228	4733	4865	4612	6360	6213	6347	4392	4664	4538	5445	5519	5901	11462	11547	10965	25083	24844	24918	5836	6087	5854	4238	4561	4412	5325	5566	5630	4577	4480	4270	5327
17:39:18	4693	4562	4642	4399	4507	4702	4861	4734	4915	4523	4661	4595	4204	4397	4393	5359	5513	5040	4659	4691	4485	6144	6329	6175	4656	4427	4453	5313	5498	5942	11204	11456	10978	25023	25958	25218	5734	6125	5847	4319	4462	4480	5209	5497	5865	4436	4433	4327	5272
17:49:18	4364	4702	4637	4457	4553	4832	4796	4823	4723	4669	4469	4439	4337	4482	4465	5289	5484	5362	4711	4800	4689	6191	6308	6211	4559	4534	4583	5253	5548	5677	11173	11516	11253	24433	25045	24846	5880	6023	6021	4489	4482	4406	5260	5435	5718	4663	4500	4609	5147
17:59:18	4524	4719	4544	4406	4481	4567	4789	4778	4747	4575	4598	4581	4358	4418	4372	5444	5496	5093	4780	4829	4523	6090	6258	6109	4502	4533	4420	5437	5521	5828	10880	11099	11108	24742	25179	24890	5878	6065	5965	4419	4388	4275	5529	5344	5855	4454	4583	4515	5274
18:09:18	4583	4631	4583	4458	4731	4580	4629	4663	4783	4708	4613	4492	4385	4494	4347	5355	5451	5095	4842	4832	4552	6483	6217	6239	4615	4407	4585	5434	5489	5801	11283	11008	11118	24959	25901	25350	5997	6166	5665	4590	4584	4496	5221	5320	5823	4472	4539	4375	5306
18:19:18	4580	4504	4669	4438	4588	4788	4742	4745	4727	4566	4655	4531	4509	4532	4433	5551	5436	5214	4560	4879	4739	6062	6278	6157	4306	4352	4550	5441	5601	5887	11115	11491	11603	25016	24902	25671	5784	6143	5981	4399	4539	4456	5452	5602	5716	4365	4515	4408	5348
18:29:18	4531	4767	4485	4518	4560	4571	4735	4795	4890	4518	4537	4505	4391	4529	4489	5423	5302	5253	4710	4824	4793	6365	6366	6042	4560	4445	4576	5409	5599	6012	10954	11400	11290	24648	25150	24710	5796	6128	6086	4490	4376	4549	5426	5336	5788	4516	4492	4358	5047
18:39:18	4626	4623	4571	4522	4442	4613	4876	4718	4580	4656	4537	4701	4413	4544	4384	5392	5607	5383	4783	4685	4443	6059	6316	6351	4376	4680	4679	5416	5516	5916	11147	11574	11063	24393	25358	24902	5763	5966	5965	4268	4265	4529	5496	5391	5677	4442	4409	4316	5133
18:49:18	4419	4705	4556	4381	4465	4784	4893	4944	4593	4664	4701	4617	4449	4370	4672	5325	5446	5221	4650	4656	4538	6261	6196	6157	4481	4675	4425	5616	5554	5913	11178	11439	11158	25267	25327	25322	5965	6203	5944	4389	4555	4503	5379	5387	5984	4485	4520	4461	5272
18:59:18	4562	4621	4694	4547	4524	4785	4701	4858	4726	4644	4553	4760	4277	4620	4498	5336	5397	5118	4676	4909	4517	6398	6313	6202	4488	4550	4510	5595	5584	6101	11065	11505	11103	25162	25098	25575	5832	6080	6013	4428	4515	4688	5459	5471	5799	4428	4517	4473	5200
19:09:18	4478	4797	4684	4537	4515	4926	4758	4655	4653	4576	4778	4511	4446	4413	4310	5420	5439	4992	4702	4747	4670	6116	6379	6205	4446	4517	4571	5498	5478	5882	10880	11019	11167	24854	25069	24858	5919	6068	6104	4354	4447	4576	5604	5648	5831	4520	4436	4545	5374
19:19:18	4595	4614	4934	4363	4421	4759	4723	4675	4731	4685	4708	4450	4472	4556	4632	5313	5539	5090	4756	4992	4529	6203	6325	6272	4450	4450	4441	5422	5471	5938	11011	11517	11085	24352	25422	24739	5909	6152	5940	4433	4493	4568	5479	5633	5674	4508	4519	4445	4953
19:29:18	4623	4475	4661	4547	4601	4865	4671	4837	4634	4548	4680	4520	4495	4633	4438	5367	5441	5181	4679	4921	4786	6201	6465	6351	4369	4505	4296	5395	5827	6081	10945	11223	10868	24080	24645	25039	6025	6093	5901	4323	4417	4453	5377	5363	5862	4450	4427	4542	5072
19:39:18	4516	4602	4503	4507	4503	4737	4854	4579	4745	4859	4787	4461	4436	4536	4537	5321	5307	5094	4575	4888	4616	6327	6169	6244	4444	4484	4497	5429	5406	5992	11244	10960	10872	24431	24921	24654	6148	6081	6030	4407	4607	4678	5571	5661	5956	4435	4422	4446	5373
19:49:18	4488	4586	4543	4528	4592	4886	4690	4731	4725	4812	4739	4786	4441	4506	4478	5386	5430	5114	4803	4811	4671	6217	6342	6149	4414	4489	4539	5537	5560	6057	11073	11511	11034	24396	25183	24321	6061	6253	6030	4474	4559	4633	5450	5480	5816	4581	4532	4535	5421
19:59:18	4542	4444	4450	4501	4603	4612	4883	4857	4620	4596	4523	4501	4387	4528	4407	5521	5339	5078	4681	4994	4696	6076	6358	6313	4592	4638	4497	5358	5599	6091	11066	11378	10960	24406	24934	24968	6098	6169	6093	4511	4508	4581	5586	5368	5798	4590	4569	4443	5302
20:09:18	4518	4640	4761	4565	4499	4717	4541	4782	4703	4501	4736	4537	4478	4433	4446	5410	5313	5034	4874	4716	4804	6362	6307	6087	4442	4638	4585	5749	5521	6024	11027	10998	10728	24688	25354	24659	6065	5949	6080	4533	4552	4551	5381	5554	5664	4429	4453	4552	5058
20:19:18	4623	4610	4588	4469	4517	4610	4829	4816	4838	4709	4765	4613	4303	4531	4410	5430	5321	5183	4859	5012	4658	6402	6296	6116	4550	4476	4558	5440	5447	5904	11015	11496	10725	24658	24932	24951	5974	6047	6228	4518	4524	4636	5402	5644	5891	4364	4312	4582	5149
20:29:18	4598	4540	4612	4566	4594	4791	4870	4657	4888	4735	4668	4593	4378	4664	4363	5620	5405	5222	4920	4935	4844	6262	6352	6487	4541	4603	4642	5667	5578	6144	10694	11412	10886	24760	25215	24591	6026	6177	6090	4346	4455	4610	5433	5517	5789	4489	4610	4602	5455
20:39:18	4504	4630	4573	4461	4628	4689	4947	4579	4783	4694	4800	4616	4663	4610	4373	5347	5395	5219	4829	4987	4683	6094	6392	6248	4516	4497	4589	5634	5626	5959	10855	11180	10906	24788	24569	24550	6167	6104	5953	4498	4420	4503	5587	5592	5948	4643	4512	4475	5289
20:49:18	4532	4506	4548	4613	4802	4808	4861	4916	4826	4728	4657	4450	4423	4481	4424	5303	5509	5098	4867	5030	4938	6236	6118	6433	4514	4586	4494	5305	5715	6020	10964	10927	10906	24189	25196	24660	5810	6385	6173	4575	4444	4509	5398	5485	5728	4450	4575	4565	5450
20:59:18	4308	4577	4636	4640	4662	4890	4840	4619	4736	4641	4784	4590	4579	4511	4406	5374	5542	5008	4804	4897	4788	6354	6195	6369	4461	4612	4507	5342	5499	6108	11103	10886	10731	23837	25082	24656	6041	6061	5888	4535	4325	4268	5379	5561	5935	4506	4558	4368	5217
21:09:18	4514	4721	4577	4473	4425	5006	4803	4836	4867	4719	4802	4665	4489	4592	4608	5245	5520	5243	4808	4860	4838	6252	6314	6244	4556	4446	4575	5513	5589	6029	10976	11067	10350	24605	25114	25256	6060	6002	6035	4538	4428	4417	5526	5563	5884	4526	4412	4445	5534
21:19:18	4576	4688	4578	4620	4547	4894	4800	4820	4858	4565	4627	4610	4488	4517	4562	5316	5511	5300	4848	4884	4813	6254	6377	6330	4491	4648	4392	5419	5393	6115	11135	11298	10837	24001	25081	25008	6005	6077	6058	4491	4496	4456	5497	5569	6040	4475	4476	4435	5191
21:29:18	4495	4464	4601	4698	4641	4708	4801	4808	4821	4590	4731	4710	4454	4633	4479	5438	5588	5204	4924	4980	4730	6325	6454	6273	4571	4678	4564	5752	5561	6067	10592	11047	10793	24065	24698	24794	6004	5971	6173	4504	4434	4624	5549	5511	5998	4578	4497	4523	5520
21:39:18	4502	4645	4797	4564	4616	4676	4792	4741	4787	4761	4648	4602	4493	4456	4458	5462	5336	5219	4857	4928	4848	6574	6254	6411	4402	4592	4611	5591	5688	6147	11093	11158	10788	24729	25151	25314	6223	6055	6309	4485	4556	4597	5433	5559	6119	4677	4591	4614	5197
21:49:18	4434	4584	4663	4592	4700	4781	4755	4878	4804	4791	4761	4634	4462	4522	4373	5463	5441	5242	4983	4795	4746	6304	6348	6299	4654	4634	4591	5420	5596	6013	10849	11211	10399	24508	24907	24639	6057	6016	6206	4414	4490	4619	5475	5615	6030	4458	4544	4354	5388
21:59:18	4658	4773	4646	4568	4459	4771	4978	4833	4795	4809	4658	4586	4506	4745	4528	5399	5316	5134	4803	4892	4868	6236	6444	6259	4726	4597	4414	5582	5663	6111	11262	11217	10567	24632	25001	24949	5994	6206	6063	4510	4430	4535	5615	5718	5978	4340	4695	4494	5258
22:09:18	4562	4718	4684	4623	4530	4800	4951	4800	4716	4623	4875	4689	4299	4542	4448	5418	5550	5385	4959	5153	4751	6412	6434	6343	4456	4628	4518	5415	5606	6303	10697	11067	10735	24223	24685	24711	6237	6080	6231	4474	4491	4469	5431	5713	6111	4420	4584	4473	5385
22:19:18	4518	4772	4597	4586	4468	4740	4772	4805	4953	4887	4630	4512	4576	4547	4512	5510	5613	5455	5015	4933	4881	6231	6366	6447	4531	4682	4662	5613	5590	6159	10588	11259	10505	23939	24633	24842	6085	6179	6107	4560	4454	4586	5510	5662	5993	4549	4506	4512	5457
22:29:18	4488	4679	4628	4438	4541	4871	4875	4866	4743	4645	4587	4720	4505	4625	4592	5510	5533	5266	5037	5078	4798	6262	6101	6360	4770	4564	4586	5550	5650	6420	10697	11010	10548	24197	24743	24580	5918	6172	6246	4544	4363	4617	5433	5605	6091	4471	4672	4547	5426
22:39:18	4437	4644	4644	4659	4682	4892	4926	4899	4778	4656	4873	4544	4582	4479	4492	5386	5401	5260	4943	5111	4947	6385	6284	6249	4658	4527	4524	5670	5629	6439	10626	11363	10465	24413	24951	25077	6250	6080	6123	4546	4495	4616	5600	5620	6089	4376	4387	4389	5414
22:49:18	4554	4434	4584	4694	4556	4883	5032	4832	4838	4629	4735	4618	4526	4638	4302	5712	5678	5402	5106	5053	4844	6283	6599	6327	4329	4598	4587	5640	5717	6205	10479	11091	10684	24408	25122	24672	6016	6181	6098	4454	4562	4619	5416	5642	5856	4449	4595	4590	5412
22:59:18	4705	4693	4790	4577	4433	4978	4939	4969	4770	4789	4668	4816	4390	4711	4493	5407	5476	5281	4853	5008	4899	6040	6301	6295	4467	4615	4653	5616	5708	6242	10800	10974	10385	23961	24986	24329	6325	6199	5906	4318	4510	4555	5763	5807	5987	4505	4391	4442	5330
23:09:18	4590	4612	4542	4634	4526	4901	5028	4927	4839	4653	4842	4624	4478	4707	4504	5254	5664	5352	4980	5185	4822	6171	6447	6365	4468	4624	4473	5502	5736	6142	10629	10813	10569	24544	25308	24742	6314	6209	6021	4503	4383	4432	5637	5622	6080	4605	4563	4659	5302
23:19:18	4589	4642	4731	4688	4566	4793	5151	4803	4852	4637	4883	4604	4609	4512	4468	5592	5569	5391	5039	5168	4795	6318	6309	6276	4532	4681	4501	5492	5680	6281	10577	11181	10507	24585	24969	24379	6268	6229	5932	4560	4676	4496	5706	5662	6147	4658	4531	4588	5374
23:29:18	4678	4539	4608	4771	4610	4880	4727	4846	4828	4661	4930	4634	4395	4609	4506	5472	5497	5221	5042	5176	4953	6315	6434	6383	4631	4547	4681	5592	5621	6134	10734	10906	10553	24565	24839	24375	6281	6193	6178	4580	4635	4449	5484	5726	6361	4489	4655	4557	5488
23:39:18	4546	4676	4739	4539	4654	4796	4982	4738	4799	4824	4752	4622	4631	4382	4674	5417	5530	5182	4904	5165	4703	6310	6330	6217	4677	4815	4524	5508	5780	5979	10545	11312	10435	24338	25156	25048	6132	6054	6033	4595	4572	4586	5620	5619	6064	4692	4682	4420	5432
23:49:18	4460	4757	4669	4418	4539	4926	4880	5095	4936	4874	4803	4778	4355	4508	4477	5500	5713	5113	4933	5129	4892	6376	6326	6216	4597	4542	4617	5554	5507	6080	10683	10886	10543	23900	24887	24506	6490	6071	6077	4585	4513	4607	5508	5699	5913	4509	4456	4493	5314
0:00:00
0:00:00
0:00:00
0:00:00
0:00:00
0:00:00
0:00:00
0:00:00
0:00:00
0:00:00
0:00:00
[truncated: 47 more columns]
