# Supplementary material for: Systematic analysis of low-affinity transcription factor binding site clusters in vitro and in vivo establishes their functional relevance
Source: Nat Commun. 2022 Sep 7;13:5273. doi: 10.1038/s41467-022-32971-0 (PMC9452512; doi:10.1038/s41467-022-32971-0)
Supplement: Supplementary file 3 — Source Data [file 41467_2022_32971_MOESM3_ESM.zip › source_data/in-vivo/20210824/20210824_Z3EV268_GFP70.txt]

EGFP:488,507
Kinetic read	A1	A2	A3	A4	A5	A6	A7	A8	A9	A10	A11	A12	B1	B2	B3	B4	B5	B6	B7	B8	B9	B10	B11	B12	C1	C2	C3	C4	C5	C6	C7	C8	C9	C10	C11	C12	D1	D2	D3	D4	D5	D6	D7	D8	D9	D10	D11	D12	E1
0:08:37	175	188	204	178	175	177	197	166	210	192	197	211	158	173	187	174	218	201	184	187	154	176	189	187	167	181	174	181	185	185	186	202	197	202	219	207	164	209	191	145	185	189	187	163	153	187	153	191	164
0:18:37	183	197	178	175	212	149	180	193	199	211	166	170	168	175	159	174	187	209	172	202	182	186	174	178	128	154	190	184	192	203	225	208	227	193	225	248	186	181	175	195	184	173	185	200	208	173	187	200	175
0:28:37	176	198	178	185	211	185	177	182	173	193	167	239	150	148	190	198	175	167	189	179	200	238	209	202	207	198	206	175	228	182	205	236	220	205	270	242	199	211	215	176	165	206	145	200	176	178	178	178	167
0:38:37	167	172	181	175	208	167	167	194	168	194	168	181	188	170	172	170	184	198	188	157	124	223	207	176	188	164	199	184	185	195	207	229	223	248	253	247	189	206	177	171	180	181	194	200	186	180	182	158	202
0:48:37	175	206	163	181	203	192	195	162	196	165	194	182	207	194	180	188	223	201	204	202	182	188	200	216	197	190	183	183	184	194	209	262	215	254	261	269	185	178	205	162	176	197	203	201	204	158	186	180	196
0:58:37	150	197	156	191	175	189	213	195	208	220	192	216	187	207	164	160	193	171	166	185	155	210	205	227	184	181	186	173	214	160	253	227	219	263	237	252	201	182	211	183	159	181	170	202	195	210	180	175	204
1:08:37	161	200	188	196	201	173	196	188	210	205	177	187	167	201	198	185	233	198	197	172	185	180	189	195	176	169	181	200	182	198	244	240	224	271	269	240	194	206	204	184	201	195	215	214	182	219	186	188	169
1:18:37	174	171	216	181	240	196	181	188	186	182	196	185	193	196	173	206	206	203	160	157	191	219	189	209	201	190	165	177	165	176	242	262	229	277	273	311	170	192	197	176	212	198	217	230	219	192	209	182	172
1:28:37	159	190	176	168	174	184	195	188	222	171	184	200	179	204	169	213	173	213	196	186	167	215	193	196	200	205	170	213	218	221	244	226	225	243	303	262	199	227	200	219	173	192	231	217	196	202	165	184	221
1:38:37	164	201	225	166	205	196	183	190	192	193	167	197	162	185	177	177	213	226	199	174	185	187	193	197	178	173	213	199	215	217	252	247	233	276	267	291	161	213	212	196	198	213	198	212	214	193	163	194	199
1:48:37	178	205	186	180	183	184	162	164	189	173	211	191	203	167	197	185	174	211	165	169	156	221	193	195	192	198	171	229	189	207	243	248	259	291	280	328	173	230	210	192	202	164	207	206	176	191	193	177	192
1:58:37	187	199	172	213	194	187	193	181	241	198	168	228	217	182	167	209	215	229	191	208	200	221	240	227	200	185	171	209	231	167	262	270	299	307	274	274	205	222	205	171	161	178	218	206	197	208	186	200	156
2:08:37	175	230	179	186	185	202	164	229	207	179	186	173	179	194	181	212	197	227	170	206	203	203	241	213	183	222	153	208	219	204	232	249	254	322	306	305	191	214	183	209	206	215	199	222	216	181	177	213	204
2:18:37	152	202	215	186	217	200	193	173	182	192	196	207	189	212	195	182	214	202	220	188	202	231	213	216	235	192	199	190	208	212	243	282	259	271	312	283	189	205	225	196	170	202	230	246	199	176	180	186	160
2:28:37	204	179	208	202	188	204	208	195	220	207	209	170	191	216	178	199	203	241	190	190	184	220	228	237	199	189	184	212	223	207	247	257	287	303	338	321	221	200	195	198	214	190	190	200	208	207	190	199	195
2:38:37	197	209	196	204	187	169	159	223	201	204	197	193	196	197	189	180	200	200	185	181	192	236	247	253	186	196	175	227	213	204	238	269	276	307	320	332	206	242	205	182	195	212	198	209	250	186	211	179	202
2:48:37	206	200	171	185	197	188	222	245	173	202	186	214	153	183	187	201	231	216	196	165	196	187	210	240	179	201	177	213	202	205	280	274	253	323	354	334	207	203	225	200	204	202	203	210	229	223	189	198	178
2:58:37	203	198	214	194	189	206	185	204	198	216	197	232	210	205	188	205	236	240	185	194	187	201	244	241	188	191	221	201	231	204	285	331	269	351	352	357	209	217	212	209	192	217	221	256	182	203	198	194	185
3:08:37	178	212	172	188	214	225	199	190	238	222	202	248	170	213	205	209	188	234	189	192	203	255	251	223	181	191	197	203	243	232	246	273	290	345	362	386	235	259	249	207	191	219	236	196	213	214	228	173	213
3:18:37	225	210	169	184	172	186	177	192	204	158	197	221	212	192	195	185	201	243	192	184	224	251	243	244	208	190	202	186	176	192	266	291	303	357	372	352	229	221	238	215	206	230	234	226	239	174	210	189	205
3:28:37	192	228	198	183	207	219	196	221	211	177	181	209	216	187	183	199	212	212	202	176	221	228	250	230	195	216	194	190	199	218	285	351	317	375	380	370	230	239	263	197	211	203	223	257	221	178	195	197	187
3:38:37	179	196	210	215	152	218	203	226	245	216	192	199	199	197	188	229	228	274	194	175	215	221	254	230	209	194	225	228	219	259	282	313	336	373	401	382	222	216	250	173	226	213	232	225	223	216	189	211	153
3:48:37	186	199	171	210	218	204	201	172	233	205	235	208	202	219	184	169	219	243	207	197	225	242	248	285	196	213	225	243	251	207	303	340	322	367	408	371	225	249	243	174	212	196	217	241	250	201	194	200	203
3:58:37	180	222	228	214	203	214	186	209	198	221	216	209	212	225	221	213	231	218	204	185	200	252	284	272	251	201	191	227	233	242	311	353	340	414	417	371	241	221	268	206	213	195	241	267	219	206	223	173	206
4:08:37	158	241	236	197	206	241	210	213	214	239	192	195	175	192	196	241	251	270	142	215	189	253	260	268	210	206	204	246	270	228	295	371	383	382	393	458	235	258	225	201	194	212	258	228	246	197	197	185	225
4:18:37	213	192	205	189	203	203	191	189	224	213	218	234	196	190	204	228	247	230	193	212	204	257	273	271	224	198	185	237	258	223	331	396	378	401	435	456	220	248	244	209	236	223	242	266	259	221	187	189	190
4:28:37	212	254	228	226	204	230	227	227	224	228	184	214	175	199	170	236	237	254	150	237	199	276	311	275	189	180	200	246	283	262	341	430	409	423	532	474	239	288	272	181	208	206	263	273	248	198	184	219	196
4:38:37	210	228	206	188	229	194	229	258	183	207	206	242	214	207	175	238	229	249	221	178	217	274	262	306	204	217	189	200	289	236	369	413	439	462	531	461	239	274	260	219	232	213	228	301	288	208	246	217	244
4:48:37	190	243	194	228	221	225	210	231	229	208	196	223	188	222	196	243	259	284	180	194	209	262	306	330	221	234	190	237	270	274	393	448	478	435	537	566	285	273	269	226	216	219	280	248	315	209	236	196	221
4:58:37	237	209	179	218	222	217	232	224	240	225	233	208	183	160	221	269	270	261	212	231	214	262	337	289	217	225	233	247	293	286	414	440	459	442	550	549	247	286	275	205	210	229	241	285	284	199	228	248	217
5:08:37	207	255	206	205	214	225	229	228	239	257	246	227	217	225	199	248	273	264	187	221	232	312	295	331	209	219	192	276	271	278	411	515	481	531	565	584	255	300	268	184	183	272	273	302	301	192	213	214	268
5:18:37	230	197	209	224	183	278	233	214	232	229	217	222	211	209	198	290	273	263	200	241	209	326	304	296	178	205	184	279	264	315	451	519	529	530	650	650	229	335	292	221	219	249	280	305	293	198	206	200	205
5:28:37	219	206	222	230	217	238	260	233	249	226	255	240	232	213	195	280	296	265	223	244	196	307	360	342	234	220	242	304	330	312	498	562	541	607	690	708	315	301	293	217	230	199	303	296	291	205	241	203	304
5:38:37	248	208	234	240	192	203	237	219	238	237	190	252	243	190	221	287	252	315	227	225	215	312	364	381	187	211	203	321	316	299	490	642	560	644	759	746	301	310	330	205	195	237	316	294	306	196	205	195	267
5:48:37	224	236	223	219	209	233	244	233	263	200	234	233	196	229	195	271	274	300	254	248	193	315	366	365	220	228	237	314	311	326	536	613	623	671	819	803	295	315	371	219	195	244	309	351	306	216	236	231	276
5:58:37	238	229	208	224	240	224	240	242	221	211	236	243	207	259	240	283	282	310	225	229	237	358	397	385	183	196	240	330	307	356	539	648	737	760	866	860	312	372	330	238	244	250	290	321	323	206	230	224	280
6:08:37	212	238	251	240	209	254	253	257	225	235	223	252	220	263	233	279	305	341	190	238	229	380	406	389	220	220	186	321	345	336	635	693	722	816	906	937	326	388	371	238	211	273	283	369	351	223	198	239	300
6:18:37	264	235	214	251	234	233	222	214	243	214	249	268	232	204	219	313	296	290	208	248	239	360	443	365	218	236	208	320	335	343	612	718	748	886	1042	1021	360	373	376	223	250	251	314	369	325	241	244	238	278
6:28:37	236	235	229	221	258	250	236	253	278	195	254	252	237	207	167	265	283	335	213	262	250	373	423	416	215	219	211	350	352	332	675	819	828	935	1080	1101	361	363	422	245	235	230	342	349	345	189	215	238	323
6:38:37	207	249	238	221	246	302	248	242	240	224	232	287	208	252	240	306	307	313	213	245	196	361	446	396	246	215	221	352	374	367	656	800	855	982	1160	1132	380	416	377	203	244	225	316	354	340	224	250	232	301
6:48:37	239	244	253	228	254	269	237	257	268	219	286	247	242	244	241	319	350	320	207	246	232	389	468	423	194	236	227	336	360	325	760	848	887	1139	1355	1244	356	401	414	224	227	220	334	337	337	219	227	226	296
6:58:37	239	253	213	260	245	269	282	266	247	259	272	241	233	248	203	313	293	316	239	247	221	404	396	453	177	255	249	365	369	339	771	895	920	1176	1390	1212	365	387	425	248	238	254	374	377	353	214	232	234	325
7:08:37	247	274	221	245	251	266	300	271	273	249	240	299	220	248	249	330	313	323	217	249	214	413	453	450	223	301	266	369	383	347	853	1013	945	1285	1482	1401	399	399	468	222	251	253	363	393	364	209	228	217	353
7:18:37	256	248	242	244	270	276	270	228	258	261	254	252	238	244	259	330	323	310	232	268	213	418	422	440	219	271	245	392	408	378	934	976	1014	1352	1532	1539	378	441	462	241	242	251	348	378	334	237	210	226	347
7:28:37	260	254	265	249	259	285	295	248	265	283	268	295	216	283	236	331	327	360	268	236	247	436	439	446	266	229	228	336	415	352	944	1031	1049	1494	1720	1627	389	460	399	249	250	273	330	349	351	230	210	279	349
7:38:37	250	270	289	229	279	281	250	279	243	299	280	290	249	238	227	375	362	348	252	270	251	414	473	444	231	263	260	377	394	372	999	1031	1085	1696	1840	1815	401	421	416	274	260	248	351	344	363	236	256	304	377
7:48:37	230	270	282	265	274	293	281	275	272	249	288	287	248	239	261	348	324	353	248	286	254	456	495	468	268	235	280	385	383	355	1059	1015	1154	1858	1976	1848	374	448	437	248	262	280	380	377	376	237	252	235	363
7:58:37	262	232	273	228	218	275	294	279	274	278	273	301	240	253	244	350	347	326	248	283	247	440	503	471	239	255	263	400	422	366	1085	947	1062	1900	2095	2038	423	476	465	264	304	258	361	389	354	237	257	250	367
8:08:37	278	282	263	263	287	236	286	266	285	286	295	266	248	283	249	337	325	343	259	276	263	458	456	482	245	261	226	435	425	388	1118	885	1004	2136	2200	2105	421	523	456	222	274	302	356	391	379	255	248	282	362
8:18:37	273	303	264	247	290	263	304	272	286	267	294	255	226	289	243	382	343	329	286	246	273	443	471	505	265	274	257	404	408	330	1130	822	979	2243	2310	2285	406	482	477	267	256	270	396	413	395	255	262	298	394
8:28:37	247	290	259	298	261	318	286	290	267	259	285	267	253	266	201	366	352	360	279	300	236	452	514	491	260	266	253	401	383	377	1111	796	939	2474	2541	2474	384	526	444	272	240	286	392	395	370	277	276	258	349
8:38:37	227	230	269	266	282	296	303	286	275	300	290	261	256	273	248	375	362	344	268	277	253	471	511	505	266	264	267	407	408	404	1054	810	906	2567	2358	2377	409	503	477	233	269	279	384	399	400	245	245	238	356
8:48:37	293	273	260	267	280	305	285	277	258	248	287	286	254	262	242	349	328	373	302	280	283	463	503	497	261	252	271	408	405	372	978	794	841	2581	2055	2119	418	507	487	286	268	270	380	409	357	240	263	276	391
8:58:37	266	269	288	263	293	259	297	286	290	270	279	288	273	263	250	362	328	360	299	266	264	483	520	491	268	275	284	427	427	348	915	754	883	2428	2076	1944	399	543	485	278	288	300	400	418	368	256	286	256	362
9:08:37	249	276	284	282	294	309	275	293	278	287	303	305	249	278	238	362	365	326	279	310	253	481	539	516	257	247	260	424	393	401	907	738	832	2201	1918	1892	444	520	456	269	274	278	361	363	387	273	239	262	369
9:18:37	284	258	255	278	266	284	298	263	253	294	301	266	283	309	302	371	362	355	289	258	295	487	543	503	254	301	286	412	425	369	891	736	784	1976	1871	1782	441	514	493	275	271	277	378	379	377	258	263	284	371
9:28:37	261	288	270	283	300	288	282	268	306	313	298	273	259	287	252	390	360	398	294	319	298	457	486	473	277	275	242	425	413	387	827	775	806	1946	1816	1780	418	527	478	266	261	254	402	384	367	251	248	280	391
9:38:37	270	316	270	277	281	332	296	264	271	300	281	274	290	304	246	380	364	343	302	292	303	481	540	477	282	278	284	424	395	373	807	724	790	1920	1753	1787	433	492	480	259	291	287	380	402	374	258	248	286	401
9:48:37	246	282	281	311	271	311	310	301	305	296	288	274	275	264	266	372	356	355	304	285	275	473	509	507	285	261	270	426	380	405	722	714	775	1863	1789	1735	419	477	488	270	274	306	385	380	354	270	259	285	390
9:58:37	249	300	280	275	282	300	286	268	307	268	292	301	277	280	274	376	350	315	272	313	302	478	498	493	285	255	268	432	391	364	729	722	772	1810	1772	1662	438	519	486	281	287	280	371	381	369	276	295	281	380
10:08:37	276	285	253	269	262	307	306	323	281	292	301	296	287	265	263	371	374	369	275	273	271	478	508	502	263	286	287	396	367	368	746	733	748	1794	1703	1669	431	550	481	298	302	293	369	366	362	268	277	279	372
10:18:37	261	276	264	265	291	277	296	297	262	270	277	288	256	294	260	386	330	338	276	316	288	486	486	490	268	302	270	398	392	362	742	708	755	1811	1685	1662	416	508	504	297	298	281	386	356	317	288	277	274	404
10:28:37	283	315	270	305	291	304	299	281	292	306	285	269	280	263	296	359	390	349	288	309	270	454	524	496	280	311	288	418	353	399	702	733	796	1747	1673	1660	431	496	451	277	271	286	365	352	355	272	275	250	358
10:38:37	256	309	266	279	301	306	313	281	284	307	281	287	285	300	281	397	333	335	297	331	298	474	488	475	284	280	274	359	366	343	734	703	746	1773	1700	1734	415	515	446	272	229	277	344	369	358	269	270	277	390
10:48:37	290	309	272	291	287	306	307	284	298	250	285	287	275	286	260	370	322	341	290	255	278	485	492	486	306	286	277	364	354	347	710	747	770	1829	1677	1658	455	436	457	270	249	288	388	350	330	286	271	298	348
10:58:37	276	296	268	251	277	279	324	294	273	269	281	278	259	277	298	343	342	351	297	312	270	476	489	457	326	285	297	406	359	345	723	752	745	1723	1590	1585	397	478	458	274	259	290	360	348	371	290	256	286	356
11:08:37	292	302	275	274	297	330	315	273	309	258	272	265	286	312	288	326	344	373	312	293	296	473	454	478	286	234	258	357	349	366	686	696	758	1767	1731	1720	416	469	443	288	263	267	346	338	366	283	281	294	367
11:18:37	278	320	283	268	277	287	267	264	279	292	289	275	302	270	259	371	342	343	298	310	254	491	485	454	262	253	283	381	360	320	706	719	751	1807	1709	1572	417	464	427	241	270	239	390	352	364	272	284	250	358
11:28:37	291	301	283	278	289	287	301	280	261	281	267	276	288	297	259	343	338	343	309	299	260	479	456	439	271	262	292	367	349	381	700	740	721	1726	1632	1578	438	441	451	281	291	269	357	334	359	277	270	272	338
11:38:37	285	273	297	274	281	301	304	303	303	268	266	292	285	281	264	321	329	356	333	263	279	472	440	453	297	263	297	346	341	323	707	718	802	1769	1691	1699	409	415	413	278	271	293	369	330	347	264	279	254	305
11:48:37	275	297	287	307	285	287	324	296	262	286	296	288	273	296	253	347	347	329	280	307	268	451	433	433	269	266	282	350	342	383	703	713	753	1723	1641	1574	424	421	434	286	242	289	348	346	362	282	279	264	324
11:58:37	283	301	276	293	291	288	258	297	295	273	274	258	315	294	240	376	334	305	277	287	287	422	397	446	271	258	295	384	353	354	721	706	756	1697	1688	1628	413	438	394	247	269	278	324	336	376	267	251	284	336
12:08:37	272	236	247	306	269	308	309	305	285	308	262	275	267	284	279	350	346	316	294	272	274	445	382	453	248	264	310	343	352	373	691	722	747	1671	1617	1587	413	418	374	314	283	262	338	331	338	279	305	270	331
12:18:37	298	297	271	255	307	292	285	282	294	294	258	317	271	249	291	345	359	330	271	275	264	445	395	434	273	271	255	338	352	363	701	716	822	1797	1792	1665	408	465	385	255	253	278	343	350	361	275	260	289	342
12:28:37	299	276	278	268	300	307	299	288	292	302	267	267	282	281	254	359	311	319	280	254	281	446	397	422	275	261	280	336	357	365	750	727	695	1836	1600	1614	368	421	376	261	262	288	340	322	350	252	252	302	369
12:38:37	293	311	280	273	288	291	292	304	320	255	281	299	309	275	265	333	378	340	307	303	252	419	407	408	288	269	233	343	316	346	723	712	740	1727	1637	1568	368	428	394	281	280	295	344	357	345	279	253	274	323
12:48:37	290	313	259	298	295	293	287	325	279	280	288	283	264	259	259	334	332	317	308	288	270	414	395	401	275	282	254	354	345	333	710	727	724	1717	1624	1622	394	395	378	247	296	273	305	339	366	269	280	266	319
12:58:37	299	302	309	278	277	316	299	292	301	263	298	273	297	263	240	336	347	321	288	294	278	414	412	416	288	274	256	359	351	350	726	729	790	1782	1785	1742	389	392	394	274	259	269	324	337	339	262	269	259	347
13:08:37	259	263	246	293	283	302	291	291	282	277	310	287	268	276	258	337	333	322	316	331	281	419	412	379	265	276	262	341	344	392	703	696	692	1774	1684	1591	388	384	378	258	278	279	327	343	358	287	265	307	395
13:18:37	266	257	266	285	279	294	329	298	313	302	300	320	339	294	260	315	347	309	292	313	263	381	428	437	287	273	280	317	341	356	723	716	742	1778	1669	1608	345	400	364	287	285	258	351	358	346	292	267	299	318
13:28:37	268	306	234	300	288	321	305	310	274	253	294	288	292	275	280	316	345	306	285	286	293	412	422	417	268	288	274	339	286	377	707	735	705	1607	1672	1682	383	396	381	277	267	277	341	314	343	287	266	288	326
13:38:37	299	308	262	280	296	321	324	280	291	279	289	290	258	268	265	310	340	315	241	286	261	380	391	412	277	290	245	340	315	377	714	729	765	1808	1778	1741	356	408	371	299	264	311	370	316	355	245	260	275	337
13:48:37	262	307	269	281	267	323	311	314	317	292	268	330	289	294	292	322	362	335	301	247	289	395	390	388	298	271	258	318	327	368	686	719	722	1828	1742	1666	390	360	387	289	250	235	370	340	378	303	253	279	293
13:58:37	248	279	302	284	314	314	293	297	277	304	321	270	315	243	319	350	315	307	304	299	284	390	387	346	276	257	277	324	357	355	733	688	743	1798	1622	1627	362	397	394	277	304	303	326	289	345	274	291	293	366
14:08:37	250	286	293	279	273	288	277	287	312	268	282	278	293	286	258	326	345	351	263	274	277	405	410	397	256	261	270	325	365	357	717	730	801	1777	1800	1681	373	404	402	282	239	294	312	344	345	262	268	244	321
14:18:37	292	280	318	268	309	313	320	299	291	268	263	299	273	261	274	318	317	347	287	280	276	395	343	426	257	288	284	320	317	367	730	719	721	1710	1641	1671	368	384	359	286	231	252	351	359	342	290	278	272	337
14:28:37	295	293	290	295	284	301	265	312	308	280	273	273	260	298	294	324	360	329	335	271	266	359	407	407	253	265	294	339	346	341	704	754	749	1651	1639	1699	362	364	384	280	256	287	358	324	388	313	249	278	316
14:38:37	284	308	288	268	296	322	259	296	303	279	278	305	259	287	276	313	323	329	302	301	271	405	426	412	301	285	259	332	346	384	712	750	766	1666	1674	1674	377	369	377	258	278	267	326	340	339	306	296	288	339
14:48:37	264	294	288	288	290	277	262	299	271	296	291	312	258	270	250	332	349	364	282	278	285	392	396	379	294	278	288	335	336	408	723	732	739	1644	1676	1648	364	377	376	274	302	311	342	329	349	268	274	278	343
14:58:37	288	263	307	254	296	289	315	282	285	305	265	299	290	267	280	338	335	343	303	300	266	380	407	396	262	276	252	355	331	352	708	709	713	1674	1657	1631	367	369	396	278	279	252	368	374	365	273	263	280	309
15:08:37	272	307	294	277	263	290	322	303	262	278	263	291	285	282	270	313	337	311	299	302	291	408	414	404	278	279	288	330	352	327	717	725	725	1648	1620	1608	368	376	370	249	288	267	351	355	346	282	245	287	315
15:18:37	272	316	294	281	270	295	289	315	321	283	271	301	300	287	305	339	373	335	267	319	282	399	420	426	303	284	275	336	344	350	729	722	726	1644	1608	1624	379	381	376	285	285	282	354	324	354	308	297	285	304
15:28:37	280	308	283	292	289	316	323	276	284	291	306	291	310	296	283	352	341	345	263	315	282	366	393	382	295	244	327	370	356	357	667	716	736	1633	1614	1610	357	385	384	284	297	255	352	355	358	250	279	284	329
15:38:37	283	289	298	283	273	304	300	273	325	285	296	305	280	285	289	341	356	321	339	286	328	385	427	369	275	290	270	338	353	360	711	711	694	1586	1588	1654	369	355	362	256	273	296	339	343	358	260	270	296	308
15:48:37	289	300	283	268	254	311	294	253	287	290	289	280	232	311	268	322	314	355	297	273	274	375	395	393	280	320	283	358	327	375	732	717	689	1682	1592	1621	395	362	375	257	260	284	358	355	392	328	275	295	347
15:58:37	299	308	306	311	289	296	331	292	278	317	322	295	283	295	295	319	338	344	284	324	298	405	412	384	264	263	256	341	328	352	721	747	750	1635	1596	1592	374	392	382	288	283	303	335	366	388	296	274	283	299
16:08:37	288	273	303	272	277	284	307	313	311	286	298	290	276	287	268	299	331	322	284	312	310	384	397	429	267	253	289	320	350	392	714	697	716	1629	1646	1589	366	359	398	250	280	284	342	312	360	295	272	303	334
16:18:37	294	307	296	294	310	269	326	279	310	320	283	270	251	298	263	359	345	330	310	313	294	396	378	424	284	320	285	319	339	397	702	721	719	1592	1599	1600	384	364	380	270	267	268	357	361	348	312	278	278	297
16:28:37	288	270	280	304	296	311	332	304	319	292	282	275	268	293	276	336	341	337	273	320	251	402	385	379	251	315	301	328	372	389	681	699	717	1620	1589	1569	399	379	369	256	298	311	369	389	361	302	269	310	315
16:38:37	262	292	278	309	274	282	312	297	310	281	276	292	291	284	279	332	361	328	266	318	314	405	369	385	277	287	267	356	340	398	721	718	699	1600	1587	1604	369	391	353	270	294	265	335	329	369	286	287	284	332
16:48:37	313	305	260	311	294	297	305	296	314	292	307	298	262	298	272	318	339	304	263	279	284	387	403	433	249	297	311	359	354	349	680	709	739	1614	1561	1606	351	376	366	276	265	283	287	350	365	278	278	298	321
16:58:37	300	306	263	309	303	302	294	307	314	262	296	298	268	286	295	310	342	362	295	286	294	414	407	378	303	282	286	321	326	395	691	736	728	1609	1591	1641	374	364	353	291	275	275	318	336	367	237	316	313	315
17:08:37	298	290	320	246	242	296	304	288	310	299	277	254	304	297	268	333	316	357	308	306	278	390	407	361	293	278	283	334	328	371	695	676	723	1557	1583	1582	364	359	375	283	281	310	323	329	387	272	276	277	340
17:18:37	308	290	291	300	294	280	322	303	306	284	277	290	242	283	266	328	315	328	284	267	280	416	368	379	290	292	283	351	355	372	721	746	693	1549	1579	1618	385	377	365	256	279	271	369	333	360	285	265	283	265
17:28:37	285	293	311	289	279	282	305	290	294	293	269	310	271	323	287	344	366	342	300	338	272	387	385	365	261	295	348	316	348	377	709	684	703	1597	1586	1582	331	375	398	309	281	296	345	340	336	260	270	283	278
17:38:37	254	282	281	288	273	302	334	299	306	285	316	326	314	293	288	382	338	327	320	312	264	386	375	382	294	276	286	331	335	359	707	712	718	1561	1578	1602	376	373	343	258	283	279	323	362	392	279	302	288	352
17:48:37	259	299	295	309	284	293	317	293	283	275	308	273	286	278	270	368	351	355	313	312	266	378	365	379	297	244	265	336	359	414	653	725	713	1540	1600	1622	383	359	376	308	285	305	361	366	377	306	295	294	343
17:58:37	287	291	297	277	296	278	331	278	288	288	289	295	310	314	277	378	355	339	324	316	309	402	398	373	283	257	282	378	364	360	688	720	695	1573	1580	1593	386	383	373	297	272	282	360	369	404	282	271	306	344
18:08:37	290	287	305	282	293	279	289	295	293	281	301	271	287	279	284	361	317	333	314	307	291	365	394	407	285	260	297	348	352	379	716	735	712	1551	1607	1582	362	383	372	294	275	292	337	351	389	272	291	266	336
18:18:37	281	303	259	309	326	311	328	299	297	293	283	300	269	288	286	321	389	323	295	276	296	419	386	407	304	285	303	358	337	378	675	748	686	1571	1561	1578	377	399	399	280	298	296	364	328	372	292	304	293	331
18:28:37	310	271	282	301	306	314	315	335	304	322	315	322	277	287	274	319	312	286	316	313	330	378	400	417	247	261	264	343	328	370	719	716	680	1586	1530	1546	349	383	364	270	259	276	332	371	365	305	253	275	336
18:38:37	290	305	299	288	305	296	304	302	310	295	316	347	304	292	293	321	325	325	320	301	321	404	373	408	281	291	271	379	342	392	702	710	698	1513	1540	1567	375	369	367	271	255	286	358	381	354	297	294	282	339
18:48:37	314	315	301	291	319	290	308	278	283	294	316	304	226	264	281	327	331	357	295	304	292	378	407	386	278	329	291	338	348	357	699	695	732	1542	1589	1589	361	430	384	237	267	296	342	343	380	267	282	302	361
18:58:37	295	305	304	275	327	275	300	347	299	319	326	327	293	278	252	354	343	331	282	301	294	387	388	426	237	283	309	359	331	353	692	718	698	1534	1572	1551	402	430	408	280	292	268	322	341	364	304	259	287	325
19:08:37	286	298	304	277	287	298	328	289	324	267	295	296	280	256	257	335	329	328	271	280	313	365	407	419	316	295	285	362	370	386	670	709	689	1503	1588	1555	401	374	387	302	343	309	372	347	347	276	299	289	339
19:18:37	326	287	302	270	301	346	336	257	347	295	285	309	304	287	268	380	361	303	300	324	321	412	385	381	301	292	288	358	335	432	709	700	671	1558	1588	1591	385	383	386	284	304	305	339	327	339	287	265	274	336
19:28:37	278	317	277	281	321	311	290	303	319	295	330	273	298	308	303	350	337	334	284	311	279	384	398	396	306	295	265	364	347	385	682	669	694	1554	1566	1530	421	384	360	230	296	278	329	365	374	306	343	273	347
19:38:37	295	303	316	284	278	300	283	301	293	317	334	295	282	269	289	367	358	297	284	295	293	397	384	387	305	303	298	360	349	386	707	679	667	1506	1548	1563	369	388	392	246	283	277	332	323	372	292	295	292	336
19:48:37	283	255	288	291	304	317	278	307	313	324	308	288	321	291	318	358	353	333	328	301	299	394	401	425	286	300	296	326	368	373	643	693	717	1521	1570	1553	395	394	390	304	278	312	364	357	400	314	315	269	342
19:58:37	297	311	322	291	265	302	306	298	324	304	291	270	276	308	276	337	328	327	330	298	294	433	385	391	299	298	300	367	347	358	673	710	718	1554	1578	1538	397	375	404	296	259	284	321	369	380	277	288	291	343
20:08:37	265	274	313	307	239	298	305	300	306	312	253	303	283	292	269	321	358	350	305	298	300	385	378	383	313	303	320	347	355	409	683	689	736	1501	1571	1534	368	362	408	270	265	302	341	360	369	300	262	263	375
20:18:37	249	302	295	305	265	317	305	304	278	296	298	290	278	281	265	370	362	281	283	335	298	364	373	390	259	270	285	332	331	372	668	745	652	1533	1583	1537	383	405	383	269	263	284	372	364	376	313	298	265	341
20:28:37	284	313	304	304	261	305	309	297	286	303	283	299	284	245	283	360	369	343	307	310	314	379	386	402	274	290	275	351	328	389	690	708	670	1530	1542	1518	381	383	368	286	253	311	306	340	388	273	267	275	340
20:38:37	292	285	309	280	292	342	326	277	301	320	282	313	318	287	313	362	380	332	286	319	320	353	400	408	282	317	320	338	357	380	666	733	690	1517	1594	1564	381	370	401	290	289	286	315	341	351	294	276	266	316
20:48:37	322	293	263	277	281	321	279	282	307	301	314	281	268	278	269	353	329	339	302	290	297	406	396	346	273	272	322	361	370	364	709	661	626	1510	1591	1552	361	365	378	280	279	287	328	349	379	256	292	300	340
20:58:37	307	321	311	285	302	326	308	299	297	293	286	303	313	309	269	352	357	335	291	300	294	417	421	405	282	308	291	311	332	385	681	648	695	1535	1536	1557	409	398	362	293	290	290	339	333	372	292	285	305	331
21:08:37	277	296	290	266	308	293	298	299	336	306	283	310	297	304	296	385	343	326	350	345	297	386	421	395	296	285	310	348	357	391	654	637	635	1525	1553	1560	394	357	404	300	273	286	345	363	344	288	285	277	336
21:18:37	326	290	288	322	278	318	280	269	335	274	265	308	318	286	299	361	352	329	291	333	315	402	409	413	292	292	292	374	337	403	689	698	684	1523	1567	1534	363	394	369	240	296	292	379	338	370	268	284	301	349
21:28:37	303	287	305	295	272	288	315	316	294	308	295	303	297	271	283	329	330	321	323	316	273	395	361	378	284	260	272	348	336	395	700	728	652	1548	1568	1550	420	361	382	313	292	298	364	375	367	309	284	298	336
21:38:37	282	277	303	300	268	304	315	291	305	279	293	311	255	288	278	356	334	334	316	354	317	391	393	398	303	278	298	353	345	390	705	703	650	1456	1562	1525	380	383	395	300	257	266	320	361	369	313	284	282	355
21:48:37	294	277	293	294	268	331	318	315	301	298	287	303	273	264	288	333	341	318	312	287	332	398	373	423	289	262	327	336	396	388	673	694	673	1544	1575	1537	392	386	363	287	306	275	329	348	375	290	280	286	345
21:58:37	292	289	288	286	312	298	305	315	316	299	293	317	261	269	287	356	340	368	290	328	337	375	420	372	294	291	299	340	374	346	663	690	665	1520	1535	1540	408	388	405	286	290	262	340	359	383	295	287	296	363
22:08:37	295	312	300	298	314	304	272	328	318	287	301	284	281	285	281	301	323	320	309	323	304	417	422	413	300	299	282	360	380	404	681	701	683	1522	1540	1527	377	374	372	253	267	278	342	354	405	268	283	308	349
22:18:37	263	318	313	319	295	291	304	308	312	282	292	291	254	305	292	326	348	289	294	326	290	383	422	407	287	283	310	332	365	418	645	676	668	1502	1536	1542	380	370	375	301	298	343	352	376	400	310	313	299	340
22:28:37	289	293	309	298	341	299	301	289	242	328	292	291	271	327	297	269	323	342	285	366	304	380	405	372	293	302	283	358	342	402	674	720	612	1490	1539	1539	386	417	373	312	303	293	368	359	359	295	285	307	324
22:38:37	282	294	289	308	294	290	308	287	321	331	302	302	309	290	291	337	361	307	274	338	324	361	416	406	318	296	299	313	326	438	663	684	687	1529	1579	1494	354	379	379	273	300	269	379	341	372	273	279	308	365
22:48:37	329	273	290	298	297	345	312	300	314	290	286	294	240	287	306	346	366	344	306	321	303	402	394	401	283	318	311	407	327	429	657	671	686	1525	1535	1503	377	397	382	270	308	282	361	376	386	270	267	278	321
22:58:37	293	293	339	325	297	336	292	330	318	313	272	301	281	263	300	364	371	293	348	324	275	391	380	421	280	298	277	366	396	387	660	712	646	1575	1568	1497	413	394	382	308	309	282	354	343	400	267	266	302	296
23:08:37	314	297	326	278	280	284	336	288	273	296	332	285	285	280	274	339	370	345	306	298	324	416	425	377	266	276	302	318	317	353	682	694	654	1564	1549	1531	422	378	360	268	291	280	375	366	360	288	271	311	322
23:18:37	285	317	294	307	288	294	337	304	329	317	301	303	275	298	307	360	363	336	334	304	332	375	381	380	300	307	307	342	349	344	661	712	656	1548	1561	1542	395	406	380	279	288	294	299	392	413	298	301	291	350
23:28:37	281	301	283	320	292	318	331	316	311	319	300	306	318	320	299	324	337	349	319	276	345	424	401	383	315	321	256	361	358	384	652	670	660	1538	1549	1544	392	392	394	297	274	295	352	361	363	294	300	322	367
23:38:37	329	307	299	302	281	311	275	304	301	328	315	280	292	277	261	359	364	360	326	349	319	400	391	425	300	322	248	337	382	410	666	678	657	1501	1540	1522	380	392	391	282	312	290	359	343	352	273	299	284	338
23:48:37	296	281	332	295	300	319	337	293	352	287	271	309	254	297	284	349	368	325	345	317	310	363	388	408	301	253	275	333	362	359	670	671	662	1502	1547	1501	409	396	396	300	289	295	348	340	353	295	335	309	349
0:00:00
0:00:00
0:00:00
0:00:00
0:00:00
0:00:00
0:00:00
0:00:00
0:00:00
0:00:00
0:00:00
[truncated: 47 more columns]
