# Supplementary material for: Systematic analysis of low-affinity transcription factor binding site clusters in vitro and in vivo establishes their functional relevance
Source: Nat Commun. 2022 Sep 7;13:5273. doi: 10.1038/s41467-022-32971-0 (PMC9452512; doi:10.1038/s41467-022-32971-0)
Supplement: Supplementary file 3 — Source Data [file 41467_2022_32971_MOESM3_ESM.zip › source_data/in-vivo/20210624/20210624_Pho5pr_GFP70.txt]

EGFP:488,507
Kinetic read	A1	A2	A3	A4	A5	A6	A7	A8	A9	A10	A11	A12	B1	B2	B3	B4	B5	B6	B7	B8	B9	B10	B11	B12	C1	C2	C3	C4	C5	C6	C7	C8	C9	C10	C11	C12	D1	D2	D3	D4	D5	D6	D7	D8	D9	D10	D11	D12	E1
0:08:37	204	214	212	211	219	196	181	162	208	197	195	178	218	216	248	204	184	209	233	222	189	231	209	217	218	213	179	173	181	222	202	185	193	204	194	219	299	342	253	211	205	191	161	180	206	198	193	181	207
0:18:37	201	231	184	202	228	228	191	209	192	187	200	160	217	259	246	210	207	196	207	208	224	199	221	199	192	187	199	210	195	197	190	218	209	208	185	196	364	409	334	191	183	171	216	210	201	199	178	189	211
0:28:37	206	210	196	208	238	231	236	182	204	191	170	196	206	286	258	207	202	190	214	206	191	200	201	195	202	194	199	229	198	206	217	223	210	203	207	201	344	491	465	181	226	188	182	198	186	200	185	149	201
0:38:37	217	227	205	223	225	228	210	208	195	187	177	191	268	260	273	220	194	232	192	204	205	211	208	189	195	214	201	216	195	193	213	249	224	197	216	221	344	571	483	179	206	207	200	197	186	199	181	159	189
0:48:37	181	202	230	221	231	219	202	183	204	202	186	200	234	243	292	181	197	204	211	208	203	218	233	197	207	217	207	201	187	203	234	229	208	204	223	235	361	507	546	203	178	185	214	177	189	187	182	187	220
0:58:37	229	193	201	206	241	179	216	181	193	176	189	168	243	252	261	206	207	184	210	206	206	204	219	217	183	211	212	219	199	211	220	209	195	205	229	196	359	480	538	186	195	228	187	168	177	148	158	193	232
1:08:37	212	192	221	212	216	203	213	233	174	208	193	212	247	274	303	196	203	201	182	224	195	207	195	215	207	194	189	226	214	207	232	228	209	202	223	208	394	420	543	227	189	189	170	171	173	211	184	193	235
1:18:37	211	192	201	231	238	217	179	227	221	212	182	214	243	282	243	209	218	219	215	194	209	199	212	196	179	189	161	193	196	173	227	214	190	228	205	222	386	452	493	210	187	193	182	201	211	201	173	185	253
1:28:37	208	193	218	208	202	203	188	237	216	197	196	196	233	277	244	193	214	192	200	216	211	210	192	183	209	217	183	211	214	208	219	228	218	228	191	227	393	602	504	206	184	206	173	167	162	199	183	178	269
1:38:37	247	192	198	205	216	218	201	193	196	205	208	193	274	249	289	213	226	213	211	208	215	193	213	223	219	176	178	209	206	182	239	239	261	222	205	206	436	503	440	205	194	200	183	178	179	179	177	178	266
1:48:37	213	205	198	220	203	208	205	181	209	194	197	211	297	288	276	207	193	200	185	218	200	210	236	202	186	199	199	214	173	194	222	240	250	214	228	227	434	474	443	207	199	194	213	164	168	199	208	165	281
1:58:37	201	209	195	229	205	218	206	182	182	206	209	194	304	293	277	217	220	194	217	201	198	202	209	214	192	219	202	213	216	194	236	236	215	225	204	209	482	510	403	177	200	220	228	195	184	180	192	218	310
2:08:37	221	213	206	238	236	197	189	199	214	226	203	173	310	269	275	240	218	194	219	200	195	225	183	225	207	219	209	232	228	204	206	218	220	211	236	237	508	717	459	172	216	223	200	203	193	193	189	221	298
2:18:37	204	220	191	221	213	217	212	224	194	237	191	188	304	277	260	206	192	195	196	212	216	235	203	213	192	215	225	197	210	201	236	218	213	232	220	206	555	560	432	183	178	202	211	182	193	188	201	208	350
2:28:37	210	203	209	219	229	210	207	184	219	197	194	190	330	318	307	231	213	224	217	192	211	201	243	233	180	232	188	199	219	228	245	231	208	245	219	195	583	559	456	176	202	189	214	184	199	179	221	142	354
2:38:37	231	228	216	223	239	222	197	213	202	204	208	231	283	326	304	231	238	203	207	203	204	221	218	232	198	210	230	219	200	205	251	246	234	218	224	216	605	613	478	201	176	196	192	169	194	206	179	208	384
2:48:37	201	211	213	229	229	202	221	221	189	219	201	204	319	311	319	188	219	186	231	215	220	232	222	216	214	212	241	196	191	229	274	234	225	218	231	238	628	673	483	196	183	205	191	175	171	197	177	197	428
2:58:37	210	214	236	258	236	252	210	214	197	208	203	196	316	336	343	235	217	205	213	226	232	205	206	189	226	185	259	191	207	179	252	246	229	230	206	222	667	659	551	188	216	179	206	188	208	184	200	204	443
3:08:37	208	232	234	238	217	251	202	236	187	192	194	161	339	322	332	193	231	218	200	236	196	214	209	227	203	221	244	212	205	224	243	247	244	249	207	220	669	701	598	162	189	180	215	199	184	174	204	207	445
3:18:37	219	221	217	218	229	230	207	216	234	198	189	190	333	356	331	216	209	205	221	198	190	247	208	217	223	210	232	211	218	211	252	233	240	234	247	228	740	768	567	173	179	196	193	206	181	194	172	193	486
3:28:37	240	226	208	252	239	222	229	179	207	240	231	222	362	344	367	204	207	185	214	237	212	202	229	224	210	212	219	212	223	186	251	241	250	253	252	252	771	820	647	198	176	190	192	171	185	186	177	191	491
3:38:37	205	225	197	228	255	255	213	224	227	179	216	200	371	364	366	208	210	225	243	240	221	257	227	198	171	232	194	223	191	208	255	236	257	234	247	220	816	872	641	177	173	203	177	169	194	198	208	195	508
3:48:37	221	217	214	219	215	209	228	199	224	211	208	206	406	404	405	205	230	240	222	221	238	235	240	204	201	231	228	186	199	212	263	264	235	273	224	245	902	923	682	201	188	189	185	187	182	220	204	177	529
3:58:37	239	188	218	233	249	249	213	210	226	173	235	202	432	472	417	209	217	209	250	204	222	233	249	218	221	233	232	222	194	196	276	272	246	248	270	238	951	1010	737	205	180	200	191	204	205	184	182	199	569
4:08:37	200	182	227	256	216	239	215	219	185	232	193	181	402	414	404	249	216	231	237	235	223	230	245	209	189	193	236	199	190	202	271	245	287	233	219	239	1000	1050	787	191	214	181	189	194	197	179	198	199	572
4:18:37	205	198	212	245	235	236	198	229	190	231	185	213	443	466	430	206	217	225	209	227	227	225	242	235	200	216	221	227	199	191	282	278	240	226	210	246	1067	1103	855	205	183	203	214	167	189	208	203	178	623
4:28:37	221	218	221	251	271	258	224	200	220	202	231	212	445	479	426	193	228	216	235	225	202	231	242	257	219	196	211	207	214	223	289	290	284	264	255	239	1084	1169	850	183	190	199	212	194	168	189	183	181	634
4:38:37	230	227	187	227	260	251	216	238	224	199	242	174	480	453	480	203	202	232	208	168	225	237	261	228	218	211	212	223	202	193	292	264	290	255	244	253	1201	1269	917	197	184	197	175	179	207	182	186	224	632
4:48:37	239	198	209	293	249	268	206	197	201	232	226	211	497	484	486	238	233	210	211	221	209	266	246	261	235	169	213	199	223	202	302	306	324	275	269	263	1256	1298	994	181	190	179	184	190	180	189	176	181	612
4:58:37	195	201	212	256	262	275	238	178	207	234	211	228	514	538	489	240	221	239	214	225	190	251	264	242	211	183	210	220	195	240	318	305	273	235	272	252	1304	1442	1041	188	200	207	178	183	202	195	190	193	646
5:08:37	235	198	207	266	260	274	221	216	203	253	200	243	489	533	506	246	234	221	234	210	211	242	259	245	203	233	238	219	212	214	314	315	325	269	258	247	1378	1569	1122	168	191	226	194	191	211	202	209	167	676
5:18:37	205	228	225	290	290	275	241	229	233	222	237	221	527	542	536	215	253	224	201	215	222	262	270	262	202	195	233	208	216	204	325	318	313	259	254	263	1464	1503	1163	179	203	186	194	181	172	184	160	208	681
5:28:37	225	205	233	291	285	276	214	209	225	237	246	205	529	601	530	260	240	206	225	217	226	269	270	259	218	220	251	207	236	214	355	303	331	273	254	279	1573	1543	1221	209	196	186	183	191	164	184	200	214	695
5:38:37	208	229	215	280	273	254	248	206	197	252	235	192	550	583	569	263	227	208	214	213	195	273	279	268	196	193	210	238	227	183	318	326	341	269	283	242	1611	1612	1281	190	223	187	187	210	187	182	187	193	723
5:48:37	187	229	229	303	277	283	249	231	224	224	235	220	560	626	590	267	244	215	247	208	214	245	269	273	229	223	225	226	234	208	325	299	330	280	275	283	1666	1676	1300	160	159	198	173	175	170	205	220	200	740
5:58:37	227	206	240	297	254	295	235	244	226	231	240	236	586	634	593	224	249	211	223	215	241	280	294	273	222	217	220	197	225	234	353	337	349	289	269	277	1753	1688	1394	177	193	197	201	170	201	184	180	181	757
6:08:37	240	231	200	283	280	283	243	233	219	260	244	272	633	612	583	247	227	229	212	224	195	290	301	289	217	232	219	236	224	185	332	332	366	278	300	260	1886	1746	1379	192	182	203	190	164	194	211	192	171	798
6:18:37	247	245	209	290	310	287	215	195	233	250	263	269	616	660	602	280	276	218	226	206	220	294	292	280	226	210	211	251	225	211	330	373	356	265	277	287	1887	1776	1441	190	203	187	192	200	163	187	209	186	787
6:28:37	236	244	231	303	309	292	238	217	263	249	268	245	622	678	587	227	255	243	200	204	219	283	298	290	201	244	201	271	241	199	382	375	382	293	307	310	2014	1842	1509	193	221	186	201	182	185	178	200	183	805
6:38:37	258	227	233	300	295	314	251	246	251	253	261	243	669	685	649	287	271	212	221	235	229	313	281	302	214	221	200	219	242	218	371	377	369	312	294	270	2041	1830	1547	185	203	160	219	193	184	197	181	205	845
6:48:37	239	231	279	291	335	313	229	239	267	265	278	266	666	657	661	304	271	232	195	197	194	324	313	322	197	230	226	247	266	226	394	391	402	287	272	330	2051	1893	1620	203	217	158	169	171	194	223	199	176	888
6:58:37	218	247	257	329	329	307	261	246	251	278	274	257	661	689	691	269	272	233	250	209	225	338	334	313	234	261	222	288	231	235	400	379	400	322	335	300	1952	1907	1661	196	190	186	182	209	164	187	189	189	862
7:08:37	241	246	270	331	319	314	257	246	271	279	287	251	689	742	686	281	283	212	235	273	228	328	312	317	236	242	245	282	259	217	411	417	409	310	305	322	2015	1859	1726	186	184	203	185	153	185	206	191	169	891
7:18:37	254	257	268	314	318	305	289	262	230	288	283	258	704	709	697	284	265	241	218	240	243	328	324	306	252	238	255	265	236	209	409	402	421	333	319	286	1978	1866	1782	183	191	187	192	181	198	215	237	188	868
7:28:37	256	258	258	323	350	295	240	277	264	261	284	264	692	749	742	295	247	243	242	258	234	325	332	338	250	238	240	271	249	238	443	457	420	298	324	306	2023	1883	1752	184	185	192	204	183	180	201	161	200	913
7:38:37	260	277	257	341	341	351	279	254	270	294	267	258	686	738	733	271	281	264	232	238	248	334	317	287	233	236	272	275	242	233	425	421	412	319	322	319	2063	1887	1862	163	186	202	176	196	186	190	207	179	918
7:48:37	268	263	265	329	359	340	258	256	305	287	259	278	711	745	705	302	268	243	238	242	228	327	350	320	264	242	267	274	275	199	438	443	441	327	308	346	2127	1922	1880	192	200	191	196	174	182	197	185	188	973
7:58:37	281	262	278	332	312	362	279	259	276	295	276	268	731	773	697	304	310	252	272	284	222	326	318	351	232	225	270	298	276	239	439	446	438	316	319	328	2206	1886	1874	210	184	197	166	167	199	167	162	171	956
8:08:37	280	297	278	339	336	350	281	271	286	315	309	277	692	770	763	253	304	267	229	247	258	339	356	322	271	274	259	297	264	231	430	388	454	311	325	299	2176	1881	1888	170	182	186	189	188	197	183	184	187	1005
8:18:37	288	275	284	328	325	354	309	293	265	294	286	286	685	770	724	304	278	256	233	249	239	350	350	340	291	278	277	285	290	248	463	457	410	339	332	378	2222	1902	1815	165	197	181	195	166	214	162	164	171	991
8:28:37	281	276	288	358	360	333	310	284	273	303	269	274	748	747	770	295	299	271	263	267	275	334	327	334	264	277	281	287	278	240	438	470	457	326	346	361	2222	1895	1847	167	182	174	188	201	180	184	187	154	1025
8:38:37	295	301	297	340	337	360	288	275	305	310	286	293	718	756	749	302	302	273	260	281	253	341	363	355	289	281	299	292	302	223	452	452	442	356	373	366	2175	1864	1827	203	214	157	212	181	215	182	192	198	1032
8:48:37	290	279	291	360	355	357	284	297	278	333	307	292	737	812	774	306	294	302	262	252	282	368	344	350	267	249	281	288	314	259	449	466	443	362	346	360	2201	1934	1800	210	185	189	180	184	209	171	187	171	1059
8:58:37	299	274	300	349	348	333	312	290	272	299	311	295	730	805	752	298	247	253	260	253	269	365	357	350	290	302	276	298	283	230	466	484	436	345	338	340	2147	1885	1799	195	181	187	170	179	193	182	174	193	1050
9:08:37	294	300	308	373	369	343	278	277	269	351	296	313	724	848	775	312	294	268	277	277	274	380	348	363	270	270	266	286	277	221	470	443	438	348	348	367	2178	1894	1860	170	202	186	177	216	181	173	165	208	1084
9:18:37	305	285	286	338	374	339	282	272	289	304	314	298	756	804	756	314	317	276	273	267	274	342	362	384	298	296	279	303	303	261	467	474	441	351	355	306	2134	1916	1852	197	201	192	191	152	184	210	188	179	1107
9:28:37	279	290	291	355	369	372	293	282	276	289	317	310	740	812	804	272	313	282	260	294	294	340	367	337	286	258	271	273	307	268	438	482	452	360	390	359	2068	1868	1831	172	178	180	201	182	199	201	195	176	1086
9:38:37	274	279	305	360	348	356	320	330	299	300	301	323	727	816	807	307	321	279	289	282	283	378	358	365	291	279	277	275	300	256	459	472	441	364	359	384	2099	1900	1905	177	217	207	205	192	178	190	159	211	1104
9:48:37	301	300	296	354	365	360	304	286	300	296	324	292	719	804	746	315	296	279	260	327	264	352	379	367	290	296	294	289	300	281	466	479	463	352	362	348	2148	1907	1863	195	158	180	188	186	167	178	222	173	1152
9:58:37	292	279	330	389	370	357	318	283	305	318	332	311	740	814	762	312	311	273	247	299	326	358	369	353	301	305	318	292	277	274	455	472	469	372	382	357	2111	1916	1824	202	186	178	191	192	181	181	197	215	1121
10:08:37	331	283	310	366	359	382	287	303	320	334	317	322	710	815	780	300	331	281	276	306	283	403	392	394	335	291	301	307	288	295	494	484	465	363	371	384	2116	1869	1865	219	197	188	185	168	197	209	164	195	1196
10:18:37	298	301	333	376	364	394	290	289	316	310	314	345	746	823	783	286	290	285	267	286	274	399	392	346	312	330	284	312	310	284	481	472	447	375	376	387	2128	1865	1842	181	192	212	196	182	194	205	204	183	1166
10:28:37	298	327	308	395	361	374	302	316	301	329	309	289	750	834	732	331	319	275	294	291	276	417	341	387	296	293	298	311	323	305	491	503	460	362	390	387	2110	1920	1845	215	183	183	187	195	186	199	191	198	1200
10:38:37	321	295	316	380	361	369	341	279	282	297	338	329	745	836	794	289	308	291	297	268	321	390	373	382	288	285	290	318	294	309	511	498	443	362	364	380	2032	1869	1857	154	213	198	221	187	203	189	204	194	1196
10:48:37	331	309	309	367	343	373	339	343	301	335	327	296	747	772	789	312	303	313	261	291	302	373	373	360	314	330	306	297	299	301	499	498	484	378	383	382	2056	1922	1870	185	199	174	203	174	185	199	170	182	1238
10:58:37	342	299	308	390	412	375	301	323	294	328	305	312	757	791	740	327	321	315	296	309	282	394	398	382	312	313	326	304	318	299	465	493	458	355	391	391	2070	1951	1897	198	195	186	186	205	203	186	181	190	1208
11:08:37	319	349	323	367	384	383	305	330	275	330	336	323	734	777	770	306	298	304	250	330	301	359	402	404	327	319	303	308	360	289	492	509	470	391	392	347	2050	1906	1920	195	180	178	194	158	199	196	201	171	1248
11:18:37	326	336	341	364	390	393	310	313	312	342	324	311	745	803	782	318	298	295	293	293	299	394	362	373	313	324	322	333	320	299	478	512	467	357	372	363	2114	1918	1922	170	194	171	213	144	191	191	199	152	1251
11:28:37	337	335	298	374	345	375	334	314	300	322	311	358	667	814	775	313	307	291	295	302	291	396	405	347	307	296	311	290	327	262	491	506	471	374	393	367	2046	1985	1834	184	182	195	196	189	191	192	173	167	1294
11:38:37	343	330	313	375	367	366	325	312	301	340	335	342	753	786	788	328	331	304	283	306	303	378	373	382	335	353	324	311	319	290	502	469	500	377	391	382	1956	1977	1829	193	190	180	199	183	176	190	209	169	1281
11:48:37	341	315	300	357	369	388	328	334	304	322	340	317	743	823	799	325	295	291	287	355	294	407	380	378	325	295	324	323	334	280	512	482	477	392	397	387	2057	2003	1863	194	209	187	185	189	179	184	198	210	1324
11:58:37	327	356	306	381	374	377	311	336	308	337	351	325	714	811	760	316	298	300	285	315	297	385	382	384	307	313	300	320	335	295	486	511	486	387	378	372	2068	1981	1832	207	200	167	196	171	182	188	213	211	1322
12:08:37	312	330	336	376	377	379	299	331	322	333	341	318	745	843	770	332	316	301	323	295	308	376	379	395	338	338	302	307	341	307	465	501	475	415	375	425	2075	2022	1785	193	198	182	188	193	203	217	170	207	1353
12:18:37	341	325	319	421	411	386	314	302	328	346	309	317	727	797	765	334	303	330	283	306	316	390	403	381	309	326	330	323	318	314	507	424	494	379	420	360	2053	2049	1841	216	186	173	182	193	196	195	176	198	1357
12:28:37	333	349	329	397	387	396	321	324	294	322	338	329	714	821	794	322	323	329	305	319	291	358	402	397	353	318	319	299	314	297	515	492	499	403	413	392	2020	1927	1859	184	193	205	161	190	155	185	182	176	1375
12:38:37	352	347	342	383	392	393	332	331	340	341	346	366	703	825	784	292	312	331	309	314	313	397	376	376	316	327	324	315	331	308	508	493	483	339	402	410	2013	2034	1857	195	193	160	193	207	182	151	190	214	1367
12:48:37	359	376	317	361	390	393	326	313	333	310	324	335	732	774	806	313	320	297	290	322	304	401	403	374	350	338	345	325	312	306	508	495	483	404	378	396	1957	1952	1858	170	187	187	215	168	184	204	186	199	1374
12:58:37	316	329	327	394	387	378	300	318	326	308	346	349	747	775	796	327	306	317	310	305	313	392	382	391	347	346	332	321	320	289	516	518	461	416	400	383	1994	1981	1816	173	190	175	217	184	175	196	172	197	1403
13:08:37	328	328	353	404	391	392	321	314	291	324	346	314	747	799	781	290	337	325	300	336	313	408	406	378	325	349	307	304	350	329	523	488	497	386	418	389	2030	2007	1785	167	187	228	177	199	192	185	174	175	1395
13:18:37	350	318	318	400	415	356	335	340	320	363	331	354	704	821	776	309	340	313	313	345	338	407	380	377	337	332	337	308	342	318	502	488	483	390	367	415	2050	2027	1901	191	195	210	121	204	167	153	194	190	1362
13:28:37	314	312	319	378	398	372	337	342	305	361	314	324	727	793	732	342	316	289	287	326	318	420	395	367	316	313	323	330	324	337	521	505	485	385	374	386	2006	2030	1819	168	187	195	202	175	216	196	158	184	1416
13:38:37	327	345	348	381	423	389	328	331	340	377	329	341	756	814	767	313	363	318	285	313	293	391	393	392	348	331	350	343	335	311	527	505	461	391	374	412	2087	1991	1786	172	185	179	211	180	179	189	195	180	1392
13:48:37	311	341	346	371	369	382	338	312	312	373	357	338	732	837	759	317	333	338	272	307	323	403	375	392	326	332	358	344	323	304	532	508	491	376	384	424	1972	2137	1776	166	202	170	222	174	173	182	153	186	1456
13:58:37	332	315	326	385	371	414	352	344	299	317	346	323	712	800	757	363	328	315	297	333	314	418	421	378	340	329	342	322	344	338	509	501	510	399	400	364	2001	2095	1799	184	174	186	181	186	179	195	177	150	1481
14:08:37	329	353	354	377	365	392	341	317	339	380	347	313	702	771	767	346	359	346	323	307	326	408	378	411	338	354	345	325	330	319	511	512	476	397	393	387	1983	2090	1826	183	201	190	179	155	179	196	169	201	1449
14:18:37	344	342	287	404	402	396	377	317	335	373	355	321	765	816	749	324	318	324	341	336	319	392	383	413	379	316	347	327	320	330	474	490	500	369	382	421	1853	1999	1725	185	180	175	208	189	219	183	188	162	1474
14:28:37	338	325	340	380	388	400	352	351	314	359	339	341	729	795	750	320	323	331	331	332	350	416	377	377	294	367	369	352	349	306	488	519	462	408	414	371	1950	2055	1766	195	188	188	177	189	178	201	178	198	1474
14:38:37	368	341	320	405	384	407	350	337	341	355	350	339	720	820	805	350	308	312	297	323	316	428	411	408	340	388	343	332	331	315	494	504	507	380	382	383	1954	1974	1789	176	211	211	176	175	212	212	184	192	1522
14:48:37	375	320	345	386	400	403	357	348	340	366	356	353	696	793	762	317	356	313	341	329	313	403	403	422	356	350	353	334	321	323	516	513	463	407	421	375	2014	2022	1824	201	195	173	175	189	168	200	184	195	1440
14:58:37	362	348	344	375	388	404	354	353	316	359	377	339	705	767	748	335	329	363	320	344	312	386	371	409	327	366	339	333	337	343	515	482	499	395	423	408	1948	2014	1856	203	234	185	201	177	179	172	198	182	1516
15:08:37	361	363	337	402	411	424	355	331	335	357	322	352	719	766	745	348	353	342	305	316	311	417	381	396	315	375	368	348	374	330	511	496	486	388	379	409	1947	1961	1794	209	198	173	198	191	167	178	178	192	1505
15:18:37	303	336	338	408	392	408	336	351	343	351	343	335	696	823	741	326	353	336	272	312	328	387	415	380	371	351	359	321	336	335	530	496	503	368	394	392	1888	1962	1729	199	190	174	175	171	174	180	164	167	1563
15:28:37	349	358	339	404	394	387	288	359	343	311	361	337	750	731	775	301	351	352	316	312	324	424	409	379	355	355	333	360	337	326	494	510	505	393	373	412	1931	1997	1750	177	178	197	212	194	182	173	178	180	1542
15:38:37	347	370	374	356	390	406	337	353	332	339	350	338	752	764	757	321	337	333	326	328	317	433	383	403	369	338	349	330	353	341	478	512	483	391	403	423	1823	1861	1709	153	182	176	164	198	193	209	176	205	1570
15:48:37	353	336	336	417	398	390	313	361	325	335	358	348	742	765	728	342	347	331	301	332	328	411	381	387	363	331	368	358	343	330	509	521	510	398	422	377	1854	1912	1771	182	200	183	203	191	180	180	194	176	1568
15:58:37	367	349	324	400	404	404	342	343	306	369	340	342	705	714	725	345	343	328	309	333	322	403	411	347	372	363	378	333	317	353	493	503	471	396	406	348	1796	1844	1722	202	196	187	186	187	177	174	180	193	1589
16:08:37	348	365	321	400	368	413	325	356	332	364	360	307	719	804	725	323	335	328	326	339	329	429	365	410	329	349	351	337	344	338	520	500	511	370	399	420	1855	1934	1720	173	212	188	181	171	166	205	209	182	1602
16:18:37	359	335	340	385	380	392	340	340	290	342	368	322	672	721	763	345	336	359	339	320	316	433	384	422	362	342	341	290	353	301	470	527	476	384	389	392	1848	1914	1713	196	169	186	168	190	209	197	197	194	1597
16:28:37	347	329	342	427	389	384	328	345	345	369	364	351	660	717	756	356	356	320	323	340	291	408	415	410	328	382	346	331	320	322	479	503	489	423	392	400	1867	1877	1726	172	174	201	218	213	202	176	213	201	1638
16:38:37	379	368	352	395	369	387	355	322	363	362	377	347	737	728	727	350	350	315	302	330	326	400	391	413	358	357	367	349	343	364	494	447	493	380	396	412	1813	1918	1699	179	160	200	182	179	171	191	204	207	1599
16:48:37	368	327	344	393	440	421	349	369	359	336	333	362	717	743	740	348	350	325	338	305	299	411	432	410	355	358	360	337	329	330	481	495	483	400	417	405	1759	1777	1725	202	175	178	196	205	203	184	226	209	1620
16:58:37	338	339	347	391	414	357	362	351	367	342	365	342	728	733	688	354	327	347	340	331	324	416	409	398	356	349	377	332	350	310	490	486	533	391	388	391	1787	1769	1673	173	181	192	186	184	207	187	194	191	1658
17:08:37	337	343	347	384	374	366	299	325	317	340	394	352	729	713	729	363	322	333	312	347	304	422	405	393	379	364	375	318	352	301	513	494	482	387	390	428	1771	1846	1676	183	159	187	213	195	179	195	180	177	1636
17:18:37	352	344	350	369	368	428	343	344	321	360	337	334	715	701	731	341	374	336	304	354	333	415	362	391	352	366	336	361	356	295	514	496	491	433	389	385	1818	1800	1710	164	215	187	179	173	176	165	169	210	1706
17:28:37	358	342	325	384	401	423	332	326	329	363	353	324	690	714	722	341	336	347	290	346	316	403	416	436	366	376	387	358	360	339	461	496	487	401	405	400	1764	1790	1656	175	219	184	215	176	148	184	179	188	1701
17:38:37	353	349	371	387	395	398	367	364	345	365	355	351	710	737	713	303	342	330	326	348	356	442	417	425	345	365	367	351	333	327	477	506	474	419	429	411	1659	1830	1685	184	181	188	179	180	217	160	175	187	1654
17:48:37	341	350	380	375	401	392	343	384	349	365	359	317	713	708	714	382	316	366	308	337	342	439	415	409	346	378	382	314	355	375	511	489	474	380	382	428	1704	1717	1690	197	186	183	187	191	175	179	187	205	1712
17:58:37	329	382	345	408	392	410	352	354	347	351	378	349	666	720	721	347	358	346	313	321	355	394	406	412	356	367	378	349	340	332	510	494	495	375	395	399	1721	1723	1700	196	203	176	208	168	179	180	149	233	1696
18:08:37	342	338	341	405	423	392	370	354	323	343	345	347	722	702	722	373	348	323	342	330	324	412	426	423	379	355	362	328	329	379	499	509	474	371	371	399	1684	1731	1648	198	174	178	211	186	186	164	175	192	1741
18:18:37	364	351	321	397	406	421	345	346	333	345	371	341	689	759	682	385	352	340	325	327	332	414	421	392	365	371	376	357	338	338	452	484	499	401	387	382	1657	1712	1663	193	186	210	201	199	171	176	187	186	1722
18:28:37	374	359	379	424	386	424	339	333	363	369	360	348	700	715	716	367	351	338	351	290	343	394	409	379	388	369	357	353	347	346	500	504	463	405	427	384	1643	1742	1658	202	191	162	188	184	179	201	199	188	1723
18:38:37	358	349	354	375	396	391	355	340	345	353	354	328	723	702	720	363	332	342	332	341	354	431	421	417	381	370	377	353	340	326	474	487	484	375	386	365	1613	1723	1631	183	193	191	195	157	162	161	193	176	1750
18:48:37	318	309	372	413	427	392	335	324	350	331	328	337	691	706	710	330	337	342	341	347	358	414	441	388	383	364	357	362	344	359	474	491	495	427	386	393	1631	1672	1666	189	189	166	183	188	187	161	169	199	1780
18:58:37	346	343	346	381	403	410	338	374	342	331	369	355	690	714	686	351	330	339	318	347	324	395	388	422	370	381	359	318	330	347	512	485	460	431	412	393	1614	1679	1696	196	178	201	192	190	184	223	160	185	1745
19:08:37	369	372	370	392	378	393	367	349	334	350	363	354	732	711	704	351	366	333	345	328	329	400	410	399	405	353	371	331	360	363	502	472	509	404	393	391	1639	1663	1659	182	206	165	196	208	201	163	155	179	1769
19:18:37	357	346	359	410	385	392	331	348	345	359	338	335	680	708	709	346	349	335	338	294	343	401	421	379	370	385	357	366	336	373	476	483	476	391	411	378	1605	1647	1649	153	170	185	177	204	191	188	213	173	1724
19:28:37	341	342	368	394	393	417	314	359	328	366	345	333	679	716	725	368	356	343	301	313	321	388	397	413	368	386	345	362	340	337	490	481	494	434	406	389	1569	1609	1649	181	194	195	206	186	178	193	200	190	1741
19:38:37	367	367	366	408	407	386	336	354	369	354	349	348	682	686	695	369	372	357	315	339	303	402	355	393	357	346	376	352	329	349	481	470	470	387	418	371	1522	1609	1645	209	171	195	202	206	191	185	195	209	1765
19:48:37	378	362	385	405	398	399	355	345	352	374	352	364	639	701	699	377	343	335	312	355	345	411	399	408	380	368	373	369	336	353	490	461	473	378	378	392	1524	1558	1622	189	187	209	183	187	195	185	194	184	1756
19:58:37	347	361	359	372	382	401	343	333	359	341	351	347	693	672	666	361	360	349	330	312	336	413	403	404	402	353	375	341	338	347	514	456	476	396	405	395	1497	1550	1616	166	191	183	189	165	184	187	221	190	1842
20:08:37	339	349	343	391	375	390	322	350	380	350	352	346	673	664	716	356	337	327	328	350	316	422	389	401	374	363	373	329	345	347	500	487	471	399	407	411	1437	1478	1584	170	158	231	218	201	168	194	183	150	1782
20:18:37	365	349	357	366	403	409	342	332	336	371	356	357	688	697	671	350	350	346	320	341	295	416	385	412	373	365	371	315	354	371	506	530	448	403	389	391	1404	1486	1586	193	201	175	188	189	187	195	164	203	1818
20:28:37	321	354	379	388	359	395	345	345	335	372	327	317	650	684	691	337	337	314	315	345	320	392	410	359	371	374	399	360	331	339	478	477	486	428	382	379	1370	1450	1585	218	196	187	209	192	189	211	198	208	1817
20:38:37	345	360	366	393	390	393	352	344	379	360	377	311	633	635	671	330	332	343	354	312	341	388	434	393	346	372	395	375	345	333	447	474	478	394	386	364	1328	1392	1597	196	168	177	187	176	172	194	162	183	1853
20:48:37	323	352	379	377	372	396	353	336	344	340	331	344	647	654	668	289	350	332	336	340	315	413	401	381	358	350	374	346	336	328	476	480	495	380	377	399	1295	1391	1571	189	210	196	173	194	186	191	171	180	1878
20:58:37	392	360	369	387	408	392	341	299	357	325	365	341	594	640	621	363	330	329	328	355	323	407	388	389	376	392	364	369	348	330	452	482	463	401	405	392	1311	1353	1544	206	196	205	182	199	188	188	181	186	1883
21:08:37	383	326	358	379	364	392	362	335	331	331	352	340	625	635	666	342	371	339	350	380	351	389	402	382	369	372	370	367	338	385	491	435	490	390	411	381	1262	1301	1567	179	198	212	212	175	190	196	172	178	1859
21:18:37	348	344	362	366	349	386	332	363	327	352	354	345	599	583	653	353	328	334	332	308	342	396	366	393	338	371	378	351	353	333	468	463	447	365	385	385	1273	1271	1493	178	175	184	173	180	167	187	175	195	1874
21:28:37	376	355	344	389	395	392	338	344	361	370	344	331	603	606	609	344	360	356	344	342	308	394	405	416	384	398	350	368	361	347	482	459	491	388	386	382	1197	1243	1486	188	210	181	180	180	185	201	199	197	1883
21:38:37	386	349	373	355	377	356	331	334	355	326	336	293	560	601	643	361	353	334	322	325	333	386	369	386	377	387	379	376	339	361	449	466	501	394	366	373	1183	1256	1464	214	189	211	158	207	182	171	171	217	1876
21:48:37	400	345	343	362	387	360	330	332	314	346	336	331	583	586	588	358	334	329	321	363	344	394	404	363	388	362	365	357	364	338	454	475	444	398	383	378	1100	1179	1432	183	174	171	167	162	164	191	160	187	1861
0:00:00
0:00:00
0:00:00
0:00:00
0:00:00
0:00:00
0:00:00
0:00:00
0:00:00
0:00:00
0:00:00
0:00:00
0:00:00
0:00:00
0:00:00
0:00:00
0:00:00
0:00:00
0:00:00
0:00:00
0:00:00
0:00:00
0:00:00
[truncated: 47 more columns]
