# Supplementary material for: Systematic analysis of low-affinity transcription factor binding site clusters in vitro and in vivo establishes their functional relevance
Source: Nat Commun. 2022 Sep 7;13:5273. doi: 10.1038/s41467-022-32971-0 (PMC9452512; doi:10.1038/s41467-022-32971-0)
Supplement: Supplementary file 3 — Source Data [file 41467_2022_32971_MOESM3_ESM.zip › source_data/in-vivo/20210624/20210624_Pho5pr_600.txt]

600
Kinetic read	A1	A2	A3	A4	A5	A6	A7	A8	A9	A10	A11	A12	B1	B2	B3	B4	B5	B6	B7	B8	B9	B10	B11	B12	C1	C2	C3	C4	C5	C6	C7	C8	C9	C10	C11	C12	D1	D2	D3	D4	D5	D6	D7	D8	D9	D10	D11	D12	E1
0:08:05	0.141	0.136	0.138	0.142	0.144	0.168	0.408	0.143	0.141	0.151	0.427	0.147	0.145	0.141	0.136	0.151	0.150	0.131	0.132	0.144	0.143	0.138	0.145	0.159	0.144	0.140	0.144	0.145	0.146	0.121	0.141	0.163	0.146	0.146	0.146	0.151	0.148	0.143	0.135	0.119	0.114	0.120	0.116	0.120	0.116	0.112	0.114	0.114	0.150
0:18:05	0.141	0.137	0.137	0.160	0.145	0.177	0.407	0.142	0.187	0.147	0.414	0.238	0.145	0.213	0.216	0.155	0.176	0.146	0.130	0.164	0.149	0.167	0.164	0.164	0.143	0.153	0.164	0.143	0.144	0.123	0.148	0.176	0.226	0.170	0.167	0.151	0.163	0.152	0.138	0.119	0.114	0.120	0.116	0.120	0.116	0.112	0.114	0.114	0.164
0:28:05	0.141	0.139	0.174	0.177	0.158	0.190	0.419	0.223	0.172	0.169	0.442	0.232	0.149	0.221	0.239	0.231	0.196	0.179	0.181	0.193	0.145	0.190	0.192	0.159	0.148	0.220	0.171	0.143	0.190	0.143	0.213	0.176	0.213	0.211	0.163	0.151	0.161	0.197	0.171	0.119	0.114	0.119	0.116	0.120	0.116	0.112	0.114	0.114	0.174
0:38:05	0.142	0.139	0.191	0.208	0.202	0.211	0.449	0.256	0.228	0.235	0.444	0.215	0.177	0.211	0.229	0.248	0.199	0.183	0.185	0.184	0.152	0.194	0.216	0.205	0.156	0.204	0.170	0.179	0.227	0.150	0.195	0.168	0.188	0.180	0.171	0.153	0.176	0.218	0.196	0.118	0.114	0.119	0.116	0.119	0.116	0.112	0.113	0.113	0.160
0:48:05	0.145	0.141	0.192	0.236	0.233	0.245	0.428	0.249	0.233	0.230	0.453	0.202	0.177	0.196	0.215	0.239	0.187	0.177	0.185	0.180	0.192	0.192	0.201	0.213	0.168	0.188	0.163	0.214	0.244	0.150	0.170	0.167	0.167	0.199	0.189	0.163	0.163	0.225	0.205	0.118	0.113	0.119	0.116	0.119	0.116	0.111	0.114	0.113	0.151
0:58:05	0.148	0.144	0.179	0.189	0.204	0.238	0.423	0.237	0.224	0.204	0.444	0.209	0.155	0.164	0.200	0.200	0.184	0.170	0.156	0.180	0.205	0.185	0.198	0.192	0.163	0.177	0.160	0.241	0.229	0.134	0.169	0.160	0.167	0.229	0.193	0.166	0.160	0.236	0.218	0.118	0.113	0.119	0.116	0.119	0.116	0.111	0.113	0.113	0.148
1:08:05	0.150	0.148	0.178	0.229	0.194	0.209	0.405	0.204	0.215	0.187	0.441	0.212	0.164	0.161	0.193	0.204	0.177	0.172	0.170	0.167	0.171	0.197	0.196	0.192	0.157	0.163	0.159	0.221	0.208	0.142	0.171	0.173	0.191	0.211	0.180	0.163	0.167	0.218	0.203	0.118	0.113	0.119	0.116	0.119	0.116	0.111	0.113	0.113	0.152
1:18:05	0.154	0.151	0.173	0.231	0.207	0.190	0.404	0.199	0.207	0.176	0.435	0.198	0.162	0.155	0.182	0.173	0.171	0.158	0.140	0.167	0.163	0.201	0.199	0.180	0.158	0.170	0.161	0.203	0.189	0.138	0.169	0.165	0.191	0.225	0.175	0.169	0.168	0.208	0.224	0.118	0.114	0.119	0.116	0.119	0.116	0.111	0.113	0.113	0.154
1:28:05	0.157	0.154	0.170	0.205	0.190	0.235	0.409	0.177	0.189	0.177	0.430	0.170	0.165	0.160	0.160	0.177	0.174	0.163	0.141	0.173	0.153	0.188	0.184	0.180	0.163	0.169	0.183	0.200	0.202	0.133	0.188	0.177	0.205	0.224	0.206	0.169	0.175	0.200	0.223	0.118	0.114	0.119	0.116	0.119	0.116	0.111	0.113	0.113	0.148
1:38:05	0.160	0.159	0.161	0.169	0.179	0.200	0.409	0.166	0.165	0.180	0.430	0.175	0.171	0.164	0.157	0.182	0.179	0.160	0.142	0.158	0.157	0.168	0.192	0.184	0.160	0.203	0.206	0.203	0.220	0.129	0.207	0.171	0.209	0.212	0.199	0.171	0.176	0.187	0.197	0.118	0.113	0.119	0.116	0.119	0.115	0.111	0.113	0.113	0.148
1:48:05	0.165	0.178	0.172	0.187	0.189	0.206	0.410	0.169	0.168	0.187	0.438	0.236	0.177	0.168	0.160	0.189	0.197	0.183	0.144	0.169	0.173	0.170	0.173	0.187	0.163	0.196	0.212	0.224	0.239	0.130	0.184	0.175	0.198	0.181	0.187	0.182	0.181	0.244	0.195	0.118	0.113	0.119	0.115	0.119	0.115	0.111	0.113	0.113	0.150
1:58:05	0.173	0.182	0.176	0.196	0.212	0.223	0.410	0.176	0.176	0.239	0.445	0.202	0.181	0.174	0.166	0.204	0.207	0.149	0.146	0.161	0.187	0.172	0.178	0.194	0.173	0.178	0.204	0.208	0.223	0.144	0.209	0.178	0.172	0.198	0.185	0.184	0.188	0.274	0.226	0.118	0.113	0.119	0.116	0.119	0.115	0.111	0.113	0.113	0.153
2:08:05	0.192	0.187	0.194	0.231	0.245	0.263	0.424	0.196	0.183	0.249	0.447	0.199	0.185	0.180	0.170	0.239	0.205	0.151	0.147	0.164	0.165	0.176	0.183	0.200	0.170	0.182	0.189	0.215	0.238	0.163	0.189	0.185	0.176	0.185	0.195	0.189	0.193	0.207	0.220	0.118	0.113	0.119	0.115	0.119	0.115	0.111	0.113	0.113	0.167
2:18:05	0.202	0.180	0.209	0.254	0.268	0.298	0.455	0.241	0.189	0.230	0.448	0.203	0.190	0.203	0.175	0.225	0.209	0.156	0.149	0.168	0.168	0.187	0.190	0.208	0.180	0.174	0.226	0.192	0.205	0.191	0.182	0.190	0.181	0.189	0.193	0.195	0.200	0.200	0.190	0.118	0.113	0.119	0.116	0.119	0.115	0.111	0.113	0.113	0.161
2:28:05	0.199	0.187	0.217	0.259	0.271	0.309	0.450	0.248	0.197	0.215	0.446	0.209	0.199	0.226	0.206	0.218	0.214	0.159	0.152	0.172	0.172	0.192	0.198	0.215	0.179	0.181	0.225	0.201	0.194	0.211	0.188	0.194	0.186	0.197	0.196	0.202	0.204	0.208	0.182	0.118	0.113	0.119	0.115	0.119	0.115	0.111	0.113	0.113	0.166
2:38:05	0.193	0.190	0.222	0.265	0.255	0.303	0.421	0.220	0.203	0.226	0.448	0.220	0.207	0.200	0.219	0.227	0.222	0.162	0.155	0.185	0.176	0.196	0.203	0.219	0.182	0.182	0.180	0.210	0.204	0.202	0.194	0.201	0.196	0.207	0.203	0.208	0.211	0.209	0.195	0.118	0.113	0.119	0.115	0.118	0.115	0.111	0.113	0.113	0.168
2:48:05	0.202	0.198	0.204	0.208	0.211	0.245	0.424	0.210	0.212	0.233	0.452	0.228	0.215	0.208	0.195	0.236	0.233	0.167	0.158	0.181	0.182	0.203	0.212	0.225	0.187	0.186	0.185	0.211	0.207	0.200	0.201	0.206	0.202	0.211	0.210	0.217	0.219	0.215	0.187	0.118	0.113	0.119	0.115	0.119	0.115	0.111	0.113	0.113	0.174
2:58:05	0.209	0.204	0.204	0.213	0.214	0.249	0.424	0.217	0.218	0.243	0.457	0.236	0.220	0.216	0.202	0.244	0.242	0.197	0.161	0.187	0.187	0.213	0.219	0.234	0.193	0.193	0.191	0.216	0.211	0.193	0.206	0.213	0.208	0.218	0.221	0.223	0.225	0.224	0.193	0.118	0.113	0.118	0.115	0.118	0.115	0.111	0.113	0.113	0.174
3:08:05	0.219	0.214	0.213	0.221	0.221	0.255	0.427	0.223	0.225	0.249	0.464	0.252	0.227	0.225	0.211	0.254	0.251	0.184	0.166	0.193	0.192	0.221	0.225	0.242	0.197	0.193	0.196	0.223	0.220	0.188	0.214	0.219	0.214	0.226	0.227	0.230	0.233	0.232	0.200	0.118	0.113	0.119	0.116	0.118	0.115	0.111	0.113	0.113	0.176
3:18:05	0.226	0.222	0.219	0.229	0.229	0.266	0.431	0.234	0.230	0.261	0.470	0.265	0.234	0.237	0.220	0.266	0.265	0.183	0.169	0.199	0.199	0.228	0.235	0.251	0.203	0.197	0.202	0.231	0.227	0.196	0.222	0.228	0.224	0.236	0.234	0.240	0.242	0.245	0.204	0.118	0.113	0.118	0.115	0.118	0.115	0.111	0.113	0.113	0.177
3:28:05	0.235	0.228	0.227	0.236	0.238	0.276	0.435	0.242	0.240	0.272	0.478	0.276	0.242	0.246	0.227	0.277	0.275	0.188	0.208	0.204	0.204	0.235	0.243	0.261	0.210	0.204	0.206	0.238	0.233	0.201	0.231	0.236	0.230	0.244	0.243	0.249	0.251	0.256	0.212	0.117	0.113	0.118	0.115	0.118	0.115	0.111	0.113	0.113	0.180
3:38:05	0.244	0.238	0.235	0.246	0.248	0.283	0.440	0.252	0.253	0.284	0.485	0.285	0.256	0.258	0.235	0.290	0.288	0.194	0.202	0.211	0.211	0.244	0.255	0.271	0.217	0.209	0.213	0.249	0.244	0.217	0.240	0.247	0.240	0.255	0.253	0.259	0.263	0.267	0.220	0.118	0.113	0.118	0.115	0.118	0.115	0.111	0.113	0.113	0.182
3:48:05	0.253	0.249	0.245	0.256	0.258	0.294	0.446	0.258	0.267	0.296	0.493	0.294	0.270	0.269	0.245	0.305	0.299	0.202	0.191	0.218	0.218	0.259	0.264	0.281	0.225	0.216	0.219	0.258	0.254	0.201	0.249	0.257	0.249	0.267	0.265	0.270	0.276	0.278	0.227	0.118	0.113	0.118	0.115	0.118	0.115	0.111	0.113	0.113	0.184
3:58:05	0.265	0.259	0.255	0.269	0.269	0.305	0.451	0.270	0.278	0.310	0.506	0.309	0.282	0.282	0.256	0.318	0.312	0.208	0.194	0.226	0.225	0.272	0.277	0.293	0.230	0.225	0.227	0.269	0.265	0.171	0.259	0.264	0.259	0.282	0.279	0.280	0.288	0.291	0.235	0.117	0.113	0.118	0.115	0.118	0.115	0.111	0.113	0.113	0.186
4:08:05	0.277	0.271	0.266	0.280	0.281	0.317	0.460	0.284	0.289	0.327	0.517	0.322	0.294	0.294	0.268	0.335	0.324	0.218	0.197	0.234	0.231	0.285	0.289	0.304	0.238	0.233	0.236	0.280	0.275	0.176	0.268	0.274	0.272	0.294	0.292	0.293	0.302	0.303	0.246	0.118	0.113	0.118	0.115	0.118	0.115	0.111	0.112	0.113	0.188
4:18:05	0.291	0.281	0.278	0.292	0.296	0.331	0.466	0.295	0.302	0.342	0.529	0.338	0.307	0.304	0.281	0.353	0.341	0.226	0.204	0.244	0.241	0.296	0.302	0.317	0.245	0.242	0.243	0.292	0.288	0.182	0.279	0.288	0.283	0.305	0.307	0.302	0.316	0.319	0.255	0.117	0.113	0.118	0.115	0.118	0.115	0.111	0.113	0.113	0.191
4:28:05	0.304	0.292	0.292	0.305	0.308	0.344	0.475	0.311	0.316	0.357	0.539	0.350	0.320	0.319	0.292	0.368	0.356	0.235	0.211	0.249	0.248	0.311	0.314	0.330	0.252	0.251	0.253	0.307	0.300	0.187	0.293	0.299	0.295	0.318	0.320	0.318	0.328	0.335	0.264	0.117	0.113	0.118	0.115	0.118	0.115	0.111	0.112	0.113	0.193
4:38:05	0.317	0.306	0.306	0.320	0.318	0.358	0.485	0.323	0.327	0.372	0.549	0.368	0.335	0.333	0.305	0.381	0.370	0.244	0.219	0.259	0.261	0.327	0.328	0.345	0.264	0.260	0.262	0.320	0.313	0.193	0.306	0.311	0.308	0.333	0.334	0.333	0.343	0.349	0.275	0.117	0.113	0.118	0.115	0.118	0.115	0.111	0.112	0.113	0.194
4:48:05	0.332	0.323	0.318	0.335	0.333	0.373	0.495	0.337	0.343	0.387	0.563	0.380	0.349	0.347	0.321	0.393	0.387	0.256	0.226	0.270	0.271	0.340	0.344	0.360	0.274	0.272	0.275	0.334	0.325	0.198	0.321	0.324	0.323	0.347	0.351	0.346	0.358	0.363	0.287	0.117	0.113	0.118	0.115	0.118	0.115	0.110	0.112	0.113	0.197
4:58:05	0.346	0.336	0.334	0.348	0.346	0.387	0.506	0.350	0.358	0.403	0.575	0.395	0.362	0.361	0.332	0.405	0.402	0.265	0.235	0.281	0.282	0.352	0.357	0.373	0.286	0.285	0.285	0.346	0.340	0.204	0.335	0.339	0.336	0.360	0.366	0.361	0.374	0.374	0.300	0.117	0.113	0.118	0.115	0.118	0.114	0.110	0.112	0.112	0.199
5:08:05	0.360	0.352	0.349	0.361	0.357	0.399	0.517	0.365	0.369	0.416	0.588	0.410	0.376	0.376	0.346	0.422	0.417	0.277	0.245	0.295	0.295	0.368	0.372	0.387	0.298	0.296	0.298	0.364	0.355	0.213	0.349	0.351	0.349	0.377	0.382	0.376	0.388	0.389	0.314	0.117	0.112	0.118	0.115	0.118	0.115	0.110	0.112	0.113	0.202
5:18:05	0.373	0.367	0.362	0.375	0.367	0.412	0.529	0.380	0.386	0.429	0.601	0.422	0.392	0.391	0.362	0.439	0.429	0.287	0.256	0.309	0.308	0.381	0.389	0.399	0.314	0.309	0.310	0.377	0.369	0.222	0.363	0.363	0.362	0.392	0.395	0.393	0.401	0.411	0.327	0.117	0.113	0.118	0.115	0.118	0.115	0.111	0.112	0.113	0.204
5:28:05	0.389	0.380	0.378	0.390	0.381	0.429	0.537	0.398	0.401	0.440	0.607	0.433	0.405	0.406	0.378	0.451	0.441	0.299	0.265	0.320	0.320	0.394	0.400	0.414	0.328	0.325	0.325	0.391	0.384	0.232	0.379	0.378	0.379	0.406	0.412	0.410	0.414	0.429	0.342	0.117	0.113	0.118	0.115	0.118	0.115	0.111	0.112	0.113	0.207
5:38:05	0.402	0.398	0.391	0.401	0.393	0.437	0.548	0.410	0.411	0.447	0.611	0.443	0.419	0.423	0.393	0.464	0.455	0.311	0.275	0.333	0.330	0.409	0.416	0.429	0.343	0.339	0.337	0.408	0.398	0.240	0.394	0.392	0.394	0.425	0.427	0.423	0.426	0.442	0.358	0.117	0.112	0.118	0.115	0.118	0.114	0.110	0.112	0.112	0.211
5:48:05	0.414	0.409	0.406	0.410	0.408	0.453	0.558	0.423	0.423	0.458	0.615	0.455	0.427	0.433	0.405	0.475	0.462	0.326	0.288	0.346	0.346	0.424	0.428	0.443	0.356	0.351	0.352	0.421	0.411	0.252	0.409	0.407	0.410	0.440	0.438	0.438	0.439	0.455	0.374	0.117	0.113	0.118	0.115	0.118	0.115	0.110	0.112	0.112	0.212
5:58:05	0.429	0.423	0.411	0.422	0.420	0.464	0.568	0.434	0.434	0.466	0.625	0.463	0.440	0.445	0.420	0.490	0.476	0.340	0.300	0.358	0.357	0.437	0.442	0.459	0.370	0.367	0.367	0.435	0.416	0.262	0.421	0.420	0.420	0.448	0.451	0.448	0.451	0.466	0.387	0.117	0.112	0.118	0.115	0.118	0.115	0.110	0.112	0.112	0.216
6:08:05	0.442	0.434	0.420	0.435	0.429	0.477	0.575	0.446	0.446	0.474	0.635	0.470	0.450	0.456	0.432	0.496	0.479	0.355	0.313	0.370	0.371	0.450	0.454	0.466	0.386	0.381	0.382	0.448	0.429	0.273	0.435	0.433	0.437	0.464	0.463	0.459	0.458	0.479	0.401	0.117	0.112	0.118	0.115	0.118	0.115	0.110	0.112	0.113	0.218
6:18:05	0.451	0.444	0.430	0.445	0.443	0.488	0.583	0.455	0.455	0.485	0.638	0.478	0.460	0.466	0.442	0.508	0.489	0.370	0.325	0.380	0.385	0.456	0.462	0.475	0.401	0.396	0.397	0.456	0.446	0.282	0.446	0.446	0.448	0.473	0.470	0.473	0.465	0.486	0.416	0.117	0.113	0.118	0.115	0.118	0.115	0.110	0.112	0.113	0.219
6:28:05	0.459	0.454	0.442	0.451	0.448	0.497	0.590	0.465	0.465	0.486	0.649	0.483	0.471	0.473	0.452	0.512	0.496	0.383	0.338	0.394	0.394	0.471	0.473	0.485	0.413	0.413	0.408	0.468	0.454	0.293	0.457	0.458	0.460	0.485	0.480	0.479	0.476	0.500	0.431	0.117	0.112	0.118	0.115	0.118	0.115	0.111	0.112	0.112	0.221
6:38:05	0.471	0.463	0.450	0.462	0.458	0.508	0.597	0.471	0.474	0.497	0.649	0.489	0.477	0.482	0.459	0.523	0.502	0.394	0.349	0.405	0.407	0.479	0.485	0.494	0.428	0.426	0.421	0.477	0.470	0.304	0.467	0.465	0.468	0.491	0.487	0.492	0.482	0.505	0.442	0.117	0.112	0.118	0.115	0.117	0.115	0.110	0.112	0.112	0.224
6:48:05	0.479	0.471	0.462	0.471	0.465	0.515	0.603	0.480	0.480	0.506	0.655	0.497	0.486	0.487	0.467	0.530	0.512	0.405	0.361	0.416	0.420	0.488	0.491	0.504	0.442	0.439	0.435	0.486	0.477	0.318	0.474	0.475	0.478	0.500	0.498	0.499	0.491	0.513	0.453	0.117	0.112	0.118	0.115	0.117	0.114	0.110	0.112	0.112	0.226
6:58:05	0.486	0.480	0.469	0.482	0.473	0.527	0.608	0.487	0.487	0.514	0.656	0.505	0.494	0.497	0.473	0.536	0.512	0.418	0.373	0.427	0.428	0.489	0.499	0.507	0.455	0.449	0.446	0.490	0.487	0.330	0.480	0.477	0.487	0.506	0.504	0.503	0.500	0.521	0.461	0.117	0.113	0.118	0.115	0.117	0.114	0.110	0.112	0.112	0.230
7:08:05	0.496	0.487	0.478	0.487	0.480	0.532	0.615	0.494	0.496	0.519	0.661	0.508	0.500	0.500	0.481	0.543	0.519	0.428	0.384	0.437	0.435	0.500	0.508	0.514	0.466	0.459	0.454	0.500	0.492	0.342	0.485	0.488	0.493	0.517	0.509	0.515	0.509	0.528	0.472	0.117	0.112	0.118	0.115	0.117	0.114	0.110	0.112	0.112	0.230
7:18:05	0.502	0.494	0.489	0.495	0.486	0.542	0.622	0.502	0.505	0.522	0.663	0.516	0.505	0.509	0.486	0.547	0.526	0.440	0.398	0.444	0.448	0.507	0.512	0.521	0.475	0.471	0.466	0.504	0.501	0.355	0.497	0.500	0.503	0.527	0.520	0.520	0.513	0.537	0.483	0.117	0.112	0.118	0.115	0.117	0.114	0.110	0.112	0.112	0.234
7:28:05	0.508	0.501	0.500	0.502	0.494	0.545	0.626	0.511	0.516	0.529	0.666	0.521	0.510	0.512	0.496	0.551	0.527	0.449	0.408	0.452	0.453	0.513	0.519	0.525	0.483	0.478	0.475	0.514	0.508	0.369	0.503	0.501	0.508	0.527	0.523	0.524	0.521	0.541	0.488	0.117	0.112	0.118	0.115	0.117	0.115	0.110	0.112	0.112	0.236
7:38:05	0.514	0.510	0.505	0.505	0.498	0.554	0.631	0.516	0.519	0.533	0.667	0.524	0.516	0.521	0.499	0.554	0.532	0.459	0.416	0.459	0.464	0.520	0.523	0.531	0.490	0.487	0.483	0.517	0.513	0.379	0.509	0.511	0.516	0.535	0.530	0.531	0.525	0.551	0.492	0.117	0.112	0.118	0.115	0.117	0.114	0.110	0.112	0.112	0.238
7:48:05	0.518	0.514	0.510	0.514	0.504	0.561	0.634	0.521	0.519	0.535	0.670	0.528	0.522	0.524	0.509	0.561	0.541	0.467	0.424	0.464	0.466	0.523	0.524	0.532	0.498	0.493	0.489	0.520	0.517	0.391	0.511	0.513	0.524	0.540	0.533	0.536	0.529	0.553	0.499	0.117	0.112	0.118	0.114	0.117	0.114	0.110	0.112	0.112	0.238
7:58:05	0.525	0.518	0.521	0.517	0.509	0.566	0.638	0.528	0.528	0.540	0.675	0.535	0.528	0.527	0.515	0.565	0.543	0.476	0.430	0.470	0.474	0.527	0.530	0.540	0.504	0.501	0.496	0.527	0.526	0.408	0.520	0.520	0.527	0.546	0.540	0.547	0.534	0.559	0.508	0.117	0.112	0.118	0.115	0.117	0.114	0.110	0.112	0.112	0.242
8:08:05	0.529	0.525	0.524	0.524	0.512	0.571	0.640	0.532	0.534	0.543	0.675	0.538	0.531	0.529	0.516	0.570	0.549	0.481	0.441	0.480	0.482	0.532	0.540	0.543	0.509	0.508	0.503	0.530	0.531	0.416	0.527	0.526	0.535	0.552	0.540	0.549	0.540	0.566	0.516	0.117	0.112	0.118	0.115	0.117	0.114	0.110	0.112	0.112	0.244
8:18:05	0.535	0.527	0.526	0.526	0.513	0.572	0.643	0.537	0.541	0.546	0.679	0.542	0.536	0.534	0.523	0.568	0.549	0.491	0.447	0.483	0.487	0.537	0.547	0.551	0.518	0.513	0.508	0.534	0.531	0.428	0.531	0.527	0.538	0.554	0.546	0.553	0.543	0.569	0.523	0.117	0.112	0.118	0.115	0.117	0.114	0.110	0.112	0.112	0.246
8:28:05	0.536	0.534	0.532	0.535	0.522	0.577	0.644	0.543	0.542	0.551	0.678	0.545	0.538	0.539	0.529	0.574	0.554	0.494	0.457	0.489	0.493	0.541	0.543	0.548	0.522	0.524	0.516	0.541	0.534	0.440	0.534	0.532	0.543	0.559	0.549	0.558	0.547	0.573	0.529	0.117	0.112	0.118	0.114	0.117	0.114	0.110	0.111	0.112	0.247
8:38:05	0.541	0.537	0.538	0.535	0.524	0.580	0.646	0.546	0.548	0.554	0.680	0.549	0.544	0.543	0.532	0.576	0.559	0.499	0.465	0.498	0.498	0.550	0.552	0.553	0.530	0.525	0.523	0.541	0.540	0.451	0.537	0.540	0.547	0.567	0.558	0.561	0.551	0.576	0.534	0.117	0.112	0.117	0.114	0.117	0.114	0.110	0.111	0.112	0.250
8:48:05	0.548	0.542	0.543	0.539	0.528	0.583	0.650	0.551	0.551	0.555	0.679	0.553	0.547	0.542	0.534	0.583	0.560	0.507	0.473	0.501	0.505	0.550	0.555	0.558	0.536	0.528	0.524	0.542	0.544	0.461	0.540	0.542	0.548	0.567	0.556	0.566	0.555	0.581	0.539	0.117	0.112	0.118	0.114	0.117	0.114	0.110	0.111	0.112	0.252
8:58:05	0.551	0.539	0.544	0.539	0.528	0.586	0.649	0.554	0.555	0.556	0.682	0.557	0.549	0.546	0.540	0.583	0.565	0.512	0.477	0.506	0.510	0.550	0.558	0.561	0.539	0.536	0.530	0.545	0.545	0.465	0.545	0.549	0.550	0.570	0.559	0.571	0.558	0.584	0.544	0.117	0.112	0.118	0.114	0.117	0.114	0.110	0.111	0.112	0.254
9:08:05	0.555	0.546	0.551	0.545	0.531	0.590	0.648	0.560	0.557	0.559	0.680	0.559	0.554	0.549	0.543	0.584	0.569	0.521	0.484	0.512	0.517	0.558	0.562	0.565	0.545	0.542	0.534	0.555	0.547	0.475	0.553	0.552	0.554	0.576	0.566	0.574	0.564	0.589	0.547	0.117	0.112	0.118	0.114	0.117	0.114	0.110	0.112	0.112	0.254
9:18:05	0.557	0.547	0.552	0.549	0.536	0.591	0.652	0.564	0.564	0.560	0.682	0.564	0.551	0.552	0.545	0.589	0.567	0.523	0.490	0.517	0.522	0.561	0.569	0.569	0.546	0.545	0.541	0.552	0.550	0.482	0.555	0.555	0.560	0.577	0.570	0.577	0.566	0.592	0.553	0.117	0.112	0.118	0.114	0.117	0.114	0.110	0.112	0.112	0.255
9:28:05	0.560	0.553	0.556	0.552	0.537	0.591	0.650	0.564	0.564	0.564	0.683	0.568	0.556	0.556	0.549	0.589	0.569	0.530	0.498	0.521	0.525	0.562	0.572	0.570	0.555	0.549	0.545	0.556	0.552	0.489	0.557	0.558	0.563	0.579	0.572	0.579	0.571	0.596	0.555	0.117	0.112	0.118	0.114	0.117	0.114	0.110	0.111	0.112	0.259
9:38:05	0.564	0.555	0.559	0.557	0.544	0.595	0.653	0.570	0.569	0.567	0.684	0.572	0.559	0.560	0.551	0.594	0.575	0.533	0.505	0.523	0.531	0.565	0.575	0.572	0.556	0.554	0.549	0.561	0.557	0.495	0.562	0.560	0.567	0.581	0.575	0.583	0.573	0.599	0.561	0.117	0.112	0.118	0.115	0.117	0.114	0.110	0.112	0.112	0.259
9:48:05	0.566	0.556	0.561	0.560	0.543	0.598	0.650	0.568	0.572	0.567	0.686	0.571	0.559	0.561	0.556	0.594	0.576	0.536	0.508	0.528	0.535	0.570	0.575	0.577	0.560	0.559	0.553	0.562	0.556	0.500	0.561	0.561	0.570	0.587	0.574	0.583	0.573	0.603	0.566	0.117	0.112	0.117	0.114	0.117	0.114	0.110	0.112	0.112	0.260
9:58:05	0.571	0.560	0.567	0.563	0.545	0.597	0.652	0.573	0.576	0.571	0.684	0.572	0.565	0.567	0.558	0.596	0.578	0.543	0.515	0.536	0.537	0.571	0.580	0.577	0.567	0.562	0.559	0.567	0.561	0.504	0.569	0.563	0.574	0.590	0.582	0.582	0.577	0.603	0.565	0.117	0.112	0.117	0.114	0.117	0.114	0.110	0.112	0.112	0.262
10:08:05	0.573	0.566	0.565	0.561	0.546	0.599	0.650	0.577	0.578	0.573	0.681	0.576	0.565	0.566	0.560	0.596	0.584	0.543	0.518	0.537	0.538	0.572	0.582	0.578	0.565	0.564	0.562	0.565	0.563	0.508	0.569	0.567	0.578	0.592	0.581	0.588	0.580	0.607	0.568	0.117	0.112	0.117	0.114	0.117	0.114	0.110	0.111	0.112	0.262
10:18:05	0.576	0.565	0.567	0.566	0.545	0.604	0.652	0.580	0.580	0.575	0.685	0.580	0.571	0.570	0.565	0.598	0.583	0.547	0.524	0.537	0.542	0.575	0.587	0.581	0.571	0.571	0.569	0.567	0.565	0.513	0.566	0.569	0.577	0.595	0.585	0.588	0.581	0.606	0.570	0.116	0.112	0.117	0.114	0.117	0.114	0.110	0.112	0.112	0.264
10:28:05	0.575	0.567	0.570	0.569	0.551	0.603	0.653	0.584	0.588	0.577	0.682	0.583	0.571	0.573	0.564	0.601	0.585	0.551	0.527	0.545	0.547	0.579	0.585	0.584	0.575	0.571	0.574	0.570	0.567	0.514	0.571	0.571	0.582	0.595	0.589	0.592	0.585	0.609	0.575	0.117	0.112	0.117	0.114	0.117	0.114	0.110	0.112	0.112	0.266
10:38:05	0.580	0.573	0.573	0.569	0.556	0.611	0.653	0.585	0.587	0.580	0.687	0.580	0.570	0.575	0.568	0.605	0.589	0.556	0.529	0.547	0.554	0.579	0.591	0.587	0.579	0.574	0.575	0.574	0.570	0.522	0.573	0.574	0.586	0.601	0.593	0.599	0.586	0.611	0.580	0.117	0.112	0.117	0.114	0.117	0.114	0.110	0.111	0.112	0.266
10:48:05	0.581	0.571	0.572	0.573	0.556	0.608	0.653	0.588	0.591	0.581	0.685	0.584	0.572	0.578	0.571	0.609	0.587	0.557	0.536	0.549	0.552	0.581	0.592	0.586	0.579	0.581	0.575	0.577	0.573	0.525	0.574	0.575	0.583	0.601	0.594	0.599	0.589	0.612	0.582	0.116	0.112	0.117	0.114	0.117	0.114	0.110	0.111	0.112	0.269
10:58:05	0.586	0.573	0.576	0.575	0.556	0.610	0.653	0.590	0.592	0.583	0.685	0.586	0.571	0.586	0.575	0.609	0.589	0.563	0.540	0.554	0.556	0.583	0.591	0.588	0.582	0.583	0.581	0.580	0.577	0.527	0.578	0.579	0.586	0.602	0.594	0.603	0.590	0.612	0.582	0.116	0.112	0.117	0.114	0.117	0.114	0.110	0.111	0.112	0.270
11:08:05	0.588	0.577	0.574	0.577	0.559	0.612	0.646	0.587	0.597	0.586	0.681	0.587	0.577	0.584	0.573	0.611	0.594	0.563	0.543	0.553	0.559	0.583	0.597	0.590	0.586	0.586	0.583	0.584	0.579	0.530	0.579	0.578	0.593	0.607	0.595	0.606	0.593	0.615	0.585	0.116	0.112	0.117	0.114	0.116	0.114	0.110	0.111	0.112	0.273
11:18:05	0.589	0.581	0.580	0.576	0.562	0.609	0.650	0.593	0.595	0.584	0.683	0.589	0.577	0.588	0.574	0.613	0.594	0.569	0.548	0.560	0.566	0.586	0.598	0.590	0.585	0.585	0.584	0.583	0.580	0.532	0.582	0.579	0.591	0.606	0.593	0.605	0.596	0.618	0.586	0.116	0.112	0.117	0.114	0.116	0.114	0.110	0.111	0.112	0.274
11:28:05	0.590	0.582	0.579	0.582	0.563	0.621	0.655	0.596	0.600	0.591	0.684	0.591	0.579	0.589	0.575	0.613	0.601	0.567	0.551	0.560	0.569	0.593	0.602	0.595	0.589	0.589	0.587	0.586	0.583	0.541	0.582	0.582	0.597	0.610	0.598	0.609	0.598	0.620	0.590	0.117	0.112	0.117	0.114	0.117	0.114	0.110	0.111	0.112	0.275
11:38:05	0.594	0.584	0.578	0.581	0.565	0.614	0.653	0.596	0.604	0.591	0.683	0.593	0.586	0.592	0.584	0.617	0.599	0.573	0.553	0.565	0.571	0.593	0.605	0.592	0.591	0.591	0.594	0.593	0.586	0.538	0.590	0.587	0.598	0.615	0.601	0.608	0.601	0.625	0.591	0.116	0.112	0.117	0.114	0.117	0.114	0.110	0.111	0.112	0.276
11:48:05	0.592	0.585	0.581	0.582	0.564	0.617	0.653	0.603	0.606	0.591	0.683	0.592	0.583	0.591	0.584	0.619	0.602	0.577	0.557	0.569	0.577	0.591	0.608	0.599	0.593	0.592	0.591	0.591	0.586	0.542	0.589	0.586	0.599	0.614	0.601	0.610	0.599	0.624	0.592	0.116	0.112	0.117	0.114	0.116	0.114	0.109	0.111	0.112	0.277
11:58:05	0.596	0.585	0.582	0.586	0.569	0.614	0.653	0.604	0.612	0.599	0.679	0.593	0.587	0.595	0.588	0.616	0.607	0.580	0.563	0.570	0.580	0.595	0.612	0.597	0.597	0.599	0.599	0.594	0.590	0.545	0.592	0.586	0.605	0.618	0.603	0.613	0.602	0.625	0.597	0.116	0.112	0.117	0.114	0.116	0.114	0.109	0.111	0.112	0.279
12:08:05	0.598	0.585	0.583	0.587	0.572	0.614	0.645	0.604	0.609	0.595	0.683	0.598	0.588	0.591	0.586	0.616	0.603	0.582	0.564	0.575	0.582	0.599	0.612	0.600	0.599	0.598	0.596	0.600	0.589	0.545	0.592	0.590	0.608	0.616	0.606	0.616	0.604	0.626	0.600	0.116	0.112	0.117	0.114	0.116	0.114	0.110	0.111	0.112	0.280
12:18:05	0.598	0.594	0.584	0.588	0.568	0.611	0.648	0.606	0.615	0.600	0.681	0.598	0.585	0.599	0.589	0.613	0.604	0.584	0.566	0.576	0.586	0.598	0.614	0.600	0.598	0.599	0.600	0.595	0.593	0.550	0.592	0.593	0.603	0.620	0.605	0.613	0.602	0.632	0.600	0.116	0.112	0.117	0.114	0.116	0.114	0.109	0.111	0.112	0.280
12:28:05	0.601	0.591	0.586	0.588	0.571	0.615	0.644	0.606	0.615	0.602	0.678	0.602	0.591	0.595	0.591	0.615	0.605	0.584	0.570	0.578	0.584	0.595	0.615	0.600	0.602	0.603	0.602	0.600	0.594	0.552	0.597	0.592	0.601	0.621	0.605	0.616	0.604	0.630	0.602	0.116	0.112	0.117	0.114	0.116	0.114	0.109	0.111	0.112	0.282
12:38:05	0.602	0.593	0.584	0.590	0.571	0.616	0.645	0.608	0.616	0.606	0.678	0.600	0.590	0.603	0.595	0.615	0.605	0.584	0.569	0.576	0.585	0.596	0.617	0.601	0.605	0.606	0.603	0.603	0.594	0.550	0.594	0.592	0.607	0.624	0.612	0.613	0.607	0.636	0.604	0.116	0.112	0.117	0.114	0.116	0.113	0.109	0.111	0.111	0.281
12:48:05	0.596	0.596	0.583	0.591	0.576	0.614	0.649	0.613	0.617	0.606	0.678	0.603	0.592	0.604	0.593	0.615	0.607	0.588	0.574	0.580	0.589	0.597	0.617	0.601	0.609	0.608	0.603	0.602	0.594	0.552	0.597	0.595	0.605	0.620	0.610	0.617	0.607	0.632	0.607	0.116	0.112	0.117	0.114	0.116	0.114	0.110	0.111	0.112	0.283
12:58:05	0.597	0.591	0.585	0.594	0.574	0.610	0.655	0.619	0.621	0.604	0.676	0.606	0.591	0.598	0.593	0.616	0.608	0.589	0.578	0.580	0.593	0.602	0.615	0.604	0.606	0.607	0.605	0.602	0.597	0.554	0.599	0.594	0.605	0.622	0.611	0.617	0.608	0.635	0.610	0.116	0.112	0.117	0.114	0.116	0.114	0.109	0.111	0.111	0.285
13:08:05	0.602	0.592	0.587	0.593	0.574	0.612	0.653	0.614	0.621	0.609	0.677	0.609	0.588	0.601	0.596	0.619	0.610	0.590	0.578	0.585	0.588	0.598	0.616	0.602	0.609	0.612	0.607	0.605	0.600	0.559	0.600	0.597	0.610	0.628	0.614	0.616	0.612	0.635	0.607	0.116	0.112	0.117	0.114	0.116	0.114	0.109	0.111	0.112	0.286
13:18:05	0.605	0.590	0.588	0.598	0.577	0.615	0.657	0.617	0.625	0.609	0.675	0.604	0.595	0.601	0.598	0.617	0.608	0.593	0.581	0.587	0.596	0.604	0.621	0.602	0.610	0.611	0.609	0.606	0.601	0.561	0.598	0.599	0.611	0.630	0.617	0.616	0.612	0.640	0.609	0.116	0.112	0.117	0.114	0.116	0.114	0.109	0.111	0.112	0.287
13:28:05	0.606	0.588	0.588	0.596	0.576	0.618	0.651	0.620	0.619	0.606	0.676	0.604	0.594	0.602	0.600	0.617	0.611	0.595	0.584	0.584	0.593	0.606	0.619	0.603	0.609	0.610	0.606	0.608	0.599	0.562	0.602	0.599	0.608	0.629	0.613	0.623	0.611	0.638	0.609	0.116	0.112	0.117	0.114	0.116	0.113	0.110	0.111	0.112	0.287
13:38:05	0.603	0.592	0.585	0.598	0.578	0.616	0.655	0.619	0.624	0.611	0.673	0.606	0.593	0.602	0.601	0.621	0.615	0.595	0.584	0.590	0.599	0.604	0.622	0.607	0.619	0.616	0.613	0.613	0.602	0.563	0.600	0.598	0.614	0.633	0.615	0.622	0.615	0.642	0.610	0.116	0.112	0.117	0.114	0.116	0.114	0.109	0.111	0.112	0.288
13:48:05	0.599	0.596	0.589	0.599	0.579	0.618	0.655	0.624	0.624	0.613	0.673	0.609	0.593	0.605	0.602	0.622	0.611	0.597	0.588	0.590	0.599	0.606	0.626	0.608	0.616	0.621	0.616	0.616	0.608	0.564	0.601	0.603	0.615	0.633	0.616	0.628	0.616	0.655	0.613	0.116	0.112	0.117	0.114	0.116	0.114	0.109	0.111	0.112	0.291
13:58:05	0.600	0.597	0.586	0.601	0.576	0.616	0.660	0.623	0.629	0.614	0.670	0.609	0.596	0.608	0.605	0.624	0.615	0.597	0.588	0.592	0.603	0.606	0.628	0.607	0.616	0.618	0.619	0.615	0.605	0.569	0.606	0.600	0.619	0.636	0.616	0.628	0.612	0.651	0.616	0.116	0.112	0.117	0.114	0.116	0.113	0.109	0.111	0.112	0.291
14:08:05	0.595	0.594	0.589	0.602	0.582	0.614	0.664	0.626	0.634	0.615	0.669	0.610	0.593	0.608	0.607	0.622	0.617	0.599	0.593	0.594	0.607	0.611	0.625	0.609	0.617	0.621	0.619	0.615	0.607	0.569	0.606	0.601	0.620	0.633	0.616	0.625	0.616	0.651	0.618	0.116	0.112	0.117	0.114	0.116	0.114	0.109	0.111	0.112	0.292
14:18:05	0.598	0.597	0.590	0.605	0.580	0.611	0.658	0.625	0.629	0.616	0.670	0.611	0.598	0.613	0.607	0.624	0.617	0.602	0.593	0.595	0.607	0.610	0.630	0.608	0.621	0.623	0.621	0.618	0.608	0.569	0.607	0.606	0.619	0.635	0.618	0.629	0.618	0.642	0.620	0.116	0.112	0.117	0.114	0.116	0.113	0.109	0.111	0.111	0.292
14:28:05	0.602	0.600	0.589	0.604	0.583	0.612	0.661	0.627	0.635	0.616	0.669	0.609	0.594	0.613	0.606	0.625	0.617	0.603	0.597	0.597	0.608	0.608	0.629	0.608	0.618	0.624	0.620	0.616	0.611	0.568	0.608	0.604	0.621	0.637	0.619	0.628	0.615	0.645	0.618	0.116	0.112	0.117	0.114	0.116	0.113	0.109	0.111	0.112	0.295
14:38:05	0.600	0.601	0.587	0.602	0.579	0.609	0.660	0.626	0.634	0.617	0.671	0.611	0.595	0.618	0.604	0.623	0.617	0.605	0.595	0.599	0.607	0.605	0.624	0.611	0.621	0.625	0.623	0.621	0.612	0.576	0.609	0.606	0.619	0.635	0.624	0.631	0.617	0.645	0.620	0.116	0.112	0.117	0.114	0.116	0.113	0.109	0.111	0.111	0.294
14:48:05	0.601	0.599	0.590	0.605	0.579	0.616	0.657	0.629	0.637	0.617	0.668	0.608	0.593	0.617	0.604	0.625	0.617	0.605	0.599	0.598	0.609	0.612	0.632	0.610	0.619	0.625	0.618	0.622	0.611	0.576	0.611	0.604	0.617	0.633	0.617	0.632	0.616	0.651	0.623	0.116	0.112	0.117	0.114	0.116	0.113	0.109	0.111	0.112	0.295
14:58:05	0.600	0.604	0.596	0.610	0.582	0.612	0.659	0.631	0.640	0.619	0.670	0.609	0.601	0.617	0.607	0.624	0.622	0.607	0.604	0.600	0.609	0.618	0.635	0.615	0.619	0.626	0.624	0.621	0.616	0.578	0.607	0.608	0.617	0.636	0.620	0.634	0.618	0.649	0.619	0.116	0.112	0.117	0.114	0.116	0.113	0.109	0.111	0.111	0.296
15:08:05	0.601	0.606	0.595	0.606	0.587	0.611	0.664	0.632	0.644	0.617	0.669	0.609	0.600	0.621	0.609	0.624	0.619	0.608	0.602	0.599	0.618	0.620	0.636	0.617	0.623	0.624	0.620	0.621	0.612	0.582	0.609	0.608	0.619	0.640	0.620	0.633	0.617	0.642	0.622	0.116	0.112	0.117	0.114	0.116	0.113	0.109	0.111	0.111	0.296
15:18:05	0.601	0.603	0.594	0.608	0.586	0.609	0.665	0.634	0.642	0.619	0.666	0.613	0.599	0.619	0.611	0.625	0.620	0.608	0.607	0.599	0.615	0.620	0.636	0.617	0.622	0.627	0.622	0.624	0.615	0.581	0.610	0.607	0.618	0.643	0.620	0.636	0.618	0.646	0.622	0.116	0.112	0.117	0.114	0.116	0.113	0.109	0.111	0.112	0.298
15:28:05	0.599	0.605	0.597	0.609	0.588	0.604	0.662	0.634	0.644	0.622	0.664	0.614	0.601	0.621	0.613	0.626	0.619	0.613	0.605	0.602	0.615	0.621	0.637	0.620	0.625	0.631	0.626	0.624	0.618	0.585	0.614	0.612	0.620	0.641	0.621	0.636	0.621	0.648	0.623	0.116	0.112	0.117	0.114	0.116	0.113	0.109	0.111	0.111	0.298
15:38:05	0.599	0.605	0.590	0.610	0.585	0.606	0.661	0.634	0.642	0.620	0.663	0.616	0.601	0.625	0.611	0.626	0.624	0.611	0.607	0.604	0.619	0.620	0.642	0.619	0.628	0.632	0.629	0.627	0.620	0.589	0.618	0.613	0.622	0.647	0.620	0.636	0.621	0.647	0.625	0.116	0.112	0.117	0.114	0.116	0.113	0.109	0.111	0.111	0.300
15:48:05	0.599	0.609	0.595	0.613	0.586	0.610	0.661	0.633	0.644	0.621	0.663	0.616	0.600	0.620	0.613	0.630	0.623	0.611	0.606	0.606	0.615	0.617	0.640	0.618	0.625	0.635	0.629	0.627	0.619	0.586	0.618	0.613	0.622	0.645	0.622	0.635	0.618	0.643	0.624	0.116	0.112	0.117	0.114	0.116	0.113	0.109	0.111	0.111	0.299
15:58:05	0.602	0.610	0.593	0.614	0.587	0.611	0.658	0.633	0.643	0.621	0.662	0.612	0.602	0.623	0.615	0.630	0.626	0.616	0.608	0.608	0.619	0.617	0.638	0.622	0.629	0.633	0.630	0.633	0.625	0.590	0.615	0.614	0.624	0.652	0.622	0.635	0.620	0.640	0.622	0.116	0.112	0.117	0.113	0.116	0.113	0.109	0.111	0.111	0.301
16:08:05	0.600	0.608	0.594	0.613	0.587	0.609	0.660	0.637	0.648	0.622	0.660	0.614	0.602	0.621	0.610	0.629	0.627	0.616	0.609	0.607	0.617	0.616	0.639	0.622	0.627	0.629	0.630	0.628	0.622	0.588	0.614	0.614	0.624	0.643	0.618	0.633	0.617	0.646	0.623	0.116	0.112	0.116	0.114	0.116	0.113	0.109	0.111	0.111	0.300
16:18:05	0.600	0.607	0.594	0.615	0.588	0.607	0.658	0.635	0.648	0.620	0.660	0.616	0.601	0.622	0.616	0.630	0.630	0.615	0.611	0.611	0.618	0.623	0.644	0.621	0.627	0.635	0.630	0.632	0.625	0.591	0.618	0.614	0.628	0.646	0.624	0.638	0.617	0.650	0.624	0.116	0.112	0.117	0.114	0.116	0.113	0.109	0.111	0.111	0.302
16:28:05	0.602	0.609	0.595	0.615	0.587	0.607	0.657	0.635	0.645	0.623	0.660	0.617	0.598	0.622	0.614	0.634	0.631	0.613	0.613	0.609	0.619	0.622	0.640	0.627	0.630	0.634	0.631	0.633	0.627	0.590	0.616	0.614	0.627	0.645	0.625	0.636	0.618	0.644	0.625	0.116	0.111	0.117	0.113	0.116	0.113	0.109	0.110	0.111	0.301
16:38:05	0.602	0.610	0.596	0.617	0.587	0.609	0.658	0.635	0.650	0.624	0.660	0.616	0.600	0.623	0.616	0.634	0.629	0.617	0.610	0.607	0.621	0.620	0.645	0.627	0.632	0.637	0.632	0.635	0.629	0.596	0.618	0.619	0.629	0.646	0.625	0.639	0.620	0.644	0.625	0.116	0.112	0.117	0.113	0.116	0.113	0.109	0.111	0.111	0.303
16:48:05	0.600	0.606	0.594	0.616	0.590	0.606	0.659	0.635	0.643	0.620	0.658	0.620	0.602	0.621	0.618	0.635	0.627	0.611	0.612	0.611	0.618	0.624	0.645	0.624	0.631	0.636	0.632	0.641	0.633	0.591	0.621	0.618	0.625	0.648	0.625	0.638	0.619	0.644	0.629	0.116	0.112	0.116	0.113	0.116	0.113	0.109	0.111	0.111	0.303
16:58:05	0.602	0.609	0.596	0.616	0.587	0.612	0.656	0.634	0.649	0.622	0.662	0.618	0.602	0.621	0.619	0.633	0.626	0.614	0.611	0.610	0.619	0.623	0.645	0.624	0.636	0.638	0.637	0.635	0.635	0.598	0.621	0.621	0.630	0.647	0.622	0.639	0.620	0.642	0.630	0.116	0.112	0.117	0.114	0.115	0.113	0.109	0.111	0.112	0.304
17:08:05	0.601	0.608	0.595	0.617	0.589	0.615	0.658	0.636	0.651	0.624	0.660	0.616	0.603	0.626	0.617	0.633	0.631	0.618	0.612	0.607	0.626	0.626	0.644	0.630	0.632	0.635	0.637	0.640	0.637	0.600	0.619	0.620	0.630	0.650	0.628	0.637	0.619	0.643	0.628	0.116	0.112	0.117	0.113	0.115	0.113	0.109	0.111	0.111	0.305
17:18:05	0.601	0.608	0.595	0.616	0.587	0.615	0.659	0.638	0.647	0.623	0.656	0.618	0.603	0.624	0.616	0.638	0.631	0.617	0.616	0.609	0.623	0.629	0.647	0.626	0.636	0.636	0.636	0.639	0.637	0.599	0.621	0.620	0.628	0.649	0.631	0.630	0.617	0.639	0.626	0.116	0.111	0.116	0.113	0.116	0.113	0.109	0.111	0.111	0.305
17:28:05	0.600	0.607	0.596	0.619	0.587	0.609	0.664	0.636	0.650	0.622	0.656	0.617	0.600	0.626	0.617	0.637	0.634	0.617	0.614	0.609	0.620	0.629	0.645	0.628	0.634	0.635	0.636	0.640	0.642	0.600	0.618	0.620	0.631	0.650	0.629	0.635	0.618	0.641	0.629	0.116	0.112	0.117	0.113	0.116	0.113	0.109	0.110	0.111	0.306
17:38:05	0.603	0.605	0.600	0.621	0.588	0.613	0.663	0.642	0.651	0.624	0.655	0.621	0.600	0.626	0.619	0.638	0.632	0.621	0.620	0.612	0.625	0.628	0.645	0.627	0.631	0.641	0.635	0.643	0.641	0.601	0.619	0.616	0.632	0.650	0.629	0.629	0.620	0.643	0.628	0.116	0.112	0.116	0.113	0.115	0.113	0.109	0.110	0.111	0.307
17:48:05	0.598	0.606	0.597	0.618	0.590	0.612	0.660	0.634	0.651	0.622	0.652	0.615	0.601	0.627	0.619	0.637	0.636	0.622	0.618	0.609	0.625	0.628	0.647	0.630	0.638	0.642	0.636	0.649	0.642	0.604	0.621	0.621	0.633	0.651	0.628	0.635	0.617	0.640	0.629	0.116	0.112	0.116	0.113	0.115	0.113	0.109	0.110	0.111	0.306
17:58:05	0.604	0.604	0.597	0.619	0.589	0.616	0.660	0.635	0.652	0.621	0.654	0.615	0.596	0.620	0.618	0.637	0.635	0.625	0.614	0.609	0.622	0.628	0.645	0.631	0.635	0.640	0.638	0.647	0.637	0.605	0.622	0.618	0.629	0.650	0.628	0.630	0.614	0.640	0.627	0.116	0.111	0.116	0.113	0.115	0.113	0.109	0.110	0.111	0.309
18:08:05	0.600	0.604	0.595	0.618	0.588	0.614	0.659	0.635	0.651	0.621	0.652	0.616	0.600	0.621	0.618	0.636	0.634	0.619	0.615	0.608	0.618	0.633	0.645	0.631	0.636	0.642	0.640	0.648	0.645	0.606	0.624	0.620	0.631	0.650	0.625	0.633	0.617	0.640	0.630	0.116	0.112	0.116	0.113	0.115	0.113	0.109	0.110	0.111	0.308
18:18:05	0.603	0.602	0.594	0.615	0.589	0.611	0.663	0.638	0.654	0.622	0.654	0.617	0.598	0.621	0.618	0.641	0.633	0.622	0.617	0.608	0.622	0.630	0.646	0.633	0.634	0.642	0.636	0.646	0.636	0.607	0.621	0.620	0.632	0.650	0.626	0.634	0.616	0.639	0.626	0.115	0.111	0.116	0.113	0.115	0.113	0.109	0.110	0.111	0.309
18:28:05	0.597	0.603	0.592	0.616	0.591	0.618	0.661	0.635	0.653	0.623	0.650	0.617	0.597	0.622	0.619	0.634	0.634	0.622	0.617	0.607	0.619	0.629	0.644	0.632	0.636	0.641	0.639	0.647	0.642	0.607	0.623	0.624	0.631	0.653	0.626	0.630	0.616	0.637	0.629	0.116	0.112	0.117	0.114	0.115	0.113	0.109	0.111	0.111	0.309
18:38:05	0.600	0.608	0.590	0.613	0.587	0.612	0.664	0.640	0.651	0.623	0.651	0.617	0.595	0.622	0.614	0.637	0.631	0.620	0.619	0.607	0.619	0.627	0.645	0.627	0.635	0.639	0.635	0.650	0.641	0.608	0.623	0.620	0.632	0.650	0.624	0.632	0.615	0.638	0.629	0.115	0.112	0.117	0.113	0.115	0.113	0.109	0.110	0.111	0.311
18:48:05	0.596	0.604	0.590	0.614	0.590	0.610	0.661	0.640	0.650	0.621	0.651	0.616	0.596	0.623	0.616	0.635	0.631	0.620	0.619	0.608	0.621	0.627	0.646	0.628	0.637	0.639	0.636	0.647	0.643	0.611	0.625	0.619	0.634	0.652	0.626	0.630	0.614	0.637	0.630	0.116	0.111	0.116	0.113	0.115	0.113	0.109	0.110	0.111	0.310
18:58:05	0.602	0.604	0.591	0.614	0.587	0.612	0.662	0.634	0.653	0.617	0.644	0.615	0.594	0.619	0.616	0.637	0.636	0.623	0.615	0.603	0.620	0.633	0.647	0.632	0.636	0.638	0.636	0.646	0.641	0.612	0.622	0.621	0.633	0.650	0.622	0.631	0.614	0.636	0.626	0.115	0.111	0.116	0.113	0.115	0.113	0.109	0.110	0.111	0.309
19:08:05	0.595	0.605	0.592	0.613	0.585	0.614	0.658	0.637	0.650	0.620	0.643	0.612	0.596	0.622	0.617	0.634	0.639	0.626	0.613	0.603	0.618	0.635	0.645	0.633	0.636	0.641	0.641	0.648	0.641	0.616	0.624	0.619	0.633	0.651	0.623	0.633	0.614	0.632	0.626	0.115	0.111	0.116	0.113	0.115	0.113	0.109	0.110	0.111	0.311
19:18:05	0.598	0.605	0.592	0.611	0.588	0.613	0.659	0.635	0.648	0.617	0.628	0.608	0.588	0.616	0.615	0.636	0.634	0.621	0.614	0.601	0.614	0.628	0.644	0.629	0.635	0.639	0.639	0.648	0.639	0.612	0.620	0.620	0.631	0.651	0.624	0.630	0.611	0.630	0.624	0.115	0.111	0.116	0.113	0.115	0.113	0.109	0.110	0.111	0.311
19:28:05	0.596	0.603	0.590	0.614	0.588	0.612	0.657	0.632	0.649	0.616	0.629	0.607	0.591	0.620	0.617	0.634	0.636	0.623	0.612	0.599	0.618	0.632	0.645	0.631	0.636	0.641	0.639	0.651	0.649	0.616	0.620	0.620	0.631	0.647	0.622	0.629	0.611	0.631	0.627	0.115	0.111	0.116	0.113	0.115	0.113	0.109	0.110	0.111	0.311
19:38:05	0.594	0.600	0.590	0.606	0.584	0.607	0.658	0.634	0.651	0.616	0.629	0.609	0.590	0.614	0.620	0.632	0.633	0.623	0.615	0.600	0.614	0.629	0.642	0.630	0.634	0.639	0.639	0.650	0.640	0.616	0.618	0.618	0.632	0.650	0.621	0.628	0.606	0.631	0.626	0.115	0.111	0.116	0.113	0.115	0.113	0.109	0.110	0.111	0.311
19:48:05	0.595	0.601	0.588	0.610	0.585	0.612	0.653	0.629	0.645	0.615	0.625	0.608	0.589	0.614	0.616	0.631	0.635	0.625	0.615	0.598	0.616	0.627	0.641	0.629	0.630	0.639	0.640	0.657	0.639	0.616	0.621	0.620	0.633	0.650	0.619	0.625	0.605	0.628	0.627	0.115	0.111	0.116	0.113	0.115	0.113	0.109	0.110	0.111	0.315
19:58:05	0.590	0.600	0.584	0.608	0.582	0.607	0.651	0.632	0.646	0.612	0.627	0.607	0.588	0.613	0.616	0.627	0.630	0.623	0.614	0.598	0.616	0.627	0.640	0.625	0.633	0.637	0.636	0.653	0.638	0.621	0.619	0.617	0.630	0.650	0.618	0.624	0.601	0.625	0.626	0.115	0.111	0.116	0.113	0.115	0.113	0.109	0.110	0.111	0.313
20:08:05	0.593	0.599	0.587	0.608	0.580	0.610	0.650	0.627	0.645	0.612	0.621	0.606	0.585	0.615	0.617	0.629	0.634	0.626	0.611	0.599	0.615	0.627	0.639	0.626	0.631	0.640	0.638	0.655	0.641	0.621	0.619	0.619	0.631	0.648	0.616	0.623	0.598	0.624	0.624	0.115	0.111	0.116	0.113	0.115	0.113	0.109	0.110	0.111	0.313
20:18:05	0.592	0.597	0.584	0.605	0.580	0.606	0.651	0.622	0.641	0.607	0.620	0.605	0.581	0.609	0.614	0.624	0.629	0.625	0.609	0.595	0.613	0.624	0.637	0.627	0.631	0.637	0.636	0.654	0.643	0.621	0.617	0.617	0.630	0.646	0.615	0.622	0.598	0.621	0.623	0.115	0.111	0.116	0.113	0.115	0.113	0.109	0.110	0.111	0.315
20:28:05	0.588	0.598	0.580	0.603	0.582	0.603	0.651	0.626	0.638	0.604	0.624	0.605	0.581	0.610	0.615	0.623	0.631	0.623	0.608	0.598	0.614	0.624	0.635	0.627	0.631	0.638	0.636	0.655	0.644	0.621	0.617	0.614	0.630	0.647	0.612	0.622	0.599	0.621	0.622	0.115	0.111	0.116	0.113	0.115	0.113	0.109	0.110	0.111	0.315
20:38:05	0.592	0.594	0.582	0.601	0.577	0.603	0.650	0.626	0.634	0.604	0.623	0.605	0.578	0.605	0.610	0.624	0.628	0.620	0.607	0.593	0.614	0.623	0.634	0.627	0.630	0.637	0.633	0.652	0.643	0.621	0.616	0.614	0.625	0.643	0.610	0.615	0.595	0.618	0.622	0.115	0.111	0.116	0.113	0.115	0.113	0.109	0.110	0.111	0.314
20:48:05	0.585	0.592	0.580	0.601	0.576	0.605	0.647	0.624	0.634	0.603	0.622	0.599	0.577	0.604	0.607	0.620	0.624	0.619	0.603	0.591	0.609	0.623	0.633	0.625	0.631	0.636	0.634	0.656	0.643	0.625	0.614	0.613	0.625	0.642	0.608	0.614	0.592	0.613	0.622	0.115	0.111	0.116	0.113	0.115	0.113	0.109	0.110	0.111	0.313
20:58:05	0.583	0.589	0.576	0.597	0.574	0.600	0.647	0.625	0.633	0.604	0.623	0.603	0.572	0.600	0.603	0.616	0.621	0.618	0.609	0.587	0.612	0.620	0.631	0.624	0.625	0.631	0.629	0.654	0.644	0.626	0.610	0.609	0.624	0.636	0.603	0.611	0.589	0.611	0.621	0.115	0.111	0.116	0.113	0.115	0.113	0.109	0.110	0.111	0.316
21:08:05	0.583	0.586	0.574	0.597	0.569	0.595	0.650	0.623	0.632	0.604	0.623	0.604	0.567	0.597	0.606	0.614	0.620	0.617	0.607	0.588	0.611	0.620	0.630	0.620	0.626	0.629	0.632	0.656	0.648	0.626	0.611	0.610	0.624	0.636	0.603	0.612	0.586	0.609	0.620	0.115	0.111	0.116	0.113	0.115	0.113	0.109	0.110	0.111	0.316
21:18:05	0.580	0.588	0.578	0.592	0.568	0.595	0.647	0.621	0.633	0.602	0.622	0.605	0.565	0.596	0.605	0.613	0.616	0.619	0.604	0.588	0.609	0.618	0.627	0.620	0.623	0.631	0.628	0.655	0.645	0.628	0.607	0.608	0.624	0.639	0.603	0.611	0.586	0.607	0.617	0.115	0.111	0.116	0.113	0.115	0.113	0.109	0.110	0.111	0.316
21:28:05	0.581	0.584	0.574	0.588	0.568	0.593	0.648	0.622	0.629	0.598	0.618	0.601	0.567	0.594	0.602	0.612	0.617	0.615	0.604	0.590	0.608	0.617	0.626	0.616	0.623	0.633	0.628	0.655	0.647	0.627	0.607	0.607	0.622	0.639	0.600	0.612	0.584	0.608	0.615	0.115	0.111	0.116	0.113	0.115	0.113	0.109	0.110	0.111	0.317
21:38:05	0.579	0.581	0.574	0.589	0.566	0.596	0.644	0.620	0.631	0.599	0.618	0.603	0.562	0.590	0.598	0.607	0.615	0.613	0.600	0.588	0.606	0.612	0.623	0.615	0.621	0.630	0.623	0.653	0.649	0.629	0.603	0.607	0.622	0.637	0.596	0.609	0.582	0.603	0.611	0.115	0.111	0.116	0.113	0.115	0.113	0.109	0.110	0.111	0.317
21:48:05	0.577	0.576	0.572	0.587	0.564	0.594	0.644	0.617	0.627	0.597	0.616	0.598	0.563	0.586	0.595	0.607	0.616	0.613	0.599	0.583	0.604	0.612	0.622	0.606	0.618	0.626	0.626	0.654	0.650	0.630	0.605	0.605	0.621	0.638	0.599	0.609	0.583	0.602	0.609	0.115	0.111	0.116	0.113	0.115	0.113	0.109	0.110	0.111	0.318
0:00:00
0:00:00
0:00:00
0:00:00
0:00:00
0:00:00
0:00:00
0:00:00
0:00:00
0:00:00
0:00:00
0:00:00
0:00:00
0:00:00
0:00:00
0:00:00
0:00:00
0:00:00
0:00:00
0:00:00
0:00:00
0:00:00
0:00:00
[truncated: 47 more columns]
