# Supplementary material for: Systematic analysis of low-affinity transcription factor binding site clusters in vitro and in vivo establishes their functional relevance
Source: Nat Commun. 2022 Sep 7;13:5273. doi: 10.1038/s41467-022-32971-0 (PMC9452512; doi:10.1038/s41467-022-32971-0)
Supplement: Supplementary file 3 — Source Data [file 41467_2022_32971_MOESM3_ESM.zip › source_data/in-vivo/20210624/20210624_Pho5pr_GFP100.txt]

EGFP:488,507[2]
Kinetic read	A1	A2	A3	A4	A5	A6	A7	A8	A9	A10	A11	A12	B1	B2	B3	B4	B5	B6	B7	B8	B9	B10	B11	B12	C1	C2	C3	C4	C5	C6	C7	C8	C9	C10	C11	C12	D1	D2	D3	D4	D5	D6	D7	D8	D9	D10	D11	D12	E1
0:09:18	3161	3248	3259	3214	3181	3261	3093	3172	3101	3140	3027	2960	3361	3586	3511	3181	3222	3163	3237	3103	3149	3227	3269	3118	3211	3212	3131	3096	3215	3217	3259	3465	3295	3232	3269	3063	4676	5859	4962	3158	2911	3190	3001	3069	3017	3058	3034	3040	3207
0:19:18	3319	3216	3219	3236	3331	3240	3179	3179	3075	3361	3088	3041	3423	4380	3816	3290	3265	3143	3267	3208	3139	3487	3328	3184	3037	3302	3274	3225	3086	3115	3449	3435	3647	3197	3162	3195	4787	6933	5500	3002	3073	3035	3041	3075	3111	2983	3004	2923	3285
0:29:18	3367	3274	3047	3344	3430	3492	3074	3040	2968	3279	3133	3019	3612	4346	4356	3183	3322	3007	3186	3201	3235	3554	3188	3303	3144	3357	3296	3224	3091	3256	3697	3609	3560	3324	3410	3201	5195	8636	7062	3000	3158	3060	3102	3055	2977	2887	3005	3154	3312
0:39:18	3340	3272	3135	3320	3363	3463	3241	3132	3222	3152	3136	3213	3749	4100	4430	3142	3229	3219	3106	3235	3190	3414	3126	3112	3284	3230	3193	3272	3325	3222	3756	3542	3745	3071	3295	3310	5307	9287	8144	3058	3140	3022	2971	2922	3045	2972	3089	3088	3261
0:49:18	3219	3117	3363	3345	3387	3447	3117	3194	3044	3196	3163	3154	3763	3863	4548	3217	3264	3159	3358	3195	3198	3400	3224	3140	3084	3252	3082	3174	3158	3046	3718	3348	3482	3161	3280	3153	5467	8038	8639	3086	3075	3078	2959	3038	3033	3014	2936	3154	3372
0:59:18	3322	3192	3270	3249	3275	3508	3194	3166	3098	3130	3163	2979	3803	3784	4568	3452	3205	3217	3094	3258	3096	3355	3177	3239	3191	3251	3320	3284	3181	3336	3533	3404	3341	3344	3309	3375	5447	7236	8982	3149	3003	3003	3157	3161	3062	2987	3081	3037	3440
1:09:18	3357	3331	3389	3320	3328	3335	3166	3161	3298	3096	3094	3152	3894	3974	4066	3321	3208	3302	3245	3340	3104	3302	3292	3226	3269	3275	3245	3250	3248	3142	3416	3481	3435	3326	3259	3395	5625	6689	8899	3097	3018	3157	3041	3130	3039	3023	3023	2927	3502
1:19:18	3386	3299	3235	3397	3325	3425	3206	3205	3192	3021	3068	3042	4119	4075	4223	3283	3308	3080	3237	3103	3381	3301	3309	3184	3237	3233	3287	3273	3079	3093	3617	3618	3525	3480	3319	3439	6092	7009	7259	3136	3033	3088	3156	3071	3060	3107	2945	3026	3841
1:29:18	3375	3193	3312	3324	3447	3408	3210	3250	3071	3125	3134	3206	3909	4173	4006	3299	3289	3236	3247	3360	3216	3237	3322	3261	3392	3310	3313	3362	3160	3171	3669	3499	3476	3458	3336	3415	6231	7312	6693	2960	3117	3009	2975	3013	3074	2994	3105	3093	3895
1:39:18	3193	3463	3274	3375	3526	3334	3080	3145	3241	3111	3140	3097	4208	4244	4118	3311	3415	3089	3253	3041	3289	3392	3488	3179	3379	3295	3188	3542	3264	3144	3601	3562	3446	3370	3373	3385	6969	7174	6519	3042	3071	2940	3143	2952	3002	2958	3106	3105	4229
1:49:18	3378	3395	3348	3422	3609	3302	3073	3154	3274	3307	3116	3074	4394	4529	4248	3361	3420	3280	3189	3256	3217	3506	3534	3328	3284	3215	3238	3381	3399	3210	3466	3459	3510	3299	3384	3385	7484	7619	6421	3017	3087	2835	3119	3004	2914	2961	2972	3047	4471
1:59:18	3462	3355	3424	3479	3369	3381	3183	3296	3227	3263	2970	3077	4441	4180	4302	3395	3210	3197	3124	3229	3146	3285	3697	3379	3385	3431	3282	3278	3313	3069	3653	3608	3491	3619	3399	3445	7809	8355	6448	3002	3070	3022	3077	3041	3116	2969	3143	2971	4821
2:09:18	3350	3338	3265	3445	3685	3377	3139	3302	3450	3355	3075	2995	4451	4601	4630	3398	3350	3104	3291	3261	3273	3411	3262	3246	3339	3377	3390	3397	3351	3146	3647	3595	3713	3450	3655	3485	8063	9025	6749	3094	3128	3030	3033	3045	2927	2949	3025	3020	5064
2:19:18	3414	3461	3323	3545	3666	3545	3268	3285	3308	3303	3093	3074	4628	4588	4509	3448	3411	3276	3192	3340	3334	3466	3446	3310	3334	3306	3339	3166	3355	3150	3773	3710	3656	3639	3674	3519	8608	8533	7027	3110	3084	3080	2890	3238	3185	3018	3017	3105	5549
2:29:18	3382	3338	3440	3646	3386	3560	3194	3313	3347	3286	3121	3116	4716	4879	4642	3515	3393	3365	3299	3382	3221	3321	3575	3335	3201	3481	3470	3173	3237	3214	3905	3810	3579	3585	3667	3527	9110	9070	7601	2946	3079	3068	2965	3061	3048	2989	3071	3028	5963
2:39:18	3389	3457	3420	3615	3497	3508	3169	3357	3383	3221	3163	3276	5081	4841	4796	3543	3479	3176	3168	3383	3315	3538	3524	3241	3213	3390	3398	3269	3295	3199	3763	3842	3754	3639	3692	3611	9601	10108	8021	2985	3019	3063	3006	3032	3008	3038	3071	3131	6326
2:49:18	3422	3485	3428	3468	3499	3462	3270	3321	3300	3510	3096	3124	5135	4998	5156	3473	3378	3260	3166	3372	3410	3589	3618	3430	3333	3148	3399	3197	3427	3103	3965	3861	3644	3817	3584	3623	10106	10693	8262	3122	3116	3044	3075	3114	2999	3019	2994	2911	6616
2:59:18	3321	3424	3523	3588	3634	3548	3229	3259	3365	3334	3133	3193	5249	5180	5263	3379	3549	3275	3376	3360	3292	3405	3558	3275	3426	3185	3325	3309	3240	3172	4024	3812	3689	3719	3622	3582	10547	10731	8759	3157	2978	3046	2974	2921	2986	3014	2970	3034	6951
3:09:18	3270	3411	3488	3471	3461	3535	3337	3362	3116	3353	3085	3106	5221	5285	5335	3359	3431	3216	3291	3383	3329	3507	3567	3397	3317	3347	3422	3311	3315	3164	4131	4001	3776	3743	3629	3761	10988	11519	8935	2854	3023	3054	3053	2978	2916	3060	2997	2986	7346
3:19:18	3375	3511	3299	3429	3626	3562	3233	3367	3305	3312	3152	3264	5388	5475	5547	3400	3445	3366	3458	3357	3338	3400	3700	3355	3399	3336	3475	3170	3371	3269	3959	3993	3643	3758	3672	3552	11797	12424	9579	2885	3049	2963	3022	3144	3090	3082	3006	3051	7486
3:29:18	3347	3356	3440	3697	3687	3589	3262	3223	3257	3163	3306	3198	5492	5611	5633	3388	3311	3419	3439	3285	3475	3642	3825	3389	3271	3321	3476	3306	3283	3152	3848	4133	3893	3738	3783	3564	12437	13267	10018	2993	2958	3019	2970	3028	2954	2960	3033	3047	7877
3:39:18	3474	3446	3320	3616	3836	3851	3331	3359	3348	3274	3202	3284	6019	5951	5798	3337	3358	3231	3297	3433	3483	3686	3632	3368	3348	3204	3509	3242	3374	3207	3969	4098	3952	3813	3711	3838	13428	14168	10673	3015	3045	2987	3048	3032	3037	3167	2916	2979	8230
3:49:18	3510	3276	3523	3725	3679	3758	3183	3167	3296	3364	3197	3311	6008	6017	6138	3463	3448	3414	3235	3442	3518	3530	3659	3564	3542	3387	3490	3316	3350	3228	4161	4135	4018	3878	3882	3805	14051	14715	11115	3053	2959	3143	3111	3028	2930	2904	3073	3045	8476
3:59:18	3312	3258	3281	3698	3779	3680	3273	3242	3187	3372	3275	3356	6317	6488	6247	3420	3354	3268	3480	3417	3375	3880	3672	3565	3461	3382	3445	3391	3224	3267	4197	4282	4036	3992	3865	3876	14839	16182	11893	3034	3050	2996	3060	2953	2998	2989	2964	3059	8789
4:09:18	3424	3460	3518	3760	3799	3832	3350	3286	3200	3441	3325	3296	6567	6852	6572	3377	3501	3534	3346	3351	3405	3799	3709	3505	3353	3335	3505	3315	3230	3303	4083	4380	4161	3833	3896	3783	15797	16637	12229	2895	3042	3006	3074	2950	3086	3053	2973	3159	9020
4:19:18	3311	3343	3425	3923	3941	3834	3379	3329	3333	3557	3393	3186	6691	6945	6901	3509	3334	3460	3365	3416	3516	3729	3990	3682	3318	3453	3450	3209	3326	3356	4304	4212	4332	3865	3997	3826	16826	18279	13252	2951	3023	3016	3064	3070	3016	3035	3051	3070	9638
4:29:18	3427	3525	3478	3875	3987	3969	3216	3345	3153	3484	3402	3369	7076	7427	7047	3385	3414	3557	3438	3564	3365	3888	3969	3696	3396	3338	3461	3242	3294	3425	4586	4500	4223	4039	3921	3912	17864	18918	13808	3080	3049	3072	3071	3059	2916	3037	3062	3057	9771
4:39:18	3361	3539	3662	3874	3957	3943	3378	3290	3394	3356	3438	3473	7396	7813	7179	3507	3605	3419	3365	3378	3247	3960	4040	3723	3403	3397	3444	3408	3264	3325	4601	4526	4472	4014	3996	3987	18961	20025	14828	3107	3064	3049	3047	3094	3056	3097	2954	3134	10150
4:49:18	3341	3374	3259	4088	4152	3912	3389	3460	3331	3498	3518	3488	7854	7907	7634	3458	3463	3358	3434	3511	3518	4122	3980	3865	3396	3303	3340	3430	3432	3317	4586	4691	4743	4134	4166	4163	19616	20971	15625	3022	2986	2975	3076	2947	2962	2887	3040	2962	10122
4:59:18	3465	3522	3530	4027	4029	4241	3425	3258	3168	3644	3404	3447	7887	8267	7880	3520	3466	3317	3468	3469	3465	4357	4280	4011	3541	3405	3600	3444	3440	3478	4723	4748	4651	4187	4145	4070	20855	24125	16794	3046	3084	3052	3040	3101	2874	3047	2867	2933	10559
5:09:18	3426	3397	3486	4161	4193	4219	3495	3385	3286	3595	3578	3343	8306	8523	8026	3435	3528	3360	3464	3247	3273	4144	4198	4101	3350	3400	3429	3421	3416	3197	4778	4868	4748	4116	4168	4197	22290	26189	17740	3052	3106	3063	2976	3088	3139	3071	2891	2995	10866
5:19:18	3550	3355	3580	4284	4031	4080	3247	3385	3464	3658	3534	3507	8632	8789	8346	3611	3574	3235	3233	3357	3348	4184	4139	4058	3265	3434	3593	3423	3419	3441	5182	5074	4914	4329	4185	4068	23859	24241	18300	3026	2894	3017	3128	3030	3020	3122	2977	2910	10756
5:29:18	3436	3479	3497	4293	4286	4287	3384	3409	3399	3682	3506	3610	8592	8962	8384	3719	3741	3389	3299	3395	3402	4279	4318	4262	3567	3385	3379	3493	3540	3484	5148	5376	5141	4231	4307	4152	25505	24545	19503	3108	3087	3025	3079	3069	2911	2945	2993	3028	11011
5:39:18	3544	3477	3693	4223	4533	4383	3497	3604	3454	3750	3680	3663	9152	9170	8802	3678	3716	3368	3452	3240	3440	4328	4467	4163	3304	3416	3462	3461	3583	3213	5116	5296	5121	4385	4264	4272	26710	25642	20172	3047	3086	3054	3031	2936	3074	2988	2957	2860	11619
5:49:18	3625	3507	3598	4423	4409	4327	3584	3449	3395	3740	3813	3772	9381	9497	9232	3870	3704	3421	3335	3278	3370	4419	4334	4347	3361	3338	3435	3765	3646	3325	5181	5567	5240	4252	4302	4379	28129	26675	20234	3089	3017	2982	3002	3003	2969	3019	3103	3039	11920
5:59:18	3723	3642	3415	4326	4326	4280	3441	3599	3374	3879	3751	3747	9495	9875	9300	3808	3977	3449	3378	3430	3391	4411	4456	4489	3440	3416	3410	3498	3470	3194	5326	5496	5278	4385	4568	4589	29744	27041	21790	3005	3144	3073	2994	3050	3065	2920	2949	3043	11995
6:09:18	3689	3772	3592	4370	4473	4581	3621	3703	3410	3906	3891	3684	10091	10053	9493	3947	3838	3405	3473	3450	3385	4670	4578	4294	3512	3484	3503	3700	3463	3403	5661	5620	5518	4530	4403	4411	30774	27728	23034	2984	3061	2928	3037	3018	3087	3021	2998	3024	12209
6:19:18	3594	3705	3771	4581	4643	4633	3584	3736	3795	3933	3972	3911	9924	10199	9804	3963	3920	3547	3436	3573	3753	4838	4580	4468	3550	3497	3530	3598	3676	3407	5870	5805	5657	4493	4452	4445	31841	28608	23145	3054	3148	3026	3042	3006	2999	3082	3097	2911	12932
6:29:18	3802	3799	3541	4617	4610	4588	3779	3765	3835	4093	3970	3835	10323	10698	10014	4173	4041	3535	3477	3530	3718	4789	4585	4567	3625	3652	3525	3842	3882	3418	5740	5635	5783	4582	4654	4562	32432	28816	24119	3026	2941	3044	2969	3023	3011	2819	3018	3043	13444
6:39:18	3846	3834	3778	4904	4704	4879	3875	3857	3811	4165	4151	3944	10237	10943	10168	4123	3934	3484	3494	3476	3430	4746	4640	4843	3560	3643	3605	3708	3934	3341	5861	5946	5947	4758	4809	4536	34089	29552	24616	3032	3077	2904	3123	3010	2954	3012	2928	3004	13398
6:49:18	4040	3914	3961	5022	4832	4821	3935	3834	3956	4240	4093	4007	10383	10975	10567	4252	4194	3482	3555	3516	3599	4932	4892	4747	3527	3503	3576	3859	3954	3409	6021	5957	5924	4746	4832	4757	34205	29497	25609	3031	2960	2981	3142	3025	3067	2862	2970	3018	13595
6:59:18	3854	3949	3858	5108	4901	5027	3859	3934	4011	4137	4184	4175	10764	11432	10660	4351	4017	3638	3522	3598	3411	5124	4748	4817	3742	3533	3686	4059	4031	3364	6203	6493	6104	4926	5011	4978	33302	29690	26641	3028	3041	2988	2951	3089	3075	2927	2956	2980	14013
7:09:18	4044	3991	3969	4996	4902	4933	4068	3995	4065	4331	4274	4113	10637	11216	10856	4194	4162	3538	3504	3731	3660	4966	5135	5104	3831	3695	3729	4042	3986	3414	6205	6483	6283	4922	4960	4919	34478	29894	27009	3124	2981	3049	3051	2968	2960	3047	2901	3056	14376
7:19:18	4128	4115	4054	5119	4970	5145	4188	4132	4079	4460	4347	4362	10994	11662	11004	4270	4321	3742	3541	3833	3684	5068	5012	4968	3743	3805	3678	4173	4117	3551	6282	6461	6252	4880	5016	4805	34644	29914	27509	3030	3171	3049	2795	2884	2980	2928	2927	3204	14694
7:29:18	4196	4157	4190	5016	5110	5087	4092	4242	4152	4408	4404	4248	11095	11704	11317	4263	4294	3766	3684	3745	3791	5140	5162	5001	3776	3830	3708	4329	4111	3674	6640	6696	6472	5266	5262	5107	34682	30406	28296	3091	3018	3062	3046	3061	3003	3036	3016	3068	14719
7:39:18	4240	4225	4241	5205	5276	5225	4163	4125	4130	4519	4462	4233	11398	12458	11624	4486	4235	3736	3640	3773	3680	5289	5186	5157	3866	3953	3818	4424	4221	3669	6622	6772	6517	5303	5235	4996	35667	30696	30005	3039	3054	2998	3028	3024	3014	2956	2998	2914	14875
7:49:18	4395	4239	4276	5280	5235	5171	4265	4327	4215	4550	4418	4622	11743	12256	11395	4622	4359	4114	3628	3952	3939	5454	5420	5262	3924	4022	3966	4549	4201	3427	6867	6886	6612	5313	5203	5333	35729	30421	30314	2981	3041	3020	2993	3035	3043	3032	2961	3051	15447
7:59:18	4302	4268	4336	5216	5218	5209	4326	4303	4273	4646	4455	4489	11804	12896	11790	4591	4311	3928	3729	3865	3948	5313	5399	5068	3898	4166	4118	4465	4316	3741	6906	6907	6780	5404	5286	5162	35620	30328	28685	3054	3053	2994	2958	2925	2914	3098	3011	3104	15478
8:09:18	4465	4474	4214	5501	5530	5382	4452	4292	4270	4675	4470	4526	11680	13069	12118	4600	4503	3997	4001	3938	3955	5499	5408	5382	4007	4215	4176	4305	4371	3781	6752	6957	6772	5274	5605	5307	35912	31164	29525	3074	2938	3057	2999	3056	2920	2949	2866	3038	15540
8:19:18	4440	4334	4609	5381	5553	5380	4409	4508	4292	4536	4534	4543	11422	13151	12013	4598	4688	4192	3815	4073	3999	5350	5480	5450	4028	4280	4217	4500	4422	3622	7076	7197	6924	5186	5335	5174	37293	30565	29309	3030	3212	2968	3015	3051	3066	2992	2895	3077	15799
8:29:18	4530	4373	4646	5415	5497	5380	4325	4532	4466	4867	4771	4704	11826	13017	11664	4579	4514	4110	3826	4246	4309	5377	5406	5536	4002	4368	4052	4586	4529	3688	7373	7181	6902	5483	5586	5421	37007	30662	29293	3092	2992	2983	2978	2967	2980	3025	2929	2982	16252
8:39:18	4454	4552	4489	5656	5591	5260	4449	4571	4323	4827	4813	4548	11856	13043	12458	4471	4604	4190	3862	4109	4253	5652	5559	5311	4242	4231	4154	4459	4499	3741	7403	7189	7228	5578	5648	5633	35764	30522	29468	2909	2961	3019	3090	3101	3038	2822	2983	2964	16546
8:49:18	4607	4521	4598	5606	5675	5539	4578	4495	4462	4760	4778	4743	11521	13486	12347	4810	4568	4254	3974	4199	4214	5618	5422	5478	4263	4399	4305	4508	4725	3904	7384	7000	7359	5543	5618	5407	36807	31156	29632	3032	3053	2978	3039	3041	3006	3091	2880	3078	16818
8:59:18	4693	4697	4722	5593	5685	5552	4540	4682	4578	4788	4763	4559	12083	13679	12346	4681	4637	4255	3880	4249	4268	5649	5570	5570	4281	4354	4347	4607	4680	3933	7420	6998	7124	5845	5582	5721	36923	30323	29227	3143	3067	2919	2967	3020	3023	3058	2948	2991	16984
9:09:18	4784	4668	4608	5563	5790	5633	4598	4599	4485	4704	4665	4629	11969	14067	11847	4772	4751	4307	4135	4210	4378	5872	5929	5753	4310	4467	4326	4546	4717	4035	7558	7274	7119	5794	5631	5522	35982	30806	29791	3067	2991	2921	3004	3037	2958	2824	2931	3012	17179
9:19:18	4741	4715	4706	5563	5776	5559	4676	4766	4581	4981	4951	4859	12156	13482	12261	4630	4658	4371	4076	4303	4353	5609	5711	5618	4513	4357	4611	4646	4612	4144	7245	7186	7169	5637	5734	5938	35882	30711	29403	3128	2960	2893	3040	2945	3031	2966	2921	2962	17734
9:29:18	4781	4700	4781	5695	5697	5737	4823	4810	4646	4874	4696	4809	12055	13568	12553	4823	4668	4359	4062	4621	4388	5632	5784	5679	4578	4571	4461	4729	4688	4074	7430	7725	7356	5667	5741	5637	34965	30589	29842	3091	2938	3083	3039	2954	3037	2926	2974	2968	17491
9:39:18	4945	4583	4689	5653	5769	5800	4770	4601	4685	5208	4913	4821	12418	13843	12299	4870	4709	4458	4250	4432	4355	5704	5927	5712	4545	4570	4625	4716	4646	4131	7402	7558	7195	5720	5607	5653	35594	30382	29170	2934	2976	2994	3059	2987	2967	2971	2764	2843	17788
9:49:18	4765	4791	4797	5619	5663	5815	4696	4909	4646	5042	4949	4882	12476	13848	12012	4844	4746	4496	4264	4391	4410	5956	6039	5698	4581	4647	4639	4732	5146	4284	7527	7498	7537	5767	5688	5805	35101	30641	29085	3029	3019	2988	3003	2914	3059	3116	2984	2932	18290
9:59:18	4981	4770	4798	5730	5663	5818	4865	4804	4854	4896	4823	4747	11927	13038	12282	4874	4691	4732	4284	4609	4575	5938	5973	5950	4697	4751	4639	4697	4958	4342	7403	7865	7339	5766	5936	5909	35585	30178	28472	2945	3084	2959	3035	2928	2996	2949	3059	2892	18479
10:09:18	4820	4993	4895	5815	5838	5850	4838	4858	4835	5171	5122	4840	11837	13273	12501	4836	4932	4477	4280	4546	4461	5810	6071	5645	4652	4883	4671	4821	4744	4417	7636	7747	7452	5700	5734	5919	35394	30743	29279	2863	3063	3110	3018	3064	3086	3041	3008	2979	18524
10:19:18	5022	4743	4812	5881	5706	5892	4737	4857	4820	4998	5129	4997	11983	13811	12227	4837	4732	4746	4422	4694	4513	5813	5994	5841	4686	4813	4810	4825	4820	4496	7965	8013	7170	5937	5832	5985	35891	30292	29410	3027	3036	2984	2948	2919	2814	3072	3016	2946	18877
10:29:18	5055	4896	4990	5845	5890	5959	4736	4740	4735	5020	5058	4932	12102	13738	12670	5208	4725	4717	4477	4666	4551	6153	5766	5897	4733	4912	4876	4948	4938	4369	7854	8093	7437	5744	5922	5728	35194	30516	29197	3057	2905	2988	2977	3000	2994	3010	2954	3004	19226
10:39:18	4803	4865	4955	6077	5866	5825	5075	4662	4975	5159	5301	4953	12343	13814	12572	4977	4865	4560	4412	4620	4563	6083	5905	5942	4844	5062	5011	4844	4928	4499	7715	7945	7308	5869	5808	5743	33596	30333	29513	3133	2966	2931	2925	2959	3005	2997	2975	2950	19033
10:49:18	4959	4923	4899	5656	5853	5866	4858	5050	4884	5130	5127	4882	12639	13327	12423	4857	4983	4861	4501	4592	4567	5908	5959	5675	4740	4797	4866	4808	4908	4577	8022	7835	7473	5800	5789	5936	34357	30160	28721	2956	3006	2945	3026	3001	2994	3007	3048	2935	19687
10:59:18	5020	4951	4934	5713	5942	5911	4752	4797	4873	5102	5024	4886	12377	13351	12532	5142	5006	4710	4574	4676	4534	5913	6055	5814	4739	4874	4929	4928	5080	4541	7985	8015	7772	5838	5738	6092	33974	30506	29334	2866	2827	3083	3058	2974	2962	2917	2967	3061	19796
11:09:18	4896	4984	4933	6038	5980	5980	4918	4897	4916	4974	5317	4917	12652	13364	12931	4942	4865	4753	4459	4621	4754	5968	6319	5851	4918	5019	4968	4895	5001	4679	8254	7939	7422	6033	6081	5942	34136	30486	29531	2983	2860	2946	2950	2915	2915	2980	2960	3117	20030
11:19:18	5256	5011	5066	5720	5776	6011	4837	5012	4863	5208	5273	4904	12282	13146	12771	5071	4889	4768	4541	4866	4666	6294	5775	6031	4921	4848	5006	5177	4917	4690	8027	8068	7602	5981	6109	6037	34049	30492	28787	3122	2941	3009	3085	2983	2998	3087	3075	2987	19792
11:29:18	5173	4989	5115	5672	5922	6001	4960	5016	4838	5238	5058	5158	12074	13207	12363	4937	4980	4714	4622	4983	4776	6169	6073	6025	4908	5039	5137	4886	5120	4721	7911	7836	7487	5988	6090	6014	33530	31241	28790	2985	3015	3094	3025	2892	2920	2880	2989	3002	20176
11:39:18	5212	4921	5016	6127	5861	5853	5050	4859	5012	5131	5149	5111	11712	12978	12567	4956	4944	4737	4529	4708	4659	6184	6032	5976	4692	5039	4914	5044	5114	4763	8001	7879	7379	6277	5927	6150	32381	30882	28625	3075	3012	2980	3030	2976	2961	2957	3043	2863	20111
11:49:18	5262	5033	5138	6205	5814	6024	5045	5044	4895	5245	4958	5056	11845	13227	12152	5104	4802	4875	4491	4861	4788	6070	6094	5844	4988	5094	5009	5201	5148	4725	7849	7736	7684	5963	6159	5868	34582	30577	29498	2954	3006	3013	3085	2965	3077	3019	2793	3008	20348
11:59:18	5065	5091	5282	5882	6188	6027	4952	4966	4876	5187	5154	5036	12212	13221	12202	5026	5064	4926	4800	4914	4758	6130	6252	5948	5131	5131	5079	5100	5258	4861	7780	7840	7616	6062	5973	5913	34552	30981	28970	2873	3017	2991	3052	3020	3067	2984	3061	3019	20909
12:09:18	5055	5071	5219	5789	5949	5974	4955	4954	5154	5081	5419	5077	12012	13676	12782	5091	4940	5008	4579	4682	4645	6078	6054	6046	5150	5166	5117	5204	4933	5021	7877	8038	7597	5783	5962	5981	34395	30862	28710	2869	3036	3098	2943	2988	3019	2926	3011	3048	20852
12:19:18	5106	5153	5060	5944	6119	6145	4997	5169	5005	5164	5091	5121	11667	12995	12650	5195	5104	4980	4699	4714	4733	6140	6094	5974	4973	5066	5248	5020	4926	4709	7879	7942	7682	5988	5911	6268	34653	31781	28944	2870	3044	3046	3061	2958	3033	3006	2995	3078	21349
12:29:18	5193	5154	5148	5932	6056	6020	5169	5264	5047	5171	5337	5066	11484	13245	12714	5199	4984	4942	4729	4824	4884	6279	6041	6098	5119	5178	5125	5209	5166	4908	8174	7838	7683	5994	5903	6229	33509	30658	28535	2938	3021	2998	3165	3085	3121	2870	2783	2952	21365
12:39:18	5271	5109	5008	6094	6202	6147	5090	4918	4939	5324	5223	5012	11555	13102	12683	4908	5063	4944	4681	5014	4924	6174	6169	6172	5249	5204	5396	5079	5033	4942	8367	8015	7586	6099	6086	6089	33371	32117	28918	2953	2986	2985	3009	3099	3099	3149	3029	3101	21432
12:49:18	5266	5029	5115	5903	6044	5950	5103	5151	4936	5264	5161	5327	11942	13082	12910	5123	4994	4979	4833	5008	4924	6242	6057	6025	5166	5331	5235	5072	5102	4916	7973	8116	7801	6265	5973	6147	32699	30212	28926	3025	3108	3075	3009	2996	3025	2953	2922	3099	22342
12:59:18	5203	5241	5406	5972	6115	6101	5176	5361	5016	5310	5391	5162	11858	13717	12696	5255	5134	4898	4814	4983	4785	6425	5961	6097	5152	5106	5156	5172	5026	4921	8232	8199	7748	6024	6066	6080	32486	31407	28153	3062	3156	3039	3031	2997	2960	2969	2921	2855	22067
13:09:18	5068	5155	5082	6015	5927	6148	5134	5095	5039	5451	5174	5105	11693	13545	12724	5020	5058	5051	4711	4998	4966	6293	6241	6204	5205	5384	5499	5111	5121	5017	8145	8275	8013	6159	5970	6204	33078	31384	28794	2986	3064	2991	3012	3067	2958	2936	3073	2873	22743
13:19:18	5378	5103	5155	5864	6033	6241	5240	5164	5125	5235	5296	5293	11474	13729	12522	5153	5016	4930	4823	5003	5064	6164	6142	6200	5310	5249	5180	5223	5262	4962	8039	8334	7815	6082	6133	6294	33191	31298	28572	3134	2999	2992	3102	2902	3049	2954	2966	3133	22327
13:29:18	5359	5125	5236	6149	6068	6047	5271	5154	5147	5397	5521	5233	11405	13340	12271	5182	5202	4835	4865	4884	4967	6256	6400	6157	5254	5453	5390	5190	5258	4841	8188	8046	7691	6225	5936	6120	33315	31428	28702	3080	2900	3102	3090	2859	2916	3070	2985	3046	22374
13:39:18	5230	5014	5175	6170	6154	6256	5185	5203	5001	5237	5244	5319	12013	13382	12443	5249	5184	5079	4741	5174	4754	6211	6092	5941	5381	5100	5461	5050	4854	4817	8239	8111	7785	5988	6065	6027	33721	31969	28533	2971	2828	3047	3107	3102	2986	2995	2966	2995	22937
13:49:18	5281	4991	5370	6260	6177	6132	5255	4843	5249	5293	5193	5321	11375	13581	12210	4996	5192	5125	4949	4963	4970	6384	6160	6045	5251	5417	5392	5024	5125	4907	8066	8146	7599	6045	5991	6093	32852	33666	28344	3073	2974	3096	3160	2947	2954	2930	3155	3089	22606
13:59:18	5099	5136	5119	6080	6134	6092	5265	5096	5213	5305	5366	5186	11546	13542	12358	5022	5136	4973	4595	4995	5033	6257	6197	6094	5323	5377	5571	5023	5280	5075	8358	8200	7818	6251	6180	6333	33097	32284	28583	2984	2984	3000	2979	2980	2987	3082	2963	3082	23348
14:09:18	5252	5054	5363	6001	6230	6043	5120	5148	5151	5470	5273	5236	11491	13096	12247	5232	5057	5084	4833	5165	5106	6415	6485	6133	5379	5427	5667	5306	5209	5151	8192	8121	7909	6344	6090	6033	31638	32358	28507	3014	2972	3070	3063	2949	3014	2874	2950	3111	23290
14:19:18	5293	5240	5331	6359	6097	6174	5030	5273	5187	5437	5525	5314	11390	12898	12284	5173	5109	4925	4835	4987	4886	6515	6117	6266	5290	5430	5425	5301	5052	4972	8309	7999	7975	6105	6080	6396	30557	31253	28036	3035	3103	3076	3224	3018	3009	3000	2923	2908	23633
14:29:18	5460	5282	5222	5962	6352	6073	5290	5189	5170	5449	5396	5250	11828	12703	12797	5185	5146	5223	4940	5056	4941	6249	6459	6417	5395	5604	5549	5168	5262	5125	8064	7836	7716	6270	6003	6181	31857	31892	28190	3032	3125	3012	2965	3003	2938	2975	2990	2882	23778
14:39:18	5249	5305	5479	5974	6107	6310	5240	5248	5048	5518	5464	5177	11470	13046	12906	5198	5156	5030	4729	5211	5006	6295	6257	6164	5277	5438	5477	5120	5193	5121	8224	7805	7754	6512	6239	6160	31864	31210	28427	2954	3036	2946	3115	3042	2933	2984	2974	2951	23773
14:49:18	5418	5287	5211	6028	6174	6119	5201	5100	5406	5427	5324	5431	11416	12351	12751	5068	5176	5036	4861	5038	4846	6493	6331	6099	5424	5463	5618	5196	5093	5075	8325	7875	7680	6239	6103	6138	33043	32258	28145	2979	3115	3039	3162	3068	3003	2805	2864	3146	24091
14:59:18	5435	5241	5464	6146	6292	6150	5203	5333	5078	5469	5323	5206	11457	12383	12911	5094	5329	5110	4962	5064	5026	6261	6386	6251	5539	5469	5536	5173	5230	5340	8370	7817	7827	6012	6230	6153	32189	31648	28267	2975	2942	2996	3033	2945	2994	2938	3005	3095	24231
15:09:18	5331	5395	5471	6324	6441	6279	5290	5083	5228	5355	5418	5269	11418	11919	12448	5291	5298	5225	4960	5038	5062	6417	6337	6081	5466	5680	5615	5323	5266	5121	8067	7937	7799	5992	6263	6354	32141	30398	28349	3017	3065	2847	3025	3068	2973	2893	3117	2879	24433
15:19:18	5272	5319	5492	6171	6267	6347	5058	5374	5024	5580	5366	5307	11427	12564	12263	5149	5236	5017	4962	4973	4976	6438	6110	6139	5415	5554	5610	5498	5265	5271	8323	7916	8030	6206	6184	6454	30580	31103	28057	2925	2923	2903	2912	2941	3073	2870	3045	3037	24659
15:29:18	5335	5230	5479	6188	6254	6292	5199	5430	5140	5368	5672	5281	10818	11471	12356	5219	5223	5157	4922	5130	5038	6397	6424	6192	5427	5662	5611	5190	5239	5266	7926	7896	7857	6237	6288	6203	31355	31272	28449	3041	3047	2963	2997	2928	3048	2861	2972	3122	24880
15:39:18	5323	5114	5516	6175	6028	6318	5326	5309	5164	5314	5335	5365	11530	11755	12025	5233	5179	5195	4985	5270	5064	6259	6180	6116	5636	5690	5659	5253	5330	5154	7662	7748	7670	6408	6190	6213	29769	29065	27933	2935	3126	3187	2987	3014	3053	2891	2999	3001	24982
15:49:18	5358	5388	5436	6318	6109	6192	5555	5304	5034	5682	5380	5367	11319	11978	11961	5306	5298	5283	5053	5068	5038	6376	6179	6013	5483	5709	5690	5336	5282	5068	8015	7639	8005	6310	6329	6270	29843	29321	27944	3078	3057	3022	3035	3108	3070	3027	2803	3099	25193
15:59:18	5312	5321	5439	6348	6260	6237	5419	5285	5262	5564	5510	5135	11515	11572	11589	5264	5077	5139	5106	5183	5017	6401	6182	6045	5763	5558	5455	5403	5327	5235	7888	7836	7767	6097	6114	6217	28775	28799	27714	2909	3112	3207	3039	3035	3019	2904	3115	3045	25193
16:09:18	5347	5259	5362	6280	6475	5954	5265	5403	5255	5455	5523	5270	11292	12053	11756	5294	5235	5106	4954	5417	5188	6320	6546	6255	5469	5411	5607	5483	5268	5418	7973	7817	7758	6048	6192	6269	30403	29731	27414	2908	2981	3005	3179	2926	2973	3046	3005	2995	25019
16:19:18	5622	5296	5542	6073	6207	6357	5330	5291	5114	5507	5692	5348	10959	11692	11611	5210	5393	4974	4865	5065	5010	6391	6393	6293	5349	5586	5724	5370	5409	5387	8079	7879	7941	6359	6120	6263	30030	30310	27503	2979	2901	3010	3026	2963	2940	2998	3062	2993	25798
16:29:18	5434	5360	5296	6237	6398	6099	5121	5405	5400	5630	5188	5307	10923	11655	11568	5116	5367	5246	5046	5211	4865	6335	6338	6112	5495	5751	5679	5258	5273	5199	8101	8009	7700	6341	6015	6468	30931	28764	28072	2879	2934	2999	2956	2935	3037	3089	2927	2771	25270
16:39:18	5229	5574	5498	6362	6354	6452	5372	5422	5227	5464	5492	5304	11214	11654	11752	5326	5324	5172	4932	5207	5118	6184	6089	6212	5657	5597	5529	5295	5325	5314	8161	7834	7621	6176	6150	6257	28918	29326	27632	2943	3049	2869	3082	3092	3032	3060	2937	2931	26173
16:49:18	5443	5430	5508	6327	6282	6189	5349	5290	5361	5610	5390	5398	11382	11435	11397	5328	5327	5267	4988	5309	5081	6248	6176	6135	5437	5733	5636	5395	5107	5407	7972	7694	7624	6210	6253	6477	27760	28938	28303	3066	3108	3031	3230	2823	2834	3043	3077	2965	26283
16:59:18	5376	5489	5413	6084	6304	6361	5351	5238	5437	5480	5494	5377	11194	11451	11415	5280	5367	5330	5008	5161	4997	6633	6252	6263	5568	5404	5723	5257	5144	5380	7999	7577	7564	6190	6211	6357	26879	28490	27736	2903	3039	3091	3055	2935	2945	2945	2939	3045	25987
17:09:18	5567	5238	5391	6103	6343	6344	5490	5249	5357	5474	5764	5266	11352	11587	11679	5433	5411	5274	5000	5006	5100	6347	6464	6230	5582	5620	5720	5432	5062	5170	7969	7707	7762	6326	6124	6303	28022	28354	27984	3026	2965	3115	3082	3038	2957	2944	2971	3014	26147
17:19:18	5371	5399	5712	6129	6125	6305	5323	5514	5383	5742	5608	5109	11259	11517	11354	5481	5303	5227	5044	5124	5110	6244	6517	6234	5697	5396	5759	5532	5483	5241	7784	7865	7814	6117	6277	6355	28419	28601	27750	3045	2863	3000	3067	2885	2966	2932	3070	3054	26250
17:29:18	5522	5564	5572	6349	6441	6342	5645	5359	5254	5348	5674	5407	11341	11457	11573	5406	5343	5114	5078	5144	5144	6444	6446	6141	5707	5867	5931	5295	5232	5353	7665	7747	7880	6446	6195	6264	27719	28723	27523	2940	3012	3042	2882	2933	2870	2977	2988	3128	26416
17:39:18	5508	5317	5587	6209	6398	6187	5444	5574	5357	5481	5534	5387	11124	11647	11376	5432	5279	5379	4964	5311	5209	6488	6243	6188	5716	5763	5945	5449	5185	5303	7834	7674	7744	6293	6205	6363	27197	28596	27585	3003	2971	3033	2900	2954	2938	2846	2869	2899	26246
17:49:18	5625	5474	5687	6232	6384	6347	5511	5276	5565	5402	5471	5537	11319	11521	11362	5360	5430	5293	5071	5413	5157	6279	6492	6288	5803	5658	5730	5220	5353	5283	7721	7697	7602	6227	6082	6345	27456	28575	27188	2891	3039	2875	2960	2867	2949	3029	3013	2873	26790
17:59:18	5623	5499	5526	6247	6350	6289	5508	5324	5410	5563	5544	5349	11135	11267	11649	5491	5463	5359	5097	5161	5112	6481	6431	6409	5795	5797	5740	5331	5225	5220	7910	7838	7635	6108	6140	6303	27376	28162	26715	3038	3007	3055	2963	3072	2981	2930	2872	3009	27506
18:09:18	5687	5704	5529	6103	6416	6189	5414	5295	5188	5511	5498	5288	11629	11324	11424	5636	5374	5216	5019	5199	5086	6276	6383	6148	5777	5796	5826	5369	5405	5302	7850	7724	7677	6364	6231	6279	26851	27514	27303	2976	2925	2969	2871	3100	2839	2964	2986	2959	27410
18:19:18	5421	5320	5540	6148	6379	6157	5558	5244	5316	5530	5443	5270	11195	11558	11395	5501	5318	5395	5029	5218	5069	6463	6223	6419	5726	5667	5871	5574	5374	5192	7927	7848	7848	6253	6300	6321	27064	27855	26921	2991	2998	2981	2957	3060	2996	2873	2895	3031	27766
18:29:18	5513	5472	5495	6279	6170	6473	5310	5357	5295	5479	5653	5299	10970	11543	11193	5543	5499	5197	5041	5247	4945	6343	6289	6281	5912	5910	5808	5398	5438	5332	7882	7741	7863	6245	6345	6263	26953	27958	27050	2861	2984	3023	2944	3066	2972	2929	2966	3005	27433
18:39:18	5771	5415	5523	6168	6449	6128	5398	5354	5241	5470	5509	5297	10924	11325	11427	5723	5432	5429	5151	5199	5312	6539	6480	6152	5897	5715	5790	5461	5441	5386	7811	7742	7682	6188	6238	6253	26777	27449	27168	2981	3045	3053	3070	2992	2979	2925	2966	2913	27323
18:49:18	5589	5499	5438	6145	6206	6199	5529	5432	5298	5551	5583	5376	10941	11543	11540	5351	5467	5243	5084	5494	5116	6411	6436	6155	5790	5549	5638	5396	5273	5248	7646	7718	7497	6148	6277	6429	26336	27367	27292	3022	3026	2953	3057	2898	2885	2881	3016	3081	28196
18:59:18	5686	5585	5568	6375	6378	6247	5453	5358	5270	5590	5522	5386	10827	11243	11485	5729	5529	5306	5167	5383	5228	6341	6343	6449	5814	6003	5874	5530	5447	5558	7664	7773	7501	6173	6217	6272	25902	27221	27155	2974	2966	2941	3008	3059	3022	2967	2888	3003	28550
19:09:18	5576	5520	5576	6332	6517	6346	5478	5472	5469	5493	5530	5449	11032	11375	11241	5482	5321	5376	5156	5258	5293	6412	6460	6161	5764	5923	5902	5580	5248	5502	7604	7703	7795	6146	6288	6302	26742	27444	26583	3070	2993	3025	3176	2920	2996	2978	2834	2897	28680
19:19:18	5580	5478	5611	6172	6338	6114	5400	5515	5526	5588	5455	5240	11117	11034	11083	5498	5551	5173	5016	5375	5252	6421	6445	6425	5883	5763	5690	5412	5436	5307	7800	7587	7625	6135	6376	6351	25204	26639	26622	2967	3055	2936	2998	3092	3026	2993	3091	2869	28709
19:29:18	5605	5444	5468	6232	6212	6284	5449	5472	5392	5470	5508	5326	10778	10837	11045	5549	5599	5263	5132	5288	5092	6483	6409	6087	5936	5840	5712	5705	5397	5194	7697	7630	7555	6180	6246	6298	25447	26116	26833	2956	3011	2996	2993	3066	3036	3028	2999	3004	28602
19:39:18	5760	5641	5623	6246	6113	6284	5512	5331	5313	5556	5595	5397	10559	11253	11310	5654	5491	5256	5050	5341	5113	6273	6487	6127	5755	5948	5590	5406	5470	5479	7716	7770	7492	6034	6217	6225	25227	26267	26553	2985	2969	2935	3101	3061	2908	3026	3034	3046	28569
19:49:18	5561	5695	5569	6410	6367	6244	5265	5279	5338	5597	5593	5303	10745	11081	11247	5452	5717	5278	4979	5186	4998	6234	6447	5973	5673	5958	5687	5532	5476	5406	7654	7770	7589	6356	6288	6273	24238	25189	25751	3026	3069	3006	3050	3032	3018	2933	2913	2973	28523
19:59:18	5549	5490	5530	6108	6271	6290	5610	5268	5447	5573	5549	5478	10776	10803	10762	5537	5363	5415	5222	5207	5233	6566	6386	6465	5733	5779	5961	5325	5373	5287	7732	7464	7676	6313	5977	6226	23836	25270	26415	2990	2857	2994	2966	2955	3064	2858	2873	2951	29043
20:09:18	5587	5506	5523	6138	6256	6110	5541	5261	5297	5411	5491	5508	10494	10759	10886	5450	5374	5334	5224	5232	5120	6368	6256	6214	5868	5917	5763	5396	5442	5460	7603	7915	7541	6193	6108	6142	23622	24694	26256	2794	2890	3032	2888	3019	2929	2887	2922	2792	28590
20:19:18	5500	5641	5497	6031	6166	6315	5370	5553	5374	5533	5671	5281	10191	10471	10995	5380	5353	5407	5034	5173	5209	6498	6351	6123	5861	5849	5880	5674	5524	5456	7584	7595	7621	6071	6017	6230	23026	24015	26003	3012	2934	3036	2983	3059	3003	2978	2917	2963	28921
20:29:18	5523	5588	5676	6158	6105	6120	5433	5192	5405	5312	5477	5372	10459	10690	11028	5437	5501	5343	5162	5238	5055	6193	6385	6243	5792	5795	5708	5644	5463	5406	7578	7818	7559	6141	6252	6045	22358	23553	25793	2993	3056	2891	2861	3001	2928	2926	2901	2893	30083
20:39:18	5600	5477	5474	6146	6251	6169	5392	5289	5368	5467	5427	5180	10200	10634	10872	5639	5517	5272	5080	5370	5200	6385	6192	6321	5836	5943	5796	5579	5349	5554	7463	7605	7616	6051	6081	6305	21649	22776	25910	2987	3042	2909	3097	3015	2917	3046	2918	3001	29756
20:49:18	5574	5497	5403	5909	5966	6329	5293	5244	5459	5301	5487	5343	9967	10073	10711	5690	5341	5359	5097	5347	5189	6340	6249	6102	5876	5864	5842	5754	5325	5433	7480	7533	7658	5965	5994	6144	21275	22549	25671	3049	2911	3050	2954	3074	3050	2938	2971	2958	29883
20:59:18	5629	5379	5442	6093	6207	5979	5487	5233	5162	5312	5488	5263	9670	10158	10535	5576	5348	5282	5079	5368	5056	6300	6260	6105	5757	5814	5657	5792	5458	5330	7521	7428	7523	6110	6076	5961	21111	22111	25549	2962	3029	2909	2909	2950	2884	2926	3076	2957	29991
21:09:18	5486	5571	5429	6075	6074	5909	5357	5307	5151	5823	5486	5260	9620	10134	10467	5435	5203	5311	5094	5260	5244	6256	6134	6061	5894	5853	5925	5510	5565	5506	7367	7091	7557	5965	5956	5899	20659	21702	25181	2942	2998	2918	2870	2942	2886	3011	2873	2872	30332
21:19:18	5517	5497	5575	6028	6029	6201	5384	5351	5380	5280	5540	5285	9648	9794	10113	5472	5461	5448	5209	5190	5165	6041	5976	6177	5842	5740	5843	5648	5594	5483	7177	7322	7282	5964	6043	5893	19730	21021	24635	2994	2942	2956	2901	2928	2987	2864	3036	2832	30438
21:29:18	5648	5513	5369	6216	6051	6103	5264	5230	5154	5367	5431	5349	9408	9656	9983	5423	5532	5321	5061	5477	5194	6070	6044	5991	5648	6052	5725	5565	5474	5478	7311	7044	7275	5975	5923	6002	19748	20633	24933	3073	2938	2955	2932	2948	3016	2973	2940	2950	30370
21:39:18	5604	5549	5459	6019	5900	6047	5315	5229	5185	5303	5488	5077	9392	9577	9820	5572	5424	5395	5258	5392	5163	6185	6132	6080	5781	5870	5761	5643	5380	5396	7233	7105	7066	6046	5944	6028	19055	20289	23551	3072	2836	3011	3173	3037	3043	2905	2831	2916	30201
21:49:18	5816	5458	5548	5877	5927	5996	5483	5236	5174	5559	5484	5434	9133	9344	9885	5559	5600	5310	5014	5309	5229	6184	6094	5992	5805	5782	5939	5605	5672	5550	7159	7251	7164	5899	5840	5959	18278	19273	23289	2849	3178	2943	3062	2901	2932	2929	2896	2920	30250
0:00:00
0:00:00
0:00:00
0:00:00
0:00:00
0:00:00
0:00:00
0:00:00
0:00:00
0:00:00
0:00:00
0:00:00
0:00:00
0:00:00
0:00:00
0:00:00
0:00:00
0:00:00
0:00:00
0:00:00
0:00:00
0:00:00
0:00:00
[truncated: 47 more columns]
