# Supplementary material for: Systematic analysis of low-affinity transcription factor binding site clusters in vitro and in vivo establishes their functional relevance
Source: Nat Commun. 2022 Sep 7;13:5273. doi: 10.1038/s41467-022-32971-0 (PMC9452512; doi:10.1038/s41467-022-32971-0)
Supplement: Supplementary file 3 — Source Data [file 41467_2022_32971_MOESM3_ESM.zip › source_data/in-vivo/20210825/20210825_Z3EV268_600.txt]

600
Kinetic read	A1	A2	A3	A4	A5	A6	A7	A8	A9	A10	A11	A12	B1	B2	B3	B4	B5	B6	B7	B8	B9	B10	B11	B12	C1	C2	C3	C4	C5	C6	C7	C8	C9	C10	C11	C12	D1	D2	D3	D4	D5	D6	D7	D8	D9	D10	D11	D12	E1
0:08:05	0.136	0.140	0.134	0.137	0.136	0.135	0.137	0.148	0.154	0.143	0.153	0.132	0.160	0.143	0.148	0.137	0.149	0.147	0.143	0.139	0.149	0.151	0.142	0.142	0.138	0.143	0.146	0.129	0.135	0.138	0.146	0.151	0.141	0.142	0.146	0.144	0.133	0.139	0.145	0.147	0.144	0.144	0.141	0.152	0.138	0.140	0.146	0.134	0.127
0:18:05	0.138	0.139	0.132	0.134	0.133	0.135	0.137	0.146	0.159	0.141	0.151	0.133	0.158	0.142	0.157	0.139	0.150	0.150	0.144	0.155	0.148	0.149	0.137	0.143	0.139	0.152	0.155	0.133	0.137	0.140	0.150	0.155	0.143	0.149	0.147	0.149	0.134	0.144	0.146	0.148	0.147	0.146	0.143	0.154	0.141	0.140	0.148	0.135	0.128
0:28:05	0.138	0.138	0.131	0.133	0.134	0.136	0.137	0.148	0.159	0.142	0.151	0.133	0.156	0.142	0.150	0.142	0.148	0.147	0.144	0.171	0.150	0.149	0.139	0.149	0.141	0.152	0.156	0.137	0.138	0.142	0.156	0.159	0.142	0.146	0.148	0.147	0.134	0.140	0.148	0.149	0.146	0.146	0.145	0.154	0.144	0.142	0.149	0.136	0.129
0:38:05	0.139	0.142	0.135	0.133	0.134	0.134	0.145	0.148	0.157	0.144	0.147	0.133	0.156	0.145	0.146	0.134	0.155	0.150	0.142	0.161	0.154	0.151	0.141	0.146	0.142	0.162	0.163	0.140	0.138	0.144	0.150	0.164	0.140	0.146	0.148	0.151	0.136	0.139	0.150	0.151	0.145	0.151	0.147	0.160	0.141	0.142	0.150	0.137	0.130
0:48:05	0.162	0.139	0.142	0.135	0.133	0.137	0.152	0.152	0.162	0.143	0.151	0.133	0.154	0.148	0.152	0.138	0.157	0.151	0.144	0.166	0.153	0.154	0.145	0.149	0.143	0.166	0.154	0.146	0.139	0.144	0.149	0.162	0.141	0.147	0.150	0.147	0.137	0.145	0.169	0.152	0.146	0.148	0.152	0.158	0.144	0.146	0.150	0.138	0.130
0:58:05	0.160	0.141	0.156	0.137	0.134	0.143	0.146	0.157	0.167	0.144	0.147	0.133	0.152	0.156	0.155	0.143	0.160	0.155	0.147	0.160	0.153	0.154	0.144	0.152	0.146	0.173	0.157	0.145	0.139	0.141	0.149	0.156	0.143	0.151	0.155	0.156	0.138	0.145	0.191	0.151	0.147	0.155	0.150	0.160	0.145	0.146	0.153	0.138	0.131
1:08:05	0.169	0.155	0.171	0.140	0.138	0.140	0.145	0.168	0.158	0.144	0.143	0.133	0.152	0.193	0.157	0.150	0.183	0.191	0.149	0.168	0.162	0.157	0.141	0.169	0.158	0.168	0.185	0.145	0.141	0.143	0.154	0.164	0.145	0.152	0.160	0.156	0.138	0.154	0.196	0.155	0.150	0.163	0.149	0.163	0.147	0.147	0.154	0.140	0.133
1:18:05	0.162	0.149	0.163	0.146	0.146	0.141	0.151	0.180	0.163	0.145	0.143	0.133	0.153	0.201	0.175	0.151	0.179	0.183	0.151	0.163	0.169	0.164	0.147	0.174	0.156	0.168	0.174	0.139	0.144	0.149	0.158	0.165	0.149	0.160	0.170	0.157	0.143	0.166	0.220	0.166	0.152	0.163	0.151	0.164	0.150	0.151	0.158	0.141	0.135
1:28:05	0.168	0.149	0.175	0.167	0.161	0.146	0.153	0.181	0.176	0.144	0.144	0.135	0.155	0.188	0.177	0.174	0.184	0.206	0.166	0.168	0.199	0.193	0.169	0.182	0.162	0.167	0.168	0.144	0.146	0.155	0.157	0.164	0.156	0.160	0.165	0.165	0.147	0.180	0.215	0.198	0.180	0.166	0.158	0.168	0.153	0.153	0.162	0.142	0.137
1:38:05	0.195	0.150	0.172	0.170	0.170	0.170	0.157	0.187	0.175	0.144	0.143	0.134	0.158	0.200	0.190	0.160	0.187	0.172	0.188	0.166	0.193	0.181	0.172	0.188	0.163	0.174	0.181	0.148	0.151	0.161	0.160	0.167	0.159	0.161	0.171	0.167	0.152	0.182	0.221	0.191	0.191	0.177	0.161	0.177	0.157	0.153	0.163	0.145	0.140
1:48:05	0.203	0.156	0.164	0.170	0.167	0.172	0.178	0.178	0.183	0.144	0.142	0.136	0.162	0.204	0.193	0.164	0.202	0.178	0.183	0.167	0.197	0.193	0.172	0.201	0.167	0.175	0.189	0.171	0.180	0.162	0.162	0.171	0.168	0.166	0.177	0.173	0.193	0.181	0.218	0.210	0.179	0.179	0.161	0.188	0.159	0.156	0.168	0.151	0.142
1:58:05	0.192	0.161	0.160	0.176	0.201	0.191	0.178	0.199	0.198	0.144	0.144	0.138	0.166	0.200	0.200	0.170	0.205	0.207	0.183	0.177	0.207	0.191	0.183	0.207	0.173	0.188	0.192	0.154	0.172	0.165	0.166	0.174	0.158	0.174	0.180	0.174	0.184	0.185	0.204	0.189	0.181	0.183	0.168	0.187	0.165	0.162	0.171	0.152	0.146
2:08:05	0.210	0.165	0.165	0.163	0.163	0.194	0.180	0.195	0.187	0.144	0.146	0.149	0.169	0.202	0.196	0.175	0.204	0.189	0.189	0.178	0.200	0.208	0.195	0.204	0.178	0.188	0.199	0.167	0.176	0.170	0.171	0.177	0.163	0.181	0.182	0.179	0.182	0.192	0.235	0.190	0.187	0.186	0.169	0.187	0.168	0.166	0.188	0.155	0.153
2:18:05	0.218	0.171	0.168	0.174	0.180	0.207	0.180	0.204	0.189	0.145	0.149	0.149	0.172	0.204	0.203	0.179	0.203	0.203	0.196	0.183	0.214	0.196	0.212	0.201	0.184	0.194	0.207	0.162	0.176	0.174	0.175	0.183	0.171	0.181	0.188	0.187	0.180	0.191	0.182	0.189	0.199	0.195	0.178	0.190	0.172	0.173	0.193	0.157	0.162
2:28:05	0.228	0.177	0.172	0.180	0.181	0.196	0.188	0.199	0.195	0.145	0.153	0.152	0.178	0.211	0.207	0.183	0.206	0.204	0.204	0.196	0.215	0.192	0.206	0.200	0.191	0.203	0.217	0.166	0.186	0.180	0.179	0.188	0.172	0.186	0.196	0.189	0.186	0.196	0.188	0.201	0.208	0.206	0.182	0.202	0.179	0.175	0.186	0.161	0.175
2:38:05	0.230	0.183	0.178	0.179	0.173	0.204	0.200	0.207	0.203	0.152	0.156	0.155	0.186	0.219	0.215	0.190	0.213	0.208	0.214	0.199	0.207	0.199	0.199	0.206	0.199	0.212	0.223	0.173	0.178	0.186	0.183	0.192	0.174	0.191	0.204	0.197	0.181	0.199	0.194	0.194	0.216	0.207	0.187	0.205	0.184	0.177	0.188	0.165	0.180
2:48:05	0.206	0.190	0.184	0.189	0.182	0.211	0.202	0.210	0.213	0.154	0.159	0.160	0.191	0.226	0.224	0.197	0.218	0.215	0.199	0.208	0.214	0.202	0.187	0.214	0.209	0.223	0.233	0.187	0.184	0.193	0.188	0.195	0.180	0.200	0.213	0.205	0.196	0.204	0.208	0.208	0.215	0.210	0.190	0.210	0.190	0.183	0.194	0.169	0.195
2:58:05	0.201	0.195	0.189	0.198	0.192	0.221	0.194	0.217	0.221	0.153	0.162	0.163	0.198	0.235	0.234	0.202	0.224	0.221	0.204	0.217	0.221	0.207	0.194	0.223	0.217	0.232	0.243	0.183	0.191	0.198	0.191	0.199	0.183	0.209	0.222	0.213	0.199	0.217	0.212	0.214	0.215	0.215	0.198	0.216	0.196	0.187	0.201	0.174	0.186
3:08:05	0.211	0.202	0.197	0.201	0.193	0.211	0.199	0.227	0.231	0.158	0.167	0.163	0.206	0.244	0.243	0.208	0.232	0.233	0.209	0.226	0.229	0.218	0.199	0.233	0.227	0.247	0.254	0.188	0.197	0.207	0.197	0.206	0.187	0.217	0.232	0.223	0.204	0.220	0.221	0.219	0.225	0.226	0.203	0.224	0.204	0.196	0.207	0.179	0.208
3:18:05	0.219	0.208	0.204	0.207	0.199	0.201	0.204	0.236	0.239	0.159	0.169	0.178	0.215	0.254	0.255	0.218	0.242	0.243	0.213	0.234	0.239	0.224	0.208	0.242	0.235	0.254	0.267	0.194	0.203	0.214	0.205	0.216	0.192	0.228	0.243	0.235	0.202	0.227	0.227	0.224	0.233	0.235	0.211	0.230	0.213	0.202	0.214	0.188	0.196
3:28:05	0.228	0.218	0.211	0.214	0.203	0.200	0.212	0.247	0.248	0.164	0.175	0.177	0.223	0.267	0.269	0.229	0.253	0.253	0.226	0.244	0.247	0.234	0.214	0.255	0.245	0.266	0.281	0.202	0.211	0.220	0.215	0.223	0.197	0.235	0.252	0.241	0.211	0.235	0.234	0.231	0.241	0.243	0.216	0.238	0.220	0.210	0.223	0.195	0.213
3:38:05	0.239	0.226	0.219	0.223	0.213	0.205	0.219	0.257	0.262	0.167	0.182	0.174	0.235	0.281	0.281	0.239	0.265	0.263	0.233	0.255	0.260	0.243	0.224	0.267	0.255	0.278	0.299	0.208	0.217	0.230	0.220	0.233	0.204	0.247	0.261	0.251	0.220	0.244	0.241	0.242	0.252	0.253	0.224	0.248	0.226	0.217	0.232	0.201	0.224
3:48:05	0.250	0.238	0.229	0.233	0.221	0.212	0.230	0.270	0.275	0.172	0.189	0.174	0.244	0.295	0.296	0.250	0.277	0.276	0.244	0.269	0.271	0.254	0.232	0.280	0.267	0.291	0.314	0.216	0.222	0.239	0.230	0.241	0.214	0.257	0.274	0.261	0.229	0.255	0.252	0.252	0.262	0.264	0.234	0.257	0.239	0.227	0.240	0.209	0.217
3:58:05	0.258	0.248	0.238	0.242	0.232	0.220	0.240	0.282	0.286	0.175	0.196	0.179	0.254	0.316	0.312	0.262	0.291	0.290	0.254	0.283	0.287	0.266	0.243	0.292	0.280	0.307	0.331	0.227	0.233	0.249	0.238	0.252	0.220	0.268	0.289	0.273	0.236	0.267	0.262	0.263	0.274	0.277	0.246	0.269	0.249	0.236	0.249	0.216	0.213
4:08:05	0.274	0.259	0.251	0.254	0.241	0.229	0.251	0.298	0.304	0.183	0.205	0.185	0.272	0.333	0.329	0.274	0.307	0.307	0.266	0.298	0.303	0.280	0.253	0.310	0.298	0.322	0.349	0.236	0.244	0.261	0.247	0.263	0.230	0.280	0.302	0.289	0.245	0.278	0.276	0.274	0.287	0.288	0.255	0.283	0.259	0.244	0.260	0.226	0.221
4:18:05	0.288	0.273	0.263	0.268	0.254	0.241	0.261	0.313	0.318	0.190	0.209	0.191	0.283	0.347	0.338	0.288	0.320	0.325	0.281	0.316	0.316	0.294	0.268	0.326	0.314	0.336	0.368	0.246	0.253	0.273	0.257	0.274	0.240	0.294	0.321	0.303	0.258	0.294	0.290	0.286	0.303	0.302	0.266	0.297	0.272	0.253	0.269	0.233	0.227
4:28:05	0.302	0.285	0.278	0.281	0.265	0.253	0.276	0.329	0.334	0.196	0.216	0.199	0.299	0.359	0.356	0.303	0.335	0.338	0.295	0.331	0.332	0.306	0.281	0.343	0.330	0.352	0.384	0.259	0.266	0.287	0.269	0.285	0.248	0.309	0.339	0.319	0.272	0.310	0.304	0.299	0.319	0.314	0.278	0.311	0.287	0.265	0.281	0.246	0.236
4:38:05	0.321	0.298	0.290	0.297	0.280	0.264	0.290	0.345	0.353	0.205	0.222	0.207	0.312	0.379	0.368	0.320	0.352	0.353	0.307	0.346	0.348	0.323	0.294	0.362	0.349	0.370	0.396	0.271	0.278	0.303	0.281	0.297	0.259	0.324	0.353	0.337	0.285	0.326	0.319	0.314	0.334	0.326	0.291	0.327	0.302	0.279	0.298	0.255	0.245
4:48:05	0.340	0.316	0.305	0.312	0.294	0.275	0.304	0.363	0.371	0.212	0.234	0.214	0.331	0.395	0.387	0.335	0.365	0.370	0.324	0.365	0.367	0.339	0.311	0.378	0.366	0.388	0.408	0.286	0.294	0.317	0.295	0.312	0.270	0.339	0.368	0.351	0.301	0.344	0.336	0.331	0.351	0.342	0.304	0.342	0.316	0.292	0.312	0.267	0.257
4:58:05	0.355	0.331	0.321	0.324	0.309	0.289	0.311	0.380	0.389	0.222	0.240	0.223	0.348	0.412	0.406	0.352	0.383	0.390	0.340	0.384	0.387	0.358	0.324	0.397	0.385	0.410	0.421	0.301	0.311	0.334	0.310	0.327	0.283	0.357	0.387	0.370	0.317	0.364	0.354	0.347	0.371	0.357	0.319	0.358	0.332	0.308	0.327	0.280	0.270
5:08:05	0.374	0.349	0.334	0.341	0.324	0.304	0.329	0.398	0.404	0.232	0.263	0.231	0.365	0.431	0.426	0.366	0.402	0.410	0.356	0.400	0.405	0.375	0.340	0.417	0.408	0.422	0.442	0.318	0.326	0.347	0.326	0.342	0.298	0.372	0.406	0.385	0.334	0.382	0.372	0.357	0.380	0.376	0.335	0.375	0.347	0.323	0.343	0.294	0.285
5:18:05	0.396	0.364	0.351	0.358	0.340	0.319	0.348	0.418	0.422	0.238	0.266	0.239	0.383	0.452	0.451	0.387	0.427	0.429	0.372	0.422	0.422	0.391	0.359	0.439	0.420	0.449	0.473	0.330	0.340	0.367	0.340	0.359	0.314	0.393	0.428	0.408	0.349	0.402	0.390	0.369	0.398	0.398	0.349	0.395	0.366	0.338	0.360	0.310	0.300
5:28:05	0.416	0.384	0.368	0.374	0.355	0.333	0.365	0.442	0.444	0.249	0.288	0.253	0.403	0.474	0.474	0.406	0.449	0.452	0.393	0.441	0.446	0.411	0.374	0.460	0.442	0.470	0.493	0.340	0.356	0.382	0.359	0.376	0.329	0.413	0.450	0.425	0.370	0.421	0.412	0.385	0.410	0.421	0.368	0.410	0.382	0.354	0.378	0.324	0.313
5:38:05	0.434	0.406	0.386	0.395	0.373	0.349	0.378	0.464	0.470	0.259	0.295	0.265	0.424	0.500	0.501	0.429	0.472	0.475	0.415	0.465	0.470	0.433	0.396	0.487	0.453	0.492	0.521	0.357	0.375	0.403	0.376	0.393	0.344	0.434	0.471	0.446	0.388	0.430	0.433	0.402	0.431	0.440	0.387	0.432	0.401	0.373	0.399	0.340	0.331
5:48:05	0.457	0.422	0.404	0.413	0.391	0.363	0.402	0.482	0.486	0.269	0.307	0.275	0.446	0.524	0.525	0.450	0.494	0.500	0.431	0.484	0.491	0.451	0.413	0.506	0.471	0.519	0.549	0.377	0.394	0.425	0.392	0.412	0.360	0.455	0.493	0.468	0.406	0.450	0.452	0.422	0.453	0.462	0.405	0.456	0.420	0.392	0.416	0.357	0.348
5:58:05	0.480	0.445	0.424	0.433	0.409	0.383	0.417	0.508	0.513	0.282	0.322	0.290	0.467	0.548	0.549	0.474	0.515	0.522	0.456	0.509	0.515	0.474	0.431	0.529	0.494	0.547	0.571	0.392	0.414	0.446	0.411	0.430	0.377	0.477	0.516	0.490	0.426	0.472	0.466	0.444	0.479	0.485	0.427	0.475	0.443	0.409	0.437	0.372	0.363
6:08:05	0.502	0.466	0.444	0.454	0.431	0.404	0.443	0.528	0.532	0.297	0.338	0.306	0.489	0.573	0.574	0.491	0.539	0.542	0.476	0.527	0.530	0.496	0.453	0.551	0.513	0.571	0.598	0.415	0.434	0.468	0.434	0.454	0.397	0.499	0.537	0.512	0.444	0.500	0.483	0.466	0.503	0.511	0.448	0.499	0.464	0.431	0.460	0.393	0.383
6:18:05	0.509	0.487	0.466	0.476	0.453	0.422	0.465	0.544	0.556	0.313	0.343	0.319	0.513	0.593	0.593	0.511	0.563	0.568	0.499	0.543	0.560	0.521	0.477	0.576	0.536	0.590	0.613	0.435	0.457	0.493	0.452	0.476	0.414	0.526	0.567	0.536	0.465	0.521	0.503	0.486	0.526	0.528	0.471	0.519	0.488	0.453	0.483	0.412	0.400
6:28:05	0.529	0.504	0.486	0.502	0.475	0.445	0.484	0.562	0.580	0.331	0.345	0.336	0.538	0.618	0.618	0.537	0.585	0.581	0.517	0.559	0.570	0.546	0.501	0.596	0.562	0.614	0.636	0.463	0.482	0.518	0.478	0.499	0.437	0.545	0.580	0.559	0.489	0.547	0.529	0.512	0.548	0.549	0.493	0.537	0.511	0.474	0.505	0.430	0.422
6:38:05	0.550	0.527	0.507	0.518	0.494	0.465	0.509	0.582	0.599	0.347	0.366	0.350	0.561	0.630	0.630	0.558	0.602	0.598	0.541	0.574	0.590	0.565	0.521	0.610	0.583	0.627	0.643	0.485	0.504	0.538	0.499	0.518	0.454	0.568	0.611	0.586	0.510	0.570	0.554	0.534	0.568	0.574	0.513	0.561	0.530	0.493	0.526	0.450	0.440
6:48:05	0.572	0.547	0.526	0.538	0.515	0.488	0.533	0.598	0.609	0.362	0.409	0.370	0.585	0.648	0.646	0.574	0.625	0.617	0.552	0.593	0.603	0.576	0.547	0.632	0.603	0.642	0.663	0.513	0.528	0.560	0.518	0.541	0.477	0.591	0.635	0.612	0.530	0.593	0.580	0.554	0.592	0.603	0.534	0.582	0.551	0.516	0.547	0.474	0.465
6:58:05	0.589	0.557	0.537	0.552	0.527	0.510	0.548	0.612	0.620	0.381	0.430	0.384	0.605	0.656	0.657	0.594	0.636	0.628	0.571	0.607	0.617	0.593	0.560	0.634	0.618	0.658	0.669	0.526	0.551	0.571	0.536	0.558	0.495	0.610	0.655	0.628	0.553	0.604	0.599	0.578	0.611	0.620	0.557	0.600	0.564	0.536	0.571	0.492	0.485
7:08:05	0.606	0.585	0.565	0.574	0.554	0.532	0.580	0.629	0.638	0.400	0.456	0.401	0.622	0.663	0.669	0.615	0.651	0.643	0.598	0.627	0.639	0.612	0.587	0.646	0.632	0.668	0.682	0.550	0.577	0.590	0.564	0.585	0.520	0.629	0.666	0.651	0.570	0.622	0.613	0.601	0.628	0.634	0.576	0.617	0.591	0.562	0.593	0.516	0.503
7:18:05	0.616	0.595	0.574	0.589	0.568	0.547	0.589	0.641	0.647	0.423	0.475	0.423	0.639	0.678	0.681	0.626	0.663	0.655	0.608	0.634	0.648	0.621	0.593	0.653	0.650	0.674	0.689	0.575	0.592	0.609	0.582	0.603	0.536	0.656	0.694	0.674	0.589	0.639	0.633	0.623	0.645	0.659	0.594	0.632	0.611	0.578	0.613	0.534	0.527
7:28:05	0.629	0.618	0.593	0.606	0.588	0.569	0.606	0.650	0.659	0.442	0.497	0.442	0.652	0.681	0.688	0.636	0.672	0.664	0.626	0.646	0.658	0.633	0.613	0.665	0.659	0.683	0.698	0.593	0.610	0.625	0.603	0.628	0.565	0.680	0.724	0.695	0.612	0.656	0.659	0.639	0.664	0.674	0.614	0.650	0.628	0.601	0.629	0.557	0.544
7:38:05	0.639	0.624	0.605	0.618	0.600	0.580	0.623	0.657	0.662	0.460	0.519	0.465	0.666	0.692	0.696	0.650	0.682	0.675	0.637	0.656	0.668	0.642	0.622	0.668	0.668	0.693	0.711	0.611	0.625	0.640	0.625	0.651	0.584	0.708	0.745	0.723	0.623	0.684	0.672	0.653	0.672	0.691	0.639	0.662	0.645	0.621	0.639	0.582	0.567
7:48:05	0.645	0.638	0.621	0.627	0.617	0.599	0.632	0.663	0.669	0.480	0.541	0.480	0.674	0.694	0.705	0.662	0.690	0.682	0.651	0.666	0.684	0.656	0.637	0.674	0.674	0.702	0.715	0.623	0.634	0.648	0.642	0.670	0.609	0.726	0.760	0.736	0.631	0.704	0.678	0.667	0.684	0.696	0.652	0.677	0.658	0.632	0.650	0.601	0.577
7:58:05	0.655	0.644	0.626	0.639	0.628	0.618	0.644	0.665	0.674	0.500	0.562	0.505	0.688	0.699	0.706	0.673	0.691	0.689	0.660	0.674	0.686	0.661	0.644	0.680	0.680	0.710	0.724	0.641	0.658	0.665	0.666	0.695	0.631	0.763	0.817	0.787	0.646	0.723	0.691	0.684	0.703	0.712	0.668	0.697	0.674	0.653	0.674	0.619	0.604
8:08:05	0.657	0.649	0.634	0.645	0.637	0.630	0.645	0.671	0.679	0.519	0.581	0.524	0.696	0.702	0.707	0.678	0.695	0.695	0.669	0.679	0.691	0.667	0.647	0.687	0.689	0.715	0.734	0.652	0.659	0.673	0.691	0.720	0.651	0.789	0.844	0.804	0.659	0.743	0.718	0.696	0.715	0.728	0.678	0.706	0.687	0.660	0.677	0.630	0.618
8:18:05	0.666	0.657	0.644	0.651	0.646	0.638	0.649	0.675	0.687	0.535	0.601	0.545	0.705	0.709	0.711	0.680	0.699	0.698	0.672	0.680	0.696	0.672	0.656	0.689	0.696	0.723	0.740	0.666	0.666	0.683	0.714	0.741	0.671	0.812	0.870	0.824	0.668	0.747	0.723	0.705	0.733	0.740	0.683	0.713	0.696	0.670	0.683	0.641	0.626
8:28:05	0.669	0.657	0.648	0.661	0.655	0.647	0.658	0.677	0.687	0.558	0.613	0.561	0.710	0.714	0.714	0.689	0.704	0.699	0.682	0.688	0.700	0.672	0.658	0.688	0.699	0.728	0.747	0.674	0.676	0.693	0.734	0.758	0.694	0.832	0.895	0.858	0.677	0.752	0.734	0.716	0.727	0.751	0.708	0.726	0.704	0.677	0.695	0.649	0.639
8:38:05	0.673	0.671	0.655	0.670	0.660	0.653	0.675	0.686	0.693	0.579	0.630	0.575	0.723	0.724	0.720	0.691	0.708	0.710	0.692	0.692	0.709	0.683	0.668	0.694	0.706	0.736	0.755	0.678	0.682	0.695	0.748	0.773	0.710	0.844	0.906	0.868	0.678	0.760	0.746	0.725	0.739	0.758	0.707	0.730	0.707	0.687	0.706	0.670	0.645
8:48:05	0.681	0.673	0.657	0.675	0.667	0.664	0.670	0.692	0.697	0.597	0.645	0.598	0.728	0.725	0.726	0.695	0.713	0.710	0.694	0.699	0.712	0.688	0.674	0.700	0.711	0.744	0.760	0.695	0.693	0.710	0.785	0.806	0.739	0.892	0.919	0.907	0.689	0.778	0.750	0.733	0.749	0.778	0.717	0.752	0.706	0.701	0.723	0.675	0.662
8:58:05	0.681	0.671	0.661	0.683	0.671	0.667	0.675	0.692	0.700	0.602	0.658	0.608	0.730	0.726	0.729	0.700	0.715	0.712	0.699	0.701	0.713	0.688	0.671	0.699	0.713	0.750	0.763	0.700	0.698	0.716	0.797	0.828	0.757	0.887	0.892	0.896	0.696	0.794	0.751	0.740	0.753	0.792	0.732	0.754	0.733	0.709	0.730	0.683	0.665
9:08:05	0.687	0.674	0.664	0.685	0.679	0.677	0.675	0.697	0.702	0.618	0.669	0.628	0.740	0.733	0.733	0.703	0.718	0.717	0.700	0.708	0.719	0.691	0.678	0.707	0.719	0.762	0.774	0.710	0.707	0.726	0.834	0.863	0.786	0.905	0.881	0.898	0.702	0.825	0.768	0.768	0.774	0.803	0.731	0.770	0.761	0.727	0.747	0.690	0.679
9:18:05	0.690	0.671	0.669	0.688	0.681	0.681	0.680	0.697	0.708	0.630	0.678	0.635	0.746	0.739	0.737	0.709	0.720	0.720	0.706	0.712	0.724	0.695	0.678	0.707	0.722	0.767	0.779	0.718	0.715	0.731	0.859	0.891	0.808	0.902	0.881	0.885	0.705	0.834	0.788	0.782	0.781	0.815	0.757	0.794	0.764	0.749	0.771	0.698	0.687
9:28:05	0.696	0.677	0.673	0.689	0.686	0.689	0.681	0.700	0.710	0.646	0.686	0.651	0.754	0.741	0.740	0.712	0.723	0.720	0.711	0.713	0.725	0.700	0.684	0.713	0.732	0.773	0.783	0.725	0.716	0.733	0.880	0.896	0.833	0.881	0.880	0.878	0.711	0.842	0.809	0.797	0.806	0.823	0.725	0.794	0.766	0.744	0.763	0.705	0.689
9:38:05	0.699	0.684	0.678	0.691	0.685	0.694	0.683	0.709	0.715	0.663	0.693	0.661	0.753	0.744	0.741	0.715	0.728	0.728	0.716	0.718	0.734	0.705	0.688	0.717	0.733	0.778	0.786	0.730	0.724	0.742	0.886	0.898	0.848	0.874	0.887	0.873	0.716	0.830	0.813	0.800	0.805	0.834	0.769	0.801	0.765	0.747	0.763	0.715	0.697
9:48:05	0.703	0.684	0.679	0.698	0.693	0.697	0.694	0.711	0.717	0.674	0.705	0.670	0.762	0.746	0.744	0.720	0.731	0.729	0.718	0.722	0.729	0.708	0.696	0.722	0.734	0.775	0.786	0.731	0.728	0.754	0.892	0.887	0.876	0.891	0.888	0.879	0.722	0.827	0.811	0.805	0.815	0.840	0.774	0.811	0.780	0.765	0.776	0.727	0.705
9:58:05	0.706	0.686	0.683	0.698	0.694	0.699	0.703	0.713	0.718	0.681	0.712	0.675	0.764	0.749	0.747	0.718	0.731	0.729	0.723	0.726	0.733	0.708	0.695	0.722	0.745	0.778	0.787	0.740	0.742	0.760	0.884	0.881	0.887	0.888	0.887	0.880	0.724	0.836	0.822	0.811	0.820	0.850	0.787	0.829	0.796	0.774	0.790	0.738	0.710
10:08:05	0.712	0.699	0.690	0.699	0.692	0.693	0.706	0.719	0.723	0.691	0.724	0.681	0.767	0.748	0.752	0.727	0.733	0.731	0.724	0.728	0.736	0.714	0.699	0.726	0.746	0.785	0.797	0.748	0.746	0.767	0.871	0.863	0.888	0.872	0.888	0.864	0.725	0.838	0.830	0.825	0.821	0.851	0.790	0.825	0.790	0.769	0.770	0.722	0.712
10:18:05	0.710	0.698	0.691	0.705	0.701	0.710	0.705	0.723	0.725	0.701	0.734	0.695	0.770	0.746	0.749	0.727	0.736	0.739	0.732	0.732	0.743	0.718	0.704	0.730	0.745	0.775	0.782	0.749	0.743	0.766	0.867	0.864	0.858	0.867	0.876	0.860	0.729	0.838	0.820	0.824	0.821	0.840	0.748	0.813	0.803	0.760	0.776	0.732	0.718
10:28:05	0.713	0.697	0.692	0.705	0.703	0.709	0.710	0.722	0.726	0.710	0.740	0.706	0.774	0.750	0.751	0.729	0.737	0.737	0.732	0.732	0.742	0.720	0.707	0.727	0.757	0.775	0.785	0.755	0.750	0.776	0.877	0.870	0.853	0.881	0.879	0.858	0.732	0.839	0.832	0.833	0.832	0.855	0.795	0.821	0.802	0.787	0.798	0.760	0.729
10:38:05	0.719	0.695	0.697	0.706	0.701	0.716	0.711	0.722	0.726	0.720	0.747	0.711	0.776	0.750	0.751	0.731	0.736	0.740	0.735	0.733	0.742	0.721	0.708	0.728	0.751	0.779	0.787	0.760	0.747	0.782	0.876	0.869	0.853	0.877	0.883	0.863	0.736	0.843	0.842	0.827	0.838	0.876	0.758	0.837	0.761	0.799	0.811	0.756	0.732
10:48:05	0.716	0.695	0.698	0.704	0.705	0.718	0.713	0.724	0.733	0.725	0.754	0.718	0.778	0.751	0.749	0.730	0.737	0.737	0.736	0.737	0.745	0.721	0.711	0.733	0.759	0.783	0.789	0.771	0.763	0.782	0.878	0.879	0.862	0.876	0.895	0.869	0.739	0.851	0.834	0.839	0.838	0.891	0.844	0.860	0.823	0.824	0.816	0.771	0.736
10:58:05	0.724	0.698	0.702	0.702	0.704	0.716	0.716	0.724	0.734	0.728	0.759	0.716	0.775	0.747	0.746	0.732	0.735	0.733	0.737	0.734	0.743	0.722	0.711	0.727	0.756	0.776	0.784	0.766	0.754	0.773	0.864	0.860	0.850	0.855	0.864	0.853	0.733	0.842	0.830	0.839	0.831	0.868	0.807	0.829	0.764	0.807	0.796	0.763	0.734
11:08:05	0.722	0.698	0.702	0.707	0.707	0.716	0.723	0.720	0.732	0.736	0.762	0.725	0.774	0.739	0.746	0.731	0.733	0.737	0.736	0.729	0.741	0.721	0.711	0.727	0.750	0.764	0.779	0.767	0.754	0.776	0.864	0.859	0.860	0.860	0.869	0.856	0.739	0.833	0.820	0.830	0.827	0.872	0.829	0.839	0.811	0.811	0.802	0.773	0.741
11:18:05	0.725	0.710	0.708	0.705	0.706	0.718	0.714	0.728	0.736	0.736	0.771	0.727	0.775	0.745	0.747	0.734	0.735	0.736	0.741	0.731	0.746	0.729	0.720	0.736	0.752	0.771	0.778	0.777	0.758	0.774	0.861	0.858	0.848	0.863	0.860	0.857	0.732	0.835	0.817	0.831	0.826	0.844	0.819	0.836	0.792	0.792	0.797	0.755	0.739
11:28:05	0.723	0.709	0.706	0.712	0.709	0.719	0.719	0.726	0.732	0.746	0.771	0.735	0.772	0.744	0.744	0.731	0.735	0.734	0.742	0.735	0.747	0.727	0.715	0.737	0.745	0.767	0.777	0.767	0.757	0.770	0.858	0.854	0.851	0.856	0.862	0.858	0.737	0.822	0.818	0.833	0.813	0.832	0.804	0.829	0.800	0.786	0.794	0.773	0.748
11:38:05	0.723	0.703	0.706	0.711	0.713	0.719	0.721	0.724	0.732	0.751	0.772	0.741	0.772	0.740	0.741	0.731	0.734	0.733	0.740	0.732	0.748	0.726	0.716	0.732	0.746	0.763	0.775	0.772	0.752	0.771	0.863	0.854	0.855	0.864	0.857	0.858	0.737	0.819	0.820	0.834	0.822	0.831	0.809	0.836	0.810	0.810	0.810	0.773	0.751
11:48:05	0.724	0.711	0.705	0.710	0.714	0.722	0.720	0.728	0.735	0.755	0.775	0.745	0.772	0.743	0.744	0.730	0.734	0.728	0.741	0.732	0.747	0.730	0.718	0.742	0.745	0.761	0.772	0.773	0.759	0.773	0.854	0.855	0.855	0.854	0.855	0.861	0.735	0.819	0.808	0.817	0.820	0.812	0.827	0.819	0.790	0.790	0.797	0.764	0.747
11:58:05	0.722	0.702	0.707	0.712	0.718	0.720	0.723	0.727	0.736	0.761	0.781	0.750	0.770	0.741	0.740	0.727	0.733	0.733	0.740	0.733	0.750	0.726	0.718	0.738	0.746	0.759	0.766	0.770	0.759	0.776	0.854	0.855	0.850	0.860	0.859	0.859	0.735	0.810	0.814	0.815	0.824	0.814	0.814	0.819	0.797	0.807	0.793	0.766	0.750
12:08:05	0.721	0.711	0.708	0.714	0.718	0.722	0.719	0.731	0.738	0.765	0.782	0.764	0.772	0.746	0.742	0.731	0.736	0.736	0.741	0.735	0.751	0.730	0.723	0.742	0.745	0.756	0.770	0.771	0.755	0.781	0.852	0.858	0.855	0.849	0.855	0.860	0.734	0.809	0.795	0.812	0.802	0.807	0.812	0.809	0.791	0.781	0.784	0.765	0.752
12:18:05	0.726	0.708	0.710	0.712	0.718	0.718	0.725	0.728	0.737	0.766	0.785	0.753	0.768	0.740	0.742	0.723	0.735	0.726	0.732	0.727	0.741	0.727	0.720	0.741	0.738	0.750	0.755	0.767	0.752	0.766	0.850	0.860	0.852	0.850	0.856	0.866	0.731	0.794	0.789	0.806	0.784	0.794	0.804	0.800	0.780	0.771	0.788	0.755	0.748
12:28:05	0.727	0.712	0.712	0.718	0.724	0.720	0.734	0.734	0.741	0.772	0.787	0.771	0.769	0.743	0.748	0.729	0.742	0.739	0.742	0.733	0.750	0.731	0.721	0.746	0.740	0.751	0.753	0.764	0.759	0.767	0.856	0.863	0.857	0.859	0.865	0.863	0.736	0.782	0.779	0.816	0.771	0.794	0.788	0.789	0.789	0.781	0.779	0.759	0.746
12:38:05	0.729	0.715	0.708	0.724	0.730	0.717	0.728	0.736	0.742	0.778	0.791	0.772	0.770	0.746	0.751	0.727	0.747	0.739	0.737	0.736	0.753	0.735	0.726	0.753	0.742	0.755	0.754	0.760	0.757	0.767	0.857	0.865	0.857	0.857	0.866	0.861	0.738	0.763	0.773	0.798	0.753	0.787	0.801	0.797	0.782	0.772	0.781	0.753	0.741
12:48:05	0.730	0.716	0.711	0.726	0.730	0.721	0.731	0.737	0.744	0.778	0.792	0.773	0.767	0.748	0.754	0.730	0.744	0.743	0.741	0.741	0.756	0.732	0.730	0.753	0.737	0.756	0.750	0.761	0.754	0.771	0.856	0.864	0.861	0.861	0.859	0.868	0.741	0.763	0.753	0.791	0.754	0.800	0.812	0.796	0.775	0.776	0.776	0.756	0.745
12:58:05	0.731	0.717	0.713	0.728	0.727	0.722	0.738	0.738	0.746	0.777	0.790	0.778	0.767	0.752	0.757	0.731	0.749	0.745	0.748	0.747	0.759	0.731	0.727	0.754	0.737	0.762	0.753	0.755	0.750	0.757	0.855	0.863	0.856	0.854	0.861	0.864	0.742	0.755	0.756	0.776	0.752	0.799	0.826	0.780	0.776	0.783	0.776	0.756	0.747
13:08:05	0.737	0.717	0.712	0.732	0.732	0.724	0.732	0.736	0.746	0.780	0.786	0.786	0.767	0.754	0.755	0.732	0.749	0.748	0.749	0.751	0.758	0.736	0.731	0.754	0.743	0.761	0.757	0.746	0.746	0.753	0.855	0.867	0.859	0.859	0.860	0.864	0.748	0.754	0.750	0.770	0.749	0.800	0.822	0.778	0.773	0.774	0.761	0.757	0.745
13:18:05	0.733	0.718	0.717	0.736	0.730	0.726	0.741	0.743	0.750	0.776	0.786	0.770	0.771	0.758	0.758	0.739	0.751	0.754	0.749	0.748	0.758	0.738	0.729	0.757	0.741	0.762	0.759	0.752	0.748	0.744	0.854	0.866	0.852	0.865	0.860	0.870	0.750	0.757	0.756	0.770	0.755	0.793	0.759	0.769	0.767	0.784	0.762	0.755	0.741
13:28:05	0.739	0.725	0.720	0.733	0.731	0.711	0.738	0.741	0.744	0.773	0.782	0.765	0.768	0.757	0.758	0.740	0.753	0.752	0.745	0.743	0.754	0.737	0.733	0.757	0.741	0.765	0.762	0.746	0.744	0.745	0.854	0.860	0.850	0.856	0.865	0.865	0.744	0.755	0.752	0.752	0.748	0.767	0.754	0.760	0.754	0.758	0.759	0.742	0.734
13:38:05	0.740	0.721	0.722	0.733	0.730	0.717	0.746	0.744	0.752	0.772	0.783	0.778	0.770	0.754	0.753	0.735	0.750	0.747	0.745	0.748	0.758	0.740	0.737	0.761	0.743	0.759	0.755	0.740	0.740	0.738	0.862	0.868	0.861	0.866	0.867	0.868	0.745	0.759	0.757	0.751	0.742	0.750	0.789	0.758	0.757	0.759	0.758	0.750	0.737
13:48:05	0.740	0.727	0.726	0.740	0.736	0.722	0.758	0.749	0.756	0.771	0.780	0.779	0.769	0.756	0.755	0.736	0.748	0.749	0.750	0.742	0.755	0.743	0.738	0.760	0.742	0.760	0.753	0.746	0.743	0.742	0.865	0.865	0.863	0.867	0.872	0.875	0.750	0.757	0.758	0.755	0.753	0.755	0.808	0.759	0.756	0.764	0.762	0.756	0.742
13:58:05	0.744	0.728	0.730	0.745	0.746	0.724	0.746	0.752	0.759	0.774	0.781	0.781	0.769	0.762	0.757	0.744	0.753	0.753	0.751	0.751	0.763	0.750	0.745	0.771	0.751	0.767	0.759	0.749	0.748	0.744	0.865	0.869	0.863	0.860	0.871	0.871	0.749	0.764	0.766	0.756	0.747	0.752	0.777	0.759	0.755	0.762	0.767	0.760	0.742
14:08:05	0.746	0.729	0.732	0.748	0.747	0.719	0.754	0.751	0.759	0.771	0.779	0.785	0.768	0.758	0.759	0.740	0.749	0.752	0.747	0.745	0.755	0.748	0.741	0.761	0.749	0.764	0.757	0.744	0.745	0.743	0.865	0.870	0.859	0.863	0.874	0.872	0.749	0.764	0.761	0.754	0.747	0.752	0.795	0.758	0.754	0.765	0.759	0.757	0.742
14:18:05	0.746	0.728	0.732	0.746	0.744	0.720	0.756	0.749	0.755	0.769	0.778	0.779	0.771	0.755	0.760	0.741	0.748	0.754	0.747	0.743	0.754	0.747	0.746	0.765	0.749	0.761	0.754	0.743	0.739	0.742	0.866	0.869	0.861	0.865	0.868	0.875	0.750	0.762	0.762	0.754	0.749	0.753	0.803	0.757	0.754	0.760	0.754	0.757	0.739
14:28:05	0.748	0.739	0.739	0.750	0.748	0.720	0.757	0.751	0.761	0.770	0.779	0.787	0.771	0.763	0.762	0.745	0.754	0.755	0.753	0.745	0.768	0.754	0.749	0.770	0.750	0.763	0.756	0.747	0.747	0.746	0.866	0.870	0.864	0.866	0.875	0.873	0.751	0.767	0.766	0.761	0.753	0.754	0.772	0.760	0.760	0.763	0.762	0.762	0.742
14:38:05	0.750	0.740	0.738	0.748	0.749	0.730	0.749	0.754	0.762	0.771	0.782	0.785	0.767	0.767	0.763	0.750	0.754	0.756	0.753	0.749	0.766	0.760	0.750	0.770	0.753	0.766	0.761	0.750	0.745	0.742	0.870	0.867	0.861	0.868	0.874	0.874	0.750	0.771	0.768	0.756	0.753	0.755	0.751	0.761	0.756	0.764	0.765	0.756	0.742
14:48:05	0.747	0.738	0.739	0.751	0.749	0.732	0.753	0.756	0.757	0.769	0.778	0.784	0.769	0.764	0.762	0.749	0.754	0.761	0.759	0.749	0.766	0.755	0.751	0.773	0.753	0.761	0.763	0.750	0.746	0.747	0.871	0.872	0.866	0.869	0.878	0.878	0.750	0.772	0.768	0.761	0.753	0.755	0.754	0.758	0.752	0.764	0.765	0.761	0.740
14:58:05	0.745	0.739	0.739	0.740	0.737	0.719	0.747	0.753	0.760	0.765	0.779	0.772	0.768	0.760	0.751	0.746	0.745	0.752	0.746	0.743	0.755	0.754	0.747	0.769	0.751	0.765	0.754	0.745	0.740	0.737	0.870	0.870	0.862	0.868	0.876	0.876	0.749	0.765	0.761	0.756	0.753	0.744	0.745	0.749	0.747	0.754	0.758	0.747	0.738
15:08:05	0.755	0.743	0.741	0.745	0.747	0.726	0.748	0.756	0.760	0.767	0.779	0.780	0.767	0.762	0.758	0.751	0.752	0.757	0.756	0.747	0.763	0.762	0.755	0.771	0.753	0.760	0.758	0.747	0.748	0.746	0.872	0.874	0.866	0.871	0.879	0.880	0.751	0.764	0.764	0.764	0.753	0.753	0.755	0.755	0.752	0.764	0.762	0.755	0.742
15:18:05	0.748	0.744	0.741	0.747	0.747	0.726	0.748	0.761	0.765	0.768	0.780	0.776	0.766	0.763	0.759	0.747	0.754	0.758	0.755	0.752	0.764	0.762	0.759	0.775	0.754	0.762	0.762	0.751	0.748	0.747	0.873	0.876	0.868	0.874	0.883	0.885	0.751	0.768	0.765	0.767	0.755	0.755	0.752	0.761	0.756	0.761	0.767	0.757	0.741
15:28:05	0.745	0.740	0.741	0.742	0.739	0.720	0.750	0.758	0.765	0.767	0.778	0.770	0.768	0.763	0.758	0.746	0.749	0.751	0.751	0.748	0.758	0.759	0.754	0.772	0.754	0.762	0.761	0.749	0.742	0.741	0.873	0.875	0.866	0.875	0.882	0.886	0.753	0.760	0.760	0.764	0.751	0.749	0.749	0.752	0.750	0.755	0.764	0.750	0.742
15:38:05	0.753	0.748	0.739	0.745	0.744	0.718	0.749	0.762	0.765	0.769	0.778	0.773	0.767	0.766	0.762	0.752	0.753	0.760	0.756	0.751	0.760	0.765	0.763	0.777	0.757	0.764	0.767	0.752	0.750	0.750	0.875	0.875	0.868	0.875	0.882	0.888	0.752	0.767	0.762	0.770	0.757	0.756	0.751	0.763	0.756	0.759	0.766	0.756	0.747
15:48:05	0.746	0.744	0.740	0.750	0.747	0.733	0.750	0.763	0.768	0.767	0.776	0.779	0.768	0.765	0.762	0.752	0.759	0.760	0.759	0.756	0.768	0.761	0.763	0.778	0.754	0.763	0.770	0.756	0.754	0.755	0.875	0.879	0.872	0.878	0.886	0.893	0.759	0.766	0.769	0.768	0.756	0.761	0.753	0.763	0.754	0.763	0.767	0.763	0.743
15:58:05	0.748	0.741	0.738	0.744	0.741	0.726	0.748	0.762	0.764	0.767	0.779	0.774	0.765	0.763	0.759	0.749	0.751	0.759	0.756	0.749	0.763	0.761	0.763	0.775	0.754	0.759	0.768	0.750	0.752	0.749	0.875	0.881	0.874	0.879	0.888	0.894	0.757	0.767	0.764	0.766	0.756	0.756	0.749	0.761	0.755	0.761	0.770	0.763	0.740
16:08:05	0.746	0.741	0.740	0.747	0.743	0.731	0.748	0.763	0.767	0.766	0.780	0.779	0.767	0.765	0.761	0.750	0.755	0.759	0.756	0.749	0.763	0.759	0.760	0.777	0.757	0.764	0.766	0.755	0.751	0.751	0.876	0.880	0.874	0.880	0.890	0.895	0.758	0.764	0.766	0.767	0.758	0.759	0.753	0.766	0.756	0.762	0.766	0.764	0.739
16:18:05	0.748	0.747	0.745	0.741	0.734	0.715	0.745	0.760	0.766	0.768	0.779	0.763	0.765	0.764	0.761	0.749	0.749	0.756	0.751	0.750	0.755	0.767	0.761	0.773	0.756	0.765	0.765	0.753	0.750	0.749	0.877	0.884	0.870	0.880	0.887	0.893	0.754	0.765	0.762	0.768	0.755	0.751	0.747	0.759	0.751	0.757	0.764	0.754	0.744
16:28:05	0.746	0.746	0.743	0.734	0.736	0.719	0.752	0.766	0.771	0.767	0.777	0.768	0.765	0.761	0.757	0.743	0.750	0.755	0.751	0.749	0.761	0.760	0.757	0.775	0.753	0.757	0.763	0.749	0.748	0.747	0.879	0.883	0.875	0.884	0.892	0.895	0.757	0.760	0.760	0.766	0.758	0.754	0.750	0.758	0.751	0.762	0.762	0.757	0.740
16:38:05	0.745	0.744	0.746	0.728	0.724	0.715	0.746	0.761	0.770	0.767	0.777	0.760	0.762	0.760	0.754	0.740	0.742	0.750	0.746	0.743	0.753	0.765	0.762	0.775	0.755	0.755	0.759	0.745	0.743	0.742	0.880	0.885	0.873	0.884	0.894	0.898	0.751	0.758	0.759	0.763	0.752	0.744	0.746	0.757	0.749	0.758	0.759	0.751	0.742
16:48:05	0.745	0.743	0.740	0.739	0.736	0.721	0.753	0.768	0.769	0.765	0.778	0.769	0.765	0.761	0.756	0.747	0.748	0.754	0.753	0.748	0.761	0.761	0.758	0.776	0.752	0.759	0.764	0.746	0.747	0.743	0.881	0.886	0.877	0.888	0.893	0.899	0.758	0.759	0.760	0.765	0.755	0.750	0.750	0.756	0.749	0.762	0.763	0.755	0.739
16:58:05	0.741	0.742	0.745	0.737	0.731	0.716	0.750	0.763	0.768	0.763	0.779	0.766	0.764	0.759	0.756	0.743	0.748	0.751	0.747	0.746	0.758	0.761	0.759	0.772	0.748	0.755	0.758	0.746	0.747	0.741	0.881	0.885	0.876	0.885	0.895	0.900	0.752	0.754	0.758	0.760	0.756	0.750	0.746	0.752	0.745	0.759	0.760	0.752	0.741
17:08:05	0.740	0.744	0.747	0.727	0.722	0.719	0.747	0.759	0.769	0.767	0.778	0.755	0.765	0.756	0.752	0.739	0.744	0.748	0.743	0.742	0.754	0.765	0.765	0.773	0.754	0.755	0.756	0.743	0.742	0.743	0.881	0.887	0.876	0.885	0.894	0.901	0.747	0.752	0.759	0.760	0.753	0.748	0.748	0.754	0.750	0.751	0.758	0.751	0.743
17:18:05	0.739	0.746	0.745	0.728	0.730	0.717	0.750	0.766	0.768	0.762	0.779	0.763	0.764	0.756	0.754	0.740	0.746	0.751	0.747	0.744	0.758	0.764	0.765	0.776	0.751	0.753	0.760	0.748	0.749	0.745	0.884	0.886	0.881	0.891	0.896	0.904	0.754	0.757	0.758	0.761	0.754	0.753	0.752	0.754	0.754	0.759	0.763	0.753	0.740
17:28:05	0.745	0.743	0.746	0.723	0.721	0.723	0.745	0.759	0.766	0.768	0.778	0.749	0.762	0.756	0.754	0.736	0.742	0.748	0.745	0.746	0.754	0.763	0.763	0.775	0.752	0.757	0.760	0.746	0.745	0.747	0.886	0.892	0.878	0.894	0.899	0.901	0.747	0.749	0.757	0.760	0.752	0.749	0.750	0.756	0.751	0.753	0.757	0.748	0.741
17:38:05	0.746	0.743	0.745	0.738	0.732	0.716	0.752	0.772	0.774	0.763	0.776	0.766	0.761	0.759	0.759	0.745	0.749	0.756	0.753	0.750	0.759	0.765	0.768	0.777	0.757	0.761	0.765	0.751	0.749	0.748	0.888	0.892	0.882	0.892	0.904	0.911	0.758	0.760	0.763	0.767	0.753	0.754	0.751	0.757	0.760	0.763	0.768	0.758	0.738
17:48:05	0.738	0.746	0.749	0.731	0.726	0.714	0.752	0.763	0.771	0.766	0.779	0.761	0.764	0.756	0.755	0.740	0.743	0.751	0.747	0.746	0.755	0.764	0.763	0.775	0.754	0.757	0.760	0.747	0.746	0.746	0.888	0.890	0.883	0.893	0.902	0.907	0.755	0.757	0.757	0.765	0.754	0.752	0.751	0.755	0.754	0.762	0.765	0.754	0.741
17:58:05	0.740	0.741	0.750	0.719	0.718	0.727	0.747	0.762	0.769	0.765	0.778	0.752	0.763	0.752	0.752	0.736	0.740	0.742	0.739	0.738	0.751	0.763	0.764	0.773	0.752	0.753	0.757	0.740	0.741	0.740	0.888	0.892	0.885	0.893	0.902	0.905	0.743	0.749	0.753	0.757	0.748	0.746	0.747	0.750	0.748	0.755	0.756	0.749	0.735
18:08:05	0.738	0.743	0.747	0.721	0.718	0.722	0.744	0.760	0.774	0.769	0.776	0.750	0.762	0.754	0.751	0.739	0.738	0.746	0.741	0.739	0.752	0.766	0.765	0.773	0.753	0.755	0.758	0.740	0.743	0.740	0.888	0.895	0.885	0.898	0.905	0.908	0.748	0.756	0.755	0.759	0.751	0.746	0.748	0.752	0.750	0.756	0.761	0.749	0.738
18:18:05	0.739	0.748	0.750	0.730	0.721	0.717	0.750	0.766	0.777	0.765	0.776	0.759	0.762	0.754	0.756	0.739	0.742	0.755	0.747	0.745	0.757	0.766	0.771	0.777	0.751	0.754	0.760	0.744	0.746	0.748	0.893	0.899	0.889	0.898	0.908	0.912	0.753	0.754	0.755	0.763	0.753	0.755	0.752	0.758	0.756	0.761	0.766	0.755	0.740
18:28:05	0.745	0.744	0.752	0.721	0.719	0.717	0.744	0.761	0.776	0.766	0.776	0.747	0.758	0.755	0.758	0.739	0.741	0.749	0.747	0.743	0.752	0.763	0.764	0.775	0.753	0.755	0.762	0.747	0.746	0.746	0.891	0.897	0.887	0.898	0.906	0.908	0.749	0.753	0.754	0.761	0.752	0.752	0.753	0.756	0.753	0.758	0.762	0.747	0.737
18:38:05	0.742	0.737	0.747	0.734	0.735	0.719	0.743	0.767	0.772	0.761	0.774	0.774	0.755	0.762	0.762	0.748	0.752	0.759	0.759	0.755	0.762	0.764	0.767	0.780	0.758	0.759	0.768	0.754	0.752	0.754	0.896	0.898	0.894	0.902	0.908	0.918	0.755	0.765	0.761	0.771	0.756	0.759	0.761	0.763	0.760	0.768	0.775	0.764	0.735
18:48:05	0.742	0.740	0.751	0.741	0.733	0.717	0.748	0.772	0.773	0.761	0.773	0.771	0.758	0.761	0.760	0.750	0.753	0.758	0.758	0.754	0.763	0.768	0.768	0.779	0.756	0.760	0.767	0.750	0.750	0.747	0.891	0.899	0.890	0.902	0.911	0.917	0.763	0.761	0.757	0.769	0.754	0.755	0.757	0.758	0.757	0.767	0.768	0.757	0.737
18:58:05	0.744	0.744	0.749	0.733	0.721	0.716	0.751	0.771	0.773	0.763	0.774	0.762	0.755	0.761	0.757	0.738	0.743	0.753	0.754	0.747	0.756	0.768	0.773	0.780	0.755	0.757	0.765	0.747	0.748	0.746	0.894	0.899	0.893	0.904	0.912	0.910	0.759	0.754	0.758	0.767	0.755	0.751	0.755	0.756	0.758	0.762	0.766	0.757	0.737
19:08:05	0.738	0.741	0.749	0.737	0.730	0.716	0.750	0.773	0.773	0.762	0.774	0.769	0.753	0.761	0.761	0.747	0.748	0.759	0.758	0.754	0.759	0.768	0.770	0.778	0.757	0.760	0.769	0.750	0.749	0.751	0.896	0.902	0.895	0.907	0.915	0.919	0.766	0.757	0.757	0.768	0.760	0.755	0.762	0.759	0.758	0.768	0.770	0.763	0.732
19:18:05	0.741	0.739	0.750	0.734	0.729	0.715	0.751	0.771	0.773	0.757	0.774	0.768	0.753	0.758	0.761	0.744	0.746	0.756	0.757	0.752	0.757	0.765	0.769	0.780	0.757	0.757	0.760	0.747	0.751	0.749	0.898	0.900	0.895	0.906	0.916	0.914	0.760	0.758	0.757	0.770	0.754	0.755	0.760	0.759	0.758	0.765	0.769	0.755	0.733
19:28:05	0.740	0.740	0.750	0.731	0.730	0.717	0.751	0.767	0.773	0.759	0.773	0.770	0.754	0.761	0.762	0.745	0.747	0.756	0.758	0.755	0.758	0.765	0.769	0.777	0.757	0.755	0.766	0.746	0.751	0.751	0.902	0.908	0.901	0.908	0.918	0.925	0.762	0.759	0.761	0.772	0.758	0.757	0.760	0.762	0.760	0.767	0.774	0.760	0.730
19:38:05	0.738	0.739	0.748	0.722	0.716	0.719	0.748	0.767	0.774	0.766	0.776	0.751	0.757	0.748	0.752	0.734	0.735	0.745	0.744	0.742	0.749	0.765	0.771	0.774	0.752	0.749	0.758	0.740	0.739	0.739	0.902	0.907	0.898	0.906	0.917	0.917	0.754	0.751	0.752	0.761	0.748	0.748	0.756	0.752	0.753	0.756	0.759	0.750	0.733
19:48:05	0.742	0.737	0.751	0.719	0.713	0.723	0.747	0.761	0.766	0.765	0.776	0.747	0.756	0.748	0.750	0.727	0.735	0.739	0.742	0.741	0.751	0.761	0.759	0.773	0.743	0.749	0.755	0.741	0.741	0.741	0.900	0.906	0.896	0.904	0.910	0.909	0.743	0.750	0.745	0.756	0.748	0.748	0.756	0.752	0.753	0.757	0.760	0.746	0.731
19:58:05	0.746	0.737	0.753	0.722	0.716	0.717	0.743	0.757	0.762	0.765	0.775	0.749	0.756	0.747	0.752	0.725	0.734	0.738	0.744	0.740	0.751	0.755	0.755	0.772	0.742	0.747	0.755	0.742	0.742	0.740	0.903	0.906	0.898	0.903	0.912	0.913	0.744	0.750	0.750	0.754	0.746	0.748	0.754	0.750	0.749	0.761	0.759	0.747	0.729
20:08:05	0.736	0.738	0.754	0.719	0.712	0.725	0.752	0.764	0.768	0.766	0.773	0.752	0.752	0.747	0.753	0.729	0.732	0.743	0.748	0.744	0.753	0.764	0.764	0.773	0.746	0.745	0.756	0.740	0.745	0.742	0.906	0.913	0.905	0.913	0.923	0.921	0.757	0.750	0.750	0.756	0.750	0.750	0.755	0.755	0.755	0.760	0.763	0.749	0.731
20:18:05	0.736	0.726	0.742	0.714	0.711	0.727	0.748	0.758	0.774	0.761	0.776	0.756	0.757	0.740	0.745	0.717	0.728	0.737	0.745	0.736	0.756	0.762	0.762	0.776	0.739	0.738	0.752	0.738	0.738	0.736	0.904	0.907	0.897	0.903	0.912	0.912	0.740	0.745	0.741	0.750	0.739	0.744	0.753	0.749	0.750	0.765	0.767	0.755	0.728
20:28:05	0.736	0.738	0.750	0.723	0.715	0.723	0.754	0.768	0.770	0.767	0.773	0.756	0.752	0.747	0.754	0.731	0.733	0.746	0.750	0.744	0.755	0.762	0.768	0.775	0.748	0.746	0.756	0.741	0.746	0.744	0.905	0.915	0.905	0.916	0.925	0.924	0.757	0.750	0.750	0.761	0.749	0.752	0.760	0.756	0.754	0.761	0.765	0.754	0.734
20:38:05	0.741	0.738	0.748	0.718	0.714	0.723	0.750	0.761	0.769	0.768	0.773	0.749	0.752	0.743	0.748	0.724	0.729	0.736	0.747	0.740	0.754	0.766	0.766	0.774	0.745	0.741	0.752	0.736	0.741	0.737	0.911	0.916	0.908	0.917	0.920	0.925	0.750	0.748	0.746	0.755	0.747	0.745	0.755	0.750	0.750	0.761	0.760	0.747	0.730
20:48:05	0.743	0.733	0.749	0.717	0.714	0.723	0.750	0.760	0.767	0.768	0.772	0.748	0.750	0.743	0.747	0.720	0.733	0.734	0.745	0.741	0.757	0.762	0.765	0.773	0.744	0.740	0.751	0.736	0.741	0.736	0.912	0.915	0.904	0.915	0.919	0.921	0.746	0.752	0.744	0.753	0.744	0.746	0.753	0.749	0.750	0.764	0.763	0.749	0.728
20:58:05	0.742	0.739	0.748	0.718	0.710	0.725	0.750	0.762	0.771	0.766	0.776	0.751	0.751	0.744	0.749	0.725	0.735	0.738	0.751	0.747	0.757	0.759	0.766	0.777	0.748	0.743	0.754	0.738	0.741	0.744	0.912	0.919	0.911	0.920	0.923	0.930	0.757	0.748	0.746	0.757	0.750	0.749	0.760	0.755	0.754	0.764	0.763	0.749	0.732
21:08:05	0.741	0.739	0.747	0.716	0.713	0.725	0.746	0.762	0.771	0.770	0.773	0.749	0.751	0.741	0.747	0.720	0.735	0.735	0.751	0.745	0.757	0.762	0.765	0.773	0.746	0.740	0.753	0.737	0.738	0.738	0.916	0.919	0.911	0.919	0.925	0.928	0.753	0.749	0.747	0.756	0.746	0.745	0.756	0.751	0.748	0.764	0.762	0.746	0.730
21:18:05	0.743	0.732	0.748	0.714	0.711	0.729	0.747	0.756	0.767	0.763	0.776	0.749	0.749	0.735	0.740	0.716	0.731	0.734	0.748	0.742	0.760	0.761	0.762	0.775	0.739	0.734	0.748	0.735	0.737	0.737	0.911	0.912	0.905	0.910	0.916	0.918	0.744	0.747	0.741	0.747	0.742	0.745	0.754	0.747	0.750	0.764	0.761	0.755	0.724
21:28:05	0.740	0.731	0.739	0.711	0.710	0.727	0.752	0.758	0.770	0.764	0.774	0.749	0.754	0.733	0.742	0.716	0.733	0.731	0.750	0.743	0.760	0.763	0.763	0.775	0.742	0.733	0.748	0.735	0.736	0.736	0.912	0.915	0.905	0.914	0.920	0.920	0.746	0.747	0.740	0.746	0.739	0.744	0.753	0.749	0.747	0.765	0.763	0.750	0.723
21:38:05	0.743	0.738	0.741	0.712	0.710	0.730	0.749	0.762	0.771	0.771	0.774	0.748	0.758	0.732	0.739	0.715	0.732	0.732	0.750	0.746	0.763	0.768	0.767	0.773	0.740	0.732	0.748	0.735	0.736	0.735	0.916	0.920	0.913	0.921	0.925	0.924	0.745	0.748	0.742	0.747	0.740	0.743	0.755	0.747	0.748	0.763	0.765	0.752	0.728
21:48:05	0.746	0.742	0.746	0.713	0.712	0.727	0.748	0.764	0.774	0.768	0.774	0.745	0.759	0.736	0.744	0.713	0.732	0.732	0.747	0.745	0.760	0.766	0.765	0.774	0.744	0.735	0.748	0.739	0.740	0.737	0.922	0.925	0.916	0.924	0.931	0.931	0.749	0.748	0.742	0.754	0.744	0.744	0.759	0.750	0.751	0.767	0.763	0.749	0.731
21:58:05	0.746	0.736	0.749	0.714	0.707	0.728	0.747	0.754	0.769	0.764	0.775	0.747	0.759	0.732	0.738	0.712	0.734	0.730	0.748	0.747	0.759	0.761	0.758	0.775	0.739	0.731	0.750	0.739	0.738	0.736	0.913	0.917	0.911	0.913	0.919	0.920	0.739	0.747	0.739	0.750	0.739	0.745	0.757	0.747	0.747	0.763	0.764	0.750	0.725
22:08:05	0.741	0.735	0.745	0.716	0.710	0.728	0.750	0.763	0.774	0.769	0.773	0.749	0.757	0.739	0.743	0.715	0.734	0.732	0.748	0.745	0.761	0.767	0.766	0.774	0.740	0.736	0.751	0.740	0.737	0.736	0.922	0.925	0.914	0.925	0.928	0.928	0.744	0.749	0.744	0.759	0.743	0.747	0.756	0.749	0.749	0.767	0.765	0.751	0.729
22:18:05	0.742	0.737	0.748	0.713	0.709	0.726	0.748	0.757	0.768	0.765	0.771	0.751	0.760	0.733	0.736	0.717	0.733	0.731	0.749	0.747	0.761	0.763	0.758	0.776	0.740	0.733	0.748	0.741	0.734	0.738	0.916	0.917	0.909	0.915	0.921	0.920	0.738	0.747	0.742	0.753	0.737	0.744	0.752	0.750	0.749	0.765	0.765	0.752	0.723
22:28:05	0.738	0.730	0.737	0.710	0.707	0.725	0.754	0.758	0.769	0.764	0.772	0.754	0.759	0.731	0.739	0.712	0.733	0.729	0.749	0.748	0.762	0.766	0.764	0.777	0.744	0.731	0.750	0.743	0.731	0.738	0.917	0.918	0.911	0.916	0.923	0.921	0.742	0.749	0.740	0.754	0.740	0.747	0.753	0.748	0.749	0.767	0.767	0.752	0.722
22:38:05	0.738	0.735	0.741	0.712	0.708	0.730	0.751	0.764	0.775	0.766	0.775	0.744	0.760	0.731	0.739	0.712	0.732	0.729	0.749	0.746	0.759	0.765	0.762	0.774	0.738	0.731	0.745	0.744	0.737	0.737	0.928	0.932	0.921	0.932	0.935	0.932	0.744	0.747	0.742	0.760	0.744	0.749	0.757	0.752	0.751	0.769	0.765	0.751	0.733
22:48:05	0.738	0.735	0.736	0.714	0.706	0.726	0.757	0.764	0.769	0.765	0.770	0.752	0.763	0.733	0.737	0.715	0.734	0.731	0.746	0.748	0.762	0.767	0.766	0.779	0.737	0.729	0.747	0.742	0.733	0.738	0.918	0.919	0.911	0.913	0.925	0.922	0.739	0.749	0.741	0.751	0.741	0.749	0.752	0.747	0.751	0.769	0.768	0.752	0.721
22:58:05	0.742	0.739	0.746	0.708	0.711	0.728	0.749	0.754	0.764	0.763	0.772	0.742	0.765	0.728	0.734	0.715	0.733	0.726	0.741	0.742	0.758	0.764	0.757	0.776	0.739	0.728	0.742	0.740	0.730	0.736	0.920	0.920	0.911	0.915	0.925	0.923	0.737	0.747	0.742	0.751	0.733	0.748	0.754	0.749	0.750	0.770	0.765	0.748	0.723
23:08:05	0.739	0.738	0.740	0.713	0.716	0.731	0.754	0.763	0.769	0.768	0.775	0.743	0.761	0.734	0.739	0.717	0.735	0.731	0.749	0.750	0.761	0.764	0.764	0.777	0.741	0.732	0.744	0.747	0.738	0.736	0.929	0.934	0.927	0.930	0.939	0.932	0.749	0.752	0.748	0.761	0.742	0.755	0.762	0.755	0.753	0.771	0.765	0.750	0.730
23:18:05	0.742	0.738	0.736	0.708	0.709	0.731	0.755	0.768	0.775	0.766	0.773	0.753	0.766	0.733	0.733	0.719	0.734	0.730	0.750	0.752	0.761	0.770	0.765	0.776	0.744	0.726	0.744	0.740	0.732	0.736	0.926	0.926	0.916	0.920	0.928	0.929	0.739	0.752	0.744	0.751	0.738	0.750	0.752	0.754	0.755	0.772	0.769	0.751	0.724
23:28:05	0.739	0.738	0.739	0.709	0.710	0.730	0.751	0.758	0.773	0.765	0.771	0.744	0.761	0.726	0.731	0.715	0.731	0.726	0.742	0.744	0.757	0.763	0.762	0.778	0.743	0.728	0.742	0.739	0.726	0.733	0.927	0.926	0.918	0.925	0.930	0.930	0.739	0.750	0.744	0.748	0.740	0.751	0.753	0.752	0.750	0.773	0.765	0.747	0.725
23:38:05	0.738	0.734	0.741	0.722	0.713	0.728	0.758	0.758	0.772	0.765	0.769	0.744	0.765	0.728	0.729	0.718	0.734	0.728	0.745	0.744	0.756	0.763	0.767	0.778	0.743	0.728	0.743	0.741	0.729	0.733	0.931	0.928	0.919	0.921	0.927	0.929	0.738	0.753	0.745	0.751	0.739	0.748	0.753	0.754	0.753	0.773	0.766	0.748	0.722
23:48:05	0.739	0.735	0.743	0.719	0.712	0.728	0.749	0.759	0.766	0.765	0.775	0.741	0.763	0.731	0.736	0.722	0.736	0.732	0.746	0.746	0.756	0.762	0.762	0.777	0.743	0.733	0.744	0.746	0.737	0.738	0.936	0.941	0.930	0.932	0.945	0.940	0.751	0.751	0.746	0.761	0.748	0.756	0.763	0.759	0.753	0.773	0.760	0.747	0.729
23:58:05	0.740	0.734	0.748	0.717	0.715	0.730	0.748	0.762	0.768	0.766	0.773	0.741	0.761	0.730	0.733	0.719	0.736	0.733	0.746	0.748	0.755	0.762	0.762	0.776	0.742	0.732	0.741	0.750	0.736	0.738	0.935	0.942	0.930	0.934	0.942	0.939	0.748	0.751	0.747	0.760	0.747	0.754	0.766	0.760	0.755	0.774	0.762	0.748	0.728
24:08:05	0.742	0.733	0.736	0.712	0.710	0.732	0.757	0.761	0.771	0.766	0.772	0.748	0.767	0.729	0.731	0.722	0.735	0.734	0.743	0.741	0.753	0.767	0.764	0.778	0.740	0.731	0.745	0.745	0.730	0.737	0.932	0.931	0.921	0.925	0.932	0.934	0.741	0.752	0.746	0.753	0.742	0.752	0.750	0.756	0.751	0.772	0.763	0.745	0.726
24:18:05	0.743	0.744	0.737	0.715	0.715	0.734	0.754	0.764	0.770	0.766	0.775	0.745	0.760	0.733	0.730	0.722	0.737	0.735	0.746	0.746	0.754	0.764	0.762	0.779	0.744	0.731	0.744	0.747	0.737	0.741	0.938	0.943	0.932	0.936	0.940	0.937	0.744	0.753	0.749	0.758	0.744	0.758	0.762	0.764	0.754	0.776	0.768	0.751	0.735
24:28:05	0.736	0.736	0.738	0.717	0.712	0.730	0.750	0.761	0.769	0.763	0.773	0.742	0.762	0.732	0.730	0.721	0.734	0.734	0.743	0.740	0.749	0.767	0.762	0.780	0.743	0.733	0.746	0.747	0.731	0.735	0.936	0.939	0.927	0.930	0.934	0.933	0.741	0.755	0.746	0.754	0.739	0.754	0.753	0.756	0.750	0.772	0.759	0.744	0.729
24:38:05	0.742	0.734	0.746	0.722	0.718	0.729	0.749	0.764	0.777	0.763	0.775	0.742	0.763	0.734	0.734	0.720	0.734	0.737	0.746	0.746	0.750	0.759	0.759	0.778	0.746	0.736	0.744	0.750	0.742	0.746	0.943	0.948	0.939	0.942	0.945	0.944	0.750	0.753	0.749	0.762	0.749	0.763	0.764	0.766	0.755	0.776	0.764	0.750	0.731
24:48:05	0.739	0.737	0.743	0.718	0.713	0.729	0.748	0.760	0.769	0.758	0.774	0.739	0.764	0.738	0.732	0.722	0.737	0.740	0.747	0.741	0.748	0.765	0.760	0.777	0.745	0.735	0.747	0.751	0.735	0.740	0.941	0.942	0.929	0.933	0.934	0.936	0.739	0.754	0.750	0.756	0.741	0.756	0.753	0.760	0.750	0.776	0.760	0.743	0.726
24:58:05	0.743	0.739	0.750	0.724	0.719	0.730	0.758	0.769	0.780	0.766	0.773	0.744	0.766	0.734	0.735	0.724	0.738	0.741	0.745	0.747	0.753	0.758	0.759	0.779	0.750	0.738	0.747	0.753	0.746	0.749	0.942	0.947	0.939	0.944	0.947	0.945	0.753	0.756	0.753	0.764	0.748	0.768	0.769	0.769	0.757	0.782	0.765	0.754	0.730
25:08:05	0.740	0.742	0.738	0.713	0.714	0.736	0.749	0.762	0.779	0.763	0.773	0.742	0.763	0.736	0.734	0.722	0.735	0.738	0.741	0.740	0.748	0.762	0.760	0.777	0.745	0.739	0.745	0.747	0.736	0.736	0.948	0.945	0.935	0.939	0.943	0.938	0.744	0.755	0.756	0.758	0.744	0.760	0.757	0.765	0.752	0.779	0.763	0.751	0.730
25:18:05	0.742	0.745	0.748	0.721	0.717	0.737	0.756	0.769	0.777	0.764	0.774	0.744	0.764	0.742	0.740	0.729	0.739	0.744	0.746	0.744	0.754	0.762	0.761	0.779	0.752	0.745	0.753	0.756	0.745	0.745	0.945	0.949	0.939	0.943	0.947	0.943	0.747	0.757	0.754	0.765	0.752	0.768	0.765	0.771	0.757	0.784	0.769	0.751	0.733
25:28:05	0.738	0.733	0.736	0.712	0.712	0.736	0.745	0.759	0.771	0.765	0.774	0.745	0.760	0.741	0.742	0.727	0.741	0.744	0.745	0.743	0.755	0.762	0.760	0.780	0.745	0.745	0.749	0.748	0.738	0.740	0.942	0.942	0.932	0.935	0.940	0.940	0.740	0.760	0.758	0.758	0.745	0.761	0.755	0.764	0.753	0.783	0.762	0.747	0.731
25:38:05	0.741	0.747	0.749	0.725	0.721	0.731	0.758	0.769	0.775	0.764	0.774	0.740	0.766	0.743	0.746	0.731	0.742	0.745	0.747	0.743	0.752	0.765	0.761	0.781	0.755	0.748	0.753	0.754	0.749	0.745	0.951	0.952	0.944	0.947	0.951	0.949	0.748	0.762	0.755	0.766	0.752	0.770	0.765	0.769	0.757	0.780	0.764	0.750	0.734
[truncated: 47 more columns]
