# Supplementary material for: Systematic analysis of low-affinity transcription factor binding site clusters in vitro and in vivo establishes their functional relevance
Source: Nat Commun. 2022 Sep 7;13:5273. doi: 10.1038/s41467-022-32971-0 (PMC9452512; doi:10.1038/s41467-022-32971-0)
Supplement: Supplementary file 3 — Source Data [file 41467_2022_32971_MOESM3_ESM.zip › source_data/in-vivo/20210825/20210825_Z3EV268_GFP100.txt]

EGFP:488,507[2]
Kinetic read	A1	A2	A3	A4	A5	A6	A7	A8	A9	A10	A11	A12	B1	B2	B3	B4	B5	B6	B7	B8	B9	B10	B11	B12	C1	C2	C3	C4	C5	C6	C7	C8	C9	C10	C11	C12	D1	D2	D3	D4	D5	D6	D7	D8	D9	D10	D11	D12	E1
0:09:18	2630	2557	2633	2636	2657	2688	2601	2618	2719	2817	2728	2633	2660	2711	2709	2730	2724	2724	2657	2683	2756	2807	2848	2759	2524	2656	2622	2837	2884	2758	2917	2935	2998	3400	3463	3286	2740	2706	2739	2670	2772	2673	2711	2744	2736	2631	2634	2702	2777
0:19:18	2587	2622	2682	2682	2649	2689	2720	2753	2627	2679	2762	2606	2748	2730	2790	2794	2861	2671	2632	2714	2696	2846	2677	2819	2619	2699	2733	2700	2746	2847	3077	2935	2896	3500	3465	3246	2704	2940	2809	2608	2694	2622	2652	2506	2706	2743	2597	2604	2667
0:29:18	2641	2615	2663	2805	2687	2636	2822	2634	2817	2815	2614	2680	2744	2762	2681	2607	2689	2688	2608	2825	2668	2683	2807	2825	2628	2793	2756	2617	2751	2823	2813	2900	2924	3464	3527	3431	2686	3045	2662	2479	2619	2670	2808	2665	2753	2691	2740	2694	2548
0:39:18	2799	2724	2507	2699	2710	2650	2692	2751	2687	2838	2885	2690	2568	2577	2506	2785	2759	2745	2733	2626	2820	2799	2848	2925	2662	2650	2740	2694	2635	2763	3042	2939	3066	3701	3699	3674	2897	2907	2878	2655	2687	2662	2790	2731	2800	2477	2683	2776	2572
0:49:18	2683	2605	2602	2634	2631	2645	2622	2618	2685	2766	2857	2662	2727	2648	2539	2795	2873	2821	2513	2687	2636	2797	2788	2849	2478	2705	2775	2738	2742	2725	3036	3098	2915	3773	3862	3799	2865	2940	2882	2736	2674	2760	2836	2742	2720	2705	2599	2659	2531
0:59:18	2668	2626	2637	2644	2582	2752	2677	2683	2557	2682	2807	2674	2697	2641	2780	2826	2778	2821	2838	2871	2886	2758	2928	2891	2623	2647	2701	2657	2720	2697	3019	3038	2892	3649	4113	3838	2751	3045	3196	2644	2730	2582	2764	2773	2580	2634	2754	2659	2575
1:09:18	2780	2656	2570	2676	2770	2623	2757	2813	2722	2755	2976	2765	2676	2790	2787	2991	2897	2851	2560	2588	2717	2832	2877	2960	2635	2709	2691	2752	2757	2753	3199	3187	3015	3889	4095	3931	2929	3204	3373	2799	2759	2722	2758	2639	2706	2797	2729	2496	2634
1:19:18	2648	2727	2593	2756	2585	2765	2514	2554	2836	2708	2825	2638	2793	2710	2773	2837	2912	2711	2638	2685	2793	2886	2921	2825	2735	2774	2761	2708	2664	2769	3017	3141	3004	3874	4318	3980	2943	3333	3454	2611	2683	2749	2669	2743	2699	2688	2748	2708	2596
1:29:18	2635	2758	2759	2627	2687	2673	2716	2710	2873	2888	2771	2681	2738	2753	2650	2823	2963	2917	2822	2790	2724	2895	2968	2924	2630	2734	2679	2998	2675	2747	3075	3234	3083	4167	4298	4173	3167	3366	3251	2543	2704	2679	2720	2776	2722	2691	2681	2597	2534
1:39:18	2751	2713	2696	2668	2738	2544	2670	2716	2720	2701	2765	2693	2704	2730	2802	2870	2842	2913	2729	2869	2743	2923	2840	2846	2688	2705	2839	2682	2718	2826	3252	3188	3069	3984	4273	4297	3309	3317	3336	2803	2866	2663	2732	2686	2879	2718	2617	2702	2730
1:49:18	2752	2728	2680	2746	2832	2820	2873	2641	2797	2691	2849	2634	2780	2793	2925	2779	2985	2830	2684	2621	2778	3047	2913	2922	2797	2776	2686	2970	2927	2825	3287	3132	3181	4392	4328	4159	3324	3352	3385	2768	2788	2832	2711	2790	2790	2743	2687	2714	2801
1:59:18	2815	2850	2654	2806	2759	2763	2777	2863	2850	2748	2900	2644	2676	2862	2706	2903	2997	2995	2710	2793	2687	2958	2938	3104	2776	2799	2927	2918	2787	2890	3085	3351	3029	4181	4368	4364	3273	3202	3511	2841	2737	2771	2905	2875	2899	2642	2730	2787	2828
2:09:18	2826	2841	2903	2690	2798	2810	2844	2620	2725	2848	2813	2599	2668	2723	2806	2967	2934	3045	2691	2748	2920	3049	2891	3154	2736	2901	2882	2905	2960	2869	3220	3513	3220	4503	4526	4489	3226	3268	3353	2855	2721	2785	2983	2752	2868	2665	2841	2713	2763
2:19:18	2887	2831	2868	2891	2716	2766	2719	2744	2734	2890	2800	2812	2793	2670	2838	2961	3077	2925	2811	2836	2875	2989	3048	3093	2701	2780	2865	2906	2858	2856	3361	3335	3210	4506	4619	4516	3015	3174	3142	2798	2843	2942	2893	2884	3100	2686	2744	2730	2792
2:29:18	2918	2844	2815	2819	2752	2745	2792	2802	2798	2736	2997	2781	2815	2790	2847	2942	2986	3028	2862	3070	2784	3036	3066	3076	2705	2947	3071	2965	2798	2960	3315	3352	3323	4431	4768	4470	3164	3112	3186	2701	2877	2786	3005	2937	2834	2739	2926	2681	2687
2:39:18	2789	2735	2730	2761	2913	2743	2684	2729	2705	2787	2845	2595	2749	2849	2958	2969	3152	2990	2770	2940	2883	3078	3044	3125	2609	2859	2974	2906	2745	3045	3383	3370	3395	4712	4734	4572	3373	3201	3220	2826	2903	2878	2796	2901	2816	2693	2849	2681	2660
2:49:18	2679	2834	2692	2813	2817	2868	2841	2798	2687	2735	2809	2672	2938	2694	2987	2961	3097	3074	2832	2941	2892	3069	2906	3052	2703	2936	3060	2928	2867	2926	3423	3543	3465	4872	5050	4843	3214	3377	3256	2953	3050	2930	2861	3019	2902	2865	2776	2870	2676
2:59:18	2759	2842	3044	2852	2844	2661	2863	2761	2777	2794	2767	2748	2841	2739	3130	2876	2973	2993	2895	2853	2893	3187	3002	3124	2723	2937	2960	2964	2964	2847	3422	3561	3369	4930	4931	5024	3237	3465	3261	2996	2970	2935	2981	3035	2948	2822	2860	2693	2853
3:09:18	2789	2859	2860	2929	3065	2819	2888	2868	2690	2821	2778	2748	2885	2918	2758	2936	3084	2859	2953	2806	2891	3134	3059	3170	2803	3029	2876	2832	3133	2977	3352	3781	3585	4819	5096	5019	3312	3480	3356	2775	3035	2926	2944	2923	3056	2939	2822	2981	2720
3:19:18	2852	2779	3022	2932	2995	2864	2825	2957	2831	2875	2888	2744	2895	2793	2713	2947	3146	3056	2959	2860	2733	3166	3110	3183	2746	2833	2759	2992	3132	2809	3481	3771	3496	5265	5431	4983	3307	3413	3399	2937	3101	2903	2966	3008	3079	2681	2968	2719	2810
3:29:18	2845	2809	2959	2927	3080	2958	2740	2766	2921	2960	2911	2834	2828	2815	2908	2978	3011	3124	2977	2904	2763	3196	3145	3083	2912	2890	2946	3064	3057	2992	3397	3523	3508	5475	5442	5021	3313	3361	3356	3135	2872	2924	2953	2842	3069	2795	2953	2786	2780
3:39:18	2875	2927	3052	2974	3059	2906	2918	3004	2755	2874	2999	2740	2858	2845	2906	2936	3214	3108	3072	2996	2786	3222	3231	3234	2834	2892	2833	2989	3070	2928	3599	3689	3540	5432	5502	5184	3446	3476	3619	2941	2783	2945	2937	3025	3057	2847	2851	2823	2939
3:49:18	2782	2837	2968	2963	2977	3103	2714	2836	2829	2969	2817	2695	2698	2876	2992	3075	3012	3152	2852	2864	2893	3095	3241	3372	2841	2836	2962	3128	2969	3071	3674	3709	3641	5359	5712	5439	3297	3439	3434	3009	2954	2902	2902	2981	2985	2755	3067	2933	2901
3:59:18	2789	2935	2915	3022	2950	2872	2907	2830	2941	2896	2954	2856	2901	2944	2981	3158	3147	3162	2919	3012	3031	3239	3206	3447	2921	2855	3108	3101	2951	3088	3633	3675	3708	5440	5718	5370	3200	3552	3464	2934	2777	2812	3043	3070	3066	2822	3055	3109	2830
4:09:18	2897	2903	3066	2978	2958	2954	2857	2897	2849	2875	2932	3058	2819	2916	2931	2979	3217	3119	2861	2969	2975	3369	3386	3444	2831	2869	3119	3182	3005	3122	3876	3834	3670	5560	6093	5650	3371	3559	3575	2940	2918	2929	3109	3018	3152	2835	2912	2862	2911
4:19:18	2978	2823	3017	2912	2941	2963	2929	3030	2894	2870	2839	2798	2888	2874	2854	3063	3233	3296	2858	2981	2872	3319	3285	3569	2835	2893	3063	3226	2931	3075	3903	4001	3810	6003	6236	5860	3384	3513	3480	2933	3043	3018	3242	3164	3061	2777	2780	2771	2888
4:29:18	3009	2890	2959	3002	2916	3068	2912	3000	3004	2975	2933	2718	2770	2988	3069	3136	3202	3187	2913	2923	2993	3449	3352	3666	3014	3083	3088	3062	2983	3236	3917	4173	3763	6264	6826	6564	3424	3577	3627	3034	2950	2963	2994	3285	3256	2855	2985	3007	2931
4:39:18	2806	2919	2937	2971	2860	2925	2818	3050	2944	2721	2941	2744	3020	3114	2988	3373	3411	3336	3061	2947	3041	3472	3355	3918	3064	2993	3030	3024	3057	3250	4051	4142	3942	6548	7367	6787	3554	3618	3846	2854	2978	3037	3145	3125	3237	2803	2846	2934	2844
4:49:18	2992	3014	3003	2819	3034	2867	2872	3043	3022	2899	2991	2926	3040	2882	3212	3359	3474	3364	3022	2984	3089	3646	3451	3955	2958	3052	3004	3173	3150	3245	4209	4321	3994	6788	7366	7087	3562	3896	3879	2960	2984	2987	3275	3232	3401	2738	2849	2807	2936
4:59:18	3087	2891	2971	2842	2999	2908	2911	3002	3117	2767	3028	2895	2999	3076	3003	3216	3596	3501	2921	3137	3011	3786	3630	4125	3026	3003	3129	3078	3135	3371	4438	4615	4208	7301	8200	7288	3816	4043	4052	2957	3093	2984	3292	3417	3298	2909	2947	2895	2944
5:09:18	2942	3029	3017	3080	2906	2878	2942	3087	2952	2760	2867	2954	3041	3016	3147	3406	3614	3733	3026	3115	3108	3917	3729	4188	2986	2982	3102	3440	3197	3306	4527	4720	4263	7831	8689	7891	3703	4225	4077	3113	3063	3200	3364	3424	3467	2981	3097	2861	3020
5:19:18	3051	3110	2899	3124	2984	2974	3014	3187	3189	2995	3088	2778	3135	3160	3065	3450	3548	3555	3048	3200	3140	4118	3737	4317	3237	3144	3203	3328	3459	3405	4903	4878	4506	8178	9141	8601	3879	4254	4218	3019	3166	3140	3364	3596	3703	3102	3165	2987	2889
5:29:18	3228	3057	3103	3142	3006	3120	3080	3078	3370	3067	2927	2863	3098	3147	3202	3692	3791	3728	3181	3305	3087	4287	3980	4760	3195	3267	3149	3456	3393	3523	5150	5234	4541	8894	10166	9198	4054	4430	4283	2956	3225	3264	3486	3471	3698	2995	3047	3012	2947
5:39:18	3068	3083	3075	3235	2983	3020	3038	3167	3211	3050	3126	2985	3098	3030	3109	3537	3730	3791	3010	3137	3163	4339	4304	4881	3345	3312	3310	3537	3486	3663	5259	5449	4955	9867	11086	10104	4362	4618	4641	3074	3192	3309	3531	3540	3655	2975	3087	2994	3059
5:49:18	3295	3199	3131	3025	3120	3159	3180	3185	3180	2928	2982	2888	3176	3092	3180	3839	3941	3858	3170	3237	3197	4720	4337	4930	3142	3301	3294	3606	3677	3585	5714	5578	5021	10570	11994	10716	4322	5167	4759	3189	3285	3167	3636	3633	3803	2921	3155	3095	3036
5:59:18	3245	3279	3058	3116	3106	3125	3339	3282	3251	3125	3127	2916	3244	3242	3197	3737	4178	3900	3254	3295	3428	4737	4424	4971	3272	3319	3408	3711	3536	3800	5717	6076	5227	11219	13080	11768	4627	5326	4750	3060	3227	3212	3710	3734	3800	3036	3069	2982	3233
6:09:18	3288	3256	3127	3254	3170	3054	3217	3309	3210	2948	3082	2960	3154	3218	3367	3842	4182	4061	3220	3351	3289	5080	4670	5165	3147	3304	3506	3790	3742	3893	6129	6328	5558	12296	13988	13064	4750	5518	5330	3104	3234	3263	3800	3925	3912	3103	3215	3135	3209
6:19:18	3112	3350	3253	3258	3265	3150	3355	3218	3311	3003	3198	3029	3192	3339	3362	3856	4130	4066	3269	3259	3360	5060	4989	5477	3091	3359	3408	3851	3772	3998	6520	6719	5988	13231	15095	14112	4788	5678	5649	3178	3273	3310	3896	3916	3957	3317	3174	3114	3350
6:29:18	3291	3399	3278	3168	3221	3305	3431	3329	3427	3125	3417	2961	3289	3303	3353	3998	4091	4310	3266	3227	3258	5133	4958	5659	3346	3504	3666	4011	3942	4157	6873	7060	6074	14268	16979	14794	5069	5900	5879	3381	3284	3392	4013	4174	4223	3137	3236	3205	3363
6:39:18	3140	3215	3310	3332	3243	3163	3323	3415	3275	3126	3142	3110	3191	3470	3372	3988	4345	4369	3395	3330	3397	5484	5147	6035	3302	3507	3643	4142	4058	4297	7183	7531	6478	15474	17527	15954	5155	5976	6253	3115	3195	3325	4079	4111	4169	3214	3406	3046	3664
6:49:18	3176	3303	3304	3226	3287	3267	3341	3416	3477	3136	3352	3090	3251	3415	3449	4382	4614	4523	3202	3357	3323	5462	5312	6261	3434	3478	3774	4056	4062	4146	7626	7866	6708	16892	18964	17129	5423	6365	6344	3343	3408	3415	4276	4255	4289	3161	3247	3288	3756
6:59:18	3235	3457	3284	3270	3351	3263	3262	3382	3386	3206	3307	3028	3459	3701	3452	4236	4628	4659	3225	3441	3432	6204	5514	6720	3620	3711	3606	4234	4204	4465	8269	8280	7240	20331	23264	19812	5457	6303	6723	3340	3486	3401	4284	4577	4663	3301	3442	3070	3816
7:09:18	3490	3331	3348	3313	3321	3242	3392	3528	3563	3231	3273	3171	3489	3546	3511	4423	4648	4757	3311	3459	3435	6582	5743	6737	3646	3724	3886	4262	4346	4584	7994	8592	7788	21387	24315	19334	5562	6514	6813	3373	3518	3434	4357	4662	4551	3314	3468	3156	4006
7:19:18	3374	3424	3222	3274	3277	3223	3363	3729	3492	3145	3273	3116	3450	3564	3808	4536	4839	4743	3374	3529	3505	6791	6522	6953	3690	3688	3862	4596	4335	4908	9019	9451	8160	24126	27668	24203	5906	6494	6959	3452	3659	3722	4716	5083	4947	3273	3404	3359	4126
7:29:18	3551	3511	3400	3531	3338	3381	3340	3675	3717	3279	3446	3112	3688	3714	3730	4522	4755	4929	3462	3792	3619	7029	6342	6981	3698	3641	3809	4611	4488	4872	9336	9165	8020	25587	30203	24771	5989	6882	6892	3347	3569	3665	4693	4970	5039	3409	3401	3273	4169
7:39:18	3605	3305	3391	3433	3414	3227	3492	3714	3604	3330	3414	3212	3617	3784	3725	4861	4997	4841	3552	3716	3815	7177	6658	7230	3982	3714	4097	4740	4518	4959	10071	10077	8576	27884	31947	28092	6295	6904	6985	3542	3626	3579	4880	4980	4815	3443	3436	3276	4366
7:49:18	3633	3523	3537	3577	3495	3353	3588	3787	3734	3417	3338	3216	3676	3741	3797	4841	4969	5068	3741	3679	3673	7271	6847	7498	3910	4006	4031	4754	4920	4834	10808	10770	9036	31089	33798	27701	6271	7205	7240	3675	3554	3723	5109	5161	4911	3518	3558	3270	4307
7:59:18	3632	3559	3513	3644	3571	3409	3723	3778	4039	3462	3437	3422	3722	3818	3882	4730	4928	5059	3716	3768	3804	7308	6945	7410	3878	3887	3999	4974	4920	5112	11965	11885	9016	33427	38906	29638	6397	7462	6929	3528	3777	3804	4983	5117	5068	3417	3641	3385	4678
8:09:18	3695	3732	3554	3663	3746	3561	3653	3856	3713	3247	3639	3338	3876	3856	3754	5045	5214	5116	3949	3893	3959	7688	7318	7660	3955	4063	4209	5092	5278	5383	12499	12710	9913	36384	40903	34945	6471	7506	7641	3770	3919	3764	5188	5201	5124	3574	3726	3508	4885
8:19:18	3664	3646	3724	3809	3477	3560	3666	3909	3920	3327	3611	3437	3913	3868	3951	5177	5119	5218	3683	4011	3836	7661	7793	7837	3895	4116	4052	5281	5401	5290	13354	13381	10879	39220	42623	37408	6545	7644	7416	3574	3835	3644	5195	5435	5098	3503	3726	3524	4618
8:29:18	3781	3824	3703	3772	3737	3587	3748	3856	3858	3565	3637	3398	3888	3942	4065	4966	5428	5108	3824	3942	3874	7744	7624	8016	3940	4154	4202	5192	5508	5516	14054	13874	11816	41036	44607	40653	6607	7560	7610	3762	3857	3888	5297	5243	5260	3728	3678	3585	4824
8:39:18	3666	3551	3741	3893	3761	3846	3934	3917	3955	3593	3627	3407	4099	4009	3865	5072	5384	5403	3853	4035	3982	7609	7565	7969	3989	4110	4115	5311	5163	5429	14503	14581	12416	41129	40902	38928	6629	7531	7500	3729	3931	3946	5359	5381	5397	3802	3846	3703	4893
8:49:18	3789	3751	3777	3693	3735	3717	3853	3848	3989	3483	3695	3434	4177	3905	3950	5114	5233	5490	3916	4045	4150	7850	7797	8162	4005	4031	4111	5487	5494	5803	15710	15680	12868	42620	37493	39267	6721	7727	7479	3958	3944	4073	5272	5498	5352	3746	3787	3717	4899
8:59:18	3781	3653	3710	3888	3721	3713	3868	4062	3946	3505	3777	3563	3965	3824	4027	5012	5439	5357	3982	4025	3989	8021	8039	8077	4108	4081	4249	5344	5344	5643	16385	16560	14109	39311	34098	35548	6630	7762	7733	3946	3994	4004	5709	5689	5518	3741	3856	3638	5242
9:09:18	4014	3796	3802	3831	4073	3761	3908	4193	4225	3667	3833	3406	4169	4027	4208	5259	5445	5437	3869	4119	4187	7988	8028	8412	4004	4252	4167	5551	5500	5619	17200	17932	15236	36942	31975	33265	6853	8185	7700	3967	3941	3924	5569	5495	5643	3944	3913	3690	4808
9:19:18	3928	3953	3970	3970	3966	3895	4063	4095	4081	3563	3828	3599	4103	4073	4135	5244	5574	5646	4065	4006	4158	8263	8315	8371	4380	4330	4261	5650	5687	5688	18265	18578	15598	34419	30907	31803	6959	8112	8001	3972	3943	4206	5781	5769	5553	3957	3953	3821	4940
9:29:18	4127	3942	3777	3861	3799	3931	4029	4178	4093	3652	4016	3661	4055	4075	3971	5244	5547	5585	3927	4174	4108	8400	8069	8445	4116	4306	4275	5725	5643	5511	19028	17857	16742	32667	31052	29842	6736	8258	7875	3944	3943	4132	5444	5944	5810	4122	3881	3929	4992
9:39:18	4087	3893	3995	4003	3951	3942	4017	4063	4115	3802	4019	3754	4208	4221	4328	5616	5467	5721	4089	4215	4089	8355	8311	8242	4037	4257	4362	5537	5833	5713	18078	16260	17267	30775	29797	28771	6883	8180	8072	4086	4146	4209	5882	5857	5640	3885	3962	3844	5161
9:49:18	4156	3968	3816	3898	3976	3866	4094	4321	4191	3725	3882	3891	4152	4224	4110	5497	5586	5402	3978	4187	4172	8018	8191	8246	4191	4384	4229	5639	5735	5654	16218	14845	17051	30389	29724	28528	6907	8081	7948	4087	4063	4169	5801	5859	5746	3954	3919	3920	5122
9:59:18	4100	3997	3941	4123	3877	4021	4103	4196	4082	3923	3984	3874	4186	4112	4124	5735	5604	5676	4223	4270	4150	8620	8654	8291	4150	4267	4361	5765	5763	5919	14927	13722	16814	29535	28794	27960	6946	8230	8208	4019	4027	4236	5755	5943	5728	4085	3848	3852	5285
10:09:18	3953	4104	3997	4072	3985	3923	4177	4182	4138	4004	4172	3968	4157	3943	4053	5453	5609	5553	4050	4210	4057	8431	8204	8451	4246	4159	4434	5814	5735	6023	13555	12698	15098	28897	29406	26800	6929	7902	8022	4125	3979	4218	5773	5965	5982	4053	3908	4037	5341
10:19:18	4041	3986	3877	3956	3949	3920	4277	4264	4294	3937	4121	3860	4186	4003	4163	5474	5652	5471	4218	4143	4224	8473	8196	8515	4143	4401	4107	5878	5951	5960	13022	12492	13652	27845	28073	26786	6877	7885	8096	4033	4212	4040	5690	5820	5925	3977	4047	4052	5296
10:29:18	4125	4067	4057	4144	3942	4069	4184	4265	4120	3837	4173	3963	4202	4101	4079	5505	5543	5579	4079	4181	4256	8294	8515	8500	4203	4202	4370	5813	5802	5884	12542	12018	12909	28185	28827	27176	7084	7821	7836	4137	4030	4069	5748	5886	5895	3927	4017	3996	5332
10:39:18	4075	4061	4076	4089	4080	3884	4161	4072	4141	4163	4209	3767	4131	4156	4081	5750	5511	5431	4090	4279	4315	8282	8288	8509	4150	4361	4110	5846	5805	5951	12655	11675	12381	28589	28609	26254	7007	7949	8169	4184	4231	4184	5737	5940	5725	4004	3918	3873	5326
10:49:18	4086	4013	3996	3980	4079	4058	4463	4309	4142	4100	4136	3875	4186	3875	3979	5265	5506	5519	4300	4211	4445	8692	8754	8312	4176	4279	4123	6094	5749	5910	12083	11406	12460	27615	28595	27417	7009	7950	8035	4068	4246	4160	5962	5808	5857	3897	3990	4016	5154
10:59:18	4240	4181	4048	4149	4141	4091	4114	4223	4081	4086	4340	4014	4278	3954	3941	5553	5335	5416	4268	4058	4341	8473	8659	7856	4110	4193	4130	5778	5915	5911	12245	11566	11637	27395	28435	26635	7020	7444	7795	4030	4073	4062	5918	6043	5914	4151	4111	4091	5376
11:09:18	3978	3982	4241	4178	4100	4220	4323	4194	4346	4207	4285	4158	4323	4111	4118	5473	5402	5597	4247	4152	4202	8246	8499	7770	4170	4360	4216	6074	6050	6001	11933	11080	11626	27239	27352	26648	6892	7415	7581	4121	3947	4199	5746	5892	5982	3996	4171	4165	5304
11:19:18	4103	4075	4072	4047	3966	4074	4393	4244	4327	4115	4336	4111	4182	3990	4125	5291	5360	5384	4152	4321	4216	7801	8434	7533	4243	4153	4136	5908	5763	5992	11715	11024	10835	27127	26999	24588	6545	7543	7353	4006	4030	4113	5775	5756	5891	4250	4129	4075	5385
11:29:18	3964	4173	4127	3862	4188	3951	4367	4438	4209	4076	4255	3942	4306	3966	4042	5449	5121	5411	4328	4227	4218	8057	8144	7473	4151	4051	4009	6017	5768	6057	11612	11095	10541	26853	28184	25595	6562	7297	7344	4123	4000	3991	5781	5642	5731	4148	4338	4041	5287
11:39:18	3993	4066	4092	4011	4149	3828	4293	4262	4312	4082	4214	3988	4068	4171	4063	5265	5238	5210	4009	4110	4012	7872	8157	7427	4146	4143	4133	5821	5915	5728	11563	10798	10690	27814	28079	25494	6695	7335	7294	4093	4042	4103	5639	5605	5616	4007	4094	4083	5090
11:49:18	3997	4083	4084	4100	4008	4174	4226	4397	4002	4286	4047	4193	4273	4106	3892	5021	5222	5063	4052	4350	4182	7671	8132	7033	3970	4124	4181	5725	5833	5492	11434	10395	10028	27001	26413	24097	6505	6881	6858	4063	4192	4037	5682	5528	5372	4124	4371	4124	5257
11:59:18	3886	3965	4007	4065	4098	4051	4167	4233	4079	4362	4260	4095	4390	4097	4077	5431	5254	5187	4291	4225	4126	7572	7954	7041	4334	4059	4074	5924	5688	5648	11540	10590	10292	27506	28135	24614	6229	6885	7067	4190	4023	4224	5632	5253	5421	4025	4119	3980	5319
12:09:18	4121	3910	4043	4072	4277	3997	4221	4212	4279	4413	4319	4155	4192	4076	4072	5223	5026	5119	4181	4124	3938	7606	8002	6902	3936	3993	4121	5568	5469	5700	11041	10266	9662	25786	26517	24262	6295	6899	6783	4022	4017	4010	5624	5269	5555	4053	4098	4212	5183
12:19:18	3977	4119	3970	3970	3965	4151	4174	4260	4290	4232	4331	4269	4330	3891	4033	4952	5050	5022	4233	4089	4183	7426	7652	6870	4142	4102	4169	5426	5624	5484	11394	9952	10029	26126	27021	24265	5976	6592	6598	4039	4163	4244	5575	5274	5458	4189	4148	4164	5110
12:29:18	4038	4086	4135	3925	4262	4195	4349	4167	4243	4265	4374	4178	4263	4016	4000	4977	4922	4975	4377	4220	4143	7260	7320	6885	4128	4057	4062	5430	5663	5583	10817	10249	9895	25428	24752	24535	5662	6522	6436	4088	4112	3989	5521	4970	5262	4073	4060	4119	5085
12:39:18	4126	3945	4158	4149	3848	4119	4158	4392	4260	4211	4287	4333	4164	4106	3863	5004	5082	4990	4113	4224	4178	7189	7200	6646	4110	4166	4203	5486	5581	5368	10879	10102	9849	25094	24807	25414	5995	6296	6123	4096	4116	4035	5206	5277	5179	4233	4281	3976	5128
12:49:18	4076	4106	4181	3992	4105	4070	4172	4124	4295	4440	4316	4180	4142	4095	4038	5051	4890	4971	4204	4095	4144	7178	7359	6362	4100	4285	3921	5333	5181	5546	10680	10046	9796	26533	26460	24802	5981	6601	6259	3994	4198	4142	5406	5003	5164	4061	4016	4198	5034
12:59:18	4109	4258	4005	3968	4159	3953	4233	4010	4163	4324	4287	4235	4341	4120	3935	5017	4876	4846	4162	4161	4120	6898	7070	6529	3992	4346	4105	5588	5260	5221	10865	10161	9880	26570	26954	25463	5866	6130	6107	3931	4015	3991	5325	5075	5156	4054	4137	3998	5065
13:09:18	3933	4111	3922	4103	4041	4157	4224	4217	4283	4294	4439	4222	4120	4009	4162	4888	4830	4843	4255	4215	4233	6848	6936	6387	4068	4135	4129	5305	5310	5382	10859	10346	9872	25274	27031	25615	5863	6117	6020	4046	4023	4155	5310	5036	5136	4077	4127	4110	4958
13:19:18	4286	3878	4267	4056	4020	4088	4216	4119	4140	4393	4394	4061	4183	4028	4108	4822	4863	4841	4195	4130	4204	7058	6947	6507	4099	4158	4191	5211	5104	4995	10861	10126	10499	26956	27167	25475	5843	5972	6036	4004	4240	4048	5099	5070	5248	4141	4008	3978	4997
13:29:18	4191	4065	4085	4200	4041	4196	4224	4312	4171	4299	4453	4163	4172	4193	4085	4822	4973	4793	4145	4156	4251	6677	6787	6261	4010	4154	4174	5070	5149	5079	10822	10040	10429	26266	25706	25252	5821	5881	6034	4013	4126	4039	5312	5005	5175	4189	4178	4131	4892
13:39:18	4062	4043	3958	3959	4005	4191	4301	4154	4263	4043	4236	4226	4138	4047	4060	4738	4717	4830	4273	4171	4295	6685	6622	6166	3984	4089	4174	5301	5036	5171	10606	9972	9983	27750	26177	25708	5410	5750	5813	3985	4104	4121	5253	4920	4964	3905	4003	4079	4837
13:49:18	4192	4064	3985	4215	4237	4096	4444	4299	4156	4323	4356	4012	4247	4022	4132	4910	4851	4704	4077	4251	4171	6531	6397	6258	4041	4176	4205	5096	4950	5239	10799	9913	10048	26693	26788	25757	5690	5900	5748	4181	4271	3979	5150	5179	4993	4185	4035	4086	5011
13:59:18	4330	4105	4231	4125	4131	4188	4275	4355	4228	4077	4195	4086	4088	4210	3969	4906	4883	4703	4161	4234	4211	6447	6312	6264	3983	4303	4079	5160	5123	5060	10529	10075	10262	25198	26084	25970	5638	5758	5750	4008	4148	4083	5141	4917	4963	4094	4034	4116	5210
14:09:18	4215	4127	3983	4158	4050	4175	4436	4235	4332	4204	4452	4071	4277	4070	4077	4688	4904	4793	4113	4268	4344	6598	6484	6305	4105	4323	4213	4806	5073	5020	10805	10468	10351	25870	26287	26116	5704	5855	5828	4031	4127	4205	5213	4973	4788	4097	4077	3976	4937
14:19:18	4111	4070	4143	4176	4001	4236	4349	4117	4253	4430	4116	4218	4213	4080	4232	4453	4748	4724	4119	4308	4115	6319	6174	6009	4196	4301	4167	4992	5102	4861	10633	10451	10388	25967	27521	26350	5570	5540	5660	3997	4063	4026	5118	4867	4968	4109	4116	4290	4829
14:29:18	4204	4146	4052	4238	4245	4234	4277	4369	4278	4355	4352	4412	4251	4133	4260	4676	4878	4645	4321	4138	4473	6269	6385	5998	4205	4388	4097	4991	4801	5048	10562	10460	10084	24932	25897	26100	5479	5742	5715	4293	4133	4220	5001	5007	4995	4101	4191	4093	4806
14:39:18	4442	4223	4105	4135	4309	4175	4391	4233	4312	4202	4247	4057	4275	4272	4160	4768	4884	4817	4229	4089	4357	6026	6156	6091	4111	4217	4194	5063	4896	5007	10606	10438	9997	25458	25163	26058	5700	5989	5742	4063	4253	4195	5055	4952	4933	4041	4345	4229	4822
14:49:18	4326	4215	4028	4388	4254	4055	4446	4285	4399	4369	4268	4132	4219	4356	4206	5008	4799	4912	4234	4273	4293	5980	6325	5958	4113	4295	4146	4876	4986	4899	10505	10627	10055	25337	25804	25690	5608	5810	5684	4184	4157	3982	5084	4951	4886	4150	4271	4166	4865
14:59:18	4183	4204	4259	4264	4261	4167	4381	4306	4293	4203	4414	4134	4077	4365	4113	4694	4731	4811	4361	4331	4340	6052	6082	6075	4231	4247	4168	4982	5043	5059	10342	10681	10173	25082	25310	25875	5629	5696	5819	4050	4209	4148	5018	4840	4937	4005	4238	4183	4789
15:09:18	4211	4276	4210	4289	4495	4092	4427	4410	4433	4378	4300	4082	4153	4305	4116	4887	4879	4845	4443	4195	4375	5983	5889	6208	4224	4465	4143	4923	5148	5102	10365	10566	10284	24930	25336	25887	5599	5610	5770	4204	4285	4229	4859	4934	4897	3963	4087	4191	4725
15:19:18	4314	4078	4319	4352	4063	4365	4419	4318	4453	4232	4322	4044	4227	4327	4320	4674	4758	4701	4304	4253	4157	6028	6040	5900	4120	4156	4366	4979	4871	5044	10648	10213	10306	24829	25013	25568	5766	5653	5757	4228	4132	4319	4890	4874	4830	4040	4209	4117	4656
15:29:18	4099	4105	4341	4241	4119	4176	4504	4066	4403	4229	4133	4247	4286	4137	4332	4813	4813	4861	4279	4218	4247	6214	5985	6374	4208	4257	4318	4954	4852	5112	10661	10558	10437	25610	25016	25192	5590	5771	5613	4465	4385	4183	4816	4827	5043	4101	4193	4249	4791
15:39:18	4306	4291	4491	4255	4169	4361	4314	4264	4398	4069	4279	4326	4020	4322	4167	4846	4940	4806	4359	4435	4403	5849	6139	5964	4351	4304	4078	5125	4894	4853	10661	10409	10275	24542	24578	25385	5484	5690	5539	4298	4298	4094	4896	5049	4919	4263	4223	4219	4803
15:49:18	4270	4089	4235	4302	4331	4287	4497	4429	4293	4314	4252	4158	4099	4059	4276	4728	4832	5066	4317	4154	4343	5785	5935	5988	4195	4403	4398	4864	4954	5005	10605	10449	10273	25096	24917	25028	5625	5619	5760	4107	4337	4261	4951	4800	4992	4208	4178	4114	4861
15:59:18	4252	4310	4325	4158	4033	4105	4500	4559	4291	4359	4187	4128	4204	4288	4154	4899	4760	4687	4337	4417	4396	5844	5971	6187	4249	4441	4283	4918	5005	5005	10543	10416	10190	24627	25436	25332	5624	5598	5458	4228	4235	4273	4976	4803	4959	4128	4257	4046	4773
16:09:18	4168	4171	4147	4135	4216	4172	4550	4332	4228	4177	4207	4178	4154	4092	4332	4539	4754	4740	4245	4360	4321	5994	5948	6142	4147	4204	4325	5111	4899	4910	10996	10563	10352	24819	24819	25468	5495	5917	5673	4240	4041	4307	5147	4948	4907	4190	4146	4207	4783
16:19:18	4105	4200	4247	4356	4211	4124	4411	4299	4392	4070	4180	4189	4166	4181	4182	4867	4861	4872	4306	4296	4276	5938	5904	6247	4074	4180	4245	4737	5117	4873	10515	10601	10417	24489	25212	25325	5482	5940	5594	4189	4129	4224	5006	4925	4975	4367	4149	4067	4813
16:29:18	4444	4303	4269	4094	4216	4255	4288	4523	4450	4171	4220	4271	4217	4149	4239	4681	4970	4841	4199	4391	4078	6085	6116	6056	4255	4140	4170	4912	4852	4939	10838	10613	10472	24322	24402	25181	5626	5785	5539	4133	4346	4227	5028	4825	4979	4053	4237	3893	4711
16:39:18	4370	4235	4271	4293	4167	4298	4536	4401	4376	4236	4204	4185	4116	4180	4169	4926	4937	4868	4417	4079	4225	6142	5903	6419	4258	4287	4182	4866	4955	4862	10449	10530	10226	24691	25025	24828	5579	5560	5590	4203	4203	4110	5077	4948	5003	4231	4124	4080	4683
16:49:18	4356	4275	4315	4105	4153	4256	4410	4384	4568	4331	4355	4135	4184	4305	4139	4840	4836	4896	4272	4118	4400	5965	6089	6076	4244	4278	4406	4877	5018	4853	10964	10471	10624	24127	25049	24876	5723	5836	5695	4113	4321	4217	4936	5009	5056	4247	4276	4213	4539
16:59:18	4268	4285	4403	4097	4260	4128	4432	4301	4128	4275	4365	4233	4109	4190	4202	4574	4857	4911	4361	4290	4272	6121	6032	6184	4143	4372	4131	5018	5059	5013	10413	10385	10352	24254	24524	24616	5685	5871	5610	4070	4262	4101	4975	4995	4827	4333	4230	3932	4702
17:09:18	4293	4349	4372	4237	4293	4212	4464	4469	4466	4198	4229	4058	4196	4236	4239	4753	5014	4914	4367	4397	4446	5855	5970	6082	4231	4335	4252	4963	5009	5117	10676	10364	10627	24003	24960	25070	5626	5597	5739	4115	4198	4093	4913	4866	5040	4256	4351	4095	4938
17:19:18	4294	4147	4361	4256	4194	4319	4358	4505	4299	4341	4305	4135	4177	4254	4222	4894	4953	4943	4340	4240	4406	5947	6064	6219	4396	4307	4331	5117	5125	5094	10294	10628	10387	24240	24078	24934	5748	5773	5618	4100	4100	4388	4998	5083	5049	4230	4199	4107	4679
17:29:18	4432	4300	4300	4233	4330	4268	4398	4505	4440	4130	4339	4160	4206	4063	4305	4668	4911	4932	4236	4351	4390	6202	6029	6272	4218	4226	4284	4985	5057	5101	10416	10473	10064	24356	24620	24666	5659	5770	5630	4226	4123	4315	5119	4787	4981	4152	4187	4114	4543
17:39:18	4356	4419	4327	4234	4236	4040	4445	4506	4377	4295	4162	4070	4254	4230	4169	4768	5018	4813	4127	4379	4306	6016	5733	6285	4163	4301	4314	5007	5199	4883	10557	10587	10350	24224	24444	24209	5723	5627	5613	4203	4364	4237	4964	4824	4855	4221	4330	4143	4828
17:49:18	4326	4188	4268	4197	4264	4233	4448	4481	4267	4177	4231	4252	4168	4208	4280	4685	4929	4880	4035	4378	4563	5967	5822	6174	4344	4248	4350	4948	5003	4946	10442	10496	10258	24508	24585	24816	5558	5761	5629	4335	4141	4239	5095	4960	4991	4292	4205	4091	4891
17:59:18	4260	4259	4195	4186	4238	4139	4332	4386	4425	4385	4288	4138	4135	4296	4357	4749	4700	4791	4264	4392	4317	6104	6099	6214	4463	4282	4239	4965	5064	5096	10243	10505	10127	24075	23905	24550	5487	5650	5499	4238	4354	4360	4865	4925	4944	4321	4148	4060	4726
18:09:18	4182	4348	4271	4315	4199	4147	4474	4388	4361	4223	4265	4323	4191	4111	4156	4701	4702	4968	4308	4439	4393	6009	5948	6214	4206	4205	4282	4955	5011	5139	10553	10119	10368	23566	24307	24630	5800	5470	5656	4237	4222	4138	4849	4959	4849	4378	4393	4115	4725
18:19:18	4473	4375	4326	4148	4119	4147	4487	4494	4506	4310	4333	4100	4064	4067	4205	4905	4872	4780	4270	4265	4420	5958	6058	6222	4044	4209	4257	4931	5035	5030	10474	10441	10173	23919	24160	24331	5714	5715	5760	4294	4224	4271	5029	4918	4948	4198	4177	4111	4806
18:29:18	4236	4211	4305	4415	4249	4099	4352	4316	4600	4125	4180	4042	4292	4224	4133	4776	4870	4833	4368	4307	4433	6034	6188	6104	4241	4237	4399	4899	5082	5038	10126	10307	9994	23569	23891	24589	5523	5635	5714	4124	4160	4220	4910	4777	4982	4344	4322	4206	4823
18:39:18	4224	4175	4162	4168	4067	4297	4392	4312	4400	4090	4200	4049	4301	4287	4032	4753	4864	4783	4343	4282	4316	6056	6042	6065	4265	4323	4343	5169	5052	4906	10407	10160	10285	23872	24363	24286	5603	5855	5610	4287	4277	4241	4921	4960	4980	4197	4300	4066	4633
18:49:18	4049	4274	4190	4301	4236	4266	4493	4373	4348	4286	4262	4206	4136	4116	4233	4909	4907	4832	4444	4295	4396	6062	6046	6066	4283	4205	4252	5201	5023	5065	10368	10278	9942	23962	23728	24430	5655	5633	5743	4306	4202	4320	5011	5043	5189	4285	4190	4256	4797
18:59:18	4313	4198	4254	4233	4234	4122	4451	4580	4382	4008	4356	4228	4280	4253	4258	4689	5109	4852	4300	4559	4290	5882	5843	6071	4370	4480	4382	4870	5266	4973	9862	10027	10170	24058	24026	24477	5817	5663	5633	4210	4307	4073	4951	4962	5114	4275	4262	4196	4651
19:09:18	4301	4247	4255	4243	4423	4234	4412	4333	4264	4203	4213	4252	4047	4181	4250	4930	5012	4980	4271	4291	4200	6150	6007	6195	4345	4255	4263	4972	4977	5098	10019	10179	10150	23800	24405	24040	5776	5759	5525	4143	4124	4335	4847	4983	5020	4065	4269	4152	4730
19:19:18	4068	4346	4181	4363	4318	4118	4427	4466	4365	4164	4084	4049	4114	4125	4263	4770	4881	4786	4482	4584	4591	5857	5708	6239	4272	4314	4374	5100	5083	5160	10503	10019	9902	24056	23884	24436	5586	5731	5852	4060	4231	4247	5018	5120	5157	4263	4265	4046	4818
19:29:18	4177	4283	4306	4292	4163	4205	4350	4560	4651	4130	4255	4193	4142	4281	4260	4782	5065	4788	4289	4389	4448	5975	5928	5988	4333	4215	4372	5072	5054	5183	10228	9925	10103	24040	23965	24369	5498	6010	5660	4116	4159	4427	5024	5073	5114	4094	4125	4059	4746
19:39:18	4170	4371	4231	4172	4347	4276	4365	4414	4508	4331	4236	4117	4192	4222	4404	4836	4772	4709	4436	4278	4286	5823	6034	6135	4186	4266	4314	5041	5141	5262	10099	9905	9851	23579	24207	24131	5862	5702	5870	4221	4252	4263	5069	4941	4951	4235	4234	4232	4795
19:49:18	4178	4158	4165	4297	4134	4224	4440	4441	4428	4297	4181	4213	4039	4282	4286	4922	4938	4871	4415	4445	4576	5882	6195	6161	4298	4288	4436	5111	5138	5251	9840	9939	10123	23596	24630	24213	5585	5803	5735	4321	4206	4218	5153	4969	5014	4046	4191	4418	5012
19:59:18	4409	4294	4215	4194	4191	4115	4402	4583	4450	4192	4250	4285	4037	4330	4456	4869	4931	4932	4337	4478	4416	6081	5949	6228	4372	4202	4423	4901	5238	5036	10135	9889	9963	23695	23646	24367	5406	5952	5698	4132	4282	4245	4958	4943	4930	4197	4204	4094	4785
20:09:18	4267	4299	4384	4298	4308	4410	4468	4277	4527	3989	4194	4232	4160	4377	4267	4851	4832	4744	4462	4376	4386	6044	6003	6184	4408	4334	4503	4945	5214	5188	10037	10235	10212	24132	23803	24324	5695	5653	5699	4250	4160	4358	5022	4918	4977	4199	4077	4260	4801
20:19:18	4268	4261	4421	4261	4235	4245	4515	4305	4552	4205	4354	3902	4136	4421	4282	4874	4892	4919	4503	4454	4392	5962	6217	6175	4316	4271	4435	5175	5046	4942	9802	9805	9734	23230	23949	23773	5737	5628	5847	4247	4182	4152	4994	4994	5107	4138	4319	4114	4738
20:29:18	4257	4327	4253	4307	4329	4324	4429	4557	4506	4324	4381	4223	4153	4142	4219	4829	4991	4860	4266	4407	4433	6157	6134	6213	4346	4355	4472	5185	4923	5163	10118	9929	9804	23789	24650	24187	5754	5702	5741	4251	4211	4315	4930	4957	5155	4252	4238	4147	4745
20:39:18	4395	4242	4283	4240	4310	4110	4475	4621	4509	4304	4420	4141	4308	4179	4311	4924	5048	4977	4411	4434	4547	6160	6076	6134	4080	4293	4282	5029	5023	5192	10027	10340	10130	23309	23537	23678	5839	5833	5653	4274	4302	4249	5012	5054	5213	4320	4287	4231	4814
20:49:18	4413	4366	4331	4267	4170	4306	4188	4548	4344	4119	4178	4237	4154	4346	4314	4716	4907	4914	4677	4456	4450	5943	6199	6415	4388	4268	4386	5238	4917	5221	9886	10067	10034	23342	24094	23942	5736	5832	5757	4263	4316	4334	4899	5011	5106	4470	4241	4148	4763
20:59:18	4167	4262	4148	4394	4269	4196	4385	4425	4487	4345	4292	4270	4128	4219	4198	4869	4920	4945	4340	4517	4528	5942	6092	6374	4195	4388	4287	5097	5212	5120	10003	10099	9845	23626	23582	23797	5603	5789	5836	4253	4334	4228	5079	4990	5103	4331	4262	4285	4829
21:09:18	4232	4322	4343	4298	4112	4293	4385	4522	4617	4215	4289	4013	4316	4200	4382	4910	4987	5064	4535	4514	4556	6138	5833	6259	4385	4293	4375	5105	5059	5149	9996	9987	9598	23349	23748	23951	5725	5852	5802	4423	4219	4346	5147	5151	4839	4243	4090	4199	5051
21:19:18	4229	4396	4273	4255	4304	4258	4463	4517	4418	4394	4367	4114	4229	4380	4295	4840	4852	4904	4497	4524	4457	6144	5872	6219	4211	4308	4483	5113	5212	5284	9744	9710	9803	22878	24058	24097	5632	5784	5773	4211	4315	4457	5123	5125	4946	4190	4171	4231	4755
21:29:18	4397	4248	4460	4271	4289	4248	4395	4584	4428	4417	4250	4418	4290	4382	4136	4824	5029	4923	4512	4634	4509	6086	6003	6392	4173	4571	4336	5107	5067	5205	9805	9881	9923	23467	23612	23726	5743	5609	5721	4363	4287	4196	4959	5149	5170	4276	4286	4214	4750
21:39:18	4366	4440	4505	4144	4201	4272	4501	4541	4551	4322	4210	4163	4136	4284	4251	4921	4852	4976	4402	4521	4432	6187	6003	6150	4319	4453	4489	4999	5205	5283	9945	9913	9696	23592	23186	23770	5655	5738	5953	4208	4320	4254	5043	5003	5220	4385	4284	4101	4687
21:49:18	4404	4361	4273	4255	4249	4326	4307	4614	4385	4350	4323	4272	4312	4457	4227	4758	5008	4820	4489	4433	4655	5898	5966	6159	4459	4300	4392	5019	4990	5212	9656	10006	9724	23483	23778	23938	5804	5787	5908	4452	4275	4443	5077	5118	5017	4460	4401	4117	4758
21:59:18	4226	4258	4228	4330	4195	4145	4455	4479	4649	4172	4207	4116	4129	4280	4313	4914	5097	4901	4524	4344	4496	6180	5686	6139	4558	4382	4397	5189	5100	5304	10016	9838	9846	23313	23982	24093	5699	5667	5674	4111	4549	4243	5148	5087	4783	4523	4318	4120	4942
22:09:18	4423	4232	4333	4180	4266	4260	4419	4543	4319	4343	4233	4128	4279	4349	4344	4858	4841	5018	4549	4447	4633	6091	6072	6147	4482	4372	4380	5106	5174	5245	9707	9846	10166	23279	23671	23724	5699	5702	5761	4239	4299	4194	5048	4851	5037	4156	4233	4221	4866
22:19:18	4293	4343	4303	4308	4296	4226	4405	4531	4489	4265	4319	4121	4195	4211	4316	4926	4843	4939	4498	4439	4450	6135	6113	6137	4384	4319	4450	5076	5003	5150	9745	9676	9883	23256	23595	23334	5623	5678	5722	4338	4240	4426	5130	5042	5143	4369	4238	4058	4969
22:29:18	4206	4229	4390	4227	4274	4313	4437	4476	4427	4327	4175	4217	4182	4384	4125	4879	4960	4886	4493	4644	4421	6063	6052	6139	4420	4365	4375	5242	5176	5086	9936	9769	9772	23403	23845	23763	5702	5707	5632	3959	4201	4343	4991	5076	4978	4234	4304	4163	4866
22:39:18	4379	4420	4418	4281	4334	4272	4377	4346	4409	4268	4310	4287	4261	4264	4479	4712	4864	4724	4488	4537	4479	6195	6034	6316	4482	4309	4391	4978	5043	5107	9682	9846	9723	23065	23639	23693	5705	5808	5977	4277	4293	4272	5150	5280	4981	4266	4261	4149	4808
22:49:18	4230	4285	4232	4266	4357	4120	4424	4278	4411	4158	4322	4349	4341	4416	4342	4844	5033	4969	4601	4647	4501	6096	5922	6505	4423	4471	4403	4991	5131	5060	9426	9655	9685	22938	23545	23781	5596	5914	5787	4175	4190	4342	5090	4954	4946	4208	4295	4278	4905
22:59:18	4225	4301	4314	4278	4167	4273	4364	4508	4462	4302	4195	4105	4216	4259	4470	4703	4927	4913	4554	4621	4539	6042	6074	6090	4340	4309	4188	5094	4794	5055	9689	9846	9804	22923	23626	23647	5687	5912	5775	4336	4295	4438	5091	4991	5138	4111	4400	4120	5064
23:09:18	4346	4224	4388	4323	4253	4208	4433	4407	4681	4348	4265	4241	4184	4200	4475	5061	4848	5180	4525	4572	4608	5936	6162	6402	4466	4402	4423	5139	5184	5384	9801	9897	9715	23023	23782	23315	5878	5785	5798	4316	4324	4295	5111	4937	5178	4374	4361	4065	4862
23:19:18	4291	4147	4270	4256	4306	4138	4332	4511	4468	4246	4172	4163	4346	4241	4275	4744	4952	5029	4614	4560	4592	6026	6208	6246	4280	4464	4436	5044	4988	5257	9667	9903	9555	22757	23871	23307	5540	5809	5601	4281	4372	4317	5072	4960	5002	4227	4307	4268	4709
23:29:18	4346	4181	4244	4257	4342	4209	4463	4511	4579	4322	4276	4184	4413	4271	4326	4714	4906	4761	4362	4560	4563	6091	6146	6226	4317	4491	4429	5130	5142	5340	9814	9737	9843	23259	22961	23575	5754	5908	5702	4255	4168	4393	5214	5207	5143	4213	4364	4243	4951
23:39:18	4335	4297	4335	4409	4177	4160	4472	4458	4562	4251	4250	4204	4148	4232	4288	5034	4881	4915	4606	4754	4573	6101	5959	6326	4291	4181	4359	5005	5010	5239	9658	9642	9714	22696	23594	23956	5611	5979	5719	4151	4510	4475	5027	5207	5323	4444	4087	4299	4963
23:49:18	4212	4324	4238	4193	4346	4237	4352	4510	4420	4304	4234	4418	4174	4323	4352	4875	4923	4906	4707	4578	4588	6079	5959	6303	4334	4510	4482	5218	4969	5056	9864	9648	9794	22720	23585	23824	5878	5751	5643	4144	4499	4185	5203	5263	5163	4379	4219	4226	4948
23:59:18	4449	4379	4353	4465	4280	4318	4371	4399	4571	4240	4232	4177	4194	4259	4432	4838	4971	4956	4818	4677	4619	6187	6171	6294	4303	4358	4429	5106	5326	5097	9642	9647	9699	23156	23656	23240	5614	6065	5827	4245	4123	4284	4921	5165	5145	4415	4206	4204	4868
24:09:18	4402	4364	4258	4274	4330	4248	4487	4467	4385	4357	4233	4155	4243	4201	4387	4870	4906	4977	4437	4732	4581	5977	5911	6258	4438	4454	4375	5169	5141	5034	9720	9765	9585	23078	23405	23370	5556	5727	5433	4320	4321	4325	5197	5175	5217	4372	4262	4164	4893
24:19:18	4214	4490	4288	4374	4393	4207	4524	4410	4562	4300	4296	4257	4482	4445	4356	4659	4939	4814	4561	4656	4697	6145	5989	6404	4153	4524	4429	5202	5049	5152	9575	9675	9522	22904	23509	23423	5659	5853	5793	4253	4506	4124	5168	5081	5090	4323	4298	4264	5097
24:29:18	4276	4442	4378	4084	4158	4123	4458	4498	4517	4271	4146	4210	4266	4316	4285	4952	4859	5051	4415	4753	4669	6071	5951	6265	4286	4472	4477	4897	5274	5256	9723	9579	9625	22938	23602	23334	5643	5935	5765	4389	4390	4296	4900	4906	5258	4379	4578	4342	4730
24:39:18	4320	4427	4410	4421	4244	4183	4434	4412	4584	4233	4365	4178	4175	4327	4367	5008	5236	5071	4688	4632	4717	6096	5996	6271	4304	4384	4469	5150	5042	5256	9658	9692	9716	23201	24155	23277	5669	5817	5850	4152	4404	4425	5073	5017	5033	4259	4407	4276	4879
24:49:18	4323	4354	4318	4354	4478	4123	4565	4563	4499	4418	4149	4138	4354	4373	4284	4924	4991	4925	4716	4750	4638	6095	6035	6236	4255	4303	4473	5133	5295	5230	9474	9460	9495	22980	23958	23683	5749	5885	5677	4400	4287	4365	5346	5254	5107	4312	4382	4283	5111
24:59:18	4330	4305	4285	4451	4260	4342	4551	4459	4534	4267	4091	4153	4342	4302	4424	4794	4836	5012	4612	4851	4668	6092	6029	6422	4334	4475	4541	5144	5404	5139	9671	9681	9416	22434	23504	23618	5849	5899	5907	4428	4225	4243	4952	5180	5321	4432	4277	4275	4846
25:09:18	4365	4406	4345	4278	4451	4264	4438	4510	4439	4188	4231	4203	4348	4515	4248	4816	4991	5099	4854	4672	4714	6127	5875	6378	4395	4422	4433	5181	5215	5288	9636	9441	9723	22690	23454	23587	5943	5912	5973	4210	4493	4477	5145	5046	5122	4480	4217	4186	4970
25:19:18	4391	4350	4339	4277	4247	4375	4390	4561	4532	4257	4294	4288	4246	4372	4322	4845	5132	4951	4786	4540	4746	6126	6161	6341	4359	4446	4521	5386	5181	5249	9467	9619	9414	23056	23378	23830	5674	5702	5954	4300	4275	4397	5143	5064	5200	4437	4300	4208	4920
25:29:18	4310	4294	4391	4312	4341	4290	4424	4605	4435	4371	4295	4382	4378	4404	4397	5019	5276	5061	4680	4655	4670	5999	6097	6573	4394	4771	4381	5144	5168	5333	9482	9742	9574	23124	23145	23314	5873	6006	6014	4308	4242	4389	5190	5119	5358	4555	4098	4121	5005
25:39:18	4182	4395	4416	4424	4383	4251	4629	4558	4629	4369	4319	4296	4344	4390	4341	4837	4971	5044	4654	4715	4733	5955	5862	6319	4479	4489	4343	5357	5178	5189	9547	9790	9554	22755	23243	23883	5781	5815	5865	4381	4329	4213	5185	5252	5083	4634	4415	4130	4803
[truncated: 47 more columns]
