# Supplementary material for: Systematic analysis of low-affinity transcription factor binding site clusters in vitro and in vivo establishes their functional relevance
Source: Nat Commun. 2022 Sep 7;13:5273. doi: 10.1038/s41467-022-32971-0 (PMC9452512; doi:10.1038/s41467-022-32971-0)
Supplement: Supplementary file 3 — Source Data [file 41467_2022_32971_MOESM3_ESM.zip › source_data/in-vivo/20210825/20210825_Z3EV268_GFP70.txt]

EGFP:488,507
Kinetic read	A1	A2	A3	A4	A5	A6	A7	A8	A9	A10	A11	A12	B1	B2	B3	B4	B5	B6	B7	B8	B9	B10	B11	B12	C1	C2	C3	C4	C5	C6	C7	C8	C9	C10	C11	C12	D1	D2	D3	D4	D5	D6	D7	D8	D9	D10	D11	D12	E1
0:08:37	152	146	160	143	187	149	192	157	173	147	146	181	171	192	182	160	202	157	171	172	168	175	168	180	168	172	167	169	187	170	192	201	199	194	201	173	168	183	169	158	161	163	182	163	156	213	148	178	177
0:18:37	160	161	167	189	161	185	172	142	161	166	144	157	175	178	191	180	205	195	179	184	167	187	165	180	141	156	158	165	143	160	160	182	166	219	223	210	183	164	173	155	179	174	159	187	161	128	191	176	174
0:28:37	167	143	211	138	180	155	191	198	166	170	180	187	147	192	161	198	169	154	165	173	159	171	192	185	196	182	148	142	136	190	178	214	178	234	229	210	161	161	180	204	156	159	197	184	153	153	151	146	180
0:38:37	200	164	173	171	142	139	168	194	175	137	171	161	188	185	142	174	172	165	181	170	160	176	122	162	155	211	139	168	171	166	236	201	198	219	223	218	176	189	184	177	165	194	171	171	152	159	167	173	147
0:48:37	149	164	144	176	158	165	186	167	178	131	173	174	177	136	179	156	179	180	188	201	161	191	175	186	145	170	198	180	132	180	203	197	200	234	210	252	146	190	199	167	172	146	167	169	172	161	172	202	159
0:58:37	158	156	168	151	198	179	157	173	153	161	152	183	162	171	162	152	147	155	177	177	158	187	175	194	176	149	141	153	168	157	175	183	182	243	241	229	195	188	217	189	178	185	157	183	175	163	176	161	170
1:08:37	189	186	195	163	182	177	194	156	185	157	188	183	165	162	156	177	192	184	187	172	148	152	161	171	174	192	170	174	193	191	192	195	208	253	255	248	166	169	220	166	180	191	165	135	183	177	164	169	155
1:18:37	153	180	189	173	145	164	187	168	172	165	202	182	172	165	133	143	140	164	158	159	185	175	149	188	142	195	183	208	157	192	211	207	176	231	271	270	180	169	213	186	188	131	167	164	167	167	159	154	154
1:28:37	159	185	159	134	176	163	166	213	187	189	171	143	186	137	197	186	187	194	187	174	160	194	182	207	184	166	190	159	150	186	192	190	185	254	267	275	213	203	216	182	197	163	158	176	194	158	152	172	180
1:38:37	176	193	185	195	154	198	148	175	174	177	187	176	172	193	166	164	205	147	181	155	132	177	178	173	166	174	192	172	192	187	198	173	191	250	283	280	190	191	227	149	173	204	171	190	182	172	146	186	201
1:48:37	218	163	169	180	187	165	179	177	172	172	175	161	164	172	163	170	196	172	201	151	160	178	197	172	185	197	195	157	226	165	213	180	192	275	304	317	224	177	233	179	128	164	186	201	167	171	147	189	150
1:58:37	193	170	163	167	205	154	163	184	138	168	185	149	150	165	147	163	177	159	162	180	167	185	200	206	194	188	189	171	161	194	210	219	219	258	245	255	213	209	215	155	190	208	151	177	179	185	216	183	178
2:08:37	182	173	182	186	164	140	161	213	192	215	165	164	175	181	202	149	203	190	189	151	193	196	177	196	179	142	146	163	170	176	202	239	186	270	295	246	211	194	209	213	149	181	187	181	211	161	158	163	147
2:18:37	186	181	157	204	188	208	144	216	161	188	198	153	162	191	172	164	239	198	150	174	176	201	197	181	132	202	157	210	204	188	202	206	207	289	273	234	180	214	214	194	176	202	205	173	178	171	187	194	141
2:28:37	174	200	185	154	186	173	188	172	191	191	166	166	187	204	203	180	203	186	170	179	148	185	199	173	180	180	175	219	185	168	216	259	180	279	313	269	212	216	189	162	208	194	144	173	200	201	192	179	175
2:38:37	149	200	163	172	171	172	195	157	160	206	149	165	180	188	202	186	187	184	191	197	183	191	207	170	143	194	172	188	196	201	230	207	185	293	294	290	197	217	184	166	166	192	223	205	187	196	188	163	174
2:48:37	192	156	172	139	171	172	173	186	206	205	176	193	206	162	191	200	219	201	165	163	158	193	176	159	155	176	210	196	183	182	216	246	189	289	290	293	226	194	206	201	184	169	170	192	177	167	206	167	196
2:58:37	204	197	168	202	145	155	186	183	190	135	194	180	182	148	187	198	170	176	179	204	180	171	157	209	187	185	189	217	202	194	218	222	220	316	289	303	227	215	245	204	166	204	188	222	228	166	170	155	171
3:08:37	177	164	184	179	198	184	216	182	174	197	154	214	178	172	155	185	185	222	193	180	166	173	200	203	192	199	171	199	192	188	222	225	181	328	343	327	226	237	232	168	161	167	196	171	207	189	184	144	177
3:18:37	195	162	204	191	161	140	188	195	162	179	161	150	172	157	174	180	210	186	178	196	184	189	176	205	168	167	165	210	208	177	242	220	226	290	336	344	214	197	215	179	192	184	170	171	217	162	190	184	188
3:28:37	213	187	163	166	205	179	176	178	162	170	170	198	201	188	184	198	206	181	169	187	168	211	239	197	183	186	218	181	169	188	199	233	213	332	289	301	226	224	218	193	181	178	187	188	222	168	184	175	158
3:38:37	169	182	211	203	196	182	174	192	180	153	195	185	157	185	172	203	205	205	213	183	162	216	179	205	201	185	172	159	198	207	219	214	247	337	325	348	209	211	209	169	180	165	183	212	212	184	179	186	191
3:48:37	152	161	179	211	195	185	185	167	162	156	161	183	164	201	189	150	187	215	176	163	200	196	188	190	170	204	200	233	192	189	224	236	203	330	321	322	224	198	224	162	229	172	182	194	206	156	191	162	193
3:58:37	173	165	202	169	189	212	186	193	204	176	185	202	180	197	168	194	181	173	145	187	208	198	221	211	172	198	184	218	190	207	236	235	220	337	351	344	192	221	188	174	189	212	207	188	197	155	209	194	197
4:08:37	192	222	168	189	186	154	196	153	190	200	179	206	162	186	205	192	198	191	176	213	171	212	188	235	191	131	183	201	186	216	253	221	240	375	392	353	217	234	226	180	225	168	205	191	154	192	158	182	181
4:18:37	164	191	198	181	205	192	167	201	171	158	164	193	158	154	174	150	199	204	191	188	193	196	185	217	183	181	195	223	181	205	244	269	275	359	390	381	221	206	245	171	177	192	228	194	178	178	177	185	177
4:28:37	191	171	183	171	185	203	166	167	185	162	199	154	194	177	170	197	207	198	190	184	164	204	229	252	182	174	194	185	199	201	271	239	277	388	444	386	199	253	223	174	199	191	189	185	182	163	184	181	195
4:38:37	209	157	192	178	205	200	180	196	177	213	173	186	209	206	201	202	187	260	201	192	188	225	242	227	184	180	175	207	206	222	232	274	255	403	439	432	191	229	260	190	208	193	205	239	242	195	183	175	174
4:48:37	195	145	192	206	194	211	193	209	178	177	185	195	205	186	176	226	203	237	190	176	200	229	224	241	207	217	176	177	171	201	277	262	278	434	483	449	220	243	236	194	184	189	206	233	198	170	176	172	197
4:58:37	205	184	213	182	193	181	177	201	206	179	200	152	230	163	192	205	178	228	172	171	220	221	235	216	198	206	205	194	217	210	264	275	256	450	519	472	230	256	243	191	201	207	179	212	176	186	197	169	184
5:08:37	215	222	214	220	190	156	202	204	197	192	169	183	202	193	200	226	234	213	176	183	203	272	230	240	156	184	214	187	193	223	306	299	273	484	517	538	218	251	282	221	201	233	237	222	225	170	214	189	189
5:18:37	195	229	188	189	177	204	182	202	212	193	183	181	238	191	206	210	233	212	194	223	178	282	232	272	174	216	205	202	195	221	307	274	263	546	615	561	244	260	259	190	220	207	233	269	192	187	155	206	186
5:28:37	201	176	168	211	212	172	161	247	192	155	204	197	201	209	219	214	222	249	205	177	215	271	250	248	209	140	225	226	212	221	314	338	274	568	612	607	231	295	288	203	211	214	198	244	207	195	199	180	208
5:38:37	213	195	182	213	198	183	180	228	217	193	215	180	198	187	203	232	223	218	216	198	216	279	248	277	191	222	219	172	211	233	321	361	340	596	700	642	291	307	305	190	175	211	256	210	211	188	207	185	191
5:48:37	200	201	201	198	177	185	210	215	186	177	192	190	181	212	149	260	248	238	228	215	226	280	290	288	210	209	201	214	206	208	356	374	336	661	765	701	270	310	304	184	226	215	231	235	253	176	149	192	197
5:58:37	222	189	193	224	213	173	184	207	237	200	184	170	230	204	181	240	211	237	168	208	198	291	269	351	233	187	215	259	225	210	375	366	319	705	810	740	261	286	338	190	192	196	229	203	237	201	194	174	187
6:08:37	203	245	207	207	164	179	194	236	210	214	184	166	184	180	178	237	238	246	193	189	183	297	334	340	193	218	199	256	238	249	371	419	348	793	909	813	295	392	304	189	234	191	194	249	216	172	196	205	211
6:18:37	198	211	202	188	225	214	165	212	203	186	215	232	185	197	238	254	242	268	199	216	211	345	323	337	191	218	212	240	226	260	386	444	369	852	949	858	313	387	330	216	211	219	233	256	233	222	199	155	202
6:28:37	237	219	192	219	196	192	213	195	207	201	224	193	201	228	210	241	271	258	187	190	189	313	313	351	175	228	236	244	259	252	433	456	410	916	1086	910	336	365	348	171	207	178	282	239	266	226	215	209	225
6:38:37	183	221	195	213	216	238	171	210	203	183	194	205	207	218	194	238	281	264	204	246	205	341	357	385	227	245	221	253	244	285	403	464	417	1012	1111	1040	324	359	358	213	220	225	250	258	264	199	214	205	235
6:48:37	222	180	230	200	184	205	177	245	210	198	214	205	241	214	214	271	276	263	199	232	209	370	361	376	197	224	216	271	281	280	485	513	435	1067	1167	1062	347	406	378	205	229	228	262	263	248	210	204	199	240
6:58:37	220	204	189	200	230	206	214	225	240	220	220	172	197	228	229	280	293	265	187	225	205	385	383	376	243	228	200	251	310	276	559	513	476	1285	1397	1160	356	415	408	190	238	188	252	295	284	199	216	220	240
7:08:37	216	197	199	225	210	216	191	202	219	194	252	216	208	201	242	263	282	305	198	251	208	434	390	417	239	223	239	277	274	291	536	544	445	1311	1457	1259	340	408	405	236	241	196	250	318	280	169	221	199	228
7:18:37	233	237	205	260	201	193	244	217	197	217	229	214	228	246	246	278	292	294	219	236	208	443	447	474	224	236	244	273	251	305	546	568	500	1411	1667	1468	379	422	457	223	231	242	290	293	304	234	223	202	259
7:28:37	224	232	229	195	212	216	239	238	256	206	211	195	240	222	246	300	273	303	229	219	223	454	414	443	242	229	252	285	279	324	597	609	499	1542	1841	1523	366	404	440	238	197	246	272	332	295	203	208	196	232
7:38:37	225	233	217	217	221	205	230	236	230	200	214	195	223	229	242	296	334	321	220	227	211	440	427	455	224	247	247	284	295	283	603	614	539	1661	1917	1716	402	440	429	204	220	239	318	276	320	191	178	210	291
7:48:37	223	219	250	227	246	235	224	249	247	209	206	187	208	231	236	285	302	309	221	241	234	470	445	441	208	238	211	287	283	312	650	677	559	1875	2006	1745	396	422	460	245	209	243	294	317	284	214	192	210	277
7:58:37	230	250	227	240	240	210	239	260	225	223	252	192	240	234	247	268	297	311	251	266	244	429	445	437	232	239	289	300	311	375	723	681	564	1958	2278	1877	387	424	477	207	212	244	300	309	276	213	231	185	271
8:08:37	205	262	201	233	250	262	254	273	228	217	219	191	254	226	239	306	322	336	214	270	232	439	442	454	220	243	265	289	335	337	777	771	626	2109	2456	2088	386	455	462	241	235	263	325	324	346	246	249	235	311
8:18:37	236	229	227	227	244	252	280	239	257	227	170	220	251	272	251	348	326	308	271	261	235	435	430	452	258	278	252	312	353	344	784	817	693	2289	2575	2201	396	451	444	212	227	253	317	331	352	223	273	224	296
8:28:37	256	255	238	226	231	234	236	265	268	215	206	218	246	252	246	301	309	339	244	264	252	493	474	466	236	274	265	350	304	342	866	838	720	2422	2603	2382	443	471	447	257	240	240	329	368	344	224	256	236	252
8:38:37	230	262	246	268	254	241	251	240	258	232	227	228	238	258	269	330	327	323	267	247	244	477	465	482	244	246	269	362	329	340	810	864	765	2499	2383	2350	425	468	447	239	257	262	312	371	356	236	253	248	317
8:48:37	232	261	229	230	207	257	238	255	242	206	232	218	260	248	243	330	311	346	247	233	274	472	478	493	224	272	250	319	334	324	913	946	770	2541	2242	2383	430	468	497	267	243	228	306	327	336	237	255	221	271
8:58:37	227	262	230	227	197	255	255	241	253	223	248	212	265	243	225	300	357	303	262	281	254	483	472	493	297	262	256	382	314	341	949	993	842	2313	2059	2107	429	480	475	251	245	253	334	361	341	227	232	235	307
9:08:37	230	242	273	262	257	264	244	240	246	229	226	252	274	254	278	313	332	341	236	265	257	477	482	538	239	245	239	300	364	333	1044	1030	900	2194	1915	1958	425	479	488	247	243	259	329	331	323	246	253	243	324
9:18:37	260	232	254	255	250	239	278	253	288	228	252	236	270	267	253	343	357	362	237	260	263	501	501	511	242	262	256	330	354	301	1086	1066	931	2016	1873	1925	438	494	462	239	248	239	331	353	377	242	255	234	322
9:28:37	258	249	229	276	259	262	270	270	261	240	248	242	263	287	258	351	350	348	247	256	306	485	506	502	278	261	269	343	365	333	1089	1054	947	1955	1862	1763	420	469	462	245	242	264	341	334	383	258	260	216	337
9:38:37	255	227	263	207	261	275	218	245	284	235	248	215	259	274	274	320	343	320	240	253	242	515	484	480	237	264	310	330	339	379	1103	931	1035	1848	1796	1756	439	494	483	241	269	251	344	361	382	278	282	251	282
9:48:37	259	277	244	280	249	263	228	273	247	254	238	255	237	266	293	338	332	318	260	278	262	472	523	500	249	285	280	373	374	372	948	901	1036	1796	1786	1722	418	474	467	251	265	252	343	357	346	277	244	274	312
9:58:37	257	246	245	257	298	272	253	255	262	279	259	235	236	275	271	330	342	350	256	257	277	530	496	467	269	280	303	361	350	365	904	831	962	1793	1775	1710	409	498	499	257	247	241	349	359	358	227	265	253	319
10:08:37	244	245	255	266	258	253	244	276	249	207	236	255	261	266	254	305	359	349	257	274	247	510	500	513	255	279	265	346	328	345	789	758	887	1760	1724	1614	425	496	519	255	283	253	351	327	350	252	252	254	344
10:18:37	261	243	254	273	257	281	243	266	303	273	259	277	300	284	260	348	370	341	230	273	295	514	504	500	240	279	252	335	368	372	788	720	815	1719	1728	1627	434	490	481	246	245	246	351	339	345	246	243	251	318
10:28:37	266	254	247	299	283	262	260	279	282	234	244	229	239	301	269	330	320	331	249	274	267	505	448	504	261	259	279	334	321	377	790	734	763	1706	1769	1672	433	471	467	268	276	275	362	333	369	256	279	242	351
10:38:37	233	247	251	271	250	269	270	259	244	268	270	252	234	263	259	334	342	343	269	262	291	513	503	536	260	280	271	382	364	382	809	719	760	1707	1741	1664	419	510	491	268	245	260	359	365	394	283	256	262	341
10:48:37	293	261	264	267	260	279	240	277	289	268	262	253	253	242	248	339	341	347	267	275	279	507	511	470	219	283	270	384	380	349	759	721	748	1703	1724	1681	453	497	475	242	283	259	371	354	350	251	266	232	343
10:58:37	257	268	262	268	261	222	263	306	275	270	277	260	295	243	266	357	335	335	280	240	265	504	528	481	263	254	273	355	348	340	727	694	718	1672	1673	1657	439	493	480	290	257	225	358	350	332	273	250	276	337
11:08:37	244	271	258	254	257	293	277	291	246	238	271	241	251	236	250	330	342	353	261	286	294	528	523	484	246	285	251	370	382	378	706	684	713	1664	1695	1585	409	453	479	248	242	264	383	370	360	272	292	261	328
11:18:37	259	284	290	249	276	270	274	265	273	263	278	234	281	270	264	362	359	320	274	252	272	476	489	487	279	245	247	350	383	367	666	677	658	1639	1627	1510	425	456	436	264	251	248	352	384	358	254	284	281	328
11:28:37	247	291	271	254	272	273	278	262	273	267	282	238	279	257	247	315	296	312	286	264	285	499	494	438	242	283	259	378	364	355	690	682	690	1597	1678	1644	422	437	428	259	285	297	357	335	362	297	263	274	356
11:38:37	262	235	273	245	266	288	264	282	268	291	288	245	278	260	253	307	321	291	268	292	278	461	479	418	248	284	298	394	349	335	736	666	666	1657	1669	1567	406	451	460	250	258	250	371	386	347	261	282	259	366
11:48:37	273	249	267	291	255	289	257	250	259	268	262	260	257	251	264	331	325	352	246	270	276	459	521	434	261	267	243	349	350	350	679	658	651	1619	1601	1486	379	395	433	259	240	270	360	364	323	263	251	272	348
11:58:37	267	259	231	222	255	277	249	291	275	307	275	256	291	258	256	315	317	318	282	248	262	444	497	426	256	262	262	400	352	324	714	688	630	1655	1696	1513	402	404	413	263	264	267	344	340	352	289	267	236	331
12:08:37	249	272	258	236	251	256	251	258	283	267	279	256	252	265	265	308	345	343	274	248	266	435	471	436	278	256	276	370	340	341	689	655	617	1568	1604	1519	393	387	404	249	234	251	336	316	337	262	236	263	345
12:18:37	248	253	275	264	240	272	280	278	248	277	282	265	265	281	268	316	324	339	262	267	272	450	464	431	249	286	260	359	340	298	689	611	632	1606	1649	1537	374	411	425	240	279	271	340	312	343	270	251	237	311
12:28:37	256	277	237	268	291	306	277	250	250	267	234	238	249	247	260	292	305	354	258	265	277	416	474	423	234	286	258	326	320	333	690	630	632	1575	1563	1541	398	428	398	255	244	255	330	311	331	263	250	256	316
12:38:37	256	260	265	294	281	280	249	266	312	272	274	309	274	249	274	290	274	318	243	284	286	408	431	391	265	271	276	363	345	337	652	638	633	1535	1557	1532	365	392	373	248	266	278	346	327	332	255	284	274	315
12:48:37	295	236	244	258	242	261	286	273	278	263	296	262	279	287	280	314	315	298	259	273	290	414	423	412	272	269	264	334	323	338	647	624	617	1669	1584	1592	381	399	382	229	261	258	312	317	314	265	284	237	346
12:58:37	288	282	276	258	278	257	231	264	267	260	297	258	264	269	252	307	304	288	257	263	279	440	412	366	278	235	263	329	361	319	666	656	620	1640	1659	1603	363	379	348	271	241	261	324	316	335	300	267	276	295
13:08:37	294	241	267	244	279	273	291	260	259	277	262	308	252	239	259	329	308	293	248	259	267	462	431	404	262	275	242	329	330	339	657	641	636	1547	1586	1560	374	389	371	260	239	232	309	288	345	269	246	267	294
13:18:37	234	265	238	266	291	272	256	247	291	248	268	254	267	249	263	266	302	315	266	258	254	416	423	392	262	283	298	314	358	309	691	604	648	1709	1642	1601	324	373	380	244	260	265	319	308	336	253	250	253	328
13:28:37	290	241	287	265	271	270	291	271	263	264	273	281	233	280	267	305	285	301	263	255	287	395	404	420	292	313	254	331	321	302	672	635	626	1605	1562	1582	347	362	372	218	272	239	299	301	345	260	293	266	318
13:38:37	273	269	259	241	234	265	278	284	248	259	268	261	279	266	254	300	303	304	251	276	252	393	403	422	269	265	270	320	312	322	679	631	613	1677	1592	1592	360	350	371	250	255	289	311	309	315	259	269	262	322
13:48:37	236	264	258	257	270	283	272	240	272	273	259	251	272	263	265	301	300	298	277	263	283	401	438	380	252	273	287	338	323	304	656	645	624	1611	1635	1610	359	367	353	293	276	242	322	324	352	295	253	253	298
13:58:37	246	262	284	280	291	277	304	245	272	272	266	280	289	257	254	332	311	307	249	260	295	421	433	393	272	288	261	326	334	316	658	644	623	1617	1610	1585	371	361	364	255	259	281	336	290	276	260	276	240	284
14:08:37	273	263	273	272	281	278	234	250	281	255	265	266	281	283	264	301	311	326	283	265	279	363	407	359	255	246	285	318	357	326	663	680	642	1646	1618	1612	359	341	364	270	278	259	365	286	323	292	254	293	309
14:18:37	301	290	253	258	239	275	291	243	258	258	268	276	253	227	270	299	294	309	296	277	275	420	411	398	264	293	271	329	339	302	693	653	626	1648	1726	1601	348	395	360	265	244	282	306	316	315	264	236	242	334
14:28:37	252	272	293	272	260	255	281	288	248	255	247	286	268	273	269	320	304	306	272	274	263	398	350	387	246	294	268	316	314	343	653	659	647	1531	1599	1595	371	388	369	262	268	246	295	312	288	263	269	273	306
14:38:37	275	307	286	303	257	265	279	264	285	281	288	276	270	262	277	317	313	292	264	305	282	391	379	372	220	261	292	321	302	290	667	595	623	1627	1583	1594	385	324	342	269	263	250	328	309	301	279	257	239	331
14:48:37	278	299	270	270	293	251	246	279	276	290	261	240	301	255	283	308	312	302	285	263	270	366	387	371	263	269	255	320	329	321	668	673	626	1595	1618	1578	354	361	378	236	280	250	340	305	331	251	276	221	298
14:58:37	292	261	242	267	244	278	279	262	254	277	278	272	244	274	276	315	286	299	302	266	281	378	392	393	257	251	254	331	314	310	671	638	635	1590	1583	1594	323	362	358	238	259	287	331	303	308	270	254	257	293
15:08:37	262	294	258	283	283	256	282	268	274	262	276	273	267	264	254	305	323	320	240	275	267	372	404	408	255	283	280	303	306	326	679	656	617	1590	1625	1616	334	340	332	260	281	286	317	329	316	260	279	274	308
15:18:37	262	268	272	274	270	273	286	281	295	270	253	286	270	258	259	327	294	314	265	262	280	373	353	412	238	275	259	302	312	327	646	631	603	1595	1612	1603	359	376	344	235	285	296	325	298	321	251	266	257	342
15:28:37	283	243	264	262	280	251	282	259	290	301	275	280	277	280	265	322	299	331	265	262	277	372	380	369	276	303	288	312	320	338	687	661	614	1581	1583	1637	382	393	363	242	256	268	294	302	347	288	271	260	290
15:38:37	261	297	287	266	291	253	290	257	296	258	256	255	260	249	292	335	316	327	253	298	287	384	381	390	283	248	284	324	314	320	648	646	639	1601	1614	1641	328	341	333	273	264	252	322	299	288	249	249	275	315
15:48:37	267	268	286	275	265	279	276	291	285	260	253	247	285	263	268	314	305	287	271	257	285	385	394	368	291	266	251	303	323	297	668	649	677	1580	1595	1589	390	334	360	276	260	272	340	325	329	218	271	234	290
15:58:37	276	258	265	274	295	270	273	246	284	261	296	259	234	295	242	286	288	274	274	297	246	355	363	377	270	279	279	334	301	285	672	646	660	1591	1580	1605	386	384	374	286	283	285	312	297	310	261	272	255	313
16:08:37	255	288	274	287	258	260	271	288	274	283	280	259	276	274	253	268	311	314	287	246	272	383	405	369	266	280	280	311	343	325	695	699	654	1588	1564	1586	355	389	351	266	295	287	348	321	307	284	265	267	335
16:18:37	279	248	285	288	248	258	265	290	265	283	268	265	259	228	295	311	312	294	248	261	263	373	370	371	256	268	264	302	334	298	661	655	637	1524	1538	1597	393	329	350	262	283	273	321	298	319	242	261	249	302
16:28:37	275	238	292	289	270	256	273	275	249	269	277	254	253	266	266	328	295	294	263	262	256	376	388	401	262	288	272	336	261	312	680	678	659	1535	1586	1541	346	369	387	263	273	269	293	335	316	281	252	255	296
16:38:37	271	264	256	279	254	279	287	301	260	252	290	261	249	256	254	283	299	329	295	282	283	383	351	378	282	266	286	333	340	317	659	660	688	1581	1590	1583	400	350	360	254	284	303	313	310	309	281	270	247	278
16:48:37	275	289	266	249	272	281	283	292	294	278	263	302	262	275	252	288	290	308	273	281	283	395	372	394	265	277	275	302	350	332	649	684	651	1557	1527	1575	325	363	360	276	267	275	303	322	324	273	253	248	299
16:58:37	275	250	259	272	245	277	269	277	259	254	293	279	252	273	299	311	330	279	291	249	299	370	380	373	282	288	253	321	302	297	651	676	639	1559	1542	1541	344	362	367	273	273	286	322	326	287	275	279	271	281
17:08:37	301	294	279	278	254	277	299	290	290	282	283	287	269	279	272	269	297	322	267	253	261	378	380	358	249	299	281	352	312	324	636	669	647	1519	1539	1578	342	376	367	271	277	278	301	300	309	274	261	270	310
17:18:37	274	303	270	272	283	278	281	280	276	255	246	243	295	266	270	318	314	305	259	236	271	384	401	362	257	297	295	310	319	324	668	639	699	1516	1530	1554	347	306	350	258	269	276	299	331	292	254	272	268	308
17:28:37	246	289	313	269	253	273	261	295	299	271	267	251	279	264	271	283	328	317	274	295	293	395	380	396	254	291	288	335	304	330	668	631	669	1532	1515	1568	334	369	374	273	232	260	280	309	350	262	284	282	308
17:38:37	276	286	267	257	290	272	269	284	276	283	296	235	271	271	278	318	316	333	282	259	252	353	353	394	264	274	273	316	317	313	664	673	663	1535	1538	1553	362	368	348	276	270	279	321	317	314	269	248	276	294
17:48:37	250	290	278	291	291	260	255	266	300	277	275	275	264	260	224	321	310	292	283	279	256	354	381	414	262	274	274	327	287	364	698	666	643	1523	1563	1527	364	348	351	250	290	265	309	292	329	278	261	279	290
17:58:37	288	265	279	244	283	274	293	266	321	245	306	253	271	262	249	307	332	316	250	273	306	389	415	393	263	281	275	318	336	317	649	650	651	1520	1510	1519	338	365	351	256	295	279	313	318	324	236	254	251	302
18:08:37	303	296	261	259	281	251	278	321	272	233	264	266	260	276	280	306	313	307	283	265	263	367	387	403	284	253	303	320	310	317	676	660	659	1459	1492	1514	361	333	342	279	274	273	309	306	314	266	294	259	271
18:18:37	307	264	246	255	286	266	260	284	287	248	251	258	257	260	259	292	301	300	281	260	267	407	367	379	285	267	271	300	317	319	658	646	629	1498	1534	1508	329	362	360	253	258	271	272	275	328	263	284	242	310
18:28:37	275	273	280	268	264	252	276	299	284	255	263	259	260	268	269	301	340	299	288	262	287	347	363	401	265	280	271	319	332	318	668	648	665	1483	1519	1469	354	391	337	238	258	303	317	335	309	255	250	254	312
18:38:37	269	258	283	272	271	272	271	292	256	263	294	287	259	259	259	305	267	279	269	289	256	391	394	389	262	273	239	326	324	344	663	644	668	1463	1529	1554	390	378	389	260	261	274	348	338	323	249	297	251	309
18:48:37	283	270	245	256	290	250	280	285	310	284	282	230	270	261	278	309	296	316	272	272	270	379	361	405	253	273	297	305	318	290	669	664	631	1484	1501	1546	357	376	377	274	282	263	306	309	316	270	263	222	311
18:58:37	272	276	255	272	248	301	276	286	288	245	281	274	245	279	269	295	290	317	293	285	262	377	394	396	269	249	272	333	330	313	646	649	677	1486	1484	1529	333	392	332	266	253	283	314	318	318	247	290	276	297
19:08:37	245	238	266	291	271	272	268	300	285	258	272	246	276	274	283	316	301	301	275	278	276	379	371	388	264	276	247	335	284	336	663	645	634	1467	1545	1550	346	337	366	299	270	256	287	304	315	272	270	262	303
19:18:37	275	280	292	252	259	289	276	252	268	289	271	252	281	269	277	268	310	302	239	285	273	380	383	401	308	282	266	323	292	344	635	638	630	1486	1499	1543	345	361	364	264	277	277	328	293	334	277	272	229	308
19:28:37	275	252	266	301	295	277	309	256	251	280	261	283	275	267	296	289	323	309	273	279	286	379	361	381	282	282	266	325	316	311	639	625	645	1510	1517	1543	336	395	368	257	267	289	328	338	296	259	262	277	310
19:38:37	303	255	250	250	280	249	296	287	286	275	271	285	251	293	283	317	270	273	255	282	288	395	383	423	258	291	280	314	292	307	612	655	613	1474	1494	1537	369	326	326	286	269	269	309	330	326	280	258	272	305
19:48:37	279	283	302	269	290	275	286	294	293	281	255	252	314	255	281	303	320	325	266	296	269	366	402	396	280	271	269	326	339	328	663	656	664	1440	1524	1503	316	360	374	265	243	290	335	295	336	274	260	277	313
19:58:37	263	276	251	284	264	280	310	276	318	272	268	244	273	271	292	320	334	300	293	268	276	398	388	432	262	263	296	314	323	331	633	635	646	1437	1516	1524	373	382	375	267	267	255	310	322	300	268	292	271	300
20:08:37	268	285	265	272	287	273	268	266	297	272	281	271	265	261	263	295	308	299	280	280	265	383	359	384	285	290	306	343	344	314	621	617	610	1505	1519	1516	343	367	368	265	269	258	316	334	320	292	261	270	322
20:18:37	263	272	281	264	292	269	267	289	303	252	271	255	286	279	253	305	285	320	267	288	292	365	380	379	265	254	299	328	328	340	658	636	637	1482	1513	1460	356	377	352	269	251	285	310	355	332	262	250	250	276
20:28:37	255	285	265	270	308	275	282	270	263	268	249	300	281	274	272	306	275	300	252	293	287	391	364	368	267	268	268	297	311	336	631	653	635	1470	1487	1496	374	367	384	275	273	285	302	300	314	280	291	275	291
20:38:37	256	264	296	280	298	253	283	262	291	274	285	280	287	265	289	284	324	287	270	247	292	399	364	394	275	295	261	336	354	314	595	621	642	1429	1526	1516	343	376	351	243	280	285	319	344	333	281	287	282	307
20:48:37	287	301	277	277	269	252	285	278	305	292	276	265	276	303	285	296	321	308	285	276	308	375	372	406	246	278	299	295	331	330	646	618	651	1528	1512	1469	345	337	358	272	254	269	310	331	327	252	307	251	322
20:58:37	288	282	289	272	281	237	282	279	279	288	250	262	290	280	261	313	300	343	284	247	268	352	373	407	273	290	262	314	321	328	606	620	603	1480	1492	1507	355	361	386	253	261	289	354	357	297	257	282	264	294
21:08:37	303	272	250	281	250	239	276	279	274	300	267	272	292	287	248	321	321	354	303	274	289	376	396	396	260	289	287	290	313	318	656	639	617	1458	1499	1527	375	402	322	305	278	274	295	332	339	247	268	249	280
21:18:37	241	304	294	266	267	253	284	289	301	270	286	258	256	269	266	307	315	298	274	283	284	383	355	394	279	286	276	321	330	347	641	639	622	1467	1473	1488	336	384	392	279	301	288	331	314	309	285	278	262	295
21:28:37	278	268	277	263	274	305	320	271	256	246	252	283	275	262	272	310	299	304	277	296	313	366	396	399	279	288	279	308	343	336	644	615	617	1483	1511	1474	362	337	397	241	294	273	316	318	349	265	291	277	308
21:38:37	264	247	270	268	259	274	252	274	316	304	270	276	292	285	307	298	338	286	319	280	298	372	374	397	289	278	278	326	332	324	627	602	636	1500	1474	1530	325	376	372	246	279	241	321	320	367	259	306	273	295
21:48:37	283	280	284	282	289	290	283	320	266	270	263	252	278	273	275	310	336	324	292	307	274	381	379	382	241	274	267	371	368	326	647	614	620	1459	1435	1518	373	391	374	286	276	266	312	287	362	280	311	255	321
21:58:37	290	297	270	269	296	280	263	295	308	273	267	285	263	301	262	303	348	316	289	287	303	373	343	395	282	275	247	326	331	325	634	677	621	1450	1460	1503	365	364	372	259	281	284	324	310	334	304	246	243	326
22:08:37	272	273	285	261	261	261	316	309	289	289	302	258	280	222	268	325	281	302	288	293	268	379	381	415	274	256	299	325	294	331	596	607	676	1472	1507	1488	343	335	404	279	261	280	319	327	312	259	249	253	320
22:18:37	277	305	294	295	311	250	278	314	279	268	292	274	279	285	267	318	318	277	315	290	290	347	377	405	282	290	296	323	362	319	634	596	636	1470	1485	1470	364	374	358	303	260	273	303	324	336	295	271	265	295
22:28:37	259	270	258	279	258	285	309	289	274	255	263	285	272	289	275	320	317	295	307	316	291	392	407	418	251	286	281	340	306	329	621	639	605	1471	1528	1464	337	350	362	268	263	277	309	305	310	250	247	256	338
22:38:37	274	284	283	299	248	279	305	294	287	248	277	264	256	292	272	294	324	302	298	252	288	410	386	420	279	250	295	311	301	331	656	652	622	1474	1432	1503	365	385	384	293	279	294	343	310	308	293	270	283	339
22:48:37	275	287	268	269	271	285	297	280	316	260	235	257	283	299	285	324	291	325	326	294	280	399	392	381	255	285	302	286	313	333	598	640	607	1459	1462	1472	364	360	375	287	306	266	324	334	327	278	282	266	304
22:58:37	281	257	291	281	258	269	303	269	301	251	299	265	272	286	311	279	308	299	288	301	292	406	404	413	300	266	309	313	343	351	623	591	613	1433	1497	1439	365	360	378	273	248	280	340	320	317	260	263	236	290
23:08:37	279	310	262	253	259	278	290	254	290	262	317	245	241	277	274	311	275	293	274	276	302	354	384	384	275	274	264	336	305	329	617	625	638	1447	1442	1505	397	374	362	263	286	269	334	324	324	266	263	269	303
23:18:37	287	263	287	250	274	286	277	265	271	283	269	274	233	314	290	286	321	316	280	302	286	398	349	358	278	215	325	344	315	337	613	606	624	1437	1458	1427	343	386	356	253	285	253	271	320	330	291	262	285	323
23:28:37	293	257	280	288	249	272	296	301	273	272	249	256	249	262	277	308	327	300	297	266	295	394	373	397	244	299	271	330	336	309	586	610	603	1458	1452	1421	358	372	376	277	270	282	325	321	316	293	327	252	274
23:38:37	303	269	275	234	319	274	293	280	294	282	274	260	287	291	283	280	330	345	319	277	289	388	365	400	267	273	290	346	302	337	601	612	594	1440	1466	1499	374	343	376	267	285	285	321	335	297	280	308	248	316
23:48:37	251	303	263	283	266	266	286	271	300	301	282	275	256	313	290	332	328	320	336	291	277	359	382	388	283	296	276	316	317	361	622	604	622	1444	1466	1458	384	387	377	253	262	308	340	311	323	288	272	278	312
23:58:37	255	282	289	245	277	282	321	311	271	305	256	268	302	288	274	316	320	353	281	313	272	366	368	398	264	274	287	319	315	329	615	607	597	1459	1463	1496	325	351	392	277	286	267	317	341	335	275	281	275	289
24:08:37	291	264	269	263	289	276	285	272	289	274	280	287	294	286	321	328	281	316	293	292	306	385	355	388	300	284	289	328	325	335	615	604	636	1436	1459	1456	351	351	355	262	271	314	322	302	292	298	272	267	308
24:18:37	290	278	291	272	261	253	292	274	280	272	249	254	260	248	267	320	294	334	300	312	276	365	381	409	256	264	276	329	309	340	625	576	600	1473	1474	1436	329	364	322	258	248	293	325	314	327	220	290	271	308
24:28:37	276	298	263	256	276	301	265	298	276	283	278	258	285	241	282	307	311	294	298	306	327	386	369	419	297	255	295	324	324	341	580	605	611	1453	1425	1465	366	386	359	258	283	251	306	343	333	275	278	288	299
24:38:37	262	259	295	265	281	267	314	282	291	273	255	274	289	279	275	289	344	357	288	290	289	379	396	392	286	256	307	336	338	321	616	620	608	1438	1486	1440	321	376	358	260	277	290	343	316	323	275	250	269	331
24:48:37	244	271	294	276	265	260	270	334	290	267	270	263	257	263	267	293	333	307	298	287	316	399	399	388	270	279	272	345	333	337	608	603	604	1404	1418	1459	349	354	387	282	277	296	291	313	312	272	287	271	332
24:58:37	275	276	259	266	268	273	293	317	269	254	285	229	278	241	271	294	311	328	280	305	314	376	401	370	289	271	285	324	359	367	618	620	583	1485	1473	1495	370	361	388	257	295	289	313	364	340	278	280	280	322
25:08:37	247	282	270	266	261	284	304	270	290	260	298	278	270	269	277	317	344	317	302	283	335	387	396	394	281	290	303	337	356	326	597	585	626	1450	1495	1436	366	363	351	261	305	267	336	346	326	257	260	294	280
25:18:37	294	279	300	309	266	291	276	297	280	295	288	277	253	272	282	311	325	319	318	316	298	369	382	443	285	279	294	303	332	307	608	597	577	1441	1470	1460	396	400	365	280	287	255	340	326	321	279	238	282	319
25:28:37	271	284	274	280	267	267	300	298	301	261	268	277	295	300	296	320	294	305	300	282	268	378	369	416	295	309	293	334	331	322	636	589	597	1429	1479	1458	352	366	377	273	262	288	302	326	303	303	259	252	317
25:38:37	297	287	235	274	214	258	312	306	264	308	254	277	305	263	279	316	330	298	285	301	290	397	383	426	269	275	290	317	306	345	603	588	646	1458	1443	1446	363	365	375	303	244	298	296	357	324	263	285	243	299
[truncated: 47 more columns]
