# Supplementary material for: Systematic analysis of low-affinity transcription factor binding site clusters in vitro and in vivo establishes their functional relevance
Source: Nat Commun. 2022 Sep 7;13:5273. doi: 10.1038/s41467-022-32971-0 (PMC9452512; doi:10.1038/s41467-022-32971-0)
Supplement: Supplementary file 3 — Source Data [file 41467_2022_32971_MOESM3_ESM.zip › source_data/in-vivo/20210512/20210512_Z3EV268_600.txt]

600
Kinetic read	A1	A2	A3	A4	A5	A6	A7	A8	A9	A10	A11	A12	B1	B2	B3	B4	B5	B6	B7	B8	B9	B10	B11	B12	C1	C2	C3	C4	C5	C6	C7	C8	C9	C10	C11	C12	D1	D2	D3	D4	D5	D6	D7	D8	D9	D10	D11	D12	E1
0:06:43	0.123	0.148	0.131	0.125	0.127	0.130	0.127	0.133	0.140	0.124	0.127	0.164	0.121	0.123	0.123	0.128	0.132	0.136	0.126	0.134	0.130	0.125	0.130	0.126	0.122	0.126	0.126	0.136	0.139	0.142	0.125	0.133	0.128	0.128	0.136	0.131	0.127	0.130	0.128	0.138	0.136	0.139	0.106	0.096	0.100	0.103	0.103	0.101	0.133
0:16:43	0.123	0.149	0.132	0.124	0.128	0.130	0.138	0.144	0.141	0.125	0.128	0.165	0.154	0.156	0.123	0.128	0.131	0.137	0.132	0.136	0.141	0.128	0.132	0.127	0.122	0.127	0.127	0.137	0.140	0.142	0.126	0.134	0.130	0.129	0.137	0.134	0.127	0.130	0.129	0.139	0.139	0.145	0.105	0.096	0.099	0.103	0.103	0.101	0.135
0:26:43	0.124	0.148	0.132	0.126	0.129	0.131	0.210	0.200	0.144	0.126	0.133	0.164	0.122	0.194	0.147	0.129	0.133	0.139	0.143	0.138	0.144	0.128	0.132	0.128	0.123	0.128	0.128	0.139	0.142	0.144	0.127	0.136	0.133	0.129	0.138	0.137	0.129	0.131	0.130	0.140	0.141	0.164	0.105	0.096	0.099	0.103	0.102	0.101	0.135
0:36:43	0.126	0.148	0.134	0.129	0.148	0.135	0.216	0.210	0.142	0.126	0.144	0.163	0.122	0.180	0.172	0.129	0.134	0.139	0.147	0.140	0.134	0.145	0.133	0.129	0.124	0.129	0.129	0.139	0.143	0.145	0.129	0.137	0.136	0.130	0.139	0.137	0.131	0.132	0.131	0.140	0.141	0.158	0.105	0.095	0.099	0.102	0.102	0.101	0.138
0:46:43	0.133	0.149	0.138	0.129	0.175	0.142	0.220	0.214	0.148	0.137	0.162	0.162	0.123	0.197	0.194	0.144	0.136	0.142	0.156	0.141	0.145	0.132	0.135	0.131	0.136	0.134	0.132	0.141	0.150	0.147	0.129	0.139	0.151	0.133	0.144	0.139	0.132	0.132	0.132	0.141	0.143	0.152	0.104	0.095	0.098	0.102	0.102	0.101	0.142
0:56:43	0.150	0.148	0.177	0.189	0.191	0.187	0.195	0.219	0.153	0.143	0.173	0.161	0.123	0.171	0.182	0.168	0.137	0.142	0.191	0.144	0.173	0.129	0.136	0.133	0.134	0.134	0.133	0.142	0.174	0.149	0.131	0.141	0.142	0.134	0.148	0.145	0.133	0.134	0.135	0.142	0.152	0.151	0.104	0.095	0.098	0.102	0.102	0.101	0.146
1:06:43	0.156	0.151	0.194	0.172	0.193	0.188	0.204	0.210	0.156	0.151	0.177	0.161	0.125	0.146	0.155	0.190	0.140	0.145	0.190	0.148	0.190	0.131	0.160	0.136	0.156	0.138	0.136	0.148	0.178	0.154	0.133	0.145	0.139	0.137	0.154	0.146	0.135	0.142	0.141	0.147	0.155	0.151	0.104	0.095	0.098	0.102	0.102	0.101	0.146
1:16:43	0.153	0.152	0.188	0.196	0.188	0.211	0.197	0.186	0.152	0.143	0.162	0.161	0.127	0.130	0.180	0.195	0.142	0.145	0.189	0.150	0.191	0.133	0.145	0.136	0.164	0.147	0.154	0.181	0.177	0.157	0.136	0.146	0.141	0.139	0.160	0.151	0.137	0.145	0.142	0.156	0.164	0.154	0.104	0.095	0.098	0.102	0.102	0.100	0.150
1:26:43	0.157	0.154	0.187	0.165	0.206	0.209	0.171	0.155	0.156	0.154	0.143	0.162	0.129	0.133	0.172	0.197	0.145	0.148	0.184	0.156	0.179	0.135	0.143	0.140	0.158	0.150	0.168	0.181	0.175	0.162	0.139	0.149	0.145	0.141	0.164	0.157	0.142	0.145	0.144	0.157	0.164	0.160	0.104	0.095	0.098	0.102	0.102	0.100	0.157
1:36:43	0.162	0.156	0.160	0.186	0.176	0.209	0.156	0.150	0.157	0.150	0.144	0.163	0.131	0.136	0.152	0.195	0.148	0.150	0.183	0.158	0.169	0.138	0.154	0.145	0.162	0.146	0.168	0.175	0.176	0.166	0.141	0.153	0.149	0.145	0.166	0.159	0.160	0.150	0.146	0.159	0.166	0.164	0.104	0.095	0.098	0.102	0.102	0.100	0.167
1:46:43	0.164	0.159	0.180	0.150	0.177	0.214	0.146	0.151	0.160	0.149	0.147	0.165	0.133	0.139	0.154	0.188	0.151	0.153	0.184	0.162	0.190	0.141	0.154	0.154	0.160	0.153	0.163	0.172	0.180	0.173	0.145	0.156	0.156	0.149	0.175	0.168	0.162	0.157	0.154	0.168	0.169	0.170	0.104	0.095	0.098	0.102	0.102	0.100	0.167
1:56:43	0.169	0.163	0.187	0.200	0.172	0.209	0.142	0.155	0.164	0.148	0.151	0.169	0.136	0.143	0.144	0.196	0.156	0.156	0.170	0.167	0.190	0.144	0.157	0.158	0.147	0.158	0.155	0.175	0.184	0.179	0.149	0.161	0.157	0.154	0.177	0.175	0.161	0.161	0.155	0.170	0.176	0.174	0.104	0.095	0.098	0.102	0.102	0.100	0.177
2:06:43	0.178	0.166	0.221	0.202	0.179	0.207	0.145	0.158	0.167	0.153	0.157	0.172	0.139	0.147	0.146	0.164	0.160	0.160	0.184	0.172	0.178	0.149	0.166	0.162	0.157	0.162	0.172	0.182	0.190	0.187	0.155	0.166	0.162	0.158	0.181	0.177	0.184	0.165	0.161	0.173	0.182	0.182	0.104	0.095	0.098	0.102	0.102	0.100	0.176
2:16:43	0.181	0.172	0.218	0.194	0.175	0.199	0.147	0.162	0.172	0.157	0.161	0.175	0.142	0.150	0.149	0.168	0.166	0.165	0.171	0.178	0.190	0.153	0.166	0.165	0.159	0.165	0.171	0.191	0.201	0.193	0.160	0.172	0.168	0.164	0.183	0.181	0.165	0.170	0.165	0.179	0.188	0.187	0.104	0.095	0.098	0.102	0.102	0.100	0.178
2:26:43	0.190	0.179	0.212	0.190	0.176	0.181	0.150	0.168	0.176	0.159	0.164	0.180	0.146	0.154	0.153	0.212	0.170	0.169	0.181	0.184	0.185	0.159	0.171	0.173	0.163	0.171	0.176	0.196	0.207	0.201	0.166	0.178	0.172	0.169	0.185	0.186	0.169	0.176	0.173	0.185	0.194	0.194	0.104	0.095	0.098	0.102	0.102	0.100	0.183
2:36:43	0.205	0.186	0.196	0.181	0.181	0.182	0.154	0.172	0.179	0.165	0.169	0.184	0.149	0.157	0.156	0.187	0.177	0.175	0.183	0.190	0.189	0.165	0.177	0.176	0.169	0.178	0.182	0.204	0.215	0.210	0.171	0.183	0.177	0.174	0.191	0.196	0.176	0.180	0.178	0.195	0.201	0.204	0.104	0.095	0.098	0.102	0.102	0.100	0.190
2:46:43	0.204	0.191	0.198	0.175	0.188	0.189	0.158	0.177	0.185	0.171	0.174	0.188	0.152	0.162	0.159	0.180	0.183	0.181	0.191	0.199	0.197	0.172	0.186	0.182	0.202	0.187	0.191	0.214	0.225	0.220	0.178	0.191	0.185	0.180	0.201	0.204	0.183	0.188	0.189	0.200	0.211	0.213	0.104	0.095	0.098	0.102	0.102	0.100	0.198
2:56:43	0.207	0.201	0.205	0.179	0.196	0.194	0.162	0.182	0.191	0.175	0.180	0.193	0.157	0.167	0.164	0.182	0.188	0.189	0.193	0.207	0.207	0.180	0.193	0.189	0.184	0.193	0.199	0.222	0.235	0.232	0.186	0.199	0.193	0.189	0.212	0.214	0.191	0.194	0.194	0.210	0.218	0.224	0.104	0.095	0.098	0.102	0.102	0.100	0.205
3:06:43	0.218	0.209	0.214	0.186	0.203	0.200	0.167	0.189	0.196	0.182	0.188	0.199	0.161	0.171	0.168	0.189	0.198	0.197	0.203	0.217	0.214	0.185	0.199	0.197	0.191	0.205	0.208	0.233	0.246	0.244	0.195	0.209	0.200	0.196	0.220	0.223	0.198	0.205	0.203	0.220	0.229	0.234	0.104	0.095	0.098	0.102	0.102	0.100	0.216
3:16:43	0.227	0.218	0.223	0.193	0.212	0.207	0.172	0.196	0.203	0.191	0.193	0.206	0.167	0.178	0.175	0.195	0.203	0.204	0.209	0.226	0.226	0.191	0.209	0.206	0.201	0.213	0.215	0.242	0.256	0.256	0.203	0.218	0.209	0.204	0.235	0.233	0.206	0.214	0.212	0.230	0.237	0.245	0.104	0.095	0.098	0.102	0.102	0.100	0.226
3:26:43	0.236	0.227	0.233	0.200	0.222	0.215	0.177	0.204	0.213	0.199	0.202	0.212	0.172	0.184	0.180	0.202	0.214	0.213	0.218	0.237	0.235	0.200	0.219	0.217	0.210	0.224	0.225	0.252	0.269	0.269	0.213	0.228	0.219	0.215	0.243	0.247	0.214	0.223	0.221	0.238	0.246	0.257	0.104	0.095	0.098	0.102	0.102	0.100	0.238
3:36:43	0.246	0.238	0.246	0.207	0.232	0.225	0.185	0.211	0.222	0.207	0.210	0.219	0.178	0.191	0.187	0.209	0.223	0.224	0.228	0.247	0.246	0.206	0.229	0.225	0.219	0.233	0.233	0.264	0.282	0.281	0.222	0.238	0.231	0.225	0.256	0.258	0.223	0.234	0.231	0.247	0.258	0.266	0.104	0.095	0.098	0.102	0.102	0.100	0.251
3:46:43	0.236	0.251	0.256	0.215	0.241	0.234	0.191	0.219	0.229	0.217	0.220	0.226	0.186	0.196	0.195	0.217	0.233	0.232	0.238	0.261	0.260	0.214	0.240	0.237	0.229	0.245	0.245	0.275	0.296	0.297	0.231	0.249	0.242	0.236	0.267	0.271	0.234	0.242	0.243	0.258	0.269	0.277	0.104	0.095	0.098	0.101	0.102	0.100	0.262
3:56:43	0.250	0.264	0.269	0.226	0.251	0.242	0.201	0.229	0.238	0.226	0.231	0.238	0.192	0.204	0.201	0.226	0.244	0.246	0.249	0.274	0.274	0.225	0.253	0.248	0.240	0.260	0.258	0.291	0.312	0.313	0.239	0.259	0.254	0.249	0.282	0.284	0.244	0.254	0.252	0.271	0.283	0.291	0.104	0.095	0.098	0.102	0.102	0.100	0.272
4:06:43	0.262	0.278	0.284	0.235	0.259	0.255	0.208	0.240	0.250	0.237	0.243	0.249	0.198	0.212	0.208	0.235	0.256	0.257	0.263	0.288	0.290	0.237	0.265	0.262	0.250	0.275	0.269	0.305	0.331	0.332	0.252	0.275	0.269	0.264	0.296	0.297	0.253	0.266	0.264	0.283	0.298	0.305	0.104	0.095	0.098	0.102	0.102	0.100	0.287
4:16:43	0.272	0.292	0.298	0.245	0.270	0.267	0.218	0.251	0.260	0.250	0.255	0.260	0.204	0.220	0.219	0.249	0.269	0.267	0.274	0.304	0.308	0.247	0.277	0.277	0.264	0.288	0.284	0.328	0.350	0.350	0.265	0.288	0.284	0.278	0.311	0.316	0.267	0.280	0.281	0.299	0.317	0.320	0.104	0.095	0.098	0.102	0.102	0.100	0.304
4:26:43	0.286	0.310	0.317	0.257	0.284	0.282	0.228	0.264	0.273	0.261	0.269	0.275	0.215	0.232	0.228	0.258	0.283	0.283	0.289	0.323	0.327	0.260	0.292	0.290	0.278	0.304	0.301	0.343	0.368	0.369	0.278	0.304	0.297	0.291	0.329	0.333	0.280	0.296	0.291	0.318	0.336	0.336	0.104	0.095	0.098	0.102	0.102	0.100	0.319
4:36:43	0.300	0.326	0.333	0.269	0.298	0.298	0.238	0.275	0.284	0.276	0.283	0.286	0.224	0.245	0.240	0.273	0.298	0.298	0.307	0.341	0.343	0.274	0.307	0.306	0.294	0.321	0.319	0.364	0.389	0.387	0.294	0.323	0.316	0.308	0.348	0.351	0.295	0.312	0.309	0.334	0.350	0.352	0.104	0.095	0.098	0.102	0.102	0.100	0.338
4:46:43	0.319	0.343	0.354	0.282	0.314	0.315	0.248	0.289	0.298	0.293	0.301	0.297	0.234	0.255	0.253	0.287	0.316	0.316	0.324	0.358	0.362	0.287	0.325	0.324	0.312	0.339	0.336	0.382	0.410	0.408	0.309	0.339	0.334	0.324	0.362	0.367	0.313	0.330	0.325	0.353	0.371	0.370	0.104	0.095	0.098	0.102	0.102	0.100	0.354
4:56:43	0.334	0.362	0.371	0.299	0.327	0.333	0.260	0.303	0.312	0.309	0.319	0.308	0.248	0.267	0.264	0.303	0.333	0.332	0.340	0.376	0.383	0.306	0.344	0.343	0.331	0.357	0.356	0.401	0.430	0.430	0.327	0.355	0.352	0.341	0.380	0.384	0.329	0.344	0.341	0.373	0.389	0.387	0.103	0.095	0.098	0.102	0.101	0.100	0.370
5:06:43	0.348	0.384	0.393	0.317	0.347	0.351	0.275	0.321	0.328	0.327	0.337	0.319	0.257	0.280	0.276	0.319	0.351	0.350	0.361	0.396	0.403	0.323	0.361	0.360	0.347	0.374	0.373	0.422	0.452	0.449	0.343	0.375	0.370	0.358	0.399	0.401	0.347	0.361	0.356	0.389	0.409	0.406	0.104	0.095	0.098	0.101	0.102	0.100	0.388
5:16:43	0.366	0.408	0.413	0.332	0.362	0.372	0.287	0.336	0.348	0.344	0.356	0.342	0.272	0.295	0.293	0.336	0.368	0.366	0.382	0.417	0.423	0.343	0.384	0.384	0.363	0.390	0.397	0.444	0.476	0.473	0.360	0.391	0.392	0.374	0.420	0.425	0.362	0.378	0.373	0.409	0.433	0.429	0.103	0.095	0.098	0.102	0.101	0.100	0.408
5:26:43	0.385	0.429	0.434	0.350	0.379	0.394	0.305	0.351	0.362	0.362	0.375	0.368	0.287	0.310	0.311	0.353	0.387	0.384	0.400	0.436	0.440	0.360	0.399	0.403	0.383	0.410	0.416	0.465	0.499	0.498	0.380	0.415	0.412	0.391	0.444	0.443	0.383	0.397	0.392	0.431	0.455	0.454	0.103	0.095	0.098	0.101	0.101	0.100	0.422
5:36:43	0.403	0.455	0.462	0.367	0.402	0.410	0.320	0.368	0.379	0.378	0.394	0.393	0.301	0.326	0.330	0.371	0.406	0.404	0.420	0.458	0.460	0.379	0.417	0.420	0.404	0.433	0.435	0.491	0.524	0.521	0.400	0.438	0.433	0.415	0.465	0.467	0.401	0.417	0.410	0.453	0.476	0.477	0.103	0.095	0.098	0.101	0.101	0.100	0.439
5:46:43	0.427	0.478	0.488	0.389	0.423	0.433	0.338	0.386	0.395	0.397	0.411	0.411	0.320	0.340	0.345	0.390	0.429	0.425	0.441	0.484	0.480	0.394	0.437	0.442	0.425	0.460	0.459	0.515	0.549	0.545	0.419	0.459	0.457	0.435	0.484	0.491	0.422	0.439	0.434	0.477	0.501	0.503	0.103	0.095	0.098	0.101	0.102	0.100	0.458
5:56:43	0.448	0.498	0.511	0.410	0.444	0.457	0.352	0.404	0.412	0.416	0.432	0.436	0.336	0.359	0.365	0.407	0.451	0.447	0.464	0.508	0.499	0.414	0.460	0.461	0.447	0.484	0.480	0.542	0.574	0.573	0.439	0.482	0.479	0.461	0.506	0.507	0.450	0.462	0.455	0.501	0.521	0.526	0.103	0.095	0.098	0.101	0.101	0.100	0.485
6:06:43	0.474	0.524	0.537	0.431	0.470	0.480	0.372	0.422	0.430	0.434	0.451	0.457	0.351	0.379	0.383	0.430	0.474	0.472	0.489	0.531	0.522	0.439	0.480	0.484	0.474	0.507	0.501	0.562	0.598	0.601	0.463	0.504	0.496	0.483	0.529	0.532	0.472	0.488	0.480	0.518	0.543	0.552	0.104	0.095	0.098	0.101	0.101	0.100	0.508
6:16:43	0.498	0.548	0.562	0.457	0.492	0.506	0.389	0.440	0.450	0.454	0.472	0.481	0.370	0.398	0.404	0.453	0.498	0.496	0.510	0.554	0.543	0.454	0.504	0.504	0.495	0.531	0.529	0.589	0.622	0.628	0.489	0.526	0.516	0.508	0.555	0.557	0.497	0.509	0.498	0.539	0.570	0.576	0.103	0.095	0.098	0.101	0.101	0.100	0.534
6:26:43	0.523	0.574	0.578	0.478	0.519	0.530	0.407	0.463	0.468	0.473	0.494	0.506	0.388	0.417	0.419	0.481	0.515	0.517	0.538	0.584	0.567	0.471	0.521	0.524	0.516	0.550	0.552	0.615	0.648	0.658	0.511	0.538	0.533	0.526	0.578	0.585	0.521	0.528	0.529	0.570	0.600	0.602	0.103	0.095	0.098	0.101	0.101	0.100	0.551
6:36:43	0.551	0.602	0.601	0.507	0.542	0.550	0.428	0.481	0.491	0.495	0.514	0.532	0.408	0.437	0.440	0.503	0.540	0.543	0.563	0.610	0.588	0.494	0.547	0.548	0.542	0.575	0.581	0.639	0.668	0.681	0.536	0.563	0.557	0.550	0.603	0.613	0.543	0.552	0.557	0.597	0.627	0.624	0.103	0.095	0.098	0.101	0.101	0.100	0.587
6:46:43	0.577	0.628	0.627	0.531	0.567	0.577	0.449	0.502	0.514	0.517	0.536	0.555	0.428	0.460	0.465	0.529	0.567	0.570	0.583	0.622	0.615	0.513	0.570	0.572	0.569	0.599	0.600	0.663	0.692	0.704	0.563	0.582	0.582	0.573	0.629	0.637	0.567	0.578	0.583	0.623	0.656	0.649	0.104	0.095	0.098	0.101	0.101	0.100	0.623
6:56:43	0.607	0.654	0.647	0.559	0.598	0.605	0.471	0.523	0.533	0.539	0.563	0.582	0.449	0.482	0.484	0.554	0.591	0.596	0.603	0.640	0.637	0.540	0.594	0.595	0.593	0.628	0.626	0.691	0.711	0.723	0.588	0.606	0.612	0.601	0.657	0.666	0.589	0.606	0.621	0.666	0.689	0.672	0.103	0.095	0.098	0.101	0.101	0.100	0.651
7:06:43	0.634	0.682	0.668	0.584	0.623	0.624	0.493	0.545	0.555	0.563	0.582	0.604	0.473	0.507	0.506	0.580	0.620	0.621	0.622	0.657	0.661	0.563	0.618	0.617	0.620	0.653	0.653	0.713	0.729	0.743	0.612	0.636	0.639	0.625	0.675	0.688	0.613	0.631	0.648	0.693	0.712	0.694	0.104	0.095	0.098	0.101	0.101	0.100	0.688
7:16:43	0.659	0.705	0.686	0.612	0.647	0.647	0.518	0.569	0.578	0.585	0.604	0.633	0.495	0.531	0.526	0.606	0.645	0.644	0.641	0.672	0.682	0.594	0.641	0.640	0.645	0.674	0.679	0.737	0.746	0.761	0.633	0.658	0.669	0.651	0.699	0.706	0.635	0.653	0.683	0.722	0.743	0.709	0.103	0.095	0.098	0.101	0.101	0.100	0.706
7:26:43	0.683	0.723	0.702	0.629	0.672	0.666	0.534	0.593	0.599	0.611	0.631	0.655	0.519	0.555	0.552	0.630	0.669	0.668	0.664	0.687	0.696	0.618	0.660	0.665	0.671	0.696	0.703	0.761	0.772	0.773	0.649	0.683	0.693	0.672	0.719	0.731	0.661	0.675	0.709	0.747	0.752	0.725	0.104	0.095	0.098	0.101	0.101	0.100	0.731
7:36:43	0.700	0.741	0.719	0.654	0.695	0.683	0.556	0.613	0.621	0.629	0.651	0.677	0.541	0.585	0.576	0.653	0.690	0.689	0.685	0.701	0.711	0.641	0.680	0.681	0.697	0.712	0.730	0.789	0.797	0.785	0.671	0.706	0.724	0.703	0.732	0.745	0.683	0.705	0.729	0.778	0.782	0.737	0.104	0.095	0.098	0.101	0.101	0.100	0.755
7:46:43	0.714	0.755	0.725	0.676	0.710	0.699	0.582	0.635	0.644	0.651	0.673	0.701	0.566	0.609	0.603	0.675	0.712	0.713	0.699	0.716	0.721	0.662	0.699	0.697	0.716	0.728	0.743	0.806	0.820	0.798	0.689	0.720	0.743	0.715	0.752	0.767	0.703	0.724	0.752	0.802	0.809	0.753	0.103	0.095	0.098	0.101	0.101	0.100	0.783
7:56:43	0.729	0.771	0.735	0.695	0.724	0.714	0.609	0.653	0.666	0.672	0.688	0.721	0.593	0.636	0.627	0.695	0.730	0.728	0.714	0.733	0.729	0.678	0.711	0.711	0.732	0.752	0.760	0.822	0.843	0.809	0.706	0.742	0.769	0.734	0.759	0.790	0.720	0.755	0.775	0.832	0.839	0.766	0.103	0.095	0.098	0.101	0.101	0.100	0.809
8:06:43	0.741	0.782	0.749	0.712	0.739	0.723	0.641	0.670	0.682	0.684	0.703	0.735	0.618	0.655	0.649	0.711	0.743	0.739	0.725	0.745	0.738	0.696	0.724	0.722	0.746	0.764	0.778	0.839	0.856	0.814	0.720	0.762	0.781	0.753	0.781	0.805	0.731	0.781	0.802	0.860	0.869	0.772	0.103	0.095	0.098	0.101	0.101	0.099	0.825
8:16:43	0.749	0.793	0.752	0.726	0.753	0.735	0.654	0.687	0.698	0.697	0.717	0.750	0.643	0.672	0.667	0.723	0.758	0.754	0.735	0.755	0.749	0.712	0.732	0.731	0.761	0.782	0.794	0.870	0.872	0.829	0.735	0.786	0.808	0.767	0.797	0.821	0.743	0.800	0.827	0.890	0.898	0.781	0.103	0.095	0.098	0.101	0.101	0.100	0.837
8:26:43	0.758	0.802	0.757	0.737	0.762	0.739	0.668	0.697	0.710	0.706	0.729	0.762	0.664	0.694	0.688	0.734	0.772	0.766	0.747	0.765	0.759	0.720	0.744	0.742	0.767	0.815	0.812	0.882	0.880	0.834	0.752	0.803	0.824	0.783	0.823	0.854	0.751	0.831	0.857	0.934	0.929	0.788	0.104	0.095	0.097	0.101	0.101	0.100	0.869
8:36:43	0.769	0.812	0.765	0.747	0.771	0.748	0.691	0.707	0.720	0.712	0.735	0.774	0.687	0.710	0.701	0.743	0.781	0.778	0.755	0.775	0.765	0.734	0.754	0.749	0.774	0.832	0.830	0.913	0.902	0.840	0.762	0.813	0.848	0.803	0.840	0.875	0.766	0.872	0.885	0.969	0.971	0.795	0.103	0.095	0.097	0.101	0.101	0.100	0.893
8:46:43	0.775	0.819	0.775	0.758	0.774	0.755	0.697	0.717	0.730	0.723	0.748	0.785	0.705	0.727	0.716	0.754	0.790	0.788	0.762	0.781	0.773	0.743	0.765	0.758	0.781	0.843	0.851	0.940	0.916	0.850	0.781	0.831	0.858	0.824	0.858	0.883	0.776	0.908	0.906	0.996	0.991	0.804	0.103	0.095	0.098	0.101	0.101	0.099	0.914
8:56:43	0.786	0.827	0.780	0.766	0.782	0.763	0.716	0.726	0.738	0.730	0.753	0.792	0.723	0.741	0.728	0.762	0.795	0.797	0.770	0.790	0.778	0.752	0.771	0.767	0.788	0.856	0.865	0.948	0.923	0.854	0.792	0.845	0.868	0.833	0.866	0.892	0.783	0.942	0.944	1.024	1.010	0.812	0.103	0.095	0.097	0.101	0.101	0.099	0.927
9:06:43	0.787	0.834	0.781	0.770	0.786	0.768	0.719	0.736	0.745	0.736	0.758	0.801	0.735	0.751	0.740	0.769	0.800	0.803	0.778	0.795	0.788	0.759	0.780	0.771	0.792	0.875	0.893	0.972	0.934	0.857	0.805	0.860	0.896	0.843	0.886	0.912	0.788	0.970	0.972	1.032	1.028	0.852	0.103	0.094	0.097	0.101	0.101	0.099	0.953
9:16:43	0.794	0.841	0.787	0.780	0.796	0.771	0.734	0.744	0.754	0.745	0.767	0.807	0.751	0.767	0.750	0.777	0.806	0.808	0.787	0.802	0.793	0.767	0.789	0.781	0.800	0.905	0.922	0.989	0.952	0.863	0.816	0.880	0.919	0.865	0.890	0.916	0.799	0.989	0.983	1.048	1.051	0.864	0.103	0.095	0.097	0.101	0.101	0.100	0.960
9:26:43	0.794	0.849	0.788	0.783	0.800	0.780	0.739	0.750	0.762	0.751	0.772	0.814	0.763	0.774	0.761	0.784	0.815	0.820	0.795	0.804	0.801	0.773	0.794	0.786	0.802	0.929	0.943	0.998	0.966	0.866	0.838	0.901	0.945	0.895	0.908	0.945	0.809	1.006	1.011	1.066	1.064	0.884	0.103	0.095	0.097	0.101	0.101	0.100	0.978
9:36:43	0.800	0.853	0.789	0.786	0.804	0.783	0.756	0.757	0.770	0.755	0.779	0.818	0.773	0.785	0.769	0.796	0.820	0.818	0.802	0.813	0.807	0.777	0.803	0.789	0.805	0.951	0.938	1.014	0.979	0.873	0.851	0.907	0.954	0.916	0.913	0.953	0.816	1.019	1.022	1.075	1.083	0.891	0.103	0.095	0.098	0.101	0.101	0.099	0.990
9:46:43	0.806	0.857	0.798	0.793	0.813	0.788	0.744	0.764	0.776	0.765	0.781	0.821	0.782	0.797	0.774	0.800	0.826	0.827	0.805	0.824	0.810	0.788	0.809	0.796	0.810	0.965	0.958	1.019	0.985	0.879	0.861	0.915	0.955	0.918	0.921	0.958	0.821	1.031	1.032	1.081	1.099	0.895	0.103	0.095	0.097	0.101	0.101	0.099	0.992
9:56:43	0.811	0.862	0.796	0.797	0.817	0.795	0.756	0.768	0.782	0.769	0.787	0.827	0.787	0.796	0.785	0.810	0.829	0.837	0.813	0.829	0.818	0.794	0.815	0.801	0.815	0.977	0.967	1.024	1.001	0.873	0.886	0.928	0.984	0.918	0.930	0.965	0.827	1.043	1.030	1.093	1.100	0.920	0.103	0.095	0.097	0.101	0.101	0.099	1.007
10:06:43	0.814	0.868	0.800	0.804	0.819	0.798	0.765	0.768	0.784	0.772	0.790	0.833	0.795	0.807	0.791	0.822	0.832	0.842	0.820	0.835	0.821	0.796	0.819	0.806	0.820	0.992	0.981	1.050	1.017	0.876	0.901	0.948	1.001	0.933	0.943	0.974	0.834	1.062	1.051	1.110	1.105	0.927	0.103	0.095	0.098	0.101	0.101	0.100	1.017
10:16:43	0.816	0.871	0.804	0.803	0.820	0.801	0.769	0.776	0.789	0.778	0.796	0.836	0.796	0.803	0.798	0.832	0.837	0.844	0.822	0.835	0.826	0.802	0.826	0.810	0.825	0.988	0.987	1.049	1.020	0.879	0.910	0.951	1.009	0.948	0.955	0.982	0.843	1.062	1.054	1.118	1.111	0.941	0.103	0.095	0.097	0.101	0.101	0.099	1.028
10:26:43	0.815	0.874	0.805	0.808	0.824	0.802	0.778	0.781	0.794	0.780	0.801	0.841	0.803	0.803	0.806	0.846	0.842	0.851	0.828	0.845	0.832	0.808	0.833	0.815	0.833	1.007	1.026	1.081	1.033	0.880	0.925	0.964	1.025	0.969	0.970	0.995	0.851	1.077	1.065	1.129	1.120	0.945	0.103	0.095	0.097	0.101	0.101	0.099	1.045
10:36:43	0.818	0.878	0.803	0.811	0.829	0.806	0.772	0.784	0.798	0.784	0.804	0.846	0.808	0.806	0.815	0.857	0.850	0.855	0.840	0.848	0.832	0.815	0.837	0.815	0.834	1.003	1.037	1.073	1.054	0.882	0.940	0.981	1.033	0.972	0.980	1.002	0.854	1.089	1.081	1.142	1.123	0.970	0.103	0.095	0.097	0.101	0.101	0.099	1.048
10:46:43	0.822	0.882	0.810	0.820	0.834	0.809	0.774	0.791	0.807	0.792	0.811	0.848	0.815	0.812	0.823	0.858	0.856	0.858	0.838	0.855	0.835	0.819	0.842	0.824	0.841	1.015	1.052	1.076	1.039	0.888	0.935	0.983	1.043	0.962	0.967	1.004	0.855	1.094	1.085	1.145	1.134	0.966	0.103	0.095	0.097	0.101	0.101	0.099	1.049
10:56:43	0.818	0.881	0.815	0.821	0.836	0.815	0.781	0.794	0.812	0.794	0.815	0.854	0.819	0.813	0.831	0.868	0.861	0.862	0.849	0.857	0.840	0.823	0.844	0.828	0.850	1.021	1.059	1.092	1.052	0.888	0.958	1.002	1.061	0.979	0.980	1.016	0.880	1.111	1.098	1.161	1.140	0.974	0.103	0.095	0.098	0.101	0.101	0.099	1.066
11:06:43	0.819	0.891	0.816	0.825	0.840	0.815	0.802	0.793	0.810	0.796	0.816	0.856	0.824	0.818	0.837	0.879	0.864	0.867	0.852	0.858	0.849	0.828	0.847	0.832	0.857	1.027	1.071	1.113	1.072	0.890	0.968	1.018	1.078	0.990	0.987	1.027	0.879	1.125	1.106	1.171	1.153	0.974	0.103	0.095	0.097	0.101	0.101	0.099	1.076
11:16:43	0.823	0.893	0.816	0.826	0.842	0.820	0.822	0.801	0.815	0.798	0.822	0.857	0.828	0.818	0.842	0.884	0.868	0.873	0.851	0.863	0.851	0.829	0.850	0.832	0.860	1.022	1.076	1.115	1.073	0.893	0.965	1.015	1.083	0.993	0.986	1.025	0.889	1.129	1.106	1.173	1.153	0.984	0.103	0.095	0.098	0.101	0.101	0.099	1.082
11:26:43	0.822	0.895	0.818	0.831	0.846	0.822	0.817	0.804	0.816	0.800	0.825	0.860	0.837	0.823	0.850	0.895	0.870	0.873	0.860	0.872	0.859	0.836	0.857	0.839	0.870	1.050	1.098	1.130	1.086	0.896	0.993	1.031	1.101	1.015	1.003	1.038	0.899	1.140	1.119	1.184	1.164	1.003	0.103	0.095	0.097	0.101	0.101	0.099	1.091
11:36:43	0.823	0.896	0.818	0.834	0.845	0.824	0.817	0.810	0.820	0.805	0.827	0.863	0.835	0.828	0.856	0.899	0.875	0.877	0.866	0.880	0.863	0.841	0.861	0.841	0.875	1.064	1.099	1.145	1.100	0.896	1.005	1.032	1.112	1.027	1.019	1.049	0.909	1.146	1.123	1.191	1.174	1.004	0.103	0.095	0.098	0.101	0.101	0.099	1.099
11:46:43	0.820	0.899	0.821	0.837	0.850	0.828	0.820	0.813	0.827	0.808	0.830	0.869	0.836	0.831	0.863	0.906	0.878	0.878	0.870	0.878	0.864	0.847	0.869	0.844	0.877	1.059	1.093	1.147	1.091	0.897	1.011	1.038	1.114	1.010	1.016	1.041	0.909	1.155	1.131	1.190	1.168	1.005	0.103	0.094	0.097	0.101	0.101	0.099	1.097
11:56:43	0.826	0.900	0.826	0.838	0.854	0.829	0.810	0.815	0.829	0.810	0.833	0.869	0.841	0.831	0.878	0.920	0.882	0.881	0.874	0.879	0.869	0.846	0.869	0.846	0.880	1.074	1.113	1.155	1.098	0.895	1.019	1.055	1.112	1.025	1.010	1.049	0.916	1.154	1.136	1.195	1.174	1.005	0.103	0.095	0.097	0.101	0.101	0.099	1.101
12:06:43	0.826	0.902	0.829	0.845	0.857	0.828	0.809	0.816	0.833	0.817	0.836	0.874	0.843	0.834	0.883	0.915	0.884	0.881	0.880	0.881	0.877	0.853	0.868	0.851	0.891	1.073	1.111	1.163	1.094	0.901	1.027	1.062	1.122	1.023	1.012	1.053	0.917	1.161	1.145	1.203	1.172	1.011	0.103	0.095	0.097	0.101	0.101	0.099	1.107
12:16:43	0.831	0.906	0.831	0.842	0.857	0.834	0.804	0.817	0.833	0.819	0.836	0.877	0.845	0.833	0.889	0.928	0.888	0.880	0.880	0.879	0.876	0.854	0.873	0.856	0.896	1.083	1.125	1.152	1.104	0.900	1.033	1.059	1.127	1.030	1.018	1.049	0.925	1.162	1.150	1.200	1.176	1.014	0.103	0.095	0.097	0.101	0.101	0.099	1.104
12:26:43	0.832	0.906	0.830	0.847	0.860	0.834	0.815	0.821	0.839	0.818	0.842	0.880	0.841	0.839	0.898	0.929	0.889	0.883	0.887	0.888	0.882	0.862	0.883	0.856	0.906	1.089	1.127	1.155	1.100	0.901	1.043	1.068	1.140	1.041	1.023	1.052	0.924	1.166	1.151	1.204	1.179	1.019	0.103	0.095	0.097	0.101	0.101	0.099	1.118
12:36:43	0.836	0.909	0.828	0.847	0.860	0.839	0.817	0.823	0.842	0.823	0.845	0.881	0.843	0.840	0.903	0.934	0.892	0.880	0.893	0.888	0.880	0.865	0.882	0.862	0.910	1.091	1.123	1.156	1.101	0.899	1.059	1.066	1.157	1.056	1.031	1.053	0.934	1.170	1.159	1.206	1.179	1.023	0.103	0.094	0.097	0.101	0.101	0.099	1.113
12:46:43	0.841	0.907	0.831	0.854	0.864	0.839	0.819	0.823	0.844	0.826	0.847	0.883	0.844	0.841	0.902	0.943	0.893	0.885	0.890	0.896	0.879	0.867	0.883	0.866	0.910	1.071	1.124	1.141	1.081	0.895	1.050	1.069	1.153	1.042	1.016	1.049	0.925	1.171	1.162	1.203	1.177	1.012	0.103	0.094	0.097	0.101	0.101	0.099	1.117
12:56:43	0.838	0.906	0.831	0.852	0.863	0.839	0.822	0.824	0.845	0.827	0.848	0.882	0.841	0.842	0.908	0.939	0.895	0.885	0.896	0.891	0.880	0.871	0.885	0.865	0.919	1.078	1.135	1.151	1.087	0.892	1.082	1.081	1.158	1.055	1.020	1.053	0.934	1.170	1.166	1.200	1.171	1.024	0.103	0.094	0.097	0.101	0.101	0.099	1.116
13:06:43	0.839	0.904	0.835	0.856	0.865	0.837	0.820	0.825	0.847	0.827	0.846	0.885	0.847	0.844	0.909	0.946	0.894	0.886	0.892	0.892	0.877	0.868	0.885	0.866	0.910	1.074	1.140	1.141	1.071	0.890	1.070	1.076	1.158	1.046	1.008	1.039	0.931	1.168	1.156	1.205	1.162	1.020	0.103	0.094	0.097	0.100	0.101	0.099	1.111
13:16:43	0.841	0.905	0.835	0.856	0.868	0.839	0.823	0.829	0.850	0.832	0.847	0.883	0.846	0.848	0.922	0.951	0.892	0.882	0.902	0.895	0.877	0.875	0.891	0.868	0.921	1.085	1.140	1.139	1.066	0.889	1.083	1.083	1.159	1.066	1.013	1.048	0.935	1.168	1.166	1.205	1.160	1.015	0.103	0.094	0.097	0.101	0.101	0.099	1.112
13:26:43	0.841	0.897	0.829	0.859	0.864	0.839	0.825	0.829	0.849	0.833	0.848	0.883	0.845	0.848	0.922	0.948	0.894	0.881	0.902	0.892	0.878	0.876	0.889	0.868	0.913	1.066	1.127	1.131	1.058	0.884	1.074	1.082	1.160	1.053	1.007	1.032	0.928	1.165	1.164	1.194	1.157	1.012	0.103	0.094	0.097	0.101	0.101	0.099	1.120
13:36:43	0.842	0.896	0.833	0.860	0.867	0.837	0.830	0.833	0.853	0.838	0.852	0.881	0.848	0.848	0.928	0.947	0.891	0.884	0.895	0.889	0.870	0.875	0.887	0.868	0.916	1.064	1.127	1.125	1.050	0.885	1.072	1.058	1.151	1.037	0.996	1.023	0.913	1.159	1.160	1.186	1.150	1.011	0.103	0.094	0.097	0.101	0.101	0.099	1.099
13:46:43	0.840	0.895	0.835	0.855	0.861	0.838	0.830	0.830	0.853	0.835	0.850	0.880	0.853	0.853	0.924	0.942	0.889	0.881	0.898	0.884	0.867	0.876	0.886	0.860	0.911	1.057	1.126	1.122	1.040	0.884	1.069	1.066	1.146	1.033	0.987	1.016	0.905	1.151	1.158	1.179	1.144	1.000	0.103	0.095	0.097	0.101	0.101	0.099	1.093
13:56:43	0.838	0.894	0.834	0.854	0.861	0.838	0.831	0.832	0.851	0.836	0.853	0.878	0.851	0.852	0.932	0.944	0.888	0.876	0.891	0.882	0.862	0.878	0.886	0.860	0.908	1.055	1.119	1.098	1.038	0.880	1.077	1.049	1.133	1.024	0.973	1.000	0.895	1.147	1.149	1.165	1.134	0.991	0.103	0.094	0.097	0.100	0.101	0.099	1.085
14:06:43	0.837	0.892	0.840	0.856	0.861	0.838	0.827	0.832	0.853	0.836	0.849	0.875	0.854	0.856	0.925	0.948	0.879	0.881	0.884	0.877	0.862	0.877	0.883	0.859	0.905	1.050	1.095	1.089	1.014	0.882	1.060	1.043	1.109	1.006	0.962	0.996	0.890	1.129	1.138	1.157	1.131	0.992	0.103	0.094	0.097	0.100	0.101	0.099	1.057
14:16:43	0.835	0.887	0.836	0.852	0.860	0.837	0.832	0.831	0.852	0.833	0.848	0.875	0.857	0.854	0.933	0.945	0.881	0.877	0.891	0.871	0.862	0.875	0.883	0.858	0.899	1.044	1.091	1.085	1.041	0.878	1.063	1.042	1.116	1.009	0.971	1.002	0.905	1.126	1.133	1.156	1.123	0.995	0.103	0.094	0.097	0.100	0.101	0.099	1.068
14:26:43	0.835	0.885	0.841	0.851	0.859	0.834	0.830	0.827	0.849	0.831	0.849	0.873	0.852	0.852	0.925	0.939	0.879	0.872	0.882	0.867	0.857	0.870	0.878	0.857	0.896	1.031	1.088	1.072	1.023	0.880	1.048	1.014	1.096	1.007	0.957	0.986	0.886	1.117	1.116	1.146	1.110	0.990	0.103	0.094	0.097	0.100	0.101	0.099	1.069
14:36:43	0.836	0.886	0.837	0.847	0.859	0.837	0.833	0.834	0.850	0.834	0.851	0.870	0.859	0.853	0.920	0.930	0.879	0.871	0.875	0.868	0.856	0.869	0.876	0.858	0.892	1.020	1.069	1.068	1.009	0.878	1.035	1.004	1.085	0.993	0.947	0.971	0.878	1.105	1.118	1.133	1.113	0.986	0.103	0.094	0.097	0.100	0.101	0.099	1.065
14:46:43	0.835	0.885	0.835	0.850	0.858	0.833	0.831	0.829	0.848	0.832	0.853	0.868	0.856	0.853	0.920	0.918	0.875	0.870	0.879	0.863	0.860	0.869	0.874	0.858	0.889	1.029	1.061	1.072	1.015	0.875	1.039	1.010	1.083	0.988	0.951	0.977	0.876	1.107	1.114	1.127	1.106	0.989	0.103	0.094	0.097	0.101	0.101	0.099	1.053
14:56:43	0.836	0.885	0.841	0.857	0.855	0.836	0.825	0.827	0.846	0.830	0.850	0.868	0.854	0.852	0.912	0.907	0.874	0.872	0.874	0.864	0.851	0.864	0.870	0.852	0.883	1.016	1.056	1.059	1.002	0.875	1.019	0.995	1.064	0.966	0.937	0.951	0.872	1.089	1.097	1.125	1.102	0.971	0.103	0.094	0.097	0.100	0.101	0.099	1.037
15:06:43	0.836	0.883	0.837	0.851	0.856	0.838	0.830	0.829	0.848	0.830	0.851	0.868	0.855	0.849	0.911	0.913	0.876	0.869	0.876	0.868	0.854	0.867	0.872	0.856	0.883	1.020	1.050	1.055	1.000	0.875	1.013	1.007	1.057	0.971	0.940	0.960	0.876	1.091	1.092	1.119	1.093	0.987	0.103	0.094	0.097	0.100	0.101	0.099	1.032
15:16:43	0.835	0.883	0.833	0.851	0.855	0.836	0.829	0.826	0.847	0.828	0.849	0.865	0.853	0.847	0.900	0.903	0.873	0.872	0.876	0.866	0.856	0.866	0.870	0.854	0.883	1.011	1.055	1.055	1.004	0.876	1.018	1.002	1.059	0.963	0.930	0.954	0.873	1.089	1.095	1.124	1.094	0.980	0.103	0.094	0.097	0.100	0.101	0.099	1.044
15:26:43	0.839	0.880	0.835	0.849	0.855	0.835	0.830	0.831	0.849	0.831	0.852	0.866	0.854	0.847	0.903	0.898	0.872	0.866	0.867	0.866	0.853	0.863	0.868	0.858	0.871	1.009	1.050	1.036	0.984	0.872	1.001	0.994	1.040	0.956	0.923	0.948	0.868	1.086	1.081	1.108	1.091	0.980	0.103	0.094	0.097	0.100	0.101	0.098	1.047
15:36:43	0.835	0.880	0.831	0.849	0.852	0.839	0.831	0.829	0.851	0.832	0.853	0.865	0.850	0.847	0.894	0.892	0.877	0.865	0.871	0.866	0.854	0.864	0.872	0.858	0.878	1.014	1.046	1.044	1.002	0.874	1.011	0.992	1.049	0.953	0.915	0.954	0.872	1.085	1.088	1.107	1.086	0.982	0.103	0.094	0.097	0.100	0.101	0.099	1.040
15:46:43	0.837	0.879	0.838	0.850	0.853	0.838	0.833	0.829	0.851	0.832	0.855	0.865	0.850	0.848	0.884	0.886	0.872	0.864	0.861	0.863	0.853	0.864	0.869	0.858	0.867	0.997	1.031	1.015	0.988	0.870	1.000	0.971	1.034	0.939	0.899	0.934	0.867	1.074	1.075	1.102	1.084	0.972	0.103	0.094	0.097	0.100	0.101	0.098	1.015
15:56:43	0.838	0.879	0.842	0.848	0.854	0.837	0.834	0.829	0.853	0.833	0.855	0.864	0.849	0.848	0.882	0.878	0.870	0.866	0.859	0.866	0.850	0.863	0.869	0.860	0.863	0.987	1.036	1.014	0.978	0.872	0.978	0.965	1.021	0.919	0.885	0.928	0.865	1.063	1.067	1.101	1.083	0.968	0.103	0.094	0.097	0.100	0.101	0.098	1.007
16:06:43	0.837	0.876	0.834	0.847	0.852	0.836	0.832	0.827	0.852	0.834	0.857	0.862	0.849	0.852	0.882	0.873	0.871	0.863	0.861	0.864	0.850	0.863	0.869	0.862	0.864	0.994	1.023	1.021	0.980	0.871	0.988	0.971	1.026	0.933	0.883	0.929	0.865	1.059	1.075	1.095	1.084	0.966	0.103	0.094	0.097	0.100	0.100	0.098	1.020
16:16:43	0.838	0.878	0.837	0.849	0.851	0.838	0.830	0.829	0.849	0.831	0.855	0.863	0.850	0.851	0.879	0.871	0.872	0.863	0.861	0.861	0.849	0.861	0.865	0.863	0.862	0.999	1.030	1.009	0.985	0.867	0.982	0.973	1.015	0.927	0.878	0.921	0.864	1.066	1.074	1.094	1.081	0.968	0.103	0.094	0.097	0.100	0.100	0.098	1.002
16:26:43	0.841	0.875	0.834	0.848	0.852	0.836	0.843	0.834	0.850	0.833	0.859	0.861	0.851	0.855	0.874	0.867	0.874	0.861	0.863	0.865	0.850	0.862	0.869	0.866	0.862	0.994	1.023	1.007	0.967	0.868	0.973	0.964	1.020	0.917	0.874	0.920	0.864	1.066	1.057	1.096	1.072	0.970	0.103	0.094	0.097	0.100	0.101	0.098	1.016
16:36:43	0.844	0.874	0.834	0.847	0.851	0.838	0.836	0.832	0.853	0.829	0.860	0.859	0.849	0.855	0.876	0.865	0.871	0.860	0.865	0.863	0.849	0.859	0.868	0.869	0.860	0.989	1.028	1.003	0.976	0.866	0.982	0.964	1.022	0.920	0.874	0.914	0.863	1.069	1.067	1.083	1.069	0.973	0.102	0.094	0.097	0.100	0.100	0.098	0.992
16:46:43	0.846	0.874	0.832	0.849	0.851	0.838	0.832	0.833	0.854	0.831	0.861	0.858	0.848	0.854	0.876	0.870	0.872	0.860	0.864	0.866	0.849	0.862	0.870	0.871	0.862	0.993	1.017	1.000	0.988	0.867	0.988	0.966	1.025	0.917	0.873	0.907	0.863	1.066	1.068	1.086	1.071	0.973	0.102	0.094	0.097	0.100	0.100	0.098	0.994
16:56:43	0.848	0.874	0.834	0.850	0.852	0.835	0.834	0.834	0.856	0.834	0.861	0.859	0.849	0.853	0.871	0.865	0.870	0.858	0.858	0.864	0.849	0.858	0.868	0.871	0.858	0.986	1.019	0.999	0.974	0.867	0.963	0.946	0.999	0.896	0.873	0.893	0.860	1.063	1.048	1.079	1.067	0.977	0.103	0.094	0.097	0.100	0.100	0.098	0.999
17:06:43	0.848	0.873	0.836	0.845	0.852	0.835	0.832	0.833	0.853	0.832	0.865	0.859	0.850	0.853	0.867	0.859	0.869	0.859	0.859	0.857	0.845	0.857	0.869	0.870	0.856	0.981	1.011	0.993	0.958	0.869	0.960	0.937	0.993	0.896	0.869	0.890	0.859	1.055	1.049	1.083	1.064	0.966	0.102	0.094	0.097	0.100	0.100	0.098	0.994
17:16:43	0.846	0.870	0.835	0.847	0.851	0.834	0.840	0.832	0.853	0.832	0.865	0.859	0.847	0.855	0.869	0.858	0.872	0.860	0.860	0.858	0.850	0.858	0.869	0.871	0.856	0.985	1.013	0.983	0.975	0.868	0.973	0.945	0.999	0.901	0.871	0.889	0.860	1.059	1.043	1.077	1.064	0.957	0.102	0.094	0.097	0.100	0.100	0.098	0.994
17:26:43	0.848	0.869	0.835	0.848	0.850	0.838	0.833	0.834	0.857	0.832	0.864	0.857	0.851	0.853	0.867	0.860	0.869	0.856	0.857	0.860	0.849	0.857	0.870	0.870	0.857	0.980	1.015	0.985	0.970	0.869	0.963	0.939	0.995	0.887	0.868	0.884	0.858	1.064	1.047	1.076	1.059	0.963	0.103	0.094	0.097	0.100	0.100	0.098	0.999
17:36:43	0.847	0.868	0.832	0.849	0.855	0.840	0.837	0.833	0.856	0.833	0.865	0.858	0.851	0.853	0.857	0.862	0.869	0.854	0.857	0.862	0.848	0.859	0.874	0.872	0.858	0.983	1.012	0.983	0.961	0.868	0.970	0.946	1.002	0.885	0.871	0.885	0.859	1.058	1.036	1.077	1.052	0.966	0.102	0.094	0.097	0.100	0.100	0.098	0.992
17:46:43	0.848	0.867	0.839	0.847	0.851	0.840	0.837	0.837	0.858	0.835	0.866	0.854	0.852	0.852	0.851	0.860	0.868	0.856	0.856	0.857	0.848	0.860	0.874	0.873	0.855	0.971	1.000	0.961	0.927	0.868	0.954	0.932	0.979	0.876	0.868	0.887	0.859	1.043	1.018	1.059	1.060	0.941	0.102	0.094	0.097	0.100	0.100	0.098	0.979
17:56:43	0.850	0.866	0.835	0.849	0.849	0.838	0.835	0.839	0.862	0.837	0.865	0.855	0.854	0.855	0.854	0.855	0.869	0.856	0.853	0.861	0.846	0.859	0.876	0.871	0.858	0.965	0.987	0.964	0.931	0.869	0.948	0.934	0.983	0.873	0.868	0.886	0.859	1.041	1.021	1.055	1.058	0.945	0.102	0.094	0.097	0.100	0.100	0.098	0.970
18:06:43	0.847	0.866	0.837	0.850	0.851	0.840	0.833	0.839	0.861	0.840	0.866	0.853	0.856	0.851	0.852	0.856	0.867	0.856	0.856	0.855	0.847	0.860	0.875	0.872	0.859	0.958	0.995	0.952	0.891	0.868	0.956	0.932	0.983	0.872	0.868	0.883	0.857	1.032	1.024	1.050	1.046	0.940	0.102	0.094	0.096	0.100	0.100	0.098	0.980
18:16:43	0.847	0.866	0.833	0.850	0.846	0.843	0.832	0.837	0.860	0.839	0.866	0.854	0.851	0.852	0.853	0.857	0.868	0.855	0.855	0.859	0.847	0.857	0.877	0.874	0.861	0.966	1.002	0.962	0.908	0.869	0.966	0.933	0.989	0.874	0.868	0.882	0.858	1.046	1.025	1.047	1.048	0.953	0.102	0.094	0.096	0.100	0.100	0.098	0.976
18:26:43	0.845	0.865	0.838	0.851	0.851	0.839	0.837	0.836	0.859	0.837	0.862	0.853	0.852	0.851	0.843	0.858	0.869	0.855	0.857	0.854	0.845	0.855	0.875	0.869	0.862	0.973	0.993	0.957	0.906	0.867	0.955	0.932	0.989	0.873	0.865	0.885	0.855	1.042	1.025	1.053	1.045	0.956	0.102	0.094	0.097	0.100	0.100	0.098	0.969
18:36:43	0.843	0.868	0.834	0.850	0.848	0.842	0.834	0.836	0.862	0.839	0.861	0.855	0.852	0.851	0.844	0.859	0.866	0.855	0.859	0.858	0.845	0.858	0.875	0.872	0.861	0.970	0.993	0.943	0.897	0.873	0.960	0.939	0.984	0.874	0.865	0.884	0.855	1.041	1.021	1.051	1.049	0.956	0.102	0.094	0.097	0.100	0.100	0.098	0.962
18:46:43	0.845	0.866	0.837	0.858	0.848	0.844	0.838	0.841	0.867	0.846	0.864	0.854	0.853	0.853	0.841	0.859	0.864	0.847	0.856	0.862	0.848	0.863	0.882	0.871	0.863	0.969	0.989	0.926	0.891	0.869	0.956	0.925	0.972	0.874	0.868	0.884	0.856	1.033	1.013	1.040	1.053	0.957	0.102	0.094	0.096	0.100	0.100	0.098	0.944
18:56:43	0.845	0.865	0.837	0.857	0.847	0.844	0.840	0.839	0.868	0.849	0.864	0.855	0.851	0.852	0.842	0.851	0.866	0.851	0.857	0.861	0.849	0.863	0.883	0.872	0.862	0.962	0.976	0.914	0.881	0.871	0.945	0.918	0.972	0.873	0.867	0.882	0.855	1.032	1.011	1.033	1.046	0.955	0.102	0.094	0.096	0.100	0.100	0.098	0.949
19:06:43	0.846	0.863	0.843	0.859	0.848	0.844	0.842	0.843	0.871	0.851	0.864	0.856	0.853	0.851	0.845	0.851	0.864	0.851	0.861	0.860	0.852	0.866	0.886	0.872	0.859	0.963	0.980	0.907	0.877	0.871	0.932	0.912	0.965	0.871	0.868	0.882	0.855	1.026	1.015	1.013	1.050	0.944	0.102	0.094	0.096	0.100	0.100	0.098	0.920
19:16:43	0.846	0.864	0.837	0.854	0.846	0.845	0.843	0.842	0.872	0.851	0.863	0.859	0.851	0.849	0.847	0.854	0.863	0.850	0.861	0.860	0.852	0.868	0.888	0.871	0.862	0.967	0.987	0.902	0.876	0.873	0.941	0.908	0.969	0.873	0.866	0.882	0.853	1.031	1.012	1.017	1.036	0.935	0.102	0.094	0.097	0.100	0.100	0.098	0.903
19:26:43	0.844	0.865	0.841	0.861	0.846	0.847	0.847	0.843	0.873	0.854	0.861	0.856	0.849	0.850	0.850	0.847	0.864	0.848	0.859	0.859	0.855	0.868	0.886	0.869	0.861	0.949	0.978	0.890	0.874	0.871	0.942	0.907	0.966	0.868	0.866	0.880	0.854	1.019	1.008	1.004	1.038	0.924	0.102	0.094	0.096	0.100	0.100	0.098	0.879
19:36:43	0.834	0.864	0.839	0.856	0.843	0.843	0.853	0.843	0.870	0.853	0.856	0.855	0.851	0.847	0.850	0.847	0.862	0.851	0.856	0.852	0.855	0.868	0.887	0.866	0.859	0.943	0.981	0.891	0.877	0.872	0.941	0.893	0.952	0.870	0.860	0.876	0.853	1.018	0.997	0.994	1.020	0.908	0.102	0.094	0.096	0.100	0.100	0.098	0.871
19:46:43	0.842	0.866	0.836	0.852	0.840	0.846	0.846	0.847	0.876	0.858	0.861	0.852	0.850	0.849	0.850	0.852	0.864	0.848	0.856	0.857	0.859	0.874	0.888	0.867	0.863	0.939	0.977	0.882	0.875	0.870	0.949	0.892	0.964	0.873	0.861	0.881	0.853	1.028	1.001	0.993	1.023	0.901	0.102	0.094	0.096	0.100	0.100	0.098	0.884
19:56:43	0.842	0.866	0.831	0.851	0.842	0.853	0.849	0.847	0.877	0.859	0.863	0.851	0.855	0.848	0.850	0.851	0.861	0.850	0.858	0.861	0.866	0.877	0.889	0.869	0.866	0.952	0.980	0.882	0.877	0.873	0.954	0.901	0.969	0.873	0.862	0.882	0.854	1.028	1.014	0.980	1.030	0.902	0.102	0.094	0.096	0.100	0.100	0.098	0.881
20:06:43	0.843	0.865	0.835	0.852	0.842	0.849	0.847	0.849	0.876	0.861	0.864	0.850	0.853	0.848	0.849	0.851	0.864	0.848	0.857	0.862	0.867	0.878	0.888	0.867	0.864	0.937	0.982	0.885	0.882	0.872	0.943	0.886	0.966	0.877	0.861	0.884	0.852	1.023	0.996	0.966	1.025	0.882	0.102	0.094	0.096	0.100	0.100	0.098	0.879
20:16:43	0.840	0.863	0.836	0.851	0.839	0.853	0.844	0.851	0.876	0.858	0.860	0.850	0.852	0.847	0.846	0.852	0.862	0.849	0.854	0.860	0.867	0.883	0.886	0.868	0.866	0.926	0.963	0.881	0.880	0.873	0.923	0.876	0.947	0.874	0.863	0.881	0.853	1.009	0.980	0.949	1.004	0.875	0.102	0.094	0.096	0.100	0.100	0.098	0.865
20:26:43	0.843	0.862	0.840	0.851	0.842	0.850	0.849	0.854	0.875	0.860	0.861	0.848	0.851	0.846	0.850	0.852	0.864	0.844	0.852	0.861	0.869	0.881	0.888	0.869	0.866	0.925	0.973	0.885	0.880	0.873	0.915	0.878	0.953	0.875	0.862	0.882	0.852	1.014	0.970	0.927	0.989	0.870	0.102	0.094	0.097	0.100	0.100	0.098	0.871
20:36:43	0.832	0.861	0.839	0.845	0.837	0.843	0.847	0.848	0.867	0.856	0.850	0.852	0.850	0.847	0.851	0.852	0.858	0.848	0.851	0.855	0.864	0.875	0.883	0.862	0.861	0.927	0.977	0.892	0.875	0.872	0.889	0.871	0.951	0.870	0.856	0.875	0.855	1.001	0.967	0.898	0.976	0.863	0.102	0.094	0.096	0.100	0.100	0.097	0.863
20:46:43	0.839	0.859	0.829	0.849	0.837	0.849	0.845	0.855	0.874	0.861	0.859	0.848	0.852	0.847	0.849	0.851	0.865	0.846	0.854	0.861	0.868	0.882	0.886	0.867	0.867	0.924	0.959	0.883	0.880	0.873	0.907	0.875	0.967	0.872	0.856	0.878	0.851	1.019	0.968	0.883	0.960	0.876	0.102	0.094	0.096	0.100	0.100	0.098	0.873
20:56:43	0.840	0.859	0.838	0.850	0.837	0.850	0.849	0.851	0.873	0.862	0.858	0.847	0.851	0.847	0.850	0.859	0.862	0.840	0.854	0.858	0.868	0.880	0.888	0.867	0.866	0.928	0.941	0.882	0.879	0.875	0.897	0.874	0.977	0.872	0.855	0.877	0.851	1.013	0.959	0.884	0.933	0.872	0.102	0.094	0.096	0.100	0.100	0.098	0.873
21:06:43	0.842	0.858	0.833	0.850	0.838	0.853	0.848	0.858	0.873	0.862	0.862	0.846	0.852	0.850	0.847	0.858	0.863	0.841	0.856	0.861	0.869	0.882	0.889	0.869	0.870	0.929	0.941	0.882	0.879	0.875	0.891	0.872	0.981	0.875	0.858	0.881	0.854	1.023	0.966	0.878	0.906	0.878	0.102	0.094	0.096	0.100	0.100	0.098	0.873
21:16:43	0.840	0.859	0.833	0.849	0.840	0.850	0.848	0.858	0.874	0.863	0.864	0.845	0.851	0.847	0.850	0.860	0.862	0.841	0.857	0.860	0.868	0.883	0.890	0.871	0.871	0.932	0.948	0.886	0.881	0.873	0.913	0.874	0.979	0.875	0.858	0.881	0.850	1.016	0.941	0.884	0.884	0.881	0.102	0.094	0.096	0.100	0.100	0.098	0.864
21:26:43	0.839	0.858	0.833	0.849	0.841	0.850	0.848	0.862	0.876	0.863	0.865	0.843	0.852	0.847	0.850	0.860	0.864	0.837	0.857	0.864	0.868	0.885	0.891	0.872	0.871	0.919	0.950	0.886	0.879	0.872	0.899	0.874	0.975	0.874	0.860	0.881	0.851	1.010	0.922	0.878	0.869	0.874	0.102	0.094	0.096	0.100	0.100	0.098	0.872
21:36:43	0.840	0.857	0.833	0.846	0.837	0.848	0.852	0.858	0.874	0.862	0.861	0.845	0.851	0.849	0.850	0.855	0.867	0.841	0.854	0.862	0.866	0.883	0.888	0.870	0.871	0.923	0.958	0.882	0.881	0.877	0.895	0.872	0.970	0.875	0.858	0.881	0.852	1.019	0.921	0.881	0.866	0.878	0.102	0.094	0.097	0.100	0.100	0.097	0.875
21:46:43	0.841	0.856	0.834	0.848	0.841	0.849	0.852	0.859	0.872	0.863	0.859	0.840	0.853	0.848	0.853	0.860	0.861	0.835	0.859	0.860	0.869	0.880	0.893	0.870	0.875	0.932	0.958	0.888	0.884	0.869	0.907	0.876	0.979	0.871	0.854	0.880	0.851	1.023	0.915	0.879	0.875	0.868	0.102	0.094	0.096	0.100	0.100	0.098	0.873
21:56:43	0.833	0.856	0.838	0.847	0.835	0.841	0.846	0.855	0.867	0.861	0.848	0.844	0.849	0.845	0.848	0.859	0.854	0.836	0.859	0.853	0.861	0.878	0.884	0.859	0.861	0.918	0.944	0.890	0.876	0.866	0.885	0.872	0.963	0.867	0.846	0.871	0.852	1.011	0.895	0.876	0.871	0.853	0.102	0.094	0.096	0.100	0.100	0.098	0.863
22:06:43	0.840	0.851	0.834	0.846	0.840	0.848	0.850	0.863	0.873	0.861	0.862	0.838	0.849	0.850	0.847	0.856	0.870	0.837	0.861	0.859	0.868	0.885	0.890	0.868	0.873	0.930	0.941	0.885	0.881	0.876	0.886	0.873	0.974	0.873	0.854	0.878	0.851	1.020	0.898	0.889	0.874	0.875	0.102	0.094	0.096	0.100	0.100	0.097	0.868
22:16:43	0.836	0.851	0.835	0.847	0.836	0.845	0.846	0.859	0.871	0.861	0.858	0.841	0.848	0.844	0.850	0.868	0.869	0.836	0.866	0.854	0.866	0.879	0.886	0.863	0.871	0.910	0.937	0.886	0.881	0.867	0.884	0.873	0.965	0.867	0.851	0.875	0.853	1.010	0.876	0.879	0.877	0.862	0.102	0.094	0.096	0.100	0.100	0.098	0.865
22:26:43	0.837	0.853	0.830	0.846	0.833	0.843	0.845	0.859	0.872	0.859	0.860	0.841	0.847	0.852	0.849	0.866	0.866	0.837	0.863	0.854	0.864	0.878	0.887	0.867	0.876	0.908	0.921	0.885	0.881	0.874	0.899	0.877	0.981	0.873	0.855	0.880	0.854	1.006	0.876	0.885	0.870	0.877	0.102	0.094	0.096	0.100	0.100	0.098	0.868
22:36:43	0.836	0.854	0.833	0.844	0.835	0.845	0.844	0.862	0.874	0.861	0.860	0.839	0.849	0.851	0.848	0.862	0.868	0.836	0.863	0.858	0.863	0.881	0.891	0.870	0.878	0.882	0.902	0.884	0.882	0.871	0.882	0.873	0.968	0.871	0.857	0.880	0.851	0.999	0.865	0.876	0.873	0.877	0.101	0.094	0.096	0.099	0.100	0.097	0.864
22:46:43	0.835	0.855	0.833	0.846	0.832	0.843	0.847	0.860	0.871	0.863	0.858	0.837	0.845	0.853	0.849	0.861	0.874	0.839	0.858	0.856	0.864	0.878	0.888	0.867	0.878	0.878	0.887	0.883	0.880	0.873	0.879	0.876	0.977	0.869	0.857	0.880	0.852	0.992	0.862	0.877	0.864	0.878	0.102	0.094	0.096	0.099	0.100	0.097	0.863
22:56:43	0.834	0.851	0.836	0.841	0.829	0.843	0.845	0.854	0.868	0.858	0.856	0.838	0.847	0.846	0.847	0.873	0.858	0.835	0.865	0.853	0.862	0.877	0.884	0.861	0.868	0.875	0.883	0.885	0.878	0.864	0.871	0.876	0.969	0.869	0.847	0.872	0.854	0.964	0.863	0.876	0.868	0.861	0.101	0.094	0.096	0.099	0.100	0.097	0.867
23:06:43	0.835	0.850	0.838	0.843	0.831	0.842	0.846	0.853	0.868	0.858	0.854	0.839	0.848	0.849	0.847	0.876	0.864	0.834	0.863	0.855	0.861	0.877	0.886	0.862	0.872	0.875	0.872	0.887	0.879	0.864	0.873	0.876	0.960	0.870	0.847	0.870	0.852	0.946	0.868	0.879	0.869	0.862	0.101	0.094	0.096	0.099	0.100	0.098	0.861
23:16:43	0.833	0.852	0.838	0.846	0.831	0.844	0.848	0.859	0.872	0.861	0.857	0.837	0.850	0.852	0.848	0.868	0.857	0.833	0.863	0.855	0.864	0.880	0.887	0.864	0.876	0.876	0.869	0.882	0.879	0.864	0.874	0.874	0.961	0.869	0.852	0.876	0.851	0.919	0.868	0.879	0.869	0.864	0.101	0.094	0.096	0.099	0.100	0.097	0.861
23:26:43	0.831	0.850	0.835	0.842	0.831	0.847	0.850	0.859	0.872	0.860	0.859	0.838	0.846	0.852	0.847	0.867	0.874	0.832	0.860	0.857	0.864	0.879	0.890	0.866	0.876	0.874	0.868	0.885	0.878	0.868	0.876	0.873	0.963	0.868	0.850	0.874	0.851	0.908	0.866	0.877	0.867	0.866	0.101	0.094	0.096	0.099	0.100	0.097	0.859
23:36:43	0.832	0.850	0.838	0.842	0.829	0.845	0.844	0.854	0.870	0.861	0.859	0.839	0.847	0.855	0.846	0.870	0.864	0.834	0.861	0.858	0.860	0.878	0.891	0.862	0.875	0.874	0.866	0.880	0.883	0.867	0.876	0.876	0.945	0.868	0.848	0.874	0.853	0.906	0.866	0.876	0.869	0.858	0.102	0.094	0.096	0.099	0.100	0.097	0.860
23:46:43	0.834	0.847	0.841	0.840	0.828	0.842	0.845	0.854	0.864	0.857	0.850	0.838	0.846	0.846	0.843	0.869	0.860	0.831	0.861	0.852	0.859	0.873	0.884	0.859	0.863	0.871	0.864	0.880	0.874	0.859	0.870	0.872	0.941	0.866	0.843	0.866	0.851	0.900	0.864	0.872	0.864	0.849	0.101	0.094	0.096	0.099	0.100	0.097	0.856
23:56:43	0.835	0.847	0.844	0.843	0.828	0.846	0.846	0.853	0.869	0.859	0.858	0.837	0.849	0.853	0.846	0.866	0.877	0.834	0.857	0.859	0.861	0.876	0.889	0.864	0.876	0.878	0.860	0.882	0.881	0.870	0.875	0.875	0.954	0.870	0.848	0.872	0.851	0.903	0.865	0.878	0.868	0.863	0.102	0.094	0.096	0.099	0.100	0.097	0.860
24:06:43	0.827	0.845	0.851	0.835	0.820	0.831	0.845	0.846	0.858	0.851	0.845	0.836	0.845	0.847	0.841	0.864	0.849	0.831	0.855	0.851	0.855	0.872	0.880	0.853	0.860	0.872	0.865	0.877	0.868	0.859	0.868	0.868	0.941	0.865	0.844	0.860	0.850	0.885	0.862	0.871	0.862	0.845	0.102	0.093	0.096	0.099	0.100	0.097	0.852
24:16:43	0.833	0.848	0.853	0.842	0.825	0.842	0.847	0.854	0.868	0.861	0.856	0.838	0.854	0.856	0.848	0.863	0.862	0.832	0.860	0.861	0.860	0.877	0.888	0.860	0.874	0.875	0.860	0.881	0.882	0.869	0.875	0.873	0.944	0.868	0.848	0.873	0.853	0.904	0.870	0.875	0.868	0.865	0.101	0.094	0.096	0.099	0.100	0.098	0.861
24:26:43	0.829	0.846	0.861	0.838	0.826	0.839	0.845	0.850	0.863	0.856	0.850	0.838	0.849	0.852	0.842	0.878	0.865	0.833	0.858	0.855	0.857	0.877	0.885	0.856	0.864	0.872	0.866	0.880	0.876	0.860	0.874	0.875	0.942	0.865	0.844	0.867	0.852	0.895	0.867	0.875	0.866	0.847	0.101	0.094	0.096	0.099	0.100	0.097	0.853
24:36:43	0.832	0.852	0.857	0.841	0.826	0.842	0.848	0.854	0.869	0.859	0.857	0.841	0.859	0.855	0.847	0.866	0.865	0.832	0.862	0.862	0.861	0.879	0.887	0.861	0.872	0.880	0.859	0.883	0.882	0.870	0.876	0.877	0.932	0.868	0.849	0.872	0.855	0.895	0.868	0.874	0.870	0.865	0.102	0.094	0.096	0.100	0.100	0.097	0.859
24:46:43	0.829	0.848	0.857	0.838	0.823	0.840	0.844	0.849	0.863	0.858	0.851	0.842	0.858	0.857	0.848	0.874	0.854	0.834	0.860	0.860	0.857	0.875	0.885	0.858	0.873	0.876	0.867	0.883	0.879	0.869	0.873	0.877	0.918	0.867	0.849	0.867	0.854	0.896	0.866	0.874	0.869	0.861	0.101	0.094	0.096	0.099	0.100	0.097	0.859
24:56:43	0.830	0.845	0.858	0.841	0.824	0.839	0.845	0.852	0.866	0.859	0.850	0.840	0.854	0.857	0.843	0.882	0.852	0.830	0.860	0.861	0.857	0.877	0.881	0.856	0.863	0.872	0.868	0.880	0.873	0.860	0.873	0.874	0.908	0.867	0.847	0.866	0.854	0.893	0.866	0.874	0.866	0.851	0.101	0.094	0.096	0.099	0.099	0.097	0.852
25:06:43	0.830	0.844	0.861	0.838	0.824	0.834	0.846	0.848	0.863	0.858	0.848	0.842	0.853	0.852	0.839	0.877	0.853	0.829	0.856	0.857	0.855	0.877	0.880	0.853	0.859	0.871	0.866	0.875	0.870	0.857	0.870	0.872	0.899	0.866	0.848	0.865	0.852	0.891	0.864	0.869	0.863	0.850	0.101	0.094	0.096	0.099	0.100	0.097	0.847
25:16:43	0.830	0.850	0.856	0.838	0.819	0.831	0.848	0.845	0.858	0.853	0.849	0.845	0.863	0.858	0.843	0.881	0.853	0.834	0.856	0.857	0.856	0.874	0.879	0.855	0.870	0.871	0.863	0.882	0.873	0.863	0.871	0.875	0.888	0.863	0.854	0.864	0.853	0.892	0.867	0.874	0.867	0.857	0.101	0.094	0.096	0.099	0.100	0.097	0.852
25:26:43	0.826	0.847	0.854	0.833	0.818	0.823	0.847	0.840	0.856	0.846	0.842	0.845	0.855	0.851	0.840	0.870	0.848	0.834	0.852	0.854	0.852	0.872	0.874	0.847	0.856	0.867	0.868	0.876	0.869	0.862	0.867	0.873	0.884	0.861	0.851	0.859	0.852	0.886	0.864	0.870	0.860	0.855	0.101	0.093	0.096	0.099	0.099	0.097	0.849
25:36:43	0.832	0.848	0.854	0.836	0.818	0.833	0.846	0.841	0.858	0.854	0.844	0.848	0.861	0.858	0.840	0.882	0.851	0.833	0.856	0.858	0.854	0.875	0.877	0.851	0.862	0.870	0.866	0.876	0.869	0.864	0.870	0.874	0.885	0.863	0.850	0.862	0.854	0.891	0.867	0.869	0.866	0.857	0.101	0.094	0.096	0.099	0.100	0.097	0.848
[truncated: 47 more columns]
