# Supplementary material for: Systematic analysis of low-affinity transcription factor binding site clusters in vitro and in vivo establishes their functional relevance
Source: Nat Commun. 2022 Sep 7;13:5273. doi: 10.1038/s41467-022-32971-0 (PMC9452512; doi:10.1038/s41467-022-32971-0)
Supplement: Supplementary file 3 — Source Data [file 41467_2022_32971_MOESM3_ESM.zip › source_data/in-vivo/20210512/20210512_Z3EV268_mScarleti70.txt]

mScarlet-i:570,593
Kinetic read	A1	A2	A3	A4	A5	A6	A7	A8	A9	A10	A11	A12	B1	B2	B3	B4	B5	B6	B7	B8	B9	B10	B11	B12	C1	C2	C3	C4	C5	C6	C7	C8	C9	C10	C11	C12	D1	D2	D3	D4	D5	D6	D7	D8	D9	D10	D11	D12	E1
0:07:15	34	15	10	8	11	0	20	11	22	27	14	21	0	17	8	13	0	6	0	0	5	3	4	7	10	11	11	0	0	3	5	22	0	17	16	0	1	22	14	22	0	0	12	1	4	27	6	10	16
0:17:15	16	1	0	28	28	12	11	23	1	17	0	6	14	10	23	0	0	27	0	0	0	21	10	0	27	4	20	4	20	10	40	0	6	0	21	0	11	0	21	21	7	1	21	17	0	13	9	13	0
0:27:15	23	14	5	0	12	13	14	18	14	0	26	0	0	0	0	1	0	16	23	1	4	6	0	0	0	0	1	4	2	7	8	27	17	23	28	18	12	0	13	10	0	17	25	30	23	26	0	13	0
0:37:15	0	12	2	25	0	10	31	0	3	0	0	26	12	10	2	24	7	20	11	0	0	0	0	11	15	1	1	22	0	0	22	18	0	22	22	0	17	3	16	8	6	23	24	18	0	5	38	0	0
0:47:15	7	0	16	5	10	0	3	22	0	0	0	22	0	9	0	0	0	0	0	18	0	12	17	0	22	0	1	25	17	12	0	17	0	0	0	8	0	0	16	2	18	0	14	16	10	9	14	0	5
0:57:15	0	25	39	1	27	0	15	7	0	5	0	6	0	15	12	0	23	0	7	11	17	8	22	0	0	0	13	7	25	20	16	23	3	8	0	1	0	0	0	0	0	23	5	5	23	0	5	0	14
1:07:15	5	1	0	25	12	0	9	1	17	13	6	0	2	29	12	13	10	0	16	0	0	0	0	0	1	0	0	14	0	24	3	5	0	0	4	33	2	2	17	15	13	30	6	0	25	0	5	0	31
1:17:15	14	22	7	1	21	4	21	11	0	0	6	0	8	0	0	2	7	8	21	6	0	0	7	0	0	3	18	0	23	5	0	0	12	26	0	6	0	24	0	6	14	26	4	22	0	0	2	6	0
1:27:15	11	20	18	24	22	1	0	20	13	19	17	16	6	17	5	12	54	18	0	0	1	15	10	4	2	15	9	10	14	14	0	7	16	0	0	16	17	14	15	0	0	15	38	0	0	0	0	0	9
1:37:15	0	0	0	29	17	1	10	2	0	16	0	14	0	15	5	9	7	13	18	0	0	4	0	27	0	1	9	7	11	30	0	0	11	1	0	26	0	24	4	0	0	13	21	22	0	5	6	0	0
1:47:15	8	0	8	13	5	12	26	22	33	0	10	0	0	0	0	0	0	0	7	15	13	5	0	0	8	0	23	0	9	35	20	0	0	0	7	39	47	3	0	0	9	20	2	10	17	0	20	0	4
1:57:15	3	10	17	37	22	33	11	9	0	16	1	8	0	16	30	0	9	4	47	0	0	16	0	11	13	13	3	9	48	31	10	0	19	19	15	15	6	7	0	18	4	31	7	0	18	12	12	0	23
2:07:15	0	16	42	0	7	40	3	8	28	0	10	7	16	8	12	16	4	22	10	6	16	0	4	0	10	0	2	14	0	21	29	0	23	0	27	0	14	17	3	10	0	14	2	15	8	13	1	0	20
2:17:15	0	8	0	14	49	15	20	0	34	27	7	38	8	7	31	27	22	15	0	10	0	22	7	19	5	0	21	10	0	0	21	0	3	32	20	0	15	10	4	31	17	5	0	19	0	1	10	19	0
2:27:15	7	0	8	20	6	6	27	29	22	2	5	0	0	13	0	0	7	0	18	20	34	2	15	0	1	11	0	21	4	5	0	0	10	0	0	9	0	0	7	0	0	0	34	0	8	0	17	22	41
2:37:15	17	8	0	7	0	16	10	7	29	6	16	0	8	0	0	26	0	11	0	0	24	15	11	0	4	14	31	2	11	17	34	0	25	13	35	14	32	0	0	18	12	10	16	2	17	20	29	10	32
2:47:15	0	19	9	18	8	0	0	0	16	0	0	18	0	13	4	9	17	5	25	0	21	0	24	5	1	10	11	15	28	0	0	15	14	0	0	16	19	14	0	0	0	26	29	0	5	9	8	6	32
2:57:15	4	20	22	8	3	0	9	16	30	5	16	3	12	9	0	21	0	14	11	21	2	16	9	16	4	29	16	25	0	0	19	10	32	6	3	4	5	11	34	26	5	0	24	3	0	48	27	7	43
3:07:15	1	0	10	0	25	14	15	0	4	22	0	29	0	13	0	19	0	23	2	0	0	8	0	17	17	0	18	6	26	20	4	11	16	0	2	3	32	10	23	19	9	0	0	14	6	0	0	16	43
3:17:15	6	0	0	8	0	8	37	0	28	0	0	0	11	8	2	17	18	14	7	7	8	3	0	39	0	22	0	0	30	0	29	0	0	26	0	11	0	21	17	9	12	17	0	9	26	28	0	17	67
3:27:15	8	3	6	35	8	9	29	3	0	13	0	6	20	41	17	39	0	0	22	0	0	14	0	5	0	9	10	11	6	32	30	37	0	0	20	45	3	0	0	0	11	13	9	0	0	3	9	0	72
3:37:15	13	16	1	34	0	8	0	8	13	3	0	13	7	0	11	3	24	0	0	19	9	0	28	6	6	0	0	0	36	0	22	14	0	1	5	11	19	9	0	8	14	0	1	38	9	8	4	0	56
3:47:15	24	0	0	0	0	10	29	17	32	2	0	3	31	1	9	3	15	5	38	42	0	14	0	27	5	0	0	0	13	12	0	0	16	17	0	0	0	0	21	12	26	9	9	14	0	15	24	26	83
3:57:15	13	0	22	0	18	6	14	50	11	13	0	33	8	0	0	19	22	25	0	9	12	0	21	0	9	18	16	26	0	0	10	0	9	15	0	39	7	0	26	34	0	14	0	22	0	0	9	0	100
4:07:15	23	4	0	7	12	13	0	19	19	9	0	28	4	0	31	9	9	7	32	25	0	22	0	23	18	20	9	23	0	35	0	8	0	24	13	25	47	0	0	0	1	17	15	1	0	0	14	0	96
4:17:15	0	5	0	0	0	1	9	8	5	9	15	11	6	18	1	8	0	0	35	0	0	25	1	5	25	2	0	26	0	3	3	5	0	12	1	0	15	9	37	4	0	0	9	18	39	5	0	8	115
4:27:15	28	19	13	26	27	13	0	0	0	2	0	0	8	0	12	33	0	7	0	3	10	18	0	10	27	10	8	21	12	10	10	0	16	0	0	4	0	22	19	18	0	7	0	4	6	7	22	6	118
4:37:15	13	9	21	1	7	10	1	24	0	7	19	3	10	4	21	0	8	26	0	20	11	22	7	6	20	10	0	9	29	2	11	23	0	18	1	23	0	1	37	0	8	23	12	2	0	16	28	26	124
4:47:15	6	0	0	0	11	23	25	12	12	0	0	28	0	5	0	12	28	11	0	15	34	0	19	0	0	2	0	2	0	9	16	30	0	0	0	11	13	4	0	19	0	0	3	1	6	0	14	0	106
4:57:15	6	0	15	3	0	22	0	0	10	14	17	28	9	0	16	12	10	0	0	5	0	19	20	0	8	25	8	2	0	13	5	0	32	4	15	0	0	17	2	11	19	16	0	0	2	11	25	0	141
5:07:15	20	14	26	24	13	0	17	15	3	11	5	10	6	8	15	21	15	14	9	20	0	0	28	7	0	17	0	0	5	0	4	22	0	3	21	0	22	2	0	12	12	0	0	9	15	4	0	35	154
5:17:15	31	9	10	29	30	25	0	19	15	10	0	0	0	4	16	5	0	6	17	0	0	0	0	25	14	13	13	0	13	22	0	0	12	6	21	12	34	30	0	0	9	24	0	10	10	32	4	4	170
5:27:15	0	11	0	3	22	20	29	15	0	0	0	11	13	1	7	0	4	0	15	0	7	16	0	13	0	0	15	35	6	30	8	0	11	22	0	0	12	22	25	12	9	28	18	24	0	13	28	11	181
5:37:15	0	22	27	6	27	3	0	26	15	4	31	7	0	39	0	11	35	18	5	13	14	2	24	15	36	0	10	6	0	2	2	0	0	23	10	15	19	2	9	12	14	8	11	0	24	0	12	13	199
5:47:15	5	12	20	0	31	10	3	32	0	2	38	22	5	0	0	5	1	0	15	7	6	0	0	10	0	20	0	1	0	22	0	13	6	1	0	0	18	7	9	18	0	0	0	12	16	0	25	38	215
5:57:15	19	13	32	22	2	17	0	12	8	7	0	0	5	0	18	14	0	2	17	37	18	10	0	30	0	0	7	0	10	4	5	18	7	13	17	4	18	10	33	13	10	18	14	11	25	18	28	0	215
6:07:15	5	33	13	7	3	0	0	8	3	4	4	37	11	21	0	0	14	10	0	1	0	16	16	9	0	0	21	0	6	28	12	21	2	4	0	0	20	0	0	18	17	6	15	0	7	0	10	46	248
6:17:15	0	0	11	0	18	0	10	0	13	34	12	16	27	4	13	23	19	37	7	0	31	13	46	12	7	12	0	0	0	29	7	16	28	0	0	19	32	0	4	21	27	20	20	0	19	0	18	0	237
6:27:15	0	13	6	6	11	13	0	5	0	28	23	10	12	37	9	18	0	19	13	0	0	10	22	20	0	7	13	13	0	4	0	0	0	0	15	26	4	23	19	8	2	35	1	11	16	0	12	15	235
6:37:15	0	24	0	28	13	0	9	13	0	22	17	0	0	13	45	19	0	16	47	0	9	4	0	0	14	5	12	25	0	0	13	0	0	34	0	8	2	21	19	0	0	7	0	16	0	14	16	10	289
6:47:15	16	0	29	3	4	11	7	15	10	0	0	5	2	26	11	0	13	15	21	0	31	4	14	0	0	35	11	17	25	24	21	14	40	10	0	0	2	0	5	27	18	20	13	4	8	0	11	8	331
6:57:15	42	28	17	8	22	24	0	7	8	0	18	22	11	10	0	13	0	1	0	22	0	4	29	18	13	0	0	0	9	7	17	21	13	29	0	0	0	3	0	0	13	0	24	0	15	19	8	0	363
7:07:15	11	14	13	21	31	18	6	19	24	17	0	19	15	14	0	12	0	15	0	5	21	9	0	28	14	24	0	10	13	4	17	0	6	0	0	12	0	0	0	6	35	4	19	21	5	28	0	7	368
7:17:15	8	0	16	0	0	0	23	4	0	3	0	9	13	27	5	12	0	0	0	22	3	0	11	15	16	27	20	16	18	0	12	0	18	1	17	3	4	28	20	21	0	0	31	1	17	0	23	14	423
7:27:15	0	0	14	10	9	12	11	3	16	16	20	6	19	0	10	26	32	0	24	0	3	20	0	24	25	22	17	3	0	8	25	4	27	0	0	15	0	4	19	1	22	9	7	10	7	0	6	1	407
7:37:15	20	24	0	0	4	46	12	29	6	20	1	18	0	11	0	21	0	4	0	13	0	19	3	21	0	16	15	17	0	12	21	0	0	11	7	0	3	0	14	0	11	22	0	0	0	28	30	3	483
7:47:15	0	7	19	0	23	0	0	33	0	9	20	0	13	7	2	0	0	0	27	0	2	16	35	0	2	0	14	10	5	27	0	1	1	14	0	12	1	2	0	11	5	23	2	0	0	8	5	24	498
7:57:15	0	5	0	6	33	8	15	22	0	3	7	0	7	24	0	0	7	28	0	0	18	15	2	0	0	16	0	0	13	21	13	1	26	0	0	0	4	30	0	6	2	9	30	0	6	0	18	10	520
8:07:15	15	29	11	20	13	0	0	17	0	45	14	0	3	0	0	0	0	13	0	0	0	3	0	5	0	5	11	16	4	5	0	19	0	16	2	5	8	1	14	0	22	20	1	1	0	5	12	3	558
8:17:15	0	20	0	20	10	0	1	8	28	21	11	6	6	30	6	14	3	22	28	10	10	1	4	0	28	10	0	10	10	0	14	16	18	0	0	5	9	30	22	1	0	11	18	38	0	13	12	17	600
8:27:15	25	17	8	8	0	22	17	0	15	3	16	6	31	26	0	6	0	1	6	0	15	9	7	0	0	3	4	0	2	16	0	12	6	17	32	2	20	14	10	33	25	24	25	0	30	0	7	9	629
8:37:15	11	0	6	0	7	5	8	3	0	0	4	4	5	7	0	0	28	16	17	17	0	0	9	0	15	0	8	27	36	2	36	0	0	0	0	31	6	12	17	0	28	0	19	3	14	0	22	10	666
8:47:15	1	0	2	0	14	0	33	5	9	9	27	0	8	0	2	0	10	9	11	14	19	14	12	7	18	8	9	10	3	19	0	0	16	0	0	14	20	21	12	7	0	28	9	19	30	4	25	16	690
8:57:15	19	0	11	0	26	28	8	21	0	22	0	23	0	25	6	17	13	6	0	10	9	0	18	3	29	25	0	11	11	0	36	1	10	8	6	0	2	21	0	0	10	13	11	9	17	0	0	31	727
9:07:15	10	25	0	19	0	7	23	15	0	13	23	7	11	0	10	17	0	47	19	8	0	1	11	0	16	13	0	10	28	11	2	7	25	15	7	0	14	0	43	5	0	0	12	10	4	21	0	0	773
9:17:15	8	3	28	22	16	0	15	0	4	0	14	0	0	6	16	12	24	1	9	16	0	2	22	1	20	17	25	10	0	15	5	0	6	25	36	8	0	2	12	0	25	23	3	0	29	0	0	5	757
9:27:15	0	0	12	10	13	23	0	2	13	1	6	8	0	1	26	38	0	0	1	27	13	9	0	15	10	14	6	9	20	0	0	27	0	0	0	0	14	0	26	26	4	3	0	16	16	12	22	15	805
9:37:15	2	19	16	6	18	22	19	15	1	16	0	2	0	0	0	0	0	0	17	31	30	30	10	21	0	3	22	34	0	0	11	0	0	0	0	12	21	4	0	22	12	0	0	0	22	22	10	0	785
9:47:15	21	0	0	15	7	10	7	9	0	0	18	16	40	2	17	0	35	0	10	1	3	5	0	29	17	20	3	20	7	5	18	6	11	17	10	0	15	0	15	0	13	10	7	0	21	0	10	7	781
9:57:15	0	0	25	0	7	0	21	0	0	10	0	13	4	0	19	0	18	14	26	12	0	5	0	0	6	8	20	31	32	0	7	25	11	3	1	24	18	0	0	0	20	0	8	0	6	3	9	26	812
10:07:15	25	13	14	8	7	16	23	5	17	10	13	0	13	40	32	24	1	14	0	15	11	16	24	0	0	27	19	24	10	21	0	29	9	24	8	21	9	0	21	0	11	3	13	14	0	0	14	18	823
10:17:15	25	17	5	0	7	28	25	42	13	32	5	11	0	47	16	24	24	4	0	13	30	2	3	12	40	15	12	17	24	10	0	18	3	10	0	0	0	8	10	7	1	18	0	2	14	13	0	0	831
10:27:15	37	16	3	0	14	0	3	24	6	0	14	0	0	4	0	0	0	0	1	9	17	0	9	29	0	0	18	30	16	14	9	26	39	23	0	0	0	10	4	18	0	33	0	0	0	5	1	1	847
10:37:15	25	6	0	6	11	4	0	25	23	11	8	18	19	22	13	11	17	0	0	6	0	8	0	7	11	12	2	18	5	0	5	5	2	0	0	21	0	0	18	55	0	0	38	17	13	13	21	29	858
10:47:15	9	0	13	0	1	19	0	4	13	0	0	10	10	13	2	17	9	0	5	0	34	26	0	4	16	0	3	0	2	17	7	3	16	9	11	0	20	12	9	0	14	0	0	15	11	6	12	3	852
10:57:15	10	0	0	0	0	5	0	28	17	0	11	16	2	0	0	20	0	12	12	30	4	2	15	24	22	24	0	0	16	36	37	6	0	9	7	3	25	8	17	0	10	30	29	0	2	0	4	0	838
11:07:15	0	0	2	0	9	17	29	8	13	23	14	0	4	0	27	18	6	15	25	7	14	8	23	33	0	18	0	21	5	26	6	0	21	3	0	24	0	13	0	22	12	0	0	11	9	2	8	16	869
11:17:15	11	36	6	18	0	6	0	0	0	13	14	27	0	5	0	21	1	8	8	22	0	4	0	34	0	0	0	19	6	19	9	16	0	7	18	31	0	11	15	10	11	7	27	0	3	12	0	11	857
11:27:15	9	16	11	0	14	5	22	0	4	0	25	0	0	4	0	25	11	28	30	5	0	0	0	10	0	39	17	0	0	12	12	0	15	0	13	29	0	23	14	2	38	4	7	9	0	0	1	4	880
11:37:15	4	0	23	0	26	0	13	0	0	38	0	9	0	12	0	5	9	8	26	13	3	0	0	26	2	0	6	0	28	0	0	0	17	39	0	8	0	11	18	16	35	4	3	11	0	10	1	9	894
11:47:15	17	0	6	0	0	0	0	29	17	13	0	2	25	17	8	32	11	0	15	12	18	19	33	3	18	26	0	14	17	0	21	0	0	0	0	0	24	4	33	0	9	5	12	0	1	4	12	0	882
11:57:15	19	19	35	15	0	14	0	29	7	2	9	14	6	7	0	21	14	1	23	5	24	20	28	37	2	9	10	20	10	9	0	17	0	0	6	12	16	24	0	0	0	3	5	12	6	5	6	8	897
12:07:15	5	4	0	20	12	44	15	0	0	14	0	0	6	0	0	0	0	32	12	30	26	0	22	9	0	16	0	11	0	17	0	0	14	0	37	0	0	26	28	18	18	10	5	0	0	3	14	0	861
12:17:15	3	0	11	32	0	0	0	2	11	0	7	0	13	7	5	0	6	41	15	21	5	14	6	5	22	8	1	12	17	21	7	26	8	0	2	0	8	12	7	3	22	0	13	0	0	44	0	28	913
12:27:15	4	14	0	12	0	3	0	17	33	16	1	15	16	11	13	2	10	0	11	5	16	19	20	26	12	0	9	0	11	17	5	17	0	2	16	3	0	4	18	0	16	19	3	0	19	7	7	7	909
12:37:15	11	7	17	10	9	26	11	11	7	0	10	0	14	0	8	7	18	7	0	10	8	4	8	1	17	13	40	25	12	16	25	12	0	11	0	8	5	9	36	35	0	13	2	14	18	12	9	13	900
12:47:15	9	0	19	7	8	18	9	0	8	0	13	26	0	21	1	31	7	0	34	3	0	16	0	6	0	0	0	11	5	13	27	25	0	5	0	0	5	0	22	9	10	0	0	25	8	33	24	6	879
12:57:15	0	13	0	15	3	3	0	16	0	4	16	17	12	5	15	1	26	32	20	10	11	15	14	0	0	0	11	20	11	13	0	11	4	8	13	1	0	2	23	0	22	19	0	45	0	1	20	20	876
13:07:15	28	2	17	14	0	20	5	0	38	4	11	0	9	0	5	34	8	21	36	1	6	22	0	9	14	33	0	0	16	0	9	0	13	9	33	7	5	12	0	15	0	10	0	1	0	0	27	0	870
13:17:15	12	0	0	13	20	2	17	4	10	7	12	23	28	8	5	0	22	0	16	35	30	42	11	0	0	0	1	20	21	7	6	16	0	0	0	23	0	6	17	1	8	17	6	38	17	14	25	20	860
13:27:15	0	33	17	0	4	0	0	0	8	0	7	13	10	9	6	13	17	0	17	14	6	0	0	17	15	10	0	15	22	23	0	0	0	6	9	26	0	12	0	0	2	0	22	3	15	32	0	14	864
13:37:15	0	0	0	0	0	12	19	6	8	0	5	25	0	11	6	0	12	0	17	0	30	13	8	16	21	0	25	0	3	40	5	45	22	18	10	0	18	0	0	5	0	18	3	11	21	9	7	10	860
13:47:15	3	0	3	11	30	0	7	0	0	13	0	0	0	0	34	29	0	2	17	0	0	0	0	14	27	0	9	21	13	5	20	29	8	10	17	18	0	8	35	0	0	7	2	14	5	12	0	0	807
13:57:15	0	9	7	22	0	9	14	0	13	7	7	0	24	0	0	28	7	12	18	12	0	14	3	27	0	15	7	24	9	13	13	8	0	2	22	3	35	0	0	13	13	27	15	12	10	20	18	4	798
14:07:15	24	2	11	19	3	18	2	26	18	0	7	35	4	5	31	5	0	9	0	9	0	19	18	2	0	13	0	18	28	4	8	14	12	0	8	22	13	2	11	8	0	0	10	11	0	7	14	1	782
14:17:15	28	11	3	0	0	14	0	42	0	0	10	18	7	22	7	20	27	0	0	13	18	3	38	3	4	25	27	25	0	5	19	0	52	23	0	6	0	4	9	7	7	0	11	10	19	0	4	36	803
14:27:15	0	2	1	0	19	20	0	0	0	16	12	9	19	6	1	8	0	22	28	0	0	0	18	5	19	0	7	13	0	6	12	6	26	0	3	14	0	0	0	18	0	0	0	19	22	0	20	0	751
14:37:15	6	37	5	13	9	10	28	24	5	0	25	16	29	16	16	15	17	0	18	16	14	3	12	0	6	45	0	0	6	0	0	0	8	7	12	0	0	0	6	0	16	1	18	19	17	18	22	0	789
14:47:15	22	0	18	17	14	29	10	0	0	18	8	1	0	0	9	6	19	2	0	0	6	22	22	0	0	0	0	6	0	0	0	0	5	1	25	20	6	15	6	7	12	17	0	12	5	0	0	0	763
14:57:15	0	10	25	0	10	29	0	25	0	0	0	22	14	0	21	27	8	0	7	0	9	16	32	27	0	11	9	0	0	0	0	22	17	36	16	7	6	0	11	12	0	12	11	10	15	0	0	24	747
15:07:15	20	26	1	21	28	0	3	1	7	0	0	18	17	4	14	0	0	16	0	0	0	0	16	44	2	0	7	6	16	2	3	5	20	29	0	31	0	0	7	2	0	9	13	0	0	4	0	0	729
15:17:15	17	5	13	22	0	0	0	0	0	0	12	0	1	19	0	10	0	0	16	0	3	8	35	10	5	0	0	0	28	0	4	7	36	10	6	1	2	0	4	15	9	0	0	0	0	8	0	12	733
15:27:15	17	21	17	11	0	0	0	34	0	17	5	0	20	0	15	16	0	6	5	39	0	37	7	0	0	0	7	0	22	3	0	0	6	29	0	19	4	0	0	0	20	24	4	7	32	15	7	0	712
15:37:15	7	23	6	0	35	28	9	0	0	8	0	14	11	0	5	25	0	11	16	0	0	0	4	23	0	22	12	13	1	0	2	0	0	13	6	0	7	7	9	12	17	33	0	3	11	9	11	34	731
15:47:15	25	8	0	2	50	16	7	0	15	0	28	0	34	0	15	0	14	11	15	7	0	0	16	12	0	43	7	0	29	0	33	19	0	16	13	15	2	0	7	17	0	13	20	2	0	12	0	0	719
15:57:15	11	25	15	0	0	0	26	23	0	3	17	5	20	0	24	7	2	18	0	33	2	0	9	0	20	0	0	0	0	13	0	0	5	0	23	29	9	6	0	0	9	1	16	11	23	3	0	0	681
16:07:15	1	0	0	0	8	16	0	0	39	0	10	4	20	33	0	23	15	12	11	24	21	0	19	8	5	2	9	3	10	25	0	0	17	12	0	30	0	29	15	4	29	0	21	0	0	1	1	19	718
16:17:15	0	4	0	17	22	5	0	13	37	0	0	20	7	13	6	0	15	15	27	0	0	0	2	13	0	28	33	0	14	18	23	11	0	11	48	0	14	7	1	0	12	23	0	12	12	0	1	9	724
16:27:15	4	22	17	0	12	25	21	28	17	8	12	28	26	30	12	26	0	18	15	42	12	0	0	0	17	9	3	8	0	0	0	0	11	7	0	21	7	9	18	0	4	0	7	0	0	0	0	0	710
16:37:15	6	0	14	25	0	32	0	0	0	0	26	18	26	16	9	38	21	7	1	0	7	0	0	15	22	0	39	11	0	0	0	9	8	15	0	15	11	21	0	15	16	9	13	0	12	7	0	10	682
16:47:15	0	10	15	0	0	0	0	15	17	15	14	27	11	19	21	2	13	4	0	15	1	0	0	0	8	0	0	3	11	0	5	3	5	8	3	35	3	2	0	34	6	19	27	10	21	22	0	26	688
16:57:15	0	7	38	13	0	0	24	0	13	0	12	10	0	11	22	26	0	12	21	4	3	18	0	21	6	24	23	0	0	5	6	7	30	5	5	32	12	6	0	0	2	3	44	41	0	13	0	0	677
17:07:15	0	17	13	11	1	23	0	28	0	0	0	18	14	0	18	31	19	0	41	2	0	0	16	35	7	0	0	0	27	24	0	11	11	0	23	9	35	20	0	21	26	36	7	18	6	24	0	0	679
17:17:15	9	0	10	0	19	0	8	26	14	0	0	12	28	0	14	12	0	0	9	0	7	21	6	16	13	5	10	0	0	21	10	0	12	25	13	11	0	31	8	9	19	7	0	0	0	0	3	0	660
17:27:15	0	0	0	14	0	0	13	33	37	16	19	24	1	20	0	20	11	0	14	0	1	0	0	0	17	1	12	1	2	15	2	0	11	19	0	0	0	0	7	0	0	15	0	5	26	3	15	9	675
17:37:15	17	10	5	0	0	0	0	0	23	0	7	0	0	0	23	10	25	24	18	22	0	0	18	18	15	0	13	0	9	28	2	0	10	31	2	6	13	30	16	0	15	3	5	14	0	25	8	31	658
17:47:15	21	0	12	21	21	6	2	11	25	13	12	0	15	10	0	9	0	0	5	1	4	29	0	23	3	9	17	0	24	26	18	8	2	4	27	16	30	12	0	2	12	17	0	26	12	6	6	17	682
17:57:15	7	1	0	42	8	0	14	0	10	3	7	15	10	4	2	0	15	0	0	27	0	9	16	8	7	7	5	11	0	7	7	14	17	12	22	0	23	0	28	29	5	0	0	0	10	1	16	0	626
18:07:15	7	17	0	0	0	0	34	19	0	22	42	0	0	7	13	0	0	8	8	13	0	6	5	0	5	19	23	22	7	6	26	31	20	7	0	0	15	11	17	15	0	5	11	11	35	11	28	14	673
18:17:15	12	18	30	0	0	13	0	17	0	29	6	22	18	7	0	17	19	25	12	0	14	10	15	35	0	0	0	25	24	12	18	13	0	25	16	39	20	21	39	18	0	24	7	0	5	10	10	0	652
18:27:15	2	13	0	0	35	0	0	22	10	26	24	29	23	0	0	11	9	13	18	3	9	4	2	0	11	0	17	35	13	13	1	25	0	23	12	13	20	11	11	30	18	16	10	12	0	22	0	1	667
18:37:15	9	11	16	0	4	0	16	1	0	6	0	22	0	0	20	4	0	0	31	8	0	0	0	43	0	26	15	26	0	0	0	11	18	0	0	15	19	25	15	0	0	17	9	1	6	16	6	15	653
18:47:15	16	28	0	22	13	6	8	0	18	11	0	0	0	18	0	17	16	0	0	0	10	26	0	0	0	22	0	12	0	19	16	4	0	8	0	16	0	0	17	26	0	11	10	12	4	6	0	32	621
18:57:15	1	14	9	4	2	10	17	26	17	0	0	7	0	0	15	0	0	17	0	16	0	13	19	22	0	3	0	0	0	15	0	26	31	1	7	1	0	0	0	38	17	27	12	0	25	8	20	18	581
19:07:15	1	0	12	19	10	8	51	11	20	0	20	0	37	0	9	0	22	7	10	41	18	19	0	26	20	16	4	8	0	20	6	18	0	10	10	9	3	2	8	13	14	25	0	15	10	0	3	9	588
19:17:15	21	31	44	0	16	15	8	6	29	46	0	3	0	15	13	14	0	7	0	13	4	0	0	27	39	0	24	7	11	24	20	0	25	29	3	0	17	0	16	10	5	0	33	6	0	14	16	0	539
19:27:15	13	0	0	0	8	15	29	11	45	30	6	16	6	12	0	30	0	3	7	7	9	0	17	10	1	11	20	22	1	20	21	9	0	17	0	0	8	18	5	7	0	6	0	0	18	11	19	0	516
19:37:15	10	1	6	11	0	1	6	14	0	0	19	19	3	15	4	4	8	6	7	0	39	1	0	10	13	0	13	0	9	5	22	14	6	34	0	0	0	1	0	0	13	2	0	0	42	10	6	0	491
19:47:15	0	12	0	21	0	14	0	20	26	0	41	0	9	17	34	0	19	3	5	4	0	4	0	8	8	35	22	4	16	32	13	9	13	4	11	5	4	18	0	12	0	0	24	16	26	21	4	13	460
19:57:15	38	0	32	0	0	1	10	0	26	0	0	34	26	20	4	27	0	24	45	0	2	18	0	12	19	13	0	11	15	0	0	15	0	49	10	24	10	4	0	18	28	8	19	0	52	0	1	26	473
20:07:15	19	1	3	20	0	10	0	20	12	19	0	9	6	32	0	11	18	0	15	27	0	5	5	4	9	24	0	0	2	23	0	0	18	0	0	0	30	0	23	32	0	17	22	0	14	0	18	0	500
20:17:15	0	7	32	6	47	1	0	8	17	13	0	3	0	16	12	13	4	0	12	4	0	12	0	0	0	13	7	17	20	20	27	4	10	20	38	28	0	0	0	6	23	0	0	6	15	26	4	11	486
20:27:15	22	27	11	0	36	13	0	28	0	12	0	16	0	0	7	16	0	0	4	8	29	42	18	1	0	4	42	0	16	13	22	8	7	15	43	0	16	18	20	1	6	0	5	0	3	0	10	24	476
20:37:15	16	0	36	0	26	12	7	31	15	0	17	0	21	0	0	0	27	12	10	25	9	7	0	20	0	7	0	0	0	0	0	17	18	13	30	0	0	38	0	15	24	27	0	12	8	18	0	3	442
20:47:15	0	0	0	3	8	34	0	7	0	0	0	24	0	18	0	0	19	0	0	10	22	0	11	17	22	2	30	6	4	31	0	25	21	10	12	0	11	2	14	10	5	27	4	0	8	0	0	0	483
20:57:15	2	7	11	23	19	13	44	17	0	0	34	34	15	35	32	21	19	19	9	13	35	5	11	22	14	9	25	13	7	0	20	41	9	0	0	12	26	18	0	7	22	1	6	11	18	17	0	24	476
21:07:15	13	0	11	0	0	27	6	0	33	0	20	12	35	0	21	17	16	0	2	15	11	24	0	35	15	9	0	23	10	32	1	0	0	0	22	6	6	18	18	0	0	0	15	15	4	9	10	0	492
21:17:15	0	18	12	21	13	18	13	5	0	26	0	21	22	4	8	0	3	17	2	24	0	0	0	27	41	20	12	0	2	6	0	0	0	12	15	26	0	0	13	0	0	11	0	0	24	17	0	6	491
21:27:15	17	5	0	21	1	10	0	14	0	16	0	0	28	0	0	10	14	0	12	0	15	0	14	18	0	0	7	0	1	0	0	0	0	16	0	11	15	0	15	4	0	6	18	24	33	19	6	18	486
21:37:15	11	0	17	0	0	28	3	0	20	9	0	26	24	0	15	0	30	18	22	14	0	0	16	0	0	0	0	25	24	24	0	0	0	6	0	0	24	0	0	11	17	22	19	0	1	0	0	19	464
21:47:15	1	21	15	6	15	6	15	9	12	10	14	30	2	0	20	0	8	13	6	1	20	14	32	0	0	2	28	0	7	6	25	1	0	37	0	0	16	6	0	21	0	20	14	7	8	9	0	0	459
21:57:15	15	15	0	10	25	4	34	25	14	17	15	27	0	27	3	19	1	47	37	24	7	0	7	38	0	7	4	4	0	0	0	14	8	39	0	0	16	0	15	37	6	0	0	0	16	0	0	13	445
22:07:15	31	0	0	6	0	3	7	0	19	2	0	0	14	0	5	0	0	5	22	0	11	10	1	13	5	16	0	0	22	14	13	0	18	0	3	3	22	0	9	9	0	0	3	6	0	33	31	35	478
22:17:15	4	4	36	27	22	0	6	4	12	0	17	5	12	0	28	18	5	15	2	0	25	30	22	23	0	0	0	0	0	21	0	11	9	34	32	0	0	9	13	4	5	4	4	8	7	5	1	0	511
22:27:15	11	0	7	16	21	16	37	0	5	17	0	31	0	20	9	0	0	0	19	20	18	7	17	15	0	0	37	16	0	6	17	0	0	0	6	18	0	1	0	22	0	3	0	0	12	0	3	19	489
22:37:15	35	3	0	0	34	19	0	0	23	0	0	24	0	0	24	2	12	5	1	35	14	9	0	0	33	4	0	25	12	0	0	13	2	13	0	24	4	18	0	4	0	0	8	48	30	8	0	15	475
22:47:15	7	0	25	4	0	0	15	0	17	20	0	11	12	20	9	29	23	5	21	0	14	0	0	9	0	0	28	0	0	0	8	9	19	17	8	0	0	16	18	0	0	7	21	0	34	24	11	38	479
22:57:15	15	18	14	0	13	11	16	6	16	9	0	23	0	13	0	0	12	3	0	12	14	14	19	9	7	30	0	30	11	4	0	27	23	3	0	13	2	31	0	17	0	29	29	21	20	12	1	2	482
23:07:15	12	0	19	43	10	13	0	23	9	18	0	10	0	0	13	4	0	8	0	5	8	11	10	0	5	29	6	24	0	1	0	0	5	0	22	0	24	6	18	9	27	27	23	0	0	24	10	27	480
23:17:15	7	1	8	24	0	3	21	0	11	16	0	19	28	17	0	12	1	19	5	24	5	0	9	12	0	10	7	0	0	0	16	0	11	13	19	39	45	36	25	0	9	7	1	12	1	14	22	37	492
23:27:15	17	15	14	19	2	23	0	27	0	0	22	0	0	0	8	7	22	23	0	2	16	14	0	15	0	0	0	0	0	18	6	3	7	2	0	29	7	0	10	17	0	5	4	25	0	0	0	0	500
23:37:15	3	16	0	11	15	0	13	31	0	13	1	0	0	9	21	13	10	19	4	27	12	0	36	3	15	0	12	37	12	21	3	26	0	19	9	4	13	8	3	12	0	0	0	13	7	11	0	5	463
23:47:15	0	24	7	16	11	7	22	15	0	18	11	15	7	12	0	0	0	5	0	0	22	21	13	0	0	21	25	20	1	0	0	7	26	0	7	24	23	25	14	14	16	21	7	35	1	11	3	11	507
23:57:15	0	4	16	0	30	0	31	14	11	0	0	29	0	26	15	0	13	36	3	8	15	0	0	20	7	7	0	7	5	22	10	0	2	16	12	0	28	27	0	13	0	0	0	10	3	0	1	1	497
24:07:15	10	14	31	4	11	9	0	18	12	0	13	13	40	0	0	9	7	26	0	9	0	7	11	0	0	0	21	17	16	18	13	0	14	3	0	16	0	15	41	0	0	13	4	32	19	0	19	31	466
24:17:15	12	0	0	0	29	0	15	21	27	0	12	24	0	0	17	12	0	6	0	15	15	0	0	5	0	27	0	12	35	0	24	18	14	0	0	21	8	0	14	4	0	19	2	0	17	0	0	5	472
24:27:15	7	5	18	0	27	0	0	4	55	0	20	14	8	6	43	13	3	8	2	7	29	15	24	11	22	3	15	1	24	8	0	0	15	3	0	1	0	5	0	7	1	5	2	0	0	16	19	2	479
24:37:15	5	14	0	16	4	14	17	0	0	19	19	12	11	12	1	7	24	28	0	7	1	0	3	0	25	0	1	6	15	0	18	19	5	13	0	12	0	8	0	0	9	36	7	6	12	0	8	1	493
24:47:15	6	18	12	0	0	10	0	0	8	21	28	20	8	0	11	0	16	12	0	12	5	12	3	14	10	38	18	0	0	0	14	7	21	10	0	21	0	16	23	18	0	16	1	1	0	12	12	0	500
24:57:15	0	39	9	0	0	39	14	0	0	32	14	41	2	3	0	6	0	3	18	12	35	12	20	6	0	18	0	11	23	0	9	0	0	7	8	12	0	15	0	0	24	21	19	0	16	15	11	19	494
25:07:15	22	25	19	26	21	6	0	0	0	3	0	0	2	14	0	31	18	23	4	20	9	11	4	4	0	0	0	22	26	0	0	0	1	51	0	8	10	0	25	5	0	18	2	0	27	37	17	3	462
25:17:15	9	2	17	12	21	26	0	19	6	10	1	0	24	0	0	19	17	20	0	9	26	13	0	0	1	18	8	0	0	29	0	0	0	0	0	20	23	6	0	17	0	0	12	17	0	16	8	19	507
25:27:15	38	0	0	31	21	22	19	0	19	25	0	42	3	0	0	12	6	16	19	18	18	6	0	4	0	5	7	0	0	11	16	7	15	0	1	0	7	0	0	1	0	7	0	6	0	0	6	6	486
25:37:15	0	13	0	0	16	0	19	24	5	11	9	5	0	30	0	21	9	0	27	17	34	0	0	0	0	0	32	5	0	4	2	1	0	0	2	22	18	10	0	0	0	4	9	1	1	8	0	16	474
[truncated: 47 more columns]
