# Supplementary material for: Systematic analysis of low-affinity transcription factor binding site clusters in vitro and in vivo establishes their functional relevance
Source: Nat Commun. 2022 Sep 7;13:5273. doi: 10.1038/s41467-022-32971-0 (PMC9452512; doi:10.1038/s41467-022-32971-0)
Supplement: Supplementary file 3 — Source Data [file 41467_2022_32971_MOESM3_ESM.zip › source_data/in-vivo/20210512/20210512_Z3EV268_mScarleti100.txt]

mScarlet-i:570,593[2]
Kinetic read	A1	A2	A3	A4	A5	A6	A7	A8	A9	A10	A11	A12	B1	B2	B3	B4	B5	B6	B7	B8	B9	B10	B11	B12	C1	C2	C3	C4	C5	C6	C7	C8	C9	C10	C11	C12	D1	D2	D3	D4	D5	D6	D7	D8	D9	D10	D11	D12	E1
0:07:56	104	118	94	98	91	133	89	125	95	103	145	87	140	138	112	129	92	113	102	99	96	83	86	91	117	119	123	112	154	149	101	94	129	121	78	126	110	130	173	93	98	108	89	78	144	119	113	111	108
0:17:56	83	119	90	98	106	121	144	89	106	100	104	125	117	104	115	90	101	130	122	101	140	156	122	90	118	135	146	98	108	115	133	105	129	83	109	113	107	72	118	137	116	77	94	154	132	121	108	78	117
0:27:56	115	143	90	98	99	102	81	150	91	109	116	103	83	120	119	118	146	112	116	165	142	114	85	114	116	89	116	107	93	129	125	141	120	104	142	132	94	112	100	74	117	102	136	141	114	137	107	110	119
0:37:56	105	133	113	128	141	108	175	128	116	100	121	99	97	130	134	114	119	130	111	79	125	116	106	116	118	117	126	73	128	160	121	123	139	126	91	90	122	108	106	93	142	78	114	96	142	77	98	137	122
0:47:56	120	148	96	128	112	88	130	97	105	105	102	120	114	133	103	156	143	118	134	90	122	146	107	103	103	112	118	122	120	111	114	123	131	97	79	74	76	97	135	83	139	144	113	106	126	124	136	160	105
0:57:56	109	112	119	89	87	136	178	93	75	86	147	149	107	99	104	120	96	131	130	113	102	127	91	111	131	79	98	120	104	124	83	113	114	118	135	125	134	122	117	112	110	143	119	135	112	145	104	136	93
1:07:56	144	123	101	114	117	115	107	82	107	110	92	147	121	104	95	108	108	89	83	126	132	138	89	119	134	110	98	121	135	149	128	88	117	117	100	113	98	96	111	122	108	97	123	150	126	152	99	132	134
1:17:56	90	125	126	121	100	137	125	93	125	122	112	140	132	173	104	83	78	180	119	110	107	137	102	133	141	126	108	94	96	124	99	120	135	112	127	102	112	150	95	151	68	115	125	124	129	99	101	124	181
1:27:56	128	126	80	134	122	158	84	118	99	127	123	115	98	112	143	112	97	96	86	118	150	141	98	110	109	142	103	127	126	110	114	98	125	106	130	124	115	93	98	137	97	85	88	105	103	102	99	95	143
1:37:56	131	116	110	110	121	126	136	66	120	120	105	112	90	145	127	42	124	106	121	118	87	87	82	135	131	69	102	101	125	95	132	138	156	123	86	129	139	102	133	169	119	117	133	132	124	124	140	106	186
1:47:56	123	136	106	74	133	109	170	125	99	124	106	118	104	135	172	167	94	103	123	128	100	108	130	91	84	101	116	122	147	110	100	101	141	121	111	138	121	97	117	88	115	90	100	142	135	112	133	140	238
1:57:56	116	114	113	93	110	124	145	82	119	122	124	86	141	104	104	122	119	107	153	115	91	143	117	133	125	118	131	123	148	124	148	128	93	123	109	128	104	130	85	157	146	101	100	146	115	95	121	128	266
2:07:56	155	135	86	143	124	122	112	145	144	112	121	137	120	128	110	91	91	85	167	126	107	118	108	97	113	116	119	104	111	117	95	104	156	105	140	134	104	73	98	147	135	112	125	116	126	114	99	109	303
2:17:56	141	88	95	119	106	127	151	116	120	107	146	97	123	157	90	98	93	110	104	138	110	125	87	130	158	120	119	113	113	125	115	111	126	109	117	76	93	80	104	84	139	134	100	118	138	106	114	136	389
2:27:56	142	108	117	112	126	137	143	110	123	114	146	116	108	130	87	138	108	126	136	132	110	119	96	151	124	104	132	122	118	141	93	104	90	170	112	107	96	127	112	112	121	91	117	123	118	128	129	133	489
2:37:56	114	117	104	108	122	60	124	97	99	145	93	110	155	109	123	132	119	117	85	144	106	132	146	138	120	124	112	151	105	91	121	120	121	100	127	102	114	95	114	103	135	101	103	138	142	125	106	147	487
2:47:56	92	145	103	118	138	140	117	139	88	96	128	93	120	86	122	129	144	97	135	129	131	116	134	112	122	93	143	132	122	148	104	114	122	88	176	128	115	113	110	116	142	133	106	121	104	117	106	107	614
2:57:56	112	145	144	109	118	181	150	111	150	112	106	134	111	125	115	127	102	110	100	119	108	122	96	112	122	115	142	111	102	118	139	99	124	104	139	119	119	122	115	100	96	138	78	75	118	119	97	102	712
3:07:56	120	127	117	108	104	134	134	124	127	116	112	117	137	133	130	79	134	134	97	161	140	102	129	97	116	121	134	137	117	142	92	59	99	146	111	122	98	155	133	81	144	106	148	103	127	102	128	118	887
3:17:56	124	131	132	111	91	132	118	125	120	116	152	124	122	84	126	146	144	108	156	95	122	91	111	126	88	153	117	117	149	90	113	121	147	134	112	115	89	142	118	122	100	97	117	110	100	123	101	115	1002
3:27:56	86	121	110	149	116	114	81	136	149	112	141	118	108	107	141	136	117	147	88	110	156	130	126	112	135	93	89	117	135	125	104	103	117	139	119	112	97	90	147	118	121	118	142	112	89	98	133	94	1064
3:37:56	114	157	156	136	138	153	159	142	126	84	107	157	117	112	118	105	83	115	120	123	106	101	102	148	124	106	125	68	122	111	131	142	135	134	117	132	116	121	112	117	86	130	147	111	119	127	86	108	1227
3:47:56	122	141	106	116	135	146	105	131	116	132	128	129	132	140	123	112	108	96	115	132	135	119	137	143	106	82	127	94	114	86	157	161	90	140	124	115	103	110	118	116	144	114	91	131	90	111	107	105	1328
3:57:56	127	120	114	147	108	117	134	123	123	102	140	116	104	130	103	107	121	94	99	109	134	131	114	148	110	133	127	109	102	106	110	129	103	141	134	114	84	128	96	132	94	136	87	95	142	102	114	86	1540
4:07:56	104	139	107	123	123	127	123	124	102	105	98	154	128	76	104	163	131	131	138	129	121	113	132	109	107	117	123	120	82	118	86	113	127	121	98	100	114	98	128	87	125	148	118	118	111	150	89	151	1638
4:17:56	75	116	110	93	122	111	111	149	133	102	106	109	121	114	122	104	95	62	109	115	66	130	75	115	114	128	114	122	116	106	98	96	111	125	140	107	111	123	97	84	121	129	133	100	86	148	94	122	1689
4:27:56	109	107	113	109	121	99	168	119	127	127	143	121	121	110	95	106	69	165	113	118	144	126	74	120	102	100	85	89	93	115	122	88	111	99	95	153	100	75	90	105	124	84	117	155	114	99	99	117	1832
4:37:56	121	133	127	102	147	126	151	131	129	89	104	101	135	91	119	119	124	80	104	101	75	94	106	149	120	103	112	98	115	109	121	107	91	136	117	115	107	128	91	91	127	83	132	130	112	134	114	88	2024
4:47:56	99	114	110	118	88	144	147	109	99	105	115	86	138	145	117	98	115	102	124	108	100	100	92	115	95	120	113	114	118	115	90	123	129	95	89	98	123	97	115	126	93	127	116	123	85	85	93	121	2282
4:57:56	152	128	109	153	110	100	121	135	63	71	101	81	129	117	126	137	94	118	167	105	137	115	100	97	101	115	122	117	114	104	99	106	156	115	137	112	94	125	105	120	144	107	89	119	128	133	134	124	2363
5:07:56	119	134	104	107	153	156	188	87	146	66	145	88	115	108	143	98	126	110	105	125	147	104	115	124	109	94	129	107	110	111	97	104	126	143	130	138	91	121	105	87	100	71	115	101	107	112	114	114	2630
5:17:56	87	116	121	109	104	107	117	99	127	102	135	166	132	97	112	129	114	129	108	106	84	93	119	152	103	117	87	151	114	130	99	97	123	114	91	95	137	93	122	88	120	134	117	136	119	108	106	133	2779
5:27:56	88	123	160	107	126	105	154	99	149	88	113	99	134	108	155	147	79	122	87	86	121	137	87	125	136	95	101	117	120	133	87	96	77	142	128	116	94	102	96	94	106	118	99	109	103	77	125	143	2942
5:37:56	134	115	116	100	122	140	142	122	137	92	90	84	101	104	105	122	117	125	132	105	120	121	127	95	92	82	109	119	59	93	141	83	112	59	130	124	106	119	102	113	84	108	138	102	118	98	121	101	3110
5:47:56	92	107	112	123	125	62	126	123	140	114	127	114	108	78	100	96	134	66	115	89	70	105	112	97	115	76	109	114	112	162	125	116	100	101	97	108	91	127	135	122	74	103	119	134	111	125	144	129	3437
5:57:56	104	134	132	100	93	120	108	116	131	136	110	118	110	60	127	118	106	112	134	147	136	101	118	107	75	117	83	123	107	144	108	97	94	111	106	113	70	124	109	88	112	102	97	133	118	109	126	93	3320
6:07:56	125	124	79	124	108	144	136	121	121	129	108	110	93	115	137	117	88	98	111	78	101	86	124	86	104	128	52	101	100	105	121	122	114	109	67	136	97	105	118	94	69	108	108	89	110	113	117	148	3952
6:17:56	148	125	84	113	143	101	125	85	83	116	134	118	129	103	143	80	104	95	114	62	94	140	112	96	98	106	123	137	133	105	86	114	112	46	88	108	111	117	80	121	146	109	108	127	125	150	121	86	3892
6:27:56	77	122	98	98	86	114	145	112	128	127	51	143	111	123	113	125	93	112	100	98	103	87	114	99	93	74	93	73	133	105	112	132	106	97	89	103	111	105	90	92	92	129	110	124	120	124	111	122	4465
6:37:56	85	109	95	93	124	100	134	67	125	130	115	107	85	106	79	121	90	97	131	126	91	125	118	144	127	118	91	80	120	117	103	75	119	112	108	97	123	90	81	96	74	97	124	131	102	119	115	86	4563
6:47:56	60	111	86	132	78	101	137	118	121	127	115	129	96	121	94	120	119	95	75	105	121	120	107	105	90	115	95	108	134	139	130	106	118	115	117	138	106	110	108	95	115	126	86	113	126	129	130	113	4896
6:57:56	104	156	112	106	110	84	97	139	100	111	117	109	101	102	133	118	84	107	134	110	142	120	70	154	110	112	107	91	90	112	90	158	88	104	74	126	99	97	118	88	101	80	109	93	147	120	137	116	5628
7:07:56	101	133	118	113	121	129	135	98	99	99	96	117	112	121	146	113	91	97	78	105	124	127	81	119	112	117	76	68	140	120	92	121	122	68	144	114	142	105	90	56	132	126	160	134	105	121	84	109	5931
7:17:56	116	125	128	110	129	90	98	101	69	71	86	97	115	123	98	87	90	107	99	112	110	100	132	111	137	99	112	100	110	115	104	114	85	141	143	92	87	101	96	98	97	92	96	130	157	136	99	157	6420
7:27:56	53	132	124	91	112	93	100	127	108	112	131	130	97	115	156	97	141	101	126	101	132	94	97	133	76	54	97	101	111	74	89	108	101	92	130	126	110	134	125	107	115	124	84	89	107	111	88	98	6760
7:37:56	95	137	115	130	143	113	122	115	101	104	116	117	98	110	132	110	108	107	114	103	114	112	123	125	101	91	98	104	70	119	143	113	82	92	141	103	100	121	94	118	130	91	104	109	81	150	147	120	7781
7:47:56	117	107	105	103	110	122	124	98	94	98	116	166	107	89	96	109	139	110	107	89	87	90	117	74	115	116	125	118	81	83	91	97	135	117	101	108	106	110	101	123	88	106	103	131	106	111	83	167	8263
7:57:56	109	116	91	130	99	112	114	83	129	120	118	118	72	114	95	81	107	113	114	106	115	84	138	89	127	83	110	110	104	85	100	94	109	119	126	114	114	101	98	99	148	90	130	128	118	133	112	126	8691
8:07:56	131	87	128	90	107	105	113	80	83	118	134	122	105	104	83	105	77	119	120	118	90	119	66	73	99	124	77	105	131	101	95	160	110	138	106	84	114	107	109	110	123	101	155	111	124	148	135	130	8601
8:17:56	138	138	85	89	70	81	103	129	117	96	94	92	76	135	103	124	104	92	83	129	105	117	96	120	111	134	99	120	85	93	80	82	133	63	71	110	126	92	111	120	93	113	113	113	100	111	112	117	9779
8:27:56	122	79	80	128	133	140	126	142	117	84	86	108	120	87	107	74	116	120	105	115	116	71	100	79	133	133	102	149	103	133	72	103	140	119	112	119	84	115	128	106	108	156	101	142	107	130	100	131	10878
8:37:56	97	104	114	96	97	112	120	153	119	105	97	90	124	128	112	125	102	128	104	68	140	112	103	119	95	86	91	152	106	91	122	122	107	130	110	95	99	88	107	137	153	108	106	106	123	117	102	101	11164
8:47:56	85	92	78	125	121	135	94	109	85	105	117	106	73	161	89	99	112	113	120	105	117	152	106	103	54	106	124	108	118	52	97	122	116	88	115	130	111	119	67	103	116	105	118	102	119	98	123	119	11951
8:57:56	112	102	112	75	112	141	151	94	94	98	153	117	132	84	113	136	124	111	69	101	133	116	122	120	106	127	111	124	102	107	97	117	90	136	92	118	116	98	104	96	149	101	119	64	106	123	110	118	12416
9:07:56	108	128	121	110	120	94	154	84	117	98	111	136	108	120	122	97	115	125	87	138	108	111	111	135	114	120	95	116	128	90	106	118	81	107	112	114	98	129	120	163	78	125	115	148	93	118	114	128	12675
9:17:56	73	88	109	92	98	102	142	124	108	108	98	112	95	124	108	107	132	92	111	87	115	92	108	110	109	109	103	104	99	90	82	109	90	84	88	101	109	128	123	104	90	129	106	112	136	112	142	145	13259
9:27:56	95	112	104	96	110	145	103	81	146	111	147	106	67	93	132	123	107	82	101	100	102	129	74	148	150	113	114	143	115	121	94	109	123	135	104	150	122	158	127	158	90	107	139	90	112	100	104	99	13432
9:37:56	129	111	88	99	87	88	88	124	75	115	93	115	106	89	99	116	62	127	98	98	98	124	115	90	132	101	101	80	151	103	111	124	113	98	123	122	103	117	115	99	119	106	132	99	114	132	93	103	13605
9:47:56	141	102	111	92	107	111	100	137	137	69	81	110	83	127	92	126	126	100	114	114	85	95	128	105	90	116	144	122	80	138	93	95	134	112	95	130	99	111	113	139	58	110	102	145	162	124	141	153	13558
9:57:56	108	94	92	97	135	117	112	125	140	136	112	89	106	112	92	84	106	110	114	124	102	131	89	80	97	122	70	121	94	116	95	104	132	82	126	129	112	103	111	116	141	142	106	130	143	109	123	124	14222
10:07:56	92	62	123	88	119	167	107	98	142	70	79	110	85	96	114	112	93	103	122	110	88	129	109	78	75	120	120	99	80	98	132	119	92	107	116	98	130	142	122	115	129	146	73	117	123	113	85	132	14175
10:17:56	90	133	120	87	87	109	98	108	128	122	81	132	95	123	51	155	126	109	93	118	122	116	108	95	117	113	117	117	119	127	120	110	109	127	91	101	114	144	116	112	93	92	99	94	128	122	74	109	14092
10:27:56	102	94	113	107	139	115	83	137	110	99	134	74	87	119	103	109	90	92	91	88	131	128	106	105	117	97	119	109	132	115	115	88	94	80	93	110	105	91	104	135	111	131	110	118	126	83	163	117	14721
10:37:56	113	116	89	125	113	101	125	135	128	103	108	118	106	110	95	121	107	127	124	120	112	131	119	125	131	137	121	133	102	106	109	121	155	126	88	105	126	109	138	139	93	152	122	132	117	105	106	107	14670
10:47:56	134	118	105	106	128	111	121	111	80	135	90	90	113	124	97	90	128	111	119	128	104	93	99	95	135	118	107	99	114	121	106	122	113	106	147	114	108	114	96	156	107	124	85	109	129	108	145	132	14576
10:57:56	93	85	111	137	100	99	128	82	138	154	113	117	134	94	95	131	114	82	116	98	138	101	118	151	133	105	137	101	80	106	155	127	112	52	88	130	98	117	122	104	146	96	77	116	103	90	110	147	14882
11:07:56	118	122	121	133	111	133	107	115	94	141	90	143	154	116	86	98	82	92	142	140	136	109	88	111	102	120	115	127	133	122	116	126	124	108	82	114	98	139	115	125	116	118	109	124	77	128	100	108	14929
11:17:56	110	122	121	113	114	101	100	131	139	123	105	104	89	123	124	108	141	107	101	128	102	89	92	126	119	130	131	87	158	110	71	98	110	121	105	97	115	114	106	114	134	129	97	131	116	112	111	92	15039
11:27:56	122	117	103	111	97	119	95	128	103	129	106	142	93	76	114	121	102	112	85	106	101	94	146	113	130	134	146	124	100	117	112	93	146	136	94	115	83	138	125	132	150	142	153	115	154	110	98	103	15147
11:37:56	123	132	142	89	71	116	123	168	129	90	100	120	89	104	103	104	108	140	112	108	132	120	110	118	107	124	127	89	122	113	147	87	162	125	148	154	88	172	106	130	136	143	95	114	129	132	115	102	15464
11:47:56	154	110	83	96	107	99	91	64	93	114	113	100	130	89	81	125	95	79	145	137	104	140	128	109	97	104	105	149	123	129	105	157	132	123	113	134	69	131	111	141	157	120	149	86	139	106	117	144	15973
11:57:56	116	111	137	140	147	117	130	129	117	140	129	95	77	124	103	128	100	99	115	123	128	125	111	117	136	127	94	129	126	106	137	125	138	94	118	145	114	114	123	132	153	104	129	91	121	88	110	89	15465
12:07:56	132	97	122	98	115	98	87	114	116	113	111	141	122	104	114	71	109	95	110	124	101	107	117	91	103	84	98	87	117	131	87	116	132	115	140	127	135	115	104	135	171	126	96	126	138	123	121	139	15560
12:17:56	101	122	148	113	129	83	124	101	166	97	135	100	102	130	98	121	117	135	75	108	96	74	144	83	107	139	119	155	106	124	150	121	130	113	100	123	118	153	126	103	119	106	102	133	130	110	62	131	15729
12:27:56	87	107	81	76	145	136	145	138	121	106	140	79	111	95	124	140	90	115	125	146	123	87	134	122	136	97	127	100	143	123	116	113	142	111	113	102	113	115	131	154	138	108	162	129	103	77	95	100	15708
12:37:56	78	140	102	138	111	115	109	123	115	113	101	107	129	142	105	140	142	99	123	93	80	137	87	127	112	124	98	146	143	128	103	114	141	126	112	86	126	112	120	149	120	97	117	139	157	118	129	97	15651
12:47:56	104	99	112	116	116	158	121	115	111	109	110	138	120	135	136	114	83	107	116	113	113	110	114	100	113	111	131	96	115	115	144	133	118	101	113	125	122	122	100	115	99	119	117	109	133	111	112	114	15819
12:57:56	109	143	116	113	131	133	118	101	120	142	99	136	132	103	152	96	79	136	142	121	119	100	109	131	131	90	115	116	116	94	114	87	129	42	120	112	136	110	143	173	161	127	109	105	87	83	123	117	15939
13:07:56	113	109	127	97	114	107	137	147	116	115	127	98	124	83	129	130	117	107	140	77	103	114	111	117	92	126	127	106	110	117	127	144	122	133	77	134	97	112	118	106	101	146	119	127	104	101	108	85	15199
13:17:56	109	143	106	156	125	137	136	105	131	102	118	114	158	121	88	136	140	90	102	64	129	118	101	134	143	140	152	153	158	137	125	112	108	148	119	114	83	148	144	138	146	155	106	128	112	112	165	105	15110
13:27:56	116	148	140	113	142	112	97	79	141	102	117	137	108	105	124	119	135	87	103	148	137	132	117	113	135	122	122	125	133	99	117	120	132	121	110	141	113	109	107	104	121	147	79	73	149	105	137	106	14844
13:37:56	93	125	91	123	107	115	119	108	89	103	135	117	115	157	140	92	117	114	105	140	119	86	100	134	99	89	135	99	107	126	127	99	109	116	97	90	93	124	156	119	134	106	99	105	79	96	132	129	14384
13:47:56	125	132	113	91	107	82	122	110	112	94	125	116	88	104	118	94	119	103	140	100	144	115	124	125	123	157	129	132	110	124	116	127	142	116	115	101	71	133	103	134	124	133	126	105	108	134	118	123	14226
13:57:56	107	111	108	126	120	89	95	146	101	131	90	113	106	116	109	121	113	133	106	99	91	133	121	84	127	115	130	103	135	113	127	117	152	133	150	101	88	145	108	85	150	165	119	126	121	120	107	115	13902
14:07:56	128	96	137	109	126	120	92	114	145	115	120	121	108	111	112	112	126	87	129	121	104	104	112	105	142	128	144	131	109	119	117	107	102	127	139	149	115	109	124	141	148	130	111	168	125	119	94	134	13609
14:17:56	121	111	135	102	129	118	100	133	146	117	112	117	127	112	122	129	99	92	119	135	104	121	123	94	119	124	105	124	135	101	102	91	124	134	115	108	96	117	139	148	138	125	104	120	138	156	129	130	13308
14:27:56	111	146	122	99	154	99	125	117	89	104	134	90	151	144	100	105	116	111	106	111	109	110	116	109	108	118	129	149	81	76	68	126	90	158	139	119	133	120	141	110	141	160	98	159	101	109	94	115	13323
14:37:56	107	113	141	117	125	122	118	107	127	98	144	124	105	116	139	116	133	136	112	108	109	147	148	128	95	137	86	128	154	133	89	112	136	118	104	102	89	91	119	110	127	94	127	130	92	134	104	106	13206
14:47:56	142	160	127	143	137	113	133	110	94	105	129	94	144	94	87	129	131	111	132	97	117	82	112	131	110	95	110	122	132	108	116	111	90	115	107	115	139	137	124	111	125	81	86	131	120	120	111	99	13198
14:57:56	93	124	121	100	108	129	129	136	102	98	88	127	81	116	92	130	143	94	121	116	156	119	106	137	118	110	122	166	137	76	119	133	130	133	106	120	121	156	141	106	124	125	111	97	145	123	144	179	12781
15:07:56	130	141	120	97	159	106	129	101	150	123	118	89	123	125	135	127	104	110	110	117	133	130	143	94	117	137	95	120	109	108	97	118	104	99	119	97	136	122	126	146	141	95	105	152	125	136	111	84	12748
15:17:56	126	93	136	129	132	116	106	129	98	92	151	104	114	98	131	117	123	98	123	102	122	135	115	154	111	117	106	118	126	115	120	141	113	120	126	121	98	112	128	105	135	121	106	97	119	84	120	132	12544
15:27:56	90	112	125	116	118	144	144	130	60	120	110	107	112	93	115	131	127	113	123	92	119	131	108	113	88	145	111	110	149	101	130	106	109	124	141	122	134	121	155	126	81	137	143	155	103	117	113	143	12561
15:37:56	126	129	146	130	118	102	95	111	104	147	77	151	113	99	127	110	134	102	104	124	127	82	96	119	134	101	115	111	141	115	110	107	84	72	123	116	99	126	162	141	142	134	125	84	125	100	105	110	12624
15:47:56	111	96	127	137	110	137	113	163	140	108	127	118	126	159	115	124	136	138	105	162	145	119	136	96	140	90	137	106	114	110	103	107	75	138	114	122	96	113	134	125	91	112	110	117	123	95	54	91	12294
15:57:56	135	100	154	120	138	96	153	87	141	117	102	109	136	104	161	130	89	133	143	135	106	106	120	98	130	116	106	107	96	99	146	117	101	118	133	113	121	91	111	155	129	123	81	107	139	109	107	107	12106
16:07:56	116	132	120	136	111	135	109	120	110	157	136	115	117	135	141	157	91	158	126	132	120	89	90	82	102	116	116	131	131	83	105	97	120	111	112	115	124	124	120	99	121	126	121	161	113	74	80	132	11642
16:17:56	78	109	107	143	95	145	108	110	142	114	131	149	133	108	125	138	93	102	127	78	77	106	104	95	114	135	132	114	108	110	125	130	118	84	143	130	102	145	127	119	114	98	94	122	115	119	140	121	11826
16:27:56	93	98	77	147	105	117	135	122	137	115	125	91	136	142	122	105	150	119	125	116	126	104	114	89	67	81	155	115	117	89	140	141	115	113	111	135	99	128	147	165	126	104	99	106	122	97	89	128	11995
16:37:56	85	114	123	127	134	128	134	121	115	126	133	113	93	164	138	110	100	119	161	119	130	119	119	112	149	112	149	74	125	109	101	148	113	121	163	118	128	136	114	125	138	139	124	113	132	124	142	121	11533
16:47:56	133	135	132	103	99	136	148	118	98	118	107	87	138	115	114	101	139	82	162	111	114	88	129	123	96	125	114	106	88	151	171	99	141	152	118	85	105	106	122	110	123	135	175	111	126	133	129	129	11590
16:57:56	107	80	130	125	142	138	121	114	115	149	135	124	102	117	107	97	136	109	125	112	136	105	111	131	136	96	109	107	84	97	117	117	85	121	85	112	102	124	97	140	104	144	125	124	117	90	117	100	11626
17:07:56	116	102	102	103	139	131	113	161	147	154	120	112	138	107	123	80	122	117	125	98	106	131	98	122	99	110	120	139	135	138	118	91	136	128	106	75	120	116	123	144	130	149	96	106	119	123	70	116	11412
17:17:56	126	129	100	100	113	155	148	127	121	154	98	155	123	108	130	135	106	146	123	125	148	158	122	122	106	112	129	116	162	101	101	150	101	131	137	132	129	109	178	106	88	121	116	114	127	87	98	112	11855
17:27:56	134	110	108	85	109	115	98	94	139	105	101	115	104	107	120	101	142	109	115	116	131	127	119	104	131	143	74	117	112	100	110	113	112	97	125	115	121	126	124	147	97	115	103	102	126	91	114	162	11757
17:37:56	121	110	138	106	121	138	136	157	112	121	141	125	108	89	116	82	117	113	106	91	127	98	121	126	123	139	134	92	120	118	136	106	108	113	102	67	113	166	130	146	109	93	133	96	81	129	121	100	11512
17:47:56	109	102	117	102	107	132	112	124	110	122	108	88	138	89	123	107	154	88	123	145	138	131	114	151	111	98	146	123	122	130	142	94	156	114	99	89	105	115	146	117	112	101	125	111	99	73	60	105	11340
17:57:56	141	107	119	81	95	126	111	126	131	101	162	127	127	138	130	115	134	102	127	162	103	122	88	110	121	130	110	134	138	100	110	109	103	89	117	100	123	128	90	117	137	107	123	152	109	160	146	134	11218
18:07:56	104	126	110	101	107	118	137	85	132	94	96	148	145	97	112	134	127	112	110	116	104	121	114	108	119	92	135	89	123	95	103	127	102	140	90	103	132	120	130	135	138	113	122	87	104	112	102	133	11143
18:17:56	111	115	107	100	169	115	162	125	122	146	101	133	105	113	130	133	115	128	119	160	113	121	156	84	92	138	149	110	128	118	82	74	131	78	94	140	124	141	130	118	126	130	139	109	108	116	79	115	11206
18:27:56	110	120	107	143	110	126	123	121	109	117	98	124	124	124	109	109	85	149	101	97	113	111	126	87	136	169	145	100	139	120	115	105	96	144	109	85	143	160	149	147	122	150	144	143	93	114	119	135	10749
18:37:56	122	137	127	129	113	119	123	97	93	138	131	117	127	134	100	122	95	141	124	91	147	99	117	99	106	116	109	156	131	122	154	129	115	117	97	126	150	138	134	110	133	147	161	88	110	138	112	158	10666
18:47:56	106	107	151	87	114	115	139	107	122	102	136	114	147	124	113	126	106	142	121	107	166	92	147	111	126	140	122	104	99	150	92	130	153	122	84	109	99	116	142	141	147	112	150	88	161	135	117	110	10603
18:57:56	127	122	103	111	122	112	90	162	133	138	93	130	92	124	105	85	115	124	155	105	119	94	137	109	136	108	93	99	140	143	102	144	128	125	131	79	182	140	114	140	132	100	136	109	129	104	94	108	10362
19:07:56	160	138	132	80	118	113	155	158	110	112	146	129	153	134	139	110	95	137	79	112	103	147	160	94	108	127	114	116	114	87	104	126	135	105	101	130	156	144	116	148	124	147	127	119	106	102	115	90	9540
19:17:56	97	101	113	139	101	137	110	101	111	82	102	136	110	119	85	94	109	104	138	92	121	117	124	100	75	144	120	127	136	105	108	94	127	111	90	124	125	96	136	126	122	137	125	111	102	73	73	113	9060
19:27:56	101	99	124	90	121	81	125	112	143	121	115	132	112	119	63	147	141	115	129	93	138	114	114	87	113	117	142	106	96	68	128	84	136	108	123	112	112	139	118	111	150	127	114	112	112	135	92	83	8463
19:37:56	115	131	96	130	155	77	76	124	112	134	107	83	122	126	130	122	88	125	110	133	99	133	110	166	105	161	142	111	104	118	106	100	132	101	127	115	103	124	97	112	157	145	146	90	68	125	130	128	7720
19:47:56	142	115	127	102	99	108	118	174	140	120	140	94	122	124	94	138	160	120	90	112	137	147	116	121	163	117	77	144	130	124	130	115	121	129	96	101	125	123	111	143	133	143	113	120	103	115	132	118	7822
19:57:56	107	110	96	111	104	104	144	111	129	82	118	120	100	130	87	93	116	154	115	111	172	108	111	170	104	110	144	128	130	147	99	152	158	117	137	121	145	115	152	118	79	107	126	126	123	104	116	121	7651
20:07:56	138	131	65	118	94	136	148	126	96	101	136	119	129	108	134	113	120	98	90	119	115	119	117	109	109	140	123	130	102	89	118	113	151	122	136	131	111	93	151	125	144	114	154	98	108	113	93	117	7689
20:17:56	100	125	139	85	90	126	134	143	129	112	125	123	101	125	134	122	143	111	156	137	148	129	103	118	145	114	96	96	118	113	103	80	95	83	99	74	136	122	62	135	140	134	121	112	107	122	138	102	7724
20:27:56	108	154	112	132	115	123	93	136	113	124	115	144	108	121	133	101	153	110	101	139	87	132	73	132	123	140	96	98	75	108	156	123	128	114	132	94	114	153	111	150	113	122	106	118	109	111	128	93	7859
20:37:56	110	128	118	155	94	106	116	100	94	84	93	131	125	112	83	142	107	131	138	75	111	114	102	113	140	139	97	132	124	123	141	160	122	134	91	145	133	103	133	120	115	124	146	121	102	90	107	120	7790
20:47:56	140	123	137	119	132	91	134	97	128	157	134	104	96	91	119	179	112	149	100	133	133	82	94	109	128	150	125	95	156	110	159	112	94	133	109	101	90	121	132	110	148	126	39	106	112	119	107	130	7895
20:57:56	139	125	103	93	119	118	134	138	97	98	89	94	135	92	114	134	132	97	122	123	116	117	108	92	143	97	139	109	123	131	102	120	99	126	102	128	76	109	156	95	93	129	126	112	105	109	108	93	7881
21:07:56	135	167	121	90	144	127	140	58	125	133	89	120	115	119	127	131	138	92	103	124	129	113	144	131	127	105	114	110	103	119	89	96	140	99	108	111	96	109	148	112	105	152	136	117	113	140	123	130	7605
21:17:56	111	103	94	43	108	95	129	134	121	111	128	86	111	126	106	104	126	158	144	119	108	113	124	130	147	124	107	131	114	81	75	91	101	109	89	120	128	118	149	129	108	140	118	102	69	94	116	132	7901
21:27:56	135	156	151	104	111	112	128	87	132	109	115	145	102	84	69	116	98	104	99	150	107	127	103	115	124	104	90	120	98	115	130	99	123	98	105	114	157	130	134	141	88	113	102	137	109	119	89	88	7865
21:37:56	141	118	121	132	112	104	143	108	113	91	115	105	114	132	113	116	104	113	93	114	147	169	119	114	107	139	149	93	153	111	84	110	125	132	110	97	82	117	91	154	110	111	122	129	111	136	104	99	8027
21:47:56	138	96	158	118	87	102	170	155	116	123	105	99	126	112	136	118	78	126	80	125	127	102	117	133	97	114	98	108	90	129	85	112	153	106	106	128	113	107	135	123	142	92	115	80	92	101	111	158	7972
21:57:56	128	110	109	128	121	121	169	147	158	113	111	121	106	111	100	124	96	117	100	104	105	87	134	98	101	111	101	87	118	90	147	126	121	100	142	118	133	112	82	107	106	122	127	122	91	110	111	138	7787
22:07:56	130	131	135	116	133	126	170	108	146	100	123	86	85	90	138	91	130	127	115	115	111	92	115	130	119	116	116	123	116	93	113	118	127	109	106	112	103	130	113	120	101	115	121	122	130	84	116	112	7908
22:17:56	108	125	117	99	126	122	146	84	113	105	107	131	119	101	108	114	127	110	128	123	148	115	114	87	120	106	121	148	141	151	110	127	112	139	115	105	104	129	152	111	142	120	117	89	91	124	106	135	8002
22:27:56	124	119	154	113	137	103	122	99	90	118	133	104	103	129	98	141	96	85	125	137	123	122	131	122	114	123	120	113	78	166	145	92	145	96	82	134	112	92	104	114	120	111	96	112	127	130	141	144	7873
22:37:56	87	120	139	128	134	62	110	110	114	85	132	144	111	123	130	153	97	110	118	112	126	98	114	106	101	141	126	123	125	126	96	143	109	129	82	128	112	105	120	154	122	95	89	125	143	134	90	99	7806
22:47:56	123	124	165	134	143	122	141	110	111	103	142	107	129	115	112	113	105	95	71	124	89	127	137	101	91	117	93	96	109	151	98	84	131	115	111	132	119	146	151	108	159	135	136	146	133	139	87	135	7922
22:57:56	110	103	88	119	135	116	130	141	89	77	156	81	136	109	135	140	110	108	113	123	138	123	101	98	110	116	132	127	133	108	135	137	106	99	140	117	94	151	144	113	125	142	135	115	99	123	90	126	7824
23:07:56	152	115	146	59	120	115	142	128	125	111	108	124	109	77	137	110	121	85	114	111	165	137	128	105	152	88	117	88	154	125	128	130	111	146	156	96	152	111	103	102	91	127	97	130	98	124	139	122	7995
23:17:56	129	126	67	118	75	127	122	122	155	131	129	115	116	108	112	83	165	132	73	114	104	118	123	106	108	131	104	128	120	151	121	117	142	111	109	95	102	118	119	147	152	110	122	101	134	120	102	126	8182
23:27:56	89	114	104	125	103	133	137	104	115	105	127	82	125	140	116	131	135	124	109	130	113	138	135	100	138	144	123	102	125	135	103	141	149	110	120	122	121	149	145	117	164	97	141	109	126	132	93	133	8073
23:37:56	110	144	145	142	132	103	138	119	98	114	142	141	73	113	122	132	152	109	91	122	74	144	119	87	127	108	118	136	123	127	104	118	143	93	131	131	107	114	117	143	142	108	133	143	84	134	115	96	7881
23:47:56	113	102	106	151	155	112	121	147	120	126	95	123	135	130	98	111	96	99	112	136	106	93	74	100	94	104	97	111	135	76	88	101	111	139	115	143	146	113	125	97	100	126	88	160	105	123	129	125	8020
23:57:56	124	86	109	108	97	166	127	112	104	141	123	68	127	133	141	106	132	98	131	139	106	149	103	125	89	129	115	123	83	170	122	142	115	103	90	118	111	107	97	99	102	129	126	110	130	73	114	108	7975
24:07:56	126	102	110	97	154	116	151	62	128	141	118	135	123	118	142	137	130	85	65	139	137	86	122	91	142	123	167	101	136	116	81	87	172	117	103	103	92	95	113	83	102	108	116	145	149	119	145	87	7886
24:17:56	115	107	96	134	105	156	145	147	128	112	107	133	109	122	154	139	126	152	136	114	69	129	146	97	96	116	122	104	112	99	127	100	131	135	155	106	121	123	128	105	94	120	106	120	105	114	125	124	8242
24:27:56	114	149	100	122	107	112	133	165	102	119	134	142	133	106	115	136	88	123	119	168	110	104	118	137	133	147	114	120	91	118	97	144	136	91	141	116	118	86	150	97	96	105	114	119	89	106	118	151	8179
24:37:56	129	87	122	135	88	101	132	154	93	162	115	84	98	94	105	110	122	127	120	100	115	119	91	164	129	101	129	118	92	109	123	114	150	160	93	130	107	130	111	186	123	129	114	111	108	107	106	98	8118
24:47:56	123	149	131	85	103	69	130	122	114	120	59	146	104	111	146	118	107	107	110	134	123	128	106	106	120	114	116	92	142	137	107	93	106	160	92	117	112	100	141	157	111	119	116	129	132	96	110	146	7906
24:57:56	124	95	129	145	102	131	180	134	141	141	71	109	123	119	121	92	143	151	131	114	140	131	98	129	89	111	131	134	97	121	155	140	100	101	125	125	122	131	145	128	107	135	96	139	156	115	104	118	8420
25:07:56	114	119	95	128	117	80	112	102	102	125	130	153	122	112	123	132	110	134	126	137	128	133	114	103	113	137	115	87	127	141	112	137	101	92	144	107	112	124	127	141	111	111	155	101	137	102	122	143	8188
25:17:56	97	93	134	139	124	150	116	137	128	92	128	125	129	133	118	169	71	98	165	124	103	106	128	111	105	127	142	140	119	129	109	102	105	99	116	98	112	118	108	147	117	111	114	104	134	112	147	115	7923
25:27:56	106	111	104	122	107	141	133	109	114	128	147	118	78	101	112	141	129	110	129	118	85	100	116	135	106	129	126	120	99	127	102	111	139	148	93	119	121	114	113	125	103	111	104	95	118	133	102	116	8137
25:37:56	88	94	108	136	132	88	123	119	111	152	117	127	92	114	162	97	103	151	87	148	161	137	92	114	92	114	91	114	147	122	128	111	139	108	135	136	122	130	116	113	104	146	116	146	98	113	117	82	8174
[truncated: 47 more columns]
