# Supplementary material for: Systematic analysis of low-affinity transcription factor binding site clusters in vitro and in vivo establishes their functional relevance
Source: Nat Commun. 2022 Sep 7;13:5273. doi: 10.1038/s41467-022-32971-0 (PMC9452512; doi:10.1038/s41467-022-32971-0)
Supplement: Supplementary file 3 — Source Data [file 41467_2022_32971_MOESM3_ESM.zip › source_data/in-vivo/20210512/20210512_Z3EV268_GFP70.txt]

EGFP:488,507
Kinetic read	A1	A2	A3	A4	A5	A6	A7	A8	A9	A10	A11	A12	B1	B2	B3	B4	B5	B6	B7	B8	B9	B10	B11	B12	C1	C2	C3	C4	C5	C6	C7	C8	C9	C10	C11	C12	D1	D2	D3	D4	D5	D6	D7	D8	D9	D10	D11	D12	E1
0:08:36	159	174	161	154	106	160	176	149	189	161	144	170	155	155	140	151	177	144	164	178	191	165	179	168	175	156	151	158	153	190	207	172	195	148	161	166	161	158	161	171	164	162	141	139	138	154	150	141	167
0:18:36	161	180	161	164	155	149	155	172	177	158	178	160	162	169	161	143	163	137	163	163	184	165	179	174	175	167	150	173	141	168	147	147	190	176	179	154	155	168	183	188	179	189	152	145	151	183	185	137	145
0:28:36	143	179	130	133	154	159	146	155	159	174	169	148	156	173	194	142	163	151	143	159	162	195	159	140	147	151	151	151	147	137	182	189	147	120	165	174	142	164	180	168	166	183	167	157	156	166	138	147	151
0:38:36	149	157	151	138	146	174	168	162	155	168	145	152	186	167	140	181	138	155	123	161	163	140	172	139	182	164	156	150	135	168	175	186	196	143	164	149	177	185	149	176	165	211	147	155	132	186	139	157	158
0:48:36	169	144	153	166	173	158	129	145	187	165	158	150	171	156	168	144	163	167	166	161	141	173	143	181	139	155	156	168	155	176	183	177	189	181	158	166	154	188	162	201	144	168	161	175	170	155	173	160	171
0:58:36	168	150	153	156	159	181	144	170	160	138	162	160	153	181	165	155	146	153	156	171	184	169	165	163	155	179	154	141	158	177	179	179	170	177	155	175	146	169	165	157	186	159	147	134	163	145	146	148	161
1:08:36	148	155	157	141	165	151	149	172	177	169	167	174	173	181	135	150	145	174	166	154	158	136	168	180	142	187	189	186	165	156	195	181	180	152	187	179	180	173	162	161	189	212	172	133	170	167	149	150	148
1:18:36	163	178	161	156	183	181	163	157	170	149	181	165	139	160	181	150	155	177	182	138	122	177	144	137	163	172	180	149	171	148	184	182	193	204	169	173	155	175	175	184	178	184	146	152	164	169	171	140	131
1:28:36	102	175	137	141	158	160	159	152	167	137	154	157	170	165	176	181	173	169	167	200	173	167	179	153	145	172	180	127	173	155	180	190	210	148	179	168	171	166	151	176	187	176	157	156	177	163	163	147	150
1:38:36	168	189	192	187	171	171	177	183	173	166	160	164	179	153	160	170	154	142	148	167	158	168	158	169	158	172	140	151	172	149	207	195	180	181	167	185	180	165	169	199	190	215	141	147	184	175	169	157	152
1:48:36	171	172	159	162	143	157	134	159	151	158	162	175	170	155	176	194	179	168	164	180	169	184	168	158	150	169	183	182	157	172	197	221	215	185	190	153	168	192	179	180	169	216	174	140	151	176	147	156	168
1:58:36	174	156	174	136	171	175	147	153	161	139	157	176	193	168	183	183	178	167	161	175	182	164	193	192	200	162	175	163	192	194	210	183	184	179	167	168	178	175	181	206	157	188	160	156	136	133	151	141	153
2:08:36	159	141	171	150	155	177	136	154	189	170	208	183	177	162	190	145	173	187	170	172	154	146	153	169	174	159	166	193	181	166	192	183	205	175	181	197	163	194	165	208	197	184	159	152	161	154	149	178	182
2:18:36	160	202	167	191	152	161	204	154	151	161	200	184	160	169	192	164	178	178	184	188	176	163	162	153	170	188	188	174	198	181	217	207	216	169	197	170	193	169	159	192	191	203	155	142	179	144	149	164	186
2:28:36	182	158	162	168	176	179	142	167	165	202	200	176	197	211	167	176	172	184	183	176	184	168	139	186	166	175	183	167	176	188	201	194	216	164	174	200	143	212	151	216	214	214	169	145	149	155	171	152	184
2:38:36	143	155	161	171	194	198	168	198	177	176	166	176	188	182	157	170	182	166	193	202	192	158	167	155	179	161	175	179	165	214	201	197	180	189	172	174	169	176	163	219	214	212	177	146	152	176	132	141	167
2:48:36	135	167	187	183	142	173	170	146	179	194	161	205	178	166	180	193	206	163	180	195	183	182	167	186	156	182	192	178	153	176	209	217	212	197	142	157	159	181	172	193	250	215	159	136	136	146	166	170	181
2:58:36	173	155	176	183	172	182	160	178	195	209	193	183	188	190	205	193	157	193	191	196	174	147	167	180	158	165	190	184	177	181	243	229	225	167	179	171	211	168	178	215	233	210	137	158	140	162	176	166	206
3:08:36	140	161	192	195	157	178	198	180	182	171	171	200	205	194	181	181	162	185	174	202	198	161	171	185	156	168	168	189	181	185	232	201	231	164	196	182	172	184	169	232	262	188	153	124	177	171	163	165	194
3:18:36	135	171	217	189	154	173	169	170	130	200	166	190	202	189	183	149	197	194	168	224	165	176	176	172	174	177	190	183	179	173	212	266	221	189	164	173	173	188	172	229	229	254	150	172	161	163	157	120	179
3:28:36	154	185	187	193	165	140	193	174	181	184	153	179	179	241	189	184	192	219	189	195	193	155	187	196	155	177	175	197	170	140	227	208	237	187	178	195	160	185	185	221	247	222	162	178	150	164	137	162	163
3:38:36	173	217	166	158	162	188	143	199	179	191	182	214	188	217	193	193	130	169	233	174	188	163	189	182	161	168	196	166	191	165	221	244	243	192	169	162	170	178	187	221	251	238	144	140	164	136	156	184	161
3:48:36	184	178	177	202	178	173	193	184	157	184	176	191	245	226	206	157	175	159	199	232	217	181	165	185	160	207	171	183	190	188	253	239	219	194	186	198	176	181	169	237	212	242	156	147	149	157	173	167	185
3:58:36	163	153	176	171	170	184	172	181	181	164	161	182	198	214	172	186	172	180	216	177	202	190	176	171	161	207	182	196	169	193	238	230	250	184	199	190	185	178	168	226	262	260	166	155	162	172	164	174	198
4:08:36	148	190	185	195	183	179	179	205	192	166	197	196	182	240	203	164	208	165	202	197	186	180	173	183	169	196	202	167	193	209	246	240	256	171	173	187	168	217	189	264	269	242	145	171	166	124	141	180	168
4:18:36	176	150	164	187	164	197	188	166	204	198	215	196	191	210	204	170	165	163	201	190	201	167	161	166	161	196	178	184	188	183	232	274	263	196	198	186	149	171	195	246	294	261	145	177	160	157	147	154	172
4:28:36	152	159	171	173	183	162	169	158	189	180	172	180	223	209	217	127	177	162	180	225	197	172	141	154	133	150	164	184	181	164	258	265	264	199	205	179	172	207	233	248	285	274	135	159	153	153	130	133	173
4:38:36	200	185	181	167	180	196	177	177	162	197	196	218	207	197	225	173	151	157	188	216	196	166	173	178	193	169	199	203	173	173	253	279	250	187	193	158	193	187	189	269	299	274	139	174	143	156	145	126	172
4:48:36	169	193	183	178	182	181	173	164	173	209	196	206	188	214	209	165	164	186	197	200	203	160	189	191	222	184	170	206	194	202	263	298	278	199	195	216	190	210	180	288	255	314	159	176	139	159	156	151	195
4:58:36	168	193	158	187	194	158	170	165	169	210	194	209	222	204	216	180	177	160	198	226	240	172	170	193	151	209	196	194	213	195	300	279	286	172	211	209	207	191	227	266	322	299	121	119	157	155	160	163	189
5:08:36	158	180	200	168	197	190	193	190	177	185	183	191	217	230	224	189	163	221	209	236	231	177	180	167	177	192	190	158	191	170	303	304	300	166	214	241	195	237	204	279	293	352	139	156	156	155	144	137	186
5:18:36	183	213	211	182	180	147	154	161	150	226	185	202	225	203	228	182	200	170	241	236	215	192	184	175	223	209	201	183	195	201	290	318	300	206	195	224	182	216	219	299	329	326	146	141	152	156	169	163	201
5:28:36	195	182	153	197	185	187	172	192	188	216	212	200	188	271	212	180	190	200	260	247	215	180	193	218	227	243	198	186	187	184	289	302	349	216	206	207	198	222	181	288	326	309	125	159	137	189	159	156	183
5:38:36	199	212	190	186	204	184	169	188	225	187	252	239	205	219	224	181	183	205	217	198	245	158	201	167	164	241	243	198	186	206	337	324	350	236	237	211	239	229	218	342	320	317	167	150	151	157	154	157	188
5:48:36	154	193	205	179	180	181	177	188	182	214	219	206	210	242	251	184	216	204	241	255	251	203	153	168	196	224	236	216	197	194	355	360	347	204	215	247	204	226	204	315	349	341	141	138	127	169	152	167	217
5:58:36	184	187	176	200	182	197	168	217	189	204	207	225	230	250	239	168	204	211	234	240	255	192	186	192	196	244	217	222	237	202	359	353	352	229	237	258	206	220	254	343	367	358	180	135	145	141	147	146	199
6:08:36	195	189	195	173	213	183	186	193	175	237	199	230	250	276	272	184	209	201	263	281	280	208	223	183	186	245	229	235	231	203	366	397	382	259	256	246	242	237	224	372	371	363	144	155	143	139	170	164	180
6:18:36	202	219	221	204	226	188	208	189	172	228	225	241	207	249	273	182	195	206	243	259	283	181	174	193	231	263	230	212	198	215	359	437	407	238	230	265	239	249	227	391	367	368	156	173	150	126	148	147	202
6:28:36	173	179	192	179	201	206	213	197	191	254	238	268	223	284	289	193	204	217	271	264	274	205	187	159	236	262	277	246	202	229	410	442	478	240	266	259	252	218	228	370	399	396	156	144	170	149	161	167	222
6:38:36	205	200	216	190	185	217	213	203	187	256	250	231	283	239	282	215	191	197	288	295	310	196	210	215	261	264	273	200	239	227	402	448	517	288	250	265	257	238	248	414	397	405	168	128	138	164	141	153	187
6:48:36	201	215	177	195	182	204	186	232	204	225	237	231	292	283	300	191	207	209	268	279	335	209	227	200	243	288	249	225	229	230	441	508	568	285	281	277	260	261	257	414	451	439	148	145	135	141	139	156	194
6:58:36	200	205	170	202	186	194	185	181	163	271	235	265	284	303	277	179	199	228	247	276	295	196	201	192	263	311	281	227	221	215	414	545	595	284	319	316	255	264	278	459	431	428	163	127	158	111	151	139	213
7:08:36	204	223	210	193	190	182	194	160	192	252	264	261	312	283	322	201	210	216	284	303	310	216	201	214	292	301	308	239	254	220	437	526	600	302	324	299	263	296	302	507	489	443	163	148	151	138	158	122	233
7:18:36	169	185	182	236	203	173	214	186	193	247	240	244	277	327	318	227	212	186	310	343	337	184	212	199	233	315	318	213	246	238	476	608	641	306	303	275	231	283	282	537	515	456	168	127	138	113	141	149	209
7:28:36	215	228	172	206	182	228	211	214	197	262	276	265	315	329	337	219	207	200	290	340	324	211	220	215	284	319	291	262	231	232	542	649	693	332	327	330	263	308	326	500	540	442	159	145	148	160	122	154	233
7:38:36	210	226	222	215	231	218	223	227	210	287	264	269	332	305	325	216	222	217	298	326	321	211	206	213	300	339	356	231	245	284	561	628	676	365	327	331	256	306	294	548	540	435	149	146	122	160	149	137	232
7:48:36	259	208	219	225	238	194	188	184	207	310	294	280	290	320	335	204	233	254	316	296	337	215	194	207	311	371	378	254	273	251	585	637	702	322	357	379	269	322	307	564	573	406	156	160	129	129	139	158	235
7:58:36	243	250	243	193	211	234	219	214	238	293	297	272	314	362	325	227	222	213	345	332	375	204	209	179	287	324	375	295	247	254	591	648	720	356	335	381	267	282	342	594	589	463	160	188	145	149	148	167	232
8:08:36	211	248	235	203	227	222	215	218	245	276	294	279	325	379	374	223	253	220	338	345	340	225	207	225	304	372	381	246	286	278	584	681	693	385	369	359	301	294	352	627	624	437	140	163	150	151	133	177	227
8:18:36	227	234	236	216	201	253	244	208	203	302	294	280	361	383	385	226	236	248	324	351	350	225	211	223	310	398	367	288	295	256	641	708	757	347	364	360	306	335	353	642	679	475	176	158	167	131	166	174	271
8:28:36	208	246	242	206	236	235	186	203	227	315	312	314	367	372	391	215	229	226	362	343	365	242	232	224	329	359	399	284	267	260	632	786	761	364	399	397	249	314	332	699	706	453	159	156	159	177	146	169	244
8:38:36	230	243	200	203	231	240	208	216	223	339	297	300	363	371	412	227	227	265	369	363	333	206	248	212	313	364	356	272	266	236	630	730	790	379	405	398	316	334	352	703	769	467	152	147	148	166	156	163	253
8:48:36	228	280	236	249	263	217	203	247	222	333	329	301	360	407	401	248	245	234	389	333	374	233	252	219	336	401	428	263	293	264	632	792	791	356	383	398	318	391	332	674	736	509	155	178	183	152	153	136	266
8:58:36	237	260	247	243	235	238	222	258	254	309	317	316	382	415	429	236	239	258	386	341	370	219	243	259	348	423	419	269	286	299	684	794	823	410	409	417	317	372	397	762	801	491	157	147	158	132	156	168	253
9:08:36	239	273	246	230	220	238	233	214	253	332	332	325	366	424	436	226	242	278	378	339	400	247	231	246	351	416	408	309	293	250	732	800	820	392	437	416	316	354	388	764	798	541	150	126	144	167	146	163	244
9:18:36	246	256	251	247	258	241	226	228	264	341	332	303	364	414	422	267	249	237	366	357	386	234	260	256	320	451	417	319	328	306	669	768	817	404	388	438	305	376	377	773	809	581	154	144	142	153	154	168	249
9:28:36	237	264	245	229	222	200	231	268	249	361	351	316	377	448	456	248	243	262	403	363	410	227	233	229	387	431	410	307	272	287	723	787	825	420	420	413	316	353	398	794	834	589	140	108	171	162	131	163	259
9:38:36	224	260	266	248	249	254	183	281	241	332	353	310	401	416	481	224	230	259	382	375	360	268	255	251	370	472	416	298	320	302	721	830	868	421	436	424	358	383	383	755	823	597	137	122	132	134	133	147	292
9:48:36	268	279	265	252	234	273	232	246	260	358	359	328	368	416	475	250	269	237	394	364	418	239	266	270	389	469	412	278	298	297	722	804	879	398	434	394	305	395	390	817	820	579	164	151	135	167	149	160	244
9:58:36	239	260	263	253	273	249	249	275	279	328	367	312	403	420	495	239	235	249	355	373	406	259	274	264	408	482	426	307	286	295	762	799	878	432	424	449	354	407	405	794	838	589	162	169	151	146	140	153	290
10:08:36	266	292	259	251	242	258	240	238	259	359	382	329	420	422	472	268	275	234	384	379	397	234	245	259	408	434	459	314	279	288	717	840	873	439	442	402	325	394	411	829	829	606	146	153	151	155	164	166	323
10:18:36	269	282	263	247	277	275	259	261	255	352	380	285	425	432	512	252	279	260	394	373	408	257	267	275	398	443	464	257	299	270	799	839	906	444	434	417	313	400	428	808	847	590	169	176	133	153	154	160	277
10:28:36	263	279	220	269	239	269	259	263	271	389	336	306	444	435	496	267	266	260	372	362	415	263	225	234	400	451	437	303	322	256	789	819	864	425	425	452	322	376	435	859	836	609	154	149	157	134	151	174	279
10:38:36	253	310	243	216	269	237	214	279	288	334	363	341	452	422	519	265	261	262	417	375	446	273	243	283	417	465	444	301	284	283	771	843	931	399	423	438	375	428	401	864	887	662	154	136	155	145	151	162	294
10:48:36	245	260	274	274	226	287	276	266	253	344	326	326	460	417	510	224	272	295	382	388	425	265	268	222	387	456	472	300	334	323	817	854	932	420	431	476	347	410	405	853	880	654	145	150	162	169	132	140	295
10:58:36	271	284	266	256	256	289	248	291	273	346	371	331	477	470	541	263	279	281	414	363	418	238	276	261	381	485	441	313	317	313	819	870	904	464	451	436	312	414	407	878	852	659	141	168	173	120	173	151	299
11:08:36	284	284	261	277	283	296	239	253	252	347	363	319	477	467	505	264	282	281	394	333	424	253	272	246	392	500	426	333	301	296	788	866	934	436	442	443	328	405	430	907	911	634	148	168	128	146	167	171	324
11:18:36	284	288	264	270	292	281	256	261	282	377	359	331	473	457	530	249	298	260	416	394	403	248	238	249	426	465	488	293	289	315	819	867	944	457	462	431	329	421	430	876	893	629	160	134	131	141	149	146	311
11:28:36	265	295	279	274	244	250	266	285	275	386	356	328	498	489	534	273	255	268	392	403	413	258	265	269	396	474	466	312	305	293	843	871	914	447	466	454	346	415	417	891	870	622	174	159	145	192	173	173	310
11:38:36	247	297	254	272	271	262	237	285	281	383	392	319	445	493	539	278	292	263	410	361	408	268	278	251	433	485	505	277	325	312	806	914	942	444	459	477	356	425	449	871	871	674	150	145	156	150	144	129	313
11:48:36	245	285	246	293	255	286	260	276	252	372	341	370	485	478	560	259	243	256	426	395	405	251	250	227	400	477	466	321	308	300	834	883	951	442	461	460	367	422	437	876	867	641	161	170	155	166	133	157	256
11:58:36	265	280	263	263	298	288	284	269	269	400	372	354	480	484	561	262	286	277	389	357	418	254	294	234	420	459	493	338	316	276	815	877	930	442	459	449	341	425	452	885	891	646	130	156	154	158	143	141	311
12:08:36	260	264	268	275	284	319	269	271	285	365	378	332	485	477	538	288	313	292	430	401	418	231	263	246	413	470	500	299	327	304	807	868	896	435	445	476	337	437	447	883	891	649	161	149	160	151	139	157	285
12:18:36	264	308	267	275	275	278	296	304	298	372	347	287	488	475	502	270	262	277	426	395	411	271	261	265	410	501	492	326	300	286	841	893	914	437	472	454	321	410	423	902	861	640	157	163	145	147	168	146	320
12:28:36	230	295	258	265	289	267	252	283	290	389	352	331	503	476	574	246	281	298	412	372	410	254	268	268	405	501	499	322	312	307	852	890	939	464	446	455	336	431	464	889	825	605	161	140	160	129	149	167	279
12:38:36	269	311	256	284	296	298	289	273	300	373	363	332	497	497	556	276	302	257	435	402	378	277	259	270	428	506	497	312	281	302	860	870	947	464	437	432	331	413	463	880	858	645	148	119	152	161	118	156	329
12:48:36	228	308	258	268	278	283	278	260	271	379	371	356	528	466	551	283	270	299	432	376	401	258	265	245	395	469	490	321	299	267	851	865	939	484	460	449	361	440	430	843	836	609	134	153	162	157	153	149	273
12:58:36	261	278	248	307	249	260	297	255	267	377	385	319	501	503	544	283	259	280	395	385	420	290	250	278	442	469	488	300	311	294	884	886	918	437	418	444	365	450	440	849	794	616	153	134	162	142	177	144	294
13:08:36	274	317	244	265	285	283	294	291	293	373	343	353	511	482	553	304	276	272	394	400	387	254	245	294	405	486	454	312	298	278	846	828	906	447	442	437	355	450	441	799	768	580	153	163	147	128	154	139	298
13:18:36	231	293	264	259	280	273	241	266	266	386	344	325	523	495	554	274	294	248	415	372	374	275	281	273	402	465	447	308	285	271	858	808	924	430	426	433	352	432	418	816	761	567	132	173	145	153	177	145	290
13:28:36	279	260	256	273	263	259	296	285	284	379	386	355	528	526	556	294	269	269	410	386	384	279	284	269	405	501	470	285	293	308	806	809	885	437	427	386	337	397	421	746	739	598	173	137	160	141	146	173	288
13:38:36	259	268	262	288	293	243	266	300	269	370	357	317	515	478	548	281	301	282	372	373	374	292	268	254	433	494	422	290	300	283	822	793	843	433	428	403	366	429	425	748	766	584	137	159	148	140	123	154	306
13:48:36	278	229	264	269	239	300	270	258	272	364	349	330	498	509	566	240	248	288	403	352	385	272	240	298	405	442	436	305	305	278	789	795	846	428	393	377	333	426	417	744	698	585	160	157	172	145	138	150	281
13:58:36	255	260	269	281	276	293	277	275	279	374	363	316	526	513	564	288	305	285	395	343	392	265	253	262	433	430	443	298	310	284	766	752	829	445	402	392	326	395	416	696	667	551	165	157	174	139	161	163	295
14:08:36	269	273	258	253	244	278	293	267	258	384	354	343	530	502	537	268	266	268	371	345	348	254	256	264	385	439	447	294	291	296	768	731	760	406	397	394	361	393	374	720	674	537	152	152	172	142	171	146	277
14:18:36	250	272	295	271	285	244	284	306	258	363	375	328	519	517	550	281	221	281	357	361	383	248	251	285	404	422	446	281	291	265	717	727	779	422	407	391	318	387	417	688	649	556	127	130	169	151	181	152	266
14:28:36	265	264	261	287	277	283	273	253	256	381	375	312	517	461	564	267	309	259	386	342	358	285	280	273	401	411	405	281	299	264	723	667	767	348	380	392	327	365	406	661	654	534	166	158	145	141	138	123	283
14:38:36	292	273	240	275	274	233	285	274	270	364	347	337	514	431	564	258	233	273	355	339	383	278	273	261	354	385	411	300	312	267	718	668	742	402	397	359	336	376	359	662	633	546	149	158	146	160	118	151	276
14:48:36	250	282	253	267	275	282	300	246	278	351	343	300	502	474	504	274	253	266	368	340	347	273	269	265	354	400	403	291	271	287	652	686	714	384	381	391	307	368	379	671	633	525	174	165	136	156	152	125	247
14:58:36	249	277	234	253	259	269	279	288	281	359	345	310	493	460	486	277	307	279	380	325	318	281	239	271	379	408	400	284	295	268	648	642	709	380	365	368	300	350	353	626	623	525	148	167	143	148	132	175	266
15:08:36	232	274	287	262	276	281	306	269	274	341	331	316	504	445	505	265	256	264	361	350	336	257	254	227	354	400	389	291	264	301	629	609	676	379	386	368	336	347	344	628	625	504	155	167	147	151	152	133	263
15:18:36	262	266	261	269	268	254	275	271	268	334	334	341	450	459	512	253	271	283	357	339	370	229	279	223	357	440	415	285	299	308	639	595	723	332	399	357	339	348	351	594	604	495	139	163	152	169	170	159	259
15:28:36	218	309	250	259	286	265	283	282	294	343	321	321	480	455	464	274	276	279	366	344	344	259	294	264	375	396	386	306	296	277	635	628	675	363	374	364	303	352	396	630	606	512	126	128	165	122	143	143	250
15:38:36	268	264	245	245	265	305	271	250	269	313	319	328	438	445	478	263	268	254	378	352	336	278	247	278	355	394	438	299	267	309	627	661	655	385	362	371	305	355	358	582	631	506	191	128	159	160	124	173	309
15:48:36	276	268	248	288	295	251	249	246	266	351	374	310	434	401	467	246	290	241	375	336	337	288	232	276	378	376	407	298	267	266	638	587	674	352	348	363	342	349	354	602	599	509	159	168	145	144	122	157	261
15:58:36	255	285	250	242	271	282	271	277	273	320	310	318	416	440	466	277	254	251	344	307	345	289	283	299	365	391	391	287	279	269	598	623	640	346	375	357	307	362	352	636	600	491	177	159	146	147	120	140	246
16:08:36	287	266	270	267	277	267	247	272	257	314	308	355	461	388	422	280	265	286	375	364	344	279	286	263	337	359	407	282	266	256	584	617	646	384	342	357	312	366	316	585	597	496	130	151	154	148	163	124	274
16:18:36	265	266	273	247	265	274	268	253	270	328	321	320	443	433	468	304	268	261	346	322	358	264	279	242	373	391	387	289	266	278	607	596	654	351	359	349	314	356	379	606	575	496	151	161	135	120	155	160	270
16:28:36	245	261	228	249	272	257	283	277	266	335	333	349	423	391	415	275	243	283	334	360	357	280	262	287	328	380	383	295	356	292	624	602	625	344	320	380	317	348	348	576	569	498	154	136	151	150	147	153	273
16:38:36	287	299	275	291	270	270	245	270	272	381	333	314	429	411	417	260	237	293	312	369	368	278	257	256	372	388	391	300	287	274	576	598	635	378	360	366	293	331	322	577	563	507	148	163	170	145	142	157	251
16:48:36	257	267	254	283	294	259	262	253	261	327	349	317	429	419	449	251	268	298	350	330	350	245	241	259	350	397	351	290	288	265	630	579	616	394	339	327	319	371	380	588	590	495	158	161	163	125	126	130	244
16:58:36	272	301	240	265	286	297	256	253	265	338	336	295	416	398	440	273	268	291	339	331	400	264	256	266	335	360	392	269	295	279	614	599	584	374	339	329	304	335	342	573	577	496	136	125	133	146	140	170	288
17:08:36	283	283	281	295	252	277	264	284	290	328	294	332	428	420	399	249	270	255	356	356	338	224	278	292	293	371	372	289	307	299	593	558	605	337	375	346	329	331	339	588	605	519	160	165	146	167	131	143	282
17:18:36	290	300	289	246	292	262	266	274	282	330	315	304	435	378	455	246	253	264	342	317	327	261	259	263	330	372	375	295	294	289	609	613	605	370	314	361	303	331	341	588	529	498	141	142	151	153	159	164	254
17:28:36	269	282	270	268	276	292	276	262	292	319	312	299	412	415	426	271	262	264	361	336	316	292	282	254	354	372	355	244	280	268	601	576	618	345	322	322	324	318	339	570	578	521	147	126	154	161	143	158	286
17:38:36	274	295	277	257	276	267	291	261	235	300	333	325	391	408	435	263	238	282	335	336	348	261	288	301	341	355	350	293	299	284	583	615	612	319	331	339	316	355	357	597	572	518	141	119	150	134	150	120	266
17:48:36	245	299	259	259	274	290	250	277	289	346	312	300	417	401	454	270	247	266	315	366	348	281	251	259	349	355	357	285	277	298	598	563	593	362	332	338	319	317	367	543	597	511	133	180	168	128	140	147	282
17:58:36	245	278	238	279	281	286	284	265	314	312	320	323	394	395	416	251	262	283	365	341	333	284	237	272	344	361	386	270	288	261	574	588	572	385	343	371	332	326	336	559	558	534	156	154	135	152	147	154	300
18:08:36	280	292	247	307	292	256	278	287	238	300	323	320	439	382	426	285	284	266	342	305	361	259	275	295	318	405	356	312	292	295	602	585	591	375	341	327	313	344	356	566	563	463	141	153	159	163	169	156	274
18:18:36	276	275	234	272	289	287	294	275	266	321	330	260	365	422	420	263	273	270	377	325	345	274	248	270	364	392	365	293	266	267	616	582	623	336	348	309	276	344	344	571	576	495	168	159	126	180	160	158	268
18:28:36	260	273	240	289	238	254	278	289	258	309	331	294	395	375	441	271	236	237	326	358	306	300	272	280	367	386	364	286	302	291	579	616	582	354	331	321	342	366	359	554	560	485	172	156	120	183	132	151	272
18:38:36	260	267	268	278	258	276	279	237	293	335	276	328	405	384	387	252	296	278	344	321	338	268	280	279	322	391	395	267	299	277	596	582	568	344	351	341	319	348	330	551	556	524	154	167	125	155	114	144	263
18:48:36	265	300	253	239	305	287	292	281	266	280	328	320	432	380	411	254	289	289	318	349	359	255	272	285	329	379	358	262	300	289	584	578	601	359	331	340	327	322	341	571	549	466	162	137	151	164	135	154	293
18:58:36	282	266	286	285	258	241	302	301	267	320	335	314	376	378	443	301	249	277	337	349	367	255	272	268	327	339	347	291	281	268	592	586	544	314	321	346	293	352	324	550	577	498	151	151	129	175	152	160	275
19:08:36	264	291	232	293	247	277	279	259	276	313	287	304	422	390	400	291	275	292	336	346	350	267	287	305	311	393	375	277	278	301	597	576	589	336	352	346	315	344	351	543	541	509	135	134	150	151	143	162	295
19:18:36	301	294	266	264	285	241	270	259	290	327	256	323	378	428	394	274	286	258	344	336	342	279	281	265	356	398	367	290	298	296	587	570	611	372	333	345	307	373	363	533	549	462	164	183	178	132	163	141	289
19:28:36	262	300	294	300	292	257	260	286	283	314	327	306	423	386	390	274	275	263	334	351	344	259	254	261	330	407	398	262	289	279	589	577	595	362	337	319	330	325	338	521	548	466	161	144	160	164	127	152	269
19:38:36	276	293	251	284	257	286	262	244	261	327	318	331	375	357	383	283	255	290	310	322	332	290	273	265	305	373	361	293	312	273	576	558	573	338	314	333	281	331	331	509	565	489	141	159	159	124	143	163	285
19:48:36	283	304	251	278	312	271	251	293	295	313	313	299	357	376	360	256	281	290	352	364	310	274	246	278	348	366	373	255	308	313	586	579	564	337	340	333	291	331	364	521	568	474	179	136	152	157	160	150	298
19:58:36	259	317	256	240	280	266	291	290	261	305	281	298	411	392	378	279	295	273	355	351	318	300	262	307	352	367	390	297	292	274	586	517	579	361	370	337	316	306	327	507	602	458	147	163	148	141	139	154	263
20:08:36	291	320	269	272	282	295	281	264	278	322	331	329	396	394	378	266	271	248	366	355	345	304	267	251	347	386	368	294	295	278	552	570	626	360	346	319	274	362	336	532	555	463	172	131	134	144	159	143	265
20:18:36	276	268	256	287	285	287	311	271	294	289	313	309	359	387	386	243	259	271	336	333	319	266	301	273	333	353	361	273	284	315	580	575	565	348	353	338	316	350	326	505	564	437	142	169	146	140	135	148	311
20:28:36	275	275	240	304	270	278	283	273	293	310	343	323	404	392	380	249	274	246	353	329	311	265	279	288	327	361	381	269	257	251	547	566	549	367	339	363	289	322	345	476	531	436	140	143	137	182	142	121	279
20:38:36	281	296	270	279	271	290	285	239	314	332	332	326	375	386	354	302	287	255	345	355	333	259	266	230	323	351	359	273	281	299	539	505	547	343	341	342	336	347	363	461	522	452	149	172	143	131	157	127	253
20:48:36	279	258	269	286	288	275	284	278	294	336	308	304	381	380	383	271	275	286	322	333	335	269	261	302	340	339	369	279	294	258	568	534	593	347	344	362	292	319	341	421	476	407	152	167	152	165	171	150	294
20:58:36	264	278	261	273	284	284	300	267	283	328	306	316	415	389	401	270	252	258	336	356	307	283	277	289	317	367	398	298	289	301	531	521	608	372	338	356	329	348	331	441	491	387	158	157	145	154	143	157	267
21:08:36	264	299	250	288	289	290	269	241	259	334	308	314	403	400	387	295	249	267	339	345	334	255	261	257	326	359	376	261	296	278	571	494	584	395	385	356	325	330	336	406	486	441	148	136	144	159	157	136	259
21:18:36	270	258	290	280	296	275	293	300	262	338	317	318	395	373	360	288	259	287	370	320	324	257	272	300	335	352	358	310	282	293	536	522	588	356	380	337	318	358	316	428	432	434	168	143	165	153	131	137	291
21:28:36	242	270	268	289	290	269	276	260	287	303	315	342	362	378	380	260	273	272	332	336	328	280	304	287	338	364	356	289	260	285	555	516	598	329	368	352	315	342	347	444	451	447	140	161	145	160	140	143	290
21:38:36	249	273	290	259	270	297	277	288	286	350	310	326	402	380	350	291	249	286	369	334	348	253	288	283	343	359	344	265	303	313	564	464	596	359	349	313	298	352	315	431	416	432	168	144	125	137	134	132	286
21:48:36	276	266	243	255	304	261	282	288	301	326	348	323	395	390	375	275	289	279	336	330	312	279	285	269	339	338	383	281	280	313	561	475	573	371	338	370	298	322	334	427	461	466	158	120	146	142	155	151	279
21:58:36	281	268	231	283	273	266	283	293	276	329	329	351	426	374	378	256	294	301	334	352	336	277	295	283	304	340	377	308	275	276	527	482	612	344	368	354	322	352	305	461	467	421	143	162	170	154	147	147	264
22:08:36	265	264	254	262	263	300	272	284	273	306	329	306	390	345	370	286	256	268	313	338	338	261	318	305	322	397	390	302	288	299	532	498	565	385	365	358	326	341	332	457	443	460	147	120	139	152	144	149	300
22:18:36	273	271	263	262	240	275	281	277	288	334	326	309	376	388	376	280	251	306	335	342	318	266	271	266	335	338	330	298	286	278	544	462	587	362	321	360	340	322	309	454	411	462	136	151	134	148	126	136	274
22:28:36	281	291	296	282	277	260	306	286	312	341	313	315	385	374	367	268	279	259	329	368	348	296	272	277	332	401	351	305	272	281	536	462	589	347	360	349	339	370	304	458	442	477	140	156	162	162	160	160	291
22:38:36	237	296	257	267	284	295	267	315	291	302	317	294	395	359	401	287	277	289	330	344	297	267	289	284	345	355	320	307	311	282	546	497	604	347	377	362	321	329	339	429	405	431	138	178	160	131	183	134	289
22:48:36	270	295	250	270	281	255	301	292	291	344	353	324	389	358	399	255	282	256	345	320	345	271	273	247	338	335	370	310	267	314	538	479	568	358	368	357	310	337	317	464	423	441	150	153	154	126	162	133	283
22:58:36	246	284	271	281	245	294	305	241	277	321	329	314	394	370	382	270	274	303	327	323	305	282	295	295	362	330	353	280	278	287	500	496	566	342	338	355	331	333	296	428	436	430	169	143	119	191	121	149	297
23:08:36	295	273	266	262	284	252	306	301	270	329	297	290	399	387	386	267	254	260	323	322	345	272	298	280	297	335	352	276	285	292	477	480	572	363	337	357	340	348	284	452	410	424	139	141	143	180	113	125	288
23:18:36	259	270	274	284	273	296	303	307	262	343	326	341	406	397	387	267	273	263	345	335	322	268	291	275	325	354	373	247	306	289	491	482	572	345	336	361	337	346	330	458	428	399	132	162	152	161	155	137	299
23:28:36	285	251	299	298	281	271	259	300	234	322	343	313	390	394	407	307	273	302	324	339	313	272	281	287	356	347	319	281	297	308	427	471	605	355	332	336	313	356	335	431	414	432	123	138	133	162	118	135	291
23:38:36	257	278	239	288	265	265	295	281	271	370	312	357	387	363	391	301	287	266	332	346	344	237	272	279	329	325	340	267	274	273	477	462	565	328	379	356	339	321	324	440	420	457	169	118	128	138	142	140	274
23:48:36	290	268	268	303	287	275	250	270	275	318	309	320	379	388	375	293	274	270	361	354	337	278	248	290	315	316	341	280	281	300	467	452	545	335	340	356	337	326	348	466	458	446	136	156	137	138	152	141	302
23:58:36	256	284	305	280	312	278	270	302	283	326	295	322	380	377	370	274	264	279	312	363	348	261	295	289	301	355	285	315	317	319	407	469	553	384	377	331	319	313	357	452	474	471	128	137	130	146	172	144	284
24:08:36	293	286	269	241	267	254	248	271	289	331	357	325	374	393	366	252	282	259	348	335	362	278	274	294	332	355	296	302	277	303	453	490	553	346	342	341	311	316	355	458	422	442	164	155	112	139	168	140	273
24:18:36	291	269	277	288	280	298	276	288	275	318	336	341	388	366	388	293	269	295	346	332	328	267	289	266	317	333	341	288	283	306	494	482	604	370	353	351	306	343	334	418	457	452	136	128	126	140	137	129	299
24:28:36	279	279	256	273	269	278	287	264	288	296	316	346	392	373	372	296	277	292	324	317	324	279	282	297	327	355	337	272	307	303	478	451	560	360	343	337	318	308	310	440	489	481	147	138	151	136	142	128	268
24:38:36	285	287	294	281	236	280	291	291	288	301	320	322	358	392	392	265	305	263	331	346	320	277	283	310	368	355	336	252	301	299	489	480	515	390	378	356	309	305	328	403	450	446	142	158	140	186	145	138	282
24:48:36	259	264	305	300	249	283	271	307	301	324	327	339	376	389	412	276	256	266	346	354	329	303	313	300	340	302	338	314	272	282	476	496	547	328	350	366	334	295	325	442	424	463	133	171	144	149	154	177	324
24:58:36	271	270	284	279	276	306	282	281	305	326	333	348	393	374	395	280	258	276	331	334	300	258	249	302	363	332	344	276	298	287	499	510	565	363	356	359	333	334	299	431	466	424	111	154	125	127	159	159	308
25:08:36	300	273	285	309	288	292	306	295	293	326	308	336	395	369	368	243	268	285	328	346	351	284	266	281	338	355	318	281	297	286	453	494	536	337	341	352	317	328	308	419	463	422	147	121	146	119	137	142	288
25:18:36	273	280	284	302	284	280	305	296	293	348	313	335	394	392	430	277	325	268	339	358	366	281	246	278	323	335	308	316	271	267	458	457	528	323	379	348	332	324	317	443	448	446	134	151	149	138	157	123	272
25:28:36	270	260	313	292	309	292	267	283	292	366	329	339	379	357	383	262	294	258	346	343	336	260	294	246	311	350	332	293	304	302	459	422	540	375	360	357	306	319	334	460	425	454	133	156	154	162	154	148	291
25:38:36	287	236	270	251	269	261	292	294	277	327	317	289	365	371	381	273	230	299	347	321	337	293	284	277	333	366	348	278	299	321	486	510	532	360	332	346	303	329	314	443	469	437	106	145	172	168	135	145	298
[truncated: 47 more columns]
