# Supplementary material for: Systematic analysis of low-affinity transcription factor binding site clusters in vitro and in vivo establishes their functional relevance
Source: Nat Commun. 2022 Sep 7;13:5273. doi: 10.1038/s41467-022-32971-0 (PMC9452512; doi:10.1038/s41467-022-32971-0)
Supplement: Supplementary file 3 — Source Data [file 41467_2022_32971_MOESM3_ESM.zip › source_data/in-vivo/20210512/20210512_Z3EV268_GFP100.txt]

EGFP:488,507[2]
Kinetic read	A1	A2	A3	A4	A5	A6	A7	A8	A9	A10	A11	A12	B1	B2	B3	B4	B5	B6	B7	B8	B9	B10	B11	B12	C1	C2	C3	C4	C5	C6	C7	C8	C9	C10	C11	C12	D1	D2	D3	D4	D5	D6	D7	D8	D9	D10	D11	D12	E1
0:09:17	2465	2567	2445	2480	2372	2514	2482	2489	2549	2531	2431	2476	2719	2452	2619	2366	2391	2634	2552	2640	2521	2625	2540	2499	2534	2453	2434	2504	2535	2625	2709	2626	2722	2563	2422	2509	2507	2663	2587	2608	2769	2725	2419	2536	2346	2548	2376	2431	2519
0:19:17	2529	2573	2467	2525	2411	2515	2487	2583	2581	2523	2543	2581	2526	2567	2578	2442	2550	2472	2470	2601	2524	2556	2518	2526	2517	2411	2550	2398	2503	2598	2875	2751	2745	2403	2558	2380	2409	2568	2410	2592	2643	2841	2455	2484	2425	2497	2408	2457	2402
0:29:17	2423	2607	2533	2581	2442	2666	2511	2436	2492	2609	2443	2765	2583	2900	2627	2355	2542	2572	2529	2567	2565	2600	2399	2505	2509	2446	2599	2497	2508	2499	2824	2808	2862	2527	2534	2560	2663	2541	2613	2820	2663	2748	2506	2406	2455	2397	2400	2369	2473
0:39:17	2552	2424	2454	2421	2534	2437	2529	2603	2535	2566	2546	2666	2608	2704	2580	2442	2515	2611	2525	2639	2626	2610	2513	2489	2601	2583	2568	2615	2459	2487	2846	2743	2813	2535	2514	2515	2543	2510	2534	2877	2752	2710	2539	2428	2467	2528	2440	2473	2347
0:49:17	2300	2420	2368	2481	2528	2603	2534	2480	2547	2573	2538	2708	2587	2717	2625	2380	2664	2480	2704	2592	2587	2683	2519	2490	2675	2490	2645	2472	2482	2560	2746	2885	3066	2533	2451	2592	2525	2680	2603	2844	2696	3044	2537	2367	2505	2370	2542	2401	2629
0:59:17	2304	2678	2603	2401	2471	2515	2459	2559	2574	2702	2494	2720	2611	2809	2759	2417	2469	2577	2557	2655	2818	2649	2568	2473	2459	2434	2680	2587	2504	2584	2894	2944	2883	2654	2615	2452	2561	2579	2592	2872	2756	2826	2575	2378	2382	2518	2484	2421	2523
1:09:17	2440	2687	2494	2596	2465	2561	2551	2653	2462	2606	2575	2715	2667	2708	2668	2542	2548	2565	2792	2626	2620	2607	2549	2516	2533	2621	2671	2531	2519	2624	2911	2904	3084	2599	2568	2494	2458	2583	2676	2762	2857	2892	2486	2426	2358	2501	2420	2496	2619
1:19:17	2536	2558	2582	2441	2455	2539	2557	2597	2518	2738	2725	2789	2628	2759	2716	2516	2681	2625	2752	2676	2640	2572	2560	2550	2460	2608	2562	2649	2580	2450	2952	2887	3096	2612	2539	2600	2656	2693	2601	2874	2830	2853	2429	2370	2490	2566	2475	2540	2482
1:29:17	2546	2710	2656	2544	2506	2575	2390	2551	2662	2666	2605	2723	2869	2768	2749	2514	2478	2549	2688	2706	2665	2474	2527	2484	2600	2695	2504	2702	2432	2706	2961	2805	3064	2608	2528	2767	2603	2566	2595	3044	3090	2979	2413	2480	2441	2445	2388	2380	2432
1:39:17	2471	2605	2529	2490	2422	2581	2554	2463	2660	2636	2748	2788	2822	2816	2792	2576	2624	2702	2672	2656	2705	2498	2662	2575	2614	2662	2620	2651	2729	2677	3002	3007	3149	2495	2680	2550	2641	2629	2742	3133	3001	3020	2470	2366	2504	2415	2400	2407	2590
1:49:17	2478	2622	2675	2531	2477	2589	2631	2678	2686	2581	2722	2845	2842	2855	2710	2563	2696	2571	2797	2638	2645	2551	2656	2560	2646	2560	2685	2602	2630	2591	3061	3107	3266	2635	2694	2621	2590	2745	2686	3067	3104	3083	2480	2274	2429	2497	2464	2458	2558
1:59:17	2571	2741	2752	2627	2560	2680	2572	2545	2632	2802	2728	2892	2746	2733	2697	2554	2504	2665	2593	2707	2737	2619	2633	2419	2654	2596	2552	2798	2796	2764	3049	3184	3404	2766	2774	2750	2623	2684	2679	3122	3130	3161	2448	2392	2458	2493	2505	2437	2586
2:09:17	2599	2773	2647	2496	2635	2661	2610	2560	2692	2712	2740	2788	2865	2889	2738	2637	2542	2684	2744	2839	2772	2600	2636	2528	2630	2834	2809	2592	2807	2858	3150	3269	3322	2656	2732	2666	2684	2722	2973	3283	3168	3313	2400	2487	2397	2415	2348	2495	2551
2:19:17	2660	2652	2685	2555	2482	2620	2596	2655	2658	2610	2690	2911	3071	2877	2817	2652	2599	2592	2755	2854	2918	2653	2616	2624	2657	2818	2806	2726	2816	2766	3185	3304	3351	2668	2700	2697	2715	2762	2605	3218	3373	3343	2416	2457	2455	2416	2390	2524	2632
2:29:17	2566	2880	2827	2669	2617	2639	2682	2688	2728	2781	2746	2848	2923	2938	2858	2629	2639	2777	2858	2915	2771	2726	2608	2567	2722	2709	2769	2727	2835	2743	3380	3413	3464	2653	2656	2727	2679	2791	2740	3281	3220	3540	2433	2428	2448	2473	2424	2555	2724
2:39:17	2426	2851	2659	2691	2645	2694	2591	2613	2724	2685	2748	2775	2877	2958	2951	2650	2731	2722	2921	2839	3023	2583	2709	2593	2771	2619	2893	2821	2762	2886	3316	3417	3532	2911	2706	2749	2566	2835	2850	3440	3430	3634	2406	2359	2414	2565	2405	2446	2746
2:49:17	2561	2715	2751	2646	2586	2727	2596	2670	2732	2758	2881	2904	2878	2967	2977	2832	2719	2850	2884	3024	2960	2663	2741	2735	2709	2862	2807	2860	2862	2971	3421	3428	3507	2747	2809	2885	2740	2880	2868	3434	3491	3515	2436	2339	2408	2521	2442	2459	2781
2:59:17	2437	2790	2876	2746	2725	2848	2694	2661	2896	2777	2853	3094	2968	2881	2878	2730	2681	2740	2858	2984	2954	2654	2649	2777	2498	2815	2855	2763	2759	2725	3448	3458	3639	2802	2819	2820	2720	2821	2737	3396	3625	3723	2374	2513	2465	2485	2413	2394	2768
3:09:17	2614	2754	2867	2795	2721	2747	2644	2716	2822	3015	2871	3026	2986	3050	3023	2694	2861	2898	2928	3015	2893	2736	2708	2710	2715	2645	2928	2793	2867	3048	3556	3436	3515	2902	2862	2823	2834	2909	2765	3482	3576	3612	2457	2376	2375	2482	2470	2535	2893
3:19:17	2630	2788	2833	2829	2796	2756	2781	2808	2972	2859	2841	3009	3098	3122	3104	2746	2868	2957	3068	3045	3202	2855	2727	2764	2660	2802	2682	2769	2853	2780	3403	3489	3648	2891	2821	2800	2727	2929	2882	3651	3806	3883	2509	2374	2425	2429	2343	2461	2701
3:29:17	2555	2897	2732	2732	2722	2724	2762	2861	2796	2951	3062	3040	3025	3063	3057	2749	2781	2766	2930	3053	3105	2803	2685	2670	2723	2792	2854	2825	2869	2852	3360	3792	3559	2974	2918	2681	2702	2918	3012	3632	3693	3856	2468	2480	2350	2524	2380	2437	2704
3:39:17	2688	2928	2732	2750	2704	2795	2741	2800	2867	3008	3062	3110	3150	3157	3236	2804	2907	2638	3123	3015	3072	2701	2703	2666	2751	2834	2774	3000	2704	2762	3570	3805	3589	2891	2767	2698	2649	2851	2967	3846	3849	4038	2383	2462	2406	2564	2547	2504	2650
3:49:17	2748	2922	2709	2744	2643	2766	2844	2886	2875	2947	2969	3178	3225	3365	3169	2791	2873	2813	3142	3016	3212	2852	2711	2685	2751	2905	2770	2734	2707	2883	3582	3785	3682	2827	2794	2930	2752	3081	2978	3803	3871	4219	2433	2395	2353	2373	2427	2350	2645
3:59:17	2672	2664	2657	2926	2599	2691	2761	2867	2877	2939	3048	3011	3122	3392	3204	2765	2839	2612	3105	3180	3102	2764	2776	2746	2812	2859	2742	2893	2864	2852	3649	3785	4005	2951	2762	2870	2905	2899	2953	3962	3909	4154	2447	2453	2549	2462	2401	2427	2789
4:09:17	2721	2775	2788	2819	2731	2510	2705	2824	2871	2920	3160	2939	3085	3407	3220	2751	2780	2776	3011	3188	3085	2794	2673	2784	2803	2969	2717	2893	2865	2943	3748	3984	3896	2807	2851	2849	2965	3013	2950	4020	4230	4078	2401	2490	2444	2321	2525	2418	2802
4:19:17	2764	2859	2672	2716	2672	2742	2814	2946	2906	2905	3000	3055	3074	3310	3309	2764	2933	2808	3167	3287	3139	2758	2861	2752	2821	2885	2821	2848	3072	3083	3961	3912	3970	2870	2900	2929	2822	3077	2972	4103	4248	4370	2371	2457	2517	2450	2385	2321	2786
4:29:17	2666	2850	2748	2820	2854	2860	2712	2693	2758	3009	2891	3023	3204	3363	3277	2728	2684	2715	3257	3392	3206	2809	2775	2690	2796	2903	2920	2928	2928	3095	4068	4007	4219	2886	2975	3028	3057	2991	2998	4246	4385	4294	2466	2466	2355	2513	2423	2503	2909
4:39:17	2699	2764	2971	2676	2796	2807	2926	2765	2997	3098	3024	2980	3296	3364	3460	2767	2754	2870	3421	3456	3282	2755	2788	2779	2823	2816	2867	2978	3051	3184	4053	4318	4434	2932	3132	3112	3031	2990	2986	4135	4427	4556	2480	2525	2317	2472	2514	2411	2843
4:49:17	2736	2837	2914	2723	2815	2796	2641	3025	2892	3277	3050	3098	3358	3359	3509	2574	2665	2876	3174	3401	3332	2857	2650	2671	2767	3020	2905	3167	3073	3256	4126	4290	4472	3058	3225	3279	2873	3156	2984	4430	4463	4632	2397	2361	2521	2574	2455	2487	2949
4:59:17	2859	2974	2915	2825	2841	2815	2780	2838	2838	3074	3180	3184	3319	3496	3518	2661	3009	2927	3394	3416	3350	2869	2842	2686	3031	3048	2970	3089	3106	3252	4306	4722	4595	3074	3129	3276	2972	2996	3009	4596	4849	4705	2419	2449	2431	2426	2481	2333	2998
5:09:17	2849	3039	3007	2874	2847	2903	2807	2914	2806	3137	3182	3301	3495	3494	3567	2820	2778	3038	3197	3549	3481	2827	2936	2735	3047	3045	3070	3094	3119	3225	4668	4783	4766	3243	3215	3368	3183	3195	3193	4721	4806	4977	2504	2368	2419	2422	2362	2391	2877
5:19:17	2869	3082	2996	2684	2915	3044	2860	3056	3034	3292	3156	3349	3443	3590	3678	2791	2893	2925	3496	3502	3666	2949	3018	2957	3134	3242	3211	3306	3321	3154	4660	4966	4966	3246	3288	3483	3105	3322	3205	5010	5061	4962	2421	2452	2364	2447	2363	2362	3056
5:29:17	2928	3034	2863	2920	2860	2876	2650	3051	3029	3237	3213	3292	3596	3796	3722	2857	2874	3002	3684	3680	3679	3029	3011	2910	3389	3212	3401	3077	3264	3345	5038	5344	5241	3486	3303	3602	3418	3313	3498	5016	5232	5232	2501	2492	2342	2309	2351	2382	3032
5:39:17	2974	3082	3047	2872	2861	2977	2880	2821	2939	3219	3380	3506	3571	3658	3755	2934	2881	3071	3594	3786	3731	2908	3102	2892	3394	3394	3464	3219	3268	3254	5222	5531	5188	3354	3516	3690	3356	3458	3342	5216	5525	5506	2533	2219	2481	2394	2482	2482	3001
5:49:17	2896	3220	3033	2961	2972	3030	2812	2933	2951	3425	3448	3544	3643	4001	3893	3045	3055	3084	3651	3813	3923	2954	2951	2778	3349	3591	3590	3077	3208	3322	5277	5714	5591	3656	3741	3690	3364	3488	3420	5596	5559	5708	2379	2525	2421	2547	2430	2518	3110
5:59:17	2970	3113	3074	3098	2981	3109	2875	2983	3169	3589	3545	3406	3748	4118	3858	2950	3082	3142	3902	3808	3785	3036	3019	3076	3459	3628	3548	3269	3382	3357	5610	5867	5767	3601	3683	3705	3510	3597	3418	5632	5654	5607	2450	2360	2488	2360	2555	2408	3260
6:09:17	3000	3275	3027	2966	3159	3105	2899	2942	3109	3652	3448	3537	3863	4140	4077	3018	3036	3267	3939	4049	4070	3093	3057	3068	3551	3751	3615	3358	3385	3489	5929	6243	6098	3987	3931	3960	3560	3737	3607	5835	6051	6003	2356	2278	2374	2472	2427	2439	3152
6:19:17	2950	3121	3207	3141	3086	3191	2965	3048	3048	3524	3671	3697	4085	4221	4315	3104	3180	3123	3995	4039	4350	3100	3160	3107	3778	3938	3784	3355	3267	3316	6096	6643	6681	3705	4006	4110	3553	3646	3715	6031	6065	6367	2397	2499	2364	2517	2327	2421	3269
6:29:17	3064	3107	3153	3205	3008	3170	2958	3160	3016	3660	3605	3707	4214	4417	4337	3032	3067	3228	3976	4206	4536	3085	3043	2998	3859	3985	3932	3449	3564	3465	6345	7161	7877	4023	4190	4378	3834	3886	3845	6084	6635	6488	2431	2390	2455	2341	2349	2548	3223
6:39:17	3139	3249	3075	3190	3037	3239	3087	3299	3127	3880	3634	3898	4211	4440	4452	3153	3255	3246	4099	4235	4513	3194	3077	3150	4100	4139	4013	3496	3634	3489	6645	7307	8671	4267	4326	4199	3807	3869	4087	6615	6851	6444	2357	2443	2561	2383	2433	2403	3306
6:49:17	3176	3420	3180	3072	3194	3164	3062	3323	3098	3862	3849	3925	4208	4441	4739	3100	3079	3294	4201	4363	4846	3045	3106	3212	4168	4700	4210	3700	3701	3588	6516	8310	9206	4471	4585	4578	3835	3926	4216	6801	6875	6737	2413	2279	2364	2420	2511	2391	3340
6:59:17	3171	3216	3238	3080	3194	3243	3206	3123	3197	3937	3919	3799	4463	4812	4621	3219	3250	3326	4224	4579	4840	3084	3049	3132	4103	4652	4532	3575	3755	3720	6933	8915	9629	4713	4906	4883	3895	4234	4120	7383	7804	7016	2380	2384	2416	2329	2273	2494	3280
7:09:17	3136	3364	3220	3158	3143	3263	3040	3244	3212	3921	3968	4057	4625	4991	4862	3200	3336	3350	4747	5016	5062	3070	3252	3106	4355	5023	4972	3739	4012	3663	7017	9532	9903	4661	4778	5006	4125	4289	4420	7737	8203	6857	2405	2340	2378	2400	2353	2411	3353
7:19:17	3167	3511	3310	3276	3218	3284	3190	3415	3223	4174	4131	4030	4905	5112	5012	3190	3351	3276	4957	5158	5068	3121	3230	3148	4496	5196	5122	3930	3949	3933	7537	9614	10592	4994	5281	5077	3896	4359	4538	8318	8338	7019	2363	2506	2497	2352	2377	2294	3427
7:29:17	3241	3493	3243	3217	3280	3373	3283	3217	3408	4314	4281	4198	4990	5146	5114	3343	3348	3347	5107	5174	5030	3180	3273	3171	4567	5320	5365	3899	3966	3936	8439	10129	10919	5133	5565	5317	4302	4588	4551	8986	8569	6954	2422	2354	2487	2396	2468	2360	3427
7:39:17	3445	3518	3394	3168	3285	3356	3127	3365	3285	4457	4247	4251	4948	5165	5354	3263	3557	3410	5093	5502	5451	3309	3182	3255	4639	5448	5336	3924	4164	4114	8897	10483	11311	5533	5707	5352	4326	4855	4912	8704	9052	7343	2349	2409	2360	2444	2406	2366	3595
7:49:17	3314	3558	3348	3231	3375	3358	3255	3479	3242	4494	4628	4248	5240	5294	5469	3442	3458	3390	5198	5632	5524	3252	3239	3115	4763	5754	5705	3972	4209	3779	9580	10768	11596	5604	5823	5714	4360	4871	4793	9548	9433	7441	2323	2268	2479	2443	2370	2349	3625
7:59:17	3392	3692	3479	3309	3634	3384	3284	3399	3439	4707	4577	4420	5416	5380	5627	3506	3540	3509	5137	5304	5658	3413	3311	3334	4951	6009	5766	4071	4040	4204	9565	10968	12030	5667	6040	6071	4394	5113	5005	9615	10053	7335	2405	2384	2441	2509	2457	2473	3702
8:09:17	3400	3566	3475	3304	3494	3516	3363	3441	3431	4810	4835	4403	5330	5633	5827	3486	3616	3609	5279	5355	5737	3438	3509	3420	5079	5904	6070	4298	4379	4054	9564	11382	12155	6100	6123	6006	4493	5204	5176	10224	11077	7363	2371	2361	2436	2499	2336	2318	3766
8:19:17	3539	3761	3626	3496	3518	3688	3270	3531	3574	4847	4860	4554	5651	5903	5747	3497	3675	3789	5626	5676	5797	3319	3518	3551	5003	6122	6365	4470	4321	4096	10078	12041	12497	6191	6285	6284	4518	5305	5497	10935	11640	7454	2421	2348	2517	2464	2419	2548	3946
8:29:17	3621	3831	3737	3486	3607	3702	3399	3572	3454	5112	4884	4527	5733	6141	6077	3516	3828	3829	5815	5613	5909	3468	3444	3600	5306	6308	6412	4311	4490	4145	10376	12054	12824	6084	6487	6446	4661	5439	5568	11317	11790	7625	2397	2380	2464	2439	2401	2461	3827
8:39:17	3657	3876	3778	3484	3770	3638	3413	3692	3883	5362	5114	4676	6021	6408	6313	3467	3626	3803	5868	5549	6003	3648	3645	3462	5452	6312	6464	4668	4499	4241	10757	12308	12916	6212	6536	6483	4705	5569	5674	11673	12222	7535	2261	2254	2437	2501	2373	2298	3787
8:49:17	3767	3893	3692	3544	3815	3861	3479	3679	3709	5376	5079	4678	6088	6431	6505	3520	3807	3814	5895	5696	6014	3557	3626	3634	5391	6671	6732	4413	4686	4311	11178	12468	13279	6204	6602	6792	4735	5589	5936	12332	12681	8147	2455	2336	2403	2450	2380	2340	4097
8:59:17	3729	3929	3689	3621	3863	3881	3666	3835	3958	5430	5205	4803	6062	6568	6725	3549	3850	3953	5864	5880	6114	3718	3803	3609	5612	6685	6706	4522	4769	4270	11191	12571	13618	6496	6750	6510	4849	5900	5975	12653	13079	8396	2442	2400	2413	2476	2420	2592	3996
9:09:17	3690	4069	3783	3822	3904	3851	3597	3879	3832	5417	5254	4828	6040	6663	7085	3711	4080	3819	5999	5673	6126	3796	3695	3659	5743	6742	6905	4709	4479	4546	11502	13360	13720	6315	6675	6840	4681	5920	6492	13096	13274	9215	2402	2405	2398	2445	2384	2352	4240
9:19:17	3904	4085	3914	3860	4039	3876	3700	3922	3894	5537	5310	4989	6167	6466	7131	3671	3924	4081	5911	5559	5983	3642	3917	3789	5893	7050	7030	4580	4886	4177	11653	13234	14374	6560	6868	6848	5018	6195	6196	13441	13447	9155	2416	2458	2471	2452	2336	2451	4444
9:29:17	3769	4048	3897	3856	3832	3893	3837	3910	4004	5598	5456	4800	6395	6740	7446	3943	4067	3895	6085	5728	6487	3652	3929	3835	5962	7130	7394	4763	4710	4570	12050	13513	14355	6877	6869	6742	5125	6370	6209	13207	13648	9671	2425	2333	2377	2476	2386	2494	4360
9:39:17	3932	4330	3857	3824	3945	3943	3627	4146	4102	5837	5490	4909	6197	6588	7692	3707	4023	4122	6188	5962	6404	3825	4000	3984	6101	7354	7148	4935	4845	4424	12345	13766	14491	6642	6807	7088	5029	6374	6452	13440	14007	9557	2324	2360	2343	2381	2338	2426	4308
9:49:17	3854	4051	3949	3767	4075	3981	3948	3993	4102	5656	5619	5037	6246	6518	7777	3943	3975	4080	6258	5843	6403	3843	4011	3829	6236	7414	7346	4746	4842	4383	12629	13157	14876	6862	6803	7085	5044	6353	6512	13545	14392	9793	2414	2485	2289	2505	2457	2394	4300
9:59:17	3997	4371	4046	3920	3973	4141	3880	4011	4179	5893	5732	4930	6411	6981	7972	3893	4309	3999	6363	5877	6593	3858	3810	3921	6147	7464	7151	4783	5029	4583	12778	14018	14693	7075	7167	7001	5088	6393	6601	13610	14254	9970	2407	2500	2328	2418	2165	2315	4521
10:09:17	3827	4482	4073	4028	4145	4090	4023	4079	4194	5819	5694	4859	6763	6541	7908	3913	4085	4080	6521	5892	6647	3924	3931	3927	6282	7549	7443	4884	4902	4518	12864	14020	14765	7019	6878	7016	5205	6560	6688	13900	14817	9736	2432	2391	2440	2411	2401	2409	4390
10:19:17	3845	4258	4067	3952	4299	4151	3978	4089	4279	5772	5860	4938	7023	7022	8068	4074	4180	4179	6493	5915	6526	3935	3918	4026	6460	7675	7421	4800	5063	4551	13062	14014	15124	6882	7298	7326	5088	6439	6766	13948	14415	10345	2383	2328	2404	2555	2426	2407	4349
10:29:17	4009	4387	3977	4047	4093	4146	4156	4235	4218	5924	5880	5084	7169	7250	8239	3955	4205	4301	6406	6202	6839	4116	4113	4161	6592	7822	7631	4884	4927	4383	13411	14101	14941	7075	7034	7155	5237	6666	6772	14332	14521	10417	2382	2412	2314	2424	2443	2492	4579
10:39:17	3932	4291	4096	4073	4236	4163	4063	4156	4210	5980	5767	5166	7091	7249	8498	4200	4122	4207	6726	6103	6609	4039	4009	4008	6579	7744	7761	4852	4983	4402	13489	13906	15290	6942	7197	7334	5267	6740	6710	14294	14657	10392	2440	2346	2416	2329	2388	2310	4654
10:49:17	4120	4290	4104	4146	4041	4229	4086	4398	4329	5955	5989	5140	7192	7328	8565	4088	4240	4219	6442	6049	6700	4051	4136	4172	6548	7815	7792	5100	4866	4635	13313	14211	15662	7024	7308	7203	5500	6691	6851	14754	14543	10550	2375	2445	2391	2500	2418	2391	4654
10:59:17	4165	4396	4094	4278	4149	4050	4365	4308	4239	5960	5806	5193	7494	7291	8694	4051	4271	4079	6474	6175	6781	3963	3910	4012	6697	7989	7754	4938	5160	4302	13567	14524	15605	7047	7317	7475	5601	6668	6997	14826	14815	10434	2406	2479	2434	2309	2374	2315	4596
11:09:17	4337	4357	4098	4190	4287	4398	4053	4409	4303	6060	5887	5318	7519	7516	8755	4025	4495	4303	6468	6262	6969	4041	4086	4101	6522	7928	7830	5127	5162	4540	13608	14425	15361	7584	7371	7571	5466	6985	7023	14792	14872	10485	2536	2398	2471	2452	2447	2384	4797
11:19:17	4000	4521	4103	4078	4305	4195	4192	4312	4252	6031	5902	5287	7482	7501	8731	4261	4403	4314	6675	6069	6908	4147	4086	4111	6744	7789	8007	4874	5088	4565	13774	14812	15419	7477	7381	7686	5466	7100	7151	14767	15022	10415	2424	2410	2281	2486	2297	2352	4570
11:29:17	4034	4642	4127	4202	4237	4284	4263	4454	4516	6088	5988	5262	7561	7593	8710	4294	4386	4227	6799	6196	6812	4265	4235	4071	6884	7964	7833	5094	5106	4690	13972	14563	16217	7430	7430	7483	5528	7081	7308	15028	14531	10798	2431	2397	2290	2444	2494	2293	4496
11:39:17	4101	4514	4258	4191	4382	4424	4174	4532	4385	6141	6030	5303	7539	7559	8784	4287	4229	4229	6860	6183	6749	4111	4093	4332	6662	7969	7895	5232	5087	4734	14040	14958	15757	7551	7505	7724	5541	7158	7238	15049	15033	10978	2329	2229	2379	2444	2392	2421	4649
11:49:17	4087	4423	4081	4157	4411	4570	4229	4366	4450	6216	6101	5269	7758	7556	8881	4055	4451	4297	6766	6261	6955	4249	4195	4224	6643	8052	8067	5166	5001	4671	14043	14314	15813	7120	7491	7475	5657	7147	7194	15033	15040	10478	2390	2332	2360	2461	2407	2443	4802
11:59:17	4029	4448	4211	4037	4342	4414	4359	4381	4596	6258	6051	5235	7918	7761	9098	4222	4401	4360	6925	6236	6956	4153	4107	4172	6823	8043	8082	5174	4992	4656	13901	15160	15928	7539	7556	7385	5474	6804	6994	14944	14791	10482	2374	2328	2269	2458	2414	2322	4622
12:09:17	4228	4526	4170	4270	4313	4258	4394	4414	4419	6156	6199	5404	7962	7816	8894	4376	4479	4432	6907	6192	6816	4271	4305	4180	6821	7888	8072	5072	5082	4499	13894	15409	16166	7444	7178	7742	5563	7134	7142	15032	14822	10675	2268	2304	2410	2357	2395	2307	4833
12:19:17	4061	4425	4068	4394	4218	4435	4409	4396	4442	6340	6034	5371	7669	7794	8896	4505	4253	4425	6825	6102	6700	4462	4274	4325	6833	8141	8010	5303	4891	4567	14179	15355	15772	7354	7392	7390	5554	6993	7073	15041	14613	10487	2400	2370	2349	2302	2531	2394	4661
12:29:17	4112	4307	4310	4395	4424	4371	4439	4427	4377	6214	6076	5291	7822	7862	9121	4361	4278	4416	6890	6055	6908	4411	4322	4273	7039	8116	8207	5240	4939	4673	14328	15021	16222	7244	7531	7436	5780	7429	7198	15033	14626	10614	2215	2445	2301	2401	2310	2457	4749
12:39:17	3900	4641	4314	4267	4227	4405	4342	4510	4640	6294	6105	5243	8051	8198	9188	4274	4309	4276	6923	5910	6856	4287	4289	4266	6975	7982	7963	5386	5005	4578	14082	14990	15973	7473	7528	7368	5680	7120	7281	14946	13972	10184	2325	2276	2485	2430	2436	2289	4757
12:49:17	4089	4534	4264	4290	4221	4561	4540	4494	4481	6121	6206	5357	8192	8320	9178	4294	4356	4407	6725	6037	6398	4198	4299	4166	6865	7948	8111	4885	4992	4735	14284	14349	15985	7258	7426	7168	5661	7284	7464	14537	13961	10241	2483	2454	2370	2444	2304	2428	4748
12:59:17	4265	4300	4209	4320	4302	4382	4275	4576	4639	6317	6328	5230	8420	8195	9166	4362	4369	4231	6928	6115	6599	4220	4300	4269	6745	7930	8210	4914	4827	4486	14553	14591	15896	7198	7160	6830	5675	7092	7065	14595	13280	10121	2396	2435	2220	2393	2329	2406	4722
13:09:17	4189	4442	4183	4217	4328	4459	4424	4454	4505	6221	5861	5340	8180	8228	9186	4392	4241	4286	6996	5960	6570	4201	4312	4325	6718	8099	7957	4900	4928	4601	14477	14474	15646	7294	7228	7096	5465	7122	7276	13658	12991	9791	2441	2320	2319	2435	2284	2267	4656
13:19:17	4194	4298	4115	4367	4385	4376	4534	4441	4469	6403	5927	5352	8221	8263	9133	4311	4324	4241	6925	5884	6355	4209	4257	4350	6973	7673	7694	4802	4790	4653	14627	14102	15337	7113	7045	6795	5628	7118	7039	13542	12855	9813	2345	2406	2308	2437	2405	2514	4613
13:29:17	4210	4482	3951	4352	4390	4253	4575	4714	4585	6429	5943	5226	8105	8073	9194	4282	4361	4401	6708	5728	6409	4389	4290	4327	6740	7400	7591	4848	4763	4496	14072	13552	14876	7111	6653	6840	5628	6857	6811	13117	12551	9656	2418	2387	2528	2367	2325	2337	4539
13:39:17	4206	4546	4159	4326	4442	4393	4433	4635	4646	6280	5888	5137	8379	8185	9179	4287	4240	4298	6470	5798	6431	4363	4202	4375	6567	7275	7321	4910	4774	4457	13203	13332	14507	7241	6380	6487	5417	6596	7092	12588	12470	9367	2406	2232	2393	2392	2362	2305	4554
13:49:17	4059	4417	4076	4366	4253	4272	4442	4436	4494	6229	5911	5033	8545	8164	9253	4298	4166	4300	6297	5637	6498	4144	4332	4277	6454	7270	7229	4885	4833	4471	13074	12880	14135	6907	6637	6487	5617	6517	7098	12344	11974	9438	2463	2464	2386	2433	2163	2373	4436
13:59:17	4077	4501	4178	4340	4424	4274	4478	4458	4451	6191	5885	5094	8296	8266	9122	4186	4299	4235	6419	5669	6234	4347	4136	4186	6447	7220	7390	4764	4650	4487	12747	12312	14012	6547	6554	6333	5140	6407	6639	12350	11417	8995	2340	2270	2255	2381	2376	2374	4375
14:09:17	4095	4401	4233	4322	4351	4297	4371	4703	4370	5879	5637	5122	8017	8050	8871	4322	4333	4632	6493	5563	6062	4299	4225	4252	6350	6978	7073	4783	4587	4562	12834	12038	13036	6683	6487	6297	5092	6480	6589	11534	11462	8988	2370	2359	2407	2353	2336	2488	4420
14:19:17	4109	4480	4196	4472	4249	4272	4647	4273	4444	5773	5535	5059	8678	7938	8907	4202	4396	4270	5985	5662	5885	4105	4040	4095	6216	6831	6950	4617	4728	4575	12287	11742	12861	6454	6431	6316	5378	6215	6590	11930	11541	9009	2363	2339	2459	2475	2345	2385	4482
14:29:17	4141	4294	4076	4467	4169	4203	4343	4481	4379	5951	5594	5132	8332	7842	8465	4254	4467	4384	6097	5629	5823	4236	4137	4005	5987	6839	6958	4680	4653	4611	11960	11560	12918	6599	6393	6182	5133	6341	6408	11148	10948	8698	2305	2398	2418	2428	2321	2336	4352
14:39:17	3958	4442	4169	4120	4390	4232	4513	4513	4426	5732	5375	5107	8270	7766	8635	4241	4288	4258	5952	5462	5704	4189	4168	4019	6133	6744	6973	4668	4600	4476	11836	11200	12508	6357	6285	6153	5138	6080	6491	11111	11040	8638	2317	2354	2284	2380	2365	2289	4401
14:49:17	3997	4731	4147	4171	4108	4428	4661	4482	4330	5665	5661	5129	8320	7668	8120	4320	4227	4327	5890	5535	5879	4225	4139	4177	5943	6491	6568	4622	4596	4519	11615	11055	12197	6111	6415	6124	4878	6211	6321	10930	10696	8408	2350	2457	2441	2393	2493	2414	4418
14:59:17	4096	4475	4160	4214	4307	4150	4371	4259	4322	5514	5346	5011	7825	7374	8409	4103	4151	4308	5863	5567	5719	4160	4213	4214	5867	6418	6620	4632	4585	4491	11234	10555	11873	6151	6085	6097	5246	6023	6082	10439	10603	8414	2331	2441	2379	2378	2490	2479	4376
15:09:17	4150	4455	4038	4317	4260	4274	4345	4347	4368	5558	5448	5206	7804	7377	8015	4225	4142	4348	5819	5607	5627	4208	4174	4242	5884	6189	6580	4860	4477	4344	10987	10783	11803	6247	6117	6101	4876	5877	5932	10492	10504	8540	2487	2459	2520	2310	2397	2442	4316
15:19:17	4202	4292	4089	4201	4249	4291	4346	4331	4408	5571	5364	5175	7607	7333	7723	4187	4097	4321	5856	5549	5690	4266	4121	4111	5783	6453	6518	4518	4583	4565	10809	10399	11586	6166	5828	6016	4982	6011	5941	10537	10387	8401	2475	2442	2468	2357	2323	2370	4517
15:29:17	4180	4328	4010	4269	4191	4187	4373	4453	4251	5561	5227	5140	7726	7270	7674	4184	4135	4235	5954	5569	5761	4185	4158	3983	5846	6248	6516	4739	4441	4553	10727	10487	11106	6116	6065	6263	4876	5695	5759	10066	10148	8273	2532	2310	2373	2385	2220	2404	4312
15:39:17	4128	4323	4234	4067	4289	4216	4294	4422	4287	5527	5334	5150	7367	7101	7469	4285	4178	4356	5864	5464	5599	4093	4243	4471	5687	6321	6572	4478	4489	4555	10563	10599	11105	6071	5956	6148	4962	5709	5890	10033	10344	8228	2385	2318	2479	2402	2381	2345	4338
15:49:17	4201	4293	4011	4189	4375	4298	4193	4504	4267	5518	5141	4965	7330	6670	7474	3992	4110	4307	5676	5456	5639	4077	4156	4118	5794	6250	6331	4637	4473	4439	10491	10394	10740	6028	6060	5976	5123	5747	5833	9997	10041	8136	2384	2375	2357	2348	2416	2301	4425
15:59:17	4190	4460	4002	4154	4399	4306	4289	4191	4284	5283	5104	5071	7243	6888	7631	4155	4316	4387	5623	5327	5581	4190	4069	4188	5606	6355	6237	4584	4720	4462	10212	10096	10651	6025	5719	5931	4844	5808	5731	9985	10234	8089	2282	2350	2343	2380	2351	2410	4457
16:09:17	4074	4383	4188	4334	4181	4344	4143	4435	4215	5585	5064	5131	7197	6620	7294	4132	4287	4255	5498	5548	5506	4148	4232	4207	5632	6137	6313	4451	4644	4501	10175	10271	10484	6074	5874	5820	5030	5666	5844	9962	10225	8361	2415	2398	2329	2370	2334	2353	4434
16:19:17	4222	4379	4029	4192	4297	4257	4268	4224	4301	5346	5142	5036	7060	6580	7396	4188	4409	4167	5556	5489	5643	4343	4226	4264	5608	6038	6299	4583	4639	4572	10497	10208	10212	5986	5624	5738	4995	5736	5724	9877	10022	8499	2339	2287	2268	2384	2451	2384	4447
16:29:17	4081	4524	4066	4078	4320	4274	4237	4234	4498	5144	5172	5039	7007	6496	7453	4057	4128	4386	5666	5374	5461	4112	4114	4207	5751	6209	6047	4557	4443	4536	9964	9910	10190	5786	5490	5728	5032	5890	5858	9907	10021	7848	2406	2349	2394	2380	2323	2254	4381
16:39:17	4022	4294	3898	4235	4441	4287	4364	4357	4197	5466	5122	5035	7226	6376	7282	4184	4153	4296	5827	5409	5549	4203	4124	4301	5600	6133	6270	4621	4518	4477	10035	9923	10283	6145	5579	5693	5015	5795	5728	10103	9924	8134	2370	2406	2365	2538	2245	2341	4389
16:49:17	4307	4329	4114	4185	4337	4361	4334	4262	4364	5207	5318	5083	7053	6411	7225	4078	4196	4412	5633	5385	5567	4178	4116	4404	5737	6052	6278	4720	4523	4430	10204	9883	10339	5859	5581	5636	4950	5515	5643	9669	9917	8356	2387	2358	2431	2350	2337	2438	4361
16:59:17	4184	4552	4185	4033	4381	4238	4465	4374	4250	5411	5003	4907	6880	6508	7077	4171	4183	4146	5619	5581	5581	4029	4217	4176	5557	5997	6035	4438	4367	4526	9822	9479	10207	5841	5745	5807	5025	5666	5620	9806	9856	8419	2449	2365	2307	2416	2339	2335	4328
17:09:17	4267	4427	4045	4270	4294	4256	4297	4229	4355	5406	5233	5104	6768	6342	7198	4292	4174	4347	5742	5388	5532	4030	4147	4186	5527	6036	5991	4611	4599	4580	10078	9758	10009	5757	5591	5622	5037	5690	5637	9520	9622	8177	2251	2333	2376	2551	2320	2406	4345
17:19:17	4173	4291	4198	4386	4254	4336	4182	4273	4196	5277	5105	5052	6949	6461	7282	4103	4319	4153	5972	5359	5490	4189	4171	4195	5534	6105	6193	4492	4601	4462	9794	9689	9819	6024	5616	5592	4954	5782	5642	9653	9745	8300	2339	2236	2331	2351	2367	2272	4310
17:29:17	4184	4385	4293	4032	4257	4321	4200	4257	4308	5285	5006	4851	6593	6629	7060	4127	4218	4236	5517	5433	5500	4254	4215	4257	5397	6126	6130	4519	4612	4485	9822	9752	10354	5872	5618	5544	4836	5577	5465	9552	9682	8292	2372	2322	2288	2279	2430	2366	4386
17:39:17	4305	4292	4004	4230	4200	4154	4234	4244	4400	5176	4877	5059	6702	6238	7010	4163	4329	4096	5715	5387	5565	4163	4274	4253	5468	6179	6022	4359	4401	4476	9939	9609	10078	5858	5619	5599	4855	5751	5731	9800	9618	8024	2411	2280	2386	2387	2295	2367	4395
17:49:17	4101	4366	4125	4316	4148	4209	4246	4336	4080	5329	5078	4944	6601	6413	6927	4273	4168	4210	5605	5112	5417	4309	4158	4225	5501	6062	5913	4446	4585	4501	9572	9719	9732	5451	5506	5547	4859	5723	5584	9417	9843	8016	2350	2436	2377	2343	2426	2358	4380
17:59:17	4176	4419	4184	4218	4317	4343	4349	4179	4407	5391	5130	5075	6359	6207	6776	4160	4273	4204	5539	5431	5564	4343	4161	4262	5199	6146	6001	4460	4542	4483	9724	9679	10093	5546	5472	5408	4913	5518	5615	9689	9673	7967	2429	2403	2328	2386	2325	2353	4317
18:09:17	3981	4397	4136	4312	4546	4422	4265	4425	4294	5329	5189	4921	6451	6209	6890	4279	4336	4250	5693	5407	5534	4064	4112	4308	5257	6042	6099	4599	4495	4542	9996	9371	10005	5560	5406	5483	4877	5544	5456	9401	9462	8154	2437	2305	2322	2274	2308	2351	4410
18:19:17	4392	4405	4266	4350	4439	4147	4242	4368	4274	5218	4964	5034	6450	6257	6860	4208	4283	4369	5493	5669	5427	4291	4048	4470	5331	6085	6056	4390	4584	4596	9769	9661	9901	5611	5352	5499	4904	5544	5659	9061	9712	7895	2416	2305	2281	2345	2354	2424	4322
18:29:17	4301	4393	4111	4252	4410	4172	4392	4233	4382	5009	5093	5078	6433	6136	6891	4191	4266	4236	5609	5341	5446	4131	4264	4233	5378	5904	5949	4518	4694	4329	9748	9660	9844	5432	5503	5510	4995	5550	5538	9288	9527	8232	2270	2304	2383	2343	2359	2345	4348
18:39:17	4304	4547	4120	4381	4276	4240	4183	4299	4295	5208	5138	5068	6387	6139	6711	4176	4198	4262	5578	5413	5516	4196	4129	4337	5307	6216	6026	4583	4553	4672	9902	9687	9591	5491	5575	5522	4973	5469	5453	9041	9694	8470	2430	2378	2347	2458	2254	2299	4511
18:49:17	4281	4657	4247	4305	4466	4305	4406	4262	4278	5085	5251	5058	6392	6225	6586	4151	4303	4207	5691	5423	5509	4127	4138	4242	5261	6060	5965	4571	4462	4494	9774	9693	9669	5496	5302	5396	4908	5643	5517	9238	9528	8396	2370	2299	2336	2411	2391	2395	4451
18:59:17	4274	4516	4113	4371	4347	4320	4228	4306	4381	5139	4890	5223	6487	6150	6432	4243	4283	4247	5617	5286	5529	4185	4287	4282	5385	6037	6007	4643	4507	4557	9779	9448	9653	5594	5526	5591	4958	5539	5465	9144	9604	8095	2313	2328	2269	2402	2370	2261	4354
19:09:17	4195	4418	4198	4260	4217	4116	4396	4275	4368	5146	4988	5037	6475	6039	6405	4293	4200	4326	5584	5092	5424	4219	4261	4385	5112	6054	5890	4514	4539	4433	9699	9149	9623	5564	5567	5648	4957	5452	5489	9219	9524	8268	2467	2372	2215	2376	2233	2207	4367
19:19:17	4259	4414	4061	4218	4434	4212	4294	4417	4374	4976	4846	4990	6538	6288	6175	4185	4236	4226	5635	5509	5254	4128	4392	4297	5280	5858	5845	4592	4541	4334	9455	9157	9739	5566	5423	5714	4984	5466	5418	8833	9407	8120	2414	2391	2478	2339	2397	2322	4450
19:29:17	4160	4440	4225	4303	4424	4311	4347	4357	4383	5100	5038	5062	6436	6113	6188	4286	4351	4362	5479	5242	5353	4315	4494	4250	5193	6015	6160	4582	4449	4576	9489	9169	9812	5483	5480	5534	4961	5548	5499	8762	9414	8069	2266	2339	2327	2328	2243	2301	4413
19:39:17	4337	4420	4222	4385	4490	4315	4459	4270	4368	5183	5071	5092	6158	5881	5825	4332	4288	4312	5339	5516	5248	4285	4129	4149	5350	6041	6057	4360	4562	4657	9668	8835	9622	5573	5555	5596	5073	5489	5478	8728	9197	7710	2387	2338	2390	2429	2335	2339	4320
19:49:17	4240	4395	4102	4264	4503	4214	4209	4408	4548	5173	4969	4937	6200	6041	6215	4125	4296	4457	5569	5182	5113	4256	4486	4408	5239	5881	5914	4540	4571	4439	9437	9176	9667	5534	5482	5449	5003	5503	5643	8769	9383	7741	2315	2360	2344	2358	2333	2344	4412
19:59:17	4123	4333	4382	4195	4394	4476	4317	4575	4440	5064	5008	5030	6364	6148	6145	4172	4333	4647	5507	5549	5403	4436	4384	4371	5197	5864	5880	4574	4480	4544	9845	9080	9760	5564	5533	5564	5032	5698	5611	8516	9128	7349	2409	2414	2260	2418	2249	2354	4467
20:09:17	4176	4463	4191	4309	4393	4424	4489	4332	4426	5124	5203	5041	6354	6036	6023	4208	4387	4235	5590	5204	5188	4305	4527	4362	5355	6038	5842	4439	4563	4684	9478	8659	9595	5459	5522	5592	4980	5545	5528	8472	9215	7339	2338	2325	2323	2373	2331	2434	4656
20:19:17	4237	4453	4229	4551	4236	4502	4351	4209	4463	5101	5039	4973	6288	6073	6145	4253	4324	4299	5547	5372	5212	4158	4405	4231	5341	5960	5974	4740	4550	4674	9421	8675	9463	5603	5518	5713	4932	5455	5531	8055	8894	7000	2295	2398	2383	2364	2366	2357	4162
20:29:17	4291	4474	4285	4478	4464	4502	4438	4152	4482	5296	5092	5247	6218	6163	6074	4094	4397	4260	5374	5481	5394	4358	4337	4464	5145	5807	6052	4479	4624	4520	9028	8728	9402	5587	5561	5544	4729	5532	5409	7964	8762	7222	2252	2305	2447	2279	2349	2332	4379
20:39:17	4307	4411	4346	4496	4273	4398	4366	4294	4335	5047	4988	4854	6316	6085	6128	4310	4289	4390	5366	5347	5242	4289	4355	4264	5386	5877	5931	4545	4579	4753	8917	8338	9791	5441	5623	5506	4980	5461	5472	7556	9013	7147	2346	2352	2305	2354	2447	2344	4334
20:49:17	4140	4524	4159	4421	4476	4464	4567	4388	4539	5228	4893	5309	6282	6189	6133	4330	4305	4381	5537	5383	5179	4249	4356	4267	5157	6031	5998	4645	4544	4515	9180	8340	9501	5701	5466	5669	4917	5472	5519	7140	8338	7062	2434	2323	2315	2364	2281	2455	4508
20:59:17	4339	4288	4194	4333	4468	4423	4625	4441	4489	5061	5054	5232	6165	6114	5995	4270	4283	4433	5517	5595	5128	4370	4378	4274	5352	6038	5852	4572	4610	4425	8614	8255	9669	5554	5530	5498	4939	5610	5220	7010	8074	7105	2269	2349	2389	2337	2346	2533	4605
21:09:17	4230	4355	4228	4396	4384	4502	4231	4475	4467	5207	5158	5077	6209	6081	6025	4368	4330	4287	5358	5383	5375	4250	4389	4369	5193	5803	5716	4533	4565	4431	9189	8121	9616	5564	5530	5536	5142	5578	5549	7333	7849	7104	2292	2299	2303	2302	2269	2316	4544
21:19:17	4293	4581	4107	4421	4365	4442	4303	4488	4504	5135	5172	5097	6420	5981	6136	4275	4161	4399	5482	5332	5262	4248	4308	4313	5381	5779	5841	4598	4445	4622	9009	8094	9883	5334	5474	5626	5017	5647	5407	7067	7177	7056	2362	2280	2454	2350	2376	2274	4525
21:29:17	4351	4483	4331	4490	4240	4489	4379	4436	4625	5165	5067	5151	6382	5899	6292	4217	4168	4402	5359	5453	5126	4342	4329	4227	5228	5867	5858	4457	4605	4595	8922	8045	9673	5558	5720	5651	5174	5578	5269	7338	7244	6966	2317	2288	2397	2418	2304	2252	4513
21:39:17	4232	4528	4332	4348	4450	4389	4476	4374	4362	5281	5045	5065	6272	6087	6143	4552	4273	4401	5384	5624	5156	4350	4274	4397	5384	5862	5685	4538	4486	4647	8862	8218	9660	5576	5652	5674	4953	5559	5251	7160	7191	6986	2350	2271	2287	2441	2315	2383	4545
21:49:17	4288	4606	4303	4547	4433	4661	4331	4462	4468	5128	5083	5013	6212	6051	6219	4409	4354	4293	5356	5277	5297	4266	4141	4361	5275	5759	5767	4477	4579	4552	8977	7984	9629	5586	5614	5821	5066	5842	5219	7439	7355	7158	2371	2195	2373	2333	2361	2222	4518
21:59:17	4243	4497	4258	4398	4442	4452	4407	4535	4588	5151	5098	5053	6105	6143	6161	4425	4378	4390	5104	5336	5247	4448	4186	4421	5133	5592	5823	4640	4594	4552	8898	7724	9902	5549	5649	5648	5082	5553	5238	7226	7275	7099	2339	2349	2361	2386	2390	2268	4447
22:09:17	4266	4386	4256	4399	4433	4464	4389	4494	4390	5050	5197	5190	6149	6229	6031	4360	4371	4348	5298	5396	5158	4364	4353	4302	5491	5721	5842	4515	4575	4586	8883	7731	9554	5702	5639	5773	5037	5582	5367	7282	7175	7203	2326	2272	2294	2357	2301	2289	4420
22:19:17	4412	4671	4313	4361	4282	4577	4397	4438	4560	5043	4995	5135	6170	5994	6170	4467	4331	4386	5127	5586	5104	4330	4426	4326	5262	5743	5843	4529	4720	4437	8690	7703	9559	5642	5775	5620	4844	5410	5171	7394	7196	7105	2369	2311	2326	2406	2421	2249	4529
22:29:17	4344	4437	4257	4537	4441	4480	4434	4442	4560	5260	5134	5123	6109	6136	6051	4394	4350	4355	5250	5804	5148	4330	4361	4406	5417	5676	5614	4513	4559	4712	8753	7925	9815	5487	5751	5680	5070	5643	5171	7010	7317	7178	2394	2341	2355	2341	2389	2265	4438
22:39:17	4486	4506	4392	4380	4280	4544	4382	4490	4504	5318	5045	5144	6165	5882	6116	4292	4246	4425	5246	5406	5140	4480	4321	4235	5303	5759	5682	4537	4549	4657	8644	7727	9501	5458	5608	5556	5033	5685	5232	7189	7188	7196	2289	2338	2308	2276	2307	2349	4359
22:49:17	4326	4545	4281	4516	4285	4393	4290	4429	4591	5072	5166	5167	6252	6341	6200	4606	4414	4407	5054	5425	5316	4456	4387	4402	5078	5521	5974	4531	4280	4606	8564	7738	9770	5485	5710	5560	5077	5399	5088	7372	7064	7309	2507	2326	2310	2419	2344	2328	4534
22:59:17	4470	4447	4166	4631	4460	4586	4431	4456	4433	5124	5183	5197	6179	6357	6248	4433	4367	4276	5326	5341	5180	4451	4291	4351	5212	5341	5456	4600	4565	4480	8581	7792	9622	5707	5552	5544	5140	5383	4997	6980	7136	7079	2313	2461	2318	2540	2354	2353	4609
23:09:17	4393	4430	4279	4426	4465	4455	4467	4513	4539	5219	5125	5066	6108	6240	6175	4176	4286	4452	5170	5379	5177	4445	4267	4347	5356	5426	5758	4617	4612	4720	8227	7838	9447	5661	5652	5673	5071	5453	5021	7150	7449	7338	2380	2245	2300	2365	2343	2243	4290
23:19:17	4398	4480	4329	4270	4536	4506	4474	4473	4539	5109	5160	5195	6160	5961	6200	4391	4207	4447	5148	5343	5264	4337	4330	4320	5428	5499	5172	4546	4615	4541	7894	7697	9737	5490	5627	5765	5096	5086	5154	7050	7097	7136	2218	2357	2340	2398	2294	2340	4579
23:29:17	4331	4368	4299	4419	4432	4473	4429	4633	4491	5184	4958	5258	6281	6296	6072	4576	4354	4317	5241	5441	5179	4452	4440	4439	5370	5433	5388	4635	4381	4557	7822	7829	9312	5722	5675	5932	5113	5286	5197	7199	7300	7419	2341	2384	2344	2388	2395	2412	4493
23:39:17	4413	4387	4168	4463	4374	4575	4465	4385	4554	5217	5096	5194	6104	6166	6284	4157	4250	4269	5206	5559	5147	4393	4329	4427	5286	5396	5252	4697	4516	4627	7781	7709	9496	5738	5720	5603	5156	5297	5099	7258	7204	7187	2329	2224	2296	2349	2335	2404	4445
23:49:17	4455	4420	4293	4412	4480	4349	4463	4503	4774	5165	5252	5291	6222	6071	6075	4351	4285	4283	5286	5437	5356	4418	4398	4377	5335	5274	5272	4664	4627	4615	7780	7761	9403	5820	5506	5664	5061	5009	5156	7415	7305	7233	2315	2404	2390	2229	2220	2341	4598
23:59:17	4468	4265	4439	4519	4631	4632	4530	4524	4439	5431	5201	5184	6250	6168	6158	4338	4361	4395	5361	5495	5257	4421	4263	4458	5552	5567	5347	4691	4639	4549	7897	7549	9085	5594	5639	5728	5222	5196	5178	7091	7124	7249	2378	2347	2302	2408	2334	2198	4481
24:09:17	4436	4304	4486	4242	4460	4503	4564	4458	4485	5212	5018	5273	6125	6099	6179	4382	4336	4420	5085	5317	5258	4308	4356	4357	5115	5414	5461	4762	4482	4603	7699	7527	9302	5537	5825	5740	5186	5121	5083	7217	7422	7104	2223	2351	2331	2340	2289	2334	4452
24:19:17	4466	4471	4378	4550	4348	4449	4549	4495	4576	5238	5122	5191	6156	6178	6061	4397	4432	4413	5210	5553	5288	4335	4273	4392	5450	5460	5273	4619	4728	4666	7702	7838	9534	5592	5717	5573	5164	5055	5073	7428	7237	7117	2326	2381	2295	2327	2266	2346	4673
24:29:17	4373	4324	4293	4411	4452	4430	4373	4478	4523	5080	5359	5099	6087	6053	6059	4506	4463	4445	5084	5542	5311	4475	4345	4214	5210	5398	5292	4650	4598	4688	7859	7660	9209	5662	5716	5821	5039	5245	4922	7465	7366	7248	2390	2249	2393	2480	2204	2282	4602
24:39:17	4548	4323	4474	4229	4396	4374	4513	4360	4455	5120	5187	5270	6192	6040	6073	4461	4394	4428	5130	5411	5159	4573	4376	4443	5119	5395	5565	4583	4677	4608	7793	7863	9225	5884	5862	5868	5236	5116	4983	6970	7235	7005	2349	2381	2256	2316	2399	2407	4705
24:49:17	4378	4550	4310	4391	4378	4350	4432	4517	4515	5186	5084	5270	6165	6234	6216	4420	4447	4398	5374	5339	5228	4569	4213	4464	5290	5083	5472	4602	4728	4597	7623	7671	9019	5754	5772	5711	5327	5112	5138	7476	7395	7118	2368	2373	2282	2364	2273	2294	4580
24:59:17	4286	4484	4511	4382	4407	4755	4411	4565	4612	5254	5150	5317	6211	6280	6107	4409	4435	4322	5396	5366	5163	4406	4271	4507	5475	5349	5289	4659	4575	4468	7690	7838	8892	5673	5715	5723	5036	5234	5114	7275	7227	7413	2343	2381	2327	2343	2354	2283	4695
25:09:17	4423	4234	4439	4544	4448	4639	4367	4680	4574	5282	5112	5240	6109	6102	6083	4240	4558	4446	5360	5251	5213	4332	4419	4315	5364	5376	5298	4625	4545	4693	7733	7863	8882	5767	5896	5524	5267	5076	5100	7284	7387	7286	2473	2364	2344	2285	2285	2374	4541
25:19:17	4367	4431	4518	4409	4432	4479	4430	4644	4565	4988	5265	5164	6366	6334	6157	4432	4426	4386	5193	5396	5286	4295	4413	4313	5416	5317	5422	4580	4467	4724	7598	7818	8661	5749	5779	5904	5113	5083	4975	7130	7222	7171	2360	2247	2374	2330	2434	2433	4740
25:29:17	4440	4421	4456	4468	4430	4530	4385	4558	4662	5463	5260	5318	6239	6154	6293	4381	4434	4514	5079	5252	5206	4497	4292	4268	5218	5650	5420	4595	4486	4883	7600	7806	8246	5844	5790	5946	5096	5117	5244	7259	7213	7511	2332	2402	2381	2404	2218	2326	4583
25:39:17	4368	4409	4430	4507	4274	4466	4495	4474	4680	5122	5098	5241	6243	6204	6291	4419	4375	4407	5213	5288	5192	4515	4450	4203	5318	5337	5536	4647	4441	4692	7776	7876	8199	5657	5586	5737	5095	5126	5092	7393	7421	7414	2468	2297	2273	2294	2265	2384	4671
[truncated: 47 more columns]
